# Supplementary material for: Antibody–nanobody combination increases their neutralizing activity against SARS-CoV-2 and nanobody H11-H4 is effective against Alpha, Kappa and Delta variants
Source: Sci Rep. 2022 Jun 11;12:9701. doi: 10.1038/s41598-022-14263-1 (PMC9188278; doi:10.1038/s41598-022-14263-1)
Supplement: Supplementary file 2 — Supplementary Information 2. [file 41598_2022_14263_MOESM2_ESM.zip › SciRep_data/SMD_data/WT/Binding_affinity/v=0.5/H11H4/out_ave_work_time.dat]

#Time (ps)      Ave work (kcal/mol)      sd (kcal/mol)
0                   0           0
0.1         0.0124591  0.00936109
0.2         0.0418355   0.0197146
0.3         0.0509366   0.0223783
0.4         0.0702793   0.0382173
0.5         0.0894752   0.0658081
0.6          0.110614   0.0976173
0.7          0.124378    0.102026
0.8          0.128856     0.10533
0.9          0.160768    0.149062
1            0.174986    0.164877
1.1          0.182778    0.162627
1.2          0.188895    0.161805
1.3          0.201821    0.165525
1.4          0.204385    0.165748
1.5          0.207229    0.166128
1.6          0.215172    0.164374
1.7          0.225693    0.175948
1.8          0.235281    0.180611
1.9          0.246475    0.191937
2            0.252087    0.198844
2.1          0.256388    0.202523
2.2          0.260394    0.203219
2.3          0.261921    0.202676
2.4          0.265062    0.203478
2.5          0.269693    0.207093
2.6          0.271889    0.208175
2.7          0.275221    0.208422
2.8          0.280716    0.211228
2.9          0.283811     0.21278
3             0.28788    0.214487
3.1          0.290419    0.213731
3.2          0.296453    0.210885
3.3           0.29856    0.210931
3.4          0.299887     0.21063
3.5          0.306155    0.214184
3.6          0.314826    0.214719
3.7          0.316185    0.214653
3.8          0.318904    0.215411
3.9          0.326277    0.213595
4            0.327934    0.213666
4.1          0.331636    0.216487
4.2          0.333983    0.216551
4.3          0.335278    0.216291
4.4          0.336441     0.21588
4.5          0.338938    0.216334
4.6          0.342425    0.215872
4.7          0.344942    0.215056
4.8          0.345836    0.214575
4.9          0.348472    0.214007
5             0.35058    0.213113
5.1          0.352867    0.215048
5.2          0.358968    0.219625
5.3          0.364098    0.218083
5.4          0.365771    0.218811
5.5          0.369627    0.217046
5.6          0.373748    0.216789
5.7          0.377572    0.216434
5.8          0.380206    0.216579
5.9          0.381889    0.216623
6            0.384165    0.216798
6.1          0.387768    0.216883
6.2          0.389843    0.217461
6.3           0.39332    0.217579
6.4          0.394831    0.217445
6.5          0.396227     0.21701
6.6          0.397924    0.217174
6.7          0.398467    0.216982
6.8          0.400038     0.21688
6.9          0.403626    0.217649
7            0.405328    0.217204
7.1          0.406425    0.217684
7.2          0.407686    0.217847
7.3          0.408893    0.217586
7.4          0.410196     0.21753
7.5          0.414146    0.219418
7.6          0.419536    0.221195
7.7          0.422106    0.222219
7.8          0.424912    0.223507
7.9          0.428376    0.222253
8            0.430679    0.221336
8.1          0.437466    0.222927
8.2          0.440627    0.220841
8.3          0.444842    0.223089
8.4          0.446095    0.222616
8.5          0.450771    0.223991
8.6           0.45536    0.226612
8.7          0.457253    0.225912
8.8          0.461981    0.226835
8.9           0.46635    0.227727
9            0.468594    0.226944
9.1          0.471613    0.227951
9.2          0.473594    0.229508
9.3          0.477572    0.232128
9.4           0.47896    0.232958
9.5          0.480651    0.233401
9.6          0.482496      0.2329
9.7          0.483785    0.233595
9.8           0.48483    0.234008
9.9          0.490128    0.238199
10           0.492614    0.237931
10.1         0.495613    0.238918
10.2         0.496632    0.239022
10.3         0.498466    0.238309
10.4         0.500731    0.237574
10.5         0.503811    0.238342
10.6         0.504509    0.239246
10.7         0.508073    0.239572
10.8         0.510041    0.238519
10.9         0.512475    0.238556
11           0.514636    0.239348
11.1         0.516417    0.240321
11.2         0.517992    0.239872
11.3          0.51886    0.239478
11.4          0.52167    0.238368
11.5         0.523457    0.238036
11.6         0.524214    0.237467
11.7         0.526278    0.237157
11.8         0.528858    0.239148
11.9         0.530428    0.238899
12            0.53176    0.238373
12.1         0.534482    0.238073
12.2         0.535292    0.237638
12.3         0.536457    0.237515
12.4         0.538168    0.236808
12.5         0.539213    0.236556
12.6         0.539906    0.236802
12.7         0.542549    0.238268
12.8         0.545044    0.239784
12.9         0.545788     0.23988
13           0.548017    0.238576
13.1         0.550171    0.238832
13.2         0.550791    0.238832
13.3          0.55302    0.237623
13.4          0.55342    0.237508
13.5         0.554925    0.237587
13.6          0.55626    0.237193
13.7         0.557317    0.236684
13.8         0.558085    0.236667
13.9         0.558746    0.236319
14           0.560113    0.236249
14.1         0.560896    0.236545
14.2          0.56196    0.235968
14.3         0.564555    0.235177
14.4         0.566116    0.235806
14.5         0.567775    0.236909
14.6          0.56867    0.237105
14.7          0.56922    0.237182
14.8         0.569712    0.237066
14.9         0.571283    0.237859
15           0.572071    0.237875
15.1         0.573738    0.237312
15.2         0.575102    0.237915
15.3         0.575562    0.238252
15.4         0.576017    0.238166
15.5         0.576529    0.238193
15.6         0.577446    0.238057
15.7         0.578291     0.23846
15.8         0.580377     0.23719
15.9         0.581847    0.236402
16           0.583036    0.236788
16.1         0.583804    0.236633
16.2         0.584627    0.236231
16.3         0.585565    0.236228
16.4         0.588709    0.238391
16.5         0.590737    0.239498
16.6         0.591031    0.239528
16.7         0.592864    0.240049
16.8         0.593586     0.24033
16.9          0.59457    0.240226
17           0.595698    0.240792
17.1         0.596733    0.240307
17.2         0.597707    0.240023
17.3         0.599219    0.239923
17.4          0.60024    0.240037
17.5         0.601274    0.239741
17.6         0.602255    0.239945
17.7         0.603819    0.239802
17.8         0.605107    0.239208
17.9         0.607764    0.238747
18           0.610527    0.241995
18.1         0.611101    0.242068
18.2         0.613251    0.243334
18.3         0.614273    0.243561
18.4         0.616258    0.244106
18.5         0.616762     0.24407
18.6         0.618012     0.24378
18.7         0.618987    0.244172
18.8         0.619928    0.244025
18.9         0.621303    0.244276
19           0.621883    0.244153
19.1         0.624315    0.243566
19.2          0.62579    0.243407
19.3         0.626737    0.243077
19.4         0.628227    0.243198
19.5         0.629092    0.242815
19.6         0.631032    0.242203
19.7         0.631981    0.241923
19.8         0.632351    0.241936
19.9         0.632981    0.241973
20           0.634306    0.243757
20.1         0.636026    0.242647
20.2         0.637661    0.243297
20.3         0.638563    0.243183
20.4         0.639154    0.243158
20.5         0.639686    0.243398
20.6         0.640429    0.243509
20.7         0.641386    0.243186
20.8         0.643303    0.242939
20.9         0.643872    0.242898
21           0.644838    0.242786
21.1         0.646621    0.242214
21.2         0.647625    0.242426
21.3         0.648816    0.243187
21.4         0.649218    0.243332
21.5         0.651392     0.24498
21.6         0.652214    0.244451
21.7         0.652537    0.244691
21.8         0.653076    0.244448
21.9         0.653759    0.244446
22           0.654258    0.244461
22.1         0.656216    0.244317
22.2         0.657717    0.243844
22.3         0.658385     0.24387
22.4          0.65978    0.242867
22.5          0.66059     0.24247
22.6         0.660873     0.24257
22.7         0.661431    0.242411
22.8         0.662034    0.242237
22.9         0.662264    0.242443
23            0.66297    0.242466
23.1         0.663508    0.242558
23.2         0.664147    0.242599
23.3         0.664865    0.242615
23.4         0.666201    0.242027
23.5         0.666765    0.241894
23.6         0.667766     0.24259
23.7         0.668106    0.242763
23.8          0.66851    0.243149
23.9         0.669494    0.244087
24           0.670467    0.243481
24.1         0.671383    0.243162
24.2          0.67265    0.244184
24.3         0.674294    0.244009
24.4          0.67542    0.243831
24.5         0.676545    0.243291
24.6         0.677629    0.243179
24.7         0.678679    0.243366
24.8         0.679674    0.242694
24.9         0.680688    0.242984
25           0.681679    0.243361
25.1         0.682256    0.243329
25.2         0.683217    0.243404
25.3         0.684063    0.244405
25.4         0.684298    0.244491
25.5         0.685126    0.244193
25.6         0.685542    0.244056
25.7         0.686242    0.243574
25.8         0.687181    0.243345
25.9         0.688432     0.24286
26           0.688895    0.242806
26.1         0.689855    0.242076
26.2         0.690785    0.241867
26.3          0.69114    0.241824
26.4         0.691853    0.242134
26.5         0.692439      0.2423
26.6         0.692746    0.242534
26.7         0.693475    0.242513
26.8          0.69359    0.242477
26.9         0.694097    0.242526
27           0.694397    0.242568
27.1         0.695307    0.243166
27.2         0.695667    0.243423
27.3         0.695968    0.243329
27.4         0.696575    0.243125
27.5         0.697157    0.242912
27.6         0.698395    0.242355
27.7         0.699133    0.242138
27.8         0.699761      0.2423
27.9         0.701282    0.242515
28           0.701774    0.242496
28.1         0.702731       0.243
28.2         0.703318    0.242652
28.3          0.70361    0.242547
28.4          0.70415    0.242656
28.5         0.704999    0.242552
28.6         0.705468    0.242807
28.7         0.705777    0.243006
28.8         0.706121    0.242892
28.9          0.70644    0.243081
29           0.708147     0.24358
29.1         0.709975    0.242349
29.2         0.710946    0.242556
29.3         0.711633    0.242202
29.4         0.711937    0.242233
29.5         0.714051    0.243396
29.6         0.714662     0.24319
29.7         0.715362    0.243258
29.8         0.716199    0.242737
29.9         0.716821    0.242392
30           0.717793    0.242473
30.1         0.718775    0.242567
30.2         0.718946    0.242445
30.3         0.720375    0.242122
30.4         0.720841    0.241996
30.5          0.72146    0.241734
30.6         0.721706    0.241884
30.7         0.721962    0.241881
30.8         0.722374    0.241853
30.9         0.724291    0.243345
31           0.724946    0.242939
31.1         0.725583    0.242729
31.2         0.727025    0.241881
31.3         0.727429    0.241885
31.4         0.728293    0.242224
31.5         0.728878    0.242069
31.6          0.72985    0.242365
31.7         0.730293    0.242258
31.8         0.731361    0.242627
31.9         0.732221    0.242806
32           0.733867    0.243902
32.1         0.734165    0.243899
32.2         0.735481    0.243035
32.3         0.736254    0.243148
32.4         0.737127    0.242805
32.5         0.737425    0.242878
32.6         0.738328     0.24248
32.7         0.738939     0.24229
32.8         0.739719     0.24212
32.9         0.740724    0.242649
33           0.741639    0.242805
33.1         0.742049    0.242814
33.2         0.743176    0.243304
33.3         0.743815    0.243399
33.4         0.744537    0.243261
33.5         0.745331     0.24352
33.6          0.74636    0.243066
33.7          0.74706    0.243021
33.8         0.747268    0.243223
33.9         0.749753    0.244497
34           0.750383    0.244907
34.1         0.751798    0.245183
34.2         0.753533    0.244137
34.3         0.754537    0.244882
34.4         0.755082    0.244475
34.5         0.755658    0.244346
34.6         0.757129    0.243582
34.7         0.758004    0.243212
34.8         0.758588    0.243844
34.9         0.758767    0.243709
35            0.75913    0.243662
35.1         0.760479     0.24319
35.2         0.761022    0.242884
35.3         0.761239    0.242954
35.4          0.76188    0.242761
35.5         0.762136    0.242799
35.6          0.76283     0.24251
35.7         0.763376     0.24246
35.8         0.764196    0.242375
35.9         0.764952    0.242738
36           0.765615    0.242535
36.1            0.766    0.242411
36.2         0.766766    0.242271
36.3         0.767344     0.24248
36.4         0.767658    0.242364
36.5         0.768456    0.242631
36.6         0.769027    0.242399
36.7         0.769574    0.242414
36.8         0.770291    0.242772
36.9         0.770776    0.242811
37           0.771122     0.24297
37.1         0.772486    0.241777
37.2         0.772905    0.242011
37.3         0.773216    0.241897
37.4          0.77361     0.24169
37.5         0.773937    0.241502
37.6         0.774532    0.241446
37.7         0.775064    0.241365
37.8         0.775999    0.242369
37.9         0.777138    0.241467
38           0.777754    0.241324
38.1         0.778315    0.241399
38.2         0.780048     0.24016
38.3         0.780587    0.239965
38.4         0.780757    0.239829
38.5         0.781585    0.240549
38.6          0.78217    0.240278
38.7         0.782616    0.240196
38.8         0.783327    0.239794
38.9         0.783997    0.239802
39           0.784441    0.239823
39.1         0.784951    0.239797
39.2         0.785838     0.23944
39.3         0.786341    0.239693
39.4         0.786924    0.239256
39.5         0.787317     0.23901
39.6         0.787709    0.238931
39.7         0.789012    0.238088
39.8          0.78981     0.23874
39.9         0.790361    0.239147
40           0.791701    0.239537
40.1          0.79227    0.239482
40.2         0.793225     0.23971
40.3         0.793561    0.239586
40.4         0.794749    0.239106
40.5         0.795273    0.239434
40.6         0.795757    0.239217
40.7          0.79752     0.23934
40.8         0.797845     0.23934
40.9         0.798758    0.239825
41           0.800314     0.24105
41.1         0.800894    0.240957
41.2         0.801379    0.240927
41.3         0.802239    0.240515
41.4         0.802838    0.240616
41.5         0.803223    0.240517
41.6         0.804718    0.239332
41.7         0.805152    0.239088
41.8         0.805734    0.238858
41.9         0.806332    0.238968
42           0.806844    0.238845
42.1         0.807332    0.238889
42.2         0.808172    0.238589
42.3         0.808504    0.238474
42.4         0.808806    0.238671
42.5         0.809767    0.239076
42.6         0.810206    0.238686
42.7         0.811331    0.239008
42.8         0.811985    0.239287
42.9         0.812099    0.239199
43           0.813124    0.239851
43.1         0.814242     0.24015
43.2         0.815021    0.240772
43.3         0.815336    0.240616
43.4         0.816408     0.24021
43.5         0.817153    0.239706
43.6         0.817505    0.239677
43.7         0.818007    0.239493
43.8         0.818699    0.239552
43.9         0.819138    0.239197
44           0.819549    0.239405
44.1         0.820202    0.239559
44.2         0.820591    0.239896
44.3         0.821354    0.239692
44.4         0.821781    0.239637
44.5         0.822253    0.239479
44.6         0.823308    0.239793
44.7         0.823597    0.239834
44.8         0.824342    0.239791
44.9         0.825297    0.239184
45           0.825608    0.239223
45.1         0.825992    0.239195
45.2         0.826208    0.239238
45.3         0.826464    0.239182
45.4          0.82698    0.239355
45.5         0.827597    0.239316
45.6         0.827909    0.239345
45.7         0.828286    0.239747
45.8         0.828799    0.239994
45.9         0.829302    0.240107
46           0.829593     0.24015
46.1         0.830004    0.240066
46.2         0.830261    0.239881
46.3         0.830771     0.24002
46.4         0.831215    0.240336
46.5         0.831405    0.240529
46.6         0.831753    0.240601
46.7         0.832526    0.240745
46.8         0.832945    0.240591
46.9         0.833398     0.24047
47           0.833797    0.240647
47.1         0.834412    0.240364
47.2         0.834542     0.24046
47.3         0.834885    0.240795
47.4         0.835126    0.240728
47.5         0.835538    0.240841
47.6         0.835781    0.240813
47.7          0.83619    0.240926
47.8         0.836543    0.240916
47.9         0.836792    0.241091
48           0.837186    0.240815
48.1         0.837861    0.240856
48.2         0.838967      0.2411
48.3         0.839499    0.241113
48.4         0.839772     0.24113
48.5         0.840151    0.240898
48.6         0.840268     0.24081
48.7         0.840864    0.241626
48.8         0.841474    0.241248
48.9         0.841826    0.241167
49           0.842273    0.241352
49.1         0.842811    0.241194
49.2         0.843282     0.24086
49.3         0.843548    0.241074
49.4         0.843813    0.240981
49.5          0.84398    0.241115
49.6         0.844307    0.241227
49.7         0.844663    0.241357
49.8          0.84496    0.241379
49.9         0.845122    0.241279
50           0.845444    0.241319
50.1         0.846476    0.241484
50.2         0.847456    0.242131
50.3         0.847991    0.241707
50.4         0.848453    0.241569
50.5         0.849118    0.241169
50.6         0.849306    0.241088
50.7         0.850027    0.240945
50.8         0.850746      0.2414
50.9          0.85118    0.241716
51           0.852191    0.242733
51.1         0.853583    0.242928
51.2         0.854011    0.242851
51.3         0.855167    0.243676
51.4         0.855952    0.243542
51.5         0.856416    0.243291
51.6         0.856822    0.243543
51.7         0.857171    0.243316
51.8         0.857308    0.243304
51.9         0.857726    0.243489
52           0.859007    0.243924
52.1         0.859156    0.243793
52.2         0.859596    0.243711
52.3         0.860244    0.243241
52.4          0.86069    0.243094
52.5         0.861328    0.243027
52.6         0.861848     0.24281
52.7         0.862088    0.242825
52.8         0.862526    0.243153
52.9         0.863151     0.24312
53           0.863617     0.24305
53.1         0.864023    0.242948
53.2         0.864523    0.242905
53.3         0.864815     0.24294
53.4         0.864994     0.24286
53.5         0.865555    0.242728
53.6         0.865984    0.242776
53.7         0.866269    0.242846
53.8         0.866733    0.242556
53.9         0.866938    0.242623
54           0.867248    0.242381
54.1         0.867627    0.242458
54.2         0.867934    0.242438
54.3         0.868562    0.242203
54.4         0.869189    0.242191
54.5         0.869686     0.24256
54.6         0.870319    0.242749
54.7         0.870596    0.242603
54.8         0.871292    0.242565
54.9         0.872008    0.242477
55           0.872237    0.242578
55.1          0.87281    0.242966
55.2         0.873019    0.242936
55.3          0.87343    0.242764
55.4         0.873898     0.24261
55.5         0.874416    0.242278
55.6         0.874679    0.242571
55.7         0.875059    0.242697
55.8         0.875186    0.242682
55.9         0.875487    0.242761
56           0.875781     0.24277
56.1           0.8759    0.242827
56.2         0.876521    0.242532
56.3         0.877062    0.242982
56.4         0.877284    0.242948
56.5          0.87755    0.242959
56.6         0.877715    0.243015
56.7         0.877994    0.242796
56.8         0.878357    0.242918
56.9         0.878653    0.242768
57           0.878977    0.242816
57.1         0.879424    0.243118
57.2         0.879752    0.243049
57.3         0.880238    0.242993
57.4         0.880695    0.242783
57.5         0.881127    0.242716
57.6         0.881377    0.242589
57.7         0.881945    0.242364
57.8         0.882565    0.242561
57.9         0.883107    0.242458
58           0.883328    0.242399
58.1         0.883938     0.24228
58.2         0.884098    0.242178
58.3         0.884624    0.242039
58.4         0.885058    0.242073
58.5         0.885101    0.242073
58.6         0.885636    0.241997
58.7         0.885935    0.241782
58.8         0.886224    0.241732
58.9          0.88677    0.241504
59           0.887922    0.241471
59.1         0.888357    0.241616
59.2         0.888596    0.241445
59.3         0.889385    0.241151
59.4         0.889497    0.241077
59.5          0.89032    0.241231
59.6         0.890815    0.241284
59.7         0.891434    0.241181
59.8         0.891911    0.241066
59.9         0.892203    0.241146
60           0.892715    0.240718
60.1         0.893332    0.240787
60.2         0.893637     0.24068
60.3         0.893911    0.240664
60.4         0.894211    0.240835
60.5          0.89457     0.24129
60.6         0.894814    0.241333
60.7         0.895772     0.24233
60.8         0.895853    0.242323
60.9         0.896425    0.242588
61           0.896549    0.242548
61.1         0.896902    0.242609
61.2         0.897509    0.242595
61.3         0.897981    0.242652
61.4         0.898433    0.242667
61.5         0.899285    0.242693
61.6         0.899684    0.242554
61.7          0.90041    0.242664
61.8         0.901174    0.243147
61.9         0.901437    0.243103
62           0.901891    0.243038
62.1         0.901977    0.243135
62.2         0.902361     0.24323
62.3         0.902871    0.243464
62.4         0.903299    0.243696
62.5         0.903749    0.243583
62.6         0.904376    0.243881
62.7         0.904923    0.244038
62.8         0.905359    0.244141
62.9          0.90569    0.243952
63           0.905803    0.243873
63.1          0.90679    0.243502
63.2         0.907188    0.243764
63.3         0.907435    0.243827
63.4         0.907684    0.243674
63.5         0.908087    0.243523
63.6          0.90828    0.243577
63.7         0.908604    0.243694
63.8          0.90885    0.243712
63.9         0.909427    0.244263
64               0.91    0.244439
64.1         0.910471    0.244335
64.2         0.910705    0.244379
64.3         0.910825    0.244313
64.4         0.911446    0.244404
64.5         0.911719    0.244415
64.6         0.911845    0.244446
64.7         0.912379    0.244459
64.8         0.912758    0.244416
64.9         0.913423    0.245197
65           0.914369    0.245212
65.1         0.914619    0.245377
65.2         0.914918    0.245211
65.3         0.914968    0.245208
65.4         0.915524    0.244961
65.5         0.915735    0.244948
65.6         0.916533    0.245605
65.7         0.917663    0.245657
65.8         0.918114    0.245474
65.9         0.918789    0.245517
66           0.919416    0.245568
66.1         0.919682    0.245513
66.2         0.919754    0.245463
66.3         0.920025    0.245598
66.4         0.921282    0.245377
66.5         0.922149    0.244914
66.6         0.922761    0.244773
66.7          0.92306    0.244642
66.8         0.923797    0.244673
66.9         0.924304    0.244752
67           0.925564    0.244329
67.1         0.926562    0.243867
67.2         0.927077     0.24391
67.3         0.927343    0.243862
67.4         0.927958     0.24372
67.5         0.928472    0.243703
67.6         0.928679    0.243632
67.7         0.929032    0.243643
67.8         0.929648    0.243484
67.9         0.929997    0.243524
68           0.930385    0.243543
68.1         0.930579    0.243486
68.2         0.930914    0.243499
68.3         0.931643    0.243415
68.4         0.931871    0.243342
68.5         0.932502    0.243453
68.6         0.932685    0.243401
68.7         0.933129    0.243328
68.8         0.933782    0.243128
68.9          0.93428    0.243147
69           0.934615    0.243263
69.1         0.935221    0.243767
69.2         0.935606    0.243528
69.3          0.93613    0.243506
69.4         0.936707    0.243522
69.5          0.93701    0.243765
69.6         0.937631     0.24376
69.7         0.938152    0.243713
69.8         0.938988    0.243309
69.9         0.939143    0.243342
70           0.940353    0.243194
70.1         0.941261    0.242954
70.2         0.941761    0.242852
70.3         0.942119    0.242685
70.4         0.942656    0.242651
70.5          0.94312    0.242928
70.6         0.943409     0.24288
70.7         0.943909     0.24267
70.8         0.944492     0.24241
70.9         0.944772    0.242328
71           0.945985    0.241977
71.1         0.946468    0.241915
71.2         0.946728    0.241973
71.3         0.947119    0.242083
71.4          0.94737    0.241919
71.5         0.947603    0.241831
71.6         0.948486    0.241957
71.7         0.948745    0.241975
71.8         0.949196    0.242105
71.9         0.949509    0.242228
72           0.949622    0.242225
72.1         0.949697    0.242217
72.2         0.950013    0.242209
72.3         0.950152    0.242225
72.4         0.950566    0.242149
72.5         0.951217    0.242028
72.6         0.951684    0.241802
72.7         0.952202    0.241667
72.8         0.952557    0.241711
72.9         0.952675    0.241809
73           0.953217    0.241828
73.1         0.953514    0.241913
73.2         0.953535    0.241905
73.3         0.953738    0.241803
73.4         0.953894    0.241734
73.5         0.954274    0.241556
73.6         0.954638    0.241502
73.7         0.955035    0.241499
73.8         0.955533    0.241317
73.9         0.955723    0.241258
74            0.95602    0.241231
74.1         0.956152    0.241153
74.2         0.956505    0.241067
74.3         0.956711    0.241058
74.4         0.957112    0.240817
74.5         0.957558    0.240744
74.6         0.957752    0.240653
74.7         0.957905    0.240622
74.8         0.958623    0.240298
74.9         0.959296    0.240876
75           0.959409    0.240999
75.1         0.960045    0.241301
75.2         0.960317    0.241345
75.3         0.960752    0.240852
75.4         0.961022    0.240943
75.5         0.961291    0.241112
75.6         0.961658    0.241012
75.7         0.961933    0.241046
75.8         0.962549     0.24082
75.9         0.963364    0.240584
76           0.963729    0.240613
76.1         0.964061    0.240382
76.2         0.964517    0.240263
76.3         0.964675    0.240173
76.4         0.964929    0.240161
76.5          0.96505    0.240104
76.6         0.965292    0.240134
76.7         0.965585     0.24011
76.8         0.965873     0.24029
76.9         0.965999    0.240424
77           0.966454    0.240673
77.1         0.966736    0.240798
77.2         0.966912    0.240738
77.3         0.967323     0.24059
77.4         0.967829    0.240479
77.5         0.968208    0.240813
77.6         0.968446    0.240683
77.7         0.968601    0.240648
77.8         0.968878    0.240581
77.9         0.969007    0.240499
78           0.969207    0.240345
78.1         0.969972    0.241085
78.2         0.970084    0.241044
78.3          0.97025    0.240945
78.4         0.970459    0.240951
78.5         0.970984    0.241106
78.6         0.971103     0.24104
78.7         0.971485    0.240805
78.8         0.971769    0.240824
78.9         0.972087     0.24107
79           0.972386    0.241112
79.1         0.972735    0.241138
79.2         0.973126    0.240776
79.3         0.973561    0.240445
79.4         0.973958    0.240492
79.5         0.974478    0.240211
79.6         0.974887    0.240284
79.7         0.975192    0.240444
79.8         0.975451    0.240406
79.9         0.975904    0.240534
80           0.976236    0.240622
80.1         0.976502    0.240662
80.2         0.976959    0.240437
80.3         0.977172    0.240451
80.4          0.97754    0.240481
80.5         0.977747     0.24045
80.6         0.978085    0.240769
80.7         0.978355    0.241006
80.8         0.978655    0.241079
80.9         0.979008    0.241437
81           0.979273    0.241285
81.1         0.979516    0.241399
81.2         0.979717    0.241444
81.3          0.97973    0.241428
81.4         0.979885    0.241308
81.5         0.980335    0.241152
81.6           0.9806    0.241117
81.7         0.980929    0.240913
81.8         0.981228    0.240914
81.9         0.981734    0.240756
82           0.982069    0.240459
82.1         0.982185    0.240507
82.2         0.982345     0.24046
82.3          0.98257    0.240535
82.4         0.982612    0.240595
82.5         0.983108    0.240421
82.6         0.983321    0.240627
82.7         0.983677    0.241078
82.8         0.984305    0.241296
82.9         0.984682    0.241194
83           0.984879    0.241282
83.1          0.98544    0.241514
83.2         0.985944     0.24144
83.3         0.986237    0.241319
83.4         0.986494    0.241332
83.5         0.986609    0.241309
83.6         0.986937    0.241434
83.7         0.987146     0.24139
83.8         0.987419    0.241602
83.9         0.987558    0.241786
84           0.987931     0.24159
84.1         0.988308     0.24155
84.2         0.988333    0.241533
84.3         0.988671    0.241426
84.4          0.98894    0.241504
84.5         0.989146    0.241615
84.6          0.98951     0.24143
84.7          0.99025    0.241902
84.8         0.990441    0.241839
84.9         0.990737    0.241871
85           0.991241    0.241633
85.1         0.991832    0.241553
85.2         0.992096    0.241522
85.3         0.992476    0.241573
85.4         0.992937    0.241633
85.5         0.993471    0.241777
85.6         0.993965    0.241672
85.7         0.994296    0.241702
85.8         0.994671    0.242153
85.9         0.994924    0.242168
86           0.995049    0.242246
86.1         0.995281    0.242332
86.2         0.995649    0.242244
86.3         0.995697    0.242284
86.4         0.996236    0.242438
86.5         0.996513    0.242313
86.6         0.996734    0.242317
86.7         0.996945    0.242194
86.8         0.997277     0.24206
86.9          0.99783    0.242019
87            0.99851    0.242133
87.1         0.998619    0.242103
87.2         0.998859    0.241967
87.3         0.999059    0.241912
87.4          0.99932    0.242162
87.5         0.999936    0.242051
87.6          1.00019     0.24211
87.7          1.00045    0.241929
87.8           1.0009    0.241869
87.9          1.00124    0.241661
88            1.00139    0.241656
88.1          1.00157    0.241672
88.2          1.00163    0.241714
88.3          1.00183    0.241716
88.4          1.00218    0.241528
88.5          1.00285    0.241472
88.6          1.00319    0.241219
88.7          1.00372     0.24098
88.8          1.00388    0.240898
88.9          1.00421    0.241036
89            1.00427    0.240998
89.1          1.00478    0.241088
89.2          1.00514    0.240844
89.3          1.00526    0.240778
89.4          1.00576    0.241021
89.5          1.00624    0.240864
89.6          1.00643    0.240807
89.7          1.00684    0.240954
89.8          1.00723    0.240819
89.9          1.00767    0.240556
90            1.00809    0.240603
90.1          1.00836    0.240576
90.2          1.00847    0.240635
90.3          1.00879    0.240472
90.4           1.0091    0.240427
90.5           1.0092    0.240478
90.6          1.00945    0.240508
90.7          1.00953    0.240501
90.8          1.00961    0.240493
90.9          1.01034    0.240565
91            1.01072    0.240522
91.1          1.01097    0.240668
91.2           1.0112    0.240944
91.3           1.0116    0.240784
91.4          1.01184    0.240682
91.5          1.01208    0.240726
91.6          1.01244    0.240662
91.7          1.01291    0.240491
91.8          1.01311    0.240389
91.9          1.01362    0.240582
92            1.01438    0.240738
92.1          1.01449     0.24067
92.2          1.01456    0.240639
92.3          1.01479    0.240798
92.4          1.01493    0.240815
92.5          1.01514    0.240973
92.6          1.01521    0.240983
92.7          1.01534    0.240928
92.8          1.01559    0.241204
92.9          1.01578    0.241123
93             1.0161    0.241158
93.1          1.01628    0.241032
93.2          1.01643    0.240963
93.3          1.01681    0.241012
93.4          1.01739    0.241067
93.5          1.01774    0.241285
93.6          1.01816    0.241554
93.7          1.01832    0.241446
93.8          1.01849    0.241341
93.9          1.01874    0.241426
94            1.01883    0.241377
94.1          1.01895    0.241506
94.2           1.0194    0.241401
94.3          1.01994    0.241208
94.4          1.02016    0.241173
94.5          1.02031    0.241096
94.6          1.02054    0.241025
94.7          1.02092    0.240812
94.8          1.02115    0.240716
94.9          1.02152    0.240588
95            1.02173    0.240587
95.1          1.02186    0.240696
95.2          1.02193    0.240633
95.3          1.02222    0.240755
95.4          1.02237    0.240646
95.5          1.02274    0.240898
95.6          1.02294    0.240847
95.7          1.02307    0.240748
95.8          1.02333    0.240743
95.9          1.02367    0.240822
96             1.0239    0.240848
96.1          1.02423    0.240973
96.2          1.02462    0.241049
96.3          1.02507    0.241141
96.4          1.02555    0.241238
96.5          1.02594    0.241165
96.6          1.02642    0.241323
96.7          1.02682    0.240969
96.8          1.02706    0.240844
96.9           1.0276    0.240415
97             1.0278    0.240463
97.1          1.02806    0.240815
97.2           1.0284    0.240805
97.3          1.02876    0.240857
97.4          1.02897     0.24094
97.5          1.02916    0.240945
97.6          1.02933    0.241037
97.7           1.0295    0.241044
97.8          1.03046    0.240836
97.9          1.03073    0.240814
98            1.03108    0.240795
98.1          1.03115    0.240773
98.2          1.03127    0.240714
98.3           1.0315    0.240875
98.4           1.0317    0.240905
98.5          1.03216    0.240713
98.6          1.03271    0.240824
98.7          1.03313    0.240905
98.8          1.03394    0.240352
98.9          1.03461     0.24021
99            1.03488    0.240185
99.1          1.03497    0.240202
99.2          1.03569    0.240341
99.3           1.0358    0.240359
99.4          1.03622    0.240143
99.5          1.03633    0.240089
99.6          1.03663    0.240204
99.7          1.03673    0.240155
99.8          1.03706    0.240202
99.9          1.03747     0.24049
100            1.0378    0.240689
100.1         1.03797    0.240655
100.2         1.03839    0.240456
100.3         1.03867     0.24066
100.4         1.03871    0.240623
100.5         1.03899    0.240477
100.6          1.0392    0.240532
100.7         1.03937     0.24047
100.8         1.03966    0.240507
100.9         1.03998    0.240609
101           1.04019    0.240555
101.1         1.04027    0.240573
101.2         1.04057    0.240517
101.3         1.04087    0.240577
101.4         1.04118    0.240582
101.5         1.04136    0.240487
101.6         1.04173    0.240529
101.7         1.04205    0.240667
101.8         1.04241     0.24093
101.9         1.04277     0.24082
102           1.04322    0.240981
102.1         1.04342    0.241069
102.2         1.04385    0.241558
102.3         1.04422    0.241502
102.4         1.04445    0.241519
102.5         1.04459    0.241412
102.6         1.04494    0.241464
102.7         1.04537    0.241233
102.8          1.0456    0.241273
102.9         1.04578    0.241213
103            1.0459    0.241248
103.1         1.04599    0.241248
103.2         1.04638    0.241201
103.3         1.04668    0.241201
103.4         1.04681    0.241125
103.5           1.047    0.240986
103.6         1.04771    0.240856
103.7         1.04791    0.240906
103.8         1.04815    0.240957
103.9         1.04897    0.241285
104           1.04912    0.241374
104.1         1.04931    0.241326
104.2         1.04962    0.241312
104.3         1.05021    0.241189
104.4         1.05032    0.241074
104.5         1.05098     0.24137
104.6         1.05117    0.241481
104.7         1.05143    0.241544
104.8         1.05182    0.241552
104.9           1.052    0.241432
105           1.05209    0.241346
105.1         1.05249     0.24132
105.2         1.05292    0.241152
105.3         1.05319    0.241234
105.4          1.0535    0.241203
105.5         1.05379    0.241214
105.6         1.05384    0.241199
105.7         1.05409    0.241382
105.8         1.05439    0.241357
105.9         1.05453    0.241359
106           1.05511     0.24168
106.1         1.05525    0.241599
106.2         1.05539    0.241581
106.3         1.05603    0.241145
106.4         1.05635    0.240973
106.5         1.05659    0.240793
106.6         1.05718    0.240914
106.7         1.05753    0.240766
106.8          1.0579    0.240827
106.9         1.05801    0.240861
107           1.05847    0.240726
107.1         1.05865    0.240629
107.2         1.05879     0.24063
107.3         1.05908    0.240724
107.4          1.0593    0.240814
107.5         1.05934    0.240765
107.6         1.05959    0.240775
107.7         1.05966    0.240765
107.8         1.06003    0.241067
107.9         1.06033    0.240952
108           1.06084    0.241072
108.1         1.06126    0.241397
108.2         1.06176    0.241341
108.3         1.06195    0.241312
108.4         1.06206    0.241234
108.5         1.06238     0.24147
108.6         1.06273    0.241719
108.7         1.06304    0.241601
108.8         1.06315    0.241678
108.9         1.06324    0.241721
109           1.06339    0.241646
109.1         1.06366    0.241583
109.2           1.064    0.241684
109.3         1.06406    0.241643
109.4         1.06453    0.241896
109.5         1.06477    0.241879
109.6         1.06481    0.241856
109.7         1.06504    0.241818
109.8         1.06538    0.241672
109.9         1.06564    0.241657
110           1.06575    0.241672
110.1         1.06596    0.241701
110.2         1.06676    0.242272
110.3         1.06691    0.242134
110.4         1.06716    0.242299
110.5         1.06741    0.242346
110.6         1.06753    0.242283
110.7         1.06787    0.242358
110.8         1.06797    0.242363
110.9         1.06813    0.242384
111           1.06823    0.242396
111.1         1.06849    0.242648
111.2         1.06864    0.242677
111.3         1.06889    0.242788
111.4         1.06906    0.242742
111.5         1.06929    0.242946
111.6          1.0697    0.242979
111.7         1.07024     0.24315
111.8         1.07063    0.243174
111.9         1.07096    0.243126
112           1.07117    0.243223
112.1         1.07128    0.243268
112.2          1.0715    0.243237
112.3         1.07162    0.243264
112.4         1.07203    0.243282
112.5         1.07263    0.243402
112.6          1.0727    0.243473
112.7         1.07309    0.243502
112.8         1.07322    0.243551
112.9         1.07345    0.243715
113           1.07371    0.243588
113.1         1.07393    0.243561
113.2         1.07416    0.243625
113.3         1.07422    0.243608
113.4         1.07433    0.243552
113.5         1.07482    0.243776
113.6         1.07498    0.243852
113.7         1.07525    0.243887
113.8         1.07533    0.243908
113.9         1.07551    0.243863
114           1.07573     0.24363
114.1          1.0762    0.243579
114.2         1.07689    0.243919
114.3          1.0772    0.243804
114.4         1.07753    0.243566
114.5         1.07775    0.243461
114.6         1.07806    0.243471
114.7         1.07841    0.243675
114.8         1.07879    0.243725
114.9         1.07939    0.243834
115           1.07973    0.243709
115.1         1.08011    0.243868
115.2         1.08023    0.243954
115.3         1.08035     0.24388
115.4         1.08072    0.244213
115.5         1.08113    0.244212
115.6         1.08144    0.244458
115.7         1.08152    0.244522
115.8         1.08171    0.244601
115.9         1.08212    0.244682
116           1.08224    0.244699
116.1         1.08228    0.244704
116.2         1.08247    0.244689
116.3         1.08254    0.244664
116.4         1.08277    0.244835
116.5         1.08299    0.244687
116.6         1.08321    0.244498
116.7         1.08332    0.244586
116.8         1.08355    0.244468
116.9         1.08378     0.24444
117           1.08449     0.24418
117.1          1.0849    0.244221
117.2         1.08519    0.244224
117.3         1.08561       0.244
117.4         1.08594    0.244035
117.5         1.08598     0.24403
117.6         1.08624    0.243822
117.7         1.08659    0.243854
117.8          1.0868    0.244025
117.9         1.08716    0.244136
118           1.08747    0.244278
118.1         1.08803    0.244047
118.2         1.08823    0.244088
118.3           1.089    0.243874
118.4         1.08915    0.244037
118.5         1.08955     0.24387
118.6         1.08988    0.243861
118.7         1.09007    0.243944
118.8         1.09029    0.243804
118.9         1.09051    0.243792
119           1.09067    0.243787
119.1         1.09088    0.243772
119.2          1.0915    0.244529
119.3         1.09172    0.244451
119.4         1.09187    0.244459
119.5         1.09199    0.244423
119.6          1.0921    0.244456
119.7         1.09242    0.244649
119.8         1.09296    0.244752
119.9         1.09307     0.24481
120            1.0934    0.245053
120.1         1.09351    0.245036
120.2         1.09358     0.24509
120.3         1.09373    0.245082
120.4         1.09394    0.245054
120.5         1.09431    0.245179
120.6         1.09448    0.245189
120.7         1.09466    0.245158
120.8         1.09505    0.245308
120.9         1.09506    0.245323
121           1.09527    0.245412
121.1         1.09584    0.245287
121.2         1.09595    0.245283
121.3         1.09633    0.245403
121.4         1.09645    0.245369
121.5         1.09659     0.24539
121.6         1.09694    0.245212
121.7         1.09751    0.245251
121.8         1.09788    0.245352
121.9         1.09806    0.245276
122           1.09825    0.245317
122.1         1.09838    0.245288
122.2         1.09886    0.245773
122.3         1.09971    0.246144
122.4         1.09997    0.246392
122.5         1.10019    0.246412
122.6         1.10044    0.246475
122.7         1.10065      0.2465
122.8         1.10115    0.246504
122.9         1.10142    0.246448
123            1.1018    0.246478
123.1          1.1022    0.246724
123.2         1.10256    0.246558
123.3         1.10256    0.246558
123.4         1.10294    0.246791
123.5         1.10339    0.246871
123.6         1.10352    0.246834
123.7          1.1038    0.246784
123.8         1.10433    0.246502
123.9         1.10445    0.246453
124           1.10485    0.246723
124.1         1.10494     0.24666
124.2         1.10513    0.246525
124.3          1.1054    0.246563
124.4         1.10544    0.246576
124.5         1.10602    0.246346
124.6         1.10619    0.246375
124.7          1.1063    0.246424
124.8         1.10661     0.24639
124.9         1.10685    0.246347
125            1.1071    0.246253
125.1          1.1072    0.246211
125.2         1.10744    0.246417
125.3         1.10763    0.246309
125.4         1.10815    0.246264
125.5         1.10843    0.246648
125.6         1.10869    0.246762
125.7         1.10886    0.246825
125.8         1.10902     0.24698
125.9         1.10946     0.24727
126           1.10973    0.247136
126.1         1.10998    0.247296
126.2          1.1101    0.247318
126.3         1.11038    0.247634
126.4         1.11057    0.247452
126.5         1.11084    0.247467
126.6         1.11092    0.247516
126.7         1.11119    0.247273
126.8         1.11127    0.247242
126.9         1.11135    0.247267
127           1.11177    0.247567
127.1         1.11219    0.247613
127.2         1.11231    0.247602
127.3          1.1127    0.247826
127.4         1.11285    0.247962
127.5          1.1129     0.24792
127.6         1.11302    0.247964
127.7         1.11325    0.247903
127.8         1.11341    0.247869
127.9         1.11369    0.247936
128           1.11404    0.247701
128.1         1.11457     0.24791
128.2         1.11496     0.24829
128.3         1.11501    0.248354
128.4         1.11542    0.248592
128.5         1.11556    0.248701
128.6         1.11576    0.248661
128.7         1.11603    0.248601
128.8         1.11638    0.248486
128.9          1.1167    0.248703
129           1.11693    0.248541
129.1         1.11721    0.248641
129.2         1.11778    0.248515
129.3          1.1179    0.248512
129.4         1.11808    0.248751
129.5         1.11847    0.248895
129.6         1.11851    0.248887
129.7         1.11874    0.248772
129.8         1.11898    0.248824
129.9         1.11912    0.248855
130           1.11918    0.248929
130.1         1.11955    0.249122
130.2         1.11975    0.249241
130.3         1.11987    0.249276
130.4         1.12012    0.249219
130.5          1.1203    0.249228
130.6         1.12071     0.24907
130.7         1.12088    0.248975
130.8         1.12107    0.248835
130.9         1.12143    0.248735
131           1.12172    0.248794
131.1         1.12183    0.248766
131.2         1.12197    0.248746
131.3          1.1221    0.248754
131.4         1.12252    0.248628
131.5         1.12268    0.248566
131.6         1.12284     0.24868
131.7         1.12298    0.248747
131.8          1.1232     0.24874
131.9         1.12332    0.248624
132           1.12337    0.248621
132.1         1.12356    0.248474
132.2         1.12388    0.248348
132.3          1.1241    0.248432
132.4         1.12416     0.24839
132.5         1.12466    0.248559
132.6         1.12497    0.248557
132.7         1.12503    0.248516
132.8         1.12522    0.248517
132.9         1.12559    0.248626
133           1.12584    0.248505
133.1         1.12597    0.248556
133.2           1.126     0.24856
133.3         1.12655    0.249015
133.4          1.1266    0.248961
133.5         1.12661    0.248956
133.6         1.12674    0.249038
133.7         1.12715    0.248651
133.8         1.12739     0.24863
133.9         1.12796    0.248596
134            1.1283    0.248663
134.1         1.12902    0.248978
134.2         1.12931    0.248933
134.3         1.12946    0.249022
134.4         1.12955    0.249021
134.5         1.12978    0.249028
134.6         1.13001    0.249003
134.7         1.13022    0.248991
134.8         1.13033    0.249123
134.9         1.13079    0.249303
135           1.13092    0.249164
135.1         1.13116    0.249275
135.2         1.13138    0.249083
135.3         1.13187     0.24934
135.4         1.13211    0.249482
135.5         1.13219    0.249425
135.6         1.13231    0.249364
135.7          1.1325    0.249446
135.8         1.13291    0.249333
135.9         1.13304    0.249344
136           1.13366     0.24962
136.1         1.13393    0.249565
136.2         1.13423    0.249648
136.3         1.13506    0.249612
136.4         1.13544    0.249749
136.5         1.13561    0.249571
136.6         1.13586    0.249645
136.7         1.13608    0.249835
136.8         1.13647     0.24981
136.9         1.13657    0.249716
137           1.13668     0.24973
137.1         1.13704    0.249997
137.2         1.13723    0.250036
137.3         1.13751     0.25012
137.4         1.13782    0.250424
137.5         1.13807     0.25046
137.6         1.13822    0.250397
137.7         1.13841    0.250324
137.8         1.13855    0.250446
137.9         1.13867    0.250409
138           1.13898    0.250351
138.1         1.13914    0.250518
138.2         1.13942    0.250686
138.3         1.13995    0.250791
138.4         1.13998    0.250743
138.5         1.14066    0.250646
138.6         1.14076    0.250545
138.7         1.14096    0.250352
138.8         1.14113    0.250429
138.9         1.14133     0.25056
139           1.14159    0.250581
139.1         1.14165    0.250528
139.2         1.14202    0.250832
139.3          1.1423    0.250954
139.4          1.1424    0.250945
139.5         1.14257    0.250832
139.6         1.14297    0.250976
139.7         1.14311    0.250869
139.8         1.14337    0.250886
139.9         1.14372    0.250825
140           1.14408    0.250728
140.1         1.14422    0.250684
140.2         1.14455    0.250688
140.3         1.14506    0.250491
140.4         1.14517    0.250475
140.5         1.14531    0.250622
140.6         1.14551    0.250494
140.7         1.14581     0.25049
140.8         1.14592    0.250498
140.9         1.14624    0.250528
141           1.14667    0.250385
141.1         1.14708    0.250487
141.2         1.14728    0.250493
141.3         1.14795    0.250851
141.4         1.14837    0.250889
141.5         1.14857    0.250948
141.6         1.14871    0.251096
141.7         1.14892     0.25099
141.8         1.14932    0.250985
141.9         1.14944    0.251057
142           1.14968    0.251069
142.1         1.14998    0.250996
142.2          1.1503    0.251023
142.3         1.15042    0.251088
142.4         1.15045    0.251116
142.5           1.151    0.251033
142.6         1.15112    0.250997
142.7         1.15156    0.251281
142.8         1.15179    0.251112
142.9         1.15205    0.251039
143           1.15215    0.250974
143.1         1.15232    0.250988
143.2         1.15252    0.251214
143.3         1.15288    0.251097
143.4         1.15303    0.251096
143.5         1.15325    0.251257
143.6          1.1533    0.251188
143.7         1.15351    0.251186
143.8         1.15372    0.251153
143.9         1.15391    0.251131
144           1.15394    0.251162
144.1          1.1542    0.251377
144.2         1.15438    0.251366
144.3         1.15464    0.251372
144.4         1.15485    0.251423
144.5         1.15508    0.251479
144.6         1.15533    0.251277
144.7         1.15543    0.251346
144.8         1.15555    0.251266
144.9         1.15578    0.251567
145           1.15587    0.251534
145.1         1.15601    0.251568
145.2         1.15629    0.251559
145.3          1.1566    0.251457
145.4         1.15696    0.251483
145.5         1.15743     0.25128
145.6         1.15768    0.251271
145.7         1.15782    0.251275
145.8         1.15783    0.251253
145.9         1.15789    0.251271
146           1.15806    0.251272
146.1         1.15816    0.251363
146.2         1.15842    0.251554
146.3         1.15873     0.25139
146.4         1.15892     0.25133
146.5         1.15916    0.251353
146.6         1.15936    0.251343
146.7         1.15949    0.251482
146.8         1.15981    0.251479
146.9         1.15989    0.251469
147           1.16006    0.251518
147.1          1.1602    0.251495
147.2         1.16028    0.251493
147.3         1.16042    0.251419
147.4         1.16064    0.251282
147.5         1.16094    0.251276
147.6         1.16117    0.251284
147.7         1.16127    0.251336
147.8         1.16131    0.251307
147.9         1.16148    0.251217
148            1.1617    0.251265
148.1         1.16204    0.251227
148.2         1.16238    0.251017
148.3         1.16274    0.250925
148.4         1.16312    0.250883
148.5         1.16336    0.250852
148.6          1.1635    0.250855
148.7         1.16403    0.250668
148.8         1.16452    0.250861
148.9         1.16472    0.250713
149           1.16482    0.250702
149.1         1.16528    0.250689
149.2         1.16606    0.250788
149.3         1.16638     0.25074
149.4          1.1666     0.25077
149.5         1.16693    0.250991
149.6         1.16694    0.250971
149.7         1.16708    0.250971
149.8         1.16716    0.250929
149.9         1.16749    0.251021
150           1.16765    0.251101
150.1         1.16765    0.251101
150.2         1.16791    0.251142
150.3         1.16805    0.250952
150.4         1.16817    0.250973
150.5         1.16817    0.250972
150.6         1.16842     0.25114
150.7         1.16846    0.251079
150.8         1.16885    0.251083
150.9         1.16905    0.251034
151           1.16947    0.251267
151.1         1.16951     0.25127
151.2         1.16978    0.251296
151.3         1.16994    0.251454
151.4          1.1701    0.251367
151.5         1.17036    0.251333
151.6         1.17061     0.25136
151.7         1.17098    0.251094
151.8           1.171    0.251127
151.9         1.17118    0.250984
152           1.17131    0.250971
152.1         1.17155    0.251008
152.2         1.17177    0.250865
152.3         1.17199    0.250831
152.4          1.1722     0.25072
152.5         1.17246    0.250494
152.6         1.17274     0.25043
152.7         1.17296    0.250505
152.8         1.17315    0.250538
152.9         1.17359    0.250452
153           1.17378    0.250285
153.1         1.17398    0.250327
153.2         1.17406    0.250253
153.3         1.17421    0.250199
153.4         1.17466    0.250167
153.5         1.17475    0.250189
153.6         1.17484    0.250141
153.7         1.17484    0.250141
153.8         1.17502    0.249987
153.9         1.17518    0.249772
154           1.17536    0.249762
154.1         1.17551    0.249754
154.2         1.17564    0.249759
154.3         1.17573    0.249783
154.4         1.17612    0.249543
154.5          1.1766    0.249501
154.6         1.17672    0.249517
154.7           1.177    0.249243
154.8         1.17723    0.249348
154.9         1.17723    0.249348
155           1.17755    0.249307
155.1         1.17771    0.249345
155.2           1.178    0.249538
155.3         1.17821    0.249442
155.4         1.17833    0.249483
155.5         1.17848    0.249408
155.6         1.17856    0.249359
155.7         1.17901    0.249414
155.8         1.17906    0.249409
155.9         1.17919     0.24952
156            1.1794    0.249539
156.1         1.18002    0.249696
156.2         1.18022    0.249671
156.3         1.18033    0.249783
156.4          1.1805    0.249695
156.5          1.1807    0.249617
156.6         1.18083    0.249653
156.7         1.18105    0.249747
156.8         1.18133    0.249655
156.9         1.18145    0.249573
157            1.1817     0.24964
157.1          1.1818    0.249775
157.2         1.18205    0.249985
157.3          1.1823     0.25006
157.4          1.1824    0.250001
157.5         1.18284    0.249996
157.6         1.18295    0.250063
157.7         1.18314    0.250011
157.8         1.18332    0.250105
157.9         1.18342    0.250225
158           1.18399    0.250104
158.1         1.18438    0.250121
158.2         1.18463     0.25016
158.3         1.18497    0.250158
158.4         1.18516    0.249956
158.5         1.18531    0.249997
158.6         1.18552      0.2501
158.7         1.18563    0.250113
158.8         1.18573    0.250111
158.9         1.18604    0.250063
159           1.18621    0.250086
159.1         1.18632    0.250063
159.2         1.18645    0.250075
159.3         1.18659    0.250065
159.4         1.18699    0.250057
159.5         1.18715    0.250126
159.6         1.18715    0.250126
159.7          1.1874    0.250127
159.8         1.18754    0.250051
159.9         1.18779     0.24999
160           1.18792    0.250006
160.1           1.188     0.24995
160.2         1.18822    0.250031
160.3         1.18839    0.249939
160.4         1.18856    0.249881
160.5         1.18883    0.249841
160.6         1.18969    0.249965
160.7         1.18988    0.250022
160.8         1.19001    0.249933
160.9         1.19005    0.249976
161           1.19028    0.249923
161.1         1.19039    0.249886
161.2         1.19065    0.249759
161.3         1.19086    0.249533
161.4         1.19105    0.249752
161.5         1.19127    0.249728
161.6          1.1918    0.249671
161.7           1.192    0.249666
161.8         1.19219    0.249636
161.9         1.19231    0.249681
162           1.19246    0.249623
162.1         1.19253     0.24956
162.2         1.19275    0.249586
162.3         1.19276    0.249565
162.4         1.19309     0.24951
162.5         1.19341    0.249619
162.6          1.1939    0.249953
162.7         1.19428    0.249884
162.8         1.19459    0.249966
162.9         1.19494    0.249851
163           1.19554    0.249891
163.1         1.19598    0.249881
163.2         1.19611    0.249879
163.3         1.19631    0.249962
163.4         1.19639    0.249909
163.5         1.19652    0.249924
163.6         1.19689    0.250003
163.7         1.19706    0.250075
163.8         1.19734    0.250095
163.9         1.19755    0.250073
164           1.19787    0.250048
164.1         1.19815    0.250285
164.2         1.19855    0.250071
164.3         1.19889    0.250148
164.4         1.19922    0.250289
164.5         1.19927    0.250337
164.6         1.19934     0.25037
164.7         1.19962    0.250285
164.8         1.19972    0.250383
164.9         1.19972    0.250383
165           1.19998    0.250453
165.1         1.20011    0.250466
165.2         1.20025    0.250486
165.3         1.20034    0.250496
165.4         1.20074    0.250263
165.5         1.20089     0.25035
165.6         1.20114    0.250416
165.7         1.20154    0.250558
165.8         1.20177     0.25042
165.9         1.20181    0.250363
166           1.20215    0.250093
166.1         1.20226    0.250019
166.2         1.20259     0.25028
166.3          1.2027    0.250294
166.4         1.20295    0.250302
166.5         1.20323    0.250284
166.6         1.20344    0.250294
166.7         1.20365    0.250352
166.8         1.20408    0.250748
166.9         1.20431    0.250741
167           1.20445     0.25079
167.1         1.20491    0.250958
167.2         1.20549    0.251287
167.3          1.2058    0.251234
167.4         1.20595    0.251242
167.5         1.20597    0.251214
167.6         1.20606    0.251201
167.7         1.20631    0.251182
167.8         1.20651    0.251137
167.9         1.20674    0.250808
168           1.20714    0.250449
168.1         1.20728    0.250448
168.2         1.20734    0.250431
168.3         1.20761    0.250664
168.4         1.20774    0.250711
168.5         1.20783    0.250618
168.6         1.20788    0.250672
168.7         1.20802     0.25066
168.8         1.20808    0.250684
168.9         1.20829    0.250794
169            1.2085    0.250753
169.1         1.20892    0.250594
169.2         1.20913    0.250536
169.3         1.20916    0.250581
169.4         1.20942     0.25038
169.5         1.20976     0.25071
169.6         1.21015    0.250453
169.7         1.21028    0.250417
169.8         1.21046    0.250507
169.9         1.21064    0.250562
170           1.21085    0.250768
170.1         1.21104    0.250634
170.2         1.21114    0.250569
170.3         1.21134    0.250783
170.4          1.2114    0.250744
170.5         1.21168    0.250644
170.6         1.21189    0.250731
170.7         1.21199     0.25075
170.8         1.21211    0.250644
170.9         1.21236    0.250479
171           1.21269    0.250784
171.1         1.21307    0.250509
171.2         1.21346    0.250644
171.3         1.21388    0.250958
171.4         1.21408    0.251102
171.5         1.21434    0.250876
171.6         1.21452    0.250809
171.7         1.21473    0.250842
171.8         1.21487    0.250778
171.9          1.2153    0.250617
172           1.21555    0.250733
172.1         1.21574    0.250639
172.2         1.21579    0.250644
172.3         1.21589    0.250619
172.4         1.21622    0.250608
172.5         1.21639    0.250782
172.6         1.21647    0.250849
172.7         1.21667    0.250772
172.8         1.21671    0.250767
172.9         1.21711    0.250733
173           1.21728    0.250654
173.1         1.21753    0.250688
173.2         1.21773    0.250666
173.3         1.21791    0.250824
173.4         1.21818     0.25101
173.5         1.21822     0.25098
173.6         1.21841    0.251063
173.7         1.21868     0.25109
173.8         1.21902    0.251059
173.9         1.21947    0.250696
174           1.21956    0.250637
174.1         1.21976    0.250624
174.2         1.22012    0.250813
174.3         1.22021    0.250743
174.4         1.22026    0.250679
174.5         1.22099    0.250839
174.6         1.22134    0.250973
174.7         1.22148    0.250965
174.8          1.2217    0.250984
174.9           1.222    0.250956
175           1.22219    0.251163
175.1         1.22223    0.251157
175.2         1.22238    0.251229
175.3         1.22253    0.251262
175.4         1.22272    0.251161
175.5         1.22287    0.251125
175.6         1.22296    0.251099
175.7          1.2232    0.251094
175.8          1.2234     0.25119
175.9         1.22354    0.251335
176           1.22361    0.251328
176.1         1.22367    0.251376
176.2         1.22389    0.251327
176.3         1.22411     0.25113
176.4         1.22419    0.251119
176.5         1.22436    0.251013
176.6         1.22465    0.251212
176.7         1.22496    0.251406
176.8         1.22522    0.251463
176.9         1.22535    0.251385
177           1.22546    0.251444
177.1         1.22561    0.251548
177.2         1.22589    0.251595
177.3         1.22629    0.251663
177.4         1.22645    0.251763
177.5         1.22654     0.25179
177.6         1.22665      0.2519
177.7         1.22684    0.251957
177.8         1.22704    0.251938
177.9         1.22718    0.251869
178           1.22758    0.252155
178.1         1.22792    0.252348
178.2         1.22806    0.252261
178.3          1.2282    0.252085
178.4         1.22835    0.252068
178.5         1.22839    0.252117
178.6         1.22852    0.252072
178.7         1.22881    0.252263
178.8         1.22922    0.252555
178.9         1.22939    0.252553
179           1.22957    0.252753
179.1         1.22975     0.25264
179.2         1.23013    0.252292
179.3          1.2304    0.252322
179.4          1.2305    0.252422
179.5         1.23072     0.25236
179.6          1.2308    0.252457
179.7         1.23087    0.252393
179.8         1.23107    0.252426
179.9         1.23121    0.252496
180           1.23129    0.252595
180.1          1.2315    0.252505
180.2          1.2316     0.25254
180.3         1.23168    0.252584
180.4         1.23178    0.252637
180.5         1.23189    0.252573
180.6         1.23202    0.252621
180.7         1.23231    0.252894
180.8         1.23257    0.253045
180.9         1.23295    0.253046
181           1.23331    0.253177
181.1         1.23335    0.253112
181.2         1.23373    0.253165
181.3         1.23399    0.253243
181.4         1.23399    0.253243
181.5         1.23412    0.253196
181.6         1.23467      0.2536
181.7         1.23477    0.253564
181.8         1.23502    0.253583
181.9         1.23512    0.253553
182           1.23528    0.253612
182.1          1.2355    0.253454
182.2         1.23573    0.253538
182.3         1.23582    0.253535
182.4         1.23626    0.253867
182.5         1.23648    0.254104
182.6         1.23681    0.254383
182.7         1.23697    0.254334
182.8         1.23708    0.254322
182.9         1.23729     0.25424
183           1.23729     0.25424
183.1         1.23749    0.254255
183.2         1.23762     0.25411
183.3         1.23779    0.254291
183.4         1.23788    0.254229
183.5         1.23802    0.254249
183.6         1.23817    0.254324
183.7         1.23834    0.254227
183.8         1.23855    0.254347
183.9         1.23878    0.254391
184           1.23907    0.254582
184.1         1.23913     0.25462
184.2         1.23929    0.254688
184.3          1.2395     0.25485
184.4         1.23991     0.25512
184.5         1.23996    0.255149
184.6         1.24003    0.255158
184.7         1.24012    0.255173
184.8          1.2406    0.255191
184.9         1.24081    0.255215
185           1.24102    0.255128
185.1          1.2411    0.255122
185.2         1.24123    0.255138
185.3         1.24147    0.255303
185.4         1.24158    0.255291
185.5         1.24185     0.25541
185.6         1.24197    0.255403
185.7         1.24209    0.255357
185.8         1.24224    0.255262
185.9         1.24235    0.255155
186            1.2426    0.255022
186.1         1.24267    0.255091
186.2         1.24298    0.254952
186.3         1.24304    0.254946
186.4         1.24314    0.255059
186.5         1.24337    0.255257
186.6         1.24337    0.255257
186.7         1.24357    0.254971
186.8         1.24396    0.254863
186.9         1.24419    0.254861
187           1.24422    0.254901
187.1         1.24449    0.254908
187.2         1.24476    0.254989
187.3         1.24498    0.254843
187.4         1.24517    0.254783
187.5         1.24552    0.254998
187.6         1.24589     0.25523
187.7         1.24597    0.255317
187.8         1.24615    0.255368
187.9         1.24618     0.25533
188           1.24674    0.255825
188.1         1.24685    0.255927
188.2         1.24689    0.255967
188.3         1.24749    0.255944
188.4         1.24764    0.255915
188.5          1.2479    0.255602
188.6          1.2479    0.255602
188.7         1.24832    0.255677
188.8         1.24837     0.25561
188.9         1.24856    0.255559
189           1.24872    0.255531
189.1         1.24914    0.255418
189.2          1.2493    0.255431
189.3         1.24937     0.25538
189.4         1.24948    0.255444
189.5         1.24975    0.255391
189.6         1.25007    0.255602
189.7          1.2502    0.255654
189.8         1.25056    0.255687
189.9         1.25073    0.255832
190           1.25085    0.255767
190.1         1.25105    0.255747
190.2         1.25134    0.255732
190.3         1.25156    0.255864
190.4         1.25187    0.255879
190.5          1.2519    0.255913
190.6         1.25213    0.255915
190.7         1.25225    0.255978
190.8         1.25238    0.256109
190.9         1.25242    0.256116
191           1.25256    0.256242
191.1         1.25277    0.256317
191.2         1.25315    0.256213
191.3         1.25338    0.256102
191.4         1.25369    0.256182
191.5         1.25371    0.256205
191.6         1.25408    0.256292
191.7         1.25427    0.256281
191.8          1.2543    0.256278
191.9         1.25445    0.256166
192           1.25452    0.256209
192.1         1.25475    0.256161
192.2         1.25476    0.256148
192.3         1.25484    0.256227
192.4         1.25502    0.256163
192.5         1.25513    0.256231
192.6         1.25553    0.256467
192.7         1.25559    0.256436
192.8          1.2557     0.25655
192.9         1.25594    0.256703
193           1.25599    0.256689
193.1         1.25606    0.256757
193.2          1.2561    0.256716
193.3         1.25625    0.256737
193.4         1.25636    0.256753
193.5         1.25643     0.25671
193.6          1.2565    0.256753
193.7         1.25665    0.256739
193.8         1.25677    0.256711
193.9         1.25697    0.256665
194           1.25703    0.256734
194.1         1.25736    0.256829
194.2          1.2575    0.256901
194.3          1.2578     0.25671
194.4          1.2578     0.25671
194.5         1.25811    0.256656
194.6         1.25835    0.256726
194.7         1.25889    0.257054
194.8         1.25911    0.257124
194.9         1.25917    0.257108
195           1.25939    0.257219
195.1         1.25958    0.257117
195.2         1.25992    0.257158
195.3         1.26011    0.257156
195.4         1.26025      0.2571
195.5         1.26031     0.25716
195.6         1.26054    0.257049
195.7         1.26071    0.257023
195.8         1.26078    0.257017
195.9         1.26078    0.257004
196             1.261    0.256952
196.1         1.26105       0.257
196.2         1.26121    0.257146
196.3         1.26152    0.257224
196.4         1.26191    0.257231
196.5         1.26197    0.257226
196.6         1.26209    0.257153
196.7         1.26239    0.257314
196.8         1.26246    0.257273
196.9         1.26257    0.257348
197           1.26291    0.257541
197.1         1.26317     0.25741
197.2         1.26324    0.257436
197.3         1.26347    0.257571
197.4          1.2638    0.257592
197.5         1.26425    0.257443
197.6         1.26433    0.257393
197.7         1.26472    0.257318
197.8         1.26489    0.257361
197.9           1.265    0.257476
198           1.26518    0.257352
198.1         1.26534    0.257334
198.2         1.26588     0.25766
198.3         1.26595    0.257749
198.4          1.2661    0.257642
198.5         1.26632     0.25747
198.6         1.26645    0.257573
198.7         1.26668    0.257435
198.8         1.26694    0.257566
198.9           1.267    0.257528
199           1.26712    0.257507
199.1          1.2674    0.257421
199.2          1.2676    0.257597
199.3         1.26773    0.257561
199.4         1.26797    0.257553
199.5         1.26815    0.257379
199.6         1.26825    0.257409
199.7         1.26851     0.25743
199.8         1.26888    0.257459
199.9         1.26912    0.257584
200           1.26922    0.257523
200.1          1.2694     0.25751
200.2         1.26956    0.257592
200.3          1.2699    0.257543
200.4          1.2701    0.257548
200.5          1.2703    0.257596
200.6         1.27044     0.25774
200.7          1.2707    0.257732
200.8         1.27087    0.257782
200.9         1.27087    0.257782
201           1.27101    0.257792
201.1         1.27127    0.257649
201.2         1.27173    0.258018
201.3          1.2719    0.257971
201.4         1.27213    0.258053
201.5         1.27239    0.258088
201.6         1.27244    0.258083
201.7         1.27272     0.25806
201.8         1.27293    0.258118
201.9         1.27306    0.258059
202           1.27322    0.258112
202.1         1.27355    0.258194
202.2         1.27371    0.258252
202.3         1.27394    0.258496
202.4         1.27405    0.258574
202.5         1.27426    0.258715
202.6          1.2743     0.25865
202.7         1.27441    0.258738
202.8         1.27457    0.258754
202.9         1.27468    0.258743
203           1.27481    0.258745
203.1         1.27486    0.258789
203.2         1.27522     0.25874
203.3         1.27545    0.258885
203.4         1.27589    0.258767
203.5         1.27627    0.258595
203.6         1.27629    0.258593
203.7         1.27642    0.258621
203.8         1.27666    0.258579
203.9         1.27691     0.25849
204             1.277    0.258429
204.1         1.27723     0.25852
204.2         1.27728    0.258492
204.3         1.27759     0.25864
204.4         1.27776    0.258543
204.5         1.27801    0.258767
204.6         1.27838    0.259004
204.7         1.27881    0.259077
204.8         1.27895    0.259004
204.9         1.27951    0.259002
205           1.28003    0.259072
205.1         1.28025    0.258914
205.2          1.2806    0.259321
205.3          1.2809    0.259327
205.4         1.28097    0.259293
205.5         1.28103     0.25936
205.6         1.28122    0.259363
205.7         1.28139    0.259275
205.8         1.28147    0.259306
205.9         1.28156    0.259296
206           1.28174    0.259412
206.1         1.28193    0.259502
206.2         1.28207    0.259518
206.3         1.28222    0.259469
206.4         1.28262    0.259601
206.5         1.28281     0.25974
206.6         1.28289    0.259675
206.7         1.28301    0.259753
206.8         1.28327    0.259745
206.9         1.28328    0.259748
207           1.28343    0.259789
207.1         1.28386    0.259646
207.2         1.28414    0.259822
207.3         1.28434    0.259741
207.4         1.28443    0.259703
207.5         1.28443    0.259703
207.6         1.28464    0.259516
207.7         1.28476    0.259372
207.8         1.28492    0.259504
207.9         1.28519    0.259709
208           1.28547    0.259729
208.1         1.28558     0.25972
208.2         1.28579    0.259658
208.3         1.28596    0.259737
208.4         1.28609    0.259754
208.5         1.28625    0.259768
208.6         1.28664    0.259653
208.7         1.28691    0.259657
208.8         1.28704    0.259767
208.9         1.28719    0.259727
209            1.2873    0.259798
209.1         1.28758    0.259726
209.2         1.28763    0.259782
209.3         1.28799    0.259876
209.4          1.2881    0.259776
209.5         1.28822    0.259906
209.6         1.28858    0.260125
209.7         1.28866    0.260062
209.8         1.28868    0.260059
209.9         1.28881      0.2601
210           1.28898    0.260134
210.1         1.28923    0.260018
210.2         1.28933    0.260044
210.3         1.28971    0.260122
210.4         1.28976    0.260098
210.5         1.29004    0.260388
210.6         1.29018    0.260406
210.7         1.29033    0.260417
210.8         1.29055    0.260542
210.9         1.29061    0.260451
211           1.29061    0.260451
211.1         1.29098    0.260505
211.2         1.29109    0.260588
211.3         1.29121    0.260725
211.4         1.29168    0.260678
211.5          1.2918     0.26061
211.6         1.29202    0.260686
211.7         1.29212    0.260733
211.8         1.29242    0.260899
211.9         1.29257    0.260879
212           1.29276     0.26084
212.1         1.29292    0.260808
212.2         1.29318    0.260731
212.3         1.29375     0.26113
212.4         1.29402     0.26118
212.5         1.29409    0.261179
212.6         1.29428    0.261326
212.7         1.29442    0.261311
212.8         1.29446    0.261239
212.9         1.29451    0.261287
213           1.29467    0.261174
213.1         1.29474    0.261189
213.2         1.29504    0.261257
213.3         1.29509    0.261312
213.4         1.29546     0.26136
213.5         1.29576    0.261394
213.6         1.29605    0.261404
213.7         1.29627    0.261465
213.8         1.29636    0.261326
213.9         1.29649    0.261351
214           1.29697     0.26117
214.1         1.29713    0.261215
214.2         1.29727    0.261362
214.3          1.2975     0.26163
214.4         1.29763     0.26163
214.5         1.29785     0.26169
214.6         1.29812    0.261725
214.7         1.29822     0.26171
214.8         1.29852    0.261576
214.9         1.29861    0.261567
215           1.29877    0.261503
215.1         1.29885     0.26152
215.2         1.29909    0.261597
215.3         1.29924    0.261614
215.4         1.29935    0.261577
215.5         1.29985    0.261295
215.6         1.30003    0.261192
215.7         1.30034    0.261206
215.8         1.30039    0.261179
215.9         1.30055    0.261085
216           1.30086     0.26114
216.1         1.30107    0.260915
216.2         1.30144    0.261172
216.3         1.30155    0.261079
216.4         1.30164    0.261098
216.5         1.30176    0.260907
216.6         1.30198    0.260951
216.7         1.30209    0.260909
216.8          1.3022    0.260969
216.9         1.30237    0.260977
217           1.30254    0.261042
217.1         1.30267    0.261134
217.2         1.30331    0.260999
217.3         1.30331    0.260994
217.4         1.30362    0.261101
217.5         1.30368    0.261081
217.6         1.30372    0.261129
217.7         1.30383    0.261253
217.8         1.30397    0.261227
217.9         1.30409    0.261186
218           1.30431    0.261344
218.1         1.30471     0.26158
218.2         1.30478    0.261538
218.3         1.30487    0.261586
218.4         1.30508    0.261542
218.5         1.30527    0.261713
218.6         1.30541    0.261686
218.7         1.30564    0.261945
218.8         1.30579     0.26185
218.9         1.30594    0.261913
219           1.30627    0.261812
219.1         1.30673    0.262216
219.2         1.30694    0.262337
219.3         1.30726    0.262519
219.4         1.30752    0.262478
219.5         1.30757    0.262522
219.6         1.30777    0.262562
219.7         1.30811    0.262462
219.8         1.30831    0.262628
219.9         1.30837     0.26269
220           1.30851    0.262609
220.1         1.30874    0.262772
220.2         1.30893    0.262912
220.3         1.30912    0.262936
220.4         1.30915    0.262939
220.5         1.30949    0.262998
220.6         1.30973    0.263054
220.7         1.30999    0.263352
220.8         1.31029    0.263391
220.9         1.31049    0.263464
221           1.31065    0.263405
221.1         1.31099    0.263481
221.2         1.31104    0.263476
221.3         1.31124    0.263643
221.4         1.31125    0.263661
221.5         1.31137    0.263669
221.6         1.31198     0.26416
221.7         1.31216    0.264258
221.8         1.31229    0.264188
221.9         1.31254    0.264232
222           1.31267    0.264378
222.1         1.31289    0.264186
222.2         1.31314    0.264247
222.3         1.31327    0.264158
222.4         1.31363      0.2643
222.5         1.31363      0.2643
222.6         1.31392     0.26434
222.7         1.31405    0.264286
222.8         1.31438    0.264278
222.9         1.31456    0.264242
223           1.31471    0.264209
223.1         1.31484     0.26418
223.2         1.31497    0.264027
223.3         1.31504    0.264036
223.4         1.31527    0.263977
223.5         1.31544    0.263921
223.6         1.31562    0.263958
223.7         1.31581     0.26404
223.8         1.31591    0.264085
223.9         1.31622     0.26432
224           1.31655    0.264192
224.1         1.31662    0.264107
224.2         1.31677    0.264209
224.3         1.31682    0.264204
224.4         1.31711    0.264285
224.5         1.31755    0.264607
224.6         1.31764    0.264715
224.7         1.31773    0.264801
224.8         1.31788    0.264687
224.9         1.31816     0.26472
225           1.31847    0.264979
225.1         1.31867    0.265115
225.2         1.31877    0.265155
225.3         1.31903    0.265065
225.4          1.3192    0.264946
225.5          1.3195    0.264928
225.6          1.3196    0.264946
225.7         1.31984    0.264935
225.8         1.31996    0.264955
225.9         1.32004    0.264896
226           1.32042    0.265061
226.1         1.32055     0.26503
226.2         1.32077     0.26513
226.3         1.32082    0.265101
226.4         1.32097    0.265024
226.5         1.32121    0.264988
226.6         1.32155    0.264844
226.7         1.32156    0.264851
226.8         1.32183    0.264834
226.9         1.32236    0.264268
227           1.32252    0.264292
227.1         1.32274    0.264135
227.2         1.32293    0.264016
227.3         1.32317    0.264092
227.4         1.32326    0.263992
227.5         1.32349    0.263851
227.6         1.32387    0.263566
227.7         1.32408    0.263634
227.8         1.32433    0.263623
227.9         1.32438    0.263554
228           1.32454    0.263505
228.1         1.32454    0.263505
228.2         1.32476    0.263569
228.3         1.32497    0.263722
228.4         1.32526    0.263707
228.5         1.32544    0.263847
228.6         1.32569    0.263934
228.7         1.32599    0.263831
228.8         1.32616    0.263888
228.9         1.32624     0.26387
229           1.32632    0.263849
229.1         1.32651    0.263769
229.2         1.32671    0.263716
229.3         1.32676    0.263775
229.4          1.3268     0.26378
229.5         1.32699    0.263689
229.6         1.32721    0.263826
229.7         1.32737    0.263903
229.8         1.32767    0.264073
229.9          1.3277    0.264069
230            1.3278    0.264149
230.1         1.32789    0.264234
230.2         1.32816    0.264033
230.3         1.32822    0.264027
230.4         1.32845     0.26427
230.5         1.32845     0.26427
230.6         1.32845     0.26427
230.7         1.32867    0.264229
230.8         1.32872    0.264157
230.9         1.32896    0.264207
231           1.32914    0.264331
231.1         1.32944    0.264071
231.2         1.33003    0.264219
231.3         1.33047    0.263832
231.4         1.33064    0.263904
231.5         1.33073    0.263893
231.6         1.33112     0.26386
231.7         1.33143    0.263876
231.8         1.33152     0.26395
231.9         1.33179    0.264162
232           1.33193    0.263994
232.1         1.33247    0.264112
232.2         1.33269    0.264349
232.3          1.3333    0.264147
232.4          1.3337    0.264445
232.5         1.33376    0.264485
232.6         1.33384    0.264487
232.7         1.33426    0.264831
232.8          1.3344      0.2649
232.9         1.33475    0.264962
233           1.33486    0.265054
233.1         1.33503    0.265245
233.2         1.33503    0.265245
233.3         1.33543    0.265283
233.4         1.33554    0.265222
233.5         1.33574    0.265153
233.6         1.33622     0.26504
233.7         1.33642    0.265075
233.8         1.33643    0.265053
233.9         1.33696    0.264909
234           1.33705    0.264936
234.1         1.33722    0.265025
234.2          1.3374    0.265161
234.3         1.33766    0.265247
234.4         1.33807    0.265057
234.5         1.33845    0.265494
234.6         1.33875    0.265506
234.7         1.33875    0.265506
234.8         1.33885    0.265553
234.9         1.33888    0.265585
235           1.33913    0.265451
235.1         1.33928    0.265295
235.2         1.33933    0.265231
235.3         1.33948    0.265227
235.4          1.3395    0.265216
235.5         1.33979    0.265294
235.6         1.34006    0.265464
235.7         1.34035    0.265462
235.8         1.34047    0.265447
235.9          1.3406    0.265509
236           1.34085    0.265411
236.1         1.34105    0.265596
236.2         1.34134    0.265735
236.3         1.34146      0.2658
236.4          1.3416    0.265804
236.5          1.3418    0.265947
236.6         1.34203    0.265817
236.7         1.34222    0.265923
236.8         1.34271    0.265765
236.9         1.34321    0.265966
237           1.34339    0.265815
237.1          1.3435    0.265939
237.2         1.34368    0.266015
237.3          1.3439    0.265919
237.4          1.3439    0.265919
237.5         1.34465    0.266154
237.6         1.34473    0.266249
237.7         1.34474    0.266245
237.8         1.34488    0.266282
237.9         1.34527    0.266227
238           1.34545    0.266151
238.1         1.34551    0.266116
238.2         1.34562    0.266051
238.3         1.34588    0.266101
238.4         1.34614    0.266238
238.5         1.34638    0.266238
238.6         1.34648    0.266235
238.7         1.34661    0.266294
238.8         1.34668    0.266285
238.9         1.34685    0.266223
239           1.34705     0.26636
239.1         1.34718    0.266477
239.2         1.34744     0.26651
239.3         1.34767     0.26639
239.4         1.34829     0.26635
239.5         1.34849    0.266422
239.6         1.34853    0.266416
239.7         1.34874    0.266534
239.8         1.34875    0.266523
239.9         1.34884    0.266538
240            1.3489    0.266453
240.1         1.34906    0.266371
240.2         1.34936     0.26612
240.3         1.34952    0.266268
240.4         1.34978    0.266277
240.5         1.34995    0.266213
240.6         1.35009    0.266355
240.7         1.35029    0.266529
240.8         1.35029    0.266529
240.9         1.35056    0.266424
241           1.35082     0.26627
241.1         1.35108    0.266262
241.2         1.35122    0.266204
241.3         1.35142    0.266005
241.4         1.35171    0.266095
241.5         1.35191     0.26601
241.6          1.3522    0.266107
241.7          1.3522    0.266107
241.8         1.35281    0.266347
241.9         1.35322     0.26607
242           1.35335    0.266066
242.1         1.35342    0.266076
242.2         1.35366     0.26609
242.3         1.35376    0.266138
242.4         1.35393    0.266176
242.5         1.35417    0.266373
242.6         1.35462    0.266119
242.7         1.35501    0.266091
242.8         1.35526    0.266001
242.9         1.35547    0.266068
243            1.3558    0.266181
243.1         1.35587    0.266232
243.2         1.35603    0.266397
243.3         1.35622    0.266281
243.4         1.35641    0.266261
243.5         1.35673    0.266389
243.6           1.357    0.266462
243.7         1.35702    0.266459
243.8          1.3572    0.266391
243.9         1.35721    0.266402
244           1.35726     0.26645
244.1         1.35756    0.266318
244.2          1.3576    0.266363
244.3         1.35765     0.26629
244.4         1.35806    0.266389
244.5         1.35817    0.266449
244.6          1.3586    0.266597
244.7         1.35894    0.266712
244.8         1.35923     0.26643
244.9         1.35981      0.2664
245           1.36009    0.266459
245.1         1.36024    0.266526
245.2         1.36024    0.266526
245.3          1.3605    0.266526
245.4          1.3608     0.26636
245.5         1.36084    0.266411
245.6         1.36124    0.266363
245.7         1.36133    0.266381
245.8         1.36178    0.266275
245.9         1.36194    0.266356
246           1.36225    0.266537
246.1         1.36246    0.266558
246.2         1.36258    0.266526
246.3         1.36275    0.266585
246.4         1.36294    0.266595
246.5          1.3631    0.266562
246.6         1.36326    0.266487
246.7         1.36342    0.266645
246.8         1.36356     0.26664
246.9         1.36397    0.266481
247           1.36436    0.266549
247.1          1.3645    0.266477
247.2          1.3645    0.266477
247.3         1.36513    0.266366
247.4         1.36528    0.266434
247.5         1.36555    0.266565
247.6         1.36573    0.266636
247.7         1.36625    0.266819
247.8         1.36653    0.266787
247.9         1.36662    0.266647
248            1.3667    0.266687
248.1         1.36681    0.266613
248.2         1.36688    0.266682
248.3         1.36699    0.266802
248.4         1.36722    0.266516
248.5         1.36742    0.266513
248.6         1.36746    0.266518
248.7         1.36763    0.266652
248.8         1.36775    0.266667
248.9         1.36793    0.266627
249           1.36814    0.266601
249.1         1.36832    0.266751
249.2         1.36844    0.266646
249.3          1.3687    0.266497
249.4         1.36878    0.266589
249.5         1.36895    0.266647
249.6         1.36917    0.266672
249.7         1.36939    0.266579
249.8         1.36962    0.266489
249.9          1.3697    0.266479
250           1.36986    0.266485
250.1         1.36993    0.266491
250.2          1.3702    0.266455
250.3         1.37033    0.266411
250.4         1.37042    0.266465
250.5         1.37062      0.2665
250.6         1.37099    0.266689
250.7         1.37126    0.266845
250.8         1.37137    0.266795
250.9         1.37152    0.266791
251           1.37153     0.26679
251.1         1.37159    0.266849
251.2          1.3717    0.266786
251.3         1.37179    0.266744
251.4         1.37208    0.266835
251.5         1.37236    0.266874
251.6         1.37265     0.26717
251.7         1.37274    0.267202
251.8         1.37305    0.267507
251.9         1.37337     0.26783
252           1.37346    0.267916
252.1         1.37364    0.267859
252.2         1.37389    0.267883
252.3         1.37396    0.267955
252.4         1.37419    0.267834
252.5          1.3745     0.26787
252.6         1.37464    0.267825
252.7         1.37488    0.268016
252.8         1.37521    0.268041
252.9         1.37547    0.268086
253           1.37559    0.268083
253.1         1.37568    0.268072
253.2         1.37599     0.26782
253.3         1.37602    0.267803
253.4         1.37611    0.267792
253.5         1.37629     0.26772
253.6          1.3763    0.267708
253.7         1.37644    0.267852
253.8         1.37649    0.267901
253.9         1.37662     0.26778
254           1.37695    0.267845
254.1         1.37704    0.267801
254.2         1.37724    0.267798
254.3         1.37755    0.267619
254.4          1.3778    0.267358
254.5          1.3779    0.267404
254.6         1.37799     0.26736
254.7         1.37848    0.267549
254.8         1.37867    0.267621
254.9          1.3791    0.267565
255           1.37918    0.267663
255.1         1.37957    0.267786
255.2         1.37992    0.268039
255.3          1.3801    0.268123
255.4          1.3801    0.268123
255.5         1.38012    0.268142
255.6         1.38041    0.268095
255.7         1.38095     0.26777
255.8          1.3811    0.267751
255.9         1.38112    0.267742
256           1.38128    0.267827
256.1         1.38141    0.267768
256.2         1.38148    0.267844
256.3         1.38162    0.267853
256.4         1.38172    0.267958
256.5         1.38183    0.267777
256.6         1.38208     0.26796
256.7          1.3822    0.267895
256.8         1.38239    0.267853
256.9         1.38258    0.267867
257           1.38264    0.267867
257.1         1.38296     0.26801
257.2         1.38299    0.268006
257.3         1.38299    0.268011
257.4         1.38322    0.268013
257.5         1.38345    0.267912
257.6         1.38371    0.268013
257.7         1.38384    0.267888
257.8         1.38422    0.267807
257.9         1.38433    0.267826
258           1.38473    0.267833
258.1         1.38473    0.267833
258.2         1.38479    0.267799
258.3           1.385    0.267947
258.4         1.38524    0.267885
258.5         1.38524    0.267885
258.6         1.38538    0.267797
258.7         1.38552     0.26781
258.8         1.38558    0.267805
258.9         1.38568    0.267841
259           1.38583    0.267936
259.1         1.38612    0.267878
259.2          1.3862    0.267878
259.3         1.38632    0.267958
259.4         1.38636    0.267996
259.5         1.38659    0.267995
259.6          1.3868    0.268053
259.7          1.3868    0.268053
259.8         1.38685    0.267987
259.9         1.38711    0.267952
260            1.3873    0.267995
260.1         1.38748    0.268104
260.2         1.38764    0.268026
260.3         1.38798    0.268226
260.4         1.38806    0.268129
260.5          1.3882    0.268067
260.6         1.38846    0.268169
260.7          1.3888    0.268097
260.8         1.38902     0.26823
260.9         1.38906    0.268275
261            1.3896    0.268278
261.1         1.38999    0.268398
261.2         1.39029    0.268598
261.3         1.39051    0.268508
261.4         1.39064    0.268557
261.5         1.39071    0.268519
261.6           1.391    0.268346
261.7         1.39115    0.268287
261.8         1.39154    0.267982
261.9          1.3918    0.267855
262           1.39195    0.268008
262.1         1.39206    0.267913
262.2          1.3921    0.267951
262.3         1.39224    0.267913
262.4         1.39243    0.267929
262.5          1.3927    0.267856
262.6         1.39279    0.267837
262.7         1.39294    0.267694
262.8         1.39322    0.267561
262.9          1.3934    0.267429
263           1.39368    0.267288
263.1         1.39381    0.267294
263.2         1.39385    0.267289
263.3         1.39396    0.267323
263.4          1.3941    0.267479
263.5         1.39434    0.267373
263.6         1.39461    0.267205
263.7         1.39479    0.267248
263.8         1.39479    0.267248
263.9         1.39504    0.267109
264           1.39517    0.267162
264.1         1.39541    0.267127
264.2         1.39555    0.267185
264.3         1.39587    0.267127
264.4          1.3962    0.266923
264.5         1.39634    0.266985
264.6         1.39645    0.266939
264.7         1.39649    0.266987
264.8          1.3966    0.266939
264.9          1.3967    0.266942
265           1.39688    0.266919
265.1         1.39713    0.266946
265.2         1.39732    0.267143
265.3         1.39752    0.267202
265.4          1.3976    0.267232
265.5         1.39771    0.267286
265.6         1.39771    0.267286
265.7         1.39801    0.267504
265.8         1.39828    0.267474
265.9         1.39863    0.267248
266           1.39873    0.267344
266.1         1.39896    0.267511
266.2         1.39912    0.267397
266.3         1.39912    0.267397
266.4         1.39935    0.267562
266.5         1.39948    0.267496
266.6         1.39966    0.267408
266.7         1.40002    0.267485
266.8         1.40014    0.267469
266.9         1.40057    0.267467
267           1.40082    0.267635
267.1         1.40106    0.267717
267.2         1.40139    0.267866
267.3          1.4018    0.267952
267.4         1.40212    0.267963
267.5         1.40231    0.267886
267.6          1.4025    0.267889
267.7          1.4025    0.267889
267.8         1.40272    0.267807
267.9         1.40307    0.267666
268           1.40307    0.267669
268.1         1.40327    0.267641
268.2         1.40339    0.267647
268.3         1.40366    0.267788
268.4         1.40387    0.267922
268.5           1.404    0.267885
268.6         1.40407    0.267965
268.7         1.40421    0.268039
268.8         1.40444    0.268174
268.9         1.40461    0.268007
269           1.40472    0.268074
269.1         1.40498    0.267991
269.2         1.40528    0.268062
269.3         1.40556    0.267851
269.4         1.40581    0.267898
269.5         1.40585    0.267829
269.6         1.40607    0.267995
269.7         1.40618    0.268067
269.8         1.40646    0.268273
269.9         1.40646    0.268273
270           1.40654    0.268361
270.1         1.40675    0.268431
270.2         1.40696    0.268322
270.3         1.40712    0.268501
270.4         1.40749    0.268605
270.5         1.40758    0.268696
270.6         1.40767    0.268797
270.7         1.40778     0.26871
270.8         1.40794    0.268794
270.9         1.40804    0.268771
271           1.40824    0.268689
271.1          1.4084     0.26852
271.2         1.40877    0.268491
271.3          1.4089    0.268639
271.4          1.4094    0.268623
271.5         1.40951    0.268488
271.6          1.4098    0.268578
271.7         1.40991    0.268695
271.8         1.41008    0.268695
271.9         1.41019    0.268642
272           1.41036    0.268775
272.1         1.41053    0.268798
272.2           1.411    0.269125
272.3         1.41129    0.269447
272.4         1.41129    0.269447
272.5         1.41143    0.269472
272.6         1.41166    0.269666
272.7         1.41176    0.269777
272.8         1.41198    0.269981
272.9         1.41205    0.269869
273           1.41219     0.26984
273.1         1.41254    0.269957
273.2         1.41288    0.270258
273.3         1.41288    0.270258
273.4         1.41301    0.270134
273.5         1.41305    0.270112
273.6         1.41338    0.270024
273.7         1.41354     0.27006
273.8         1.41374    0.270091
273.9         1.41397    0.270055
274            1.4142    0.270047
274.1         1.41438    0.269974
274.2         1.41451    0.269989
274.3         1.41451    0.269989
274.4          1.4148    0.269751
274.5         1.41482    0.269774
274.6         1.41493    0.269756
274.7         1.41514    0.269793
274.8         1.41526    0.269718
274.9         1.41538    0.269726
275           1.41557    0.269837
275.1         1.41581    0.269844
275.2         1.41611    0.269751
275.3         1.41623    0.269715
275.4         1.41648    0.269908
275.5         1.41658    0.270012
275.6          1.4167     0.26998
275.7         1.41703     0.26986
275.8         1.41721    0.269761
275.9         1.41726    0.269755
276           1.41731    0.269681
276.1         1.41745    0.269662
276.2         1.41747    0.269687
276.3         1.41756    0.269559
276.4         1.41782    0.269394
276.5         1.41793     0.26944
276.6         1.41802    0.269465
276.7         1.41825    0.269309
276.8          1.4183    0.269226
276.9         1.41838    0.269306
277            1.4187    0.269126
277.1         1.41876    0.269196
277.2         1.41911    0.269344
277.3          1.4194    0.269635
277.4         1.41949    0.269591
277.5         1.41967    0.269403
277.6         1.41971     0.26938
277.7         1.41986    0.269453
277.8         1.42018    0.269748
277.9         1.42049    0.269918
278           1.42063    0.269834
278.1          1.4208    0.269903
278.2         1.42092    0.269934
278.3         1.42118    0.270078
278.4         1.42166    0.270182
278.5         1.42169    0.270164
278.6         1.42188    0.270297
278.7         1.42205    0.270208
278.8          1.4221    0.270261
278.9         1.42222    0.270266
279           1.42229    0.270151
279.1         1.42232    0.270147
279.2         1.42236    0.270184
279.3          1.4224    0.270227
279.4         1.42257    0.270119
279.5         1.42305    0.270511
279.6          1.4232    0.270455
279.7         1.42372    0.270254
279.8         1.42403     0.27003
279.9         1.42414     0.27007
280           1.42437     0.27011
280.1         1.42454    0.270066
280.2         1.42486    0.269852
280.3         1.42505    0.269811
280.4         1.42513    0.269891
280.5         1.42523    0.269891
280.6         1.42544    0.269882
280.7         1.42553    0.269871
280.8         1.42579    0.269963
280.9         1.42595    0.269983
281           1.42619    0.269764
281.1         1.42643    0.269934
281.2         1.42653    0.269905
281.3         1.42669    0.270032
281.4         1.42705    0.270128
281.5         1.42733    0.270062
281.6         1.42741    0.270123
281.7         1.42766    0.270408
281.8         1.42787    0.270469
281.9         1.42799    0.270487
282           1.42811     0.27044
282.1         1.42811     0.27044
282.2         1.42817    0.270414
282.3         1.42841    0.270361
282.4         1.42849     0.27035
282.5         1.42872    0.270404
282.6         1.42881    0.270326
282.7         1.42891    0.270437
282.8         1.42897    0.270498
282.9         1.42902    0.270418
283           1.42932    0.270483
283.1         1.42941     0.27047
283.2         1.42951    0.270433
283.3         1.42985    0.270491
283.4         1.42995    0.270332
283.5         1.43036    0.270442
283.6         1.43041    0.270504
283.7         1.43065    0.270539
283.8         1.43079    0.270499
283.9         1.43081    0.270512
284           1.43092    0.270497
284.1         1.43099    0.270494
284.2         1.43115    0.270488
284.3         1.43136    0.270491
284.4         1.43155    0.270626
284.5          1.4316    0.270611
284.6         1.43186    0.270733
284.7         1.43234    0.270938
284.8         1.43273    0.270738
284.9         1.43281    0.270726
285           1.43284    0.270722
285.1         1.43302    0.270534
285.2         1.43308    0.270567
285.3         1.43329    0.270478
285.4         1.43332    0.270511
285.5         1.43349    0.270399
285.6         1.43376    0.270379
285.7         1.43379    0.270416
285.8         1.43409     0.27051
285.9         1.43423    0.270457
286            1.4343    0.270447
286.1          1.4345    0.270558
286.2         1.43462    0.270495
286.3         1.43482    0.270561
286.4         1.43508    0.270456
286.5         1.43511    0.270486
286.6          1.4353    0.270535
286.7          1.4355    0.270543
286.8         1.43566    0.270462
286.9         1.43566    0.270462
287           1.43566    0.270462
287.1         1.43574    0.270545
287.2         1.43591    0.270398
287.3         1.43607    0.270465
287.4         1.43633    0.270411
287.5         1.43643    0.270455
287.6         1.43675    0.270497
287.7         1.43687    0.270487
287.8         1.43687    0.270487
287.9         1.43698    0.270495
288           1.43708    0.270379
288.1         1.43728    0.270183
288.2         1.43748    0.270084
288.3         1.43771     0.27004
288.4         1.43788    0.270039
288.5          1.4379    0.270069
288.6         1.43797     0.27006
288.7         1.43818    0.269874
288.8         1.43843    0.270063
288.9         1.43878    0.269874
289             1.439    0.269724
289.1         1.43907    0.269627
289.2         1.43934    0.269605
289.3         1.43965     0.26973
289.4         1.43974    0.269771
289.5         1.43999    0.270004
289.6         1.44015    0.270012
289.7         1.44015    0.270012
289.8         1.44034    0.269884
289.9         1.44036    0.269915
290           1.44064    0.270033
290.1          1.4409    0.270008
290.2          1.4409    0.270008
290.3         1.44107    0.269973
290.4         1.44138    0.270076
290.5         1.44145     0.27006
290.6          1.4416     0.27007
290.7         1.44177    0.270167
290.8         1.44214     0.26996
290.9         1.44226    0.270017
291           1.44278    0.269917
291.1         1.44283     0.26991
291.2         1.44324    0.270112
291.3         1.44324    0.270112
291.4         1.44345    0.270058
291.5         1.44362    0.270183
291.6         1.44373    0.270182
291.7         1.44388     0.27021
291.8         1.44402    0.270126
291.9         1.44411    0.270114
292           1.44418    0.270135
292.1         1.44444     0.27015
292.2         1.44457    0.270099
292.3         1.44487     0.26997
292.4          1.4449    0.270007
292.5           1.445    0.269951
292.6         1.44505    0.269929
292.7         1.44527    0.269956
292.8         1.44553    0.269623
292.9         1.44578    0.269447
293           1.44594    0.269419
293.1         1.44612    0.269366
293.2         1.44621    0.269355
293.3         1.44636    0.269328
293.4         1.44651    0.269229
293.5         1.44665    0.269119
293.6          1.4467    0.269129
293.7          1.4467    0.269129
293.8         1.44684    0.269006
293.9         1.44698    0.269092
294           1.44712     0.26925
294.1         1.44732    0.269385
294.2          1.4474     0.26935
294.3         1.44757    0.269324
294.4         1.44773    0.269192
294.5         1.44779    0.269252
294.6          1.4478    0.269263
294.7         1.44813    0.269143
294.8         1.44813    0.269143
294.9         1.44854    0.269328
295           1.44861    0.269215
295.1         1.44888    0.269015
295.2         1.44889    0.269027
295.3         1.44916    0.269008
295.4         1.44923    0.268999
295.5         1.44936     0.26898
295.6         1.44957    0.269029
295.7         1.44959    0.268985
295.8         1.44975    0.269018
295.9         1.44977    0.269041
296            1.4498    0.268995
296.1         1.44985    0.269038
296.2         1.44993    0.269057
296.3         1.45011    0.269127
296.4         1.45024    0.269208
296.5         1.45049    0.269153
296.6         1.45086    0.269221
296.7         1.45101    0.269308
296.8         1.45129    0.269286
296.9         1.45162     0.26908
297           1.45184     0.26918
297.1         1.45196    0.269145
297.2         1.45216    0.269118
297.3         1.45253    0.269253
297.4         1.45289    0.269548
297.5         1.45311    0.269591
297.6         1.45311    0.269591
297.7         1.45313    0.269589
297.8         1.45326    0.269706
297.9         1.45349    0.269655
298           1.45364    0.269741
298.1          1.4538    0.269748
298.2         1.45388    0.269624
298.3         1.45413    0.269652
298.4         1.45421    0.269667
298.5         1.45437    0.269684
298.6         1.45442     0.26969
298.7         1.45454    0.269813
298.8         1.45455    0.269792
298.9         1.45535    0.270214
299           1.45566    0.270203
299.1         1.45581    0.270149
299.2         1.45603    0.270042
299.3         1.45621    0.270137
299.4         1.45629    0.270226
299.5         1.45641    0.270274
299.6         1.45648     0.27024
299.7         1.45664    0.270282
299.8         1.45673    0.270299
299.9         1.45718    0.270094
300           1.45736    0.270033
300.1         1.45756    0.269933
300.2         1.45782    0.269908
300.3         1.45802     0.27003
300.4          1.4582    0.269884
300.5          1.4582    0.269884
300.6         1.45831    0.269849
300.7         1.45845     0.26983
300.8         1.45872    0.269774
300.9         1.45881    0.269728
301            1.4593    0.269934
301.1         1.45945    0.270001
301.2         1.45982    0.269867
301.3         1.46022    0.269774
301.4         1.46033    0.269819
301.5         1.46071    0.269907
301.6         1.46089    0.270111
301.7         1.46112    0.270343
301.8         1.46136    0.270432
301.9         1.46154    0.270478
302            1.4616    0.270506
302.1         1.46168    0.270595
302.2         1.46188    0.270617
302.3         1.46208      0.2707
302.4         1.46219    0.270628
302.5         1.46232    0.270652
302.6         1.46246    0.270665
302.7         1.46265    0.270801
302.8         1.46271    0.270868
302.9         1.46282    0.270761
303           1.46295    0.270769
303.1         1.46316    0.270964
303.2         1.46355    0.270875
303.3         1.46367    0.270862
303.4         1.46394     0.27078
303.5         1.46406    0.270866
303.6         1.46424    0.270898
303.7         1.46435    0.270963
303.8         1.46455    0.270957
303.9         1.46493    0.270845
304           1.46529    0.270995
304.1          1.4655    0.270954
304.2         1.46565    0.271015
304.3         1.46577    0.271063
304.4         1.46588    0.271096
304.5         1.46617      0.2712
304.6          1.4664    0.271202
304.7          1.4664    0.271202
304.8         1.46661    0.271203
304.9         1.46676     0.27114
305           1.46685    0.271179
305.1         1.46703     0.27127
305.2         1.46726    0.271303
305.3         1.46736    0.271409
305.4         1.46778    0.270996
305.5         1.46791    0.271089
305.6         1.46807    0.271206
305.7         1.46815    0.271288
305.8         1.46828     0.27142
305.9         1.46842    0.271474
306           1.46859    0.271277
306.1         1.46866    0.271244
306.2         1.46869    0.271267
306.3         1.46869    0.271267
306.4          1.4688    0.271242
306.5           1.469    0.271306
306.6         1.46908    0.271383
306.7         1.46954    0.271374
306.8          1.4698    0.271403
306.9          1.4699    0.271294
307           1.47023    0.271369
307.1         1.47032    0.271358
307.2         1.47035    0.271374
307.3         1.47063    0.271442
307.4         1.47085    0.271382
307.5         1.47114    0.271474
307.6         1.47123    0.271435
307.7          1.4714    0.271471
307.8         1.47156    0.271398
307.9         1.47176    0.271414
308           1.47203    0.271535
308.1         1.47211    0.271471
308.2         1.47227    0.271551
308.3         1.47256    0.271589
308.4         1.47262    0.271525
308.5         1.47278    0.271571
308.6         1.47297    0.271564
308.7         1.47305    0.271594
308.8         1.47313    0.271591
308.9         1.47335    0.271596
309           1.47339    0.271644
309.1         1.47353    0.271585
309.2         1.47374    0.271734
309.3         1.47402    0.271753
309.4         1.47439    0.271853
309.5         1.47446    0.271742
309.6         1.47468    0.271621
309.7         1.47474    0.271619
309.8         1.47487    0.271757
309.9          1.4755    0.271745
310           1.47557    0.271755
310.1         1.47583    0.271866
310.2         1.47601    0.272003
310.3         1.47621     0.27182
310.4         1.47647    0.271862
310.5         1.47666    0.272069
310.6         1.47693    0.271973
310.7         1.47703    0.271926
310.8         1.47745    0.272236
310.9         1.47753    0.272315
311           1.47758    0.272267
311.1         1.47779    0.272412
311.2         1.47796    0.272399
311.3         1.47796    0.272399
311.4         1.47818    0.272329
311.5         1.47843    0.272154
311.6         1.47872    0.272347
311.7         1.47879    0.272368
311.8         1.47879    0.272368
311.9         1.47895    0.272404
312           1.47911     0.27239
312.1         1.47951    0.272238
312.2         1.47961    0.272146
312.3         1.47962    0.272122
312.4         1.47988    0.272248
312.5         1.48013    0.271947
312.6          1.4803    0.272033
312.7         1.48065    0.272207
312.8         1.48085    0.272237
312.9         1.48099    0.272269
313           1.48115    0.272231
313.1          1.4814    0.272327
313.2         1.48142    0.272325
313.3         1.48145    0.272358
313.4         1.48152    0.272266
313.5          1.4817    0.272416
313.6          1.4817    0.272416
313.7         1.48184    0.272413
313.8         1.48207    0.272664
313.9         1.48225    0.272687
314            1.4823     0.27274
314.1         1.48244    0.272673
314.2         1.48261    0.272726
314.3         1.48287    0.272766
314.4         1.48291    0.272701
314.5         1.48321    0.272787
314.6         1.48321    0.272787
314.7         1.48326    0.272786
314.8         1.48338    0.272823
314.9         1.48367    0.273023
315            1.4837    0.273055
315.1         1.48379    0.273011
315.2         1.48411     0.27303
315.3         1.48438    0.273203
315.4         1.48447    0.273296
315.5         1.48448    0.273308
315.6         1.48464    0.273226
315.7         1.48468    0.273274
315.8         1.48498    0.273249
315.9         1.48506    0.273239
316           1.48525    0.273159
316.1         1.48534    0.273193
316.2         1.48542    0.273288
316.3         1.48548    0.273318
316.4         1.48555    0.273347
316.5         1.48579    0.273434
316.6         1.48603    0.273543
316.7         1.48619    0.273528
316.8         1.48619    0.273528
316.9         1.48652    0.273383
317           1.48671    0.273589
317.1         1.48684    0.273553
317.2         1.48701    0.273464
317.3         1.48705    0.273459
317.4         1.48739    0.273701
317.5         1.48752    0.273663
317.6         1.48783    0.273773
317.7         1.48798    0.273781
317.8         1.48824    0.273915
317.9         1.48837      0.2739
318           1.48837      0.2739
318.1         1.48837      0.2739
318.2         1.48855    0.273956
318.3         1.48868    0.274028
318.4         1.48876    0.274122
318.5          1.4889     0.27405
318.6         1.48919    0.274098
318.7         1.48936    0.274161
318.8         1.48944    0.274176
318.9         1.48952    0.274136
319           1.48978    0.274224
319.1         1.48981    0.274221
319.2         1.48985     0.27427
319.3         1.49031    0.274592
319.4         1.49037    0.274496
319.5         1.49037    0.274496
319.6          1.4907    0.274519
319.7         1.49088    0.274435
319.8         1.49112     0.27459
319.9         1.49121    0.274476
320           1.49136    0.274635
320.1         1.49157    0.274618
320.2         1.49162    0.274595
320.3          1.4918    0.274772
320.4           1.492    0.274846
320.5         1.49233     0.27469
320.6         1.49243    0.274679
320.7         1.49256    0.274639
320.8         1.49307     0.27459
320.9         1.49312    0.274638
321           1.49316    0.274619
321.1         1.49355    0.274566
321.2         1.49359     0.27449
321.3         1.49371    0.274612
321.4         1.49411    0.274465
321.5         1.49411    0.274465
321.6         1.49428    0.274564
321.7         1.49453     0.27468
321.8         1.49461    0.274709
321.9         1.49465     0.27475
322           1.49476    0.274696
322.1         1.49506    0.274679
322.2         1.49511    0.274656
322.3         1.49548    0.274531
322.4         1.49577     0.27472
322.5         1.49581    0.274699
322.6         1.49598    0.274728
322.7         1.49606    0.274716
322.8         1.49641    0.274492
322.9         1.49656    0.274564
323           1.49697    0.274817
323.1         1.49712    0.274807
323.2         1.49726    0.274823
323.3         1.49738    0.274959
323.4         1.49775    0.275177
323.5         1.49785    0.275088
323.6         1.49785    0.275088
323.7         1.49793    0.275042
323.8         1.49805    0.275157
323.9          1.4981    0.275155
324           1.49831    0.275214
324.1         1.49836    0.275137
324.2          1.4986    0.275162
324.3         1.49864    0.275145
324.4         1.49878    0.275194
324.5         1.49888    0.275246
324.6         1.49895    0.275217
324.7         1.49922    0.275415
324.8         1.49929    0.275307
324.9         1.49933    0.275332
325           1.49943    0.275331
325.1         1.49958    0.275369
325.2         1.49987    0.275361
325.3         1.49994    0.275352
325.4         1.50007    0.275315
325.5         1.50018    0.275284
325.6         1.50024    0.275255
325.7         1.50047    0.275139
325.8          1.5006    0.275278
325.9         1.50063    0.275303
326           1.50078    0.275256
326.1         1.50107    0.275353
326.2         1.50114    0.275429
326.3         1.50124    0.275386
326.4         1.50128    0.275324
326.5         1.50162    0.275295
326.6         1.50183    0.275234
326.7         1.50192    0.275123
326.8         1.50192    0.275123
326.9         1.50203    0.275128
327           1.50227     0.27497
327.1         1.50227     0.27497
327.2         1.50269     0.27509
327.3         1.50274    0.275133
327.4         1.50283    0.275113
327.5         1.50283    0.275113
327.6         1.50303    0.275211
327.7         1.50303    0.275211
327.8         1.50309    0.275204
327.9         1.50314    0.275256
328           1.50334    0.275184
328.1         1.50338    0.275217
328.2         1.50341    0.275163
328.3         1.50362    0.275384
328.4          1.5043    0.275545
328.5         1.50457    0.275459
328.6         1.50473     0.27541
328.7          1.5051    0.275554
328.8         1.50546    0.275294
328.9          1.5056    0.275342
329           1.50585    0.275195
329.1         1.50614    0.275521
329.2         1.50628    0.275397
329.3         1.50645    0.275427
329.4         1.50651     0.27544
329.5         1.50674    0.275402
329.6          1.5068    0.275373
329.7         1.50692    0.275469
329.8         1.50707    0.275603
329.9         1.50744    0.275552
330           1.50765     0.27547
330.1         1.50807    0.275785
330.2         1.50816    0.275742
330.3         1.50828    0.275785
330.4         1.50859    0.275699
330.5         1.50873    0.275847
330.6         1.50896    0.275671
330.7         1.50927    0.275814
330.8         1.50944    0.275948
330.9         1.50992    0.276295
331           1.51039    0.276263
331.1         1.51043    0.276308
331.2         1.51047    0.276349
331.3         1.51071    0.276371
331.4         1.51081    0.276339
331.5         1.51093    0.276408
331.6         1.51117    0.276587
331.7         1.51139    0.276595
331.8         1.51151    0.276591
331.9          1.5117    0.276522
332           1.51183    0.276482
332.1         1.51191    0.276356
332.2         1.51206     0.27648
332.3         1.51244    0.276401
332.4         1.51256    0.276406
332.5          1.5131    0.276533
332.6          1.5133    0.276616
332.7         1.51336    0.276676
332.8         1.51385    0.276705
332.9         1.51413    0.276882
333           1.51421    0.276845
333.1         1.51431    0.276725
333.2         1.51447    0.276664
333.3         1.51457    0.276558
333.4         1.51467     0.27649
333.5         1.51476    0.276583
333.6         1.51487    0.276497
333.7         1.51499      0.2765
333.8          1.5152    0.276331
333.9          1.5152    0.276331
334           1.51534    0.276373
334.1         1.51547    0.276339
334.2         1.51573    0.276386
334.3         1.51576    0.276422
334.4         1.51576    0.276423
334.5         1.51609    0.276558
334.6         1.51624    0.276579
334.7         1.51629    0.276612
334.8         1.51657    0.276751
334.9         1.51685    0.276718
335           1.51734    0.276326
335.1         1.51755    0.276495
335.2         1.51764    0.276398
335.3         1.51798    0.276491
335.4         1.51803    0.276414
335.5         1.51803    0.276414
335.6         1.51853    0.276463
335.7         1.51853    0.276463
335.8         1.51885     0.27664
335.9          1.5191    0.276529
336           1.51925    0.276484
336.1         1.51944    0.276573
336.2         1.51957    0.276578
336.3         1.51979    0.276654
336.4         1.51981    0.276678
336.5         1.52014    0.276379
336.6         1.52014    0.276379
336.7         1.52055     0.27636
336.8          1.5208    0.276496
336.9         1.52098    0.276417
337           1.52111     0.27628
337.1         1.52153    0.276052
337.2         1.52157    0.276097
337.3          1.5217    0.276023
337.4         1.52214    0.276424
337.5         1.52222    0.276389
337.6         1.52248     0.27642
337.7         1.52264    0.276531
337.8          1.5227    0.276494
337.9         1.52276    0.276476
338           1.52283    0.276412
338.1         1.52295    0.276357
338.2         1.52331    0.276323
338.3          1.5237     0.27616
338.4         1.52374    0.276155
338.5         1.52384    0.276122
338.6         1.52406    0.276112
338.7         1.52411    0.276084
338.8          1.5243    0.276158
338.9         1.52448    0.276074
339           1.52467    0.276185
339.1         1.52485    0.276139
339.2         1.52497    0.276129
339.3         1.52519    0.276096
339.4         1.52525    0.276153
339.5         1.52542    0.276194
339.6         1.52552    0.276181
339.7         1.52593    0.276226
339.8          1.5261    0.276191
339.9          1.5261    0.276191
340           1.52624    0.276183
340.1         1.52636    0.276315
340.2         1.52658    0.276089
340.3          1.5267    0.275942
340.4         1.52702    0.276166
340.5         1.52715    0.276075
340.6         1.52719     0.27607
340.7          1.5273     0.27601
340.8         1.52742    0.275901
340.9         1.52747    0.275949
341           1.52764    0.276014
341.1         1.52791    0.275932
341.2         1.52807    0.275855
341.3         1.52819    0.275892
341.4         1.52859    0.275752
341.5          1.5288    0.275716
341.6         1.52891    0.275688
341.7         1.52918    0.275985
341.8         1.52925    0.276006
341.9         1.52928    0.275986
342           1.52946    0.275953
342.1         1.52957    0.276067
342.2         1.53002    0.276138
342.3         1.53007    0.276194
342.4         1.53016    0.276259
342.5         1.53027    0.276277
342.6         1.53033    0.276315
342.7         1.53061    0.276629
342.8         1.53097    0.276588
342.9         1.53122     0.27664
343           1.53127    0.276653
343.1         1.53141    0.276689
343.2         1.53155    0.276785
343.3         1.53186    0.276704
343.4         1.53206    0.276817
343.5         1.53209    0.276831
343.6          1.5322     0.27681
343.7         1.53236    0.276828
343.8         1.53242    0.276744
343.9         1.53272    0.276888
344           1.53272    0.276888
344.1         1.53281    0.276907
344.2         1.53304    0.277034
344.3         1.53338    0.277189
344.4         1.53383    0.277103
344.5          1.5341    0.277161
344.6         1.53426     0.27734
344.7         1.53484    0.277634
344.8         1.53501    0.277683
344.9         1.53512    0.277722
345           1.53512    0.277722
345.1         1.53541    0.277557
345.2         1.53552    0.277561
345.3         1.53558    0.277549
345.4         1.53577    0.277602
345.5         1.53593    0.277599
345.6          1.5361    0.277671
345.7         1.53637    0.277634
345.8         1.53645    0.277624
345.9          1.5369    0.277751
346           1.53712    0.277763
346.1         1.53712    0.277763
346.2         1.53723    0.277712
346.3         1.53729    0.277705
346.4         1.53769    0.277875
346.5         1.53778    0.277836
346.6         1.53824    0.278043
346.7         1.53852    0.278084
346.8         1.53873    0.278037
346.9         1.53884    0.277947
347           1.53895    0.278062
347.1         1.53911    0.278159
347.2         1.53962    0.277866
347.3         1.53988    0.277788
347.4         1.54002    0.277879
347.5         1.54025    0.277835
347.6         1.54035    0.277793
347.7         1.54064    0.278036
347.8         1.54093    0.278128
347.9           1.541    0.278206
348           1.54105    0.278133
348.1         1.54134    0.278164
348.2         1.54137    0.278195
348.3         1.54154     0.27822
348.4         1.54207    0.278057
348.5         1.54214    0.278039
348.6         1.54221    0.278048
348.7          1.5423    0.278117
348.8          1.5424    0.278034
348.9         1.54242    0.278025
349           1.54254    0.278033
349.1         1.54277    0.278025
349.2         1.54281    0.278071
349.3         1.54306    0.278197
349.4         1.54327    0.278133
349.5         1.54335    0.278123
349.6         1.54345    0.278026
349.7         1.54363     0.27807
349.8         1.54369    0.278048
349.9         1.54369    0.278048
350           1.54402    0.278262
350.1         1.54421    0.278241
350.2         1.54428    0.278221
350.3         1.54435    0.278275
350.4         1.54445    0.278245
350.5         1.54494    0.278357
350.6         1.54499    0.278351
350.7         1.54506    0.278424
350.8         1.54526    0.278349
350.9         1.54533    0.278389
351           1.54543    0.278401
351.1         1.54554    0.278497
351.2          1.5456    0.278468
351.3         1.54582     0.27837
351.4         1.54591    0.278358
351.5         1.54603    0.278453
351.6         1.54628    0.278625
351.7         1.54659    0.278573
351.8          1.5467    0.278609
351.9         1.54718    0.278732
352           1.54724    0.278706
352.1         1.54751    0.278661
352.2         1.54769     0.27855
352.3         1.54783    0.278701
352.4         1.54783    0.278701
352.5         1.54802    0.278907
352.6         1.54822    0.278723
352.7         1.54831    0.278712
352.8         1.54846     0.27853
352.9         1.54871    0.278559
353           1.54896    0.278457
353.1         1.54902    0.278369
353.2         1.54913    0.278286
353.3         1.54933    0.278344
353.4         1.54942    0.278439
353.5         1.54956    0.278412
353.6         1.54968    0.278477
353.7         1.54975    0.278544
353.8         1.54981    0.278443
353.9         1.54997     0.27853
354           1.55014    0.278515
354.1          1.5502    0.278457
354.2         1.55027    0.278451
354.3         1.55032    0.278446
354.4         1.55053    0.278507
354.5         1.55053    0.278507
354.6         1.55073    0.278434
354.7         1.55073    0.278434
354.8         1.55092     0.27838
354.9         1.55128    0.278419
355           1.55163    0.278173
355.1         1.55169    0.278233
355.2         1.55202     0.27834
355.3         1.55256    0.278277
355.4         1.55275    0.278175
355.5         1.55279    0.278164
355.6         1.55293    0.278302
355.7         1.55304    0.278147
355.8         1.55306    0.278165
355.9         1.55328    0.277995
356           1.55336    0.278072
356.1         1.55352    0.278111
356.2         1.55384    0.277972
356.3         1.55393     0.27796
356.4         1.55437    0.278321
356.5         1.55437    0.278321
356.6         1.55444    0.278391
356.7         1.55469    0.278313
356.8         1.55488    0.278266
356.9         1.55536    0.278572
357           1.55539    0.278512
357.1         1.55555    0.278685
357.2         1.55567    0.278658
357.3         1.55571    0.278693
357.4         1.55577    0.278753
357.5         1.55611    0.278628
357.6         1.55676    0.278439
357.7         1.55685    0.278538
357.8         1.55705    0.278473
357.9         1.55714    0.278421
358           1.55736    0.278578
358.1         1.55755    0.278607
358.2         1.55789    0.278447
358.3         1.55789    0.278447
358.4         1.55813    0.278323
358.5         1.55831    0.278347
358.6         1.55875    0.278606
358.7          1.5591    0.278753
358.8         1.55922    0.278888
358.9          1.5595    0.279001
359           1.55974     0.27899
359.1         1.55978    0.278933
359.2          1.5599    0.278896
359.3         1.56014    0.278898
359.4         1.56038    0.278902
359.5         1.56065    0.278966
359.6         1.56101    0.279202
359.7          1.5611    0.279191
359.8         1.56126    0.279088
359.9         1.56148    0.279158
360           1.56178     0.27947
360.1         1.56197    0.279444
360.2         1.56216    0.279243
360.3         1.56228    0.279174
360.4         1.56249    0.279106
360.5         1.56274     0.27923
360.6         1.56298    0.279345
360.7         1.56323    0.279287
360.8         1.56335    0.279363
360.9         1.56352    0.279408
361           1.56365    0.279543
361.1         1.56394    0.279553
361.2         1.56412    0.279562
361.3         1.56446    0.279793
361.4         1.56448     0.27979
361.5         1.56481    0.279735
361.6         1.56508    0.279727
361.7         1.56513    0.279705
361.8         1.56533    0.279735
361.9         1.56571    0.279874
362           1.56576    0.279928
362.1         1.56597    0.279877
362.2         1.56605    0.279818
362.3         1.56639    0.279846
362.4         1.56681    0.280038
362.5         1.56681    0.280038
362.6         1.56699    0.280033
362.7         1.56703    0.280084
362.8         1.56726    0.280139
362.9         1.56738    0.280222
363           1.56753    0.280014
363.1         1.56766    0.280124
363.2         1.56786    0.280002
363.3         1.56834    0.280184
363.4         1.56848    0.280218
363.5         1.56882    0.280298
363.6         1.56906    0.280113
363.7         1.56932    0.280104
363.8         1.56941    0.280107
363.9         1.56951    0.280086
364           1.56962    0.280116
364.1         1.56976    0.280183
364.2          1.5699    0.280175
364.3         1.57032    0.280173
364.4          1.5704    0.280256
364.5         1.57055    0.280416
364.6         1.57075    0.280326
364.7         1.57089    0.280378
364.8         1.57122     0.28043
364.9         1.57164    0.280662
365           1.57202    0.280667
365.1         1.57238    0.280649
365.2         1.57255    0.280715
365.3         1.57278    0.280713
365.4         1.57297    0.280594
365.5         1.57312    0.280361
365.6         1.57323    0.280338
365.7         1.57335    0.280205
365.8         1.57353    0.280095
365.9         1.57383    0.279944
366           1.57396    0.280073
366.1         1.57408    0.279972
366.2         1.57444    0.280178
366.3         1.57456    0.280161
366.4         1.57499    0.280274
366.5         1.57513    0.280235
366.6         1.57525     0.28015
366.7         1.57551    0.280212
366.8         1.57561    0.280254
366.9         1.57588    0.280009
367           1.57616     0.27996
367.1         1.57658    0.279904
367.2         1.57665    0.279874
367.3         1.57687    0.279958
367.4         1.57715    0.280001
367.5         1.57719    0.279936
367.6          1.5773    0.279993
367.7         1.57741    0.279994
367.8         1.57749    0.279959
367.9         1.57755    0.280026
368           1.57774    0.280119
368.1         1.57781    0.280194
368.2         1.57807    0.280147
368.3         1.57819    0.279958
368.4         1.57834    0.279834
368.5         1.57864    0.279594
368.6         1.57873    0.279589
368.7         1.57882    0.279554
368.8         1.57902    0.279735
368.9         1.57933    0.279937
369           1.57956    0.279888
369.1         1.57967    0.279873
369.2         1.57987     0.27995
369.3         1.57996    0.279938
369.4         1.58004    0.279935
369.5         1.58025    0.279904
369.6         1.58042    0.280057
369.7         1.58059    0.280063
369.8         1.58083    0.280149
369.9         1.58101    0.280351
370           1.58124    0.280606
370.1          1.5816     0.28086
370.2          1.5816     0.28086
370.3         1.58199    0.280908
370.4         1.58199    0.280908
370.5         1.58223    0.280795
370.6         1.58245    0.280934
370.7          1.5825    0.280911
370.8         1.58271    0.280785
370.9         1.58296    0.280934
371            1.5831    0.280756
371.1         1.58331     0.28077
371.2         1.58342    0.280737
371.3          1.5835    0.280809
371.4         1.58356    0.280864
371.5         1.58365    0.280781
371.6         1.58412    0.280492
371.7          1.5845    0.280182
371.8         1.58455     0.28021
371.9         1.58462    0.280293
372           1.58475     0.28037
372.1         1.58493     0.28027
372.2         1.58521    0.280124
372.3         1.58521    0.280124
372.4         1.58526    0.280071
372.5         1.58555     0.28009
372.6         1.58599    0.279882
372.7         1.58616    0.280061
372.8         1.58616    0.280061
372.9         1.58628    0.280018
373           1.58646     0.28009
373.1         1.58664    0.279928
373.2          1.5868    0.279918
373.3         1.58694    0.280018
373.4         1.58697    0.280043
373.5         1.58717    0.279942
373.6          1.5874    0.279957
373.7         1.58759    0.280004
373.8         1.58759    0.280004
373.9         1.58781    0.280033
374           1.58804    0.280116
374.1         1.58821    0.280228
374.2         1.58829    0.280313
374.3         1.58844    0.280184
374.4         1.58849    0.280233
374.5         1.58875     0.28024
374.6         1.58881     0.28028
374.7           1.589    0.280488
374.8         1.58921    0.280511
374.9         1.58934    0.280476
375           1.58949    0.280308
375.1         1.58978    0.280409
375.2            1.59    0.280355
375.3          1.5902    0.280344
375.4         1.59037    0.280479
375.5         1.59065    0.280703
375.6         1.59082    0.280798
375.7         1.59082    0.280798
375.8         1.59087    0.280705
375.9         1.59106    0.280526
376           1.59126    0.280683
376.1         1.59126    0.280683
376.2         1.59134    0.280771
376.3         1.59147    0.280647
376.4          1.5923    0.281216
376.5         1.59237    0.281288
376.6         1.59238    0.281276
376.7          1.5925    0.281283
376.8         1.59268     0.28138
376.9         1.59276    0.281312
377           1.59295    0.281387
377.1         1.59373    0.281062
377.2         1.59384    0.281119
377.3         1.59405    0.281259
377.4         1.59421    0.281337
377.5          1.5944    0.281308
377.6         1.59454    0.281472
377.7         1.59472    0.281468
377.8         1.59489    0.281512
377.9         1.59508     0.28157
378           1.59525    0.281643
378.1         1.59534    0.281744
378.2         1.59539    0.281658
378.3         1.59548     0.28175
378.4         1.59555    0.281722
378.5         1.59555    0.281722
378.6         1.59568     0.28163
378.7         1.59598    0.281606
378.8         1.59617    0.281415
378.9         1.59639    0.281431
379           1.59672    0.281298
379.1         1.59702    0.281243
379.2         1.59711    0.281202
379.3         1.59723     0.28133
379.4         1.59723     0.28133
379.5         1.59745    0.281224
379.6         1.59777    0.281055
379.7         1.59777    0.281055
379.8         1.59792    0.281058
379.9         1.59801    0.281043
380           1.59849    0.281446
380.1         1.59863    0.281602
380.2          1.5987    0.281591
380.3         1.59906    0.281467
380.4          1.5992    0.281491
380.5         1.59931    0.281319
380.6         1.59936    0.281297
380.7         1.59988    0.281497
380.8         1.60006    0.281516
380.9         1.60006    0.281516
381           1.60051    0.281097
381.1         1.60057    0.281094
381.2         1.60057    0.281094
381.3         1.60057    0.281094
381.4         1.60068    0.281214
381.5          1.6008    0.281164
381.6          1.6009    0.281146
381.7          1.6012    0.281058
381.8          1.6014    0.280853
381.9         1.60148    0.280841
382           1.60157    0.280945
382.1         1.60162    0.280995
382.2         1.60188    0.280902
382.3         1.60205    0.280939
382.4         1.60214    0.280911
382.5          1.6024    0.280947
382.6         1.60263    0.280741
382.7         1.60286    0.280978
382.8         1.60324    0.280857
382.9          1.6033    0.280833
383           1.60337    0.280822
383.1         1.60354    0.280895
383.2         1.60366    0.280858
383.3         1.60381    0.280814
383.4         1.60404    0.280788
383.5         1.60404    0.280788
383.6         1.60419    0.280868
383.7          1.6044    0.281016
383.8         1.60454    0.280983
383.9         1.60458    0.280908
384           1.60481    0.280835
384.1         1.60481    0.280835
384.2         1.60505    0.281001
384.3         1.60518     0.28114
384.4         1.60568    0.281285
384.5         1.60576      0.2812
384.6         1.60599    0.281001
384.7         1.60603     0.28104
384.8         1.60618    0.281126
384.9          1.6066    0.281414
385           1.60685    0.281663
385.1         1.60695    0.281571
385.2         1.60725    0.281753
385.3         1.60738    0.281753
385.4         1.60752    0.281719
385.5         1.60768    0.281789
385.6         1.60786    0.281843
385.7         1.60808    0.281957
385.8         1.60819    0.281885
385.9         1.60819    0.281885
386           1.60851    0.281715
386.1         1.60874    0.281794
386.2         1.60895    0.281889
386.3         1.60895    0.281889
386.4         1.60925    0.281876
386.5         1.60937     0.28183
386.6         1.60955    0.281853
386.7         1.60984    0.282062
386.8         1.61007    0.282114
386.9         1.61011     0.28216
387           1.61028    0.282128
387.1         1.61058    0.282154
387.2         1.61064    0.282183
387.3         1.61092    0.282379
387.4         1.61133    0.281797
387.5         1.61145    0.281602
387.6         1.61172    0.281698
387.7         1.61179    0.281686
387.8         1.61191    0.281607
387.9         1.61207    0.281676
388           1.61227    0.281896
388.1         1.61261    0.282032
388.2         1.61291    0.281796
388.3         1.61291    0.281796
388.4           1.613     0.28189
388.5         1.61305    0.281888
388.6         1.61325    0.282042
388.7         1.61339    0.281947
388.8         1.61339    0.281947
388.9         1.61368    0.282061
389           1.61395    0.282106
389.1         1.61433    0.282155
389.2         1.61469    0.281637
389.3         1.61494    0.281454
389.4         1.61518     0.28159
389.5         1.61522    0.281636
389.6         1.61539    0.281683
389.7         1.61567     0.28187
389.8         1.61589    0.281939
389.9         1.61603    0.281882
390           1.61603    0.281882
390.1         1.61641    0.281914
390.2         1.61642    0.281911
390.3         1.61655    0.281883
390.4         1.61686    0.282001
390.5         1.61691    0.282048
390.6         1.61718     0.28223
390.7         1.61719    0.282223
390.8         1.61723    0.282268
390.9         1.61746    0.282027
391           1.61751    0.282008
391.1         1.61761    0.282108
391.2         1.61769    0.282107
391.3         1.61774    0.282013
391.4         1.61788    0.281895
391.5         1.61799    0.282017
391.6         1.61812    0.282022
391.7         1.61838    0.282166
391.8         1.61847    0.282013
391.9         1.61874    0.281874
392           1.61895    0.281786
392.1         1.61905    0.281828
392.2         1.61918    0.281843
392.3         1.61931    0.281935
392.4         1.61942    0.282051
392.5         1.61962      0.2822
392.6         1.61972    0.282287
392.7         1.61972    0.282287
392.8         1.61994    0.282524
392.9         1.62003    0.282562
393           1.62013    0.282533
393.1         1.62021    0.282493
393.2         1.62035    0.282575
393.3         1.62061    0.282751
393.4         1.62082    0.282641
393.5         1.62092    0.282513
393.6         1.62143    0.282321
393.7         1.62183    0.282339
393.8         1.62183    0.282339
393.9         1.62205    0.282374
394           1.62223    0.282078
394.1         1.62233    0.282106
394.2         1.62245    0.282127
394.3         1.62248    0.282088
394.4         1.62292    0.282285
394.5         1.62292    0.282285
394.6         1.62318    0.282375
394.7         1.62318    0.282375
394.8         1.62354    0.282189
394.9         1.62384    0.282144
395           1.62389    0.282195
395.1          1.6241    0.282041
395.2         1.62432    0.282074
395.3         1.62439    0.282046
395.4          1.6245    0.281945
395.5         1.62471    0.281844
395.6         1.62479    0.281714
395.7         1.62482    0.281672
395.8         1.62505    0.281767
395.9          1.6252    0.281806
396           1.62526    0.281783
396.1         1.62534     0.28171
396.2         1.62549     0.28168
396.3         1.62557    0.281657
396.4         1.62579    0.281595
396.5         1.62599    0.281644
396.6         1.62601    0.281613
396.7         1.62626    0.281584
396.8         1.62644    0.281788
396.9         1.62662    0.281745
397           1.62718    0.282122
397.1         1.62734    0.282081
397.2         1.62753    0.281991
397.3         1.62764    0.282072
397.4         1.62777    0.282111
397.5         1.62785    0.282077
397.6         1.62801    0.282251
397.7         1.62808    0.282149
397.8         1.62826     0.28209
397.9         1.62836    0.282047
398           1.62862    0.282143
398.1         1.62875    0.282226
398.2         1.62904    0.282485
398.3         1.62918    0.282639
398.4         1.62918    0.282639
398.5         1.62933    0.282507
398.6         1.62953    0.282671
398.7         1.62953    0.282671
398.8         1.62979    0.282778
398.9         1.62992     0.28279
399           1.63003    0.282758
399.1          1.6302    0.282921
399.2         1.63035     0.28289
399.3         1.63035     0.28289
399.4         1.63069    0.282741
399.5         1.63081    0.282812
399.6         1.63089    0.282689
399.7         1.63119    0.282853
399.8         1.63146    0.282643
399.9         1.63181    0.282565
400           1.63187    0.282541
400.1         1.63189    0.282509
400.2         1.63196    0.282526
400.3         1.63217    0.282526
400.4         1.63232    0.282487
400.5          1.6325    0.282403
400.6         1.63265    0.282364
400.7         1.63286    0.282595
400.8         1.63308    0.282711
400.9         1.63329    0.282608
401           1.63377    0.282909
401.1         1.63391    0.282816
401.2         1.63407     0.28286
401.3         1.63447    0.283273
401.4         1.63447    0.283273
401.5         1.63484    0.283437
401.6         1.63496    0.283415
401.7         1.63508    0.283559
401.8         1.63529    0.283586
401.9          1.6353    0.283585
402           1.63545    0.283561
402.1         1.63551    0.283623
402.2         1.63569    0.283479
402.3         1.63589    0.283276
402.4         1.63675    0.283099
402.5         1.63692     0.28318
402.6         1.63726    0.283168
402.7         1.63732    0.283229
402.8         1.63763    0.283546
402.9         1.63788    0.283736
403           1.63821    0.283604
403.1          1.6384    0.283764
403.2         1.63859    0.283699
403.3         1.63867    0.283783
403.4         1.63877    0.283882
403.5         1.63889    0.283803
403.6         1.63899      0.2838
403.7         1.63927    0.283644
403.8         1.63956    0.283849
403.9          1.6397    0.283875
404           1.63982      0.2839
404.1         1.64006    0.284183
404.2         1.64025    0.284122
404.3          1.6403    0.284114
404.4         1.64058      0.2842
404.5          1.6409    0.284021
404.6         1.64109    0.284234
404.7         1.64135    0.284071
404.8         1.64142    0.284012
404.9          1.6418    0.284167
405           1.64203     0.28432
405.1         1.64203     0.28432
405.2          1.6421    0.284217
405.3          1.6423    0.283902
405.4          1.6425    0.284122
405.5          1.6426    0.283974
405.6         1.64286    0.284074
405.7         1.64321    0.284029
405.8         1.64338    0.284223
405.9         1.64353    0.284291
406           1.64413    0.284775
406.1         1.64421    0.284759
406.2         1.64453    0.284813
406.3         1.64469    0.284689
406.4         1.64485    0.284719
406.5         1.64498    0.284576
406.6         1.64503    0.284635
406.7         1.64503    0.284635
406.8          1.6452    0.284646
406.9          1.6453    0.284629
407           1.64529     0.28463
407.1         1.64533    0.284593
407.2         1.64547    0.284632
407.3         1.64552    0.284636
407.4          1.6456    0.284727
407.5         1.64566    0.284783
407.6           1.646    0.284855
407.7           1.646    0.284855
407.8         1.64613    0.284939
407.9         1.64618    0.284921
408            1.6463    0.284896
408.1         1.64644    0.284874
408.2         1.64668     0.28487
408.3         1.64673     0.28485
408.4         1.64673     0.28485
408.5         1.64702    0.284796
408.6         1.64714    0.284797
408.7         1.64726    0.284722
408.8         1.64732    0.284712
408.9         1.64732    0.284712
409           1.64756    0.284667
409.1         1.64756    0.284667
409.2         1.64785    0.284811
409.3           1.648    0.284868
409.4         1.64816    0.284815
409.5         1.64824    0.284905
409.6         1.64837    0.284893
409.7         1.64852    0.284877
409.8         1.64863    0.284846
409.9         1.64889     0.28476
410            1.6495    0.284362
410.1         1.64969    0.284335
410.2         1.64979     0.28424
410.3         1.64987    0.284334
410.4         1.65011    0.284389
410.5         1.65011    0.284389
410.6         1.65024    0.284268
410.7         1.65051    0.284268
410.8         1.65077    0.284177
410.9         1.65077    0.284177
411           1.65096    0.284284
411.1         1.65096    0.284284
411.2         1.65098    0.284276
411.3         1.65125    0.284258
411.4         1.65177    0.284472
411.5         1.65204    0.284427
411.6         1.65249    0.284846
411.7         1.65259    0.284828
411.8         1.65269    0.284747
411.9         1.65288    0.284716
412           1.65298    0.284676
412.1         1.65308    0.284673
412.2         1.65323    0.284572
412.3         1.65347    0.284405
412.4         1.65353    0.284394
412.5         1.65367     0.28433
412.6         1.65381    0.284476
412.7         1.65395    0.284374
412.8         1.65401    0.284388
412.9         1.65418    0.284228
413           1.65436    0.284267
413.1         1.65447    0.284316
413.2         1.65453    0.284236
413.3         1.65466    0.284204
413.4         1.65484    0.284233
413.5         1.65495    0.284367
413.6         1.65502    0.284403
413.7         1.65509    0.284416
413.8         1.65521    0.284446
413.9         1.65566    0.284613
414           1.65588    0.284627
414.1         1.65594    0.284691
414.2         1.65613    0.284499
414.3          1.6562    0.284472
414.4         1.65647    0.284445
414.5         1.65654    0.284338
414.6         1.65685    0.284365
414.7         1.65702    0.284431
414.8         1.65709    0.284462
414.9         1.65718      0.2845
415           1.65741     0.28438
415.1         1.65751    0.284358
415.2         1.65761    0.284311
415.3         1.65765    0.284304
415.4         1.65782    0.284273
415.5         1.65788    0.284332
415.6         1.65802    0.284321
415.7         1.65833    0.284213
415.8         1.65875    0.284311
415.9         1.65886    0.284267
416           1.65919    0.284237
416.1         1.65934    0.284181
416.2         1.65934    0.284181
416.3         1.65949    0.284064
416.4         1.65969    0.284183
416.5         1.65975    0.284101
416.6         1.65982    0.284011
416.7         1.65989    0.284078
416.8         1.66016    0.283924
416.9         1.66038    0.284165
417           1.66043    0.284145
417.1         1.66056    0.284089
417.2         1.66056    0.284089
417.3         1.66078    0.284173
417.4         1.66101    0.284189
417.5         1.66123    0.283845
417.6         1.66158    0.283793
417.7         1.66172    0.283933
417.8         1.66201    0.284245
417.9         1.66215    0.284186
418           1.66226    0.284213
418.1         1.66239    0.284259
418.2         1.66257    0.284329
418.3         1.66286    0.284355
418.4         1.66286    0.284355
418.5          1.6633    0.284525
418.6         1.66351     0.28466
418.7         1.66353    0.284626
418.8         1.66391    0.284682
418.9         1.66438    0.284515
419           1.66438     0.28452
419.1         1.66454    0.284339
419.2         1.66456    0.284366
419.3          1.6647    0.284336
419.4         1.66479     0.28432
419.5         1.66492    0.284403
419.6         1.66507    0.284357
419.7         1.66534    0.284174
419.8         1.66549    0.284021
419.9         1.66576    0.284007
420           1.66606    0.283905
420.1         1.66635     0.28401
420.2         1.66659    0.283895
420.3         1.66673    0.283797
420.4         1.66686    0.283903
420.5         1.66693    0.283926
420.6          1.6673    0.284083
420.7         1.66749     0.28421
420.8         1.66763    0.284248
420.9         1.66806    0.284682
421           1.66828    0.284593
421.1         1.66847    0.284798
421.2         1.66856    0.284649
421.3         1.66866     0.28462
421.4         1.66871    0.284538
421.5         1.66904    0.284884
421.6         1.66921    0.284876
421.7         1.66948     0.28505
421.8         1.66961    0.284943
421.9          1.6697     0.28489
422           1.66985    0.284914
422.1         1.67002    0.285096
422.2         1.67023     0.28513
422.3         1.67044    0.285199
422.4         1.67101    0.285237
422.5          1.6711    0.285228
422.6         1.67122    0.285165
422.7         1.67135    0.285285
422.8         1.67158     0.28541
422.9         1.67184    0.285352
423           1.67207     0.28504
423.1          1.6723     0.28491
423.2         1.67239    0.284985
423.3          1.6725    0.284923
423.4         1.67259    0.285008
423.5         1.67259    0.285008
423.6          1.6729    0.284865
423.7         1.67298    0.284735
423.8         1.67334    0.284635
423.9         1.67348    0.284695
424           1.67372    0.284603
424.1         1.67373    0.284611
424.2         1.67409    0.284909
424.3          1.6744    0.284811
424.4         1.67447    0.284892
424.5         1.67447    0.284892
424.6         1.67468    0.284821
424.7         1.67479    0.284669
424.8         1.67512     0.28451
424.9         1.67534    0.284326
425            1.6754    0.284387
425.1         1.67552    0.284269
425.2         1.67553    0.284276
425.3         1.67593    0.284085
425.4          1.6762    0.284107
425.5         1.67624    0.284147
425.6         1.67653    0.284053
425.7         1.67701    0.284302
425.8         1.67707     0.28429
425.9         1.67735    0.284234
426           1.67742    0.284299
426.1         1.67747    0.284289
426.2         1.67776    0.284402
426.3         1.67779    0.284393
426.4         1.67807    0.284413
426.5         1.67829    0.284381
426.6         1.67845    0.284134
426.7          1.6786    0.283967
426.8         1.67878    0.284172
426.9         1.67878    0.284172
427           1.67888    0.284174
427.1         1.67911    0.284324
427.2         1.67929    0.284274
427.3         1.67948    0.284431
427.4         1.67969    0.284483
427.5         1.67995    0.284165
427.6         1.68013    0.284136
427.7         1.68027    0.284271
427.8         1.68043    0.284093
427.9         1.68056    0.284161
428           1.68068    0.284041
428.1         1.68097    0.284086
428.2         1.68097    0.284086
428.3         1.68105    0.284029
428.4         1.68116    0.284011
428.5         1.68142     0.28403
428.6         1.68164    0.284103
428.7         1.68187    0.284034
428.8         1.68195    0.284113
428.9         1.68225    0.284035
429           1.68272    0.283617
429.1         1.68278    0.283604
429.2          1.6829    0.283739
429.3         1.68323    0.284132
429.4         1.68355    0.284178
429.5         1.68402    0.284497
429.6         1.68428    0.284599
429.7         1.68439    0.284647
429.8         1.68455    0.284544
429.9         1.68462     0.28455
430           1.68483     0.28468
430.1         1.68494    0.284673
430.2         1.68504    0.284779
430.3         1.68525    0.284709
430.4         1.68532    0.284693
430.5          1.6856    0.285007
430.6         1.68583    0.284976
430.7         1.68587    0.285019
430.8         1.68595      0.2851
430.9           1.686    0.285154
431           1.68605    0.285145
431.1         1.68619    0.285195
431.2         1.68652    0.285431
431.3         1.68667    0.285451
431.4          1.6867    0.285482
431.5         1.68687    0.285568
431.6         1.68718     0.28586
431.7         1.68731     0.28588
431.8         1.68736     0.28579
431.9         1.68755    0.285849
432            1.6876    0.285769
432.1         1.68789     0.28594
432.2         1.68796    0.285831
432.3         1.68807    0.285889
432.4         1.68817    0.286004
432.5          1.6883    0.285954
432.6         1.68846    0.285909
432.7         1.68866    0.285854
432.8         1.68875    0.285759
432.9         1.68903    0.285793
433           1.68903    0.285793
433.1         1.68903    0.285793
433.2          1.6893    0.285931
433.3         1.68947    0.285765
433.4         1.68967    0.285933
433.5         1.68986    0.285944
433.6         1.68998     0.28601
433.7         1.69027    0.285958
433.8         1.69027    0.285958
433.9         1.69076    0.285775
434           1.69081    0.285765
434.1         1.69111    0.285678
434.2         1.69128    0.285618
434.3          1.6914    0.285755
434.4         1.69161    0.285831
434.5         1.69175    0.285783
434.6         1.69205    0.285827
434.7         1.69211    0.285871
434.8         1.69225    0.285974
434.9         1.69256    0.286153
435           1.69286    0.286344
435.1         1.69293    0.286309
435.2         1.69323    0.286253
435.3         1.69332    0.286338
435.4         1.69345    0.286441
435.5         1.69365    0.286374
435.6         1.69389    0.286281
435.7         1.69395    0.286347
435.8         1.69416    0.286234
435.9         1.69431      0.2863
436            1.6944    0.286192
436.1         1.69464    0.286451
436.2         1.69488    0.286435
436.3         1.69502    0.286254
436.4         1.69508    0.286284
436.5         1.69521    0.286271
436.6         1.69534    0.286236
436.7         1.69534    0.286236
436.8         1.69552    0.286184
436.9         1.69588    0.286384
437           1.69619    0.286447
437.1         1.69639     0.28648
437.2         1.69661    0.286432
437.3         1.69661    0.286432
437.4         1.69678    0.286536
437.5         1.69702    0.286472
437.6         1.69705    0.286465
437.7          1.6971    0.286522
437.8         1.69738    0.286356
437.9         1.69772    0.286744
438           1.69787    0.286885
438.1         1.69796    0.286849
438.2         1.69796    0.286849
438.3         1.69803    0.286746
438.4         1.69821    0.286788
438.5         1.69833    0.286603
438.6         1.69841    0.286573
438.7         1.69854    0.286728
438.8         1.69891     0.28674
438.9          1.6991    0.286743
439           1.69912    0.286735
439.1         1.69932    0.286676
439.2         1.69969    0.286406
439.3         1.69985     0.28627
439.4         1.69996    0.286268
439.5         1.69996    0.286268
439.6         1.70019    0.286431
439.7         1.70035    0.286621
439.8         1.70046    0.286689
439.9         1.70046    0.286689
440           1.70074    0.286801
440.1         1.70078    0.286734
440.2         1.70109    0.286736
440.3         1.70135    0.286859
440.4         1.70135    0.286859
440.5         1.70153    0.286869
440.6          1.7017    0.286803
440.7         1.70187    0.286908
440.8         1.70187    0.286908
440.9         1.70201    0.286742
441           1.70224    0.286822
441.1          1.7024    0.287017
441.2         1.70257    0.287204
441.3         1.70279    0.287359
441.4         1.70315    0.287436
441.5         1.70345     0.28772
441.6         1.70373    0.287735
441.7         1.70382    0.287595
441.8         1.70386     0.28758
441.9         1.70406    0.287753
442           1.70409    0.287747
442.1         1.70435    0.287694
442.2         1.70452    0.287894
442.3         1.70485    0.287918
442.4         1.70497    0.287806
442.5         1.70503    0.287699
442.6         1.70538    0.287695
442.7          1.7055    0.287799
442.8         1.70558     0.28788
442.9         1.70604    0.288048
443           1.70625    0.287863
443.1          1.7064    0.287812
443.2         1.70654    0.287597
443.3          1.7067    0.287549
443.4         1.70682    0.287503
443.5         1.70715    0.287458
443.6         1.70736    0.287583
443.7         1.70759    0.287607
443.8         1.70768    0.287693
443.9          1.7079    0.287673
444           1.70833    0.287657
444.1         1.70839     0.28772
444.2          1.7086    0.287558
444.3         1.70904    0.287574
444.4         1.70924    0.287411
444.5         1.70957    0.287059
444.6         1.70957    0.287059
444.7         1.70988    0.287243
444.8         1.70995    0.287217
444.9         1.71012    0.287426
445           1.71059    0.287543
445.1         1.71064    0.287524
445.2         1.71081    0.287611
445.3         1.71107    0.287533
445.4         1.71111    0.287569
445.5         1.71111    0.287569
445.6          1.7114    0.287768
445.7          1.7117    0.287656
445.8         1.71186    0.287622
445.9         1.71198    0.287578
446            1.7121    0.287597
446.1          1.7121    0.287597
446.2         1.71222     0.28743
446.3          1.7124    0.287457
446.4         1.71273    0.287839
446.5         1.71285    0.287793
446.6         1.71318    0.287635
446.7         1.71363    0.287769
446.8         1.71366    0.287762
446.9         1.71371    0.287688
447           1.71392    0.287753
447.1         1.71414     0.28788
447.2         1.71438    0.287841
447.3          1.7146    0.288087
447.4         1.71481    0.287958
447.5         1.71498    0.287975
447.6         1.71508     0.28791
447.7         1.71526    0.288126
447.8         1.71558    0.288077
447.9         1.71567    0.288063
448           1.71567    0.288063
448.1          1.7159    0.288095
448.2          1.7159    0.288095
448.3         1.71633    0.287881
448.4         1.71643    0.288007
448.5         1.71649    0.287994
448.6         1.71659    0.288035
448.7         1.71669    0.288067
448.8          1.7169    0.288257
448.9         1.71705    0.288224
449           1.71718    0.288263
449.1         1.71751    0.288247
449.2         1.71762    0.288213
449.3         1.71774     0.28824
449.4          1.7178    0.288149
449.5          1.7178    0.288149
449.6         1.71804    0.288362
449.7         1.71807     0.28835
449.8         1.71822    0.288362
449.9         1.71831    0.288455
450           1.71844    0.288524
450.1         1.71858    0.288449
450.2         1.71869    0.288507
450.3         1.71897    0.288381
450.4         1.71898    0.288394
450.5         1.71898    0.288394
450.6         1.71911    0.288381
450.7         1.71935    0.288335
450.8         1.71944    0.288297
450.9         1.71953    0.288264
451           1.71972    0.288173
451.1         1.71977    0.288235
451.2         1.71999    0.288343
451.3         1.72015    0.288438
451.4         1.72048     0.28831
451.5         1.72061    0.288164
451.6         1.72074    0.288142
451.7         1.72098     0.28805
451.8         1.72102    0.288083
451.9         1.72122    0.288076
452           1.72129    0.288012
452.1         1.72131     0.28803
452.2         1.72154    0.288079
452.3         1.72166    0.288094
452.4         1.72189    0.288241
452.5         1.72213    0.288251
452.6         1.72226     0.28815
452.7         1.72231      0.2882
452.8         1.72256    0.288117
452.9         1.72259     0.28811
453           1.72298    0.288044
453.1         1.72313    0.288093
453.2         1.72323    0.288164
453.3         1.72346    0.288169
453.4         1.72358    0.288209
453.5         1.72399    0.288264
453.6         1.72409    0.288107
453.7         1.72411    0.288103
453.8         1.72435    0.288159
453.9         1.72439    0.288094
454           1.72444    0.288075
454.1         1.72454    0.288079
454.2         1.72458    0.288116
454.3         1.72473    0.288087
454.4         1.72484    0.288063
454.5         1.72503    0.287954
454.6         1.72541    0.288142
454.7         1.72564    0.288094
454.8         1.72582    0.287814
454.9         1.72621    0.287844
455           1.72641    0.287941
455.1         1.72665    0.288008
455.2         1.72681    0.287893
455.3         1.72681    0.287893
455.4         1.72714    0.288088
455.5         1.72718    0.288023
455.6         1.72735    0.288077
455.7         1.72747    0.288017
455.8         1.72765    0.288087
455.9         1.72767    0.288061
456           1.72787    0.288262
456.1         1.72793    0.288172
456.2         1.72813    0.288093
456.3         1.72861    0.288301
456.4         1.72861    0.288301
456.5         1.72879    0.288506
456.6           1.729    0.288332
456.7         1.72905    0.288315
456.8          1.7292    0.288368
456.9         1.72955    0.288172
457           1.72962    0.288247
457.1         1.72986    0.288383
457.2         1.73002     0.28838
457.3         1.73002     0.28838
457.4         1.73002     0.28838
457.5         1.73034    0.287958
457.6         1.73057    0.287812
457.7         1.73071    0.287715
457.8         1.73076    0.287771
457.9         1.73092    0.287672
458           1.73097    0.287661
458.1         1.73113      0.2877
458.2         1.73139    0.287675
458.3         1.73143    0.287665
458.4         1.73191     0.28812
458.5         1.73206    0.287979
458.6         1.73214     0.28793
458.7         1.73222    0.288036
458.8         1.73241    0.288254
458.9          1.7326     0.28812
459           1.73278    0.288145
459.1          1.7328     0.28814
459.2         1.73285    0.288204
459.3         1.73295    0.288248
459.4         1.73316    0.288181
459.5         1.73327    0.288005
459.6         1.73351    0.287929
459.7         1.73375    0.288173
459.8         1.73387    0.288311
459.9         1.73413    0.287908
460           1.73438    0.287784
460.1         1.73454    0.287679
460.2          1.7348    0.287766
460.3         1.73487    0.287809
460.4         1.73506    0.287805
460.5         1.73517    0.287638
460.6         1.73546    0.287537
460.7         1.73547     0.28755
460.8         1.73558    0.287574
460.9         1.73574    0.287444
461           1.73587    0.287594
461.1         1.73587    0.287594
461.2         1.73607    0.287764
461.3         1.73616    0.287855
461.4         1.73625     0.28782
461.5         1.73638    0.287865
461.6         1.73645     0.28785
461.7         1.73655    0.287843
461.8         1.73662    0.287817
461.9         1.73663    0.287826
462           1.73669     0.28785
462.1         1.73677     0.28782
462.2         1.73698    0.287926
462.3         1.73719    0.287993
462.4         1.73729    0.287981
462.5         1.73736    0.288048
462.6         1.73764    0.288121
462.7         1.73764    0.288121
462.8         1.73775    0.287989
462.9         1.73797    0.288057
463           1.73809    0.287985
463.1         1.73824    0.288003
463.2         1.73849    0.288198
463.3         1.73865    0.288208
463.4         1.73876    0.288184
463.5         1.73892    0.288346
463.6         1.73912    0.288275
463.7         1.73949    0.288405
463.8         1.73959    0.288522
463.9         1.73964    0.288443
464           1.73984    0.288517
464.1         1.73994     0.28862
464.2         1.74009    0.288637
464.3          1.7403    0.288841
464.4         1.74046    0.288845
464.5         1.74065    0.288902
464.6         1.74077    0.288856
464.7           1.741    0.288981
464.8         1.74116    0.289131
464.9         1.74145      0.2889
465           1.74156    0.288941
465.1         1.74156    0.288941
465.2         1.74172    0.288984
465.3         1.74187     0.28908
465.4         1.74208    0.289114
465.5          1.7423    0.289351
465.6         1.74247    0.289229
465.7         1.74275    0.289245
465.8         1.74335    0.289643
465.9         1.74353    0.289558
466           1.74385    0.289769
466.1         1.74398    0.289843
466.2         1.74401    0.289879
466.3         1.74413    0.289755
466.4         1.74426     0.28991
466.5         1.74448    0.290013
466.6         1.74458    0.290128
466.7         1.74477    0.290115
466.8         1.74509    0.290216
466.9         1.74516    0.290189
467           1.74547    0.290254
467.1         1.74577    0.290235
467.2         1.74594    0.290431
467.3         1.74611    0.290366
467.4         1.74626     0.29021
467.5         1.74642    0.290243
467.6         1.74647    0.290186
467.7         1.74648    0.290205
467.8         1.74669    0.290138
467.9           1.747    0.290139
468           1.74705    0.290128
468.1         1.74731    0.290167
468.2          1.7476    0.289906
468.3         1.74778    0.290007
468.4         1.74792    0.289951
468.5         1.74814    0.289911
468.6         1.74824    0.289887
468.7         1.74834    0.289851
468.8         1.74845    0.289981
468.9          1.7485     0.28997
469           1.74869    0.289999
469.1         1.74877    0.289873
469.2         1.74903    0.289937
469.3         1.74956    0.290217
469.4         1.74978     0.29037
469.5         1.74986    0.290312
469.6         1.75005    0.290497
469.7         1.75033    0.290536
469.8         1.75036    0.290528
469.9         1.75059    0.290573
470           1.75081    0.290767
470.1         1.75082    0.290776
470.2         1.75095    0.290689
470.3         1.75095    0.290689
470.4         1.75114    0.290893
470.5         1.75128    0.290959
470.6         1.75144    0.290967
470.7         1.75171    0.291126
470.8         1.75179    0.291097
470.9         1.75196    0.291305
471           1.75222      0.2914
471.1         1.75224    0.291368
471.2         1.75236    0.291435
471.3         1.75253    0.291277
471.4         1.75276    0.291545
471.5          1.7528    0.291494
471.6         1.75287    0.291478
471.7         1.75336    0.291317
471.8         1.75345    0.291346
471.9         1.75372    0.291416
472           1.75383    0.291308
472.1         1.75406    0.291323
472.2         1.75431    0.291384
472.3         1.75447    0.291334
472.4         1.75451    0.291389
472.5          1.7549    0.291364
472.6         1.75507     0.29136
472.7         1.75533    0.291556
472.8         1.75559    0.291333
472.9         1.75578    0.291379
473           1.75599    0.291638
473.1         1.75618    0.291852
473.2         1.75646    0.291828
473.3         1.75658    0.291803
473.4         1.75675    0.291941
473.5         1.75687    0.291963
473.6         1.75694    0.291856
473.7          1.7571    0.292059
473.8         1.75713    0.292063
473.9         1.75737    0.291995
474           1.75756    0.291754
474.1         1.75785    0.291769
474.2         1.75793    0.291742
474.3         1.75799    0.291728
474.4         1.75808    0.291595
474.5         1.75822    0.291722
474.6         1.75856     0.29198
474.7         1.75872    0.291985
474.8         1.75887    0.291936
474.9         1.75912    0.291894
475           1.75928    0.292026
475.1         1.75937    0.291993
475.2         1.75947       0.292
475.3         1.75968    0.291937
475.4         1.75985    0.291872
475.5         1.75995    0.291721
475.6         1.76019    0.291623
475.7         1.76056    0.291669
475.8         1.76061    0.291723
475.9         1.76072    0.291817
476           1.76073    0.291833
476.1         1.76085    0.291893
476.2         1.76087    0.291848
476.3         1.76097    0.291961
476.4         1.76117    0.291949
476.5         1.76117    0.291949
476.6         1.76144    0.291806
476.7         1.76144    0.291806
476.8         1.76159    0.291751
476.9         1.76182    0.291696
477           1.76197    0.291885
477.1         1.76214    0.291753
477.2         1.76242    0.291444
477.3         1.76286    0.291108
477.4          1.7631    0.291392
477.5          1.7631    0.291392
477.6         1.76339    0.291539
477.7         1.76348    0.291452
477.8          1.7638    0.291746
477.9          1.7638    0.291746
478           1.76393    0.291734
478.1         1.76421    0.291836
478.2         1.76455    0.291648
478.3          1.7647    0.291805
478.4          1.7647    0.291805
478.5         1.76505    0.291981
478.6         1.76513    0.291926
478.7         1.76534    0.292013
478.8         1.76574    0.292164
478.9         1.76591    0.292132
479           1.76592    0.292142
479.1         1.76605    0.292203
479.2         1.76621    0.292132
479.3         1.76628    0.292142
479.4         1.76636     0.29223
479.5         1.76646    0.292266
479.6         1.76652    0.292253
479.7         1.76658    0.292165
479.8         1.76681    0.291928
479.9         1.76704    0.291616
480           1.76719    0.291547
480.1         1.76728    0.291664
480.2         1.76759    0.291571
480.3         1.76766    0.291656
480.4         1.76783    0.291638
480.5         1.76795    0.291611
480.6         1.76804     0.29171
480.7         1.76822    0.291699
480.8         1.76848    0.291746
480.9         1.76866     0.29191
481           1.76884    0.292044
481.1         1.76917    0.292066
481.2         1.76953    0.291788
481.3         1.76998    0.291514
481.4         1.77017    0.291465
481.5         1.77041    0.291614
481.6         1.77077    0.291941
481.7         1.77087    0.291782
481.8         1.77112    0.291996
481.9          1.7713    0.292195
482           1.77143    0.292123
482.1          1.7717    0.292229
482.2         1.77197    0.292087
482.3         1.77202    0.292124
482.4         1.77211    0.292073
482.5         1.77241    0.291913
482.6         1.77254    0.292077
482.7         1.77274    0.292191
482.8         1.77295    0.291975
482.9         1.77308    0.292138
483           1.77316    0.292043
483.1         1.77316    0.292043
483.2         1.77324    0.292121
483.3         1.77338    0.292056
483.4         1.77379    0.292137
483.5         1.77399    0.292159
483.6          1.7742    0.292371
483.7         1.77453    0.292485
483.8         1.77459    0.292538
483.9         1.77482    0.292511
484           1.77486    0.292548
484.1         1.77495    0.292513
484.2         1.77513    0.292458
484.3         1.77524    0.292419
484.4          1.7754    0.292442
484.5         1.77568     0.29221
484.6         1.77587    0.292332
484.7         1.77596    0.292235
484.8         1.77626    0.292498
484.9         1.77645    0.292368
485           1.77652    0.292396
485.1         1.77662    0.292358
485.2         1.77715    0.292206
485.3         1.77751    0.292203
485.4         1.77764    0.292186
485.5         1.77785     0.29227
485.6         1.77786    0.292287
485.7           1.778    0.292361
485.8         1.77817    0.292385
485.9         1.77823    0.292441
486           1.77838    0.292487
486.1         1.77881    0.292696
486.2         1.77923    0.292588
486.3         1.77926    0.292611
486.4         1.77939    0.292493
486.5         1.77966    0.292301
486.6         1.77995    0.292233
486.7         1.77999    0.292221
486.8         1.78027    0.292265
486.9         1.78052    0.292254
487           1.78072     0.29232
487.1         1.78072     0.29232
487.2         1.78083    0.292281
487.3         1.78123    0.292206
487.4         1.78132    0.292318
487.5         1.78159      0.2923
487.6         1.78169     0.29225
487.7         1.78196    0.292348
487.8         1.78216    0.292305
487.9         1.78272    0.292264
488           1.78278    0.292331
488.1         1.78338     0.29228
488.2         1.78349    0.292406
488.3         1.78375    0.292437
488.4         1.78394    0.292645
488.5         1.78399     0.29256
488.6         1.78404    0.292548
488.7         1.78415    0.292509
488.8         1.78443    0.292646
488.9         1.78456    0.292524
489           1.78463    0.292583
489.1          1.7847    0.292672
489.2         1.78479    0.292531
489.3         1.78501    0.292729
489.4         1.78514    0.292525
489.5         1.78528    0.292535
489.6          1.7855    0.292595
489.7         1.78555    0.292572
489.8         1.78568    0.292671
489.9         1.78599    0.292649
490           1.78615    0.292855
490.1         1.78629    0.293025
490.2         1.78657    0.293037
490.3         1.78667    0.293001
490.4          1.7867    0.292993
490.5         1.78681    0.292891
490.6         1.78697    0.292827
490.7         1.78697    0.292827
490.8         1.78733    0.292907
490.9         1.78743    0.292829
491           1.78756    0.292848
491.1         1.78777     0.29278
491.2         1.78789    0.292899
491.3         1.78793    0.292939
491.4         1.78798    0.292858
491.5         1.78822    0.292728
491.6         1.78845    0.292898
491.7         1.78877     0.29321
491.8          1.7888    0.293199
491.9         1.78895    0.293218
492           1.78925    0.293492
492.1         1.78978    0.293585
492.2         1.78986    0.293661
492.3          1.7899    0.293709
492.4         1.79009    0.293691
492.5          1.7902    0.293521
492.6         1.79038    0.293337
492.7         1.79054    0.293279
492.8          1.7908    0.293148
492.9         1.79121    0.293474
493           1.79157    0.293688
493.1         1.79157    0.293688
493.2         1.79238    0.293984
493.3          1.7927    0.294073
493.4          1.7927    0.294073
493.5         1.79286    0.294227
493.6         1.79314    0.294451
493.7         1.79368    0.294771
493.8         1.79387    0.294581
493.9         1.79387    0.294581
494           1.79399    0.294613
494.1         1.79427    0.294471
494.2         1.79474    0.294686
494.3         1.79481    0.294756
494.4         1.79501    0.294647
494.5         1.79529    0.294566
494.6         1.79557    0.294629
494.7         1.79592    0.294276
494.8         1.79611     0.29429
494.9          1.7963    0.294088
495           1.79646    0.294141
495.1         1.79662    0.294091
495.2         1.79698    0.294253
495.3         1.79722    0.294092
495.4         1.79738    0.293949
495.5         1.79746    0.293999
495.6         1.79762    0.294178
495.7         1.79764    0.294174
495.8         1.79774    0.294193
495.9         1.79779    0.294258
496           1.79806    0.294407
496.1         1.79815    0.294262
496.2         1.79853    0.294275
496.3         1.79857    0.294315
496.4          1.7987    0.294259
496.5         1.79879    0.294227
496.6         1.79919    0.294559
496.7          1.7993    0.294466
496.8          1.7994    0.294439
496.9         1.79963    0.294482
497           1.79963    0.294482
497.1         1.79966     0.29444
497.2         1.79977    0.294522
497.3         1.79989    0.294485
497.4         1.80016    0.294688
497.5         1.80057    0.294493
497.6         1.80075    0.294258
497.7          1.8008    0.294297
497.8         1.80114     0.29436
497.9         1.80116    0.294356
498           1.80126    0.294336
498.1         1.80146    0.294277
498.2          1.8019     0.29415
498.3         1.80191    0.294145
498.4         1.80191    0.294145
498.5         1.80222    0.294048
498.6         1.80239    0.294197
498.7         1.80251    0.294275
498.8         1.80272    0.294229
498.9         1.80279    0.294253
499           1.80289    0.294166
499.1         1.80299    0.294288
499.2         1.80324    0.294206
499.3         1.80338    0.294131
499.4         1.80361    0.294294
499.5         1.80374    0.294216
499.6         1.80384    0.294243
499.7         1.80402    0.294247
499.8         1.80413    0.294103
499.9         1.80413    0.294103
500           1.80433    0.294319
500.1         1.80444     0.29428
500.2         1.80451    0.294209
500.3         1.80478    0.294314
500.4         1.80491     0.29424
500.5          1.8052    0.294263
500.6         1.80529    0.294123
500.7         1.80552    0.294159
500.8         1.80559    0.294043
500.9         1.80579    0.294157
501            1.8061    0.294012
501.1         1.80619    0.294112
501.2         1.80636     0.29407
501.3         1.80636     0.29407
501.4         1.80647    0.294029
501.5         1.80667    0.293971
501.6         1.80682    0.293947
501.7         1.80693    0.293847
501.8         1.80714    0.293912
501.9         1.80739    0.293851
502           1.80794    0.293505
502.1         1.80805    0.293478
502.2         1.80822    0.293466
502.3         1.80853    0.293828
502.4         1.80884    0.293699
502.5         1.80891    0.293766
502.6         1.80915    0.293611
502.7         1.80938    0.293869
502.8         1.80982    0.293966
502.9         1.81003    0.294019
503           1.81006    0.294007
503.1         1.81018    0.293919
503.2         1.81024    0.293979
503.3         1.81038    0.293871
503.4         1.81059      0.2939
503.5         1.81064    0.293947
503.6         1.81068    0.293897
503.7         1.81082    0.293971
503.8         1.81116    0.294115
503.9         1.81135    0.293954
504           1.81173    0.294091
504.1          1.8118    0.294076
504.2         1.81209    0.293932
504.3          1.8122    0.294067
504.4         1.81242    0.293915
504.5         1.81253    0.293874
504.6         1.81298    0.293782
504.7         1.81318    0.293842
504.8         1.81335    0.293917
504.9         1.81351    0.293972
505            1.8136    0.293939
505.1          1.8136    0.293939
505.2         1.81371    0.293883
505.3         1.81379    0.293883
505.4         1.81391    0.293837
505.5         1.81425    0.293848
505.6          1.8144    0.293824
505.7         1.81446    0.293744
505.8         1.81467    0.293848
505.9         1.81485    0.293926
506            1.8151    0.293849
506.1          1.8151    0.293849
506.2         1.81524    0.293861
506.3         1.81536    0.293984
506.4         1.81554    0.293974
506.5         1.81587    0.293825
506.6         1.81611    0.293718
506.7         1.81632    0.293716
506.8         1.81655    0.293787
506.9         1.81662    0.293683
507           1.81672    0.293582
507.1         1.81693    0.293533
507.2         1.81712     0.29348
507.3         1.81735    0.293625
507.4         1.81776     0.29373
507.5         1.81781    0.293715
507.6         1.81796     0.29376
507.7          1.8182    0.293775
507.8         1.81851    0.293639
507.9         1.81888    0.293625
508           1.81888    0.293625
508.1         1.81909    0.293636
508.2         1.81926    0.293584
508.3         1.81938    0.293558
508.4         1.81954    0.293414
508.5         1.81974    0.293513
508.6         1.81982    0.293449
508.7         1.82009    0.293088
508.8         1.82023    0.293045
508.9         1.82041    0.293188
509           1.82063    0.293163
509.1         1.82074    0.293161
509.2         1.82076    0.293131
509.3         1.82104    0.293046
509.4         1.82116    0.293067
509.5         1.82148    0.293148
509.6         1.82148    0.293148
509.7         1.82173    0.293323
509.8         1.82193    0.293152
509.9         1.82199    0.293232
510           1.82214    0.293275
510.1         1.82253    0.293368
510.2         1.82263    0.293486
510.3         1.82273    0.293579
510.4         1.82289    0.293583
510.5         1.82321    0.293833
510.6         1.82344    0.293755
510.7         1.82359    0.293684
510.8         1.82374    0.293589
510.9         1.82399     0.29344
511           1.82412    0.293491
511.1         1.82437     0.29366
511.2         1.82463    0.293792
511.3         1.82478    0.293638
511.4         1.82498    0.293596
511.5         1.82524    0.293773
511.6         1.82548    0.293489
511.7         1.82568    0.293516
511.8         1.82597    0.293423
511.9         1.82607    0.293474
512            1.8264    0.293492
512.1          1.8264    0.293492
512.2         1.82673    0.293409
512.3         1.82681    0.293276
512.4         1.82703    0.293258
512.5         1.82725    0.293193
512.6         1.82741    0.293314
512.7         1.82749    0.293328
512.8         1.82773    0.293276
512.9         1.82784    0.293252
513           1.82796    0.293378
513.1         1.82824    0.293576
513.2         1.82824    0.293576
513.3         1.82833    0.293502
513.4         1.82857    0.293655
513.5         1.82869    0.293546
513.6         1.82886    0.293748
513.7         1.82909    0.293919
513.8         1.82924    0.293853
513.9         1.82924    0.293853
514           1.82949      0.2939
514.1         1.82955    0.293973
514.2         1.82965    0.294064
514.3         1.82982     0.29398
514.4         1.82992    0.294095
514.5         1.82996    0.294086
514.6         1.83008    0.294143
514.7         1.83016    0.294164
514.8         1.83029    0.294097
514.9         1.83045    0.294227
515           1.83067     0.29423
515.1         1.83067     0.29423
515.2         1.83114    0.294364
515.3         1.83129    0.294142
515.4         1.83138    0.294229
515.5         1.83161     0.29416
515.6         1.83181    0.294328
515.7         1.83207    0.294324
515.8         1.83235    0.294248
515.9         1.83246    0.294254
516           1.83267      0.2945
516.1         1.83297    0.294475
516.2         1.83318    0.294587
516.3         1.83351    0.294701
516.4         1.83354    0.294694
516.5         1.83381    0.294376
516.6         1.83412    0.294583
516.7         1.83428    0.294634
516.8         1.83452     0.29453
516.9         1.83472    0.294343
517            1.8349    0.294285
517.1         1.83527    0.294509
517.2         1.83549    0.294429
517.3         1.83549    0.294429
517.4         1.83562    0.294443
517.5          1.8358    0.294336
517.6         1.83595    0.294342
517.7         1.83598    0.294335
517.8         1.83652    0.294424
517.9         1.83669    0.294291
518           1.83693    0.294312
518.1         1.83701    0.294177
518.2         1.83748    0.294268
518.3         1.83767    0.294195
518.4         1.83772    0.294185
518.5          1.8381    0.294066
518.6         1.83817    0.294133
518.7         1.83826    0.294051
518.8          1.8386    0.294289
518.9         1.83882    0.294191
519           1.83898    0.294046
519.1         1.83936    0.294387
519.2         1.83966    0.294228
519.3         1.83989    0.294433
519.4         1.84022    0.294526
519.5         1.84041    0.294497
519.6         1.84053    0.294531
519.7         1.84057    0.294562
519.8         1.84062    0.294606
519.9         1.84063    0.294597
520           1.84074    0.294568
520.1         1.84089    0.294629
520.2         1.84098    0.294608
520.3         1.84124    0.294611
520.4         1.84147    0.294534
520.5         1.84158     0.29451
520.6         1.84158     0.29451
520.7         1.84172    0.294439
520.8         1.84184    0.294586
520.9         1.84197    0.294686
521           1.84219    0.294571
521.1         1.84225    0.294475
521.2         1.84236    0.294619
521.3         1.84254    0.294551
521.4         1.84312    0.294946
521.5         1.84312    0.294946
521.6         1.84348    0.294867
521.7         1.84359    0.294893
521.8         1.84382    0.294997
521.9         1.84399    0.294834
522           1.84416    0.294848
522.1         1.84419    0.294875
522.2         1.84437    0.294893
522.3         1.84449    0.294774
522.4         1.84466     0.29451
522.5         1.84473    0.294589
522.6          1.8449    0.294597
522.7          1.8452    0.294377
522.8         1.84525    0.294422
522.9         1.84539    0.294568
523           1.84556    0.294652
523.1         1.84567    0.294606
523.2         1.84584    0.294542
523.3         1.84596    0.294495
523.4         1.84621     0.29446
523.5         1.84649     0.29413
523.6         1.84651    0.294121
523.7         1.84663    0.294261
523.8         1.84701    0.294149
523.9         1.84709    0.294016
524           1.84723    0.294132
524.1         1.84749     0.29395
524.2         1.84749     0.29395
524.3         1.84775    0.293947
524.4         1.84788    0.293796
524.5         1.84795    0.293675
524.6         1.84831    0.293382
524.7         1.84833    0.293401
524.8          1.8485    0.293319
524.9         1.84868    0.293439
525           1.84883    0.293408
525.1         1.84888    0.293397
525.2         1.84904     0.29327
525.3         1.84934    0.293263
525.4         1.84966      0.2934
525.5         1.84966      0.2934
525.6         1.84997    0.293255
525.7         1.84997    0.293255
525.8         1.85033    0.293402
525.9         1.85065    0.293243
526           1.85094    0.293394
526.1          1.8511    0.293331
526.2         1.85138     0.29335
526.3         1.85138     0.29335
526.4         1.85152    0.293417
526.5         1.85179    0.293452
526.6         1.85199    0.293324
526.7         1.85214    0.293221
526.8         1.85231    0.293221
526.9         1.85241    0.293184
527           1.85276    0.293184
527.1         1.85279    0.293177
527.2         1.85306    0.293326
527.3         1.85324    0.293399
527.4         1.85331    0.293488
527.5         1.85363    0.293292
527.6         1.85376    0.293457
527.7         1.85387    0.293379
527.8         1.85414     0.29345
527.9         1.85426    0.293444
528           1.85431    0.293513
528.1         1.85442    0.293343
528.2         1.85446    0.293335
528.3         1.85452    0.293364
528.4         1.85464    0.293515
528.5         1.85486    0.293584
528.6         1.85516    0.293618
528.7          1.8553    0.293781
528.8          1.8553    0.293781
528.9         1.85575    0.293889
529           1.85575    0.293889
529.1         1.85586    0.293862
529.2         1.85595    0.293828
529.3         1.85645    0.293872
529.4         1.85653    0.293942
529.5          1.8566    0.293985
529.6         1.85665    0.294051
529.7         1.85687    0.293891
529.8         1.85693    0.293946
529.9         1.85725    0.293912
530           1.85744    0.293815
530.1         1.85744    0.293815
530.2         1.85752    0.293917
530.3         1.85773    0.294048
530.4         1.85808    0.294236
530.5         1.85821    0.294352
530.6         1.85849    0.294302
530.7         1.85878      0.2941
530.8         1.85883    0.294177
530.9         1.85912    0.294101
531           1.85923    0.294076
531.1         1.85938    0.294157
531.2         1.85946    0.294027
531.3         1.85951    0.294006
531.4         1.85984    0.293886
531.5         1.85992    0.293763
531.6         1.86005    0.293713
531.7         1.86016    0.293698
531.8         1.86049    0.293568
531.9         1.86049    0.293568
532           1.86065    0.293622
532.1         1.86081    0.293656
532.2         1.86082    0.293654
532.3         1.86114    0.293753
532.4         1.86117    0.293802
532.5          1.8613    0.293765
532.6         1.86151     0.29356
532.7         1.86158     0.29346
532.8          1.8618    0.293405
532.9          1.8618    0.293405
533             1.862    0.293334
533.1         1.86206     0.29339
533.2         1.86233    0.293421
533.3         1.86251    0.293429
533.4         1.86265    0.293308
533.5         1.86271    0.293363
533.6         1.86285    0.293402
533.7         1.86315    0.293172
533.8         1.86315    0.293172
533.9         1.86315    0.293172
534           1.86352    0.293325
534.1         1.86374    0.293261
534.2         1.86383    0.293225
534.3         1.86398    0.293213
534.4         1.86409    0.293187
534.5         1.86428    0.293202
534.6         1.86442    0.293253
534.7         1.86456    0.293032
534.8         1.86469    0.293182
534.9         1.86504    0.293252
535            1.8651    0.293304
535.1          1.8651    0.293304
535.2         1.86535    0.293243
535.3         1.86552    0.293446
535.4         1.86585    0.293645
535.5         1.86598    0.293543
535.6         1.86598    0.293543
535.7         1.86624    0.293506
535.8         1.86643    0.293703
535.9         1.86665    0.293621
536           1.86684    0.293859
536.1         1.86712    0.293974
536.2         1.86737    0.293775
536.3         1.86742    0.293819
536.4         1.86785    0.293776
536.5         1.86792    0.293749
536.6         1.86792    0.293749
536.7         1.86834    0.293717
536.8         1.86843    0.293669
536.9          1.8685    0.293761
537           1.86875    0.293786
537.1         1.86879    0.293824
537.2         1.86885    0.293873
537.3         1.86891    0.293784
537.4         1.86908    0.293637
537.5         1.86908    0.293637
537.6         1.86958    0.293785
537.7         1.86966    0.293818
537.8         1.86983    0.293914
537.9         1.87002    0.293903
538           1.87017    0.293867
538.1         1.87048    0.293767
538.2          1.8708    0.293837
538.3         1.87095    0.293783
538.4         1.87123    0.293616
538.5          1.8714    0.293453
538.6         1.87159    0.293361
538.7         1.87163    0.293352
538.8         1.87183    0.293376
538.9         1.87189    0.293384
539           1.87212    0.293373
539.1         1.87233    0.293346
539.2         1.87247     0.29342
539.3          1.8726    0.293532
539.4         1.87268    0.293514
539.5          1.8731    0.293273
539.6         1.87318    0.293367
539.7         1.87345    0.293378
539.8          1.8735    0.293301
539.9         1.87363    0.293251
540           1.87372    0.293153
540.1         1.87399    0.293012
540.2         1.87441    0.293022
540.3          1.8747    0.293398
540.4         1.87491    0.293399
540.5         1.87504    0.293295
540.6         1.87536    0.293343
540.7         1.87571    0.293148
540.8          1.8758    0.293072
540.9         1.87595    0.293118
541           1.87603     0.29322
541.1         1.87603     0.29322
541.2         1.87619    0.293066
541.3         1.87647    0.292846
541.4         1.87656    0.292699
541.5         1.87658    0.292718
541.6         1.87687      0.2928
541.7         1.87711    0.292673
541.8         1.87739    0.292686
541.9         1.87771     0.29255
542           1.87799    0.292495
542.1         1.87818    0.292402
542.2         1.87848    0.292518
542.3         1.87873    0.292454
542.4         1.87891    0.292563
542.5         1.87915    0.292494
542.6         1.87915    0.292494
542.7         1.87931    0.292634
542.8         1.87942    0.292685
542.9         1.87961    0.292586
543           1.87972    0.292415
543.1         1.87997    0.292547
543.2         1.87997    0.292547
543.3         1.88018     0.29265
543.4         1.88022    0.292579
543.5         1.88032    0.292598
543.6         1.88036    0.292582
543.7         1.88049    0.292524
543.8         1.88086    0.292681
543.9         1.88092    0.292625
544           1.88098    0.292676
544.1         1.88102    0.292668
544.2         1.88128      0.2928
544.3         1.88161    0.292626
544.4         1.88172    0.292576
544.5         1.88186    0.292593
544.6         1.88219    0.292407
544.7         1.88224    0.292467
544.8          1.8825    0.292348
544.9         1.88264    0.292371
545           1.88293    0.292293
545.1         1.88307    0.292207
545.2         1.88309    0.292238
545.3         1.88317    0.292208
545.4         1.88331     0.29204
545.5         1.88351     0.29218
545.6         1.88365    0.292038
545.7         1.88369    0.292073
545.8         1.88386    0.292135
545.9         1.88414     0.29192
546           1.88414     0.29192
546.1         1.88436    0.291948
546.2         1.88461    0.292175
546.3         1.88475    0.292104
546.4         1.88488    0.291911
546.5         1.88499    0.291916
546.6          1.8852    0.291838
546.7         1.88552    0.291828
546.8         1.88562    0.291732
546.9         1.88562    0.291732
547            1.8857    0.291702
547.1         1.88583    0.291698
547.2         1.88603    0.291592
547.3         1.88603    0.291592
547.4         1.88622    0.291483
547.5          1.8863    0.291453
547.6         1.88661    0.291536
547.7         1.88675    0.291679
547.8         1.88686    0.291655
547.9          1.8871    0.291651
548           1.88722    0.291743
548.1         1.88722    0.291743
548.2         1.88724    0.291733
548.3         1.88742     0.29171
548.4         1.88746    0.291699
548.5          1.8876    0.291544
548.6         1.88779    0.291628
548.7         1.88802    0.291875
548.8         1.88817    0.291759
548.9         1.88817    0.291759
549           1.88823    0.291736
549.1         1.88842    0.291842
549.2         1.88883    0.291869
549.3         1.88899    0.291816
549.4         1.88918     0.29181
549.5         1.88923    0.291776
549.6         1.88923    0.291776
549.7         1.88962    0.292263
549.8         1.88978    0.292155
549.9          1.8898    0.292144
550           1.89016    0.292188
550.1         1.89026    0.292277
550.2         1.89045    0.292367
550.3         1.89085    0.292285
550.4         1.89104    0.292392
550.5         1.89132    0.292363
550.6         1.89145    0.292242
550.7         1.89161    0.292111
550.8         1.89168    0.292173
550.9         1.89203    0.292276
551           1.89222    0.292348
551.1         1.89231    0.292461
551.2         1.89251    0.292272
551.3         1.89275     0.29244
551.4         1.89289    0.292396
551.5         1.89323    0.292345
551.6         1.89339      0.2925
551.7          1.8934    0.292512
551.8         1.89363     0.29259
551.9         1.89391    0.292713
552           1.89401    0.292729
552.1         1.89417    0.292671
552.2         1.89428    0.292782
552.3         1.89445    0.292704
552.4          1.8945    0.292729
552.5         1.89458    0.292603
552.6         1.89469    0.292718
552.7         1.89486    0.292728
552.8          1.8951    0.292631
552.9         1.89533    0.292525
553           1.89535    0.292515
553.1         1.89545    0.292476
553.2         1.89568    0.292773
553.3         1.89583    0.292835
553.4         1.89597    0.292741
553.5         1.89623    0.292833
553.6         1.89623    0.292833
553.7         1.89646    0.293035
553.8         1.89693    0.292948
553.9         1.89693    0.292948
554           1.89718    0.292995
554.1         1.89751    0.293087
554.2         1.89763    0.293001
554.3          1.8979    0.293132
554.4         1.89796    0.293123
554.5         1.89836    0.293366
554.6         1.89853    0.293471
554.7         1.89881    0.293463
554.8          1.8993    0.293739
554.9         1.89952    0.293528
555           1.89969    0.293707
555.1         1.89982    0.293822
555.2         1.89989     0.29388
555.3         1.89989     0.29388
555.4         1.90004    0.293923
555.5         1.90016    0.293747
555.6         1.90022    0.293807
555.7         1.90047    0.293907
555.8         1.90047    0.293907
555.9         1.90065     0.29385
556           1.90102    0.293968
556.1         1.90115    0.293807
556.2         1.90115    0.293807
556.3         1.90158    0.294149
556.4          1.9018    0.293959
556.5           1.902    0.293996
556.6          1.9023    0.294159
556.7         1.90235    0.294139
556.8         1.90247    0.294178
556.9         1.90294    0.294115
557           1.90304    0.293972
557.1         1.90373    0.294256
557.2         1.90382    0.294363
557.3         1.90397    0.294292
557.4         1.90405    0.294274
557.5         1.90436    0.294385
557.6         1.90436    0.294385
557.7         1.90477    0.294444
557.8         1.90494    0.294511
557.9         1.90512     0.29472
558            1.9053    0.294574
558.1         1.90543    0.294718
558.2         1.90558    0.294588
558.3         1.90568    0.294557
558.4         1.90584    0.294544
558.5         1.90594    0.294572
558.6         1.90594    0.294572
558.7         1.90613    0.294713
558.8         1.90641    0.294608
558.9         1.90689    0.294563
559            1.9071    0.294572
559.1         1.90732    0.294743
559.2         1.90732    0.294743
559.3         1.90739    0.294776
559.4         1.90769    0.294874
559.5         1.90776    0.294909
559.6         1.90793    0.294768
559.7         1.90813    0.294694
559.8         1.90813    0.294694
559.9         1.90831    0.294693
560           1.90841     0.29456
560.1         1.90857    0.294455
560.2         1.90868    0.294595
560.3         1.90873     0.29458
560.4         1.90893    0.294496
560.5         1.90923    0.294598
560.6         1.90936    0.294512
560.7         1.90967    0.294767
560.8         1.91016    0.294903
560.9         1.91037     0.29493
561           1.91053    0.294878
561.1         1.91084    0.294906
561.2         1.91123    0.294997
561.3         1.91145    0.295106
561.4         1.91171    0.295205
561.5           1.912     0.29536
561.6         1.91248    0.295347
561.7         1.91259    0.295339
561.8         1.91275    0.295292
561.9         1.91292    0.295492
562           1.91315    0.295538
562.1          1.9132    0.295584
562.2         1.91353    0.295595
562.3          1.9136     0.29569
562.4         1.91373    0.295777
562.5         1.91399    0.296003
562.6         1.91399    0.296003
562.7         1.91447    0.296068
562.8         1.91451    0.296121
562.9         1.91464     0.29602
563           1.91496    0.296379
563.1         1.91529    0.296291
563.2         1.91543    0.296259
563.3         1.91574    0.296359
563.4         1.91578    0.296398
563.5         1.91608    0.296175
563.6          1.9163     0.29621
563.7         1.91678    0.296654
563.8         1.91723    0.296298
563.9         1.91731    0.296331
564           1.91737    0.296381
564.1         1.91768    0.296307
564.2          1.9177    0.296323
564.3         1.91806    0.296487
564.4         1.91824    0.296696
564.5         1.91824    0.296696
564.6         1.91855    0.296453
564.7         1.91887    0.296295
564.8         1.91902    0.296156
564.9         1.91916    0.296273
565           1.91924    0.296154
565.1         1.91931    0.296211
565.2         1.91944    0.296157
565.3         1.91969     0.29624
565.4         1.91976    0.296134
565.5         1.91984     0.29617
565.6         1.91996    0.296165
565.7         1.92009    0.296129
565.8         1.92009    0.296129
565.9         1.92033    0.295983
566            1.9205    0.296098
566.1         1.92063    0.295989
566.2         1.92078    0.295955
566.3         1.92105    0.295673
566.4         1.92117    0.295622
566.5         1.92132    0.295508
566.6         1.92141    0.295488
566.7         1.92177    0.295667
566.8         1.92186    0.295792
566.9         1.92197    0.295888
567           1.92221     0.29588
567.1         1.92221     0.29588
567.2         1.92262    0.295862
567.3         1.92262    0.295862
567.4         1.92281    0.295885
567.5          1.9233    0.295866
567.6         1.92345    0.296032
567.7         1.92361    0.296019
567.8         1.92379    0.296175
567.9         1.92395    0.296112
568           1.92413    0.296109
568.1         1.92413    0.296109
568.2         1.92435    0.296095
568.3         1.92456    0.296029
568.4         1.92492    0.296246
568.5         1.92509    0.296249
568.6         1.92552    0.296125
568.7         1.92567    0.295939
568.8         1.92594    0.295979
568.9         1.92605    0.296046
569           1.92615    0.296006
569.1         1.92625    0.295963
569.2         1.92634     0.29606
569.3          1.9265    0.296094
569.4         1.92668    0.295908
569.5         1.92676    0.295875
569.6         1.92685    0.295735
569.7         1.92714    0.295807
569.8         1.92727    0.295957
569.9         1.92734    0.295969
570           1.92757    0.296005
570.1         1.92785    0.296004
570.2         1.92807    0.295949
570.3          1.9281    0.295977
570.4         1.92827    0.296085
570.5         1.92853    0.295863
570.6         1.92872    0.295911
570.7         1.92885    0.296026
570.8         1.92904    0.295883
570.9         1.92925    0.295986
571            1.9293    0.296028
571.1         1.92953    0.295939
571.2         1.92978    0.295882
571.3         1.93009    0.295954
571.4         1.93031    0.296216
571.5         1.93066    0.296356
571.6         1.93076    0.296486
571.7         1.93091    0.296471
571.8         1.93115    0.296383
571.9         1.93125    0.296508
572           1.93141    0.296604
572.1         1.93156    0.296498
572.2          1.9318    0.296506
572.3         1.93211    0.296498
572.4         1.93244    0.296499
572.5         1.93255    0.296602
572.6         1.93292     0.29633
572.7         1.93295    0.296371
572.8         1.93301    0.296343
572.9         1.93334    0.296102
573           1.93364    0.296019
573.1         1.93379    0.295966
573.2         1.93414    0.296098
573.3         1.93421    0.296084
573.4          1.9345    0.295952
573.5         1.93466     0.29609
573.6         1.93484    0.296076
573.7         1.93499    0.295995
573.8         1.93512    0.296015
573.9          1.9352    0.296092
574           1.93529    0.296094
574.1         1.93537    0.296063
574.2         1.93577    0.296125
574.3         1.93581    0.296059
574.4         1.93608    0.296036
574.5         1.93608    0.296036
574.6          1.9361    0.296059
574.7         1.93636    0.296038
574.8         1.93642    0.296094
574.9         1.93658    0.296167
575           1.93658    0.296167
575.1         1.93684    0.296402
575.2         1.93696    0.296254
575.3         1.93723    0.296359
575.4         1.93729    0.296345
575.5         1.93749    0.296415
575.6          1.9377    0.296231
575.7         1.93792     0.29638
575.8         1.93802    0.296475
575.9         1.93808    0.296475
576           1.93831    0.296549
576.1         1.93852    0.296357
576.2          1.9387    0.296505
576.3          1.9387    0.296505
576.4         1.93878    0.296542
576.5         1.93919    0.296292
576.6         1.93933    0.296446
576.7         1.93956    0.296388
576.8         1.93988    0.296699
576.9         1.93988    0.296699
577              1.94     0.29653
577.1         1.94014    0.296527
577.2         1.94032    0.296504
577.3         1.94058    0.296468
577.4         1.94074    0.296524
577.5         1.94104    0.296816
577.6         1.94104    0.296816
577.7         1.94178    0.296591
577.8         1.94199    0.296592
577.9         1.94229     0.29678
578           1.94246    0.296626
578.1         1.94259    0.296461
578.2          1.9428    0.296143
578.3         1.94313    0.296333
578.4         1.94313    0.296333
578.5         1.94348    0.296419
578.6         1.94375    0.296336
578.7         1.94379     0.29639
578.8         1.94403    0.296634
578.9         1.94435    0.296591
579           1.94456    0.296465
579.1         1.94474    0.296618
579.2         1.94482     0.29669
579.3         1.94495    0.296673
579.4         1.94508    0.296735
579.5         1.94516    0.296792
579.6         1.94537    0.296869
579.7         1.94557    0.296806
579.8         1.94564    0.296832
579.9         1.94581    0.296808
580           1.94594    0.296599
580.1         1.94603    0.296579
580.2          1.9461    0.296641
580.3          1.9462    0.296647
580.4         1.94647    0.296637
580.5         1.94671    0.296912
580.6         1.94709     0.29726
580.7         1.94725    0.297447
580.8         1.94751    0.297385
580.9         1.94771    0.297305
581           1.94774    0.297331
581.1         1.94833    0.297355
581.2         1.94884    0.297377
581.3         1.94894    0.297276
581.4         1.94911    0.297237
581.5         1.94924    0.297227
581.6         1.94932    0.297267
581.7         1.94944     0.29709
581.8         1.94971    0.296976
581.9          1.9499    0.296835
582           1.95003    0.296851
582.1         1.95024    0.296844
582.2         1.95036    0.296951
582.3         1.95072    0.296813
582.4         1.95087    0.296743
582.5         1.95111    0.296657
582.6         1.95145    0.296547
582.7         1.95151    0.296532
582.8         1.95201    0.296756
582.9          1.9522    0.296563
583            1.9524    0.296504
583.1         1.95259    0.296718
583.2         1.95292    0.296818
583.3         1.95293    0.296812
583.4          1.9531    0.296639
583.5         1.95317    0.296701
583.6         1.95347    0.296923
583.7         1.95374    0.297068
583.8          1.9539    0.296914
583.9          1.9541    0.296846
584           1.95427    0.296753
584.1         1.95468    0.296986
584.2         1.95486    0.296827
584.3         1.95492    0.296874
584.4         1.95521    0.296994
584.5         1.95533    0.297154
584.6         1.95536    0.297181
584.7         1.95567    0.297045
584.8         1.95576    0.297169
584.9         1.95588    0.297121
585           1.95617    0.297158
585.1         1.95617    0.297158
585.2         1.95649    0.297153
585.3         1.95649    0.297153
585.4         1.95677    0.296975
585.5         1.95683    0.297035
585.6         1.95702    0.296989
585.7         1.95717    0.296819
585.8         1.95749    0.297029
585.9         1.95767    0.297258
586           1.95808    0.297191
586.1         1.95832    0.297363
586.2         1.95837    0.297287
586.3         1.95852    0.297478
586.4         1.95866    0.297493
586.5         1.95918    0.297247
586.6         1.95929    0.297221
586.7         1.95957    0.297427
586.8         1.95967    0.297384
586.9         1.95982    0.297367
587           1.95983    0.297362
587.1         1.95998    0.297489
587.2         1.96012    0.297476
587.3         1.96026    0.297435
587.4         1.96051    0.297438
587.5         1.96071    0.297431
587.6         1.96101    0.297119
587.7         1.96126    0.297317
587.8         1.96133    0.297374
587.9          1.9616    0.297369
588           1.96184    0.297349
588.1         1.96204    0.297506
588.2         1.96243    0.297496
588.3         1.96268    0.297325
588.4           1.963    0.297454
588.5          1.9633    0.297566
588.6          1.9634    0.297521
588.7         1.96361    0.297436
588.8         1.96366    0.297477
588.9         1.96405    0.297187
589           1.96436    0.297215
589.1         1.96471    0.296948
589.2         1.96532    0.297558
589.3         1.96538    0.297471
589.4         1.96563    0.297586
589.5         1.96563    0.297586
589.6          1.9658    0.297648
589.7         1.96601    0.297599
589.8         1.96618    0.297464
589.9         1.96638    0.297485
590           1.96644    0.297462
590.1         1.96665    0.297199
590.2         1.96689       0.297
590.3         1.96705    0.297088
590.4         1.96736    0.297038
590.5         1.96755    0.297126
590.6         1.96778    0.297415
590.7         1.96802    0.297413
590.8         1.96837    0.297673
590.9         1.96854    0.297856
591           1.96875     0.29777
591.1         1.96888    0.297944
591.2           1.969    0.298004
591.3         1.96913    0.297973
591.4         1.96919    0.297874
591.5         1.96964    0.298021
591.6            1.97    0.298204
591.7         1.97006    0.298189
591.8          1.9703    0.298221
591.9         1.97051    0.297981
592           1.97059    0.298084
592.1          1.9708    0.298331
592.2         1.97085    0.298319
592.3         1.97104    0.298438
592.4         1.97124    0.298429
592.5         1.97151    0.298709
592.6         1.97172    0.298747
592.7         1.97188    0.298868
592.8         1.97209     0.29887
592.9         1.97226    0.298724
593           1.97242    0.298869
593.1         1.97273    0.298957
593.2         1.97281    0.299024
593.3         1.97296    0.299014
593.4         1.97334    0.298865
593.5          1.9736     0.29895
593.6         1.97368    0.298931
593.7         1.97384    0.298853
593.8          1.9743    0.299188
593.9          1.9743    0.299188
594           1.97436      0.2991
594.1         1.97446    0.299227
594.2         1.97468     0.29928
594.3         1.97479     0.29915
594.4         1.97479     0.29915
594.5         1.97494    0.298979
594.6         1.97527    0.299057
594.7         1.97558    0.299007
594.8         1.97567    0.298875
594.9         1.97576    0.298853
595           1.97621    0.298835
595.1         1.97646    0.298926
595.2         1.97656    0.298948
595.3         1.97664    0.298879
595.4          1.9767    0.298779
595.5         1.97699    0.298838
595.6         1.97711    0.298711
595.7         1.97711    0.298711
595.8         1.97773    0.298545
595.9         1.97775    0.298519
596           1.97804    0.298858
596.1          1.9782    0.298714
596.2         1.97846    0.298788
596.3          1.9787     0.29862
596.4          1.9789    0.298646
596.5         1.97956    0.299202
596.6         1.98017    0.299329
596.7         1.98017    0.299329
596.8         1.98051     0.29926
596.9         1.98065    0.299322
597           1.98076    0.299216
597.1         1.98092     0.29936
597.2          1.9811    0.299533
597.3         1.98144    0.299311
597.4         1.98161     0.29927
597.5         1.98173    0.299228
597.6         1.98189    0.299241
597.7         1.98197    0.299234
597.8         1.98214    0.299167
597.9         1.98248    0.299146
598            1.9829    0.299335
598.1         1.98315    0.298998
598.2         1.98322    0.299085
598.3         1.98334    0.299222
598.4         1.98346    0.299128
598.5         1.98346    0.299128
598.6         1.98386    0.298851
598.7         1.98404    0.298878
598.8          1.9843    0.298731
598.9          1.9843    0.298731
599           1.98442    0.298811
599.1         1.98448     0.29887
599.2         1.98463    0.298886
599.3         1.98463    0.298886
599.4         1.98489    0.299173
599.5         1.98533     0.29878
599.6         1.98552    0.298853
599.7         1.98564    0.298818
599.8         1.98601    0.298809
599.9         1.98635     0.29853
600           1.98664    0.298525
600.1         1.98677    0.298538
600.2         1.98688    0.298491
600.3         1.98734    0.298401
600.4         1.98749    0.298373
600.5         1.98802    0.298487
600.6          1.9882    0.298531
600.7         1.98844    0.298615
600.8         1.98871    0.298478
600.9         1.98877    0.298383
601           1.98886    0.298348
601.1         1.98908    0.298265
601.2         1.98917    0.298343
601.3         1.98945    0.298497
601.4         1.98953    0.298572
601.5         1.98965    0.298616
601.6         1.98992    0.298744
601.7          1.9902    0.298741
601.8         1.99055    0.299186
601.9         1.99069    0.299317
602           1.99104    0.299207
602.1         1.99118    0.299156
602.2         1.99136    0.299188
602.3         1.99155    0.299013
602.4         1.99182    0.299005
602.5           1.992    0.298985
602.6         1.99211    0.299091
602.7         1.99228    0.298931
602.8         1.99243    0.299104
602.9         1.99259    0.299182
603           1.99304     0.29899
603.1         1.99314    0.298837
603.2         1.99325    0.298881
603.3         1.99338    0.298832
603.4          1.9937    0.298844
603.5         1.99376    0.298915
603.6         1.99385     0.29878
603.7         1.99421    0.299028
603.8         1.99444    0.298969
603.9         1.99487    0.298878
604           1.99514    0.298686
604.1         1.99549    0.299109
604.2         1.99578    0.299126
604.3         1.99595    0.299256
604.4         1.99607    0.299412
604.5         1.99643    0.299451
604.6         1.99648    0.299491
604.7         1.99666    0.299446
604.8         1.99694    0.299356
604.9         1.99705    0.299307
605           1.99706    0.299316
605.1         1.99708    0.299333
605.2         1.99743    0.299184
605.3         1.99767     0.29927
605.4         1.99767     0.29927
605.5         1.99802    0.299509
605.6         1.99833    0.299704
605.7         1.99843    0.299731
605.8         1.99857    0.299614
605.9         1.99887    0.299603
606             1.999     0.29973
606.1          1.9991    0.299851
606.2         1.99933    0.299678
606.3         1.99942    0.299621
606.4         1.99948    0.299579
606.5         1.99964    0.299454
606.6         1.99993    0.299792
606.7         2.00013    0.299689
606.8         2.00087    0.300417
606.9         2.00095    0.300491
607           2.00113    0.300388
607.1         2.00172     0.30062
607.2         2.00188    0.300472
607.3         2.00212    0.300446
607.4         2.00241    0.300321
607.5         2.00286    0.300011
607.6          2.0031    0.300097
607.7         2.00339     0.30011
607.8          2.0038    0.300275
607.9         2.00411    0.300046
608           2.00416    0.300034
608.1         2.00452    0.299903
608.2         2.00475    0.299732
608.3         2.00475    0.299732
608.4         2.00492    0.299625
608.5         2.00492    0.299625
608.6         2.00522    0.299791
608.7         2.00539    0.299814
608.8         2.00562    0.299637
608.9         2.00603    0.299462
609           2.00628    0.299417
609.1         2.00667    0.299192
609.2         2.00682    0.299348
609.3         2.00703    0.299299
609.4         2.00725    0.299184
609.5         2.00759     0.29924
609.6         2.00788    0.299324
609.7         2.00811     0.29915
609.8         2.00839    0.299279
609.9         2.00864     0.29925
610           2.00895    0.299331
610.1         2.00895    0.299331
610.2         2.00924    0.299315
610.3         2.00944    0.299292
610.4         2.00964     0.29937
610.5         2.00991    0.299519
610.6         2.00991    0.299519
610.7         2.01001    0.299513
610.8         2.01015     0.29953
610.9         2.01039     0.29981
611           2.01047    0.299879
611.1         2.01071    0.299939
611.2           2.011    0.299958
611.3         2.01138    0.299772
611.4         2.01168    0.299618
611.5         2.01202    0.299442
611.6          2.0121    0.299407
611.7         2.01247    0.299782
611.8         2.01266    0.299899
611.9         2.01298    0.300109
612           2.01342     0.30033
612.1         2.01371    0.300406
612.2         2.01384    0.300348
612.3         2.01393    0.300326
612.4         2.01413     0.30023
612.5         2.01413     0.30023
612.6         2.01459     0.30017
612.7         2.01469     0.30013
612.8         2.01493    0.300192
612.9         2.01513    0.300221
613           2.01546     0.30016
613.1         2.01546     0.30016
613.2         2.01557    0.300295
613.3         2.01597    0.300147
613.4         2.01606    0.300016
613.5         2.01609    0.300044
613.6         2.01628    0.300095
613.7         2.01648    0.300172
613.8         2.01667    0.300089
613.9         2.01673    0.300076
614           2.01697    0.300155
614.1         2.01708    0.300129
614.2         2.01727     0.29996
614.3         2.01742    0.300119
614.4         2.01775    0.299809
614.5         2.01789    0.299869
614.6         2.01795    0.299923
614.7         2.01827    0.299666
614.8         2.01838    0.299808
614.9         2.01874    0.299802
615           2.01903    0.299982
615.1         2.01926    0.299797
615.2         2.01949    0.299809
615.3         2.01956    0.299847
615.4         2.01989    0.299727
615.5         2.02021     0.29961
615.6         2.02039    0.299639
615.7         2.02051    0.299618
615.8         2.02051    0.299618
615.9         2.02091    0.299658
616           2.02091    0.299658
616.1         2.02118      0.2995
616.2         2.02123    0.299475
616.3         2.02149    0.299402
616.4         2.02161     0.29944
616.5         2.02175    0.299391
616.6         2.02211    0.299489
616.7         2.02233    0.299482
616.8         2.02233    0.299482
616.9         2.02253    0.299484
617           2.02276    0.299533
617.1         2.02285    0.299618
617.2         2.02348    0.300052
617.3         2.02365    0.299923
617.4         2.02396     0.29994
617.5         2.02409    0.299945
617.6          2.0242     0.30008
617.7         2.02439    0.300082
617.8          2.0245    0.300032
617.9         2.02453    0.300079
618           2.02471    0.300022
618.1         2.02478    0.299989
618.2         2.02502    0.299748
618.3         2.02532    0.299806
618.4          2.0254    0.299818
618.5         2.02562    0.299584
618.6         2.02585    0.299643
618.7         2.02616    0.299643
618.8         2.02643     0.29955
618.9         2.02653    0.299671
619           2.02664    0.299609
619.1         2.02697    0.299778
619.2         2.02739    0.299847
619.3         2.02779    0.299881
619.4         2.02788    0.299888
619.5         2.02809     0.29973
619.6         2.02844    0.299858
619.7         2.02873     0.29964
619.8         2.02895    0.299469
619.9         2.02913    0.299429
620           2.02927    0.299583
620.1         2.02935    0.299488
620.2         2.02952     0.29955
620.3         2.02952     0.29955
620.4         2.02987     0.29954
620.5         2.03004    0.299481
620.6         2.03055    0.299717
620.7         2.03079    0.299764
620.8         2.03093    0.299696
620.9         2.03115    0.299798
621           2.03129    0.299698
621.1         2.03156    0.299608
621.2         2.03164    0.299682
621.3         2.03188    0.299613
621.4         2.03188    0.299613
621.5         2.03217    0.299465
621.6         2.03248    0.299358
621.7         2.03255    0.299342
621.8         2.03285    0.299401
621.9         2.03304     0.29953
622           2.03315    0.299418
622.1         2.03326    0.299299
622.2         2.03353     0.29919
622.3         2.03358    0.299237
622.4         2.03383    0.299281
622.5         2.03431    0.299543
622.6         2.03459    0.299446
622.7         2.03472    0.299319
622.8         2.03476    0.299257
622.9         2.03502    0.299181
623           2.03505    0.299212
623.1         2.03513    0.299194
623.2         2.03522    0.299243
623.3         2.03536    0.299026
623.4         2.03548    0.299023
623.5         2.03548    0.299023
623.6         2.03558    0.299028
623.7         2.03588    0.299058
623.8         2.03605    0.298891
623.9         2.03627     0.29911
624           2.03634    0.299196
624.1         2.03677    0.299077
624.2         2.03715    0.298806
624.3         2.03737    0.298624
624.4         2.03744    0.298695
624.5          2.0377    0.298458
624.6          2.0377    0.298458
624.7         2.03793    0.298714
624.8         2.03838    0.298439
624.9         2.03845    0.298527
625           2.03857    0.298658
625.1         2.03886    0.298581
625.2         2.03886    0.298581
625.3         2.03914    0.298684
625.4         2.03951     0.29895
625.5         2.03972    0.298884
625.6         2.03987    0.298938
625.7         2.04025    0.298687
625.8          2.0405    0.298734
625.9         2.04066    0.298795
626           2.04098    0.298685
626.1         2.04121    0.298462
626.2         2.04161    0.298398
626.3         2.04161    0.298398
626.4         2.04186    0.298343
626.5         2.04201    0.298177
626.6         2.04248    0.298224
626.7         2.04253    0.298214
626.8         2.04279    0.298476
626.9         2.04279    0.298476
627           2.04289    0.298571
627.1         2.04322    0.298644
627.2         2.04333    0.298746
627.3         2.04378    0.298872
627.4         2.04378    0.298872
627.5         2.04392     0.29877
627.6         2.04422    0.298742
627.7         2.04431    0.298851
627.8         2.04466    0.299005
627.9         2.04488    0.298667
628           2.04529    0.298694
628.1         2.04531     0.29869
628.2         2.04531     0.29869
628.3         2.04548    0.298614
628.4         2.04587    0.299071
628.5         2.04619     0.29919
628.6         2.04657    0.299318
628.7          2.0467    0.299464
628.8         2.04683    0.299429
628.9         2.04687    0.299442
629           2.04708    0.299361
629.1         2.04734    0.299107
629.2         2.04749    0.299288
629.3         2.04765    0.299308
629.4         2.04797    0.299616
629.5         2.04834    0.299479
629.6         2.04843    0.299439
629.7         2.04878    0.299352
629.8         2.04889     0.29937
629.9         2.04915    0.299574
630           2.04928    0.299454
630.1         2.04948    0.299688
630.2         2.04955    0.299657
630.3         2.04976    0.299462
630.4          2.0501    0.299334
630.5         2.05019    0.299229
630.6         2.05034    0.299252
630.7         2.05051    0.299292
630.8         2.05051    0.299292
630.9         2.05057    0.299363
631           2.05065    0.299412
631.1         2.05104    0.299402
631.2         2.05116    0.299525
631.3         2.05124    0.299488
631.4         2.05149    0.299516
631.5          2.0517    0.299572
631.6         2.05185    0.299759
631.7         2.05227    0.300113
631.8         2.05283     0.30033
631.9          2.0531    0.300464
632           2.05313    0.300458
632.1         2.05318    0.300358
632.2         2.05328    0.300203
632.3         2.05354    0.299937
632.4         2.05374    0.299926
632.5         2.05406    0.300192
632.6         2.05436     0.29992
632.7         2.05447     0.29975
632.8          2.0547    0.299666
632.9         2.05482    0.299772
633           2.05539    0.299409
633.1          2.0556    0.299689
633.2         2.05568    0.299651
633.3         2.05573    0.299581
633.4         2.05597    0.299505
633.5          2.0564    0.298867
633.6         2.05655    0.299021
633.7         2.05678    0.298904
633.8         2.05732    0.298907
633.9          2.0574    0.298869
634            2.0574    0.298869
634.1          2.0574    0.298869
634.2          2.0577    0.298585
634.3         2.05785    0.298724
634.4          2.0579    0.298711
634.5         2.05826    0.298905
634.6         2.05848    0.298949
634.7         2.05867    0.298838
634.8          2.0588    0.298771
634.9         2.05883    0.298797
635           2.05907    0.298571
635.1         2.05922    0.298397
635.2         2.05961     0.29843
635.3         2.05971    0.298384
635.4         2.06019    0.298249
635.5         2.06019    0.298249
635.6         2.06028    0.298241
635.7         2.06098    0.298128
635.8           2.061    0.298163
635.9          2.0612    0.298106
636           2.06126    0.298182
636.1         2.06152    0.298013
636.2         2.06178     0.29784
636.3         2.06196    0.297958
636.4         2.06225    0.297748
636.5         2.06236    0.297711
636.6         2.06293    0.297623
636.7         2.06293    0.297623
636.8         2.06293    0.297623
636.9         2.06298    0.297602
637           2.06313     0.29774
637.1         2.06327    0.297678
637.2         2.06362    0.297829
637.3          2.0638    0.297793
637.4         2.06395    0.297797
637.5         2.06424    0.297873
637.6         2.06451    0.297812
637.7         2.06464    0.297969
637.8         2.06504    0.298133
637.9         2.06531    0.297867
638           2.06555    0.298133
638.1         2.06571    0.298276
638.2         2.06591    0.298293
638.3         2.06597    0.298191
638.4          2.0662    0.298196
638.5         2.06645    0.298093
638.6         2.06658    0.298088
638.7         2.06678    0.298156
638.8         2.06702    0.297966
638.9         2.06735    0.298025
639           2.06773    0.298061
639.1         2.06783    0.298016
639.2         2.06803    0.298081
639.3          2.0681    0.298096
639.4          2.0681    0.298096
639.5          2.0683    0.298065
639.6         2.06847    0.297968
639.7         2.06852    0.298016
639.8         2.06889    0.297906
639.9          2.0689    0.297915
640           2.06921    0.297663
640.1         2.06936    0.297661
640.2         2.06996    0.297524
640.3         2.07021    0.297671
640.4         2.07052    0.297482
640.5         2.07111     0.29745
640.6         2.07118    0.297512
640.7         2.07135    0.297584
640.8         2.07166    0.297539
640.9         2.07179    0.297568
641           2.07191    0.297674
641.1         2.07238    0.297662
641.2         2.07252    0.297851
641.3         2.07252    0.297851
641.4         2.07295    0.297911
641.5         2.07316     0.29789
641.6         2.07329    0.298043
641.7         2.07329    0.298043
641.8         2.07366    0.298202
641.9         2.07373    0.298292
642           2.07391    0.298312
642.1         2.07391    0.298312
642.2         2.07412    0.298162
642.3         2.07428    0.298332
642.4          2.0745     0.29813
642.5         2.07472    0.298263
642.6         2.07491    0.298142
642.7         2.07529    0.298043
642.8         2.07569    0.297898
642.9         2.07602    0.297987
643           2.07678    0.298171
643.1         2.07685    0.298064
643.2         2.07716    0.297977
643.3         2.07734    0.298081
643.4         2.07775    0.297725
643.5         2.07795    0.297822
643.6         2.07829    0.297792
643.7         2.07829    0.297792
643.8         2.07839     0.29764
643.9         2.07901    0.297736
644            2.0793    0.297888
644.1         2.07938    0.297765
644.2          2.0795    0.297839
644.3          2.0797    0.297782
644.4         2.07981    0.297884
644.5         2.07994    0.297879
644.6         2.08008    0.297884
644.7         2.08048    0.297918
644.8         2.08059    0.297957
644.9         2.08065     0.29801
645           2.08071    0.298018
645.1         2.08109    0.297911
645.2         2.08124    0.297685
645.3         2.08144    0.297934
645.4         2.08169    0.297893
645.5         2.08215    0.298096
645.6         2.08215    0.298096
645.7         2.08237    0.298052
645.8          2.0829    0.297694
645.9         2.08294    0.297733
646           2.08314    0.297586
646.1         2.08328     0.29751
646.2         2.08361    0.297755
646.3         2.08372    0.297732
646.4         2.08395    0.297829
646.5         2.08422    0.297741
646.6         2.08429    0.297708
646.7         2.08447    0.297821
646.8         2.08482    0.297848
646.9         2.08533    0.297749
647           2.08544    0.297886
647.1         2.08566    0.297842
647.2         2.08576     0.29783
647.3         2.08587    0.297795
647.4         2.08604    0.297827
647.5         2.08681    0.297757
647.6         2.08726    0.298022
647.7          2.0874    0.298171
647.8         2.08768    0.297872
647.9         2.08794    0.298005
648            2.0882    0.297919
648.1         2.08861    0.297838
648.2          2.0887    0.297818
648.3         2.08871    0.297812
648.4         2.08885    0.297743
648.5         2.08892    0.297728
648.6         2.08913     0.29778
648.7         2.08952    0.297631
648.8         2.08961    0.297586
648.9         2.08987    0.297763
649           2.09005    0.297779
649.1         2.09014    0.297758
649.2          2.0902    0.297667
649.3         2.09047    0.297706
649.4         2.09074    0.297802
649.5         2.09085    0.297754
649.6         2.09093     0.29783
649.7         2.09114    0.297939
649.8         2.09166    0.297766
649.9         2.09166    0.297766
650           2.09188    0.297878
650.1          2.0922    0.297799
650.2         2.09234    0.297956
650.3         2.09255    0.297891
650.4         2.09288    0.298117
650.5         2.09292    0.298109
650.6         2.09308    0.297951
650.7         2.09336    0.298056
650.8         2.09378    0.298151
650.9         2.09401     0.29808
651           2.09422    0.298301
651.1         2.09467    0.298039
651.2         2.09475    0.298143
651.3         2.09482    0.298046
651.4         2.09482    0.298046
651.5         2.09518    0.298158
651.6         2.09543    0.297911
651.7         2.09561    0.297841
651.8         2.09576    0.297807
651.9         2.09595    0.297529
652           2.09619    0.297481
652.1         2.09661    0.297233
652.2         2.09678    0.297409
652.3          2.0971    0.297281
652.4         2.09732    0.297439
652.5         2.09752    0.297437
652.6         2.09775    0.297385
652.7         2.09794    0.297603
652.8         2.09822    0.297521
652.9         2.09842    0.297651
653           2.09875    0.297888
653.1          2.0991    0.297958
653.2         2.09951    0.297885
653.3         2.09951    0.297885
653.4         2.09972    0.297954
653.5         2.09977    0.298002
653.6         2.09997    0.297907
653.7         2.10017    0.298037
653.8         2.10082    0.298467
653.9         2.10082    0.298467
654           2.10099    0.298478
654.1         2.10144    0.298302
654.2         2.10153    0.298383
654.3         2.10159    0.298291
654.4         2.10181    0.298377
654.5         2.10215    0.298368
654.6         2.10225    0.298324
654.7         2.10239     0.29828
654.8         2.10264    0.298333
654.9         2.10307    0.298366
655           2.10331    0.298232
655.1         2.10335    0.298284
655.2         2.10359    0.298277
655.3         2.10394    0.298326
655.4         2.10417    0.298442
655.5         2.10428    0.298298
655.6         2.10431    0.298318
655.7         2.10463    0.298504
655.8         2.10494      0.2985
655.9          2.1054    0.298639
656           2.10551    0.298734
656.1         2.10573    0.298654
656.2         2.10585    0.298472
656.3         2.10604    0.298396
656.4         2.10628    0.298498
656.5         2.10628    0.298498
656.6         2.10659    0.298584
656.7         2.10716    0.298544
656.8         2.10733    0.298347
656.9         2.10748    0.298428
657           2.10749    0.298437
657.1         2.10786    0.298328
657.2         2.10792    0.298224
657.3         2.10819     0.29827
657.4         2.10861    0.298502
657.5         2.10884    0.298526
657.6         2.10899    0.298493
657.7         2.10908    0.298619
657.8         2.10929    0.298604
657.9          2.1096    0.298463
658           2.10964    0.298514
658.1         2.10979    0.298455
658.2         2.10994    0.298415
658.3         2.11003    0.298396
658.4         2.11028    0.298504
658.5         2.11029    0.298498
658.6          2.1108    0.298273
658.7         2.11102    0.298253
658.8         2.11126     0.29817
658.9         2.11168    0.298556
659           2.11192    0.298697
659.1         2.11206    0.298606
659.2         2.11238    0.298573
659.3         2.11282      0.2981
659.4         2.11297    0.298032
659.5         2.11311     0.29808
659.6         2.11348    0.298413
659.7         2.11363    0.298412
659.8         2.11382     0.29848
659.9         2.11394     0.29854
660           2.11426    0.298288
660.1         2.11462    0.298383
660.2         2.11476    0.298262
660.3         2.11487    0.298394
660.4         2.11502    0.298285
660.5         2.11535    0.298583
660.6         2.11535    0.298583
660.7         2.11568    0.298377
660.8         2.11581    0.298349
660.9         2.11589    0.298366
661           2.11624    0.298578
661.1         2.11636    0.298531
661.2         2.11665    0.298489
661.3         2.11735    0.298489
661.4         2.11757    0.298571
661.5         2.11782    0.298843
661.6         2.11801     0.29889
661.7         2.11811    0.298866
661.8          2.1182    0.298826
661.9         2.11871    0.298819
662           2.11884     0.29879
662.1         2.11899    0.298659
662.2         2.11919    0.298691
662.3         2.11956    0.298646
662.4         2.11964    0.298748
662.5         2.11995    0.298712
662.6            2.12    0.298689
662.7         2.12047    0.298661
662.8         2.12057    0.298504
662.9         2.12129     0.29856
663           2.12145    0.298655
663.1         2.12174    0.298467
663.2         2.12189    0.298634
663.3          2.1223     0.29877
663.4         2.12247    0.298581
663.5         2.12259    0.298527
663.6         2.12266      0.2986
663.7         2.12299    0.298594
663.8         2.12305    0.298581
663.9          2.1235    0.298998
664           2.12388    0.298701
664.1         2.12388    0.298701
664.2          2.1242    0.298497
664.3         2.12438    0.298458
664.4         2.12446    0.298425
664.5         2.12468    0.298359
664.6         2.12488    0.298294
664.7         2.12524    0.298488
664.8         2.12524    0.298488
664.9         2.12551    0.298489
665           2.12573    0.298517
665.1         2.12608    0.298809
665.2          2.1262    0.298859
665.3         2.12656    0.298957
665.4         2.12671    0.298925
665.5         2.12686    0.298857
665.6         2.12719    0.298865
665.7         2.12733    0.299023
665.8         2.12745    0.299066
665.9         2.12772    0.298898
666           2.12784    0.298914
666.1         2.12805    0.298833
666.2         2.12842    0.298838
666.3         2.12861    0.298895
666.4         2.12887     0.29889
666.5         2.12905    0.298771
666.6         2.12942    0.298705
666.7          2.1297     0.29886
666.8         2.12994     0.29889
666.9         2.13021    0.298847
667           2.13033    0.298961
667.1         2.13054    0.298966
667.2         2.13066    0.299013
667.3         2.13096    0.298967
667.4         2.13134    0.298963
667.5          2.1316    0.298873
667.6         2.13165    0.298945
667.7         2.13179    0.298956
667.8         2.13194    0.299099
667.9         2.13227     0.29915
668           2.13239    0.299096
668.1         2.13262    0.299125
668.2         2.13282    0.298969
668.3         2.13304    0.298956
668.4         2.13351    0.299342
668.5         2.13387    0.299762
668.6         2.13415    0.299707
668.7         2.13441    0.299848
668.8         2.13463    0.300022
668.9         2.13488    0.300181
669           2.13499    0.300253
669.1          2.1352    0.300092
669.2         2.13529    0.300148
669.3         2.13542     0.30012
669.4         2.13554    0.300161
669.5         2.13586    0.300189
669.6          2.1361    0.300317
669.7         2.13624    0.300364
669.8         2.13638    0.300264
669.9         2.13638    0.300264
670           2.13662    0.300299
670.1          2.1369    0.300478
670.2         2.13716    0.300698
670.3         2.13744    0.300526
670.4         2.13767    0.300492
670.5         2.13802    0.300372
670.6          2.1385    0.300611
670.7         2.13892    0.300902
670.8         2.13916    0.300768
670.9         2.13922    0.300846
671            2.1393    0.300922
671.1         2.13965     0.30117
671.2         2.13997    0.301084
671.3         2.13997    0.301084
671.4         2.14011    0.301116
671.5         2.14028    0.301052
671.6         2.14032     0.30109
671.7          2.1409    0.300793
671.8           2.141    0.300911
671.9         2.14101    0.300905
672           2.14116    0.300923
672.1         2.14146    0.300828
672.2         2.14146    0.300828
672.3         2.14169    0.300823
672.4         2.14183    0.300661
672.5         2.14219    0.300678
672.6         2.14239    0.300585
672.7         2.14264     0.30072
672.8         2.14305    0.300933
672.9         2.14305    0.300933
673           2.14385    0.301269
673.1          2.1441    0.301377
673.2         2.14443    0.301261
673.3         2.14483    0.301408
673.4         2.14524    0.301503
673.5         2.14554     0.30158
673.6         2.14565    0.301686
673.7         2.14597    0.301591
673.8         2.14599    0.301621
673.9          2.1462    0.301634
674           2.14631    0.301537
674.1         2.14649    0.301512
674.2         2.14674    0.301489
674.3         2.14689    0.301367
674.4         2.14743    0.301399
674.5         2.14752    0.301482
674.6         2.14774    0.301725
674.7         2.14792    0.301668
674.8         2.14803    0.301774
674.9         2.14815    0.301797
675           2.14844    0.301926
675.1         2.14866    0.302164
675.2         2.14897    0.302505
675.3         2.14937    0.302614
675.4         2.14959    0.302837
675.5         2.14978    0.302748
675.6            2.15    0.302695
675.7          2.1502     0.30276
675.8          2.1502    0.302762
675.9         2.15059    0.302925
676           2.15073    0.302956
676.1         2.15085    0.302992
676.2         2.15102    0.302948
676.3         2.15132    0.303193
676.4         2.15159    0.302805
676.5         2.15183    0.303074
676.6         2.15199    0.302904
676.7         2.15242    0.302799
676.8         2.15272     0.30268
676.9         2.15297     0.30297
677            2.1534    0.302941
677.1         2.15373    0.302801
677.2         2.15378    0.302722
677.3          2.1539     0.30258
677.4         2.15407    0.302776
677.5          2.1543    0.302595
677.6         2.15462    0.302592
677.7         2.15486    0.302548
677.8         2.15514    0.302658
677.9          2.1553    0.302602
678           2.15574    0.302861
678.1         2.15596     0.30265
678.2          2.1562    0.302765
678.3          2.1562    0.302765
678.4         2.15642    0.302585
678.5         2.15652    0.302677
678.6          2.1572    0.303142
678.7         2.15754    0.303414
678.8         2.15816    0.304044
678.9         2.15855    0.303909
679           2.15887    0.304211
679.1         2.15909    0.304242
679.2         2.15949    0.304238
679.3         2.15973    0.304069
679.4         2.16002    0.304022
679.5         2.16039    0.304262
679.6         2.16047    0.304338
679.7         2.16076    0.304387
679.8         2.16082    0.304473
679.9         2.16095    0.304621
680           2.16113    0.304585
680.1         2.16148    0.304953
680.2         2.16162    0.304856
680.3         2.16162    0.304856
680.4          2.1618    0.304892
680.5         2.16193    0.304947
680.6         2.16235    0.304605
680.7         2.16261    0.304617
680.8         2.16282    0.304634
680.9         2.16301     0.30471
681           2.16332    0.304474
681.1         2.16341    0.304563
681.2         2.16368    0.304562
681.3         2.16375    0.304657
681.4         2.16387    0.304474
681.5         2.16428    0.304626
681.6         2.16447    0.304662
681.7         2.16456    0.304746
681.8         2.16486    0.304734
681.9         2.16501     0.30467
682           2.16585    0.305243
682.1           2.166    0.305389
682.2         2.16628     0.30541
682.3         2.16633    0.305455
682.4         2.16655     0.30554
682.5         2.16668     0.30535
682.6         2.16699    0.305492
682.7         2.16723    0.305414
682.8         2.16775    0.305699
682.9         2.16797    0.305816
683            2.1681    0.305935
683.1         2.16835    0.305848
683.2         2.16869    0.305759
683.3         2.16877    0.305721
683.4         2.16903    0.305716
683.5         2.16909    0.305772
683.6         2.16921    0.305718
683.7         2.16934    0.305792
683.8          2.1695    0.305661
683.9         2.16986    0.305991
684           2.17009     0.30587
684.1         2.17013    0.305909
684.2         2.17033    0.305892
684.3         2.17055    0.305785
684.4          2.1709    0.305614
684.5         2.17096    0.305583
684.6         2.17112    0.305698
684.7         2.17139    0.305695
684.8         2.17164    0.305617
684.9         2.17187     0.30539
685           2.17198    0.305403
685.1         2.17203    0.305392
685.2         2.17214    0.305495
685.3         2.17243    0.305706
685.4         2.17267    0.305745
685.5         2.17285    0.305577
685.6         2.17303      0.3054
685.7         2.17311    0.305499
685.8         2.17343    0.305642
685.9         2.17356     0.30558
686           2.17384    0.305395
686.1         2.17395    0.305356
686.2         2.17395    0.305356
686.3         2.17413    0.305278
686.4         2.17446    0.305398
686.5         2.17488    0.305123
686.6         2.17533    0.305419
686.7         2.17563    0.305508
686.8         2.17578    0.305499
686.9         2.17578    0.305499
687           2.17585    0.305531
687.1         2.17613    0.305393
687.2         2.17648    0.305376
687.3         2.17668    0.305329
687.4         2.17689    0.305524
687.5         2.17698    0.305482
687.6         2.17719    0.305505
687.7         2.17743    0.305141
687.8         2.17763      0.3052
687.9         2.17784    0.305327
688           2.17819    0.305521
688.1          2.1783    0.305656
688.2         2.17864     0.30546
688.3         2.17904    0.305503
688.4         2.17927    0.305479
688.5         2.17932    0.305394
688.6         2.17948    0.305399
688.7         2.17983    0.305254
688.8         2.18015    0.305091
688.9         2.18041    0.305103
689           2.18061    0.305147
689.1         2.18085    0.305178
689.2         2.18115     0.30513
689.3         2.18132    0.305089
689.4         2.18146    0.305043
689.5         2.18178    0.305243
689.6         2.18194    0.305097
689.7         2.18214    0.304988
689.8         2.18252    0.305042
689.9         2.18288    0.305285
690           2.18313    0.305553
690.1         2.18347    0.305624
690.2          2.1836    0.305566
690.3         2.18391    0.305384
690.4           2.184    0.305247
690.5         2.18418    0.305304
690.6          2.1845     0.30521
690.7         2.18481    0.305194
690.8         2.18506    0.305361
690.9         2.18506    0.305361
691           2.18526    0.305311
691.1         2.18535    0.305399
691.2          2.1856    0.305254
691.3          2.1857    0.305389
691.4         2.18599    0.305211
691.5         2.18608    0.305313
691.6         2.18639     0.30536
691.7         2.18657    0.305532
691.8         2.18676    0.305673
691.9         2.18723    0.305665
692           2.18815    0.305989
692.1         2.18824     0.30608
692.2         2.18874    0.306419
692.3         2.18905    0.306524
692.4         2.18917    0.306357
692.5         2.18929      0.3063
692.6         2.18955    0.306383
692.7         2.18983    0.306246
692.8         2.19011    0.306366
692.9         2.19034     0.30627
693           2.19034     0.30627
693.1         2.19058    0.306411
693.2         2.19077     0.30634
693.3         2.19115    0.306356
693.4         2.19146    0.306374
693.5         2.19168    0.306337
693.6         2.19193    0.306115
693.7         2.19202    0.306073
693.8          2.1923    0.305988
693.9         2.19235    0.306039
694           2.19272    0.305791
694.1         2.19295    0.305713
694.2          2.1931    0.305707
694.3         2.19338    0.305861
694.4         2.19372     0.30585
694.5         2.19412     0.30585
694.6         2.19438    0.305931
694.7         2.19478    0.305678
694.8         2.19488    0.305538
694.9         2.19509    0.305645
695           2.19541    0.305311
695.1         2.19561    0.305451
695.2         2.19597    0.305555
695.3          2.1962    0.305535
695.4         2.19646    0.305611
695.5         2.19664    0.305616
695.6         2.19697    0.305394
695.7         2.19721    0.305443
695.8         2.19721    0.305443
695.9         2.19759    0.305382
696            2.1981    0.305234
696.1          2.1981    0.305234
696.2         2.19831    0.305156
696.3         2.19845    0.305116
696.4         2.19881     0.30513
696.5         2.19892    0.305239
696.6         2.19911    0.305173
696.7         2.19937    0.305459
696.8         2.19964    0.305468
696.9         2.19964    0.305468
697            2.1999    0.305576
697.1         2.20005    0.305589
697.2         2.20039    0.305321
697.3          2.2005     0.30542
697.4         2.20057    0.305308
697.5         2.20057    0.305308
697.6         2.20105    0.305805
697.7         2.20127    0.305612
697.8         2.20132    0.305542
697.9         2.20153    0.305313
698           2.20171    0.305248
698.1         2.20195    0.305073
698.2         2.20202    0.305134
698.3         2.20219    0.305056
698.4         2.20252     0.30512
698.5         2.20273    0.305049
698.6         2.20273    0.305049
698.7         2.20288    0.305119
698.8         2.20288    0.305119
698.9         2.20306    0.304975
699           2.20337     0.30488
699.1         2.20369    0.304932
699.2         2.20389    0.305039
699.3         2.20411    0.305105
699.4         2.20425    0.305146
699.5         2.20459    0.305388
699.6         2.20503    0.305321
699.7         2.20527    0.305214
699.8         2.20527    0.305214
699.9         2.20559    0.305125
700           2.20564    0.305182
700.1         2.20593    0.305122
700.2         2.20641    0.305202
700.3         2.20667    0.305244
700.4         2.20686    0.305267
700.5         2.20729    0.305469
700.6          2.2075    0.305596
700.7         2.20808     0.30533
700.8         2.20813    0.305248
700.9         2.20863    0.305531
701           2.20883    0.305784
701.1         2.20899    0.305741
701.2         2.20927    0.305627
701.3          2.2094     0.30549
701.4         2.21019    0.305984
701.5         2.21026    0.305953
701.6         2.21039    0.305791
701.7         2.21058     0.30584
701.8         2.21084    0.305989
701.9         2.21137    0.306244
702           2.21148    0.306351
702.1          2.2118    0.306396
702.2         2.21187    0.306289
702.3         2.21208    0.306305
702.4         2.21233    0.306325
702.5         2.21293    0.306438
702.6         2.21327    0.306323
702.7         2.21344    0.306334
702.8         2.21374    0.306167
702.9         2.21384    0.306259
703           2.21391    0.306216
703.1         2.21429     0.30612
703.2         2.21461    0.306077
703.3         2.21497    0.306257
703.4          2.2151    0.306383
703.5         2.21541    0.306346
703.6          2.2156    0.306148
703.7         2.21569    0.306256
703.8         2.21622    0.306516
703.9         2.21638    0.306562
704           2.21659    0.306686
704.1         2.21708    0.307038
704.2          2.2173    0.307198
704.3         2.21734    0.307137
704.4         2.21771    0.307458
704.5          2.2178    0.307435
704.6          2.2178    0.307435
704.7          2.2184    0.307488
704.8         2.21856    0.307415
704.9         2.21864    0.307397
705           2.21893     0.30737
705.1         2.21929    0.307365
705.2         2.21964    0.307474
705.3         2.21975    0.307366
705.4         2.21999     0.30721
705.5         2.22026    0.307228
705.6         2.22074    0.307611
705.7         2.22086    0.307556
705.8         2.22094    0.307651
705.9         2.22137    0.307524
706           2.22153     0.30758
706.1         2.22235    0.307793
706.2         2.22271    0.308152
706.3         2.22278    0.308123
706.4         2.22299    0.308242
706.5         2.22315    0.308151
706.6         2.22346    0.307867
706.7         2.22364     0.30805
706.8         2.22423    0.307775
706.9         2.22465     0.30751
707            2.2248    0.307586
707.1         2.22515    0.307739
707.2          2.2252    0.307791
707.3         2.22543    0.307658
707.4         2.22564    0.307656
707.5         2.22594    0.308012
707.6         2.22594    0.308012
707.7          2.2264    0.308014
707.8         2.22654    0.308191
707.9         2.22664    0.308166
708           2.22676    0.308109
708.1         2.22706    0.307924
708.2         2.22731    0.307879
708.3         2.22734    0.307917
708.4         2.22786    0.307725
708.5         2.22786    0.307725
708.6         2.22832    0.307769
708.7         2.22867    0.307696
708.8         2.22885    0.307721
708.9         2.22901     0.30765
709           2.22935     0.30751
709.1         2.22946    0.307458
709.2         2.22985    0.307381
709.3         2.22994    0.307243
709.4         2.23018    0.307415
709.5         2.23031    0.307383
709.6         2.23042    0.307493
709.7         2.23078    0.307459
709.8           2.231    0.307499
709.9         2.23146    0.307675
710           2.23168    0.307711
710.1         2.23187    0.307892
710.2         2.23222    0.307916
710.3          2.2323    0.307895
710.4          2.2325     0.30812
710.5         2.23264    0.308192
710.6         2.23277    0.308051
710.7         2.23284    0.307944
710.8         2.23299    0.307991
710.9         2.23338    0.307887
711            2.2335    0.307867
711.1         2.23361    0.307766
711.2         2.23381     0.30769
711.3           2.234    0.307508
711.4         2.23416    0.307322
711.5         2.23426    0.307416
711.6         2.23438    0.307445
711.7         2.23502    0.307296
711.8         2.23545    0.307502
711.9         2.23564    0.307731
712           2.23593    0.307585
712.1         2.23593    0.307585
712.2         2.23653    0.307342
712.3         2.23672    0.307463
712.4         2.23681    0.307439
712.5         2.23726    0.307223
712.6         2.23726    0.307223
712.7         2.23753    0.307358
712.8         2.23796    0.307417
712.9         2.23815    0.307441
713           2.23835     0.30749
713.1         2.23868    0.307438
713.2         2.23889    0.307284
713.3         2.23902    0.307214
713.4          2.2393    0.307072
713.5         2.23943    0.306892
713.6         2.23958    0.306841
713.7          2.2397    0.306987
713.8         2.24022    0.307196
713.9         2.24048     0.30707
714           2.24057    0.307047
714.1         2.24082    0.307148
714.2         2.24087    0.307207
714.3         2.24118    0.307171
714.4         2.24147    0.307239
714.5         2.24171    0.307176
714.6         2.24201    0.307247
714.7         2.24218    0.307421
714.8         2.24238    0.307343
714.9         2.24262    0.307374
715           2.24262    0.307374
715.1         2.24312    0.306985
715.2         2.24315    0.306971
715.3         2.24333    0.307018
715.4         2.24346    0.306983
715.5         2.24379     0.30693
715.6         2.24405    0.306901
715.7         2.24419    0.307042
715.8         2.24477    0.307214
715.9         2.24541    0.307837
716           2.24544    0.307872
716.1          2.2459     0.30807
716.2         2.24624    0.307889
716.3         2.24638    0.308056
716.4         2.24657    0.308224
716.5         2.24681    0.307989
716.6         2.24692    0.307834
716.7         2.24723     0.30766
716.8         2.24763    0.307508
716.9         2.24777    0.307509
717           2.24803    0.307418
717.1         2.24813     0.30739
717.2         2.24841    0.307463
717.3         2.24872    0.307356
717.4         2.24917    0.307046
717.5         2.24931    0.306984
717.6         2.24943    0.306951
717.7         2.24966     0.30688
717.8         2.24993    0.306966
717.9         2.25022    0.307263
718            2.2505    0.307266
718.1         2.25083    0.307357
718.2         2.25109    0.307455
718.3          2.2514    0.307373
718.4          2.2514    0.307373
718.5          2.2515    0.307304
718.6         2.25159    0.307419
718.7         2.25194    0.307502
718.8         2.25221    0.307634
718.9         2.25244    0.307788
719           2.25272    0.307871
719.1         2.25301     0.30744
719.2         2.25339    0.307597
719.3         2.25339    0.307597
719.4         2.25372    0.307792
719.5         2.25386    0.307734
719.6          2.2543    0.307671
719.7         2.25451     0.30758
719.8         2.25485    0.307143
719.9         2.25515    0.307346
720           2.25515    0.307346
720.1         2.25539    0.307463
720.2         2.25544    0.307451
720.3          2.2556    0.307344
720.4         2.25594     0.30746
720.5         2.25624     0.30738
720.6         2.25646    0.307228
720.7         2.25652    0.307293
720.8         2.25677    0.307061
720.9         2.25737     0.30651
721           2.25763    0.306569
721.1         2.25781    0.306514
721.2         2.25812     0.30663
721.3         2.25851    0.306671
721.4         2.25871     0.30674
721.5         2.25871     0.30674
721.6         2.25904    0.306478
721.7          2.2593    0.306682
721.8         2.25948    0.306765
721.9          2.2597    0.306903
722            2.2597    0.306903
722.1            2.26    0.306581
722.2         2.26031    0.306614
722.3         2.26049    0.306615
722.4         2.26061    0.306556
722.5         2.26126    0.306372
722.6         2.26137      0.3065
722.7         2.26168     0.30678
722.8         2.26199    0.306864
722.9         2.26231    0.306977
723           2.26262    0.307085
723.1         2.26262    0.307085
723.2         2.26294    0.307236
723.3         2.26308    0.307336
723.4         2.26356    0.307576
723.5         2.26392    0.307849
723.6         2.26416    0.307879
723.7         2.26452    0.307999
723.8         2.26475    0.307818
723.9         2.26513    0.307755
724           2.26572    0.307192
724.1         2.26614    0.306926
724.2         2.26642    0.306998
724.3         2.26668    0.306951
724.4         2.26723    0.307011
724.5         2.26729    0.306983
724.6         2.26736    0.306963
724.7         2.26773    0.306998
724.8         2.26784    0.307053
724.9         2.26791     0.30714
725           2.26819    0.306997
725.1         2.26834     0.30692
725.2         2.26855    0.306958
725.3         2.26888    0.306712
725.4         2.26899    0.306612
725.5         2.26944    0.306803
725.6         2.26962    0.306846
725.7         2.26996    0.306939
725.8          2.2701    0.306798
725.9          2.2701    0.306798
726           2.27027    0.306744
726.1         2.27062    0.306771
726.2         2.27077    0.306947
726.3         2.27115    0.306517
726.4         2.27141    0.306438
726.5         2.27185    0.306504
726.6         2.27222    0.306738
726.7         2.27267    0.306526
726.8         2.27285    0.306429
726.9         2.27344    0.307091
727           2.27364     0.30701
727.1         2.27385    0.307005
727.2         2.27437      0.3072
727.3         2.27465    0.307266
727.4         2.27492    0.307418
727.5         2.27538      0.3074
727.6         2.27563    0.307031
727.7         2.27566    0.307068
727.8         2.27603    0.306992
727.9         2.27645    0.306849
728           2.27676    0.306882
728.1         2.27715    0.307233
728.2         2.27739    0.307104
728.3         2.27757    0.306898
728.4         2.27792    0.306551
728.5         2.27846    0.306098
728.6         2.27872    0.306209
728.7         2.27889    0.306058
728.8         2.27913    0.305964
728.9         2.27921    0.305881
729           2.27943    0.305757
729.1         2.27957    0.305749
729.2         2.27987    0.305624
729.3         2.27991    0.305607
729.4         2.28004    0.305449
729.5         2.28065    0.304885
729.6         2.28106    0.305073
729.7         2.28112    0.305147
729.8         2.28132    0.305138
729.9         2.28137    0.305201
730           2.28156    0.305132
730.1         2.28189    0.305382
730.2         2.28267    0.305661
730.3         2.28317    0.305688
730.4         2.28351    0.305403
730.5         2.28404    0.305563
730.6         2.28411     0.30554
730.7          2.2844    0.305851
730.8         2.28452    0.305678
730.9         2.28485    0.305721
731           2.28514    0.305739
731.1         2.28532    0.305948
731.2         2.28582    0.305768
731.3         2.28602    0.305801
731.4         2.28646    0.305673
731.5         2.28653    0.305574
731.6         2.28692    0.305729
731.7         2.28701    0.305683
731.8         2.28724     0.30546
731.9         2.28729    0.305443
732           2.28763    0.305393
732.1         2.28784    0.305324
732.2         2.28784    0.305324
732.3         2.28818     0.30537
732.4         2.28821    0.305403
732.5         2.28841    0.305222
732.6         2.28851    0.305334
732.7         2.28895    0.305148
732.8         2.28924    0.305138
732.9         2.28945    0.305183
733           2.28986    0.305078
733.1         2.29013    0.304836
733.2         2.29044    0.304888
733.3         2.29077    0.305011
733.4         2.29149    0.305469
733.5         2.29159    0.305514
733.6         2.29174    0.305525
733.7         2.29193    0.305626
733.8         2.29214    0.305533
733.9         2.29229    0.305705
734           2.29252    0.305545
734.1         2.29294    0.305111
734.2         2.29334    0.304665
734.3         2.29371     0.30498
734.4         2.29402    0.305033
734.5         2.29426    0.304908
734.6          2.2943    0.304945
734.7         2.29437    0.305027
734.8         2.29437    0.305027
734.9         2.29454    0.305097
735           2.29491    0.305163
735.1         2.29505     0.30531
735.2         2.29512      0.3054
735.3         2.29542    0.305397
735.4         2.29588    0.305308
735.5         2.29622     0.30569
735.6         2.29703    0.305934
735.7         2.29719    0.305776
735.8          2.2975    0.305757
735.9         2.29762      0.3057
736           2.29771    0.305804
736.1         2.29786    0.305732
736.2         2.29796    0.305845
736.3          2.2982    0.305924
736.4         2.29849     0.30554
736.5         2.29891    0.305299
736.6         2.29927    0.305209
736.7         2.29967    0.305675
736.8         2.29999    0.305408
736.9         2.30014    0.305258
737           2.30024    0.305346
737.1         2.30067    0.305545
737.2          2.3008    0.305377
737.3         2.30089    0.305477
737.4         2.30188    0.305093
737.5         2.30212    0.305211
737.6         2.30253    0.305185
737.7          2.3029    0.305599
737.8         2.30332    0.305822
737.9         2.30371    0.305557
738           2.30383     0.30552
738.1         2.30383     0.30552
738.2         2.30421    0.305484
738.3         2.30442    0.305718
738.4         2.30478    0.305628
738.5         2.30478    0.305628
738.6         2.30549     0.30523
738.7         2.30606    0.305299
738.8         2.30655     0.30543
738.9         2.30681     0.30523
739           2.30719    0.305313
739.1         2.30719    0.305313
739.2         2.30739    0.305109
739.3         2.30775    0.305331
739.4           2.308    0.305288
739.5         2.30813    0.305435
739.6         2.30863    0.305665
739.7         2.30901    0.305849
739.8         2.30932    0.305791
739.9          2.3097    0.305424
740           2.30978    0.305513
740.1         2.31006    0.305525
740.2         2.31019    0.305486
740.3         2.31022    0.305523
740.4         2.31038    0.305369
740.5          2.3109    0.305555
740.6         2.31129    0.305224
740.7         2.31157    0.305305
740.8         2.31185    0.305491
740.9         2.31211    0.305586
741           2.31234    0.305617
741.1          2.3127    0.305537
741.2         2.31337    0.305832
741.3         2.31375     0.30615
741.4         2.31389    0.306043
741.5         2.31389    0.306043
741.6         2.31407    0.306019
741.7         2.31437    0.306107
741.8         2.31458    0.306349
741.9         2.31514    0.306241
742           2.31544    0.305942
742.1         2.31567     0.30604
742.2          2.3162    0.306171
742.3         2.31635    0.306175
742.4         2.31639    0.306162
742.5         2.31684     0.30597
742.6         2.31706    0.306043
742.7          2.3173    0.305833
742.8          2.3173    0.305833
742.9         2.31757    0.305925
743           2.31786    0.305746
743.1         2.31786    0.305746
743.2         2.31835    0.305645
743.3         2.31859    0.305784
743.4         2.31904    0.305407
743.5         2.31952     0.30594
743.6         2.31959    0.306025
743.7         2.31974     0.30596
743.8         2.32006    0.305823
743.9         2.32051    0.305868
744           2.32068    0.305903
744.1         2.32088    0.306002
744.2         2.32145     0.30603
744.3         2.32176    0.305954
744.4         2.32195    0.305782
744.5         2.32203    0.305866
744.6         2.32247    0.305813
744.7         2.32267    0.305613
744.8         2.32302    0.305811
744.9         2.32339    0.305657
745           2.32354    0.305657
745.1         2.32381    0.305783
745.2         2.32402    0.305661
745.3         2.32414    0.305802
745.4         2.32447    0.305958
745.5         2.32447    0.305958
745.6         2.32475    0.306033
745.7         2.32485    0.306001
745.8         2.32517    0.305722
745.9         2.32552    0.305717
746           2.32552    0.305717
746.1         2.32575    0.305546
746.2         2.32602    0.305787
746.3          2.3261    0.305741
746.4         2.32614    0.305681
746.5         2.32641    0.305687
746.6         2.32662    0.305765
746.7         2.32685    0.305601
746.8         2.32701    0.305628
746.9         2.32726    0.305452
747           2.32741    0.305365
747.1         2.32767    0.305328
747.2         2.32779     0.30547
747.3         2.32791    0.305442
747.4         2.32838    0.305677
747.5         2.32855     0.30587
747.6         2.32894    0.305682
747.7         2.32965    0.305724
747.8          2.3298    0.305569
747.9         2.32992    0.305506
748           2.33026    0.305681
748.1         2.33054     0.30599
748.2         2.33071    0.306185
748.3          2.3311    0.306163
748.4         2.33128    0.305959
748.5         2.33134    0.305925
748.6         2.33171    0.305922
748.7           2.332     0.30589
748.8         2.33202    0.305917
748.9         2.33208    0.305883
749            2.3323    0.305754
749.1         2.33265    0.305713
749.2         2.33301    0.305517
749.3         2.33348    0.305479
749.4         2.33381    0.305496
749.5          2.3339    0.305596
749.6          2.3341    0.305554
749.7         2.33433    0.305768
749.8         2.33469    0.305916
749.9         2.33472    0.305906
750           2.33477     0.30589
750.1         2.33527    0.306007
750.2         2.33539    0.305827
750.3         2.33584    0.305793
750.4         2.33629    0.306043
750.5         2.33644    0.306217
750.6         2.33705     0.30622
750.7         2.33717     0.30636
750.8         2.33747    0.306399
750.9         2.33786    0.306182
751           2.33794    0.306279
751.1         2.33815    0.306331
751.2         2.33849    0.306153
751.3         2.33858    0.306257
751.4         2.33888    0.306288
751.5         2.33913    0.306426
751.6         2.33961    0.306348
751.7         2.33965    0.306326
751.8         2.33965    0.306326
751.9         2.33998    0.306262
752           2.34019    0.306495
752.1         2.34088    0.306822
752.2         2.34135    0.307354
752.3         2.34174    0.307469
752.4         2.34196    0.307447
752.5         2.34208    0.307387
752.6         2.34216    0.307362
752.7         2.34241    0.307282
752.8         2.34249    0.307375
752.9         2.34304    0.307638
753           2.34329    0.307743
753.1          2.3435    0.307596
753.2         2.34394    0.307252
753.3         2.34434    0.307455
753.4         2.34472    0.307691
753.5         2.34502    0.307564
753.6         2.34536    0.307547
753.7         2.34571    0.307609
753.8         2.34592    0.307857
753.9         2.34633    0.307596
754           2.34642    0.307477
754.1         2.34659    0.307671
754.2         2.34669    0.307724
754.3         2.34686    0.307923
754.4         2.34712    0.308116
754.5          2.3473    0.308041
754.6         2.34745    0.308074
754.7         2.34768    0.308338
754.8         2.34804    0.308043
754.9          2.3483    0.308076
755           2.34843    0.308006
755.1         2.34883    0.307903
755.2         2.34883    0.307903
755.3          2.3492    0.307946
755.4         2.34931    0.308072
755.5         2.34966    0.308094
755.6         2.34991    0.308095
755.7          2.3502    0.308005
755.8         2.35026    0.307987
755.9         2.35065    0.308139
756           2.35085    0.308125
756.1         2.35111     0.30798
756.2         2.35121     0.30797
756.3         2.35154    0.307883
756.4         2.35195    0.307548
756.5         2.35223    0.307576
756.6         2.35237    0.307737
756.7         2.35242     0.30767
756.8         2.35257    0.307681
756.9         2.35272    0.307848
757           2.35312    0.307855
757.1         2.35328    0.307807
757.2         2.35338    0.307924
757.3         2.35369    0.307846
757.4         2.35407    0.307818
757.5         2.35424    0.307867
757.6         2.35433    0.307972
757.7         2.35464    0.307927
757.8         2.35483    0.308138
757.9         2.35509    0.308053
758           2.35537    0.308227
758.1         2.35544    0.308205
758.2         2.35565    0.308444
758.3         2.35604    0.308624
758.4         2.35622    0.308592
758.5         2.35652    0.308482
758.6         2.35694     0.30873
758.7         2.35721    0.308889
758.8          2.3574    0.308985
758.9         2.35795    0.309175
759           2.35826    0.309039
759.1         2.35881    0.309382
759.2         2.35919    0.309452
759.3         2.35941    0.309553
759.4         2.35973    0.309546
759.5            2.36    0.309666
759.6         2.36024    0.309683
759.7         2.36042    0.309749
759.8         2.36091    0.309879
759.9         2.36137    0.309929
760           2.36196    0.310619
760.1         2.36248    0.310628
760.2         2.36274    0.310683
760.3          2.3628    0.310756
760.4          2.3632    0.310806
760.5          2.3633    0.310659
760.6         2.36347    0.310803
760.7         2.36364     0.31089
760.8         2.36402    0.310858
760.9         2.36456    0.310802
761             2.365    0.311133
761.1         2.36509    0.311105
761.2          2.3652    0.311139
761.3         2.36539    0.311136
761.4         2.36574    0.311378
761.5         2.36623    0.311447
761.6         2.36641     0.31128
761.7         2.36655    0.311307
761.8         2.36679    0.311317
761.9         2.36689    0.311368
762           2.36707    0.311579
762.1         2.36707    0.311579
762.2         2.36747    0.311405
762.3         2.36795    0.311486
762.4          2.3681    0.311342
762.5          2.3681    0.311342
762.6         2.36826    0.311112
762.7         2.36858    0.311336
762.8         2.36923     0.31094
762.9         2.36962    0.311131
763              2.37    0.310596
763.1         2.37047    0.310401
763.2         2.37077    0.310251
763.3         2.37104    0.310396
763.4         2.37145    0.310239
763.5          2.3715    0.310293
763.6         2.37177    0.310362
763.7         2.37196    0.310196
763.8         2.37205    0.310097
763.9         2.37225    0.310074
764           2.37263     0.31003
764.1         2.37309    0.310242
764.2         2.37325    0.310192
764.3         2.37353    0.310209
764.4         2.37369    0.310256
764.5         2.37443    0.309807
764.6         2.37475    0.309669
764.7         2.37495    0.309503
764.8         2.37508    0.309642
764.9         2.37552    0.309412
765           2.37613    0.309366
765.1         2.37635    0.309381
765.2         2.37692    0.309485
765.3         2.37709     0.30935
765.4         2.37721    0.309488
765.5         2.37763    0.309281
765.6          2.3778    0.309321
765.7         2.37809    0.309339
765.8          2.3782    0.309453
765.9         2.37833    0.309287
766           2.37857    0.309213
766.1         2.37911    0.309216
766.2         2.37918    0.309289
766.3         2.37944    0.309396
766.4         2.37994    0.309584
766.5         2.38025    0.309809
766.6          2.3806    0.310048
766.7         2.38091    0.310013
766.8         2.38105    0.310088
766.9         2.38152    0.309856
767           2.38152    0.309856
767.1         2.38178    0.309864
767.2         2.38203    0.309989
767.3         2.38221    0.309983
767.4         2.38243    0.309673
767.5         2.38265     0.30985
767.6         2.38277    0.309681
767.7         2.38277    0.309681
767.8         2.38291    0.309477
767.9         2.38315    0.309625
768           2.38344    0.309588
768.1         2.38361    0.309796
768.2          2.3838    0.310012
768.3         2.38397    0.309959
768.4         2.38437    0.309816
768.5         2.38456    0.309938
768.6         2.38459    0.309929
768.7         2.38482    0.310202
768.8         2.38496    0.310132
768.9         2.38513    0.310061
769           2.38516     0.31005
769.1         2.38535    0.310001
769.2         2.38549    0.310095
769.3         2.38582    0.310073
769.4           2.386    0.310038
769.5         2.38617    0.310187
769.6         2.38659    0.310297
769.7         2.38659    0.310297
769.8         2.38659    0.310297
769.9         2.38706    0.310443
770            2.3872    0.310271
770.1         2.38751    0.310471
770.2         2.38774    0.310421
770.3         2.38816    0.310527
770.4         2.38816    0.310527
770.5         2.38842    0.310535
770.6         2.38858    0.310717
770.7         2.38858    0.310717
770.8         2.38884    0.310758
770.9         2.38889    0.310815
771           2.38956    0.311009
771.1         2.38967    0.310862
771.2         2.38993    0.310789
771.3         2.39022    0.311019
771.4          2.3903    0.310979
771.5         2.39058    0.311125
771.6         2.39075    0.311099
771.7         2.39098    0.311054
771.8         2.39105    0.311133
771.9         2.39119    0.311089
772           2.39151    0.311131
772.1         2.39205    0.311253
772.2         2.39234    0.311282
772.3         2.39253      0.3112
772.4         2.39278     0.31129
772.5         2.39286    0.311178
772.6         2.39306    0.311081
772.7         2.39334     0.31121
772.8          2.3934    0.311124
772.9         2.39365    0.311065
773           2.39383    0.311203
773.1         2.39427    0.311731
773.2         2.39455    0.311612
773.3         2.39509    0.311996
773.4         2.39518    0.311948
773.5         2.39529    0.311889
773.6         2.39541    0.311826
773.7         2.39561    0.311904
773.8         2.39576      0.3117
773.9         2.39624    0.311787
774           2.39654    0.311456
774.1         2.39691    0.311417
774.2         2.39726    0.311366
774.3         2.39741    0.311317
774.4         2.39761    0.311204
774.5         2.39783     0.31121
774.6         2.39803    0.311444
774.7         2.39815    0.311576
774.8          2.3984    0.311584
774.9         2.39857    0.311412
775           2.39876    0.311537
775.1         2.39893    0.311477
775.2         2.39893    0.311477
775.3         2.39927    0.311653
775.4          2.3995    0.311783
775.5         2.39956    0.311751
775.6         2.39976    0.311599
775.7         2.40001    0.311605
775.8         2.40017    0.311724
775.9         2.40026    0.311694
776            2.4005    0.311811
776.1         2.40065     0.31178
776.2         2.40079    0.311934
776.3         2.40094    0.311797
776.4         2.40128    0.311945
776.5         2.40159    0.311933
776.6         2.40217    0.311708
776.7         2.40227    0.311565
776.8         2.40247    0.311794
776.9         2.40272    0.311841
777           2.40318    0.311667
777.1         2.40356    0.311609
777.2         2.40379    0.311376
777.3         2.40398    0.311114
777.4         2.40429     0.31121
777.5         2.40451    0.311404
777.6          2.4047    0.311313
777.7         2.40481    0.311288
777.8         2.40493    0.311439
777.9         2.40531    0.311325
778            2.4055    0.311135
778.1         2.40566    0.311329
778.2         2.40589    0.311213
778.3         2.40628    0.311182
778.4         2.40666    0.311331
778.5          2.4069    0.311288
778.6         2.40696    0.311361
778.7         2.40751    0.311336
778.8         2.40787    0.311289
778.9          2.4082    0.311515
779           2.40864    0.311311
779.1         2.40903    0.311202
779.2         2.40903    0.311202
779.3         2.40946    0.311229
779.4            2.41    0.311464
779.5         2.41031    0.311212
779.6         2.41068     0.31149
779.7         2.41079    0.311627
779.8         2.41093    0.311431
779.9         2.41113    0.311489
780           2.41142    0.311689
780.1          2.4121     0.31153
780.2         2.41226    0.311481
780.3         2.41281    0.311589
780.4         2.41286    0.311564
780.5         2.41308    0.311441
780.6         2.41318    0.311307
780.7         2.41363    0.311573
780.8         2.41398    0.311484
780.9         2.41449    0.311982
781           2.41479    0.312154
781.1         2.41496    0.312205
781.2         2.41548    0.312141
781.3         2.41569    0.312408
781.4         2.41633    0.311783
781.5         2.41679    0.311393
781.6         2.41694    0.311343
781.7         2.41751    0.311467
781.8         2.41799    0.311477
781.9         2.41842    0.311327
782           2.41864    0.311573
782.1         2.41872    0.311546
782.2         2.41934    0.311762
782.3          2.4199    0.311959
782.4         2.42015    0.311849
782.5         2.42025    0.311707
782.6         2.42048     0.31164
782.7         2.42048     0.31164
782.8         2.42081    0.311586
782.9         2.42097    0.311503
783           2.42101    0.311449
783.1         2.42125    0.311522
783.2         2.42143    0.311538
783.3         2.42179    0.311423
783.4         2.42219    0.311076
783.5         2.42266    0.310867
783.6         2.42304    0.310809
783.7          2.4234    0.310654
783.8         2.42377    0.310532
783.9         2.42411    0.310658
784           2.42427    0.310709
784.1         2.42446    0.310626
784.2         2.42468    0.310884
784.3         2.42468    0.310884
784.4           2.425    0.310949
784.5         2.42523       0.311
784.6         2.42523       0.311
784.7         2.42557     0.31091
784.8         2.42578    0.310624
784.9         2.42595    0.310617
785           2.42613    0.310514
785.1         2.42633    0.310581
785.2         2.42651    0.310409
785.3         2.42713    0.310728
785.4         2.42728    0.310808
785.5         2.42732    0.310859
785.6         2.42751    0.310658
785.7         2.42773    0.310827
785.8          2.4283    0.310926
785.9         2.42848    0.311083
786           2.42875     0.31104
786.1           2.429     0.31111
786.2         2.42932    0.311239
786.3          2.4294    0.311213
786.4         2.42962    0.311008
786.5         2.42978    0.311026
786.6         2.43007    0.311148
786.7         2.43018    0.311161
786.8          2.4305    0.310936
786.9          2.4307    0.310877
787           2.43108    0.310687
787.1          2.4313    0.310828
787.2         2.43171    0.311046
787.3         2.43195    0.310983
787.4         2.43211    0.310913
787.5         2.43229     0.31072
787.6         2.43245     0.31092
787.7         2.43276    0.311115
787.8         2.43288    0.311074
787.9         2.43307    0.310996
788           2.43307    0.310996
788.1         2.43333    0.310959
788.2         2.43358    0.311027
788.3          2.4342    0.311512
788.4         2.43437    0.311337
788.5         2.43446    0.311444
788.6         2.43488    0.311398
788.7         2.43536     0.31135
788.8         2.43554     0.31137
788.9         2.43585    0.311753
789           2.43616    0.311985
789.1         2.43643    0.311733
789.2         2.43664    0.311752
789.3         2.43709    0.312003
789.4         2.43736    0.311877
789.5         2.43765    0.311654
789.6         2.43813    0.311767
789.7          2.4383    0.311806
789.8         2.43846    0.311939
789.9         2.43868    0.312037
790           2.43907    0.312179
790.1         2.43924    0.312108
790.2         2.43944    0.311998
790.3         2.43958      0.3121
790.4         2.44024    0.312831
790.5         2.44024    0.312831
790.6          2.4404    0.312678
790.7         2.44051    0.312641
790.8          2.4407    0.312553
790.9         2.44084    0.312608
791             2.441    0.312737
791.1         2.44141    0.312453
791.2          2.4416    0.312533
791.3         2.44187    0.312592
791.4         2.44224    0.312552
791.5         2.44234    0.312499
791.6         2.44271    0.312411
791.7         2.44275    0.312389
791.8         2.44282    0.312289
791.9         2.44315    0.311931
792           2.44343    0.312042
792.1         2.44394    0.312165
792.2         2.44425    0.312165
792.3         2.44425    0.312165
792.4         2.44448    0.312289
792.5         2.44481    0.312439
792.6         2.44514    0.312273
792.7         2.44543    0.312337
792.8         2.44598    0.312583
792.9         2.44632    0.312986
793           2.44632    0.312986
793.1         2.44673    0.312646
793.2         2.44686    0.312475
793.3         2.44704    0.312686
793.4         2.44749    0.312807
793.5         2.44759    0.312668
793.6         2.44769    0.312792
793.7         2.44793    0.312841
793.8         2.44842    0.313264
793.9         2.44852    0.313229
794           2.44881     0.31336
794.1         2.44881     0.31336
794.2         2.44913    0.313096
794.3         2.44924    0.312949
794.4         2.44942    0.312783
794.5          2.4495    0.312872
794.6          2.4495    0.312872
794.7         2.44993    0.312616
794.8         2.45042    0.312442
794.9         2.45069    0.312397
795           2.45102    0.312144
795.1         2.45117    0.312015
795.2         2.45139    0.312299
795.3         2.45166    0.312374
795.4         2.45188     0.31231
795.5         2.45212     0.31238
795.6         2.45288    0.311457
795.7         2.45317    0.311443
795.8         2.45348    0.311462
795.9         2.45359    0.311425
796           2.45388    0.311258
796.1         2.45414    0.311117
796.2         2.45438    0.311172
796.3         2.45472     0.31137
796.4         2.45494     0.31115
796.5         2.45506    0.311041
796.6         2.45516     0.31107
796.7         2.45516     0.31107
796.8         2.45551    0.310994
796.9          2.4557    0.310827
797           2.45584    0.310989
797.1         2.45599    0.311116
797.2         2.45605    0.311188
797.3         2.45637     0.31107
797.4         2.45666    0.311252
797.5         2.45687    0.311075
797.6         2.45716    0.311115
797.7         2.45722    0.311189
797.8         2.45753    0.311277
797.9          2.4577    0.311214
798           2.45788    0.311414
798.1         2.45808      0.3113
798.2         2.45822    0.311132
798.3         2.45857    0.311107
798.4         2.45857    0.311107
798.5         2.45881    0.311216
798.6         2.45909    0.311352
798.7         2.45951    0.311232
798.8         2.45961    0.311089
798.9         2.45994    0.310978
799           2.46004    0.310921
799.1         2.46013    0.311047
799.2         2.46034    0.311279
799.3         2.46061    0.311034
799.4         2.46098    0.310733
799.5         2.46129    0.310949
799.6         2.46129    0.310949
799.7         2.46165    0.310728
799.8         2.46191    0.310529
799.9         2.46226    0.310489
800           2.46246     0.31055
800.1         2.46275    0.310369
800.2         2.46296    0.310468
800.3         2.46327    0.310641
800.4         2.46345    0.310707
800.5         2.46383    0.310305
800.6         2.46412    0.310421
800.7         2.46434    0.310491
800.8         2.46446    0.310516
800.9         2.46475    0.310536
801           2.46506    0.310536
801.1         2.46533    0.310516
801.2         2.46577    0.310468
801.3         2.46611     0.31033
801.4         2.46633    0.310425
801.5         2.46652    0.310252
801.6         2.46686    0.310376
801.7         2.46713    0.310316
801.8         2.46726    0.310361
801.9         2.46745    0.310324
802           2.46769    0.310403
802.1          2.4679    0.310295
802.2         2.46824    0.310387
802.3         2.46853    0.310284
802.4         2.46886    0.310335
802.5         2.46934    0.310733
802.6         2.46972    0.310972
802.7         2.46976    0.310956
802.8         2.47006    0.310878
802.9         2.47021    0.311047
803           2.47058    0.311525
803.1         2.47077    0.311603
803.2         2.47115    0.311653
803.3         2.47134    0.311508
803.4         2.47171    0.311298
803.5         2.47179    0.311385
803.6         2.47201    0.311408
803.7         2.47223    0.311445
803.8         2.47307    0.311014
803.9         2.47329    0.311007
804           2.47339    0.310879
804.1         2.47364    0.310973
804.2         2.47373    0.310942
804.3         2.47397    0.311085
804.4         2.47437    0.310948
804.5         2.47478    0.311043
804.6         2.47508    0.310872
804.7         2.47525    0.310971
804.8         2.47546    0.311144
804.9         2.47546    0.311144
805           2.47598    0.311079
805.1         2.47599    0.311083
805.2         2.47654    0.310802
805.3          2.4767    0.310966
805.4         2.47695     0.31072
805.5         2.47714    0.310947
805.6         2.47726    0.310792
805.7         2.47763    0.310753
805.8         2.47772    0.310727
805.9         2.47796    0.310907
806           2.47821    0.310685
806.1         2.47842    0.310814
806.2         2.47883    0.311119
806.3         2.47893    0.311084
806.4         2.47922    0.311167
806.5         2.47958    0.311118
806.6         2.47981    0.311017
806.7         2.47981    0.311017
806.8         2.48008    0.311017
806.9         2.48008    0.311017
807            2.4806    0.311346
807.1         2.48066    0.311432
807.2         2.48093    0.311205
807.3         2.48162    0.311455
807.4         2.48187    0.311485
807.5         2.48248    0.312112
807.6         2.48256    0.312217
807.7         2.48286    0.312095
807.8         2.48306    0.312122
807.9         2.48325    0.312023
808           2.48352    0.312198
808.1         2.48392    0.312462
808.2         2.48398    0.312375
808.3         2.48445    0.312443
808.4         2.48452    0.312541
808.5         2.48487    0.312699
808.6         2.48516    0.312735
808.7         2.48525    0.312681
808.8         2.48564    0.312711
808.9         2.48576     0.31286
809           2.48609     0.31273
809.1         2.48625     0.31292
809.2         2.48655    0.312895
809.3         2.48671    0.312926
809.4         2.48707    0.313033
809.5          2.4873      0.3132
809.6         2.48786    0.313079
809.7          2.4882    0.312766
809.8          2.4882    0.312766
809.9         2.48885    0.313136
810           2.48894    0.313249
810.1         2.48919    0.313228
810.2         2.48944    0.313377
810.3         2.48976     0.31342
810.4         2.48999    0.313461
810.5         2.49031    0.313458
810.6         2.49049    0.313519
810.7         2.49074    0.313309
810.8         2.49125    0.313306
810.9         2.49144    0.313361
811           2.49209    0.313369
811.1         2.49222    0.313496
811.2         2.49267    0.313312
811.3         2.49299      0.3134
811.4         2.49299      0.3134
811.5         2.49344    0.313214
811.6         2.49381    0.313706
811.7         2.49407    0.313627
811.8         2.49466     0.31398
811.9          2.4948    0.314148
812           2.49504    0.313954
812.1         2.49516    0.313925
812.2         2.49535    0.313822
812.3         2.49557    0.313774
812.4         2.49583    0.313911
812.5          2.4962    0.313882
812.6         2.49634    0.313979
812.7         2.49665    0.314292
812.8         2.49679    0.314215
812.9         2.49694    0.314367
813           2.49749     0.31423
813.1         2.49786    0.314592
813.2         2.49796     0.31472
813.3         2.49882    0.315354
813.4         2.49899    0.315423
813.5          2.4994     0.31545
813.6         2.49978    0.315353
813.7         2.49987    0.315418
813.8         2.50032    0.315035
813.9         2.50076    0.315168
814             2.501    0.315468
814.1         2.50109    0.315342
814.2         2.50122      0.3154
814.3         2.50141    0.315231
814.4         2.50187    0.315564
814.5         2.50215    0.315606
814.6         2.50215    0.315606
814.7         2.50234    0.315668
814.8         2.50263     0.31544
814.9         2.50285    0.315371
815           2.50308    0.315357
815.1         2.50347    0.315741
815.2         2.50353    0.315796
815.3         2.50373    0.315886
815.4         2.50393    0.316048
815.5         2.50402    0.315991
815.6         2.50448    0.315511
815.7         2.50495    0.315661
815.8         2.50506    0.315621
815.9          2.5055    0.315785
816            2.5059    0.315987
816.1         2.50606    0.315962
816.2         2.50629    0.316234
816.3         2.50657    0.316018
816.4         2.50687    0.316345
816.5         2.50726    0.316153
816.6         2.50752    0.316195
816.7         2.50766    0.316216
816.8         2.50766    0.316216
816.9         2.50831    0.316531
817           2.50837     0.31661
817.1          2.5086    0.316659
817.2          2.5086    0.316659
817.3         2.50901    0.316766
817.4         2.50947    0.317136
817.5         2.51007    0.317746
817.6         2.51017    0.317892
817.7         2.51039    0.318062
817.8         2.51056    0.317924
817.9         2.51056    0.317924
818           2.51068    0.317969
818.1         2.51118    0.317818
818.2         2.51161    0.317672
818.3          2.5119    0.317653
818.4          2.5119    0.317653
818.5          2.5119    0.317653
818.6         2.51197    0.317752
818.7         2.51232    0.317776
818.8         2.51246    0.317698
818.9         2.51256    0.317579
819           2.51287    0.317511
819.1         2.51303    0.317442
819.2         2.51323    0.317427
819.3         2.51333    0.317427
819.4         2.51365    0.317143
819.5         2.51369    0.317185
819.6         2.51403    0.317397
819.7         2.51428    0.317543
819.8         2.51428    0.317543
819.9          2.5148    0.317891
820           2.51492    0.318057
820.1         2.51547    0.318083
820.2         2.51557    0.318049
820.3         2.51584    0.318194
820.4         2.51594    0.318162
820.5         2.51612    0.318407
820.6         2.51629    0.318301
820.7         2.51672    0.318227
820.8         2.51694    0.318004
820.9         2.51721    0.318283
821           2.51756    0.318421
821.1         2.51771    0.318623
821.2         2.51781    0.318561
821.3         2.51817     0.31879
821.4         2.51833    0.318754
821.5         2.51862    0.318649
821.6         2.51914    0.318799
821.7         2.51925     0.31894
821.8         2.51929    0.318886
821.9          2.5195    0.318965
822           2.51995    0.318947
822.1         2.52037    0.319213
822.2         2.52042    0.319186
822.3         2.52101    0.319017
822.4         2.52105    0.319005
822.5         2.52123    0.318994
822.6         2.52147    0.318762
822.7         2.52163    0.318687
822.8         2.52204    0.318928
822.9         2.52243    0.319309
823           2.52271    0.319069
823.1         2.52276    0.319041
823.2         2.52296    0.319263
823.3         2.52311    0.319069
823.4         2.52382    0.318708
823.5         2.52397    0.318753
823.6          2.5241    0.318579
823.7         2.52437    0.318671
823.8         2.52469    0.318596
823.9          2.5248     0.31874
824           2.52541    0.318997
824.1         2.52551     0.31887
824.2         2.52588    0.318922
824.3         2.52611    0.319012
824.4         2.52611    0.319012
824.5         2.52632    0.318819
824.6         2.52649    0.318862
824.7         2.52674    0.318811
824.8         2.52701    0.318778
824.9         2.52732    0.319155
825           2.52752    0.318935
825.1         2.52799     0.31881
825.2         2.52815    0.318754
825.3         2.52823    0.318729
825.4         2.52848    0.318684
825.5         2.52864    0.318738
825.6         2.52892    0.318596
825.7         2.52907    0.318529
825.8         2.52916    0.318497
825.9         2.52927    0.318519
826           2.52975    0.317954
826.1         2.52978    0.317943
826.2         2.53042     0.31815
826.3          2.5307    0.317904
826.4         2.53075    0.317886
826.5         2.53092    0.317795
826.6          2.5313    0.317831
826.7          2.5321    0.318651
826.8          2.5325    0.318658
826.9         2.53272    0.318602
827           2.53307    0.318686
827.1         2.53332    0.318574
827.2         2.53342    0.318716
827.3         2.53366    0.318667
827.4         2.53397    0.318993
827.5          2.5343    0.318747
827.6          2.5347    0.318873
827.7          2.5348    0.318735
827.8         2.53492    0.318595
827.9         2.53512    0.318629
828           2.53522    0.318572
828.1         2.53538    0.318596
828.2         2.53611    0.318265
828.3         2.53638    0.318346
828.4         2.53638    0.318346
828.5         2.53658    0.318177
828.6         2.53691    0.318195
828.7         2.53731    0.318024
828.8          2.5375    0.318204
828.9         2.53755    0.318273
829           2.53789    0.318337
829.1         2.53812    0.318305
829.2         2.53812    0.318305
829.3         2.53856     0.31799
829.4         2.53884    0.317893
829.5         2.53902    0.317935
829.6         2.53941    0.317989
829.7         2.53962    0.318233
829.8         2.54015      0.3179
829.9         2.54064    0.317623
830           2.54092    0.317707
830.1         2.54096    0.317662
830.2         2.54136      0.3179
830.3         2.54165    0.317658
830.4         2.54182    0.317828
830.5         2.54227    0.317632
830.6         2.54254    0.317726
830.7         2.54321    0.317887
830.8          2.5433    0.317967
830.9         2.54367    0.317973
831           2.54395    0.317775
831.1         2.54395    0.317775
831.2         2.54421    0.317965
831.3         2.54433    0.317879
831.4         2.54433    0.317879
831.5         2.54474    0.317649
831.6         2.54485    0.317581
831.7          2.5452    0.317857
831.8         2.54567    0.317266
831.9         2.54596    0.317564
832            2.5463    0.317542
832.1         2.54654    0.317818
832.2         2.54665    0.317756
832.3         2.54702     0.31771
832.4         2.54726    0.317728
832.5         2.54773    0.317574
832.6         2.54783    0.317438
832.7           2.548    0.317467
832.8         2.54823     0.31747
832.9          2.5485     0.31761
833           2.54862    0.317769
833.1         2.54901    0.318089
833.2         2.54935    0.317888
833.3          2.5497    0.317694
833.4         2.54991    0.317598
833.5         2.55013    0.317541
833.6         2.55036    0.317599
833.7         2.55048     0.31775
833.8         2.55072    0.317554
833.9         2.55072    0.317554
834           2.55132    0.317371
834.1         2.55156    0.317555
834.2         2.55175    0.317687
834.3         2.55198    0.317579
834.4         2.55218    0.317793
834.5         2.55229    0.317756
834.6         2.55234    0.317685
834.7         2.55303    0.317805
834.8         2.55324    0.317879
834.9         2.55324    0.317879
835           2.55357    0.318289
835.1          2.5542    0.317703
835.2         2.55434    0.317655
835.3          2.5546    0.317705
835.4         2.55484    0.317614
835.5          2.5551    0.317374
835.6         2.55581    0.317544
835.7         2.55608    0.317597
835.8         2.55645    0.317288
835.9         2.55677    0.317039
836           2.55686    0.316984
836.1         2.55753     0.31681
836.2         2.55774    0.317057
836.3         2.55797     0.31708
836.4         2.55797     0.31708
836.5         2.55858    0.317124
836.6         2.55885    0.316992
836.7         2.55917    0.317326
836.8         2.55941      0.3174
836.9         2.55971    0.317413
837           2.55993    0.317336
837.1         2.56029    0.317564
837.2         2.56045    0.317474
837.3         2.56105    0.317147
837.4         2.56132    0.317015
837.5         2.56157    0.317122
837.6         2.56209     0.31687
837.7         2.56248    0.316742
837.8         2.56248    0.316742
837.9         2.56294    0.316823
838           2.56304     0.31676
838.1         2.56304     0.31676
838.2          2.5634     0.31693
838.3         2.56364    0.316889
838.4         2.56399    0.316741
838.5         2.56441    0.316336
838.6         2.56451    0.316299
838.7         2.56483     0.31626
838.8         2.56546    0.316549
838.9         2.56567    0.316706
839           2.56593    0.316763
839.1         2.56629    0.316376
839.2         2.56654    0.316363
839.3         2.56671    0.316385
839.4         2.56675     0.31637
839.5         2.56756     0.31655
839.6         2.56795    0.316594
839.7         2.56815    0.316711
839.8         2.56815    0.316711
839.9         2.56878    0.316749
840           2.56885    0.316811
840.1         2.56911    0.316644
840.2         2.56958    0.317045
840.3         2.57008    0.316927
840.4         2.57031    0.316685
840.5         2.57057    0.316724
840.6         2.57091    0.316889
840.7         2.57109    0.317101
840.8         2.57144    0.317343
840.9         2.57156    0.317268
841           2.57188    0.317003
841.1         2.57203    0.317167
841.2         2.57235     0.31724
841.3         2.57267    0.317268
841.4         2.57292    0.317112
841.5         2.57327    0.317125
841.6         2.57339    0.317287
841.7         2.57345     0.31738
841.8          2.5736    0.317493
841.9         2.57388    0.317206
842           2.57432    0.317649
842.1          2.5745    0.317458
842.2         2.57457    0.317516
842.3         2.57516    0.317976
842.4         2.57552    0.318142
842.5         2.57619    0.317944
842.6         2.57651    0.318113
842.7         2.57675    0.318176
842.8           2.577       0.318
842.9         2.57733    0.318316
843           2.57742    0.318453
843.1         2.57777    0.318509
843.2         2.57809    0.318557
843.3         2.57845    0.318909
843.4         2.57845    0.318909
843.5         2.57908     0.31887
843.6         2.57927    0.318651
843.7         2.57964    0.318545
843.8         2.58013    0.318071
843.9         2.58036    0.318316
844           2.58062    0.318169
844.1         2.58087    0.317915
844.2         2.58122    0.317863
844.3         2.58142    0.317897
844.4         2.58158    0.317794
844.5         2.58176    0.317951
844.6         2.58203    0.317719
844.7         2.58226    0.317677
844.8         2.58268    0.317425
844.9         2.58278    0.317572
845           2.58306    0.317521
845.1         2.58352    0.317473
845.2         2.58362    0.317408
845.3         2.58395    0.317527
845.4         2.58422    0.317409
845.5         2.58436    0.317319
845.6          2.5846    0.317307
845.7         2.58513    0.316946
845.8         2.58531    0.316754
845.9         2.58531    0.316754
846           2.58583    0.316762
846.1         2.58583    0.316762
846.2         2.58638    0.316666
846.3         2.58645     0.31677
846.4         2.58672    0.316826
846.5         2.58704     0.31655
846.6         2.58725    0.316375
846.7         2.58764    0.316577
846.8         2.58797    0.316694
846.9         2.58816    0.316723
847           2.58846    0.316469
847.1         2.58882    0.316728
847.2         2.58891     0.31662
847.3         2.58915    0.316627
847.4         2.58949    0.316547
847.5         2.59009    0.316063
847.6         2.59052    0.316156
847.7         2.59077    0.316286
847.8         2.59149    0.315887
847.9         2.59192    0.316014
848           2.59202    0.315874
848.1         2.59208    0.315802
848.2         2.59245    0.315836
848.3         2.59275    0.316104
848.4         2.59295    0.316289
848.5         2.59356    0.316342
848.6         2.59365    0.316461
848.7         2.59365    0.316461
848.8         2.59391     0.31631
848.9         2.59395    0.316298
849           2.59432    0.316043
849.1         2.59482    0.315867
849.2         2.59487    0.315835
849.3         2.59518    0.315925
849.4         2.59527    0.315893
849.5         2.59538     0.31599
849.6         2.59553    0.315985
849.7         2.59575    0.315949
849.8         2.59611    0.316008
849.9         2.59627    0.316224
850           2.59646    0.316282
850.1         2.59671    0.316071
850.2         2.59707    0.316374
850.3         2.59732    0.316205
850.4         2.59743    0.316361
850.5           2.598    0.316426
850.6         2.59822    0.316322
850.7         2.59841    0.316069
850.8         2.59881    0.316201
850.9         2.59893      0.3163
851           2.59893      0.3163
851.1         2.59925    0.316257
851.2         2.59969     0.31621
851.3         2.60011    0.316394
851.4         2.60023    0.316351
851.5          2.6003    0.316453
851.6         2.60099    0.316439
851.7         2.60099    0.316439
851.8         2.60178     0.31707
851.9         2.60216    0.316856
852           2.60276    0.317127
852.1         2.60288    0.317298
852.2         2.60314     0.31721
852.3         2.60331    0.317124
852.4         2.60369    0.317363
852.5         2.60385    0.317541
852.6         2.60415    0.317724
852.7         2.60446    0.317724
852.8         2.60483    0.318247
852.9          2.6049    0.318309
853            2.6051    0.318414
853.1         2.60521    0.318275
853.2         2.60556    0.318441
853.3         2.60623    0.318211
853.4          2.6065    0.318309
853.5         2.60681    0.318542
853.6         2.60716    0.318543
853.7         2.60749    0.318556
853.8         2.60749    0.318556
853.9         2.60781    0.318667
854           2.60817    0.318476
854.1         2.60839    0.318496
854.2         2.60883      0.3182
854.3         2.60917    0.317905
854.4         2.60976    0.318062
854.5         2.61012    0.317948
854.6         2.61036     0.31791
854.7         2.61082    0.317758
854.8         2.61103    0.317768
854.9         2.61109    0.317747
855           2.61112    0.317792
855.1         2.61122    0.317667
855.2         2.61159    0.317506
855.3         2.61187     0.31754
855.4         2.61222    0.317822
855.5         2.61229    0.317884
855.6         2.61269    0.317785
855.7          2.6131    0.317667
855.8         2.61344    0.317483
855.9         2.61363    0.317452
856           2.61393    0.317377
856.1         2.61421    0.317305
856.2         2.61421    0.317305
856.3          2.6147    0.317292
856.4         2.61504    0.317027
856.5         2.61546    0.316916
856.6         2.61575     0.31689
856.7         2.61616    0.316775
856.8         2.61632    0.316773
856.9          2.6164    0.316679
857           2.61667    0.316748
857.1         2.61692    0.316661
857.2         2.61692    0.316661
857.3         2.61701    0.316736
857.4         2.61725    0.316562
857.5         2.61753    0.316656
857.6          2.6178    0.317047
857.7         2.61798    0.317121
857.8         2.61819    0.317028
857.9         2.61854    0.316738
858           2.61882    0.316596
858.1         2.61895    0.316467
858.2         2.61923    0.316549
858.3         2.61955    0.316546
858.4         2.61978    0.316422
858.5          2.6199    0.316373
858.6         2.62015    0.316732
858.7         2.62048    0.316751
858.8         2.62053    0.316717
858.9         2.62101    0.316569
859           2.62118    0.316632
859.1         2.62147    0.316625
859.2         2.62172    0.316423
859.3         2.62179    0.316401
859.4         2.62224    0.316379
859.5          2.6225    0.316344
859.6         2.62298    0.316187
859.7         2.62306     0.31616
859.8         2.62322    0.316013
859.9         2.62375    0.315915
860           2.62426    0.315981
860.1         2.62452    0.316269
860.2         2.62483    0.316551
860.3         2.62513    0.316493
860.4         2.62557    0.316392
860.5         2.62581     0.31647
860.6         2.62586    0.316517
860.7         2.62631    0.316293
860.8         2.62666    0.315998
860.9         2.62692    0.316135
861           2.62706    0.316248
861.1          2.6274     0.31634
861.2         2.62757    0.316354
861.3         2.62768    0.316524
861.4         2.62819     0.31626
861.5         2.62837      0.3162
861.6         2.62908     0.31587
861.7         2.62924    0.315666
861.8         2.62946    0.315706
861.9         2.62968    0.315652
862           2.62989    0.315579
862.1         2.63013    0.315558
862.2         2.63049    0.315277
862.3         2.63077    0.315475
862.4         2.63105    0.315687
862.5          2.6311    0.315729
862.6         2.63122    0.315673
862.7         2.63169    0.315416
862.8         2.63216    0.315617
862.9         2.63259     0.31575
863           2.63283    0.315788
863.1         2.63321    0.315976
863.2         2.63352    0.315748
863.3         2.63357    0.315693
863.4         2.63423    0.315668
863.5         2.63495    0.316303
863.6         2.63507    0.316225
863.7         2.63572    0.316713
863.8         2.63626    0.316371
863.9         2.63646    0.316353
864           2.63687     0.31616
864.1         2.63705    0.316066
864.2         2.63743    0.316152
864.3          2.6377    0.316017
864.4         2.63791    0.315985
864.5         2.63888    0.314869
864.6         2.63911    0.315028
864.7         2.63945    0.315151
864.8         2.63988    0.315175
864.9         2.64003    0.315177
865           2.64017    0.315315
865.1         2.64017    0.315315
865.2         2.64052    0.315414
865.3         2.64082    0.315312
865.4         2.64117    0.315195
865.5          2.6413    0.315107
865.6         2.64188    0.314379
865.7         2.64242    0.314464
865.8         2.64292    0.314309
865.9         2.64343    0.314893
866            2.6436    0.314684
866.1         2.64414    0.314919
866.2         2.64437    0.315107
866.3         2.64448    0.314964
866.4          2.6447    0.315031
866.5           2.645    0.315049
866.6         2.64542    0.315081
866.7         2.64597     0.31438
866.8         2.64614    0.314478
866.9         2.64627    0.314587
867           2.64651     0.31477
867.1         2.64688    0.314644
867.2           2.647    0.314488
867.3         2.64735    0.314718
867.4         2.64752    0.314649
867.5         2.64772    0.314621
867.6         2.64816    0.314424
867.7         2.64839    0.314136
867.8         2.64869    0.314125
867.9         2.64889    0.314096
868            2.6491    0.314327
868.1         2.64953    0.314257
868.2          2.6499    0.314547
868.3          2.6499    0.314547
868.4          2.6502    0.314273
868.5          2.6502    0.314273
868.6         2.65082    0.314171
868.7         2.65119    0.313945
868.8         2.65133    0.314152
868.9         2.65181    0.313858
869           2.65249    0.313435
869.1         2.65281    0.313869
869.2         2.65306    0.313898
869.3         2.65347    0.313898
869.4         2.65359    0.313998
869.5         2.65421    0.313705
869.6         2.65421    0.313705
869.7         2.65443    0.313907
869.8         2.65452    0.313845
869.9         2.65503    0.314083
870           2.65514    0.314008
870.1          2.6555    0.313658
870.2         2.65591    0.313588
870.3         2.65645    0.313871
870.4         2.65683    0.313742
870.5         2.65717    0.313786
870.6          2.6574    0.313552
870.7         2.65754    0.313503
870.8         2.65832     0.31412
870.9         2.65882    0.314078
871           2.65911    0.314131
871.1         2.65957     0.31423
871.2          2.6597     0.31414
871.3         2.65993    0.314188
871.4         2.66041    0.314192
871.5         2.66073    0.314212
871.6         2.66139    0.313388
871.7         2.66189    0.313479
871.8         2.66224    0.313628
871.9         2.66258    0.313501
872           2.66299    0.313784
872.1         2.66345     0.31395
872.2         2.66355    0.313915
872.3         2.66386    0.314129
872.4         2.66416     0.31411
872.5         2.66435    0.314319
872.6          2.6648    0.314308
872.7         2.66484    0.314285
872.8         2.66521    0.314331
872.9         2.66557    0.314404
873           2.66588    0.314833
873.1         2.66612    0.314697
873.2         2.66636    0.314971
873.3         2.66673    0.314568
873.4         2.66707    0.314425
873.5         2.66738    0.314652
873.6         2.66756    0.314506
873.7         2.66782    0.314535
873.8         2.66814    0.314514
873.9         2.66837    0.314647
874           2.66885     0.31468
874.1         2.66913    0.314741
874.2         2.66934    0.314767
874.3         2.66999    0.314733
874.4         2.67031    0.315076
874.5         2.67072    0.315162
874.6         2.67133    0.314931
874.7         2.67158    0.314954
874.8         2.67188    0.314832
874.9         2.67201    0.314777
875           2.67235    0.314491
875.1         2.67264     0.31414
875.2         2.67313     0.31449
875.3         2.67337    0.314491
875.4         2.67371    0.314314
875.5         2.67448    0.314732
875.6         2.67478    0.314702
875.7         2.67501    0.314719
875.8         2.67509    0.314693
875.9         2.67525    0.314734
876           2.67598     0.31499
876.1         2.67688    0.315165
876.2         2.67698    0.315314
876.3         2.67714    0.315318
876.4         2.67745    0.315325
876.5         2.67769    0.315131
876.6         2.67805    0.315172
876.7         2.67814    0.315312
876.8         2.67838    0.315403
876.9         2.67871    0.315472
877           2.67893    0.315595
877.1         2.67917    0.315349
877.2         2.68011    0.315686
877.3         2.68041    0.316123
877.4         2.68052    0.315987
877.5         2.68077    0.316246
877.6         2.68153    0.316348
877.7         2.68175    0.316079
877.8         2.68226    0.316622
877.9         2.68263    0.316457
878           2.68316     0.31646
878.1         2.68335    0.316743
878.2         2.68341    0.316836
878.3         2.68363    0.317071
878.4         2.68373    0.317002
878.5         2.68402     0.31701
878.6         2.68407    0.316994
878.7         2.68436      0.3169
878.8         2.68457    0.317054
878.9         2.68494    0.316923
879           2.68507     0.31688
879.1          2.6853    0.317053
879.2         2.68587    0.316608
879.3         2.68611    0.316777
879.4         2.68625    0.316988
879.5         2.68634    0.316958
879.6         2.68685    0.316616
879.7         2.68708    0.316748
879.8         2.68717    0.316688
879.9         2.68741    0.316813
880           2.68771    0.316661
880.1         2.68836    0.316352
880.2         2.68847    0.316317
880.3         2.68914    0.316709
880.4         2.68993    0.317556
880.5         2.69046    0.317815
880.6         2.69068    0.318096
880.7         2.69075    0.318072
880.8          2.6911    0.318529
880.9         2.69131    0.318556
881           2.69164    0.318285
881.1         2.69177    0.318355
881.2         2.69209    0.318155
881.3         2.69216    0.318107
881.4         2.69282    0.317826
881.5         2.69317    0.317451
881.6         2.69374    0.317232
881.7         2.69398     0.31708
881.8         2.69447    0.316715
881.9         2.69463    0.316523
882           2.69514    0.316777
882.1         2.69529    0.316593
882.2         2.69586    0.316632
882.3         2.69661    0.315827
882.4         2.69702    0.315899
882.5         2.69806    0.316534
882.6         2.69832    0.316289
882.7         2.69863    0.316394
882.8         2.69921    0.316225
882.9         2.69968    0.316428
883           2.70015    0.317141
883.1          2.7004    0.317192
883.2         2.70062    0.317213
883.3         2.70075     0.31712
883.4         2.70088    0.317077
883.5         2.70122    0.317078
883.6         2.70169    0.317238
883.7         2.70213    0.317216
883.8         2.70231    0.317237
883.9          2.7025    0.317268
884            2.7025    0.317268
884.1         2.70263    0.317115
884.2         2.70312    0.317272
884.3          2.7032    0.317169
884.4         2.70391    0.317295
884.5         2.70423    0.317138
884.6         2.70443    0.317218
884.7         2.70483    0.317092
884.8         2.70483    0.317092
884.9         2.70519    0.316932
885           2.70559    0.316903
885.1         2.70588    0.316985
885.2         2.70621    0.316747
885.3         2.70663    0.316592
885.4         2.70694    0.316998
885.5         2.70746    0.317249
885.6         2.70753    0.317228
885.7         2.70762    0.317367
885.8         2.70794    0.317441
885.9          2.7085    0.317156
886           2.70878    0.317356
886.1          2.7089    0.317203
886.2         2.70939    0.317398
886.3         2.70973    0.317621
886.4         2.71027    0.317496
886.5         2.71034    0.317411
886.6         2.71062     0.31733
886.7         2.71086    0.317282
886.8         2.71117     0.31755
886.9          2.7119    0.317469
887           2.71225    0.317373
887.1         2.71225    0.317373
887.2         2.71265    0.317273
887.3         2.71296    0.317482
887.4         2.71366    0.317067
887.5         2.71404     0.31682
887.6         2.71404     0.31682
887.7         2.71404     0.31682
887.8         2.71446    0.316725
887.9         2.71466    0.316584
888           2.71469    0.316562
888.1         2.71476    0.316523
888.2          2.7152    0.316303
888.3          2.7156    0.316473
888.4         2.71568    0.316447
888.5         2.71631    0.316741
888.6         2.71699    0.316906
888.7         2.71719    0.316868
888.8         2.71762    0.316864
888.9         2.71791    0.317033
889           2.71791    0.317033
889.1          2.7181      0.3169
889.2         2.71852    0.316795
889.3         2.71911    0.316769
889.4         2.71942    0.316511
889.5         2.71949    0.316564
889.6         2.71996    0.316552
889.7          2.7202    0.316414
889.8          2.7202    0.316414
889.9         2.72057    0.316334
890            2.7207    0.316233
890.1           2.721    0.316018
890.2         2.72147    0.316219
890.3         2.72147    0.316219
890.4         2.72171     0.31602
890.5         2.72194     0.31628
890.6         2.72239    0.316336
890.7         2.72279    0.316097
890.8         2.72297    0.316055
890.9         2.72308    0.316013
891           2.72314    0.315938
891.1         2.72329    0.316155
891.2         2.72351    0.316044
891.3         2.72363    0.316221
891.4          2.7238    0.316204
891.5          2.7239    0.316351
891.6         2.72442    0.316174
891.7         2.72467    0.316241
891.8         2.72491    0.316017
891.9         2.72491    0.316017
892           2.72538    0.315908
892.1           2.726    0.316067
892.2           2.726    0.316067
892.3         2.72616    0.315947
892.4         2.72672    0.315775
892.5         2.72685    0.315624
892.6         2.72735    0.315752
892.7         2.72789    0.316139
892.8         2.72799    0.316209
892.9         2.72843     0.31607
893           2.72864    0.316265
893.1         2.72886    0.316343
893.2         2.72947    0.316118
893.3         2.72959    0.316298
893.4         2.73003    0.316407
893.5         2.73023    0.316454
893.6         2.73072    0.316025
893.7         2.73084     0.31588
893.8         2.73136    0.315694
893.9         2.73157    0.315842
894           2.73188    0.315559
894.1          2.7327    0.315893
894.2         2.73283    0.315989
894.3         2.73301    0.315777
894.4         2.73325    0.315535
894.5         2.73362    0.315667
894.6          2.7337    0.315568
894.7         2.73411    0.315564
894.8         2.73451    0.315648
894.9         2.73451    0.315648
895           2.73543    0.315391
895.1         2.73667    0.315738
895.2         2.73693    0.315655
895.3         2.73741     0.31555
895.4         2.73751    0.315519
895.5         2.73798    0.315593
895.6         2.73863     0.31504
895.7         2.73918    0.315033
895.8         2.73953    0.314734
895.9         2.73966    0.314939
896           2.73981     0.31476
896.1         2.74036    0.314881
896.2          2.7405    0.314774
896.3         2.74073     0.31487
896.4         2.74113    0.314658
896.5         2.74143     0.31512
896.6         2.74167    0.315275
896.7         2.74205    0.315317
896.8         2.74222    0.315263
896.9         2.74222    0.315263
897           2.74269    0.315326
897.1         2.74297     0.31539
897.2         2.74372    0.316026
897.3         2.74391    0.315799
897.4         2.74405    0.315897
897.5         2.74444    0.316359
897.6         2.74504     0.31639
897.7         2.74528    0.316242
897.8         2.74542    0.316142
897.9         2.74599    0.316012
898           2.74651     0.31622
898.1         2.74698     0.31624
898.2         2.74707    0.316126
898.3         2.74743    0.316165
898.4         2.74774    0.316015
898.5         2.74817    0.315778
898.6         2.74837    0.316013
898.7         2.74851    0.315845
898.8         2.74897    0.315831
898.9         2.74905    0.315942
899           2.74946    0.316115
899.1         2.74998    0.315639
899.2         2.75044    0.315844
899.3         2.75058    0.315802
899.4          2.7508    0.315685
899.5         2.75102    0.315638
899.6         2.75172    0.315172
899.7         2.75183    0.315148
899.8         2.75216    0.314772
899.9         2.75247    0.314758
900           2.75262    0.314663
900.1         2.75277    0.314546
900.2         2.75338    0.314843
900.3         2.75397    0.314704
900.4         2.75413    0.314568
900.5         2.75458    0.314316
900.6         2.75482    0.314273
900.7           2.755    0.314195
900.8         2.75554    0.314391
900.9         2.75589    0.314288
901           2.75641    0.314265
901.1         2.75661    0.314583
901.2         2.75691    0.314916
901.3         2.75705     0.31475
901.4         2.75747    0.315066
901.5         2.75773     0.31485
901.6         2.75797    0.314679
901.7         2.75859    0.314696
901.8         2.75883    0.314864
901.9         2.75894    0.314775
902           2.75955    0.315221
902.1         2.75996    0.315245
902.2         2.76019    0.315255
902.3         2.76078    0.315442
902.4         2.76136    0.315635
902.5         2.76191    0.315819
902.6         2.76237    0.315627
902.7         2.76281    0.315394
902.8         2.76306    0.315247
902.9          2.7635     0.31545
903           2.76375    0.315211
903.1          2.7641    0.314938
903.2         2.76442    0.314796
903.3          2.7651    0.314376
903.4         2.76551    0.314532
903.5         2.76562    0.314498
903.6         2.76586     0.31439
903.7          2.7662    0.314212
903.8         2.76682    0.314247
903.9         2.76702    0.314271
904            2.7672    0.314185
904.1         2.76746    0.314138
904.2         2.76782    0.314404
904.3         2.76815    0.314801
904.4         2.76819    0.314762
904.5         2.76827    0.314671
904.6         2.76883    0.314767
904.7         2.76908    0.314984
904.8         2.76914     0.31503
904.9         2.76967    0.315049
905           2.76967    0.315049
905.1         2.77004    0.315141
905.2         2.77013    0.315037
905.3         2.77039    0.314914
905.4         2.77072    0.314908
905.5         2.77072    0.314908
905.6         2.77102    0.314901
905.7         2.77138    0.314837
905.8          2.7724    0.314314
905.9         2.77258    0.314117
906             2.773    0.314522
906.1         2.77354    0.314387
906.2         2.77383    0.314503
906.3         2.77408    0.314645
906.4         2.77444    0.314614
906.5         2.77458    0.314838
906.6         2.77518    0.314812
906.7          2.7755    0.314992
906.8         2.77575    0.314708
906.9         2.77629    0.315029
907            2.7765    0.315374
907.1         2.77716    0.314903
907.2         2.77724    0.314877
907.3         2.77761     0.31492
907.4         2.77767    0.315002
907.5         2.77829    0.314751
907.6         2.77839     0.31482
907.7         2.77905    0.314584
907.8         2.77925    0.314456
907.9         2.77974    0.314398
908           2.78017    0.314325
908.1          2.7803    0.314529
908.2         2.78089    0.314276
908.3         2.78128    0.314192
908.4         2.78164    0.314023
908.5         2.78243    0.313735
908.6         2.78271    0.313536
908.7         2.78313    0.313553
908.8         2.78313    0.313553
908.9          2.7841    0.314366
909           2.78441    0.314075
909.1         2.78473    0.313972
909.2         2.78485    0.314172
909.3         2.78517    0.313945
909.4         2.78602    0.314838
909.5         2.78628    0.314645
909.6         2.78648    0.314671
909.7         2.78684    0.314972
909.8         2.78702    0.314841
909.9         2.78711    0.314897
910           2.78744    0.315434
910.1         2.78776    0.315191
910.2         2.78798    0.315185
910.3         2.78852    0.315479
910.4         2.78852    0.315479
910.5         2.78892     0.31547
910.6         2.78897    0.315432
910.7         2.78924    0.315401
910.8         2.78947    0.315615
910.9         2.78963    0.315685
911           2.79033     0.31531
911.1         2.79065    0.315546
911.2         2.79103    0.315361
911.3         2.79122    0.315189
911.4         2.79145    0.315213
911.5         2.79218    0.315723
911.6         2.79277    0.315539
911.7         2.79296     0.31553
911.8         2.79352    0.314932
911.9          2.7938    0.315046
912           2.79439    0.314944
912.1         2.79439    0.314944
912.2         2.79517    0.315116
912.3         2.79535    0.315209
912.4         2.79575    0.315143
912.5         2.79625    0.315562
912.6         2.79689    0.316431
912.7         2.79712    0.316465
912.8         2.79753    0.316376
912.9         2.79758     0.31646
913           2.79806    0.316611
913.1         2.79845    0.316742
913.2         2.79851    0.316843
913.3         2.79864    0.316772
913.4         2.79894    0.316494
913.5         2.79922    0.316572
913.6         2.79949    0.316416
913.7         2.80055    0.315727
913.8         2.80077    0.315804
913.9         2.80115    0.315636
914           2.80132    0.315447
914.1         2.80164    0.315437
914.2         2.80205    0.315662
914.3         2.80244    0.315587
914.4           2.803    0.315811
914.5         2.80328    0.315889
914.6         2.80375    0.315634
914.7         2.80398    0.315679
914.8         2.80426    0.315717
914.9         2.80448    0.315534
915           2.80452    0.315518
915.1         2.80472    0.315329
915.2         2.80508    0.315342
915.3         2.80566    0.315421
915.4         2.80585    0.315605
915.5         2.80663    0.315213
915.6         2.80669    0.315144
915.7         2.80753     0.31543
915.8         2.80788    0.315826
915.9         2.80855    0.315807
916           2.80863    0.315862
916.1         2.80925    0.316127
916.2          2.8102    0.315597
916.3         2.81034    0.315824
916.4         2.81091    0.315911
916.5         2.81116     0.31574
916.6         2.81187    0.315883
916.7         2.81187    0.315883
916.8         2.81229    0.315829
916.9         2.81262    0.316305
917           2.81307    0.316421
917.1         2.81377    0.316027
917.2         2.81395    0.316312
917.3         2.81417    0.316268
917.4         2.81461     0.31611
917.5         2.81486     0.31606
917.6         2.81517    0.316224
917.7         2.81554    0.315959
917.8         2.81586    0.315706
917.9         2.81645    0.315861
918            2.8167    0.316147
918.1         2.81706     0.31618
918.2         2.81714     0.31609
918.3         2.81739    0.316009
918.4         2.81753    0.315894
918.5         2.81793    0.315867
918.6         2.81826    0.315936
918.7         2.81871    0.315576
918.8         2.81885    0.315531
918.9         2.81928    0.315571
919           2.81973    0.315704
919.1         2.82014    0.315672
919.2         2.82026    0.315545
919.3         2.82066     0.31544
919.4         2.82074    0.315578
919.5         2.82116    0.315575
919.6           2.822    0.316018
919.7          2.8221    0.315911
919.8         2.82237    0.315923
919.9         2.82272    0.315553
920           2.82289    0.315721
920.1         2.82312    0.315661
920.2         2.82331    0.315527
920.3         2.82373     0.31554
920.4         2.82401    0.315737
920.5         2.82429    0.315851
920.6         2.82447    0.315738
920.7          2.8247    0.315684
920.8         2.82504    0.315734
920.9         2.82535    0.315919
921           2.82568    0.315978
921.1         2.82596    0.315982
921.2         2.82617    0.315972
921.3         2.82647    0.315997
921.4         2.82697    0.315933
921.5         2.82717    0.316006
921.6         2.82758    0.316168
921.7         2.82758    0.316168
921.8         2.82784    0.316184
921.9         2.82793    0.316086
922           2.82824     0.31634
922.1         2.82846    0.316499
922.2         2.82896     0.31655
922.3         2.82921    0.316301
922.4         2.82935    0.316388
922.5         2.82957    0.316637
922.6         2.83001    0.317003
922.7         2.83011    0.316924
922.8         2.83071    0.316746
922.9         2.83103    0.316897
923           2.83134    0.317119
923.1         2.83147    0.317161
923.2         2.83207    0.316806
923.3          2.8323    0.316847
923.4         2.83242    0.316921
923.5         2.83289    0.317075
923.6         2.83302    0.316945
923.7         2.83327    0.316835
923.8         2.83382    0.317217
923.9         2.83382    0.317217
924           2.83411    0.317397
924.1         2.83418     0.31732
924.2         2.83453    0.317084
924.3         2.83463    0.317049
924.4         2.83491    0.316961
924.5         2.83532     0.31665
924.6         2.83647    0.316354
924.7         2.83671    0.316391
924.8         2.83692    0.316451
924.9         2.83785    0.317138
925           2.83791    0.317088
925.1         2.83819     0.31739
925.2         2.83846     0.31717
925.3         2.83942    0.317375
925.4         2.83962    0.317322
925.5         2.83999    0.317632
925.6         2.84077    0.316989
925.7         2.84108    0.316885
925.8         2.84139    0.316891
925.9         2.84171    0.316757
926           2.84198    0.316667
926.1         2.84232    0.316975
926.2         2.84243    0.316855
926.3         2.84283    0.316797
926.4         2.84344    0.316515
926.5         2.84378    0.316974
926.6         2.84423    0.317006
926.7         2.84459    0.317001
926.8         2.84518    0.317244
926.9          2.8457    0.317524
927            2.8458    0.317441
927.1         2.84648    0.317685
927.2         2.84665    0.317685
927.3         2.84676    0.317752
927.4         2.84705    0.317943
927.5         2.84749    0.318129
927.6         2.84756    0.318255
927.7         2.84822    0.318546
927.8         2.84856    0.318477
927.9         2.84878    0.318407
928           2.84906    0.318457
928.1          2.8494    0.318502
928.2          2.8495    0.318678
928.3          2.8501    0.318475
928.4         2.85061     0.31844
928.5          2.8513    0.318996
928.6         2.85174    0.319007
928.7         2.85198    0.319084
928.8          2.8522    0.319101
928.9         2.85278    0.318925
929           2.85278    0.318925
929.1         2.85313    0.319017
929.2         2.85363    0.318559
929.3         2.85486    0.318595
929.4         2.85522    0.318532
929.5         2.85556    0.318457
929.6         2.85563    0.318399
929.7         2.85635    0.318417
929.8         2.85645    0.318474
929.9         2.85681    0.318721
930           2.85694    0.318611
930.1         2.85694    0.318611
930.2         2.85737    0.318634
930.3         2.85788    0.318723
930.4         2.85808    0.318523
930.5         2.85832    0.318351
930.6         2.85901     0.31854
930.7          2.8594     0.31839
930.8         2.85966     0.31827
930.9         2.86003    0.318103
931           2.86018    0.318054
931.1         2.86053    0.318214
931.2         2.86124    0.318323
931.3         2.86152     0.31806
931.4         2.86181    0.317914
931.5         2.86224    0.317995
931.6         2.86264    0.317928
931.7         2.86289    0.317963
931.8         2.86333    0.317878
931.9         2.86346    0.317765
932           2.86355    0.317922
932.1         2.86413    0.317635
932.2         2.86467    0.317906
932.3         2.86491     0.31803
932.4         2.86527    0.318086
932.5         2.86571    0.317928
932.6         2.86571    0.317928
932.7         2.86624    0.318061
932.8         2.86663    0.318108
932.9         2.86675    0.318177
933           2.86705    0.318134
933.1         2.86738    0.318159
933.2         2.86756    0.318382
933.3         2.86804    0.318558
933.4         2.86822    0.318504
933.5         2.86824     0.31848
933.6          2.8686    0.318596
933.7         2.86884    0.318451
933.8         2.86911    0.318581
933.9         2.86934    0.318355
934           2.86974    0.318139
934.1         2.86995    0.317998
934.2         2.87012    0.317848
934.3         2.87057    0.318244
934.4         2.87057    0.318244
934.5         2.87109    0.317979
934.6          2.8713    0.317912
934.7         2.87184    0.317978
934.8         2.87222    0.318603
934.9         2.87246    0.318491
935           2.87283    0.318448
935.1         2.87316     0.31837
935.2         2.87385    0.318067
935.3         2.87411    0.318281
935.4         2.87431    0.318442
935.5         2.87475    0.318001
935.6         2.87498    0.318217
935.7         2.87563    0.317694
935.8         2.87635    0.317411
935.9         2.87677     0.31792
936           2.87704    0.317728
936.1         2.87729    0.317865
936.2         2.87747    0.317758
936.3         2.87773    0.317582
936.4         2.87801    0.317442
936.5         2.87838    0.317436
936.6          2.8787    0.317285
936.7         2.87895     0.31714
936.8         2.87935    0.317477
936.9         2.87997    0.317397
937           2.88075    0.317205
937.1         2.88103    0.317451
937.2         2.88144    0.317311
937.3         2.88266    0.316752
937.4         2.88295    0.316662
937.5         2.88316    0.316542
937.6         2.88351    0.316761
937.7         2.88385    0.317242
937.8         2.88406     0.31721
937.9          2.8844    0.317238
938           2.88454    0.317111
938.1           2.885    0.317449
938.2         2.88531     0.31758
938.3         2.88556    0.317474
938.4         2.88566    0.317421
938.5         2.88578    0.317297
938.6         2.88676    0.317467
938.7         2.88703    0.317519
938.8         2.88731    0.317455
938.9         2.88761    0.317654
939           2.88785    0.317752
939.1         2.88806    0.317539
939.2         2.88848     0.31712
939.3          2.8891    0.316833
939.4         2.88959    0.316909
939.5         2.88974    0.317092
939.6         2.89064    0.317614
939.7         2.89106    0.318056
939.8         2.89147    0.318051
939.9         2.89166    0.318279
940           2.89175    0.318186
940.1         2.89225    0.318505
940.2         2.89258    0.318684
940.3         2.89293    0.318898
940.4         2.89322    0.318708
940.5         2.89366    0.318659
940.6          2.8941    0.318937
940.7         2.89434    0.318798
940.8          2.8949    0.318577
940.9          2.8955    0.318248
941           2.89589    0.317978
941.1         2.89615    0.317729
941.2         2.89622    0.317707
941.3         2.89698    0.318247
941.4          2.8975    0.318881
941.5         2.89804    0.318917
941.6         2.89847    0.318767
941.7         2.89899    0.318632
941.8         2.89925    0.319063
941.9         2.89962    0.319295
942           2.89969    0.319229
942.1         2.90011    0.319483
942.2         2.90052    0.319631
942.3         2.90088     0.31992
942.4         2.90114    0.320053
942.5         2.90145    0.320144
942.6         2.90201    0.320824
942.7          2.9026    0.320951
942.8         2.90283    0.321077
942.9         2.90315    0.320939
943           2.90402    0.320539
943.1         2.90446    0.320487
943.2         2.90488    0.320489
943.3         2.90536     0.32046
943.4         2.90552     0.32054
943.5         2.90552     0.32054
943.6         2.90585    0.320527
943.7         2.90604    0.320543
943.8          2.9063    0.320656
943.9         2.90653    0.320545
944           2.90693    0.320525
944.1         2.90738    0.320783
944.2         2.90768    0.320971
944.3         2.90851    0.321107
944.4         2.90867    0.321146
944.5         2.90915    0.321392
944.6         2.90942    0.321518
944.7          2.9097    0.321821
944.8         2.90999    0.322031
944.9         2.91035    0.321926
945           2.91078     0.32173
945.1         2.91095    0.321953
945.2         2.91128    0.322066
945.3         2.91173    0.322033
945.4         2.91224    0.322009
945.5         2.91258    0.321668
945.6         2.91301    0.321626
945.7         2.91316    0.321779
945.8         2.91338    0.321782
945.9         2.91338    0.321782
946           2.91399    0.321681
946.1         2.91426    0.321606
946.2          2.9149    0.322183
946.3         2.91521     0.32241
946.4         2.91595    0.322166
946.5         2.91641    0.322455
946.6         2.91684    0.322212
946.7         2.91733    0.322158
946.8         2.91801    0.322124
946.9         2.91833     0.32215
947            2.9187    0.322044
947.1         2.91905    0.322172
947.2         2.91914    0.322331
947.3         2.91937    0.322413
947.4         2.91994    0.322437
947.5         2.92026     0.32213
947.6         2.92109    0.322457
947.7         2.92109    0.322457
947.8         2.92155      0.3226
947.9         2.92194    0.322348
948           2.92252     0.32254
948.1         2.92336    0.322651
948.2         2.92379    0.323073
948.3         2.92397    0.322935
948.4         2.92419    0.322724
948.5         2.92442    0.322576
948.6         2.92473    0.322893
948.7         2.92488    0.322855
948.8         2.92532    0.322895
948.9         2.92568    0.322864
949           2.92602     0.32285
949.1         2.92644    0.322897
949.2          2.9269    0.322693
949.3         2.92715    0.322771
949.4         2.92763    0.322507
949.5         2.92785    0.322537
949.6          2.9281    0.322369
949.7         2.92861    0.322418
949.8          2.9289    0.322337
949.9         2.92933    0.322242
950           2.92937    0.322301
950.1         2.92944    0.322236
950.2         2.93016    0.322215
950.3         2.93056    0.321977
950.4          2.9307    0.322223
950.5         2.93106    0.321975
950.6          2.9314    0.321711
950.7         2.93204    0.322238
950.8         2.93253    0.322323
950.9         2.93278    0.322401
951           2.93323    0.322882
951.1         2.93376    0.322871
951.2         2.93435    0.322809
951.3         2.93488    0.322287
951.4         2.93508    0.322461
951.5         2.93535    0.322242
951.6         2.93546    0.322293
951.7          2.9357    0.322058
951.8         2.93627    0.321882
951.9         2.93658    0.321584
952           2.93693    0.321367
952.1         2.93744     0.32135
952.2         2.93811    0.321698
952.3           2.939    0.321754
952.4         2.93909    0.321795
952.5         2.93931    0.321678
952.6         2.93959    0.321881
952.7         2.94026    0.322117
952.8         2.94048    0.322231
952.9         2.94077    0.322313
953           2.94088    0.322284
953.1         2.94132    0.322541
953.2         2.94132    0.322541
953.3         2.94132    0.322541
953.4         2.94165    0.322443
953.5         2.94212      0.3225
953.6         2.94238    0.322676
953.7         2.94257    0.322534
953.8         2.94278    0.322773
953.9         2.94334    0.323171
954           2.94341    0.323109
954.1         2.94347     0.32305
954.2         2.94463    0.322616
954.3         2.94505    0.323152
954.4         2.94547    0.323121
954.5         2.94566    0.323206
954.6         2.94591    0.322993
954.7         2.94642    0.323206
954.8         2.94662    0.323326
954.9          2.9467    0.323364
955           2.94685     0.32324
955.1         2.94719    0.323198
955.2          2.9481    0.322858
955.3         2.94841    0.323283
955.4         2.94856    0.323249
955.5          2.9489    0.323304
955.6         2.94901    0.323279
955.7         2.94949    0.323347
955.8         2.94971    0.323119
955.9         2.95005    0.323339
956           2.95048    0.323155
956.1         2.95069    0.322947
956.2           2.951    0.322865
956.3         2.95148    0.323173
956.4         2.95165    0.323307
956.5         2.95165    0.323307
956.6         2.95219    0.323023
956.7         2.95248    0.323027
956.8         2.95281    0.323121
956.9         2.95297    0.323389
957            2.9534    0.323183
957.1         2.95375    0.323247
957.2         2.95393    0.323069
957.3         2.95404    0.323044
957.4         2.95468    0.323725
957.5         2.95482    0.323663
957.6         2.95505    0.323865
957.7         2.95545    0.323654
957.8          2.9559    0.323788
957.9          2.9566    0.323716
958           2.95701    0.323699
958.1         2.95701    0.323699
958.2         2.95725    0.323721
958.3         2.95748    0.323619
958.4         2.95773    0.323618
958.5         2.95816    0.324107
958.6         2.95816    0.324107
958.7         2.95891    0.324456
958.8         2.95931    0.324313
958.9         2.95947    0.324286
959           2.96002     0.32457
959.1         2.96049    0.324628
959.2         2.96128     0.32466
959.3         2.96142    0.324629
959.4         2.96164      0.3247
959.5         2.96192    0.324527
959.6         2.96223    0.325054
959.7         2.96254    0.324962
959.8         2.96287    0.324968
959.9         2.96307    0.324773
960           2.96348    0.324607
960.1         2.96371    0.324885
960.2         2.96382    0.325071
960.3           2.965    0.325317
960.4         2.96545    0.325244
960.5         2.96545    0.325244
960.6          2.9657    0.325317
960.7         2.96661    0.326129
960.8         2.96684    0.326156
960.9         2.96741    0.326235
961           2.96784    0.325897
961.1         2.96816    0.326142
961.2         2.96881    0.326262
961.3         2.96905    0.326253
961.4         2.96943    0.326295
961.5         2.96943    0.326295
961.6         2.96982     0.32638
961.7         2.97005    0.326632
961.8         2.97066    0.326837
961.9         2.97085    0.326657
962           2.97119     0.32668
962.1         2.97125    0.326708
962.2         2.97159     0.32694
962.3          2.9718    0.326725
962.4         2.97195    0.326788
962.5         2.97216    0.326787
962.6         2.97216    0.326787
962.7         2.97278    0.326977
962.8         2.97334    0.327064
962.9         2.97383    0.326823
963           2.97424    0.326873
963.1         2.97468    0.326723
963.2         2.97549    0.326565
963.3         2.97568    0.326707
963.4         2.97583    0.326555
963.5         2.97654    0.327067
963.6         2.97654    0.327067
963.7         2.97701    0.327519
963.8         2.97744    0.327275
963.9         2.97765    0.327211
964            2.9778    0.327454
964.1          2.9785    0.327275
964.2          2.9788    0.327394
964.3         2.97888    0.327318
964.4         2.97917    0.327517
964.5         2.97928    0.327565
964.6         2.97973    0.327671
964.7         2.97996    0.327545
964.8         2.98029    0.327388
964.9         2.98054    0.327696
965           2.98065    0.327673
965.1         2.98084    0.327611
965.2         2.98118    0.327686
965.3         2.98165    0.327615
965.4         2.98179    0.327856
965.5          2.9821    0.327564
965.6         2.98228    0.327395
965.7         2.98246    0.327246
965.8          2.9828    0.327426
965.9         2.98313    0.327244
966           2.98351    0.327221
966.1         2.98379    0.327385
966.2         2.98379    0.327385
966.3         2.98413    0.327197
966.4         2.98499    0.327425
966.5         2.98536    0.327776
966.6         2.98568     0.32795
966.7           2.986    0.327719
966.8         2.98618    0.327767
966.9         2.98622    0.327729
967           2.98651    0.328025
967.1         2.98699    0.327651
967.2         2.98724    0.327535
967.3         2.98765    0.327595
967.4         2.98788    0.327693
967.5         2.98851    0.327529
967.6         2.98885    0.327769
967.7         2.98952    0.328087
967.8         2.99006    0.327695
967.9         2.99031    0.327564
968           2.99042    0.327456
968.1         2.99082    0.327538
968.2         2.99092    0.327453
968.3         2.99158    0.327844
968.4         2.99243    0.327544
968.5         2.99251    0.327475
968.6         2.99276    0.327455
968.7         2.99292     0.32773
968.8         2.99359    0.328247
968.9         2.99408    0.328454
969           2.99426    0.328674
969.1         2.99466    0.328686
969.2         2.99492    0.328722
969.3         2.99512    0.328627
969.4         2.99569    0.328682
969.5         2.99618    0.328319
969.6         2.99675    0.328547
969.7         2.99712    0.328566
969.8         2.99742    0.328635
969.9         2.99777    0.328414
970           2.99791    0.328386
970.1         2.99846    0.328586
970.2         2.99906    0.328502
970.3         2.99945    0.328758
970.4         2.99979    0.328977
970.5          3.0001    0.329087
970.6         3.00059    0.328975
970.7         3.00085    0.328808
970.8         3.00108    0.328969
970.9         3.00131    0.328993
971            3.0015    0.329213
971.1         3.00163    0.329438
971.2         3.00192    0.329307
971.3         3.00241    0.329481
971.4         3.00298     0.32982
971.5         3.00359    0.329817
971.6         3.00385     0.32964
971.7         3.00422    0.329401
971.8         3.00464    0.329451
971.9         3.00501    0.329263
972           3.00556    0.329617
972.1         3.00584    0.329594
972.2         3.00603     0.32952
972.3         3.00617    0.329757
972.4          3.0068    0.329388
972.5         3.00724    0.329391
972.6         3.00752    0.329211
972.7         3.00769    0.329431
972.8          3.0078    0.329408
972.9         3.00814    0.329498
973           3.00867    0.329496
973.1         3.00931    0.329251
973.2         3.00976     0.32926
973.3         3.01093     0.32907
973.4         3.01124    0.328764
973.5         3.01137    0.328817
973.6         3.01171    0.328609
973.7          3.0119    0.328747
973.8         3.01224    0.328588
973.9         3.01263    0.328853
974           3.01299    0.329459
974.1         3.01331    0.329467
974.2         3.01368    0.329343
974.3         3.01404    0.329356
974.4          3.0144    0.329744
974.5          3.0144    0.329744
974.6         3.01489     0.32982
974.7         3.01509    0.329723
974.8          3.0152    0.329701
974.9         3.01564    0.329674
975           3.01583    0.329586
975.1         3.01651    0.329634
975.2         3.01685    0.329475
975.3         3.01726    0.329541
975.4          3.0178    0.329655
975.5         3.01791    0.329833
975.6         3.01827    0.329727
975.7         3.01854    0.329788
975.8         3.01893    0.329843
975.9         3.01949    0.329785
976           3.01978    0.329893
976.1         3.01986    0.330034
976.2          3.0203     0.33009
976.3         3.02063    0.330084
976.4         3.02098    0.329813
976.5         3.02131      0.3297
976.6         3.02162    0.329912
976.7         3.02189    0.330168
976.8         3.02205    0.330232
976.9         3.02229    0.330648
977           3.02254    0.330408
977.1         3.02268    0.330465
977.2         3.02323    0.330653
977.3         3.02329    0.330598
977.4         3.02357    0.330658
977.5         3.02389    0.330684
977.6         3.02436      0.3306
977.7         3.02446    0.330767
977.8         3.02553    0.330436
977.9         3.02594     0.33055
978           3.02627    0.330966
978.1         3.02641    0.330833
978.2         3.02667    0.331025
978.3         3.02718    0.331294
978.4         3.02724    0.331314
978.5         3.02765    0.331078
978.6         3.02795    0.331199
978.7         3.02819     0.33096
978.8         3.02833    0.330936
978.9         3.02896    0.330852
979            3.0292    0.330858
979.1         3.02953    0.330974
979.2         3.03011    0.330861
979.3         3.03039    0.331099
979.4         3.03092     0.33125
979.5          3.0316    0.331108
979.6         3.03186    0.330853
979.7         3.03219    0.330747
979.8         3.03244    0.331032
979.9         3.03285    0.331094
980           3.03335    0.331037
980.1         3.03348    0.331257
980.2         3.03415     0.33122
980.3         3.03439    0.331074
980.4         3.03496    0.331484
980.5         3.03542    0.331336
980.6          3.0356    0.331305
980.7         3.03656    0.331669
980.8         3.03681    0.331623
980.9         3.03694    0.331495
981           3.03731    0.331726
981.1         3.03775    0.331401
981.2         3.03792    0.331691
981.3         3.03909    0.332432
981.4          3.0396    0.332276
981.5         3.04002     0.33241
981.6         3.04042    0.332435
981.7         3.04058    0.332362
981.8         3.04083    0.332214
981.9         3.04177    0.333036
982           3.04229    0.332905
982.1         3.04239    0.332812
982.2         3.04239    0.332812
982.3         3.04257    0.332885
982.4         3.04297    0.332941
982.5         3.04335    0.333064
982.6         3.04347     0.33327
982.7         3.04362     0.33321
982.8         3.04416    0.333936
982.9         3.04445    0.334012
983           3.04473    0.333854
983.1         3.04507    0.334072
983.2         3.04518    0.334055
983.3         3.04546    0.334119
983.4         3.04572    0.333857
983.5         3.04699    0.335277
983.6         3.04739    0.335067
983.7         3.04765    0.334815
983.8         3.04779    0.335054
983.9         3.04818    0.335129
984            3.0484    0.335032
984.1         3.04888    0.335219
984.2         3.04899    0.335108
984.3         3.04937    0.335155
984.4         3.04947     0.33533
984.5         3.04974    0.335589
984.6         3.05101    0.335368
984.7         3.05162    0.335431
984.8         3.05173    0.335323
984.9         3.05209    0.335614
985           3.05234    0.335837
985.1         3.05264    0.335936
985.2         3.05309     0.33619
985.3         3.05355    0.336257
985.4         3.05368    0.336479
985.5         3.05374      0.3365
985.6         3.05401    0.336642
985.7         3.05471    0.337129
985.8         3.05479    0.337049
985.9         3.05523    0.337199
986           3.05538    0.337251
986.1          3.0558     0.33691
986.2         3.05619      0.3374
986.3         3.05689    0.337271
986.4         3.05743     0.33718
986.5         3.05777    0.337019
986.6         3.05806    0.336973
986.7         3.05872    0.336943
986.8         3.05889     0.33687
986.9         3.05897     0.33679
987           3.05956    0.336915
987.1         3.05974    0.337053
987.2         3.05989    0.336904
987.3         3.05989    0.336904
987.4          3.0603    0.337101
987.5         3.06048    0.336929
987.6         3.06064    0.336985
987.7         3.06134    0.336954
987.8         3.06165     0.33665
987.9         3.06223    0.336774
988            3.0625    0.336792
988.1         3.06278    0.337007
988.2         3.06336    0.336947
988.3         3.06368    0.336955
988.4          3.0641    0.337119
988.5         3.06447    0.337022
988.6         3.06475    0.337282
988.7         3.06504    0.337206
988.8         3.06552    0.337151
988.9         3.06565    0.337028
989           3.06608    0.337118
989.1         3.06654    0.336899
989.2         3.06704    0.336777
989.3         3.06738    0.336725
989.4         3.06785     0.33644
989.5          3.0681    0.336267
989.6         3.06853    0.336688
989.7         3.06908    0.336486
989.8         3.06935    0.336693
989.9         3.06974    0.336356
990           3.07011    0.336529
990.1         3.07026    0.336579
990.2           3.071    0.336399
990.3         3.07138    0.336328
990.4         3.07152    0.336216
990.5         3.07185    0.336129
990.6         3.07209    0.336539
990.7         3.07218    0.336572
990.8         3.07258    0.336362
990.9         3.07339    0.336078
991           3.07354    0.336334
991.1         3.07376    0.336256
991.2         3.07415     0.33661
991.3         3.07441    0.336534
991.4         3.07539    0.336839
991.5         3.07589    0.336897
991.6         3.07589    0.336897
991.7         3.07622    0.336754
991.8         3.07672    0.336703
991.9         3.07686    0.336683
992           3.07697    0.336877
992.1         3.07715    0.336819
992.2         3.07723    0.336738
992.3         3.07772    0.336846
992.4         3.07833    0.336793
992.5         3.07859    0.336886
992.6         3.07909    0.336572
992.7         3.07937    0.336306
992.8         3.07961    0.336558
992.9         3.08004    0.336398
993           3.08028    0.336196
993.1         3.08077    0.336238
993.2         3.08107    0.336265
993.3         3.08166    0.336371
993.4         3.08226    0.335892
993.5         3.08248    0.336054
993.6         3.08268     0.33626
993.7         3.08311    0.335968
993.8         3.08353    0.335987
993.9         3.08399    0.336035
994            3.0842    0.336005
994.1         3.08476    0.335613
994.2         3.08551     0.33592
994.3         3.08596    0.336156
994.4         3.08635    0.335975
994.5         3.08663     0.33584
994.6         3.08735    0.335741
994.7         3.08781    0.336359
994.8          3.0885    0.336434
994.9         3.08871    0.336407
995           3.08939    0.336268
995.1          3.0897    0.336369
995.2         3.08981    0.336355
995.3         3.09006    0.336437
995.4         3.09044     0.33638
995.5         3.09079    0.336422
995.6         3.09085    0.336363
995.7         3.09107    0.336752
995.8         3.09131    0.336775
995.9         3.09187    0.336812
996           3.09223    0.337191
996.1         3.09235    0.337404
996.2         3.09262    0.337239
996.3         3.09298    0.337667
996.4         3.09347    0.337604
996.5         3.09426    0.337839
996.6          3.0946    0.338149
996.7         3.09487    0.338252
996.8         3.09564    0.338362
996.9         3.09577     0.33824
997           3.09612    0.338434
997.1         3.09655    0.339176
997.2         3.09681    0.339017
997.3         3.09731    0.339089
997.4         3.09737    0.339035
997.5         3.09783    0.338873
997.6         3.09833    0.338811
997.7          3.0988    0.338658
997.8         3.09904    0.338918
997.9         3.09942    0.338869
998           3.09966    0.338782
998.1         3.10009    0.339115
998.2         3.10042    0.339072
998.3         3.10079    0.339354
998.4         3.10106    0.339169
998.5         3.10142    0.339345
998.6         3.10189    0.339432
998.7         3.10216    0.339252
998.8         3.10266     0.33933
998.9         3.10287    0.339532
999            3.1033    0.339365
999.1          3.1036    0.339244
999.2         3.10413    0.339146
999.3         3.10442     0.33911
999.4         3.10463    0.339175
999.5         3.10519    0.339613
999.6         3.10561    0.339397
999.7         3.10633    0.339838
999.8         3.10682    0.339441
999.9         3.10712    0.339652
1000          3.10757    0.339325
1000.1        3.10784    0.339461
1000.2        3.10811    0.339307
1000.3        3.10878    0.340209
1000.4        3.10938    0.340253
1000.5         3.1095    0.340462
1000.6        3.10996    0.340118
1000.7         3.1105    0.340284
1000.8        3.11065    0.340265
1000.9        3.11099    0.340601
1001          3.11156     0.34035
1001.1        3.11169     0.34057
1001.2        3.11222    0.340681
1001.3        3.11265    0.340561
1001.4        3.11305    0.340647
1001.5         3.1132    0.340909
1001.6        3.11356    0.340698
1001.7        3.11395     0.34054
1001.8        3.11445    0.340715
1001.9        3.11474    0.340689
1002          3.11502    0.340597
1002.1        3.11557    0.340578
1002.2        3.11575    0.340404
1002.3        3.11601    0.340601
1002.4        3.11663    0.340335
1002.5        3.11683    0.340358
1002.6        3.11752    0.340456
1002.7         3.1179    0.340158
1002.8        3.11821    0.340365
1002.9        3.11833    0.340248
1003          3.11842    0.340225
1003.1        3.11858    0.340273
1003.2        3.11882    0.340355
1003.3        3.11908    0.340549
1003.4        3.11938    0.340445
1003.5        3.11951    0.340317
1003.6        3.11993    0.340882
1003.7        3.12011    0.340813
1003.8        3.12054     0.34087
1003.9        3.12068    0.340745
1004          3.12118    0.340725
1004.1        3.12147    0.340725
1004.2        3.12196    0.340802
1004.3        3.12237     0.34069
1004.4        3.12268    0.340978
1004.5        3.12303    0.341141
1004.6        3.12333    0.340945
1004.7        3.12348    0.340929
1004.8        3.12388    0.340665
1004.9        3.12412    0.340594
1005          3.12424    0.340812
1005.1        3.12432    0.340741
1005.2         3.1244    0.340767
1005.3        3.12514    0.340971
1005.4        3.12574    0.340979
1005.5        3.12587    0.341196
1005.6        3.12636    0.341475
1005.7        3.12713    0.341695
1005.8        3.12738    0.341563
1005.9         3.1278     0.34143
1006          3.12791    0.341625
1006.1        3.12816    0.341663
1006.2        3.12836    0.341886
1006.3        3.12851    0.341743
1006.4        3.12907    0.341608
1006.5        3.12928    0.341668
1006.6        3.12969    0.342144
1006.7        3.12976    0.342136
1006.8        3.13016    0.342381
1006.9        3.13077    0.342199
1007          3.13089    0.342408
1007.1         3.1316    0.342392
1007.2        3.13169    0.342419
1007.3        3.13205    0.342742
1007.4        3.13224    0.342627
1007.5        3.13249    0.342503
1007.6        3.13314    0.342853
1007.7        3.13333    0.342756
1007.8        3.13414    0.343075
1007.9        3.13427    0.343056
1008          3.13474      0.3432
1008.1        3.13531    0.343009
1008.2        3.13574    0.342737
1008.3        3.13597    0.342837
1008.4         3.1365     0.34318
1008.5        3.13756    0.342898
1008.6        3.13768    0.343117
1008.7        3.13799    0.343296
1008.8        3.13821    0.343084
1008.9        3.13842    0.342966
1009          3.13864    0.342888
1009.1        3.13908     0.34303
1009.2        3.13939    0.342897
1009.3        3.13987    0.342763
1009.4        3.14019    0.342699
1009.5        3.14046    0.342438
1009.6        3.14066    0.342625
1009.7        3.14117    0.342457
1009.8        3.14145     0.34256
1009.9        3.14164    0.342527
1010           3.1419    0.342582
1010.1         3.1423    0.342806
1010.2        3.14311    0.342372
1010.3        3.14326    0.342222
1010.4        3.14371    0.342212
1010.5        3.14376    0.342226
1010.6        3.14414    0.342028
1010.7        3.14443    0.342243
1010.8        3.14529    0.342058
1010.9        3.14562    0.341736
1011           3.1463    0.341295
1011.1        3.14643    0.341332
1011.2        3.14687    0.341376
1011.3        3.14719    0.341559
1011.4        3.14726    0.341488
1011.5        3.14762    0.341933
1011.6        3.14789    0.341671
1011.7        3.14909    0.341715
1011.8        3.14932    0.341639
1011.9        3.15001      0.3418
1012          3.15023    0.341951
1012.1        3.15066    0.341871
1012.2        3.15105    0.341497
1012.3         3.1516    0.341691
1012.4        3.15189    0.341423
1012.5        3.15199    0.341452
1012.6        3.15258    0.341529
1012.7        3.15281     0.34179
1012.8        3.15313    0.341566
1012.9        3.15362     0.34159
1013          3.15449    0.341696
1013.1        3.15489    0.341305
1013.2        3.15522    0.341529
1013.3        3.15565    0.341785
1013.4        3.15602    0.341522
1013.5        3.15648    0.341523
1013.6        3.15688    0.341526
1013.7         3.1572    0.341795
1013.8        3.15755    0.342404
1013.9        3.15784    0.342747
1014          3.15821    0.342641
1014.1         3.1586    0.343022
1014.2        3.15895    0.342838
1014.3        3.15947    0.342924
1014.4        3.15982    0.342806
1014.5        3.16008    0.343036
1014.6        3.16046    0.343245
1014.7        3.16091    0.343089
1014.8        3.16095    0.343049
1014.9        3.16135    0.343548
1015          3.16187    0.343649
1015.1        3.16202    0.343502
1015.2        3.16237    0.343296
1015.3        3.16283     0.34356
1015.4        3.16361    0.343766
1015.5        3.16373    0.343648
1015.6        3.16458     0.34328
1015.7        3.16493    0.343303
1015.8        3.16545    0.343227
1015.9        3.16582    0.343402
1016          3.16613    0.343464
1016.1        3.16644    0.343283
1016.2        3.16656    0.343275
1016.3        3.16755    0.343053
1016.4        3.16841    0.343646
1016.5        3.16847    0.343595
1016.6        3.16869    0.343483
1016.7        3.16878    0.343508
1016.8        3.16992    0.343281
1016.9        3.16992    0.343281
1017          3.17049    0.343134
1017.1        3.17073    0.343323
1017.2        3.17166    0.344115
1017.3        3.17166    0.344115
1017.4        3.17178    0.343995
1017.5         3.1723    0.343898
1017.6        3.17275    0.343908
1017.7          3.173    0.343775
1017.8        3.17344    0.343711
1017.9        3.17344    0.343711
1018          3.17376    0.343395
1018.1        3.17387    0.343598
1018.2        3.17403    0.343584
1018.3        3.17452    0.343377
1018.4        3.17452    0.343377
1018.5        3.17481    0.343593
1018.6        3.17534     0.34362
1018.7         3.1757    0.343515
1018.8        3.17655    0.343625
1018.9        3.17686    0.343431
1019          3.17714    0.343265
1019.1        3.17775     0.34382
1019.2        3.17806    0.344008
1019.3        3.17854    0.344666
1019.4         3.1793    0.344385
1019.5        3.17966    0.344355
1019.6        3.18005    0.344406
1019.7        3.18037    0.344221
1019.8        3.18107    0.344452
1019.9        3.18133     0.34461
1020          3.18204    0.345258
1020.1        3.18253    0.345164
1020.2        3.18294    0.344892
1020.3        3.18323    0.344998
1020.4        3.18356    0.345232
1020.5        3.18369    0.345226
1020.6        3.18388    0.345356
1020.7        3.18406    0.345659
1020.8         3.1843    0.345672
1020.9        3.18486    0.345636
1021          3.18506    0.345838
1021.1         3.1853    0.345964
1021.2        3.18579    0.346044
1021.3        3.18661    0.346329
1021.4        3.18661    0.346329
1021.5        3.18719    0.346364
1021.6        3.18755    0.346655
1021.7        3.18765    0.346554
1021.8        3.18814    0.346781
1021.9        3.18866    0.347082
1022           3.1889    0.347306
1022.1        3.18952    0.347425
1022.2         3.1898    0.347277
1022.3        3.19024    0.346957
1022.4        3.19093    0.347698
1022.5        3.19116    0.347687
1022.6         3.1918    0.347772
1022.7        3.19216    0.347444
1022.8        3.19258    0.347672
1022.9        3.19291    0.347547
1023          3.19325    0.347627
1023.1        3.19384    0.348114
1023.2        3.19431    0.348323
1023.3        3.19468    0.348685
1023.4        3.19505    0.349102
1023.5        3.19545     0.34903
1023.6        3.19559    0.348895
1023.7        3.19617    0.348987
1023.8        3.19663    0.349077
1023.9        3.19731    0.348758
1024          3.19745    0.348752
1024.1        3.19807    0.348933
1024.2        3.19842    0.349015
1024.3        3.19934    0.349076
1024.4        3.19957    0.348991
1024.5        3.19998    0.349288
1024.6        3.20025    0.349157
1024.7        3.20053    0.349331
1024.8        3.20137    0.349394
1024.9        3.20162    0.349275
1025          3.20162    0.349275
1025.1        3.20213    0.349326
1025.2        3.20224    0.349352
1025.3         3.2028     0.34954
1025.4        3.20385    0.349572
1025.5        3.20453    0.349557
1025.6        3.20484    0.349462
1025.7        3.20523    0.349561
1025.8        3.20588    0.349197
1025.9        3.20633    0.349453
1026          3.20659    0.349485
1026.1        3.20659    0.349485
1026.2        3.20746    0.350125
1026.3        3.20759    0.350348
1026.4        3.20799    0.350489
1026.5        3.20814    0.350332
1026.6        3.20891     0.35064
1026.7         3.2095    0.350489
1026.8        3.20993    0.350805
1026.9        3.21038    0.351289
1027           3.2114    0.352284
1027.1         3.2118    0.352851
1027.2        3.21241    0.352866
1027.3        3.21276    0.353078
1027.4        3.21314     0.35309
1027.5        3.21377    0.352878
1027.6        3.21391    0.352731
1027.7        3.21431    0.352879
1027.8        3.21449    0.352719
1027.9        3.21557     0.35232
1028          3.21638     0.35353
1028.1        3.21671    0.353784
1028.2        3.21712    0.353665
1028.3         3.2175    0.353796
1028.4        3.21799    0.354095
1028.5        3.21887    0.354324
1028.6        3.21896    0.354344
1028.7        3.21955    0.354341
1028.8        3.21977    0.354538
1028.9        3.22053    0.354512
1029          3.22083    0.354506
1029.1         3.2213    0.354473
1029.2        3.22211    0.353783
1029.3        3.22275    0.353741
1029.4        3.22336    0.353589
1029.5        3.22441    0.353018
1029.6        3.22491     0.35279
1029.7        3.22512    0.352694
1029.8         3.2255    0.352568
1029.9        3.22604    0.352807
1030          3.22653       0.353
1030.1        3.22662    0.352915
1030.2        3.22697    0.352828
1030.3        3.22736    0.352754
1030.4        3.22803    0.352356
1030.5        3.22858    0.352371
1030.6        3.22873    0.352235
1030.7        3.22896     0.35213
1030.8        3.22931    0.352027
1030.9        3.22997    0.351924
1031          3.23035    0.352242
1031.1        3.23054    0.352157
1031.2        3.23075    0.352026
1031.3        3.23117    0.352087
1031.4        3.23155    0.352171
1031.5        3.23219    0.352466
1031.6        3.23277    0.352507
1031.7        3.23291    0.352505
1031.8         3.2339    0.352999
1031.9         3.2344    0.353003
1032            3.235    0.353171
1032.1        3.23541    0.352938
1032.2        3.23541    0.352938
1032.3        3.23578    0.352817
1032.4         3.2361    0.353039
1032.5        3.23631     0.35285
1032.6        3.23663    0.353068
1032.7        3.23683    0.353187
1032.8        3.23719     0.35345
1032.9        3.23751    0.353448
1033          3.23782    0.353157
1033.1        3.23835    0.353235
1033.2        3.23853    0.353069
1033.3        3.23928    0.353705
1033.4         3.2398     0.35384
1033.5        3.24006    0.353992
1033.6        3.24107    0.354143
1033.7        3.24138    0.354201
1033.8        3.24175    0.354663
1033.9        3.24193    0.354561
1034           3.2423    0.355217
1034.1        3.24265    0.355113
1034.2        3.24306    0.355152
1034.3        3.24355    0.355347
1034.4        3.24394    0.355399
1034.5        3.24424    0.355111
1034.6        3.24481    0.355238
1034.7        3.24507    0.355474
1034.8        3.24549    0.355504
1034.9        3.24588    0.355699
1035          3.24628     0.35556
1035.1        3.24682    0.355729
1035.2        3.24703    0.355913
1035.3        3.24715    0.355936
1035.4        3.24756    0.356354
1035.5        3.24794    0.356088
1035.6        3.24829     0.35597
1035.7        3.24866     0.35599
1035.8        3.24901    0.356252
1035.9        3.24939    0.355943
1036          3.24966    0.356121
1036.1        3.24997    0.356333
1036.2        3.25026    0.356354
1036.3        3.25067    0.356388
1036.4        3.25109    0.356511
1036.5         3.2518    0.356169
1036.6        3.25205    0.356189
1036.7        3.25214    0.356355
1036.8        3.25281    0.356881
1036.9        3.25281    0.356881
1037          3.25345    0.357089
1037.1        3.25378    0.357023
1037.2        3.25395    0.357025
1037.3        3.25421    0.357146
1037.4        3.25445     0.35715
1037.5        3.25469    0.357172
1037.6         3.2551    0.357665
1037.7        3.25549    0.357506
1037.8        3.25596    0.357661
1037.9        3.25677    0.357731
1038          3.25729     0.35811
1038.1        3.25744    0.358113
1038.2        3.25787    0.358159
1038.3        3.25787    0.358159
1038.4        3.25831    0.358072
1038.5        3.25883    0.358269
1038.6        3.25911    0.358592
1038.7        3.25946    0.358424
1038.8        3.25993    0.359143
1038.9        3.26035     0.35923
1039          3.26072    0.359229
1039.1        3.26088    0.359232
1039.2        3.26108    0.359581
1039.3        3.26214    0.359154
1039.4        3.26238    0.359008
1039.5        3.26281    0.359279
1039.6        3.26319    0.359421
1039.7        3.26343    0.359317
1039.8        3.26384    0.359399
1039.9        3.26419    0.359499
1040          3.26445    0.359691
1040.1        3.26513    0.359269
1040.2        3.26527    0.359122
1040.3        3.26582    0.358967
1040.4        3.26595    0.359184
1040.5        3.26612    0.359479
1040.6        3.26663    0.359695
1040.7        3.26783    0.359182
1040.8        3.26795    0.359395
1040.9        3.26835    0.359159
1041          3.26858     0.35895
1041.1        3.26961    0.359049
1041.2        3.26989    0.359223
1041.3         3.2703    0.359103
1041.4        3.27067    0.359207
1041.5         3.2711     0.35896
1041.6        3.27125    0.358965
1041.7        3.27157    0.359094
1041.8        3.27247    0.358861
1041.9        3.27295    0.359035
1042          3.27305    0.358933
1042.1        3.27357     0.35878
1042.2        3.27357     0.35878
1042.3        3.27395    0.358749
1042.4        3.27419    0.358617
1042.5        3.27458    0.358776
1042.6        3.27502    0.358989
1042.7        3.27537    0.359419
1042.8         3.2757    0.359095
1042.9        3.27593    0.359242
1043          3.27611    0.359256
1043.1        3.27668    0.359506
1043.2        3.27724    0.359648
1043.3        3.27768    0.359676
1043.4        3.27782    0.359701
1043.5        3.27831    0.359803
1043.6         3.2786     0.35958
1043.7        3.27887    0.359664
1043.8        3.27934    0.359701
1043.9        3.27959    0.359897
1044          3.27975    0.359738
1044.1        3.28026     0.36013
1044.2        3.28063    0.359788
1044.3        3.28132     0.35945
1044.4        3.28183    0.359624
1044.5        3.28263    0.360367
1044.6        3.28271    0.360293
1044.7        3.28321    0.360384
1044.8        3.28357    0.360719
1044.9        3.28419    0.360449
1045          3.28433    0.360693
1045.1        3.28477    0.360528
1045.2        3.28515    0.360733
1045.3         3.2855    0.361024
1045.4        3.28619    0.361296
1045.5        3.28655    0.361514
1045.6        3.28708    0.361361
1045.7        3.28757    0.361504
1045.8        3.28785    0.361444
1045.9        3.28826    0.361638
1046          3.28897    0.361632
1046.1        3.28939    0.361464
1046.2         3.2895    0.361347
1046.3         3.2898     0.36107
1046.4         3.2902     0.36137
1046.5        3.29037    0.361187
1046.6        3.29064    0.360922
1046.7        3.29076    0.361132
1046.8        3.29121    0.360853
1046.9        3.29152    0.360753
1047           3.2921    0.361377
1047.1        3.29244    0.361415
1047.2        3.29256    0.361305
1047.3        3.29266    0.361311
1047.4        3.29334    0.361784
1047.5        3.29437    0.361379
1047.6        3.29466    0.361408
1047.7        3.29481    0.361431
1047.8        3.29501     0.36162
1047.9        3.29564    0.362447
1048          3.29609    0.362668
1048.1        3.29627    0.362695
1048.2        3.29656     0.36281
1048.3        3.29734    0.362975
1048.4        3.29744    0.363149
1048.5        3.29769    0.363048
1048.6         3.2982    0.363428
1048.7        3.29902    0.362742
1048.8        3.29931    0.362927
1048.9        3.29957    0.362966
1049          3.30029    0.362897
1049.1        3.30029    0.362897
1049.2        3.30083    0.363054
1049.3         3.3012    0.363094
1049.4        3.30135    0.362959
1049.5        3.30225    0.362752
1049.6        3.30268    0.362483
1049.7        3.30305    0.362666
1049.8        3.30348    0.362772
1049.9        3.30357    0.362785
1050          3.30412     0.36305
1050.1        3.30486    0.363192
1050.2        3.30511    0.362951
1050.3        3.30533    0.362983
1050.4        3.30585    0.363365
1050.5        3.30654     0.36342
1050.6        3.30694    0.363151
1050.7        3.30741    0.362965
1050.8        3.30843    0.363314
1050.9        3.30843    0.363314
1051          3.30891    0.363441
1051.1        3.30919    0.363508
1051.2        3.30959    0.363292
1051.3        3.30969    0.363298
1051.4         3.3106     0.36334
1051.5        3.31097    0.363628
1051.6        3.31122    0.363651
1051.7         3.3116    0.363485
1051.8        3.31264    0.364319
1051.9         3.3129    0.364422
1052          3.31302    0.364431
1052.1        3.31332    0.364321
1052.2         3.3137    0.364295
1052.3        3.31432    0.364383
1052.4        3.31459    0.364239
1052.5        3.31548    0.364128
1052.6        3.31609    0.363852
1052.7        3.31654    0.364353
1052.8        3.31673    0.364177
1052.9        3.31715    0.364235
1053           3.3175    0.364132
1053.1        3.31814    0.364236
1053.2        3.31814    0.364236
1053.3        3.31889    0.364343
1053.4        3.31901    0.364236
1053.5        3.31947    0.364599
1053.6        3.31965    0.364529
1053.7        3.31991    0.364553
1053.8        3.32068    0.364346
1053.9        3.32136    0.364367
1054          3.32179    0.364627
1054.1        3.32192    0.364508
1054.2        3.32294    0.365296
1054.3        3.32448    0.366135
1054.4        3.32462    0.366071
1054.5        3.32491    0.366224
1054.6        3.32534    0.366331
1054.7         3.3257    0.366111
1054.8        3.32598    0.366416
1054.9        3.32643    0.366416
1055          3.32781    0.367628
1055.1        3.32817    0.367377
1055.2        3.32859    0.367857
1055.3         3.3291    0.367735
1055.4        3.32983    0.368284
1055.5        3.33028    0.368233
1055.6        3.33126     0.36856
1055.7        3.33164    0.368454
1055.8        3.33205    0.368359
1055.9        3.33322    0.368152
1056          3.33376    0.368473
1056.1         3.3339     0.36849
1056.2        3.33412    0.368712
1056.3        3.33427    0.368725
1056.4         3.3349    0.368643
1056.5        3.33641    0.369774
1056.6        3.33641    0.369774
1056.7          3.337    0.369851
1056.8        3.33749    0.369773
1056.9        3.33785    0.369968
1057          3.33842    0.369728
1057.1        3.33887    0.370004
1057.2        3.33942     0.36967
1057.3        3.33954    0.369881
1057.4        3.34016    0.370264
1057.5        3.34109      0.3703
1057.6        3.34131    0.370207
1057.7        3.34191    0.369708
1057.8        3.34227    0.370023
1057.9        3.34257    0.369726
1058           3.3432    0.369673
1058.1        3.34361    0.369797
1058.2        3.34402     0.37006
1058.3        3.34478    0.370787
1058.4        3.34504    0.370656
1058.5        3.34546    0.370454
1058.6        3.34592    0.370991
1058.7        3.34614    0.370795
1058.8        3.34659    0.370925
1058.9        3.34746    0.370865
1059          3.34746    0.370865
1059.1        3.34798     0.37113
1059.2        3.34821    0.371006
1059.3        3.34864    0.371202
1059.4        3.34882    0.371503
1059.5        3.34898    0.371796
1059.6        3.34925    0.372021
1059.7         3.3498    0.372014
1059.8        3.35027    0.372086
1059.9        3.35041    0.371966
1060          3.35078     0.37175
1060.1        3.35141    0.372222
1060.2        3.35175    0.372005
1060.3        3.35233    0.372018
1060.4        3.35284    0.371671
1060.5        3.35321    0.371773
1060.6        3.35321    0.371773
1060.7        3.35376       0.372
1060.8        3.35395    0.372194
1060.9        3.35428    0.372015
1061          3.35534     0.37182
1061.1        3.35549    0.372086
1061.2        3.35598    0.371623
1061.3        3.35676    0.371712
1061.4        3.35821    0.373006
1061.5        3.35835    0.372857
1061.6        3.35891    0.372646
1061.7        3.35931    0.372851
1061.8        3.35959    0.372574
1061.9        3.35974    0.372586
1062          3.36026     0.37274
1062.1        3.36056    0.372479
1062.2        3.36056    0.372479
1062.3        3.36082     0.37274
1062.4        3.36127    0.372419
1062.5        3.36135    0.372332
1062.6        3.36172    0.372497
1062.7        3.36251    0.372364
1062.8        3.36262    0.372549
1062.9        3.36293    0.372399
1063          3.36331     0.37262
1063.1        3.36385    0.372469
1063.2        3.36397    0.372683
1063.3        3.36415     0.37261
1063.4        3.36444     0.37292
1063.5        3.36499    0.372659
1063.6        3.36539    0.373197
1063.7        3.36604     0.37327
1063.8        3.36648    0.373459
1063.9        3.36693    0.373509
1064           3.3672    0.373829
1064.1         3.3675    0.374151
1064.2        3.36784    0.374741
1064.3        3.36807    0.374667
1064.4        3.36807    0.374667
1064.5        3.36865    0.374581
1064.6        3.36907    0.374826
1064.7        3.36969    0.375068
1064.8        3.37002    0.375234
1064.9        3.37033    0.374956
1065           3.3711    0.374911
1065.1        3.37125    0.374779
1065.2        3.37168    0.375003
1065.3        3.37179    0.375011
1065.4        3.37205    0.374912
1065.5        3.37237     0.37475
1065.6        3.37286    0.374835
1065.7        3.37304    0.374849
1065.8        3.37356    0.374834
1065.9        3.37382    0.375086
1066          3.37382    0.375086
1066.1         3.3741     0.37496
1066.2        3.37489    0.375113
1066.3        3.37535     0.37572
1066.4        3.37583    0.375425
1066.5        3.37614    0.375631
1066.6        3.37679    0.375778
1066.7         3.3772    0.375898
1066.8        3.37774    0.375676
1066.9        3.37774    0.375676
1067          3.37812    0.375417
1067.1        3.37827    0.375435
1067.2        3.37876    0.375392
1067.3        3.37914    0.375256
1067.4        3.37963    0.375418
1067.5        3.37991    0.375558
1067.6        3.38032    0.375675
1067.7        3.38071    0.375372
1067.8        3.38113    0.375566
1067.9        3.38208    0.376327
1068          3.38242    0.376223
1068.1         3.3828    0.376643
1068.2        3.38321    0.376389
1068.3        3.38418    0.376502
1068.4        3.38471    0.376255
1068.5        3.38527    0.376638
1068.6        3.38527    0.376638
1068.7        3.38608    0.377026
1068.8        3.38632    0.376989
1068.9         3.3873    0.377199
1069          3.38746     0.37722
1069.1         3.3881    0.377382
1069.2        3.38822    0.377256
1069.3        3.38938    0.377098
1069.4        3.38982    0.377208
1069.5        3.38999    0.377171
1069.6        3.39038    0.377487
1069.7        3.39071     0.37728
1069.8         3.3917    0.376966
1069.9        3.39204       0.377
1070          3.39259    0.376963
1070.1        3.39339    0.377099
1070.2        3.39424    0.377053
1070.3        3.39454    0.377071
1070.4        3.39521    0.376947
1070.5        3.39568    0.376797
1070.6        3.39647    0.376546
1070.7        3.39674    0.376705
1070.8        3.39704     0.37659
1070.9        3.39732    0.376505
1071          3.39746    0.376758
1071.1        3.39766    0.376769
1071.2        3.39813    0.376634
1071.3         3.3984    0.376704
1071.4        3.39887    0.376932
1071.5        3.39931    0.376907
1071.6        3.39978    0.377359
1071.7        3.40022    0.377027
1071.8        3.40077    0.376747
1071.9        3.40159    0.377116
1072          3.40169    0.377033
1072.1        3.40209    0.376928
1072.2        3.40263    0.377524
1072.3        3.40316    0.377157
1072.4        3.40339    0.377318
1072.5        3.40362    0.377386
1072.6        3.40389    0.377281
1072.7        3.40407    0.377587
1072.8        3.40478     0.37725
1072.9        3.40535    0.377372
1073          3.40588    0.377199
1073.1        3.40623    0.376999
1073.2        3.40662    0.377288
1073.3        3.40738    0.377362
1073.4         3.4076    0.377295
1073.5        3.40849    0.378039
1073.6          3.409     0.37796
1073.7        3.40946    0.377867
1073.8        3.40982    0.377934
1073.9        3.40996    0.377943
1074           3.4104    0.378105
1074.1         3.4104    0.378105
1074.2        3.41098    0.377604
1074.3        3.41199     0.37789
1074.4        3.41239    0.377895
1074.5        3.41239    0.377895
1074.6        3.41285    0.377642
1074.7        3.41313    0.377937
1074.8        3.41356    0.378262
1074.9        3.41394    0.378721
1075          3.41443    0.378873
1075.1        3.41491    0.379038
1075.2        3.41566    0.379568
1075.3        3.41579    0.379575
1075.4        3.41632    0.379471
1075.5        3.41644    0.379477
1075.6        3.41654    0.379652
1075.7        3.41683    0.379526
1075.8         3.4171    0.379385
1075.9         3.4179    0.379114
1076          3.41805    0.378983
1076.1        3.41853    0.378984
1076.2        3.41866    0.379219
1076.3        3.41878    0.379237
1076.4        3.41948    0.379771
1076.5        3.41959    0.379657
1076.6        3.42049     0.37939
1076.7        3.42106    0.379257
1076.8        3.42133    0.379208
1076.9        3.42143    0.379382
1077          3.42195    0.379426
1077.1        3.42222    0.379454
1077.2        3.42276    0.379636
1077.3        3.42325    0.379611
1077.4        3.42347    0.379548
1077.5        3.42368    0.379339
1077.6        3.42378    0.379225
1077.7        3.42417    0.379437
1077.8        3.42459    0.379601
1077.9        3.42533    0.379715
1078          3.42563    0.379972
1078.1        3.42583    0.380329
1078.2         3.4263    0.380472
1078.3        3.42661     0.38075
1078.4         3.4269    0.380639
1078.5        3.42714    0.380915
1078.6        3.42762    0.380631
1078.7        3.42779    0.380489
1078.8        3.42847    0.380913
1078.9        3.42862    0.380779
1079          3.42918    0.380881
1079.1        3.42918    0.380881
1079.2        3.42959    0.380759
1079.3        3.42985    0.380641
1079.4           3.43    0.380907
1079.5        3.43054    0.380866
1079.6        3.43093     0.38078
1079.7        3.43217    0.381715
1079.8        3.43292    0.381537
1079.9         3.4332    0.381561
1080          3.43354    0.381438
1080.1        3.43419    0.381727
1080.2        3.43474    0.382047
1080.3         3.4349    0.381909
1080.4        3.43505    0.381842
1080.5        3.43568    0.381789
1080.6        3.43645    0.382177
1080.7         3.4366    0.382442
1080.8        3.43687    0.382356
1080.9         3.4372    0.382654
1081          3.43797    0.383027
1081.1        3.43859    0.382975
1081.2        3.43934     0.38305
1081.3        3.43992    0.383062
1081.4        3.44088     0.38307
1081.5        3.44132    0.383163
1081.6        3.44172    0.383033
1081.7        3.44212    0.382791
1081.8        3.44236    0.382962
1081.9         3.4429    0.382867
1082          3.44297     0.38287
1082.1        3.44356    0.382857
1082.2        3.44396    0.382585
1082.3        3.44427      0.3828
1082.4        3.44481    0.382469
1082.5        3.44514    0.382607
1082.6        3.44586    0.382711
1082.7        3.44641    0.382853
1082.8         3.4467    0.382881
1082.9        3.44722    0.382513
1083          3.44748     0.38254
1083.1        3.44794    0.382812
1083.2        3.44821    0.382725
1083.3        3.44878     0.38232
1083.4        3.44927    0.382341
1083.5        3.44943    0.382368
1083.6        3.44993    0.382488
1083.7         3.4504     0.38223
1083.8        3.45098    0.382773
1083.9         3.4513    0.382629
1084          3.45168    0.382558
1084.1        3.45195    0.382502
1084.2        3.45237    0.382772
1084.3        3.45286     0.38307
1084.4        3.45316    0.383171
1084.5        3.45344     0.38343
1084.6        3.45422    0.382916
1084.7        3.45456    0.383115
1084.8         3.4552    0.383269
1084.9        3.45542    0.383309
1085          3.45564    0.383245
1085.1        3.45605    0.383207
1085.2        3.45636    0.383263
1085.3        3.45662    0.383709
1085.4        3.45741    0.383595
1085.5        3.45803    0.383705
1085.6        3.45941    0.384222
1085.7        3.45973    0.384538
1085.8        3.46005    0.384404
1085.9        3.46111    0.383724
1086           3.4615    0.384017
1086.1         3.4619    0.383895
1086.2        3.46205    0.383899
1086.3         3.4628    0.384188
1086.4         3.4631    0.384022
1086.5         3.4636    0.384247
1086.6        3.46374    0.384252
1086.7        3.46399    0.384488
1086.8        3.46426    0.384783
1086.9        3.46475    0.384634
1087          3.46518     0.38501
1087.1        3.46582    0.385839
1087.2        3.46639    0.386002
1087.3        3.46659    0.385895
1087.4        3.46774    0.386138
1087.5        3.46806    0.385957
1087.6        3.46839    0.386018
1087.7        3.46879    0.386157
1087.8        3.46898    0.386085
1087.9        3.46922    0.386234
1088          3.46962    0.386053
1088.1        3.46962    0.386053
1088.2        3.47008    0.386229
1088.3        3.47051    0.386406
1088.4        3.47096    0.386976
1088.5        3.47128    0.386913
1088.6          3.472    0.386761
1088.7        3.47266    0.387088
1088.8        3.47321    0.387392
1088.9        3.47365    0.387266
1089           3.4739    0.387137
1089.1         3.4742    0.387296
1089.2         3.4748    0.387128
1089.3        3.47506     0.38723
1089.4        3.47506     0.38723
1089.5        3.47543    0.387439
1089.6        3.47568    0.387652
1089.7        3.47568    0.387652
1089.8        3.47636    0.388048
1089.9        3.47706    0.388376
1090          3.47748    0.388743
1090.1        3.47803    0.389281
1090.2        3.47803    0.389281
1090.3         3.4785    0.389516
1090.4        3.47858    0.389436
1090.5        3.47896    0.389705
1090.6        3.47939    0.389737
1090.7        3.47981    0.389712
1090.8        3.47999    0.389882
1090.9        3.48009    0.389794
1091          3.48052    0.389669
1091.1        3.48052    0.389669
1091.2          3.481    0.389783
1091.3        3.48109    0.389802
1091.4        3.48149    0.389636
1091.5         3.4816    0.389536
1091.6        3.48186    0.389602
1091.7         3.4828     0.38921
1091.8        3.48327    0.389103
1091.9        3.48375    0.389054
1092          3.48439    0.389664
1092.1        3.48484    0.389724
1092.2        3.48518    0.389513
1092.3        3.48548    0.389381
1092.4        3.48661    0.388727
1092.5        3.48679    0.389025
1092.6        3.48705    0.388798
1092.7        3.48755    0.388831
1092.8        3.48796     0.38871
1092.9        3.48866    0.388366
1093          3.48884    0.388369
1093.1        3.48932    0.388559
1093.2        3.48939     0.38856
1093.3        3.48965    0.388776
1093.4        3.49018    0.388374
1093.5        3.49039    0.388414
1093.6         3.4908    0.388543
1093.7        3.49117    0.388376
1093.8        3.49161    0.388488
1093.9        3.49194    0.388528
1094          3.49226    0.388798
1094.1        3.49265    0.388514
1094.2        3.49292    0.388569
1094.3        3.49323    0.388433
1094.4        3.49364    0.388362
1094.5        3.49373    0.388364
1094.6        3.49431    0.388156
1094.7        3.49457    0.388369
1094.8        3.49482    0.388542
1094.9        3.49539    0.388579
1095          3.49577    0.388535
1095.1        3.49602    0.388806
1095.2        3.49627    0.388834
1095.3        3.49665    0.389073
1095.4        3.49716    0.388795
1095.5         3.4976    0.388595
1095.6        3.49821    0.388513
1095.7        3.49856    0.389133
1095.8        3.49951    0.388908
1095.9        3.50018    0.389154
1096          3.50081    0.388941
1096.1        3.50118     0.38893
1096.2        3.50133    0.388767
1096.3         3.5017    0.388815
1096.4        3.50201    0.388877
1096.5        3.50228     0.38935
1096.6        3.50292    0.389388
1096.7        3.50326    0.389695
1096.8        3.50342    0.389728
1096.9        3.50372    0.389929
1097           3.5038    0.390082
1097.1        3.50439    0.390267
1097.2        3.50505    0.389947
1097.3        3.50551    0.390549
1097.4        3.50619    0.390518
1097.5        3.50655    0.390202
1097.6        3.50724    0.390415
1097.7        3.50765    0.390541
1097.8        3.50813    0.390725
1097.9        3.50839    0.390626
1098          3.50906    0.390803
1098.1        3.50942    0.390945
1098.2        3.50975    0.390799
1098.3        3.50992    0.390706
1098.4        3.51025    0.390781
1098.5        3.51049    0.390808
1098.6        3.51087    0.391085
1098.7        3.51146    0.390965
1098.8         3.5123      0.3911
1098.9         3.5129    0.390891
1099          3.51343    0.390913
1099.1        3.51366    0.390939
1099.2         3.5143    0.390714
1099.3        3.51446    0.390998
1099.4        3.51473    0.391038
1099.5        3.51522    0.391225
1099.6        3.51549    0.391193
1099.7        3.51615    0.391214
1099.8        3.51644    0.391503
1099.9        3.51713    0.391318
1100           3.5177    0.391182
1100.1        3.51824    0.391434
1100.2        3.51839    0.391689
1100.3        3.51857    0.391688
1100.4         3.5191     0.39216
1100.5        3.51977    0.391887
1100.6        3.51992    0.392151
1100.7        3.52074    0.391812
1100.8        3.52143    0.391531
1100.9        3.52155    0.391738
1101          3.52204    0.391846
1101.1        3.52268    0.391894
1101.2        3.52295    0.392159
1101.3        3.52332    0.392336
1101.4        3.52348    0.392627
1101.5        3.52398    0.393131
1101.6        3.52457    0.392731
1101.7        3.52509    0.392844
1101.8         3.5256    0.392874
1101.9        3.52629    0.393081
1102          3.52647     0.39301
1102.1        3.52764    0.394114
1102.2        3.52807    0.394069
1102.3        3.52828    0.393964
1102.4        3.52854     0.39422
1102.5        3.52879    0.394274
1102.6        3.52919     0.39406
1102.7        3.52929    0.394059
1102.8        3.52941    0.393956
1102.9        3.53002    0.393821
1103          3.53099    0.393514
1103.1        3.53116    0.393553
1103.2        3.53203     0.39334
1103.3         3.5323     0.39336
1103.4        3.53273    0.393311
1103.5        3.53328    0.393261
1103.6        3.53362     0.39305
1103.7        3.53413    0.393036
1103.8        3.53502    0.393624
1103.9        3.53519    0.393438
1104          3.53552    0.393725
1104.1        3.53634    0.394238
1104.2        3.53679    0.393825
1104.3        3.53813    0.393652
1104.4        3.53865    0.393424
1104.5        3.53898    0.393451
1104.6        3.53974     0.39358
1104.7        3.54022    0.393793
1104.8        3.54089    0.393813
1104.9        3.54213    0.393128
1105          3.54213    0.393128
1105.1        3.54277     0.39319
1105.2        3.54289     0.39339
1105.3        3.54328     0.39333
1105.4        3.54367    0.393281
1105.5        3.54436    0.392866
1105.6        3.54499    0.393568
1105.7        3.54548    0.393695
1105.8        3.54584     0.39373
1105.9        3.54603    0.393839
1106          3.54648    0.393716
1106.1        3.54687    0.393615
1106.2        3.54719    0.393679
1106.3        3.54733    0.393676
1106.4        3.54783    0.393788
1106.5        3.54801    0.394088
1106.6        3.54816    0.394347
1106.7        3.54872    0.394411
1106.8        3.54931    0.394727
1106.9        3.54983    0.394266
1107          3.54992    0.394173
1107.1        3.55049    0.394603
1107.2        3.55085    0.394301
1107.3         3.5513     0.39421
1107.4         3.5514    0.394125
1107.5        3.55183    0.394109
1107.6        3.55243     0.39415
1107.7        3.55317    0.393915
1107.8        3.55347    0.393851
1107.9        3.55381    0.394081
1108          3.55436     0.39457
1108.1        3.55479    0.394315
1108.2        3.55493    0.394347
1108.3         3.5554    0.394405
1108.4        3.55572    0.394447
1108.5        3.55583    0.394633
1108.6        3.55635    0.394544
1108.7        3.55688    0.394666
1108.8        3.55729    0.394927
1108.9        3.55765    0.394985
1109          3.55802    0.394903
1109.1        3.55846    0.395084
1109.2        3.55881    0.394935
1109.3         3.5593    0.394867
1109.4         3.5602    0.394923
1109.5        3.56082    0.395097
1109.6        3.56131    0.395237
1109.7        3.56168    0.395635
1109.8        3.56224    0.395868
1109.9        3.56254     0.39577
1110          3.56319    0.396007
1110.1        3.56423    0.395418
1110.2        3.56463     0.39576
1110.3        3.56502    0.395916
1110.4        3.56532    0.396209
1110.5        3.56542     0.39638
1110.6         3.5661    0.396066
1110.7        3.56654    0.396143
1110.8        3.56654    0.396143
1110.9        3.56671    0.396443
1111           3.5671    0.396386
1111.1        3.56738    0.396215
1111.2        3.56756    0.396519
1111.3        3.56837     0.39638
1111.4        3.56859    0.396193
1111.5        3.56955    0.396228
1111.6        3.57015    0.396091
1111.7        3.57063    0.396329
1111.8        3.57107    0.396634
1111.9        3.57107    0.396634
1112          3.57134    0.396409
1112.1        3.57174    0.396242
1112.2        3.57229    0.396333
1112.3        3.57229    0.396333
1112.4        3.57277    0.396032
1112.5        3.57331     0.39602
1112.6        3.57349    0.396066
1112.7        3.57448    0.396343
1112.8        3.57474    0.396057
1112.9        3.57542    0.395566
1113          3.57603    0.395433
1113.1         3.5763    0.395285
1113.2        3.57653     0.39536
1113.3        3.57685     0.39564
1113.4        3.57709    0.395884
1113.5        3.57744    0.395822
1113.6        3.57843    0.395983
1113.7         3.5787    0.395815
1113.8        3.57918    0.395751
1113.9        3.57948    0.395667
1114          3.57948    0.395667
1114.1        3.57973    0.395506
1114.2        3.58065    0.395742
1114.3        3.58079    0.395737
1114.4        3.58124    0.395872
1114.5         3.5814    0.395738
1114.6        3.58209     0.39524
1114.7        3.58225    0.395509
1114.8        3.58275    0.395734
1114.9        3.58299    0.395637
1115           3.5831    0.395544
1115.1        3.58356    0.395643
1115.2        3.58406    0.395725
1115.3        3.58435    0.395762
1115.4        3.58507    0.395472
1115.5        3.58556    0.395604
1115.6        3.58603    0.395704
1115.7        3.58658     0.39605
1115.8        3.58675    0.395866
1115.9        3.58722    0.395935
1116          3.58736    0.395822
1116.1        3.58767    0.395905
1116.2        3.58815    0.395956
1116.3        3.58853    0.395902
1116.4         3.5888    0.396132
1116.5        3.58977    0.396225
1116.6        3.58977    0.396225
1116.7        3.59057     0.39654
1116.8        3.59069    0.396412
1116.9        3.59133    0.396575
1117          3.59222    0.396238
1117.1        3.59266    0.396455
1117.2        3.59278    0.396319
1117.3        3.59327    0.396266
1117.4        3.59392    0.396688
1117.5        3.59416    0.396847
1117.6        3.59429    0.396704
1117.7        3.59482    0.396676
1117.8        3.59546    0.397049
1117.9         3.5958    0.397145
1118           3.5964    0.396941
1118.1        3.59697    0.396856
1118.2        3.59719    0.397061
1118.3        3.59719    0.397061
1118.4        3.59791    0.397022
1118.5        3.59872    0.396665
1118.6        3.59925    0.396806
1118.7        3.60012    0.397365
1118.8        3.60072     0.39735
1118.9         3.6012    0.397535
1119          3.60222    0.397637
1119.1        3.60309    0.397552
1119.2        3.60355    0.397517
1119.3        3.60441    0.398031
1119.4        3.60486    0.397973
1119.5         3.6051    0.397956
1119.6        3.60522    0.397857
1119.7        3.60577     0.39769
1119.8        3.60591    0.397926
1119.9        3.60606    0.398189
1120           3.6064    0.398529
1120.1        3.60652    0.398434
1120.2        3.60696    0.398357
1120.3        3.60773    0.398399
1120.4        3.60804    0.398385
1120.5        3.60847    0.398268
1120.6        3.60847    0.398268
1120.7        3.60945    0.398896
1120.8        3.60952    0.398895
1120.9        3.60974    0.398784
1121          3.61042    0.398808
1121.1        3.61118    0.398696
1121.2        3.61137    0.398537
1121.3        3.61184    0.398264
1121.4         3.6121    0.398385
1121.5        3.61248     0.39846
1121.6         3.6132    0.398745
1121.7        3.61382    0.398628
1121.8        3.61426     0.39915
1121.9        3.61456    0.399154
1122          3.61513    0.399111
1122.1        3.61554    0.399131
1122.2        3.61634    0.398999
1122.3        3.61685    0.399363
1122.4        3.61724    0.400042
1122.5        3.61814    0.399794
1122.6        3.61823    0.399788
1122.7        3.61823    0.399788
1122.8        3.61852    0.399658
1122.9        3.61882    0.399736
1123          3.61912    0.399992
1123.1        3.61967    0.400111
1123.2        3.61967    0.400111
1123.3        3.61999    0.400221
1123.4         3.6202    0.400243
1123.5        3.62057    0.399979
1123.6        3.62152    0.399546
1123.7        3.62181     0.39984
1123.8        3.62225    0.399726
1123.9        3.62264    0.399843
1124          3.62326    0.399889
1124.1        3.62388    0.400378
1124.2        3.62417    0.400427
1124.3        3.62426    0.400332
1124.4        3.62481    0.400028
1124.5        3.62514    0.400353
1124.6        3.62576    0.399871
1124.7        3.62606    0.399712
1124.8        3.62637    0.399603
1124.9        3.62637    0.399603
1125          3.62744    0.399437
1125.1        3.62787    0.399231
1125.2         3.6284     0.39954
1125.3        3.62958    0.400441
1125.4        3.63008     0.40034
1125.5        3.63053    0.400396
1125.6         3.6307    0.400449
1125.7        3.63096    0.400305
1125.8        3.63142    0.400341
1125.9        3.63187    0.400923
1126          3.63236    0.401046
1126.1        3.63277    0.400944
1126.2        3.63299    0.400913
1126.3        3.63422    0.400495
1126.4        3.63434    0.400488
1126.5        3.63452    0.400803
1126.6        3.63539    0.401066
1126.7        3.63598    0.401315
1126.8        3.63646    0.401566
1126.9        3.63674    0.401387
1127          3.63718    0.401499
1127.1        3.63754    0.401269
1127.2        3.63768    0.401501
1127.3        3.63806    0.401566
1127.4          3.639    0.401948
1127.5        3.63942    0.402308
1127.6           3.64    0.402724
1127.7         3.6405    0.402757
1127.8        3.64098    0.402906
1127.9        3.64181    0.402802
1128          3.64248    0.402178
1128.1        3.64301    0.401966
1128.2        3.64344    0.401555
1128.3        3.64415    0.402067
1128.4        3.64452    0.402051
1128.5        3.64501    0.401994
1128.6        3.64552    0.402193
1128.7        3.64619    0.402544
1128.8        3.64691    0.402921
1128.9         3.6473    0.402805
1129           3.6481     0.40312
1129.1        3.64839    0.402927
1129.2        3.64874    0.402815
1129.3         3.6494    0.402789
1129.4        3.64995    0.402784
1129.5        3.65021    0.402599
1129.6        3.65102    0.402635
1129.7        3.65139    0.402983
1129.8        3.65167    0.403104
1129.9        3.65213    0.402964
1130          3.65263    0.402971
1130.1        3.65322     0.40308
1130.2        3.65336    0.402919
1130.3        3.65347    0.402952
1130.4         3.6541     0.40285
1130.5        3.65449    0.402972
1130.6        3.65494    0.402925
1130.7        3.65538    0.403483
1130.8        3.65566    0.403504
1130.9        3.65619    0.403547
1131          3.65683    0.403853
1131.1        3.65727    0.403792
1131.2        3.65783    0.403932
1131.3        3.65811     0.40423
1131.4        3.65824     0.40445
1131.5         3.6584    0.404436
1131.6        3.65905    0.403812
1131.7        3.65971    0.404589
1131.8        3.66018    0.404385
1131.9        3.66036    0.404443
1132          3.66083    0.404285
1132.1        3.66096     0.40452
1132.2        3.66156    0.404741
1132.3        3.66225    0.404759
1132.4        3.66266    0.404908
1132.5        3.66313    0.404836
1132.6        3.66348    0.405112
1132.7        3.66441    0.405299
1132.8        3.66485    0.405648
1132.9         3.6651    0.405895
1133          3.66537    0.405779
1133.1        3.66537    0.405779
1133.2         3.6661    0.406575
1133.3        3.66622     0.40652
1133.4        3.66677    0.406667
1133.5        3.66705    0.406884
1133.6        3.66731     0.40697
1133.7         3.6678    0.406861
1133.8        3.66898    0.406987
1133.9        3.66955    0.406736
1134          3.67055    0.407767
1134.1        3.67113    0.407572
1134.2        3.67166    0.407738
1134.3        3.67211    0.407791
1134.4        3.67342     0.40946
1134.5        3.67371     0.40934
1134.6        3.67395    0.409219
1134.7        3.67493    0.409182
1134.8        3.67508    0.409168
1134.9        3.67632     0.41001
1135          3.67649    0.409915
1135.1        3.67707    0.410096
1135.2        3.67767    0.410558
1135.3        3.67767    0.410558
1135.4        3.67832    0.410803
1135.5        3.67889    0.410841
1135.6        3.67935     0.41092
1135.7        3.67959    0.411127
1135.8        3.67987    0.411415
1135.9        3.68015     0.41151
1136           3.6804    0.411328
1136.1         3.6808    0.410995
1136.2         3.6812    0.411294
1136.3        3.68137    0.411592
1136.4        3.68137    0.411592
1136.5        3.68149    0.411464
1136.6        3.68239    0.411493
1136.7        3.68282    0.411572
1136.8        3.68302    0.411638
1136.9        3.68362    0.411737
1137           3.6842    0.411447
1137.1        3.68461    0.411757
1137.2        3.68504      0.4118
1137.3         3.6855    0.412183
1137.4        3.68562    0.412221
1137.5        3.68609    0.412516
1137.6        3.68635    0.412445
1137.7        3.68644    0.412372
1137.8        3.68742    0.413053
1137.9         3.6878    0.413179
1138          3.68834    0.412987
1138.1        3.68862    0.413175
1138.2        3.68935    0.413335
1138.3        3.68935    0.413335
1138.4        3.68991    0.413418
1138.5        3.69029     0.41378
1138.6        3.69062    0.413566
1138.7        3.69105    0.413814
1138.8        3.69105    0.413814
1138.9        3.69168    0.414146
1139          3.69191    0.414038
1139.1        3.69209    0.414095
1139.2        3.69235    0.414167
1139.3        3.69299    0.413977
1139.4        3.69372    0.414039
1139.5        3.69387    0.414299
1139.6        3.69424    0.414562
1139.7        3.69508    0.413917
1139.8        3.69534    0.414129
1139.9        3.69595    0.414548
1140          3.69626    0.414266
1140.1        3.69653    0.414217
1140.2        3.69769    0.414221
1140.3        3.69809    0.414019
1140.4        3.69853    0.414124
1140.5        3.69923    0.414253
1140.6        3.69933    0.414287
1140.7        3.69982    0.414373
1140.8        3.70029    0.414229
1140.9        3.70076    0.414159
1141          3.70141     0.41408
1141.1        3.70181    0.414039
1141.2        3.70198    0.414328
1141.3        3.70243    0.414518
1141.4        3.70271    0.414711
1141.5        3.70329    0.414652
1141.6         3.7039    0.414007
1141.7        3.70405    0.414058
1141.8        3.70469    0.413862
1141.9        3.70492    0.413797
1142          3.70534    0.413971
1142.1        3.70554    0.413999
1142.2        3.70633    0.414069
1142.3        3.70695    0.414499
1142.4        3.70706    0.414689
1142.5        3.70772    0.414499
1142.6        3.70829    0.414606
1142.7        3.70879    0.414463
1142.8        3.70933    0.414909
1142.9        3.70946    0.414895
1143           3.7099    0.414657
1143.1        3.71065    0.414587
1143.2         3.7111    0.414542
1143.3        3.71198    0.414604
1143.4        3.71281     0.41488
1143.5        3.71281     0.41488
1143.6        3.71307    0.414757
1143.7        3.71335    0.414858
1143.8          3.714    0.415126
1143.9        3.71425     0.41497
1144          3.71498    0.415085
1144.1        3.71525    0.415357
1144.2        3.71588    0.415019
1144.3        3.71674    0.415236
1144.4         3.7171    0.414924
1144.5        3.71729    0.414816
1144.6        3.71761    0.414884
1144.7        3.71853    0.415166
1144.8        3.71867    0.415414
1144.9        3.71896    0.415498
1145          3.71963     0.41533
1145.1        3.71991    0.415373
1145.2        3.72031    0.415353
1145.3         3.7206    0.415522
1145.4        3.72126    0.415794
1145.5        3.72143    0.416072
1145.6        3.72175    0.415905
1145.7        3.72272    0.416365
1145.8        3.72277    0.416359
1145.9        3.72334    0.416548
1146          3.72349    0.416805
1146.1        3.72391    0.416882
1146.2        3.72435     0.41732
1146.3        3.72456     0.41718
1146.4        3.72499    0.416989
1146.5        3.72507    0.416979
1146.6        3.72539    0.416719
1146.7        3.72631    0.417052
1146.8        3.72663     0.41695
1146.9        3.72677    0.416795
1147          3.72737    0.416966
1147.1        3.72784    0.416744
1147.2        3.72843    0.417193
1147.3        3.72896    0.417478
1147.4        3.72955    0.417297
1147.5        3.73003    0.417516
1147.6        3.73039    0.417422
1147.7        3.73049     0.41741
1147.8        3.73094    0.417529
1147.9        3.73155     0.41786
1148          3.73205    0.418143
1148.1        3.73285    0.418417
1148.2        3.73338    0.418614
1148.3        3.73376    0.418711
1148.4        3.73471    0.418854
1148.5        3.73533    0.419028
1148.6        3.73583    0.419289
1148.7        3.73634    0.419348
1148.8        3.73656    0.419222
1148.9         3.7368    0.419571
1149          3.73728    0.419329
1149.1          3.738    0.420106
1149.2        3.73851    0.420239
1149.3        3.73851    0.420239
1149.4        3.73884    0.420398
1149.5        3.73938    0.420495
1149.6         3.7397     0.42045
1149.7        3.74023     0.42068
1149.8        3.74044     0.42087
1149.9        3.74104    0.421128
1150          3.74124    0.421457
1150.1        3.74179    0.421627
1150.2        3.74242    0.421435
1150.3        3.74272    0.421105
1150.4        3.74331    0.421429
1150.5        3.74369    0.421394
1150.6        3.74399    0.421711
1150.7        3.74484    0.421764
1150.8        3.74484    0.421764
1150.9        3.74495    0.421633
1151          3.74495    0.421633
1151.1        3.74537    0.421784
1151.2        3.74599    0.422193
1151.3        3.74639    0.421823
1151.4        3.74697    0.421904
1151.5        3.74736    0.421737
1151.6        3.74812    0.422058
1151.7        3.74883    0.422736
1151.8        3.74924    0.423021
1151.9        3.74938    0.423252
1152          3.74996     0.42322
1152.1        3.75012    0.423046
1152.2        3.75077    0.423703
1152.3        3.75094     0.42368
1152.4        3.75143    0.424303
1152.5        3.75188    0.424002
1152.6        3.75266     0.42372
1152.7        3.75331    0.423389
1152.8        3.75375    0.423552
1152.9        3.75411    0.423822
1153          3.75476    0.424257
1153.1        3.75533    0.424473
1153.2        3.75554    0.424439
1153.3        3.75618     0.42491
1153.4        3.75675    0.424646
1153.5        3.75736    0.424538
1153.6        3.75803      0.4248
1153.7        3.75803      0.4248
1153.8        3.75839    0.424949
1153.9        3.75885    0.425098
1154          3.75907     0.42518
1154.1        3.75973    0.425428
1154.2        3.75988    0.425409
1154.3        3.76038    0.425347
1154.4        3.76087    0.425061
1154.5        3.76121    0.424951
1154.6        3.76152    0.425485
1154.7         3.7619     0.42565
1154.8        3.76232    0.425402
1154.9        3.76279    0.425358
1155          3.76292    0.425341
1155.1        3.76354    0.425339
1155.2        3.76381    0.425795
1155.3        3.76438    0.425804
1155.4        3.76487      0.4257
1155.5        3.76501    0.425948
1155.6        3.76521    0.426283
1155.7        3.76615    0.427066
1155.8         3.7665    0.427125
1155.9        3.76718    0.427448
1156          3.76777    0.427751
1156.1        3.76817    0.428159
1156.2        3.76892    0.428409
1156.3        3.76916    0.428533
1156.4         3.7697    0.428439
1156.5        3.77052    0.428886
1156.6        3.77071    0.429051
1156.7        3.77136    0.428832
1156.8        3.77183    0.428861
1156.9        3.77196    0.429086
1157          3.77253    0.428764
1157.1        3.77353    0.429937
1157.2        3.77402    0.430413
1157.3        3.77428    0.430496
1157.4        3.77428    0.430496
1157.5        3.77487    0.430196
1157.6         3.7756    0.430509
1157.7        3.77612    0.430734
1157.8        3.77646    0.430535
1157.9        3.77695    0.430702
1158          3.77728    0.431082
1158.1        3.77742    0.430923
1158.2        3.77812    0.431048
1158.3        3.77859    0.430805
1158.4        3.77884    0.430774
1158.5        3.77892    0.430761
1158.6        3.77969    0.431535
1158.7        3.78061    0.431444
1158.8        3.78099    0.431739
1158.9        3.78142    0.431418
1159          3.78172    0.431699
1159.1        3.78198    0.431757
1159.2        3.78198    0.431757
1159.3        3.78287    0.432371
1159.4        3.78351    0.432524
1159.5        3.78374     0.43241
1159.6        3.78403    0.432724
1159.7        3.78464     0.43337
1159.8        3.78481    0.433658
1159.9        3.78506    0.433438
1160          3.78557    0.433287
1160.1        3.78612    0.432814
1160.2        3.78652    0.432744
1160.3        3.78679    0.432881
1160.4        3.78743    0.433043
1160.5        3.78774     0.43314
1160.6        3.78802    0.433293
1160.7        3.78909    0.434315
1160.8        3.78942    0.434608
1160.9        3.78975    0.434658
1161          3.79009    0.435025
1161.1        3.79087     0.43473
1161.2        3.79123    0.434733
1161.3        3.79153    0.434777
1161.4        3.79243    0.434614
1161.5        3.79358    0.434751
1161.6        3.79409    0.434905
1161.7        3.79422    0.435128
1161.8        3.79433    0.435005
1161.9        3.79468    0.434736
1162          3.79523    0.435055
1162.1        3.79554     0.43522
1162.2        3.79621    0.435745
1162.3        3.79644    0.435903
1162.4        3.79742    0.436192
1162.5        3.79776     0.43636
1162.6        3.79821    0.436653
1162.7        3.79871    0.436364
1162.8        3.79969    0.436288
1162.9        3.80007    0.436943
1163          3.80056    0.436403
1163.1        3.80118    0.436523
1163.2        3.80159      0.4363
1163.3        3.80169    0.436285
1163.4        3.80203    0.436424
1163.5        3.80222     0.43625
1163.6        3.80237    0.436084
1163.7        3.80325    0.436836
1163.8        3.80391     0.43692
1163.9        3.80426    0.436978
1164          3.80459    0.437032
1164.1        3.80472    0.436923
1164.2        3.80595    0.436988
1164.3        3.80651    0.437135
1164.4        3.80705    0.437568
1164.5        3.80738    0.437516
1164.6        3.80796    0.437612
1164.7        3.80865    0.437587
1164.8        3.80915      0.4372
1164.9        3.80945    0.437462
1165          3.81005     0.43712
1165.1        3.81053    0.437422
1165.2        3.81053    0.437422
1165.3        3.81103    0.437377
1165.4        3.81127    0.437403
1165.5        3.81174    0.437331
1165.6        3.81225    0.437364
1165.7        3.81263    0.437509
1165.8        3.81296    0.437287
1165.9        3.81325    0.437511
1166          3.81454     0.43854
1166.1        3.81509    0.438962
1166.2        3.81545    0.439021
1166.3        3.81568    0.438824
1166.4        3.81595     0.43886
1166.5        3.81631    0.439054
1166.6        3.81644    0.438945
1166.7        3.81703    0.439075
1166.8        3.81753    0.438765
1166.9        3.81777     0.43896
1167          3.81827    0.438546
1167.1        3.81901    0.438245
1167.2        3.81955    0.438872
1167.3         3.8198    0.439109
1167.4        3.82071    0.439076
1167.5        3.82119    0.439622
1167.6        3.82168    0.440059
1167.7        3.82214    0.439968
1167.8        3.82287    0.439574
1167.9        3.82355    0.439671
1168          3.82367    0.439548
1168.1        3.82381    0.439426
1168.2        3.82423    0.439524
1168.3        3.82423    0.439524
1168.4        3.82556    0.440563
1168.5        3.82585    0.440517
1168.6        3.82615    0.440652
1168.7         3.8268    0.440417
1168.8        3.82761    0.441367
1168.9         3.8278    0.441684
1169          3.82881    0.442409
1169.1        3.82895    0.442459
1169.2        3.82934     0.44278
1169.3        3.82979    0.442912
1169.4        3.83006    0.442642
1169.5        3.83072    0.442676
1169.6          3.831    0.442478
1169.7        3.83127    0.442336
1169.8        3.83158    0.442503
1169.9         3.8321    0.442424
1170          3.83264    0.442426
1170.1        3.83332    0.442497
1170.2        3.83476    0.443516
1170.3        3.83505    0.443491
1170.4        3.83546    0.443769
1170.5        3.83577    0.444019
1170.6        3.83678    0.443953
1170.7        3.83727    0.443799
1170.8        3.83741    0.443681
1170.9        3.83786    0.444216
1171          3.83824    0.444032
1171.1        3.83864    0.444468
1171.2        3.83879    0.444524
1171.3        3.83946    0.444218
1171.4        3.84042    0.444041
1171.5        3.84068    0.444171
1171.6        3.84167    0.444342
1171.7         3.8419    0.444588
1171.8        3.84256    0.444661
1171.9        3.84312    0.444814
1172          3.84354    0.445338
1172.1         3.8437    0.445311
1172.2        3.84445    0.445758
1172.3        3.84493    0.446008
1172.4        3.84535    0.446135
1172.5        3.84597    0.446306
1172.6        3.84609    0.446285
1172.7        3.84645    0.446414
1172.8        3.84659    0.446261
1172.9        3.84684    0.446291
1173          3.84763    0.446855
1173.1        3.84851    0.446743
1173.2        3.84851    0.446743
1173.3        3.84951    0.446727
1173.4        3.85001    0.446468
1173.5        3.85046    0.446877
1173.6        3.85079    0.446987
1173.7        3.85144    0.446879
1173.8        3.85166     0.44696
1173.9        3.85304    0.447699
1174          3.85343    0.448075
1174.1        3.85376    0.447995
1174.2        3.85402    0.448238
1174.3         3.8542    0.448251
1174.4        3.85437    0.448221
1174.5        3.85494    0.448493
1174.6        3.85549    0.448438
1174.7        3.85582    0.448577
1174.8        3.85617    0.448641
1174.9        3.85676    0.448934
1175          3.85708    0.448588
1175.1        3.85738    0.448472
1175.2        3.85827    0.448726
1175.3        3.85926     0.44893
1175.4        3.85981    0.448448
1175.5         3.8604    0.448553
1175.6        3.86093    0.448641
1175.7        3.86122      0.4489
1175.8        3.86198    0.448725
1175.9        3.86229    0.448852
1176          3.86255    0.449039
1176.1        3.86331    0.449312
1176.2         3.8635    0.449385
[truncated: 3,000,093 more chars]
