# Supplementary material for: Antibody–nanobody combination increases their neutralizing activity against SARS-CoV-2 and nanobody H11-H4 is effective against Alpha, Kappa and Delta variants
Source: Sci Rep. 2022 Jun 11;12:9701. doi: 10.1038/s41598-022-14263-1 (PMC9188278; doi:10.1038/s41598-022-14263-1)
Supplement: Supplementary file 2 — Supplementary Information 2. [file 41598_2022_14263_MOESM2_ESM.zip › SciRep_data/SMD_data/WT/Binding_affinity/v=0.5/H11H4/out_average_f_t.dat]

# Time     Average force (pN)     standard deviation
           0   -1.48948e-05    0.000125122
         0.1       0.207586        1.34769
         0.2       0.076453         2.6253
         0.3      0.0635199        4.13397
         0.4      -0.488482        5.56024
         0.5       -2.31544        7.31593
         0.6       -3.90493        9.23544
         0.7        -4.9748           10.5
         0.8       -5.79706        10.7434
         0.9       -5.98934         10.343
           1       -5.89106        10.6635
         1.1       -6.22695         10.527
         1.2       -6.60423        10.4875
         1.3       -6.31596        11.1892
         1.4       -6.15984        12.0547
         1.5       -5.28268        12.7452
         1.6       -3.20138        13.0139
         1.7       -1.39572        12.5847
         1.8     -0.0958052        12.6164
         1.9        1.10645        13.1069
           2        1.32512        13.7703
         2.1        1.69938        14.7624
         2.2         2.2432        15.4259
         2.3        2.56116        13.7917
         2.4        3.26188        11.8783
         2.5        3.42565        10.7552
         2.6        2.85724         11.183
         2.7        1.96751        12.1683
         2.8        1.77457        13.7371
         2.9        2.42963        15.2493
           3        2.76835        15.3758
         3.1          2.619        14.4348
         3.2        2.83025        13.3739
         3.3        3.32855        12.5709
         3.4        3.98827        12.6698
         3.5        4.65973        11.7646
         3.6        5.06291        10.6765
         3.7        5.24115        8.92299
         3.8        5.84588        8.16718
         3.9        6.84026        8.71571
           4        7.13815        8.92962
         4.1        7.21496         8.4326
         4.2        6.84532        7.13926
         4.3        5.42809        6.17347
         4.4        3.94998        7.29968
         4.5        1.58967          8.739
         4.6      -0.604443         9.0879
         4.7       -2.36097         8.4633
         4.8        -3.4844        8.39271
         4.9       -4.42353        9.22614
           5       -4.96627        9.49957
         5.1       -5.74182        9.45361
         5.2       -6.42904        9.80226
         5.3       -7.33597         10.665
         5.4       -7.81708        11.2243
         5.5        -7.5911        10.6309
         5.6       -6.41327        10.0204
         5.7       -5.36444        7.95104
         5.8         -5.189        5.61414
         5.9       -5.09983        4.10333
           6       -5.36536        4.33091
         6.1       -6.42035        5.26803
         6.2       -6.75175        4.81157
         6.3       -6.56508        5.02603
         6.4       -6.58474        5.08894
         6.5       -5.56435        6.03662
         6.6       -4.31313        6.71838
         6.7       -3.30571        7.08114
         6.8       -1.98481        6.72946
         6.9       -1.73297        6.08998
           7       -1.11644        6.22571
         7.1       0.241612        6.14017
         7.2        1.21556        7.20822
         7.3        2.13537        8.32349
         7.4        2.74321         8.7055
         7.5        3.24269        8.43638
         7.6        3.08669        7.98961
         7.7        3.29977        7.37508
         7.8        3.82771        7.06255
         7.9        4.49633        7.13211
           8        5.25846        6.94091
         8.1        5.27121        6.21538
         8.2        4.75319        6.11456
         8.3        4.91891        6.90108
         8.4        5.47249        8.20338
         8.5        6.70646        8.52406
         8.6        8.27781        8.32362
         8.7        9.08487        7.33042
         8.8        9.06242        7.62369
         8.9        8.80526        8.43007
           9        8.24642        9.02922
         9.1         7.1353        10.1321
         9.2        7.05533        11.3677
         9.3        7.95593         12.364
         9.4          8.878        12.8265
         9.5        8.81508        13.2597
         9.6         8.9875         13.283
         9.7        9.63137        13.1646
         9.8        10.1223        12.3612
         9.9        10.1168        12.7512
          10        9.63274        13.2865
        10.1        8.01893        14.2261
        10.2        7.00013        15.0509
        10.3        6.44629        15.5539
        10.4        4.71915        15.6937
        10.5         2.0299        16.6643
        10.6       0.187577        17.9868
        10.7      -0.804134        19.0861
        10.8       -1.92614        19.9962
        10.9       -2.57061        19.9175
          11        -3.3271        19.5847
        11.1       -4.22266        19.5568
        11.2       -5.39904        20.0371
        11.3       -6.51799         20.598
        11.4       -7.10891        20.0476
        11.5       -6.13372        18.2278
        11.6       -5.74727        17.2325
        11.7        -5.4859        17.3761
        11.8       -5.55711        18.0425
        11.9       -4.92102        18.8004
          12       -3.34265        19.8305
        12.1       -2.59126        20.4882
        12.2        -3.1709        20.6726
        12.3        -3.3234        20.7604
        12.4       -2.82964         20.429
        12.5        -2.7793        20.2239
        12.6       -3.01276        20.3301
        12.7       -4.28907        22.4193
        12.8       -4.33236        23.1384
        12.9        -3.3834        23.7869
          13       -2.40939        23.5299
        13.1        -2.5381        23.0999
        13.2       -2.88021         22.646
        13.3       -2.49757        22.2401
        13.4       -1.31883        21.8293
        13.5      -0.895112        21.2794
        13.6       0.517236        20.4809
        13.7        1.99507        19.9759
        13.8        3.22826        19.8164
        13.9        4.01445        19.3171
          14         3.2521        19.0245
        14.1        2.49267        18.8464
        14.2        2.77441        18.4772
        14.3        2.86592        18.2936
        14.4        2.74666        18.8336
        14.5        2.80471        19.4197
        14.6        3.71112        19.7135
        14.7        4.40954          18.38
        14.8         4.3625        17.1918
        14.9        3.69968        16.0153
          15        3.06055        15.8168
        15.1        3.17273        14.8558
        15.2        3.27707         14.295
        15.3        4.78575        14.5576
        15.4        5.73486        14.4915
        15.5        6.76636        13.3635
        15.6        6.93004        12.3823
        15.7        5.64957        12.6009
        15.8        4.81722        13.1882
        15.9         5.3915        13.8279
          16        5.42779        13.8006
        16.1        5.01976        13.5271
        16.2        4.32049        13.4716
        16.3        3.07578        13.4477
        16.4        2.17614        13.5089
        16.5        3.05098        13.3765
        16.6        4.89697        13.1749
        16.7        6.12223        12.4968
        16.8        6.28959        12.1067
        16.9         6.6169         12.136
          17        6.09247        12.5711
        17.1        4.79261        12.3245
        17.2        3.85737        11.7134
        17.3        3.46541        10.7136
        17.4         4.0195        10.4455
        17.5        4.64636        10.9592
        17.6        4.79119        10.6868
        17.7        4.81705        10.3119
        17.8        4.51241        9.91978
        17.9         3.9909        9.45875
          18        4.87942        10.0782
        18.1        7.51746        11.5853
        18.2        9.62253        12.7267
        18.3        11.1483        13.3639
        18.4         11.611        13.3844
        18.5        11.7914         13.832
        18.6        11.9367        15.2178
        18.7        11.4547         15.949
        18.8        10.8297        14.7131
        18.9        11.3243        13.2325
          19        12.0497        12.5564
        19.1        11.8217        12.5798
        19.2           11.8        12.6804
        19.3        12.2681        12.3573
        19.4        12.1918        12.2873
        19.5         11.877        12.6973
        19.6        11.2162        13.6195
        19.7        9.82269        14.6889
        19.8        8.68476        15.3577
        19.9        8.05618        15.8584
          20        7.86382         16.091
        20.1        8.24465        15.5037
        20.2        8.86154         14.942
        20.3        10.0636         15.656
        20.4        10.5804        16.3645
        20.5         9.6806        16.1078
        20.6        8.35509        15.6538
        20.7         6.7316        15.1068
        20.8        5.59669        14.2497
        20.9        5.96621        13.5688
          21        6.57428        12.4778
        21.1        6.78822        11.2557
        21.2         6.1526         11.963
        21.3         5.7677        13.4321
        21.4        6.25511        13.5408
        21.5        5.33604        13.2334
        21.6        4.64412        13.2095
        21.7        4.57761        12.9185
        21.8        4.68757        12.9345
        21.9        5.42535        13.1999
          22        5.80275        13.0536
        22.1        6.00207        13.7102
        22.2        6.31408        14.0663
        22.3        6.18858        14.7143
        22.4        5.82588        14.7443
        22.5        5.88356        13.9602
        22.6        5.77271         12.989
        22.7        5.30685        11.4372
        22.8        5.32949        10.3732
        22.9        5.61848        10.2118
          23        5.64361        9.49573
        23.1        5.55472        8.68948
        23.2        5.94579        7.54475
        23.3        6.95354        6.94908
        23.4        7.82224        7.47899
        23.5        8.46725        7.25039
        23.6          8.237        7.45106
        23.7        8.02143        7.96968
        23.8        7.42233        8.51767
        23.9        7.02116        8.38038
          24        7.04916        8.49287
        24.1        8.30248        9.16316
        24.2        9.32227        9.36513
        24.3        9.71048        10.0976
        24.4        9.63056        10.3964
        24.5        8.86459        9.63904
        24.6         8.1567        9.10246
        24.7        7.60408        8.21245
        24.8        7.58176        8.18581
        24.9        7.61774        9.03386
          25        7.78375        9.27882
        25.1        6.16526        9.41968
        25.2        4.21096        8.74565
        25.3        3.15959        8.92355
        25.4        2.95034        9.22987
        25.5        2.74272        9.44555
        25.6        2.93516        10.4527
        25.7        2.56565        12.0303
        25.8         1.5656        12.6392
        25.9       0.265929        12.6147
          26      -0.454873        12.7886
        26.1      -0.780648        12.9008
        26.2       -2.12926        12.9042
        26.3       -3.65658        11.9777
        26.4       -4.48703        11.9321
        26.5       -4.75665         12.671
        26.6       -4.82058        13.8948
        26.7       -4.62227        14.1106
        26.8       -4.57298        13.1438
        26.9       -3.76625        12.0687
          27       -3.26459        11.3965
        27.1       -3.72447        11.2131
        27.2        -3.8529        10.4033
        27.3       -3.08564        9.77497
        27.4       -1.51229         9.8447
        27.5      -0.914368         10.125
        27.6       -1.24706        10.0795
        27.7       -1.25909        10.4322
        27.8      -0.375216         9.8599
        27.9        0.38178        9.84386
          28      -0.191209        9.55116
        28.1      -0.792305        8.58653
        28.2      -0.290583        7.33168
        28.3       0.925487        6.70458
        28.4        1.31234        7.06846
        28.5       0.905308        9.32342
        28.6       0.228243        9.78368
        28.7      -0.524371         8.8155
        28.8      -0.973952        7.68083
        28.9       -1.76679         6.5416
          29       -2.88035        6.49132
        29.1       -3.38291        7.53946
        29.2       -3.07793        7.92908
        29.3       -2.08421         9.5204
        29.4       -1.20069        10.5328
        29.5      -0.887167        11.2016
        29.6      -0.903634        11.6702
        29.7       -1.38666        11.9157
        29.8       -1.61788        12.3528
        29.9       0.280586        11.8325
          30        1.68346        11.2611
        30.1        1.57963        10.4015
        30.2        1.59286         9.8853
        30.3        1.16755        10.1988
        30.4       0.819954          9.933
        30.5       0.860381        9.06438
        30.6       0.915367        8.16392
        30.7        1.62493        7.91511
        30.8        1.77185        9.62881
        30.9        1.37279         11.068
          31        1.35962        10.8948
        31.1        1.32042        10.5566
        31.2        1.05675        10.6585
        31.3      0.0264491        10.5758
        31.4      -0.567309        10.9232
        31.5      -0.470292        11.3999
        31.6      0.0807424         12.556
        31.7         1.5687        13.1814
        31.8        2.53113        13.8174
        31.9        2.70368        14.2899
          32        1.75782        15.1407
        32.1       0.804818        16.1747
        32.2       0.280563        16.4317
        32.3       0.178394         16.979
        32.4       0.324739        17.2734
        32.5        0.52529        17.4033
        32.6       0.916686        17.3049
        32.7        1.33034        17.1484
        32.8        1.55053        16.8298
        32.9       0.621743         16.435
          33      -0.369578        15.1916
        33.1       -1.39179        14.0862
        33.2       -2.09754        14.1896
        33.3       -3.44365        15.1204
        33.4       -4.49617         14.989
        33.5       -5.82852        14.4848
        33.6       -5.17338        14.1849
        33.7       -3.51075        13.9896
        33.8       -2.61203        13.0204
        33.9       -2.54935        13.2942
          34       -2.06572         14.005
        34.1       -1.44901        13.5742
        34.2      -0.707864        12.5572
        34.3       0.166232         11.657
        34.4       0.383767        10.8236
        34.5      -0.649826        10.3801
        34.6       -1.66724        10.9124
        34.7       -2.24265        11.6195
        34.8       -1.79124        11.7896
        34.9      -0.866767        13.3027
          35       0.429641        14.3263
        35.1       0.557036        15.4254
        35.2       0.470478        15.7364
        35.3       0.809291         15.904
        35.4       0.636048        16.0681
        35.5       0.198025        16.1677
        35.6       0.240189        16.0433
        35.7       0.806551        15.5131
        35.8       0.904976        15.5661
        35.9      -0.542266        16.4376
          36       -1.90511         16.867
        36.1       -2.04676         17.052
        36.2        -1.2624        17.3146
        36.3      -0.213507        18.3996
        36.4         1.3432         18.881
        36.5        3.52622        19.5027
        36.6        4.76833        19.6367
        36.7        5.01763        19.4562
        36.8        4.83991        19.4365
        36.9        4.48932        19.9462
          37        5.04706        19.9182
        37.1        6.67173        18.6763
        37.2        7.58062        19.2713
        37.3        7.70985        21.1016
        37.4        7.18499        21.9148
        37.5         6.2018        22.6703
        37.6        6.20061        22.9743
        37.7        6.11323        22.5624
        37.8        5.63535        22.5608
        37.9        4.70304        21.8241
          38        4.19555        21.2544
        38.1        3.88882        21.2018
        38.2        3.92232        21.3624
        38.3        4.23542        21.3715
        38.4        4.10559        22.4346
        38.5        4.03978        23.0461
        38.6        4.28343        22.7296
        38.7        4.39603        21.3894
        38.8        5.24751        19.5765
        38.9        5.44318        17.8688
          39        5.00072        17.8707
        39.1        3.64739         19.062
        39.2        3.07371        19.4844
        39.3         3.2574        18.9683
        39.4        3.93365        18.9384
        39.5         4.4476        19.3425
        39.6        4.94176        19.3704
        39.7         5.9221         20.423
        39.8         5.6219        21.9951
        39.9        4.24658        22.2666
          40        2.25501        22.3657
        40.1       0.596871         21.846
        40.2        1.12463        20.4189
        40.3        1.54838        18.1856
        40.4        2.03162        15.5649
        40.5        2.25966        14.1485
        40.6        2.24722         13.746
        40.7        2.33559        13.8408
        40.8        2.31533        13.5533
        40.9        2.22917        12.7643
          41        2.30561        11.1361
        41.1        4.16452        9.27347
        41.2        5.19818        8.87396
        41.3        5.14618        10.3553
        41.4        3.82634        11.1428
        41.5        2.35545         11.567
        41.6        2.52323        10.8219
        41.7        4.55023        10.4349
        41.8        6.18851        9.66915
        41.9        6.45141        9.66593
          42        5.49484        10.5031
        42.1         4.6037        10.0119
        42.2        4.07027        9.60704
        42.3        3.13643        9.14273
        42.4        1.69212        10.0713
        42.5       0.378453        11.2433
        42.6       0.103461        12.3473
        42.7      -0.141034        13.6299
        42.8     0.00919972        13.9472
        42.9       0.853207         14.708
          43       0.313773        14.5053
        43.1       -0.91711        14.1666
        43.2       -1.02533        13.7983
        43.3        -1.1682        12.8225
        43.4       -1.49646        11.7021
        43.5       -1.04026        10.8459
        43.6      -0.243774        10.0564
        43.7       0.396033        9.38939
        43.8      0.0314968        9.38577
        43.9      -0.518767        10.4284
          44      -0.861696         11.528
        44.1      -0.819227        12.0646
        44.2       -1.03125        11.6262
        44.3       -1.72018        11.6222
        44.4        -1.9489        10.6029
        44.5       -2.28991        9.96626
        44.6       -3.24989        10.5012
        44.7       -3.63851        10.3345
        44.8        -2.9097        9.76885
        44.9       -2.00132        9.29027
          45      -0.384659        9.57675
        45.1        0.38275        9.75709
        45.2       0.676853        11.1056
        45.3      0.0139074        13.2743
        45.4      -0.437477        14.8561
        45.5     -0.0394639         15.808
        45.6     -0.0458751        17.6155
        45.7      -0.355164        19.7813
        45.8      -0.325944        21.4123
        45.9       0.266745        21.7792
          46        1.06146        22.1382
        46.1        2.04745        23.1923
        46.2        1.49719        24.5954
        46.3       0.285371        25.7841
        46.4      -0.581747        27.0453
        46.5         -1.378        27.3151
        46.6       -1.85633        28.2306
        46.7       -1.12948        28.0067
        46.8      -0.642224        27.5501
        46.9      -0.653044        27.5279
          47      -0.595017        28.7218
        47.1      -0.588752        30.2311
        47.2      -0.651102        30.4386
        47.3       -1.95732        29.8058
        47.4       -3.11326         29.473
        47.5       -4.27736         28.131
        47.6       -4.16684        26.8508
        47.7       -3.01467        27.2107
        47.8       -2.57386        28.3096
        47.9       -2.91236        29.7794
          48       -3.53101        30.3296
        48.1       -4.64827        30.8702
        48.2       -5.45278        31.5466
        48.3       -5.71814        31.5791
        48.4       -5.09853        30.9279
        48.5       -4.52695         29.488
        48.6       -3.48998        28.3791
        48.7       -3.45133        27.1449
        48.8       -3.04616         26.679
        48.9       -2.60788        26.4065
          49       -2.75676        25.7033
        49.1       -2.75554        25.6514
        49.2       -1.97197        25.5248
        49.3      -0.795608        25.4455
        49.4      -0.182696        25.4306
        49.5       0.198181          25.71
        49.6      0.0491659        26.4751
        49.7      -0.499856        27.1533
        49.8      -0.933342        27.6858
        49.9      -0.903452        27.4657
          50       -0.71713        27.6945
        50.1      -0.297007        27.3433
        50.2      -0.517319         26.467
        50.3       -1.03431        25.2223
        50.4       -1.22657        24.4482
        50.5       -0.85379        24.2464
        50.6       0.294926        24.1829
        50.7       0.347956        25.0901
        50.8       0.275132        25.8501
        50.9         1.0556        26.8396
          51        1.34747        27.1141
        51.1        1.16378        26.3691
        51.2        1.81943        25.9743
        51.3        2.84465        27.1232
        51.4        3.20974        27.2149
        51.5        4.40127        26.2954
        51.6        4.73823        25.2684
        51.7        3.66503        23.9825
        51.8        2.95648        23.3142
        51.9        2.84235        23.4423
          52        3.28644        23.8684
        52.1        3.92196        23.7808
        52.2        4.45224        23.8046
        52.3        5.08994        23.7057
        52.4        5.50477        23.5672
        52.5        5.98817        22.5335
        52.6        6.75665        22.3673
        52.7         6.8971        23.7266
        52.8         7.9726        24.4055
        52.9        9.76791        23.3472
          53        11.2336        22.0249
        53.1        12.2664        20.9865
        53.2        13.5064        19.9583
        53.3        14.8397        19.3342
        53.4        16.4193        19.1783
        53.5        17.8804        18.2211
        53.6        18.4086        18.2548
        53.7        18.0345        19.1559
        53.8        17.5302        20.5701
        53.9        18.4315        21.4115
          54        19.0484        20.8809
        54.1        18.4666        19.7959
        54.2        18.2532         19.069
        54.3        18.5431        19.0417
        54.4        18.4501        17.8583
        54.5         17.593        17.4902
        54.6        15.6475        16.9728
        54.7        13.6669        16.7521
        54.8        12.4454        15.7025
        54.9        12.1497        14.6549
          55        11.6758        14.4994
        55.1        10.9364        15.2435
        55.2        11.0034        15.2524
        55.3        11.9349        14.4148
        55.4        11.9264        14.3384
        55.5        12.1971        15.0427
        55.6        12.3846        15.5635
        55.7        12.3782          15.44
        55.8        13.0952        15.2717
        55.9        14.5782        15.1957
          56        15.4903        15.3193
        56.1        15.5471        15.7816
        56.2         16.257        16.8717
        56.3        17.9624        17.6571
        56.4         20.248        17.0215
        56.5        22.2425        15.8133
        56.6        23.2908        14.5523
        56.7        23.2605        14.1032
        56.8         23.869        13.9774
        56.9        24.4542        14.4398
          57        24.5957        13.9652
        57.1        25.1968        12.9255
        57.2        26.4631        12.3325
        57.3        28.4079        11.7947
        57.4         29.425        10.8066
        57.5        29.8592        10.1907
        57.6        29.7031         11.364
        57.7        29.3398        12.7642
        57.8        29.6835        13.6101
        57.9        29.5193        13.7538
          58        29.0011        12.9956
        58.1        28.6233         11.567
        58.2        27.8723          10.01
        58.3        26.6394        9.12638
        58.4          26.56        8.37473
        58.5        27.4323         7.2886
        58.6         27.963        7.43034
        58.7         28.076         8.5356
        58.8        26.9701        8.57373
        58.9        26.5085        8.30855
          59        26.5383        7.94987
        59.1        26.7226        8.00097
        59.2         26.096        7.34947
        59.3        24.9155        6.53656
        59.4        24.0893        6.03869
        59.5        23.0318        6.06172
        59.6        22.4896        5.41967
        59.7         22.089        5.26564
        59.8        22.6968        5.81331
        59.9         23.712        6.88243
          60        24.1904         8.7368
        60.1          23.74        10.2101
        60.2        23.1261        11.0253
        60.3        23.6945        11.4379
        60.4        24.3296        10.8547
        60.5        24.3053        10.0971
        60.6        23.5733        10.6933
        60.7        23.0519        11.8749
        60.8        21.9643        13.1496
        60.9        20.5859        15.1749
          61        20.1206        15.8634
        61.1        19.6003        15.6236
        61.2        19.0502        15.3755
        61.3        19.2967        15.7188
        61.4        19.4004        16.0106
        61.5        20.3292        14.9522
        61.6        20.5338        13.1887
        61.7        20.5232        11.5374
        61.8        21.4189        9.81403
        61.9         21.896        9.32803
          62        21.8312        9.36361
        62.1        21.5517        9.66654
        62.2        21.2287        10.6071
        62.3        22.1036        12.9458
        62.4        23.1736        13.3971
        62.5        24.4942        13.2415
        62.6        24.8766        13.0743
        62.7        24.8784        13.1087
        62.8        25.2654        13.2517
        62.9        26.4133        13.8892
          63        26.3364         14.789
        63.1        25.3879        15.7857
        63.2        25.0544        16.2329
        63.3        24.6695        16.7883
        63.4        24.5979          16.95
        63.5        24.6115        17.7617
        63.6        23.9649        17.9322
        63.7        22.9508        16.7718
        63.8        22.4466        16.0979
        63.9        22.9429        16.4369
          64        23.9682        15.8578
        64.1        24.9474        14.6387
        64.2        24.9612        13.8764
        64.3        25.0722        13.2599
        64.4        25.1633         13.353
        64.5        24.6519        14.9112
        64.6         23.528        15.3688
        64.7         23.359        15.0611
        64.8        23.7957          14.28
        64.9        22.9282        13.6742
          65        21.8114        13.0733
        65.1        20.3231         12.426
        65.2        19.4455         12.086
        65.3        19.5074        12.3657
        65.4        19.5424        13.5769
        65.5        18.5604        14.7486
        65.6        17.6695        14.9426
        65.7        17.6007        14.2073
        65.8        17.9753        13.8487
        65.9        18.9122        14.2948
          66        19.3775        14.3393
        66.1        18.8897        14.7299
        66.2        17.6994        15.0627
        66.3        17.7834        15.2936
        66.4        17.5459        16.1366
        66.5        16.8553        16.7201
        66.6        15.9522        16.7306
        66.7        14.8827        17.1416
        66.8        14.0491        16.9753
        66.9        13.5924        17.5203
          67        13.0169        18.7389
        67.1        12.9646        20.1501
        67.2        12.7338        21.2532
        67.3        12.2928        21.9719
        67.4        12.6944        22.1441
        67.5        12.6563        22.2492
        67.6        12.4435        21.8555
        67.7        13.0659        22.1237
        67.8        14.0355        21.9757
        67.9        14.7618        21.5369
          68        15.9401        21.2434
        68.1        16.8226        21.1161
        68.2        17.0967        20.5431
        68.3        16.8481        20.1398
        68.4        16.2915        19.4893
        68.5        14.6532        18.6638
        68.6        13.5119        17.9575
        68.7        12.1685        17.1314
        68.8          12.62         16.133
        68.9        14.1193        16.0097
          69         14.328        15.7887
        69.1         13.667        15.7132
        69.2        12.3186         14.768
        69.3        10.9892        12.5515
        69.4        8.98266        11.1727
        69.5        6.97262        11.7851
        69.6        5.81208        13.8015
        69.7         5.4236         15.719
        69.8        4.70574        17.1619
        69.9         4.8808        18.7113
          70        4.37583        19.1163
        70.1        3.06606        18.2597
        70.2         2.7287        17.5461
        70.3        3.90506        17.1467
        70.4        5.29644        16.9919
        70.5        5.94741        17.3171
        70.6        5.71761        18.3275
        70.7        5.27957        19.5857
        70.8        7.10519        20.0333
        70.9        9.20179        19.6774
          71        10.4389        18.3265
        71.1        11.5858        17.3667
        71.2        13.2339        16.6797
        71.3        15.5514        17.7724
        71.4        17.0256        19.0286
        71.5        18.0652        20.3171
        71.6         19.458        20.4428
        71.7        21.8586        19.6912
        71.8        24.3883        19.1262
        71.9        26.1429        19.5699
          72        27.2119        20.0762
        72.1        27.6502        20.4308
        72.2        27.7157        22.4223
        72.3        27.4224        24.3889
        72.4        27.1479        24.2445
        72.5        28.2333        23.4813
        72.6        28.5499        22.6218
        72.7        28.0692        21.0992
        72.8         28.036        21.0423
        72.9        28.6091        22.2572
          73        29.2306        23.3901
        73.1        29.7106        24.3186
        73.2        29.4026        24.5452
        73.3        28.9971        24.0692
        73.4        28.3007        23.6653
        73.5        27.4264        23.9979
        73.6        26.2589         24.868
        73.7        24.1512        25.0931
        73.8        22.4452        24.9241
        73.9        21.1788        24.4549
          74        21.1189        24.4695
        74.1        21.1741        24.0926
        74.2        21.1479        23.2992
        74.3        21.9548        22.4315
        74.4        22.6132        21.7821
        74.5        22.1197        21.6979
        74.6        21.8249        21.7809
        74.7        21.3869        21.2051
        74.8         21.578        20.2828
        74.9        22.0155        20.3932
          75         23.097        20.5396
        75.1        24.3435        20.9212
        75.2        24.6753        21.0099
        75.3        23.9441         20.204
        75.4        23.2622        19.7412
        75.5        23.5335        18.6743
        75.6        24.6156        17.6088
        75.7        25.1666        16.1308
        75.8           25.9        13.7053
        75.9        27.6181        12.2597
          76        28.9665        11.8345
        76.1        28.8626        11.4385
        76.2        27.9143        10.5041
        76.3        26.9893        10.1936
        76.4        26.5004        10.8249
        76.5        26.0396        10.6962
        76.6         25.346        10.4228
        76.7        24.5056         10.342
        76.8         24.072        10.9937
        76.9        23.8577        12.7897
          77        24.1477        14.4438
        77.1        25.1787        14.8305
        77.2        25.9285        13.9119
        77.3        27.0383         12.391
        77.4        27.7313        11.6346
        77.5        28.2771         10.902
        77.6        27.4828        11.3789
        77.7        25.7845        13.3493
        77.8        24.0348        14.7396
        77.9        23.2526        15.6267
          78        23.3848        17.3665
        78.1        23.6795        19.3719
        78.2        23.2518        20.2455
        78.3        21.6724        21.4075
        78.4        20.0375        21.5752
        78.5        18.9446        21.3188
        78.6         17.993        21.4179
        78.7        17.0978        21.8353
        78.8        16.1402        22.6199
        78.9         15.411        23.2165
          79        14.4022        23.8735
        79.1        13.5318        24.3264
        79.2        13.1334        24.5852
        79.3         12.722        25.5125
        79.4        11.9954        26.0347
        79.5        11.0164        27.2075
        79.6        9.81206        27.9678
        79.7        8.40153        28.2316
        79.8        9.40804        27.6611
        79.9        11.6267        27.1822
          80        12.7591        26.1692
        80.1        12.6158        25.5721
        80.2        12.0484        24.0727
        80.3         12.306        21.4368
        80.4        12.4124        18.8175
        80.5        12.8515        16.4563
        80.6         13.243        15.2545
        80.7        14.0319        15.0321
        80.8        14.4216        15.0573
        80.9        14.8843        15.4314
          81         15.643        15.2027
        81.1        15.1115        15.2175
        81.2        14.8842        14.3464
        81.3        14.7974        13.9461
        81.4        16.0405        13.3449
        81.5        17.4933        12.8358
        81.6        17.9201        12.8198
        81.7        18.1907        12.6608
        81.8        18.4143        12.3502
        81.9        18.1513        12.2011
          82        17.8751        11.8803
        82.1         18.345        11.7592
        82.2        19.1417         12.087
        82.3        20.8492        13.1203
        82.4         21.849        13.9317
        82.5        22.3018        14.0357
        82.6        23.2991        14.4502
        82.7        24.6842        15.3694
        82.8        25.5857        15.5556
        82.9        26.1233        16.0646
          83        26.8633        17.1889
        83.1        27.6141        18.9013
        83.2        27.6845        20.3984
        83.3        28.0471        21.3518
        83.4        28.7205        21.2284
        83.5        29.6587        20.5387
        83.6         29.778        20.1237
        83.7         29.663         19.912
        83.8        29.2213        19.8459
        83.9        28.1767        19.9004
          84        27.2262        20.3943
        84.1        26.5442        20.5344
        84.2        25.4215        20.8487
        84.3        25.1088        21.1177
        84.4        25.0827         20.758
        84.5        24.0985        20.4126
        84.6        23.8199        21.1061
        84.7        23.2512        21.6248
        84.8         22.931        21.5921
        84.9        22.5423        21.9027
          85        22.5699        21.8491
        85.1        22.8698        21.4286
        85.2        23.0337        21.1847
        85.3        22.9515        20.7853
        85.4        22.9962        21.1262
        85.5        22.6333        21.8606
        85.6        21.5444        21.2281
        85.7        20.3598        20.0106
        85.8         20.119        19.1932
        85.9        20.9352        18.8409
          86        21.8519        18.6633
        86.1        23.0883         17.827
        86.2        24.8292        17.1495
        86.3        26.5725        16.9754
        86.4        26.6278        17.0376
        86.5        26.1009        16.1755
        86.6        26.2564         15.772
        86.7        26.1418        14.9687
        86.8        26.0817        15.2863
        86.9        24.8023        16.1104
          87         23.834        17.3009
        87.1        23.5444         17.108
        87.2        24.4656        15.8052
        87.3        24.6587        14.8211
        87.4        24.8446        13.7695
        87.5        26.0653        13.3511
        87.6        27.4032        12.5536
        87.7        27.9764        12.2778
        87.8        27.7992        11.8727
        87.9        27.7767        11.1983
          88        27.9832        10.3858
        88.1        28.2123        9.47945
        88.2        28.7632        10.4558
        88.3         28.978        11.5297
        88.4        29.2209        11.7573
        88.5         29.742        11.5507
        88.6        29.9101        11.6697
        88.7        29.9554        12.0831
        88.8        30.0648        12.5072
        88.9          31.55         11.546
          89        31.9727        11.0804
        89.1        31.2876        12.1854
        89.2        31.1238        13.4344
        89.3         31.547        14.6156
        89.4         30.886        14.6013
        89.5        30.6178        13.9256
        89.6        30.0099        13.4932
        89.7        29.4568        12.0557
        89.8        29.0073        10.8842
        89.9        28.4935        10.4497
          90        28.2945        10.7777
        90.1        28.2062        11.3918
        90.2        27.5314        12.4609
        90.3        27.7291        12.1315
        90.4        28.0391        11.5185
        90.5        28.1446        10.4455
        90.6        27.8669         10.116
        90.7        26.5526        10.5387
        90.8        25.5431        10.8898
        90.9        24.6665        11.1965
          91        25.1366        10.8626
        91.1         25.411        10.3471
        91.2        25.9307        10.0452
        91.3        26.4339        11.2392
        91.4        27.3966        12.3389
        91.5        28.5579        12.4592
        91.6        29.7246        13.2148
        91.7         30.713        14.9283
        91.8         31.437        17.3187
        91.9        32.6737        19.8692
          92        33.9577        20.4202
        92.1        34.0443        20.1024
        92.2         32.994        19.4089
        92.3        31.4971        19.5554
        92.4        31.3804        19.5168
        92.5        32.4713        20.2216
        92.6        33.1062        20.3582
        92.7        33.2098        20.2783
        92.8        32.4881         19.898
        92.9        31.7082        19.9525
          93        31.1019         19.726
        93.1        31.1363           19.3
        93.2        31.9952        19.5386
        93.3        33.1078        20.2062
        93.4        34.3048        21.7241
        93.5        35.2502         22.619
        93.6        35.1344          23.01
        93.7        34.4991        23.4427
        93.8        34.3793        23.6334
        93.9        34.3892         24.144
          94        34.2333        23.8947
        94.1        34.0552        23.1535
        94.2        34.0672        23.1231
        94.3        33.8645        22.6115
        94.4        32.7067        22.8685
        94.5        30.8376        22.9702
        94.6        30.3733          22.21
        94.7        30.7492        21.0404
        94.8        31.1712         20.068
        94.9        31.3168        19.6084
          95        30.2515        19.1953
        95.1        29.2999        18.6125
        95.2        29.4586        16.9001
        95.3        30.0028        14.9102
        95.4        30.0744        13.5208
        95.5         30.566        12.9719
        95.6         30.234        13.8409
        95.7        29.2923        15.0801
        95.8        28.3938        15.7328
        95.9        27.8557        16.8121
          96        28.6168         16.219
        96.1        29.7095        15.3668
        96.2        30.2813        14.7519
        96.3        30.3299        14.5635
        96.4         30.508        13.7948
        96.5        30.6329        13.4742
        96.6        30.8588        13.7616
        96.7        30.7676        13.4819
        96.8        30.9084         13.044
        96.9        30.8931        13.0427
          97        30.5585        13.1047
        97.1        31.8128        12.0002
        97.2        32.7622        11.7494
        97.3        32.8665        12.0261
        97.4        32.8328        12.3193
        97.5         32.666        13.2659
        97.6        33.4327        12.8788
        97.7         34.441        12.1219
        97.8        35.5084        11.4144
        97.9        36.7359        10.4237
          98        36.6469        9.40434
        98.1        35.7593        8.08221
        98.2        35.4562        6.86829
        98.3        34.7616        5.59451
        98.4        33.5518        4.24156
        98.5        31.9567        4.19708
        98.6        31.4142        4.92821
        98.7        31.7146        5.57113
        98.8        32.9155         5.5181
        98.9         33.418        5.64143
          99        33.0973        5.69345
        99.1        33.6711        4.70997
        99.2         33.812        4.53788
        99.3         34.696        5.83349
        99.4        35.9763        6.70168
        99.5        36.6816        7.30449
        99.6        36.6792         8.4672
        99.7        36.3281        9.72814
        99.8        35.8564        10.5514
        99.9        35.3891        11.3638
         100        34.8873        11.7652
       100.1        33.7544         13.208
       100.2        31.9457        13.8482
       100.3        30.6596        13.5923
       100.4        30.8539        12.8388
       100.5        31.9042         10.985
       100.6        33.0992        9.49676
       100.7         34.202        8.72472
       100.8         35.062        9.12486
       100.9        34.7091        9.99028
         101        34.8537        10.5018
       101.1         34.256        10.5117
       101.2        33.4935        10.5764
       101.3        32.6503        11.1244
       101.4        32.5062        11.8131
       101.5        33.0839        12.6846
       101.6        33.6027        13.2744
       101.7        34.0842        13.8034
       101.8        34.8031        13.7472
       101.9        34.7248        13.4262
         102        34.9002        14.7818
       102.1        34.8262        16.7112
       102.2        35.1926        17.9156
       102.3        36.0398         18.676
       102.4        35.4111          18.49
       102.5        34.1118          19.22
       102.6        33.2238        20.1681
       102.7        32.3114         21.364
       102.8        31.8466        22.4095
       102.9        31.6897        22.4374
         103        32.5145        21.6607
       103.1         33.725        20.1457
       103.2        34.4134        19.2673
       103.3        36.0155        18.4976
       103.4        37.1758        18.7424
       103.5        37.7368        19.7767
       103.6        36.6278        20.6845
       103.7        35.8493        20.2933
       103.8        36.3481        19.3557
       103.9        36.9207        18.7232
         104        37.6464          18.98
       104.1        38.4595        19.8076
       104.2        38.9087        20.3601
       104.3         37.895        20.7058
       104.4        37.0256        20.5012
       104.5        37.4596         19.568
       104.6        38.5532        19.0689
       104.7        39.6582        19.2432
       104.8        39.3344         18.604
       104.9        38.9472        17.7674
         105        38.5395        17.9973
       105.1        38.3003        17.8358
       105.2        39.1037        16.7414
       105.3        39.7329        15.5385
       105.4        40.3969        14.8008
       105.5        40.8025         14.834
       105.6        41.4711        15.2274
       105.7        42.7313        14.8094
       105.8        43.6392        14.6224
       105.9        43.3794         13.909
         106        42.5902        13.4355
       106.1        41.9816         13.964
       106.2        41.8456        15.7527
       106.3        41.8876        16.8678
       106.4         42.326         17.652
       106.5        41.9376         18.544
       106.6        40.3596        19.1072
       106.7        38.4998        18.9797
       106.8        37.8945        18.4208
       106.9        38.4649        18.3452
         107        39.4056          19.22
       107.1        40.0783        20.2852
       107.2        40.9433         20.342
       107.3        41.8724        20.0257
       107.4        42.3519        19.6269
       107.5        42.4602        19.6249
       107.6        42.3169         20.493
       107.7         42.707        21.4965
       107.8        42.3105        21.3063
       107.9        41.8535        20.6233
         108        42.4798        20.2744
       108.1         43.254        21.0673
       108.2        43.0978        21.7419
       108.3        42.0913        21.4597
       108.4        41.2686        20.3402
       108.5        41.8421        19.5651
       108.6        42.7933        18.6091
       108.7         43.399        18.3401
       108.8        43.4566        18.3844
       108.9        43.1728        18.4599
         109        42.2567        18.9953
       109.1        40.7454        19.2983
       109.2        39.9584        19.1443
       109.3        39.7658        19.6399
       109.4        39.6024        20.3965
       109.5         38.854         20.867
       109.6        37.8786         20.783
       109.7        37.5572        20.5323
       109.8         37.789        19.7756
       109.9        37.6767        18.3041
         110        36.9041        17.5608
       110.1        36.0292        16.9774
       110.2        35.9928        17.0727
       110.3        35.5104        16.7496
       110.4        34.5457        16.5924
       110.5        33.6469        16.9935
       110.6        32.3868        17.3924
       110.7        30.4368        17.7853
       110.8        29.0653        18.0248
       110.9        28.4906        17.7784
         111        28.6526        17.6007
       111.1        28.1852        17.5214
       111.2        27.6686        16.8435
       111.3        26.1769        16.2928
       111.4        24.9702        16.4066
       111.5        25.1341         16.743
       111.6        26.4747        16.0006
       111.7        28.6033        15.1233
       111.8        29.6733        14.6346
       111.9        30.0853        13.8606
         112        30.6641         14.213
       112.1        31.4187        15.2694
       112.2        31.9451        15.5552
       112.3        30.5311        15.7755
       112.4        29.7079        15.8885
       112.5        29.1165        14.8374
       112.6        28.6994        15.7835
       112.7        29.0112        17.5922
       112.8        28.7268        17.8568
       112.9        28.6231        17.7732
         113        28.4955        17.5677
       113.1        28.0052        17.1868
       113.2        28.0325        16.4979
       113.3        27.8072        16.2183
       113.4        28.7235        16.6806
       113.5        30.2818        17.0482
       113.6        31.3739        16.7167
       113.7        31.5666        15.4805
       113.8        31.5676        15.9642
       113.9        31.8792        17.0377
         114        33.1959        17.2791
       114.1        35.0881         17.188
       114.2        37.6791        17.2237
       114.3        40.8763        17.3277
       114.4        42.6166        18.3031
       114.5        43.6453        19.2762
       114.6        43.9188        18.8873
       114.7        43.5828        17.5672
       114.8        43.2703        16.7212
       114.9        44.1632        16.6309
         115        44.5211        15.2889
       115.1        44.5599        14.1643
       115.2        44.3449        12.8336
       115.3         44.075        12.5823
       115.4        43.6718        11.6319
       115.5        43.2873        9.64329
       115.6        42.8162        8.68375
       115.7        43.4259         8.8712
       115.8        43.5445        9.37317
       115.9        42.9376          11.23
         116        41.9164        11.7546
       116.1        41.1061        11.2831
       116.2        40.6211        11.4232
       116.3        40.3735        13.0563
       116.4        40.3556        14.3442
       116.5        39.7704        15.6437
       116.6        39.2897         16.811
       116.7        39.0702        17.6266
       116.8        38.9988        17.5642
       116.9        39.1575        16.9487
         117        38.7359        17.4143
       117.1        38.0214        18.8601
       117.2        37.6463         20.575
       117.3        38.1857        21.7158
       117.4        39.2099        22.2346
       117.5        40.4814        22.2227
       117.6        40.8302        21.9233
       117.7         40.815        21.9741
       117.8        40.7913        22.3079
       117.9        40.7845        22.3462
         118        41.1436        23.4919
       118.1        41.7261        24.5532
       118.2        42.0609        25.2523
       118.3        42.6929         24.512
       118.4        43.1883        24.2829
       118.5        43.2063        24.7886
       118.6        43.4541        25.5687
       118.7        43.9831        26.8727
       118.8        44.7089        27.9559
       118.9        44.8548        28.2962
         119        44.4451        28.9423
       119.1        45.1804        29.7045
       119.2        46.0899        30.2072
       119.3        46.8671        30.7451
       119.4        47.3751        31.8443
       119.5        47.4113        32.7282
       119.6        48.2474        31.9035
       119.7        48.7087        30.6485
       119.8        49.2944        29.0002
       119.9        49.7125        27.7515
         120        49.3478        27.5724
       120.1        48.7692        26.3312
       120.2        47.8954        24.9279
       120.3        46.8183        24.2616
       120.4        45.3453        23.3971
       120.5        44.9987        23.3983
       120.6        44.2318        23.7834
       120.7        42.9483        22.8362
       120.8        42.3186        21.4694
       120.9        41.2176        20.0554
         121        39.7141        19.4925
       121.1        38.5941        19.2872
       121.2        38.0981        18.9845
       121.3        38.2174        18.9273
       121.4        39.0608        18.2193
       121.5        39.7506        16.8506
       121.6        39.7031         15.692
       121.7        38.1953        14.3659
       121.8        38.1456        14.4265
       121.9        39.0491        15.9866
         122        40.0438        16.3652
       122.1        40.7657        14.8455
       122.2        41.3621        14.0608
       122.3        41.9386         13.522
       122.4        43.0293        14.0617
       122.5         44.846        14.4294
       122.6        45.8096        13.5946
       122.7        45.3513        13.3238
       122.8        44.3149        12.7142
       122.9        43.2421        12.0183
         123        43.3677        11.2024
       123.1        44.6233        9.74965
       123.2        45.1965        9.40873
       123.3        45.8927        9.55488
       123.4        46.1843        10.1107
       123.5        45.9371        10.8908
       123.6        45.0129         11.705
       123.7        43.9557        12.1703
       123.8        43.1664        12.9696
       123.9        42.3119        14.1908
         124        41.5292        15.1876
       124.1        41.0798        15.9085
       124.2        41.2656        16.2327
       124.3        41.1051        16.5941
       124.4        40.4734        16.9842
       124.5          40.23        17.5545
       124.6        40.6453        17.1695
       124.7        40.8275        16.0706
       124.8        41.5569        16.3987
       124.9        43.2825        18.0342
         125        44.1353        18.6299
       125.1        44.6065        18.1841
       125.2        44.5603        18.3832
       125.3        44.0343        17.8355
       125.4        44.3597        17.4084
       125.5        44.9858        16.9647
       125.6        45.3485         16.712
       125.7        45.6668        15.3758
       125.8         45.595        14.0453
       125.9        45.1906        13.9197
         126          44.97        13.6389
       126.1        45.2358        13.6958
       126.2         44.884        13.6242
       126.3         44.603        12.5107
       126.4        44.3743        10.2853
       126.5        45.2498        7.91052
       126.6        45.9666        6.38987
       126.7        46.2571        5.95599
       126.8        46.3201        5.80554
       126.9        46.4104        5.97554
         127        46.9898          6.134
       127.1        47.5577        5.90313
       127.2        47.5713        4.88604
       127.3        47.3221        4.31101
       127.4         47.678        4.39651
       127.5        49.2553         3.8516
       127.6        50.4904        3.74049
       127.7        51.4454        5.26837
       127.8        51.7163        6.75621
       127.9        50.6196        6.81713
         128        50.0113        6.41262
       128.1        50.1758        6.47506
       128.2        49.7767        6.84153
       128.3        49.4515        7.01314
       128.4        49.2644        6.44064
       128.5        48.8818        5.58678
       128.6        47.8884         5.9768
       128.7        47.0807        6.32887
       128.8        47.4552        7.03354
       128.9        47.6083        7.77655
         129        47.6093        8.15007
       129.1        48.0396        8.18881
       129.2        47.4193        8.08301
       129.3        47.5408        8.29506
       129.4        47.3386        9.03559
       129.5        47.9294        9.68884
       129.6        48.3869        10.1048
       129.7        48.3174        11.5474
       129.8        48.3377        12.2412
       129.9        48.0021        12.4377
         130        47.2481        11.9091
       130.1        48.1001        10.4647
       130.2        50.0792        9.54246
       130.3        52.4382        8.48856
       130.4        54.1383        7.59431
       130.5        55.4144        7.72545
       130.6        56.2948        8.85347
       130.7         57.113        10.5176
       130.8        57.9463        11.7938
       130.9        57.9946        12.8994
         131        57.9714        13.1936
       131.1        58.3528        12.6871
       131.2        58.8317        11.8413
       131.3        58.8599        11.1422
       131.4        58.7106        10.2655
       131.5         59.075        9.96067
       131.6        60.1759        10.0299
       131.7        60.7186        10.7956
       131.8         60.767        11.5252
       131.9        60.5068        13.0767
         132        60.9433        13.9949
       132.1        61.0918          14.05
       132.2        60.6346        13.1423
       132.3        60.2551        12.3304
       132.4        60.2428        11.7939
       132.5        60.3012        11.4827
       132.6        60.6486        11.7677
       132.7        59.9039        11.7457
       132.8         59.384        12.7891
       132.9        58.2519        14.1246
         133        57.6482        14.8837
       133.1        56.9943        15.3961
       133.2        55.9974        15.5247
       133.3        56.0544        15.1576
       133.4        56.4239        15.8781
       133.5        56.4962        16.8377
       133.6        56.4421        16.9781
       133.7        56.2748        17.1799
       133.8        56.3711        16.9521
       133.9        56.2324        16.1979
         134        56.6233        15.2618
       134.1        57.1023        14.7492
       134.2        56.5724        14.6519
       134.3        55.7321        13.4032
       134.4        54.7446        12.5527
       134.5        53.8717        12.5556
       134.6        54.1665        12.9774
       134.7        54.8058        13.4888
       134.8        54.9791        13.1471
       134.9        55.1956        13.5242
         135        55.0675         14.104
       135.1        54.8896        15.1569
       135.2        53.8895        16.7275
       135.3        53.3793        16.8244
       135.4        53.5837        16.3708
       135.5        53.8066        15.4986
       135.6        53.8421        15.3876
       135.7        54.3162        15.1131
       135.8        54.1697        15.1907
       135.9        52.9895        15.3971
         136        52.4037        15.8706
       136.1         52.508        15.7876
       136.2         52.172        16.0847
       136.3        51.0342        16.4547
       136.4        51.6562        16.7231
       136.5        52.7668         16.657
       136.6         53.516        16.1085
       136.7        54.1437        15.0924
       136.8        54.8772        14.0881
       136.9        56.3071        13.4998
         137        57.6578        12.7025
       137.1        58.0796        11.8126
       137.2         57.329        10.6302
       137.3        56.5536        9.22814
       137.4        56.4807        8.82925
       137.5        56.2973        9.48319
       137.6        56.0747        9.83585
       137.7        56.3757        10.2107
       137.8        57.1023        11.1864
       137.9        57.8245        11.5688
         138        57.6783        11.5927
       138.1        56.6136        11.6985
       138.2        55.5731        12.7831
       138.3        54.1656        14.4066
       138.4        53.3885        14.3884
       138.5        53.5059        13.7022
       138.6        53.6479        14.1462
       138.7        53.9491        14.4499
       138.8        53.2403         14.989
       138.9        51.9604        16.2512
         139        51.6449        16.4474
       139.1        51.9524        16.0136
       139.2        52.2437        14.3238
       139.3        52.8019        12.8424
       139.4        53.9487        13.2159
       139.5        55.4253        14.6621
       139.6        56.0894         16.622
       139.7        55.8594        18.1023
       139.8        55.8303        17.7688
       139.9        55.2659        17.0365
         140        54.8102        15.8655
       140.1        54.6998        16.6491
       140.2        54.3702        18.2887
       140.3        54.2975        19.9248
       140.4        54.3664        20.9676
       140.5        54.3778        20.3273
       140.6         55.181        19.6193
       140.7        56.8026        19.6301
       140.8        58.1124        19.1853
       140.9        59.3362        19.0958
         141        58.8296        19.3124
       141.1        58.4909        18.9305
       141.2        58.1737        18.7387
       141.3         58.025        18.6695
       141.4        57.6273        17.9873
       141.5        57.4529        16.5401
       141.6        57.4626        15.7865
       141.7        57.1533        15.1318
       141.8        57.4367        14.4812
       141.9        58.0938        14.0805
         142          58.85        13.4685
       142.1        59.1479         13.164
       142.2         58.753        12.8037
       142.3        57.6026        12.7554
       142.4        56.8532        12.7638
       142.5        57.1728        13.7427
       142.6        57.0888        14.4816
       142.7        56.5199        15.4116
       142.8        55.0797        15.2698
       142.9        53.7281        14.6958
         143        53.8269        13.4781
       143.1        53.9739        12.7347
       143.2        54.0393        12.8663
       143.3        53.4555        13.2311
       143.4        52.3982        13.3798
       143.5        50.8425        13.3106
       143.6         49.537        13.7813
       143.7        47.7611        15.5751
       143.8        47.0446        16.7919
       143.9        46.6533         17.137
         144        46.7786        16.5636
       144.1           47.2        16.8188
       144.2        47.6022        17.1137
       144.3         47.436          16.76
       144.4        46.5175        16.3205
       144.5         45.108        15.8543
       144.6         44.778        15.0062
       144.7         45.635        13.2015
       144.8         45.564        11.6724
       144.9        44.6635        10.9372
         145        44.4797        10.7185
       145.1        44.3766        10.1954
       145.2        44.1532        11.0538
       145.3        43.5506        13.1806
       145.4        42.4831        14.3124
       145.5        42.9831        14.7384
       145.6        44.1973        14.9175
       145.7          45.87        15.3715
       145.8        46.2749        15.3351
       145.9        45.0292        15.0821
         146         43.857        15.4012
       146.1         43.784        15.3197
       146.2        45.1113        16.0686
       146.3        46.5984        16.3136
       146.4        46.7023        17.3411
       146.5        45.5259        18.5036
       146.6        44.3251        18.5315
       146.7        44.3308        19.4117
       146.8        46.0949        20.7306
       146.9          49.21        21.9375
         147         51.572        22.4297
       147.1         52.519        21.6152
       147.2        52.8586        21.1594
       147.3        53.0625        20.2052
       147.4        53.5861        19.2163
       147.5        53.6279        19.7124
       147.6        53.8753         20.732
       147.7        54.6053        21.9142
       147.8        54.7682        22.7504
       147.9        54.5516        23.2912
         148        54.7096        23.5063
       148.1        54.6715          23.76
       148.2        54.7693        24.1618
       148.3        54.7137        24.2188
       148.4        54.4941        24.9771
       148.5        54.4331        26.0012
       148.6        54.0809         27.058
       148.7        53.0316        28.7397
       148.8        52.6573         29.646
       148.9        52.6176        30.2409
         149        52.7654        29.9968
       149.1        52.2846        29.0972
       149.2        52.2034        28.1992
       149.3        52.5096        28.2191
       149.4        53.4575        29.1205
       149.5        54.4248        30.1599
       149.6        54.3797        30.7513
       149.7        53.2088        31.5827
       149.8        53.0083        31.7968
       149.9        53.8269        31.5001
         150        55.5802        30.9934
       150.1        57.1631        30.4408
       150.2        57.4943        30.8375
       150.3        57.4545         31.842
       150.4         57.813        32.1102
       150.5        58.1691         30.923
       150.6        58.9516        29.7781
       150.7        59.5088        29.5463
       150.8        60.2349        29.3821
       150.9        61.5064        29.2674
         151        63.0685        28.7637
       151.1         64.184        28.0472
       151.2        64.7645        26.8249
       151.3        65.4513          26.16
       151.4        65.5642        25.5952
       151.5        65.6714        24.7331
       151.6        65.8721        23.4678
       151.7        67.2462        22.7832
       151.8        68.5812        23.5381
       151.9        68.9742        25.0686
         152        68.2266        26.6375
       152.1        66.5796        27.2388
       152.2        65.1247        27.0285
       152.3        64.0428         26.153
       152.4        63.0136        25.1649
       152.5        62.5138        24.4026
       152.6        61.9921        23.7503
       152.7        61.5185        23.3932
       152.8        60.9115        23.1214
       152.9        59.8069        22.1813
         153        59.1647        21.0171
       153.1        59.1485        19.8316
       153.2        59.4998        18.5767
       153.3        58.9531         17.875
       153.4        59.1547         18.151
       153.5        58.6688        18.9605
       153.6         58.782        19.4531
       153.7        59.4502        19.1316
       153.8        60.1625        18.8097
       153.9        61.9334        19.2405
         154         62.671        20.5838
       154.1         63.181        22.9024
       154.2        63.6935        23.9842
       154.3        63.5823        24.5969
       154.4        63.7048        25.1746
       154.5        64.3094        25.2496
       154.6        64.8529        25.5939
       154.7        65.0072        26.3187
       154.8        65.4012        27.1207
       154.9        65.6772        28.4703
         155         66.134        29.5785
       155.1        66.4534        30.6143
       155.2        67.5015        31.4523
       155.3        68.2042        31.3128
       155.4        68.5791        29.9964
       155.5        69.6296        28.0437
       155.6        69.9292        28.0531
       155.7        69.1899          31.08
       155.8        68.0625        33.3313
       155.9        67.2761        34.1905
         156        67.6833        33.9733
       156.1        68.6923        32.5711
       156.2        68.9771        32.0825
       156.3        68.5603        33.0302
       156.4        69.0405        33.5547
       156.5        69.3265        33.0178
       156.6        69.7365        32.2801
       156.7        68.7184        31.1614
       156.8        67.7169        30.5663
       156.9         68.463        30.0984
         157         69.402        29.5037
       157.1        69.8562          29.37
       157.2         69.956        29.6864
       157.3        69.8279        30.7299
       157.4        70.3048        30.9436
       157.5        71.4185        30.1984
       157.6        72.2141        29.5749
       157.7         72.694        27.7514
       157.8        73.6534        26.3099
       157.9        74.4159        25.4092
         158        74.0955        25.9009
       158.1        74.1066        26.2736
       158.2        75.8608         26.771
       158.3         77.795         27.187
       158.4        78.7112        26.9408
       158.5        78.3821        25.8492
       158.6        77.5358        25.5574
       158.7        77.0037        25.3802
       158.8        76.9291        24.9098
       158.9        76.6399        23.4666
         159        76.1957        22.2944
       159.1        76.0572        21.1025
       159.2        76.8377        19.7153
       159.3        78.5979        17.8294
       159.4         79.791        16.6175
       159.5        79.8503        15.4761
       159.6        78.2275        14.1711
       159.7        76.8908        12.9946
       159.8        77.0028        12.0519
       159.9        77.4853        11.8247
         160         77.934        13.6946
       160.1          77.74        15.0651
       160.2        76.9676        14.8613
       160.3        74.7045         13.647
       160.4        73.6884        13.7146
       160.5         73.423        14.0875
       160.6        73.3055        13.5923
       160.7        73.6047        13.3094
       160.8        72.8619        13.2126
       160.9        71.5957        13.3271
         161        70.4188        13.7507
       161.1        69.1866        15.5797
       161.2        67.8442        16.6222
       161.3        66.0448        16.7995
       161.4        64.8136        15.9026
       161.5        64.1823        15.9468
       161.6        64.3486        16.2949
       161.7        65.2198        15.8143
       161.8        65.7443        16.0726
       161.9        65.6656        15.9345
         162        65.5628        15.9608
       162.1        66.7507        16.9428
       162.2        67.5628        17.8853
       162.3        68.0599        18.3674
       162.4        68.0486        17.8075
       162.5        67.0901        18.0055
       162.6        66.2636        18.6608
       162.7         66.409        20.0615
       162.8        66.0128        20.2045
       162.9        65.3998        20.0114
         163        64.5682        20.5636
       163.1        64.4251        21.3015
       163.2         64.451        21.6523
       163.3        64.3845        22.3931
       163.4        64.9015        22.4418
       163.5        65.1902        22.4463
       163.6        64.2875        22.2178
       163.7        63.3442        22.2959
       163.8        63.6704          22.49
       163.9        64.6919        22.3837
         164        65.8367        22.4882
       164.1        66.5027        22.7517
       164.2        66.4716        23.2941
       164.3        66.4223        23.1639
       164.4        66.5063        23.5183
       164.5        66.8868        23.9365
       164.6        66.9583        23.9443
       164.7        66.8045        24.2531
       164.8        66.1317        24.8546
       164.9        65.9351        25.8333
         165        66.3527        26.5931
       165.1        66.4714        27.4294
       165.2        66.5754        26.6774
       165.3        67.0137        25.3294
       165.4        67.3475         24.062
       165.5        67.2626        22.0551
       165.6        67.9668        20.8057
       165.7        69.5473        20.8889
       165.8        70.4624        21.1062
       165.9        69.8042        21.1877
         166        68.4391        21.1806
       166.1        68.2586        21.0633
       166.2        68.4609        21.8453
       166.3        68.3801        22.9867
       166.4        68.0966        23.1755
       166.5        67.4978        23.7512
       166.6        67.1958        23.7999
       166.7        67.5327        22.8445
       166.8        68.2321        23.3819
       166.9        69.4239        23.8597
         167        69.9486        23.8468
       167.1        70.0348        23.9747
       167.2         69.148        23.2159
       167.3        68.5128        22.5052
       167.4        69.0028        22.2111
       167.5         69.527        22.2561
       167.6        69.7791        21.6312
       167.7         68.867        21.9165
       167.8        68.1904        23.2632
       167.9        67.1487        24.4995
         168        66.0011        24.5589
       168.1        64.8337        24.5361
       168.2        64.1061        25.1942
       168.3        63.7699        26.2979
       168.4        63.3507        26.7022
       168.5        63.2868         26.564
       168.6        64.1223        27.0355
       168.7        64.9631        27.0339
       168.8        65.4974        27.1492
       168.9        66.1257         27.113
         169        66.7309        26.4403
       169.1        67.8175        25.9477
       169.2        68.2613        25.9235
       169.3        68.4837        25.4242
       169.4        68.0489        24.6002
       169.5         67.509        24.1705
       169.6        66.3993        23.5025
       169.7        66.2763        23.0427
       169.8         66.844        22.8149
       169.9        67.4985        22.4952
         170        68.6497        22.7875
       170.1        69.8258        23.0289
       170.2        70.7507        23.5283
       170.3        72.8292        23.8363
       170.4        75.4423        23.4891
       170.5        77.9398        22.9874
       170.6        79.9337        21.9357
       170.7        80.9794        20.4607
       170.8        82.0267        19.8271
       170.9        82.9103        19.6629
         171        83.9959        19.8383
       171.1        84.2645        19.0223
       171.2        84.8476        18.4331
       171.3        86.5973         17.558
       171.4        87.6534        17.2796
       171.5        87.7652        16.2967
       171.6        87.9526        15.5261
       171.7        88.7226        15.2891
       171.8         89.878        15.0496
       171.9         90.578        14.6789
         172        90.3525        14.2116
       172.1        89.4436        15.0772
       172.2         89.666        16.4999
       172.3        90.7278        17.7527
       172.4        91.5277        17.2977
       172.5        92.2102        16.7815
       172.6        92.7284        16.9283
       172.7         92.809        16.7764
       172.8        92.0858        15.7939
       172.9        92.1108        14.2113
         173          92.97        13.8503
       173.1        93.4438         13.717
       173.2        92.5346        13.6899
       173.3        91.6216        14.0948
       173.4        91.1915        15.1932
       173.5        91.3723        16.6357
       173.6        90.8494        16.6635
       173.7        89.1575        16.4971
       173.8        87.9092        16.4173
       173.9        87.7797        15.9811
         174        87.4942        15.3306
       174.1        87.4665         15.099
       174.2         87.113        14.5014
       174.3        86.4247         13.845
       174.4        85.4537        13.7382
       174.5        84.7683        14.1208
       174.6        84.1612        14.1462
       174.7        82.5967         13.593
       174.8         81.517        13.5348
       174.9        80.7817        14.6949
         175        80.5928         15.623
       175.1        79.9897        16.6182
       175.2        78.8717         15.649
       175.3        78.0456        13.8571
       175.4        78.0949        12.6817
       175.5        79.6948        12.9306
       175.6        80.3927        13.6606
       175.7        79.5303        13.6232
       175.8        78.6703        12.8314
       175.9        77.5595        11.6163
         176        76.6517        10.2752
       176.1         76.755        9.50117
       176.2        76.6762        8.90067
       176.3         76.888        8.44844
       176.4        76.5355        9.35407
       176.5        75.7278        11.1353
       176.6        74.8558        12.7693
       176.7        74.2194        14.8533
       176.8        73.9518        16.4101
       176.9        74.1945        17.4986
         177        74.0395        18.1841
       177.1         72.992        17.7643
       177.2        72.2669         17.309
       177.3        70.8874        16.8222
       177.4        70.4317        16.1657
       177.5        70.2766        15.0263
       177.6        69.8216        14.0148
       177.7        69.3509        13.7646
       177.8        70.1351        13.7393
       177.9        70.9994        13.6728
         178        71.4933        14.2557
       178.1        71.8601        14.3955
       178.2        71.4791         14.434
       178.3        71.0886        14.0728
       178.4        71.5158        14.0467
       178.5         72.101        15.4421
       178.6        72.9131         15.884
       178.7        73.8769        15.8443
       178.8        74.7875        16.3777
       178.9        74.7217        16.7824
         179         75.169        16.3775
       179.1        76.5635         16.464
       179.2        77.3492         16.772
       179.3        77.8635        16.5768
       179.4        78.5634        16.7762
       179.5        79.4292        17.7423
       179.6        80.3859        18.1219
       179.7        79.9227        18.4522
       179.8        79.6636        18.4023
       179.9        79.4634        17.5289
         180        79.9017        17.3055
       180.1        80.0237         16.844
       180.2        79.9458        17.1034
       180.3        79.6533        17.7252
       180.4        79.6064        17.6437
       180.5        78.8545        16.6717
       180.6        77.5324        16.0515
       180.7        77.0466        16.5441
       180.8        76.7365        16.5092
       180.9        76.3447        16.5496
         181        76.0752        16.1626
       181.1        76.0797        15.8096
       181.2        76.3381        15.8726
       181.3        77.6213         15.595
       181.4        77.8261        15.1329
       181.5        76.5041        14.9782
       181.6        75.3495        14.3279
       181.7        74.6893        14.0752
       181.8        74.4091        14.4865
       181.9        73.7112        15.7227
         182        73.2759        16.0166
       182.1        74.0365        15.8458
       182.2        73.9089        15.6896
       182.3        73.6856         14.984
       182.4         72.967        14.5064
       182.5        71.7333        14.2075
       182.6        70.9209        14.2252
       182.7        70.4777        15.1154
       182.8        69.5227        16.7339
       182.9        69.3009        18.9947
         183        70.1457        20.0873
       183.1        70.5158        19.9565
       183.2        70.6595        20.0219
       183.3        70.2089        20.7972
       183.4        70.6379        21.8524
       183.5        71.2979        22.9565
       183.6        71.8113         23.986
       183.7        72.2966        24.2228
       183.8        72.1837        24.0386
       183.9        71.9641        24.0105
         184        71.2264        23.4951
       184.1        69.8562        23.2642
       184.2        69.2034         23.695
       184.3        69.9649        24.4101
       184.4        71.0248        25.5655
       184.5        70.6735        26.7611
       184.6        69.4182        27.9588
       184.7        68.1794        29.6518
       184.8        67.6872        30.4435
       184.9        66.9806        30.4974
         185         65.724        31.3391
       185.1        64.1856        32.7969
       185.2        62.3537        33.1389
       185.3        60.4906        33.5141
       185.4        59.7491        33.4689
       185.5        59.6551        33.5495
       185.6        59.1863        32.9786
       185.7        59.2468        30.8956
       185.8        60.6621        29.1182
       185.9        62.1577        27.8069
         186        63.8137        27.6784
       186.1        65.0878         26.733
       186.2        65.7565        25.0846
       186.3        66.4063        23.0607
       186.4        67.2093        21.9504
       186.5        67.9887        21.6881
       186.6        68.6327        21.2084
       186.7        69.0781        20.7062
       186.8        69.6078        19.6264
       186.9        70.4552        18.4767
         187        71.8994        17.9216
       187.1        72.7816        17.8215
       187.2        73.0066        18.2443
       187.3        73.3296        18.7983
       187.4        75.4483        18.0415
       187.5        77.6726        17.7087
       187.6        78.6074        17.0453
       187.7        79.3923        16.9369
       187.8        79.7806        17.9516
       187.9        79.9834        18.5885
         188        80.5477        19.0275
       188.1        81.5534        19.5784
       188.2        82.7182        19.6794
       188.3         84.053        20.0542
       188.4         85.255        20.4016
       188.5        85.7097        20.6221
       188.6        86.1108        20.5359
       188.7        85.2303         20.288
       188.8        84.9504        19.5481
       188.9        85.2253        18.9753
         189        86.1491        18.9712
       189.1        87.1485        18.3904
       189.2        86.5657        17.3356
       189.3        85.9397        16.5294
       189.4        86.5794        16.3345
       189.5        88.2453        16.6583
       189.6         88.675        16.8051
       189.7        88.4888        17.9302
       189.8        88.3409        18.6518
       189.9        88.7248        18.9218
         190        89.7482        19.9463
       190.1         89.904        19.5074
       190.2         90.152        19.1319
       190.3        90.3702        18.0187
       190.4        90.1083        17.9372
       190.5        90.5947        18.5172
       190.6        91.1633        19.6329
       190.7        91.9688        20.7927
       190.8        92.0447        22.3091
       190.9        91.7174        23.5205
         191        92.2553        24.0202
       191.1        93.1141        23.6751
       191.2        93.5124        23.4393
       191.3        93.6558        22.8604
       191.4        93.7216         21.991
       191.5         93.949        22.3444
       191.6         94.373        23.1918
       191.7        93.6076        23.4781
       191.8        93.7958        22.8991
       191.9        94.5104        22.5862
         192        94.4602        22.4313
       192.1        95.4576        22.8486
       192.2        95.6292        23.1262
       192.3        95.9909        23.2372
       192.4        95.5497        23.6844
       192.5        95.9456        24.1531
       192.6        96.8969        25.8451
       192.7        97.2678        27.4559
       192.8         97.395        28.2938
       192.9        97.7711        27.9712
         193        97.8849        26.3871
       193.1         97.366        24.6523
       193.2        97.4031        23.8617
       193.3        96.7146        22.8928
       193.4        96.2911        21.7518
       193.5        95.9637        21.6895
       193.6        96.2837        21.7044
       193.7        97.0283         20.537
       193.8        96.9092        18.6593
       193.9        96.6164        16.5755
         194        97.3032        15.7662
       194.1         98.199         16.261
       194.2        98.6621        17.0654
       194.3        98.6975         17.239
       194.4        97.9928        17.2283
       194.5        96.6378        17.7282
       194.6        96.1048        17.4758
       194.7        96.4177           16.7
       194.8        96.8692         16.341
       194.9        97.7546        16.3867
         195        98.1683        16.6085
       195.1        98.2314        17.2755
       195.2        98.4623        18.1183
       195.3        99.6028        17.8195
       195.4        99.8868        18.7463
       195.5        99.3675        19.7478
       195.6        99.1475        20.5427
       195.7        98.7167        20.5543
       195.8        98.7064        19.6801
       195.9        99.4838        19.1943
         196        99.6433        19.0574
       196.1        98.4814        19.0179
       196.2        97.5665        18.4738
       196.3        96.2896        18.6067
       196.4         96.344        18.9355
       196.5        96.7489        19.2206
       196.6        96.6587        19.2177
       196.7        97.8321        18.8615
       196.8        99.4555        18.7065
       196.9        99.9382        18.5561
         197        100.764         18.154
       197.1        101.079        17.7879
       197.2        101.206        16.8133
       197.3        101.433        16.7963
       197.4        101.294        17.7183
       197.5        100.692        18.6369
       197.6        99.6476        18.4708
       197.7        99.4421        17.9075
       197.8         99.238        18.1634
       197.9        98.4153         18.917
         198        97.2306        20.7708
       198.1        96.7375        22.7067
       198.2        96.0222        22.9916
       198.3        94.5899        21.8008
       198.4        93.1915        21.0487
       198.5        91.4263        20.9233
       198.6        90.9779        21.0919
       198.7        90.3161        21.9387
       198.8        90.1622        21.9619
       198.9        91.8449        22.1934
         199        93.5608        21.9814
       199.1        93.5786        21.9635
       199.2        92.7313        21.5286
       199.3        92.7514        20.1683
       199.4         93.038        19.0451
       199.5        92.9254         17.509
       199.6        93.0499        16.2201
       199.7        93.0839        16.2202
       199.8        93.3254        16.7156
       199.9        93.7869        17.0163
         200        94.4139        16.2714
       200.1        95.2347        16.1065
       200.2        96.5414        16.0525
       200.3        96.5397        16.6787
       200.4        96.5612        16.5013
       200.5        96.5458        15.3271
       200.6        96.2185        14.4443
       200.7        96.0334        13.4864
       200.8        95.2733        12.7837
       200.9        94.5329        11.9194
         201         93.721        11.2116
       201.1        93.2256         11.001
       201.2        93.1633        11.7503
       201.3        92.8441        12.4616
       201.4        93.0115        12.6806
       201.5        93.8559        13.1703
       201.6        93.8562        13.4207
       201.7        93.2276        13.5195
       201.8        93.1073        14.6461
       201.9        92.7958        15.9851
         202        92.9794        17.1383
       202.1        93.6938        17.6557
       202.2        93.7968        18.4749
       202.3        92.7625         19.674
       202.4          92.29        20.5158
       202.5        92.2785        21.1339
       202.6        92.9896        21.6717
       202.7        93.7997        23.2817
       202.8        94.3066        23.6856
       202.9        95.3071        23.5712
         203        95.9706        22.7302
       203.1         96.661        21.8291
       203.2        96.6125        20.7382
       203.3        96.2196        20.5647
       203.4        95.9985        20.5822
       203.5        95.9501        19.2974
       203.6        96.8495        18.6604
       203.7        97.7018        18.5838
       203.8        97.7036         18.044
       203.9        98.1557        17.8188
         204        99.1162         18.024
       204.1        100.541        17.1364
       204.2        101.974        15.6169
       204.3        103.696        13.4667
       204.4        105.141        11.4934
       204.5        106.181        11.2235
       204.6        106.983        11.8968
       204.7         108.57        12.6447
       204.8        109.759        12.9596
       204.9        110.278        11.6733
         205         110.02        11.7106
       205.1        109.068        12.6745
       205.2        107.555        13.4134
       205.3        105.823        13.2506
       205.4        104.278        12.8785
       205.5        102.566        12.8505
       205.6        101.706        13.1857
       205.7        100.408        13.8435
       205.8        99.1682        14.6712
       205.9        98.4726         14.773
         206        98.9003        14.9655
       206.1        98.7836        15.6529
       206.2        97.5289        16.3847
       206.3          96.71         16.817
       206.4        96.6942        17.2547
       206.5        97.7402        16.6284
       206.6        98.9985        17.2739
       206.7        99.6874        17.4555
       206.8        99.4806         17.073
       206.9        98.5222        17.1209
         207        98.1561        16.9284
       207.1        98.5837        16.2057
       207.2        98.6375        16.2804
       207.3        98.9686        17.1183
       207.4        99.1825        17.7891
       207.5        99.3985         19.365
       207.6         98.903        19.7044
       207.7        97.1524        18.2993
       207.8        95.4654        17.4178
       207.9        93.9571        17.5676
         208         93.255        17.1147
       208.1        92.6208        16.4652
       208.2        91.9294        16.4741
       208.3        91.2556        17.1373
       208.4        90.2225        16.2724
       208.5        89.7324         15.344
       208.6        88.4361        14.8113
       208.7        86.7163         15.599
       208.8         85.503        16.9115
       208.9        84.9177        17.7072
         209        84.5885        17.7231
       209.1         84.074        17.5661
       209.2        83.9561        17.7523
       209.3        83.1889        18.6714
       209.4        82.4096        20.6723
       209.5        82.3939        22.6057
       209.6        82.2022        23.3675
       209.7        81.9241        23.5045
       209.8        81.4088        23.7213
       209.9         80.681         25.445
         210        79.4856         26.537
       210.1        79.3027        27.1569
       210.2        79.5751        27.5118
       210.3        80.5998        27.6535
       210.4        81.2275        28.5777
       210.5         81.779        29.6246
       210.6        82.1948        31.0599
       210.7        82.8917        31.4407
       210.8        83.9896        31.1693
       210.9        85.1854        31.1358
         211        85.0287        30.8541
       211.1        82.9767        30.1264
       211.2        81.3267        30.0608
       211.3        80.9282        30.1616
       211.4        81.7749        29.8101
       211.5        82.8297        30.0407
       211.6         82.814        30.2891
       211.7        82.4239        30.8056
       211.8         82.376        30.7928
       211.9        82.6517        31.0109
         212        82.8572         30.654
       212.1        83.4643        29.9375
       212.2        84.2306        29.2366
       212.3        84.0126        28.4477
       212.4        84.4231        28.6325
       212.5         85.471        29.0016
       212.6        86.5407        29.2085
       212.7        86.9946        29.2733
       212.8        86.5024        29.0392
       212.9        86.2956        28.7861
         213        85.7605        28.8165
       213.1         85.555        29.3743
       213.2        85.6494        29.6724
       213.3        85.7379        29.5078
       213.4        85.1781        30.0446
       213.5        84.7888        30.3282
       213.6        84.5784        29.1281
       213.7        84.9993         27.723
       213.8        85.2368         27.349
       213.9        84.1866         27.036
         214         84.049          26.66
       214.1        84.8021        25.4812
       214.2        85.0003        24.4703
       214.3        85.5876        23.6125
       214.4        87.1431        23.1641
       214.5        87.8273        23.5006
       214.6         87.832        23.3437
       214.7        87.8457        22.6341
       214.8        87.8421        21.3512
       214.9        88.4103        20.8254
         215        88.5473        20.2384
       215.1        87.7264        19.6707
       215.2        87.5555        18.7213
       215.3        87.9178        17.0466
       215.4        87.8397        15.5722
       215.5        87.7132        14.8026
       215.6        88.5406        15.5883
       215.7        89.3428        17.4982
       215.8        89.3601        19.2715
       215.9        88.5249        19.8201
         216        88.5863         19.812
       216.1        89.1414        20.8469
       216.2          88.87        22.0834
       216.3        87.9898        23.2638
       216.4          87.97        24.2047
       216.5        88.6572        24.1645
       216.6        89.1682        22.4406
       216.7        90.3572        20.3151
       216.8        90.3913        19.2852
       216.9        89.3836        18.6823
         217         88.326        18.1605
       217.1        87.3852        17.5441
       217.2        87.4429        16.6619
       217.3        87.5759        15.9467
       217.4        88.5331        15.6037
       217.5        90.5412        14.6906
       217.6        91.6224        13.6381
       217.7         91.683        12.8721
       217.8        91.1859         12.286
       217.9        90.6823        13.1394
         218        90.6794        13.5514
       218.1        90.3652        13.1342
       218.2        89.6223         12.964
       218.3        88.6934        13.2991
       218.4        87.2434        12.7414
       218.5        85.7845        11.8883
       218.6        85.1422        11.4494
       218.7        84.9256        11.7564
       218.8        85.0865        12.9032
       218.9        86.1627        13.2618
         219        86.8416        13.2819
       219.1        87.2627        13.7427
       219.2         87.047        13.9465
       219.3        86.6972        13.4295
       219.4        85.6404        12.9176
       219.5        84.1917         12.509
       219.6        83.2238        12.6517
       219.7        82.4116        13.5648
       219.8        82.0012        14.0726
       219.9        81.0321         14.573
         220        80.1365        15.1963
       220.1        79.9541        14.9587
       220.2        80.8819        14.3383
       220.3        82.4448        13.4223
       220.4        83.2575        13.9005
       220.5        84.2128        14.2903
       220.6        85.0167        14.6266
       220.7        85.1719        14.9996
       220.8         84.947        14.5528
       220.9        84.9809         13.752
         221         85.988        13.2038
       221.1        87.1131        13.2069
       221.2        87.8013        12.6482
       221.3        88.2078        11.9654
       221.4        88.1725         11.323
       221.5        87.2356        10.8015
       221.6        86.5141        10.3203
       221.7        86.5025        9.95061
       221.8        86.9356        10.1062
       221.9        87.9693        10.4965
         222        89.0572        10.5836
       222.1        90.5765         11.622
       222.2        90.8748        12.5831
       222.3        90.0002        12.2898
       222.4        89.1854        11.6235
       222.5        88.5191        11.1964
       222.6        88.4268        11.3353
       222.7        88.8643        11.7467
       222.8        89.2564        11.7528
       222.9        89.0503         12.285
         223        89.4628        12.7521
       223.1        89.3789        12.4261
       223.2          88.26        11.9809
       223.3        87.1646        12.2594
       223.4        87.6154        12.2479
       223.5        89.0729        12.3171
       223.6        90.6139        12.3244
       223.7        91.5172        12.3393
       223.8        91.5987        12.6958
       223.9        91.4449        13.7543
         224        92.0321        14.5536
       224.1        92.2672        15.4701
       224.2        91.8833        15.2176
       224.3        91.8058        13.8099
       224.4        91.8046        13.5677
       224.5        92.1684        12.9455
       224.6        91.6481        11.7621
       224.7        91.5016        12.1724
       224.8        91.8046        13.2944
       224.9         91.602        14.1288
         225        91.1244        14.1288
       225.1        91.2159        13.2941
       225.2        91.2618        13.0759
       225.3        91.8484         13.044
       225.4        92.1686        12.5782
       225.5        92.6581        12.0661
       225.6        93.9252        11.9336
       225.7        94.4695        11.4331
       225.8        94.7507        10.1612
       225.9        94.4475        9.30266
         226        95.2332        9.13545
       226.1        97.3769        9.61028
       226.2        99.2842        9.47861
       226.3        100.065        9.76479
       226.4        100.047        10.3078
       226.5        100.312        11.1731
       226.6         100.67        11.5417
       226.7        100.757        11.8945
       226.8        100.279        12.3888
       226.9        99.7588        12.5927
         227        99.7488        12.4648
       227.1        100.287        13.4763
       227.2        100.843        14.0896
       227.3        101.706        13.6953
       227.4        102.371        13.2298
       227.5        103.358        13.8032
       227.6         103.98        13.6924
       227.7        104.559         13.403
       227.8        105.475        13.3867
       227.9        106.449        13.9601
         228        107.188        14.7113
       228.1        108.054        16.1384
       228.2        108.976        16.9337
       228.3        110.405        17.1088
       228.4        112.182        17.3814
       228.5        113.733        18.3742
       228.6        114.584        19.4851
       228.7        114.057        20.1198
       228.8        113.104        19.6404
       228.9        112.713        19.2615
         229        112.831         19.456
       229.1        113.005        19.4575
       229.2        113.182        19.3364
       229.3        113.474        20.1701
       229.4        113.154        21.8638
       229.5        111.535        23.9763
       229.6        110.206        25.2723
       229.7         110.21        25.2396
       229.8         110.54        24.2677
       229.9        111.665        22.8663
         230        113.025        22.1389
       230.1        114.261        22.3073
       230.2         114.11        21.4027
       230.3        113.483        18.3731
       230.4        112.555        15.7494
       230.5        111.982        14.4552
       230.6        111.196        13.5255
       230.7        109.788         12.744
       230.8        109.386        11.8669
       230.9         109.75          11.41
         231        109.954        11.5035
       231.1        110.003        12.1286
       231.2        109.652        12.2843
       231.3        108.514        13.1741
       231.4        107.592        13.0739
       231.5        105.754        12.5612
       231.6        104.704          12.12
       231.7        103.674        12.1111
       231.8        103.274        12.3119
       231.9        102.721        11.5505
         232        101.718        12.3957
       232.1        100.251        14.1455
       232.2        100.094        15.2997
       232.3        99.4229        15.5643
       232.4        99.6751        15.0562
       232.5        100.287        13.4631
       232.6        100.611        12.4433
       232.7        100.679        11.7552
       232.8        101.704        11.1619
       232.9        101.747        11.0345
         233        102.256        11.1707
       233.1        102.907        11.1639
       233.2        103.856        11.4281
       233.3        105.963        10.6207
       233.4        106.615        9.57351
       233.5        106.266        9.01523
       233.6        106.705        8.89264
       233.7        107.053        8.64567
       233.8        107.499        8.11476
       233.9        107.759        7.71221
         234        108.341        7.45445
       234.1        108.317        7.43945
       234.2        107.281        7.24066
       234.3        106.333        6.79043
       234.4        105.463        6.84249
       234.5        105.754        7.39056
       234.6        105.814         8.0313
       234.7        105.219        8.10061
       234.8        104.002         7.7463
       234.9        103.434        7.30889
         235        104.073        6.62507
       235.1        105.035        6.68812
       235.2         105.45        7.45855
       235.3        106.499        9.27149
       235.4        107.779        9.69928
       235.5        108.044        9.20246
       235.6        107.974        8.79859
       235.7        108.038        8.53116
       235.8        108.625        8.84219
       235.9        108.961        9.19859
         236        108.995        8.75108
       236.1        108.974        8.76954
       236.2         108.96        9.86311
       236.3         108.94        11.5864
       236.4        108.309        11.8437
       236.5         108.97         11.034
       236.6        109.301        11.0095
       236.7        108.807        11.3094
       236.8        107.869        11.4429
       236.9        106.508        11.7164
         237        105.179        11.4441
       237.1        102.722         11.366
       237.2        100.573        11.6235
       237.3        100.239        12.0643
       237.4        99.9384        12.1713
       237.5        99.1749        12.7733
       237.6        98.6619        12.9858
       237.7         97.589        13.6297
       237.8        96.7707        14.5743
       237.9        95.6132        15.7845
         238        94.7895        15.9596
       238.1        94.8674        15.3455
       238.2        95.4609        14.9041
       238.3        96.5975        14.2209
       238.4        97.1285        14.2642
       238.5        97.7689         14.133
       238.6        98.2631         14.027
       238.7        99.1075        13.2337
       238.8        99.9144         12.373
       238.9        100.746        11.4935
         239        101.509        10.6491
       239.1        101.754        10.6545
       239.2         101.23        11.3045
       239.3        101.097        11.6623
       239.4        101.491         11.631
       239.5        101.781        10.9445
       239.6        102.823        11.2538
       239.7         103.83        12.1284
       239.8        105.175        11.8705
       239.9        106.481        11.8348
         240        106.865        12.8115
       240.1        106.106        13.5735
       240.2        105.884        14.3364
       240.3        106.817        15.7697
       240.4        108.569        16.0397
       240.5        109.854        16.6936
       240.6        110.175        17.3271
       240.7        109.123        17.3469
       240.8        108.083        16.9972
       240.9        108.836        16.1598
         241        110.311         15.632
       241.1        111.078         14.849
       241.2        111.877        13.5843
       241.3        111.565        11.9198
       241.4        111.363        11.2349
       241.5         111.16        10.5864
       241.6        111.684        10.5776
       241.7        112.434        11.4171
       241.8        113.144         10.961
       241.9        114.316        9.40913
         242        114.855        9.40946
       242.1        114.983        10.4821
       242.2        114.503        10.9215
       242.3        113.416        11.5133
       242.4        113.018        11.9384
       242.5        113.552        11.9436
       242.6         114.45        11.0751
       242.7        115.114        9.24835
       242.8         115.46        7.80975
       242.9         115.78        5.76611
         243        116.262        4.99569
       243.1        116.704        5.24817
       243.2        115.755        4.75926
       243.3        114.122        4.79728
       243.4        112.452        4.68341
       243.5        112.231        4.57359
       243.6         112.02        5.57871
       243.7        111.914        5.67402
       243.8        111.561         5.2063
       243.9        111.204        5.68752
         244        111.122         6.0893
       244.1        111.737        6.31808
       244.2        111.994        7.14365
       244.3        112.902        7.33539
       244.4        113.894        7.73631
       244.5        114.223        7.59929
       244.6         114.25        7.51098
       244.7        113.115        7.29589
       244.8        112.653        7.93647
       244.9        112.736        9.29153
         245        111.998        10.2548
       245.1        111.602        10.2941
       245.2        111.774        10.2795
       245.3        111.107        10.2336
       245.4        109.834        9.74716
       245.5        109.443        7.99027
       245.6        109.371        7.68878
       245.7        108.921        7.94854
       245.8         109.11        8.67701
       245.9        109.447        10.3691
         246        109.451        11.3907
       246.1        108.493        10.2659
       246.2        107.801        9.79295
       246.3        106.955        8.83595
       246.4        106.538        8.24838
       246.5        106.152        8.46678
       246.6        105.967        9.86306
       246.7        105.213        10.8031
       246.8        104.184        10.9368
       246.9        102.389        10.7672
         247        101.678        10.0716
       247.1          101.9        11.3089
       247.2        101.882        12.6806
       247.3        101.887        13.8903
       247.4         101.89         14.011
       247.5        103.298        13.9746
       247.6        104.357        14.0478
       247.7         104.79        15.0207
       247.8        104.874        15.9838
       247.9        104.095        15.9838
         248         104.53        16.2402
       248.1        105.034        17.2456
       248.2         105.46        18.1753
       248.3        105.723        17.3079
       248.4        105.706        15.3527
       248.5        105.448        14.1231
       248.6         105.96        13.2576
       248.7         107.07        12.5551
       248.8        108.127         12.071
       248.9        109.894        12.7586
         249        110.775        12.8316
       249.1        110.648         12.678
       249.2        110.691        12.3155
       249.3        111.084        11.8608
       249.4        111.651        11.0412
       249.5        111.865         10.771
       249.6        111.198         9.9661
       249.7        109.862        8.52149
       249.8        110.927        8.43126
       249.9        111.886        9.12607
         250        112.806        9.84008
       250.1        111.835        9.95983
       250.2        111.269        10.3261
       250.3        111.448        10.6961
       250.4        112.384        9.84954
       250.5         113.61        8.22109
       250.6        114.376        7.55747
       250.7        114.875        7.92664
       250.8        115.402        8.35849
       250.9         117.22        7.84878
         251        119.248          6.854
       251.1        119.809        6.34792
       251.2        120.105         6.4488
       251.3        120.964        6.60398
       251.4        121.832        7.35627
       251.5        122.662        7.92727
       251.6        124.587        8.07012
       251.7        126.193        8.40634
       251.8        127.353        9.19553
       251.9        128.571        10.3871
         252         129.54        12.1302
       252.1        129.952        13.7019
       252.2        129.632        13.6912
       252.3        128.443        12.3441
       252.4        127.869        11.8081
       252.5        127.714        12.0867
       252.6        126.947        12.8715
       252.7         126.39        13.1887
       252.8        125.712         14.184
       252.9        124.456         15.364
         253        123.862        15.1232
       253.1        124.661         15.146
       253.2        124.903        15.3968
       253.3        125.192        14.9058
       253.4        124.917        14.3924
       253.5        124.479        14.4394
       253.6        124.431         15.013
       253.7        125.086        15.6705
       253.8        125.938        16.0658
       253.9        126.169        16.7743
         254        125.627        16.9823
       254.1          125.2        17.7268
       254.2        124.669        17.5115
       254.3        123.887        15.2873
       254.4         122.89        12.9259
       254.5        121.951        10.7933
       254.6        121.453        9.59557
       254.7        121.975        9.06612
       254.8        122.546        8.51524
       254.9        121.723        8.52361
         255        120.487        9.12738
       255.1        119.001        9.70336
       255.2        118.679        10.2412
       255.3        119.301        12.1229
       255.4        119.585        13.0755
       255.5        119.494        13.0984
       255.6        118.629        13.0643
       255.7        117.736        12.9829
       255.8         117.08        12.4575
       255.9        117.777         11.982
         256        118.271         12.081
       256.1        118.273        12.4801
       256.2        117.968        13.6601
       256.3        117.547        14.5194
       256.4        118.026        15.5758
       256.5        118.604         15.953
       256.6        119.036        15.8271
       256.7        119.018        16.0458
       256.8        119.426        15.9821
       256.9        120.885        14.9058
         257        121.145        13.9803
       257.1        120.803        12.2337
       257.2        120.051        11.1339
       257.3        118.542        10.8735
       257.4        116.649        11.2517
       257.5        114.631        11.1719
       257.6        113.516        11.8035
       257.7        113.234        13.1398
       257.8         112.87         13.691
       257.9        112.788        13.7949
         258        113.549        13.8339
       258.1        114.766        13.4635
       258.2        115.826         12.505
       258.3        116.306        11.9119
       258.4        115.748        11.3288
       258.5        116.095        11.5561
       258.6        116.168        12.3052
       258.7        115.604        13.4416
       258.8        115.447         13.637
       258.9         115.49        13.6084
         259        115.756        13.8331
       259.1        116.033        14.8021
       259.2        116.591        15.3988
       259.3        118.096        16.6272
       259.4        119.928        18.1297
       259.5        122.302        18.9226
       259.6        123.854        18.8345
       259.7        124.221        18.4062
       259.8        124.036        17.4667
       259.9        123.333        16.3418
         260         123.05        16.6341
       260.1        123.929        16.6943
       260.2        125.667        16.1214
       260.3        126.783        16.0033
       260.4        128.101        15.9934
       260.5        128.845        15.3718
       260.6        128.926        14.4303
       260.7        130.233        14.7017
       260.8        130.555        14.2143
       260.9        129.577        13.5484
         261        128.343        13.8778
       261.1         126.23        15.5757
       261.2        125.277        15.9771
       261.3        125.999        15.7011
       261.4         126.21        15.0372
       261.5        125.736         13.676
       261.6        126.207        12.8917
       261.7        126.693        12.3857
       261.8        126.966        12.2522
       261.9        126.819        12.8143
         262        125.793        13.3643
       262.1        124.817        13.2884
       262.2         124.13        12.8411
       262.3         124.44        13.1509
       262.4        124.875        13.5212
       262.5        125.028        13.6327
       262.6        124.906        13.6301
       262.7        124.854        14.2812
       262.8        125.288        14.0116
       262.9        126.397         13.228
         263        127.098        12.7307
       263.1         126.62        12.9193
       263.2        125.993        13.5283
       263.3        126.474         13.133
       263.4        126.169        12.7884
       263.5        125.995        12.8249
       263.6        126.427         12.839
       263.7        127.293        12.5502
       263.8        127.504        12.8818
       263.9        127.969        14.3466
         264        128.802        16.4133
       264.1        129.748        16.9277
       264.2        129.665        16.6701
       264.3        128.343        16.4059
       264.4        127.127        15.7532
       264.5        126.473        15.1213
       264.6         126.11        15.7801
       264.7        125.913         16.376
       264.8        124.679        16.5949
       264.9        123.199        17.1712
         265        122.959         17.534
       265.1        124.269        17.2156
       265.2        125.681        16.9691
       265.3        125.702        17.5098
       265.4         124.05        18.2353
       265.5        123.453        19.3498
       265.6        124.244        19.9784
       265.7        125.429         19.963
       265.8        126.452        19.1883
       265.9         127.16        17.4325
         266         127.23        16.8145
       266.1        126.422        18.3516
       266.2        126.171        20.0775
       266.3        126.983        20.8162
       266.4        126.919        20.4299
       266.5         125.48        19.4299
       266.6        124.519        19.1725
       266.7        123.884        19.1693
       266.8        123.669        19.9754
       266.9        123.615        20.5723
         267        122.456        21.0731
       267.1        121.914        21.9717
       267.2        121.423        22.4612
       267.3        121.213        22.7346
       267.4         120.45        23.0575
       267.5        120.261        23.4077
       267.6        119.782        23.5695
       267.7        118.289         23.278
       267.8        117.147         23.431
       267.9        116.766        23.6491
         268        116.991        24.2054
       268.1         117.33        25.2163
       268.2        116.799        25.0831
       268.3        116.501        24.5344
       268.4        116.923        23.3331
       268.5        118.053        22.0395
       268.6         118.41        21.2172
       268.7        118.002        20.1663
       268.8        118.026        19.5777
       268.9        118.377        19.8778
         269        118.377        19.7864
       269.1        117.799        18.9615
       269.2        118.068        18.9245
       269.3        117.354        19.2093
       269.4        116.636        19.3223
       269.5        115.956        20.6342
       269.6        116.034        21.9887
       269.7        116.369        23.0834
       269.8         117.06        24.1992
       269.9         117.99         24.338
         270         119.23        23.2223
       270.1        120.625        22.1472
       270.2        121.896        21.0541
       270.3        121.448        20.4597
       270.4         121.57        20.3321
       270.5        122.475        21.0573
       270.6        123.967        21.2956
       270.7        124.844        21.2037
       270.8        125.626        20.7079
       270.9        126.652        20.0775
         271        126.869        19.5831
       271.1        127.665        19.4605
       271.2        129.365        19.5794
       271.3         131.58        19.6165
       271.4        132.291        19.6092
       271.5        131.567        18.5327
       271.6        130.848        17.4772
       271.7        130.493        16.8432
       271.8        130.196        16.2996
       271.9        130.963        16.6208
         272        131.778        17.2586
       272.1        131.748        17.3274
       272.2         132.54        16.5222
       272.3        133.782        15.8386
       272.4        134.513        14.5085
       272.5        134.616         14.079
       272.6        135.506        14.7045
       272.7        136.452        14.9545
       272.8        136.761        14.3763
       272.9        136.423        13.4618
         273         135.41        12.8577
       273.1        135.405        11.4209
       273.2        135.726        10.7338
       273.3          135.8         10.647
       273.4        137.085        11.4083
       273.5        138.414        12.5227
       273.6        139.445        12.9311
       273.7        139.583        12.4446
       273.8        138.986        12.5113
       273.9        138.617        13.1871
         274        137.458        14.3873
       274.1         136.16         15.117
       274.2         135.21        14.9726
       274.3        134.531        14.3644
       274.4        133.063        13.7085
       274.5        132.322        13.2208
       274.6        132.143        12.4913
       274.7        131.634        11.8255
       274.8         131.41        12.4548
       274.9        131.859        12.5977
         275        131.443        11.7442
       275.1        131.029        10.0522
       275.2        130.365        8.15908
       275.3         128.78        7.41897
       275.4        129.139        8.02771
       275.5          130.7        8.60509
       275.6        132.026        8.90415
       275.7        131.805        9.23281
       275.8        131.436         10.148
       275.9        132.025        10.7186
         276        131.957        10.1244
       276.1        131.536         8.9123
       276.2        132.259          8.282
       276.3        133.398        8.19132
       276.4        133.016        8.31399
       276.5        132.306        8.40741
       276.6        131.892        8.73899
       276.7        131.325        9.15182
       276.8         131.05        9.52474
       276.9        131.265        9.88801
         277          131.4         10.269
       277.1        131.696        10.1133
       277.2        131.588        9.23038
       277.3        132.402        8.74444
       277.4        133.001        8.79212
       277.5         133.54        10.3009
       277.6        134.428        11.4726
       277.7        135.388        12.2674
       277.8         136.09        13.3663
       277.9        136.288        14.6059
         278         136.22        14.9707
       278.1        135.755        15.3156
       278.2        135.651        16.5206
       278.3        136.355        17.6674
       278.4        137.398        18.4645
       278.5        138.319        18.3079
       278.6        138.854        18.7102
       278.7        137.683        18.7552
       278.8        135.547        18.2553
       278.9        133.935        16.9608
         279        133.712        16.6737
       279.1        133.592          15.78
       279.2        132.823        15.7892
       279.3        132.048        15.8287
       279.4        131.089        16.3049
       279.5        130.548        16.0743
       279.6        130.876        15.3526
       279.7        131.346        14.5305
       279.8        131.144        14.9857
       279.9        130.852        15.4728
         280        130.372        15.8577
       280.1        130.551        16.0488
       280.2        129.564          16.59
       280.3        127.688        17.6521
       280.4        126.503        17.6713
       280.5        127.512        17.9674
       280.6        128.506        17.7449
       280.7        128.991        17.0751
       280.8        128.381        16.2562
       280.9        128.785         16.036
         281        129.115        15.4201
       281.1        129.751        14.9842
       281.2          130.3        15.1761
       281.3        130.414        15.0366
       281.4        130.243        15.3351
       281.5        130.239        16.2855
       281.6        129.902        17.2845
       281.7        129.867          17.41
       281.8         129.33        17.1842
       281.9        128.893        18.2976
         282        128.848        18.9673
       282.1        129.522        19.8265
       282.2        129.235        19.7871
       282.3         128.05        19.3516
       282.4        127.015        19.6029
       282.5         124.98        19.8265
       282.6        123.938        19.3627
       282.7        123.865        19.7211
       282.8        123.954        20.6526
       282.9        123.816        21.1584
         283        123.558        21.1784
       283.1        123.281         20.296
       283.2        122.796        19.1815
       283.3        122.291          17.28
       283.4        122.213        16.0835
       283.5        122.618        15.3943
       283.6        122.527         15.649
       283.7        121.917        15.8449
       283.8        121.992        16.1456
       283.9        123.022         16.038
         284        123.382        16.6397
       284.1        123.596        17.1457
       284.2         124.15        17.9939
       284.3        123.954        19.2341
       284.4        123.887        19.4022
       284.5        124.341        19.1938
       284.6         125.56        18.6872
       284.7        126.791        18.2114
       284.8        128.234        17.3326
       284.9        129.391        16.6234
         285        130.237        16.3992
       285.1        131.949        15.6894
       285.2        132.813         15.151
       285.3        132.443        14.4647
       285.4         131.95        14.3748
       285.5        132.269        14.3846
       285.6        132.433        14.3098
       285.7        131.818        14.0292
       285.8        131.209        14.3532
       285.9        131.344        14.3751
         286        131.853        14.4476
       286.1        131.426        13.4888
       286.2        130.589        12.8575
       286.3        129.702        12.7765
       286.4        129.347        12.3501
       286.5         130.38        11.3287
       286.6        131.816        10.3565
       286.7        132.158         8.8624
       286.8        132.353        8.35918
       286.9         132.73        9.19775
         287        133.386        8.75919
       287.1        133.909        8.94182
       287.2        134.817        9.05026
       287.3        135.239        9.12122
       287.4        134.689        8.52224
       287.5         133.91        7.49037
       287.6        133.652        6.75432
       287.7        134.155        5.83177
       287.8        134.325        5.14876
       287.9        134.044        4.36839
         288        133.317        4.99842
       288.1         131.66        5.36442
       288.2        130.786        5.61497
       288.3        130.286        6.66903
       288.4        130.097        7.50294
       288.5        130.132        7.98317
       288.6        130.344        8.43117
       288.7        131.327        9.89598
       288.8        132.414        10.6224
       288.9        132.472        11.1448
         289        132.633        10.7267
       289.1        132.898        10.0159
       289.2        133.935        10.0296
       289.3        135.623        11.0125
       289.4        137.244         11.722
       289.5        138.286        12.3556
       289.6        138.612        12.6016
       289.7        138.381        13.8959
       289.8        138.152        14.3129
       289.9        138.442        13.0062
         290        137.897        11.6769
       290.1        137.815        11.2762
       290.2        137.511        12.4757
       290.3        136.059        14.5438
       290.4            135        15.4843
       290.5        134.802        15.8472
       290.6        134.744         15.915
       290.7        134.777        16.0726
       290.8        135.168        16.0662
       290.9        136.431        15.4067
         291        138.352        14.7846
       291.1        140.451        14.5961
       291.2         140.61        15.0216
       291.3        140.458         15.085
       291.4        140.723        15.2005
       291.5        140.973        15.3931
       291.6        141.001        14.8272
       291.7         141.48         14.494
       291.8        142.237        15.0189
       291.9        142.959        15.0659
         292         143.26         14.783
       292.1        142.971        14.6507
       292.2        143.372        15.0367
       292.3        144.396        15.9157
       292.4        145.387        16.4261
       292.5        146.241        15.9732
       292.6        146.816        15.6586
       292.7        147.249        15.3378
       292.8        147.912        16.3926
       292.9        148.122        17.3199
         293         148.16        17.9735
       293.1        147.636        17.9177
       293.2        147.231        17.8639
       293.3        146.631         18.517
       293.4        145.656        19.9005
       293.5         145.48         21.431
       293.6        145.166        22.4539
       293.7         143.73        22.3094
       293.8        141.934        22.0251
       293.9        140.478        22.6668
         294        139.563        23.1589
       294.1        139.172        23.1395
       294.2        138.549        23.3145
       294.3        137.608        23.7362
       294.4        136.838        23.5155
       294.5        137.437        23.0475
       294.6        138.301        22.3851
       294.7        138.632        22.0665
       294.8        138.348         21.892
       294.9        138.414        22.1246
         295        138.583        22.2063
       295.1          139.2         21.529
       295.2        139.736        20.9208
       295.3        140.179        20.8082
       295.4        139.709        20.9406
       295.5        138.775        21.3227
       295.6        139.519        21.0221
       295.7        141.176        19.6663
       295.8        142.133        17.9053
       295.9        142.203        16.2122
         296        142.107        16.3148
       296.1        141.752        16.5948
       296.2        141.092        16.1045
       296.3        139.568        14.5296
       296.4        138.544        13.0809
       296.5        137.886        11.3515
       296.6        138.692        10.2821
       296.7        139.846        10.5461
       296.8        140.121        11.8773
       296.9        139.715        12.3752
         297        139.477        10.9137
       297.1        138.613        8.53634
       297.2         137.74        8.31794
       297.3        136.562        9.75739
       297.4        136.023        10.1843
       297.5        135.696        9.59827
       297.6        135.188        9.89214
       297.7        133.921        10.9231
       297.8        132.925        12.6595
       297.9        132.994        13.6284
         298        133.425        14.9638
       298.1        134.694        16.4997
       298.2        135.739        17.7693
       298.3         135.74        19.0758
       298.4        135.274        19.7742
       298.5         135.13        19.8652
       298.6        135.618        20.1363
       298.7         136.01        20.7933
       298.8        136.816        21.5671
       298.9        137.807        21.6491
         299        138.859         21.302
       299.1        140.065          21.99
       299.2         141.12        22.8435
       299.3        140.879        23.2022
       299.4        139.877        22.7863
       299.5        139.593        22.2051
       299.6        138.927        22.0368
       299.7        138.736        21.9546
       299.8        138.263        21.8499
       299.9        137.439        22.3001
         300        136.817        21.7689
       300.1        136.301        20.2182
       300.2        136.135        18.7084
       300.3        136.965        17.1863
       300.4         138.13        15.6867
       300.5        139.156        14.5705
       300.6        140.506        13.9615
       300.7         142.14        14.1068
       300.8        142.602        13.9776
       300.9        142.525        13.7785
         301         142.15        13.4615
       301.1         141.03        13.0605
       301.2        140.641        12.1357
       301.3         139.47        11.9615
       301.4        138.595        11.5745
       301.5        137.877        10.7322
       301.6        136.984        10.6073
       301.7        136.349        10.8123
       301.8        135.986        11.4495
       301.9        136.234        10.9387
         302        137.292        10.6724
       302.1        137.976        12.2043
       302.2        138.262        13.6912
       302.3        138.367        13.7207
       302.4        138.364        13.3134
       302.5        138.305        12.0678
       302.6        137.987        11.2746
       302.7        136.858         10.653
       302.8        136.163         8.9747
       302.9        135.606        8.05252
         303        135.479        7.81235
       303.1        135.371        8.49689
       303.2        136.009        9.82178
       303.3        137.092        11.4375
       303.4         136.71        12.0386
       303.5        136.369        11.4864
       303.6          136.3         10.994
       303.7        137.137        11.5951
       303.8        137.924        13.1772
       303.9        137.661        14.1549
         304        136.466        14.2585
       304.1        135.342         14.263
       304.2        134.307        14.4453
       304.3        133.612          14.62
       304.4        132.947        15.2333
       304.5        132.514        15.9541
       304.6        133.162        16.8101
       304.7        134.078        18.1107
       304.8        133.877        18.7017
       304.9        132.973         18.805
         305        131.398        18.1927
       305.1        130.273        18.0488
       305.2        130.311        18.9051
       305.3        131.133        19.9563
       305.4        131.485        20.1936
       305.5        130.422        20.0497
       305.6        129.665        19.2518
       305.7        128.267        18.3256
       305.8        128.771        17.0292
       305.9        130.048        16.2776
         306        130.891        15.4296
       306.1        131.239        14.9661
       306.2            132        14.5918
       306.3        132.346        14.0171
       306.4        132.738        13.7637
       306.5        133.868        14.7811
       306.6        134.518        16.5202
       306.7        134.549        17.4176
       306.8        134.507        17.6762
       306.9        133.847        18.1392
         307         134.06        17.7426
       307.1        134.986        17.3297
       307.2        136.409        17.1619
       307.3        137.974         17.117
       307.4        140.192        16.7587
       307.5        141.531        15.7317
       307.6        141.846        14.7491
       307.7        141.096        13.4555
       307.8        139.427        12.3197
       307.9        139.292        12.0401
         308        138.909        12.3832
       308.1        138.052        13.2099
       308.2        137.287         13.824
       308.3         136.13        14.3459
       308.4        136.282        14.2817
       308.5        137.141         14.783
       308.6        137.254        15.8486
       308.7         137.26        15.9435
       308.8        137.257        16.4448
       308.9        136.281        16.2486
         309        135.869         16.307
       309.1        135.544        16.1811
       309.2        135.951        15.8049
       309.3        137.288        15.3489
       309.4        138.866        14.8222
       309.5        139.595        14.4415
       309.6        139.241        14.1105
       309.7        138.658        14.0659
       309.8        138.795        13.6516
       309.9         140.28        13.2182
         310        141.804        13.5826
       310.1        142.234        14.5305
       310.2        141.911        15.4366
       310.3        141.608         15.365
       310.4        141.263        14.7696
       310.5        140.237        15.0022
       310.6         139.39         15.754
       310.7        139.104        15.5196
       310.8         139.89        14.5892
       310.9        140.652        14.2774
         311        141.172        13.2278
       311.1         141.81        12.3145
       311.2        142.015        11.3974
       311.3        142.103        11.7055
       311.4        142.084        12.7912
       311.5        142.244        13.6115
       311.6        142.492        14.0255
       311.7        142.702        13.7814
       311.8        143.162        13.7284
       311.9        143.388        14.5118
         312         143.56        15.1598
       312.1         144.33        16.0171
       312.2        144.345        15.6065
       312.3        144.507        15.6442
       312.4        144.503        16.8741
       312.5        143.728        18.0925
       312.6        142.527        19.3254
       312.7        140.869        20.2735
       312.8        141.012        20.9345
       312.9        141.352        20.9672
         313         141.78        19.8396
       313.1        142.294        19.4331
       313.2        143.337        19.1632
       313.3        144.566        19.4392
       313.4         145.17        18.9291
       313.5        146.095        18.0466
       313.6        146.137         16.987
       313.7        145.525        15.7822
       313.8        146.304         14.449
       313.9         147.83        13.6811
         314        148.366        13.6558
       314.1        147.601        14.0204
       314.2        147.575         14.741
       314.3        147.893        15.4349
       314.4        148.487        15.5481
       314.5        148.668        14.9017
       314.6        149.045        14.9323
       314.7        149.534        16.1417
       314.8        150.456          17.78
       314.9         151.45        19.1982
         315        152.174        19.8406
       315.1        151.997        19.6963
       315.2        152.197        19.6992
       315.3        152.624        19.4537
       315.4        152.428        18.9004
       315.5         151.85         18.349
       315.6        151.065        18.9479
       315.7        150.462        19.7579
       315.8        150.053        19.9098
       315.9        149.771        19.5984
         316         148.68        18.8153
       316.1         147.55        17.7219
       316.2        146.184        16.8289
       316.3        144.389        15.9643
       316.4        142.938        15.6727
       316.5        142.742        16.1463
       316.6        143.049        16.2193
       316.7        142.442        15.4375
       316.8        142.079        15.1248
       316.9        142.142        14.8475
         317        142.754        14.2505
       317.1        142.912        13.8268
       317.2        142.251         14.355
       317.3        141.453        14.7978
       317.4        141.146        15.1354
       317.5        141.693        15.3779
       317.6        142.023        15.9285
       317.7        142.067        16.6273
       317.8        142.462        16.5232
       317.9        143.476        16.5365
         318        143.735        16.2758
       318.1        142.972        14.7166
       318.2        142.515        13.0538
       318.3        142.703        11.4396
       318.4        142.039        10.7638
       318.5        141.267         10.782
       318.6        141.043        10.4711
       318.7        141.738        9.95985
       318.8        142.394        9.39615
       318.9        142.637        9.21868
         319        142.203        8.80928
       319.1        141.927        7.60227
       319.2         141.42         6.5481
       319.3        140.984        4.87884
       319.4        140.544        3.66678
       319.5        139.332        3.51143
       319.6        138.656        4.01438
       319.7        139.327        5.14479
       319.8        139.324        5.96641
       319.9        137.854        6.97938
         320        136.561        7.03685
       320.1        136.482        4.50418
       320.2        136.512        3.20939
       320.3         136.24        3.33661
       320.4        136.294        3.55665
       320.5         135.68        4.32978
       320.6         136.17        4.64607
       320.7        136.892        5.73413
       320.8        137.386         6.3965
       320.9        138.347        7.44205
         321         138.78         8.3326
       321.1        138.527        8.96649
       321.2        138.549        9.29123
       321.3        138.051        9.59502
       321.4        137.893        9.55513
       321.5         138.02        9.22523
       321.6        138.679        8.59277
       321.7        138.775         8.2018
       321.8        138.716        8.09879
       321.9        138.763        6.89825
         322        138.911         6.1063
       322.1        138.958        5.48603
       322.2        140.115        5.63114
       322.3        141.376        6.69048
       322.4        142.035         7.5441
       322.5        142.048        7.72319
       322.6        141.946         8.3793
       322.7        141.255         10.463
       322.8        141.085        12.2117
       322.9        140.923        12.4821
         323        141.462        11.7553
       323.1        143.487        10.7885
       323.2        145.598         10.751
       323.3         147.58         12.177
       323.4        149.832         13.313
       323.5        150.735        14.8839
       323.6        150.695        15.1888
       323.7        150.794        14.8268
       323.8         151.81        15.1392
       323.9        152.556        15.8588
         324        153.867         16.417
       324.1        156.061        17.3289
       324.2        157.125        17.9941
       324.3        156.934        18.3437
       324.4        156.979        19.3485
       324.5        157.163        18.4409
       324.6        157.524        17.2683
       324.7        157.554        17.0686
       324.8        157.434        17.5013
       324.9        157.822        17.6077
         325        158.044        17.9371
       325.1        157.835         17.758
       325.2        157.569        17.0627
       325.3        158.078        16.1465
       325.4        158.723        15.0023
       325.5        158.573        13.6866
       325.6        158.179        12.4481
       325.7         156.97        11.7775
       325.8        155.369        11.7399
       325.9        154.082        11.7128
         326        154.021        11.3841
       326.1        154.376        11.8895
       326.2        154.705        12.8288
       326.3        153.926        13.7018
       326.4        153.428        14.4483
       326.5        152.905        15.7534
       326.6        152.636        16.2775
       326.7        152.592        16.0923
       326.8        152.069        15.5547
       326.9        152.495        15.8902
         327        153.633        16.4853
       327.1        154.705        16.5716
       327.2        155.011         16.462
       327.3        154.365        16.8282
       327.4        154.333        18.1045
       327.5         155.88        19.7395
       327.6        157.018        20.5782
       327.7        157.479        20.5713
       327.8        157.059        20.7991
       327.9        156.386        21.7037
         328        156.771        22.6834
       328.1        157.607         22.706
       328.2        158.193        23.0971
       328.3        157.774        23.8376
       328.4        158.628        23.3259
       328.5        159.316        22.7414
       328.6        159.219        22.0919
       328.7        159.332        21.4401
       328.8        159.285        21.4655
       328.9        159.366        20.4299
         329        160.043        20.0247
       329.1        161.396        20.6376
       329.2        161.851        20.4886
       329.3        161.529        19.9566
       329.4        160.886        18.9293
       329.5         159.97        19.2233
       329.6        159.677        19.7299
       329.7        158.636        20.5422
       329.8        158.138        21.5556
       329.9        157.922        22.3418
         330        158.248         22.311
       330.1        159.166        21.8623
       330.2        159.149        21.2124
       330.3        160.175        20.4884
       330.4        160.663        21.4589
       330.5        160.735        23.3177
       330.6        161.415        24.4015
       330.7        161.821        24.9342
       330.8        162.164        25.7938
       330.9        163.041        26.8918
         331         162.93        28.4741
       331.1        162.624        29.2922
       331.2        162.431        29.6866
       331.3         162.65        30.2692
       331.4        162.973        31.1175
       331.5        164.011        31.7397
       331.6        164.754        31.6957
       331.7        165.657        31.4402
       331.8        166.295        31.7319
       331.9        167.179        31.8872
         332         168.08        31.5478
       332.1         168.65        30.7584
       332.2         169.71        30.9897
       332.3        170.685        30.8273
       332.4        171.339        30.7091
       332.5        172.296        30.3138
       332.6        172.795        29.9815
       332.7         172.78        29.3475
       332.8         171.89        28.2546
       332.9        171.212        26.9152
         333        170.904        25.9648
       333.1        170.792        25.3993
       333.2        170.617        25.5443
       333.3        170.244        25.8144
       333.4        169.967        26.3769
       333.5        169.537         26.577
       333.6        168.901         26.683
       333.7        169.056        26.6647
       333.8        168.657        27.4543
       333.9         167.94        28.3756
         334        166.663        29.3221
       334.1        166.092        29.5253
       334.2        165.948        28.7918
       334.3        166.156        27.8247
       334.4        165.509        26.9836
       334.5        163.733        26.1571
       334.6         162.41        26.0635
       334.7        162.717         26.079
       334.8        162.962        25.5605
       334.9        162.645        24.8065
         335        161.851        23.8351
       335.1        160.947        22.4362
       335.2        160.106        21.5696
       335.3        158.004        21.7133
       335.4        156.139        21.7735
       335.5        155.563        22.2389
       335.6        155.581        22.4589
       335.7         156.49        22.2281
       335.8        157.301        21.9521
       335.9        157.439        21.6834
         336         156.74        20.7563
       336.1        155.744        19.5773
       336.2        155.547          18.61
       336.3        155.306        17.7206
       336.4        154.831        16.6009
       336.5        153.851        15.4009
       336.6          152.2        14.3672
       336.7        150.928        14.6533
       336.8        150.136        15.0546
       336.9        149.629        15.1139
         337        148.515        15.6752
       337.1        147.116        16.7256
       337.2        145.757        17.3421
       337.3        144.895        17.2343
       337.4        144.968        15.9042
       337.5        145.926        14.4914
       337.6        146.801        14.8732
       337.7        146.933         16.718
       337.8        146.795        18.1692
       337.9        146.689        17.8554
         338        147.521        17.7022
       338.1        148.524        18.5442
       338.2        150.116        19.6423
       338.3        151.271        21.8194
       338.4         152.29        23.0269
       338.5        152.729        22.2905
       338.6        152.583        21.3551
       338.7        153.025        21.0782
       338.8        153.527        22.0284
       338.9         153.63        23.1878
         339        153.794        23.5421
       339.1        153.427        22.7001
       339.2        153.059        21.7087
       339.3        152.363        20.9919
       339.4        153.042        22.0501
       339.5        153.744        23.8965
       339.6        154.881        25.0358
       339.7        156.816        26.3783
       339.8        158.036        26.6962
       339.9        158.924        26.8195
         340        159.041        28.1815
       340.1        159.925        29.5401
       340.2        159.993        29.6944
       340.3        159.846        28.7834
       340.4        158.988        28.3058
       340.5        156.889        28.4503
       340.6        156.167        29.4605
       340.7        157.253        29.1689
       340.8        159.316        29.0483
       340.9         160.05          29.66
         341        160.028        29.6964
       341.1        160.326        30.2911
       341.2        160.769         31.292
       341.3        160.861        31.8885
       341.4         161.63        31.5552
       341.5        161.135         31.451
       341.6        161.396        32.2973
       341.7        162.233        32.9416
       341.8        162.845        32.7369
       341.9        162.903        32.3129
         342        162.672         32.513
       342.1        161.545        32.7417
       342.2         160.64        33.6167
       342.3        159.359        34.5111
       342.4        158.741        35.1267
       342.5        159.418        35.0641
       342.6        159.773        34.2422
       342.7        158.571        33.7249
       342.8        157.052        33.7442
       342.9         157.12        34.6972
         343        157.993        34.8011
       343.1        158.802        34.3091
       343.2        158.647        34.0883
       343.3        158.296        34.2551
       343.4         157.78        34.1657
       343.5        157.717        33.3082
       343.6        157.682        33.2187
       343.7        156.666        33.4961
       343.8        155.424        33.1285
       343.9        154.569        32.6463
         344        154.818        32.6409
       344.1        154.918        33.6076
       344.2        154.231        34.1793
       344.3        153.079        34.3472
       344.4        152.809        34.2998
       344.5        152.272        34.2852
       344.6        151.295        34.3635
       344.7        149.549        34.0787
       344.8        148.717        33.3878
       344.9        147.995        32.5022
         345        148.047         31.206
       345.1         147.52        30.1937
       345.2        147.415        29.3965
       345.3        147.702        28.7123
       345.4         147.79        28.5043
       345.5        147.926        27.7368
       345.6        147.342        26.6641
       345.7        147.265        25.6543
       345.8        147.628         24.946
       345.9        148.233        24.0151
         346        149.219        23.2955
       346.1        151.087        23.0567
       346.2        152.021         23.123
       346.3        152.808        22.8556
       346.4        153.159        22.7026
       346.5        154.176        23.4085
       346.6        155.541        24.0974
       346.7        156.542        24.0423
       346.8        156.799        24.2645
       346.9        157.531        23.9986
         347        158.116        23.6124
       347.1        158.782        23.2081
       347.2          159.2         23.519
       347.3        159.099        23.7884
       347.4        159.759        23.3713
       347.5        160.973        22.7589
       347.6        161.724        22.2509
       347.7        161.303        22.0858
       347.8        161.174        21.5521
       347.9         161.94        20.5895
         348        161.791        20.3537
       348.1        160.922        19.5988
       348.2        160.993        18.7806
       348.3        161.161        17.7084
       348.4        160.939        17.4961
       348.5        160.504        19.2388
       348.6        160.478        20.0148
       348.7          159.9         19.746
       348.8        159.515        19.4745
       348.9        161.618        19.0668
         349        164.598        19.0974
       349.1        166.437        19.3901
       349.2        167.684        19.8338
       349.3        168.549        19.8541
       349.4        169.744        20.3035
       349.5        170.668        20.8952
       349.6        171.467        20.9652
       349.7        172.858        19.2685
       349.8        173.778        18.2466
       349.9         174.19        18.0429
         350        174.023        17.7371
       350.1        174.097          17.24
       350.2        174.324        16.7759
       350.3        174.468        16.9425
       350.4        173.932        16.6155
       350.5        172.447        15.2853
       350.6        170.774        14.8517
       350.7        169.517        15.6527
       350.8        168.387        16.3569
       350.9        167.714        17.0941
         351        167.208         18.466
       351.1         167.76        20.0384
       351.2        169.311        20.8154
       351.3        170.601        21.2731
       351.4        170.299        21.1197
       351.5        168.958        21.1476
       351.6         168.23        22.0438
       351.7        168.297        23.2922
       351.8        168.931         24.207
       351.9        170.079        24.6095
         352        170.994        24.1708
       352.1        171.531        24.0113
       352.2        171.639         24.299
       352.3        171.803        24.6028
       352.4        171.915        25.0198
       352.5        172.119          26.01
       352.6        171.572        27.4064
       352.7         170.23        27.7326
       352.8        170.114         27.553
       352.9        170.386        27.9039
         353        171.348        29.0157
       353.1         172.91        30.0167
       353.2          173.9        30.5887
       353.3        174.923        31.5104
       353.4         175.29         32.054
       353.5        174.631        32.1159
       353.6        174.924        32.9163
       353.7        175.477         33.667
       353.8        175.195        33.1572
       353.9        174.731        32.0292
         354        173.124        31.0883
       354.1        170.986        30.7876
       354.2        169.601        31.0271
       354.3        168.085        30.6918
       354.4        165.988          29.99
       354.5        164.675        28.6008
       354.6        163.553         27.467
       354.7        162.849        26.8456
       354.8        162.518        25.9554
       354.9        163.256        25.2271
         355        163.273          24.83
       355.1        163.496        24.8548
       355.2        163.801        23.9885
       355.3        163.077        23.1375
       355.4        162.567        21.9515
       355.5        162.662        22.0524
       355.6         163.56        22.5705
       355.7        164.245        22.6739
       355.8        164.297        22.9857
       355.9        164.391        22.8089
         356         164.22        22.7766
       356.1        164.676        21.0974
       356.2        165.877        19.2633
       356.3        166.539        18.3728
       356.4         165.91        17.8148
       356.5        163.774        17.3404
       356.6        162.674        16.8918
       356.7        162.976        18.0356
       356.8        162.972        19.5031
       356.9        161.479        20.1801
         357        160.628        19.9333
       357.1        160.334        19.4828
       357.2        161.284         19.547
       357.3        162.888        20.8875
       357.4        164.354         21.706
       357.5        165.406        21.8972
       357.6        166.942         22.164
       357.7         168.07        22.5088
       357.8        169.711         23.473
       357.9        170.297        25.0339
         358        170.356        26.0839
       358.1          169.6        26.3231
       358.2        169.086        26.6681
       358.3        168.891        27.7241
       358.4         169.61        27.3818
       358.5        170.405        27.3916
       358.6        170.852        26.9236
       358.7        171.691        26.1159
       358.8        171.976         25.639
       358.9        172.663        25.2357
         359        173.177        25.0796
       359.1        172.987        24.2043
       359.2        172.561        25.1426
       359.3        172.153        27.1522
       359.4        171.792        28.6055
       359.5        170.709        29.1362
       359.6        169.578        28.7587
       359.7        168.785        28.2663
       359.8        168.559        27.7823
       359.9        168.736        26.6698
         360        168.991         25.523
       360.1        168.684        23.8928
       360.2        168.442        24.0061
       360.3        169.033        24.8379
       360.4        169.506        25.3115
       360.5        170.189        25.5241
       360.6        170.244        25.5702
       360.7        170.336        24.3742
       360.8        170.769        23.6638
       360.9        171.118        23.5612
         361        171.858        23.0404
       361.1        173.116        23.3644
       361.2        173.175        22.8159
       361.3         172.94        21.8593
       361.4        173.789        20.7444
       361.5        175.169        20.0346
       361.6        176.029        18.9585
       361.7        176.026        17.3999
       361.8        176.542        17.0048
       361.9        177.604        17.3047
         362        178.645        17.4621
       362.1        179.553        17.2805
       362.2        180.502         16.376
       362.3        181.466        17.1517
       362.4        181.407        18.2981
       362.5        181.099        19.4408
       362.6        180.461         19.634
       362.7        180.221         19.515
       362.8         181.23        19.5476
       362.9        181.796        19.1052
         363         181.38        18.7172
       363.1        180.322         19.213
       363.2        180.063        19.4946
       363.3        179.671        20.1887
       363.4        179.612        20.1821
       363.5        178.819        19.5651
       363.6        178.435        18.6631
       363.7        178.683        17.5445
       363.8        178.595        17.7937
       363.9        179.138        18.4984
         364        179.071        18.6332
       364.1        178.902        19.7174
       364.2        178.609        19.5734
       364.3        178.799        19.3065
       364.4        179.749        19.6925
       364.5        180.718        20.4048
       364.6        180.065        21.2915
       364.7        179.344        22.3701
       364.8        178.052         23.286
       364.9        176.218        24.7726
         365        174.393        25.3625
       365.1         173.12        25.7787
       365.2        172.102        26.0606
       365.3        170.794        26.8508
       365.4            170        27.6444
       365.5        169.708        28.0834
       365.6        169.129        28.0949
       365.7        168.232        29.2916
       365.8        168.358        31.5375
       365.9        168.486        33.1415
         366        169.201        33.8856
       366.1        170.471        34.9649
       366.2        170.932        35.7964
       366.3        171.572        35.8206
       366.4        171.054        35.4404
       366.5        169.744        36.2041
       366.6        168.368        37.1735
       366.7        168.135        37.0086
       366.8        167.988        35.0996
       366.9        168.309        32.6176
         367        169.048        30.2733
       367.1        169.694        28.6318
       367.2        169.848        27.6769
       367.3        171.249        26.4011
       367.4        172.608        25.3876
       367.5        174.406        23.8562
       367.6        175.603        22.9598
       367.7        177.018        22.2618
       367.8        177.856        21.8964
       367.9        178.184        22.2266
         368        178.814        22.6972
       368.1        179.898        22.9209
       368.2        181.365        22.4025
       368.3        181.432        22.7676
       368.4         181.04        24.4907
       368.5        180.707        27.1271
       368.6        181.416        28.0024
       368.7        182.333        27.6315
       368.8        183.189        27.2861
       368.9        183.797        27.2033
         369        184.788        27.1951
       369.1        185.885        26.8402
       369.2         186.42        27.2268
       369.3        187.297        27.2825
       369.4        188.741        27.1754
       369.5        190.742        26.4482
       369.6        192.361        26.1441
       369.7        192.577        27.3839
       369.8        191.951        27.9959
       369.9        191.555         28.318
         370        191.605        28.4595
       370.1         191.82        29.7987
       370.2        192.335        30.6864
       370.3        193.227        32.2551
       370.4        193.638        33.2549
       370.5        193.117        33.2112
       370.6        192.683        33.7744
       370.7        192.612        34.5255
       370.8        192.643        35.6952
       370.9        193.375        35.7453
         371        192.871        34.6545
       371.1        192.316        34.3081
       371.2        191.673        34.2552
       371.3         190.74        33.7639
       371.4        190.158        33.2689
       371.5        189.866        33.2521
       371.6        189.648        33.5528
       371.7        189.855         33.046
       371.8        189.963        32.4837
       371.9        188.969        31.6884
         372        188.385        31.2222
       372.1          188.5        30.5791
       372.2         188.67        30.5692
       372.3        187.976        31.0787
       372.4        187.343        30.7698
       372.5        187.625          28.98
       372.6        187.497        26.6294
       372.7        186.735        26.5188
       372.8        185.992        27.2721
       372.9        185.252         27.831
         373        185.361        27.0209
       373.1        185.781        24.9679
       373.2        185.197        24.0039
       373.3        184.242        23.2983
       373.4        183.578         21.696
       373.5        183.461        20.3848
       373.6        183.591        19.5024
       373.7         184.14        18.6015
       373.8         184.32        18.5567
       373.9        184.861        18.6858
         374        185.477        18.8016
       374.1        185.743        19.0647
       374.2        186.013        19.2043
       374.3        185.073        19.0831
       374.4        184.484         18.099
       374.5        184.363        16.8686
       374.6          183.9        15.6122
       374.7        183.474        14.5138
       374.8        183.213        14.5423
       374.9        183.131        15.8117
         375        182.442        16.7076
       375.1        181.604        17.1615
       375.2        180.839        17.7291
       375.3        180.463        19.2323
       375.4        180.535        20.8148
       375.5        180.716        22.1847
       375.6        180.339        23.0264
       375.7        179.082          23.84
       375.8        177.716        24.4223
       375.9        176.066        24.8738
         376        174.915        24.9344
       376.1        174.769        25.4801
       376.2        175.454        25.2384
       376.3        176.734        24.7068
       376.4         176.83        24.5449
       376.5        176.784        24.8437
       376.6        176.997        25.2027
       376.7        176.877        26.1602
       376.8        176.319        27.0469
       376.9        176.035        27.4272
         377        175.472        26.3655
       377.1        175.854        24.4191
       377.2        176.262        22.4807
       377.3        176.311        21.1745
       377.4        176.032         20.032
       377.5         175.83         18.876
       377.6        175.296        17.4132
       377.7        174.327        16.6184
       377.8        173.683         15.309
       377.9        173.507         14.782
         378         173.27        14.6074
       378.1        173.075        14.4723
       378.2        172.851        13.7064
       378.3        172.159        14.4997
       378.4        172.302        15.7325
       378.5        172.639        15.2672
       378.6        173.083        12.9332
       378.7        173.962        11.3869
       378.8        174.876        10.8635
       378.9        175.184        10.9414
         379        175.185        10.9695
       379.1        175.708        10.5098
       379.2        176.044        10.1856
       379.3        177.314        10.0576
       379.4          178.7        10.4755
       379.5        179.435        10.3257
       379.6        178.917        10.1264
       379.7        177.558        10.1805
       379.8        177.656        10.1134
       379.9        178.865        9.90049
         380        180.127        9.24488
       380.1        180.085        8.75429
       380.2        180.099        8.67112
       380.3        179.224        8.63354
       380.4         178.21        9.26318
       380.5        177.565        10.0535
       380.6         177.78        10.6923
       380.7        177.642        10.4353
       380.8        177.499        10.1034
       380.9        177.021        9.86469
         381        176.641        9.99588
       381.1        176.373        10.0139
       381.2        175.748        10.7137
       381.3        175.365         11.586
       381.4        175.413        13.2429
       381.5        176.052        15.3298
       381.6        176.499        16.4813
       381.7        176.514        16.9434
       381.8        176.608        17.1186
       381.9        176.988        17.3747
         382        177.434        18.0808
       382.1        177.399        17.8249
       382.2        177.223        16.8007
       382.3        176.791        16.5936
       382.4        176.392         16.644
       382.5        176.237        16.8241
       382.6        176.179        17.4322
       382.7        175.847        18.3586
       382.8        175.031        17.9734
       382.9        173.767         16.074
         383        172.695        14.9675
       383.1        172.071        14.6267
       383.2         170.69        14.3938
       383.3        168.502        14.4414
       383.4         167.53        14.8744
       383.5         166.91        14.7689
       383.6        167.283        14.8491
       383.7        167.071        14.8082
       383.8        167.786        14.6749
       383.9        169.526        13.6009
         384        169.807          12.17
       384.1        169.365        11.2186
       384.2        169.926        11.2005
       384.3        172.443        11.3616
       384.4        174.161        11.6932
       384.5        174.244        12.2271
       384.6        174.104        12.3126
       384.7        173.917        12.7353
       384.8        174.772         12.581
       384.9        175.732        12.4199
         385        176.802        12.1277
       385.1        178.473        10.9133
       385.2        178.895        10.3682
       385.3        178.437        10.8999
       385.4        177.999        11.8228
       385.5        178.704         13.027
       385.6        179.498        13.5904
       385.7        179.993        14.4814
       385.8        180.263        16.1788
       385.9        179.781        18.0625
         386          178.9        18.8399
       386.1        178.364        19.9018
       386.2        178.327        20.3093
       386.3         178.01        19.4013
       386.4        177.719        19.9499
       386.5        177.348        22.3413
       386.6        177.775        24.0301
       386.7        179.345        25.8489
       386.8        179.994        26.5755
       386.9        180.312        26.8466
         387        180.729        26.9467
       387.1        181.277        27.0584
       387.2        181.478        26.4731
       387.3        181.524        25.0857
       387.4        181.699        23.5308
       387.5        182.225         23.052
       387.6        183.133        22.8726
       387.7        183.993        22.2498
       387.8        184.068        21.1185
       387.9        184.455        20.6245
         388        184.739        20.6231
       388.1        185.065        21.4285
       388.2        184.548         21.451
       388.3        184.285        20.5925
       388.4        184.323        19.4935
       388.5        184.397        18.7111
       388.6        184.909        18.3754
       388.7        185.377        17.9151
       388.8         186.01        17.0066
       388.9         186.72        15.9499
         389        187.265        16.3388
       389.1         188.27        16.6627
       389.2        189.656        17.2723
       389.3        191.733        17.2835
       389.4        192.176        16.3464
       389.5        191.157        15.4264
       389.6        190.849        15.6875
       389.7        191.448        16.6169
       389.8        192.902         16.641
       389.9        193.868        16.2597
         390        193.712        16.5417
       390.1        191.934        17.7204
       390.2        190.567        18.4639
       390.3        190.929        18.7453
       390.4        191.636        19.1013
       390.5        191.472        19.2133
       390.6        191.358         18.977
       390.7        192.373        19.1932
       390.8         192.79        20.0332
       390.9        193.288        20.4867
         391        193.207        20.8556
       391.1        192.531        20.7605
       391.2        191.807        20.5457
       391.3         191.54        20.8624
       391.4        191.576        20.2318
       391.5        192.116        19.1882
       391.6        191.484        19.6385
       391.7        190.041        20.2087
       391.8        187.765        20.0902
       391.9        185.725        20.1713
         392        184.281        20.5424
       392.1        183.755        19.7006
       392.2        183.488        18.6407
       392.3        182.954        18.1772
       392.4        182.718        17.9605
       392.5        182.491        18.1843
       392.6        181.819        18.0759
       392.7        181.174        16.3325
       392.8        180.432        14.1254
       392.9         178.94        12.7098
         393        178.569         12.567
       393.1        178.086        13.1064
       393.2        176.609          12.91
       393.3        174.716         11.863
       393.4        174.569        11.3953
       393.5        175.087        11.9705
       393.6        175.525        12.6938
       393.7        175.892        13.7533
       393.8        177.522        14.4182
       393.9         179.31        14.9492
         394        180.831        14.8463
       394.1        180.393        13.6518
       394.2        179.613        12.4668
       394.3        179.206        11.4389
       394.4        179.672        10.2683
       394.5         180.64        9.57561
       394.6        181.907         8.9473
       394.7        183.642        7.88919
       394.8        184.413         7.2387
       394.9         184.59        7.38991
         395        184.982        7.87517
       395.1        185.351        8.02676
       395.2        185.558        8.17518
       395.3        186.118        8.96969
       395.4        186.596        10.1558
       395.5        187.506        11.7571
       395.6         186.85        12.2239
       395.7        185.884         12.192
       395.8        185.356        11.4796
       395.9        185.117        10.1005
         396        185.319        9.33598
       396.1        185.087        9.30738
       396.2        184.442        9.59626
       396.3        183.924        10.3454
       396.4         184.11        10.6583
       396.5        184.081        10.8237
       396.6        184.609        10.9545
       396.7        184.259        11.9686
       396.8        184.242        12.0266
       396.9        184.504        11.4807
         397        184.369        10.9743
       397.1        185.158        11.5843
       397.2        185.013        12.2769
       397.3         184.53        12.8135
       397.4        184.378        13.5819
       397.5        184.808         14.678
       397.6        185.217        15.1332
       397.7        184.486        15.4152
       397.8        183.873        15.1746
       397.9         182.89         14.252
         398        182.324        13.0403
       398.1        183.672        11.6078
       398.2        185.647        10.6025
       398.3        186.616        10.2511
       398.4        186.995        9.96399
       398.5        187.022        8.91852
       398.6        187.022        7.52846
       398.7        186.016        6.59669
       398.8        185.102         6.5063
       398.9        184.815        6.74381
         399        185.341        6.98137
       399.1        186.473        7.03283
       399.2        186.996        7.47161
       399.3        187.071        8.87884
       399.4        187.192        9.10815
       399.5        187.458        9.46016
       399.6         187.57        9.17517
       399.7        188.526        9.05192
       399.8        189.342         10.131
       399.9         190.38        12.3073
         400        191.222        13.5525
       400.1        191.555        13.2775
       400.2        190.842        12.6159
       400.3         189.57        11.4431
       400.4        188.666        10.1987
       400.5        187.948        9.82247
       400.6        187.613         10.597
       400.7         188.02         11.483
       400.8        187.623        12.5612
       400.9        186.643        12.7339
         401        187.028        13.1154
       401.1        188.551        13.8602
       401.2        188.952        15.1192
       401.3        189.385        16.0651
       401.4        188.594        16.5858
       401.5        187.374        17.9809
       401.6        186.096        19.7744
       401.7         185.44        21.8749
       401.8        185.813         23.016
       401.9        186.688        24.1912
         402        186.274        24.7402
       402.1        185.248        24.6023
       402.2        184.792        24.1592
       402.3        184.561        23.2602
       402.4        184.646        23.7158
       402.5        185.308        23.7999
       402.6        186.139        22.2251
       402.7        186.905        19.7709
       402.8        187.486        18.3465
       402.9        188.052        17.7286
         403        187.909         16.772
       403.1        187.261        15.7729
       403.2        187.006        15.0168
       403.3        186.981        13.6457
       403.4        185.889         12.025
       403.5        185.629        10.9138
       403.6        185.703        10.2767
       403.7        185.578        11.4222
       403.8        186.014        12.2362
       403.9        186.681        12.2585
         404        186.859         11.479
       404.1        186.079        10.9478
       404.2        185.349         11.189
       404.3        184.695        11.0706
       404.4         184.49        10.8753
       404.5         184.36         10.238
       404.6         185.01         9.8963
       404.7        185.665        9.21807
       404.8        186.968        9.42374
       404.9        188.288        10.1581
         405        189.083         11.131
       405.1        189.291        12.4296
       405.2        188.925        13.0877
       405.3        189.231        13.3412
       405.4        189.362        13.2394
       405.5         188.55        12.1729
       405.6        187.956        12.0951
       405.7        187.276        12.4602
       405.8        186.502         12.972
       405.9        185.895        13.6254
         406        185.492        14.6033
       406.1        184.898        15.8497
       406.2        184.558        16.0346
       406.3        184.252         15.723
       406.4        184.048        15.2544
       406.5        183.638        15.8463
       406.6        184.181        17.2172
       406.7        184.586        17.5523
       406.8        184.603        17.4885
       406.9        184.763         17.635
         407        185.101        17.9304
       407.1        185.739        17.7715
       407.2        186.519        17.4586
       407.3        186.653        17.7165
       407.4        186.339        18.2377
       407.5        186.378         18.042
       407.6        186.299         17.193
       407.7        186.479         16.766
       407.8        186.748        16.9339
       407.9        186.151        16.9846
         408        186.518        15.9534
       408.1        187.409        14.8713
       408.2        187.813        13.3984
       408.3        187.842        12.2787
       408.4        187.025        11.0683
       408.5        185.656        9.80289
       408.6        185.141        9.16896
       408.7         185.21        8.36002
       408.8        184.744        7.43333
       408.9        184.348         7.1862
         409        183.669        7.77895
       409.1        182.973        7.42422
       409.2         181.44        6.99022
       409.3        179.952        7.32321
       409.4        178.895        7.95315
       409.5        178.308        8.87776
       409.6        178.482        8.55032
       409.7        178.686        7.43446
       409.8        178.115        6.39794
       409.9        176.646        5.68242
         410        176.218        5.89197
       410.1        176.863        5.82507
       410.2        177.312         5.2889
       410.3         177.51        4.80385
       410.4         177.29        4.93822
       410.5        177.065        6.50711
       410.6        177.376        8.21305
       410.7        177.823        8.96215
       410.8        177.498        8.86274
       410.9        176.757        9.11626
         411        176.115        9.66064
       411.1        176.053        10.3797
       411.2        176.308        9.67412
       411.3        176.952        9.19768
       411.4            178        9.56587
       411.5        179.069        10.8185
       411.6        179.129        10.7917
       411.7        178.948        9.22197
       411.8        178.811        8.27071
       411.9        179.287        7.76195
         412        179.974        8.71714
       412.1        180.204        9.70885
       412.2        179.977        10.4207
       412.3        180.363        11.4886
       412.4        180.652        12.2482
       412.5        180.438        13.2971
       412.6        179.848        13.7366
       412.7        179.108        14.5194
       412.8        179.211        13.9341
       412.9        179.631        13.1253
         413        180.527        13.4478
       413.1        181.612        13.4077
       413.2        181.664        13.5661
       413.3        181.752        14.1586
       413.4        181.478        13.8923
       413.5         180.77        12.8672
       413.6        179.538        11.9225
       413.7        178.009        10.9974
       413.8        177.877        10.6599
       413.9         178.44        10.6988
         414        178.334        10.5488
       414.1        178.401        10.3503
       414.2         178.64        11.1921
       414.3        179.192        12.9015
       414.4        180.829        14.5019
       414.5        181.819        16.1274
       414.6        182.203        16.6515
       414.7        182.685        16.6273
       414.8        183.987        16.4201
       414.9        184.975        16.8408
         415        185.844        16.8413
       415.1        186.266         17.403
       415.2        186.237        18.3042
       415.3        186.057        17.9306
       415.4        187.667        16.9692
       415.5        189.318        16.2653
       415.6        190.368        16.8051
       415.7        191.772        17.1342
       415.8        191.863        17.7643
       415.9        191.174        18.4301
         416        190.661        17.8866
       416.1        190.261        17.2317
       416.2        190.462        17.9967
       416.3        191.908         19.489
       416.4        192.881        20.5699
       416.5        191.978        20.8023
       416.6        192.301        21.1917
       416.7        192.425        20.7904
       416.8        193.055        20.7098
       416.9        193.942        20.4463
         417        194.227         20.505
       417.1        194.845        20.3925
       417.2        194.765        20.1913
       417.3        194.102        20.5447
       417.4        194.127        21.2376
       417.5        193.486        21.8487
       417.6        193.003        21.6302
       417.7        193.366        20.9519
       417.8        194.529        20.6196
       417.9        196.257        20.8086
         418        196.239         22.167
       418.1        195.462        23.1046
       418.2        194.979         23.456
       418.3        194.537        24.2055
       418.4        194.519        24.2492
       418.5         195.26        24.1354
       418.6        196.098        24.2888
       418.7        197.145        23.8497
       418.8         197.46        23.2632
       418.9         197.54        22.9981
         419        197.599        23.2724
       419.1        197.895        23.4056
       419.2         197.91        22.8157
       419.3        197.407        21.5171
       419.4        196.258        20.1867
       419.5        195.923        19.0015
       419.6        196.308        18.0711
       419.7        195.889        17.0248
       419.8        195.286        17.3927
       419.9        195.029        19.1308
         420        195.906        20.0502
       420.1        196.653        20.5905
       420.2        196.787        20.2282
       420.3        197.637         20.346
       420.4        197.836        19.7379
       420.5        197.133        18.5389
       420.6        196.271        18.5683
       420.7        195.549         18.496
       420.8         194.99        18.1001
       420.9         194.71        17.7153
         421        195.154        17.1047
       421.1        195.849        16.2732
       421.2        195.968        15.9984
       421.3        195.737        15.4168
       421.4        195.588        15.8323
       421.5        196.851        17.6763
       421.6        198.415        19.2149
       421.7        199.121        20.6535
       421.8         197.81        20.6571
       421.9        196.452        20.4664
         422        196.238        19.4449
       422.1        196.187        18.0158
       422.2        196.607        16.9665
       422.3        196.132        17.0719
       422.4        195.637        16.4339
       422.5        195.889        14.5967
       422.6        195.492        13.8129
       422.7        194.552        12.6816
       422.8        193.773        11.0818
       422.9         192.92        9.09073
         423         192.58        7.56786
       423.1        191.707        7.60599
       423.2         191.26        8.03583
       423.3        190.527        8.36109
       423.4        189.181        7.50314
       423.5        188.151        6.92867
       423.6        187.949        6.97452
       423.7        187.124        8.32381
       423.8        186.261        9.00273
       423.9        185.954        10.2706
         424        186.564        10.2623
       424.1        187.581        9.82448
       424.2         188.26        9.27816
       424.3        189.239        9.10702
       424.4        189.744        8.44107
       424.5        189.865        7.37138
       424.6        190.223        6.14713
       424.7        191.064        5.14923
       424.8        192.314        5.53341
       424.9        193.704        6.02003
         425        194.557        6.14547
       425.1         195.18        6.81241
       425.2        196.525        7.53778
       425.3        198.097        8.37298
       425.4        199.024        8.31519
       425.5        200.207        7.87557
       425.6        200.611        8.26485
       425.7        200.531        8.32422
       425.8        200.672        8.13552
       425.9        201.132        7.54724
         426          201.9        8.19871
       426.1        201.833        9.88687
       426.2        201.747        11.1869
       426.3        201.757        12.0324
       426.4        201.877        11.9923
       426.5        202.353        11.9498
       426.6        202.129        12.5288
       426.7        201.878        13.8785
       426.8        201.239        14.8872
       426.9        201.235        15.8374
         427         200.54        15.8052
       427.1        200.097        16.4083
       427.2        199.916        16.7817
       427.3        200.136        17.9065
       427.4        200.199        18.2851
       427.5        200.175        17.3619
       427.6         200.64         16.356
       427.7        200.607        15.5972
       427.8        201.327        15.1637
       427.9        202.098        15.1508
         428        202.726        15.7094
       428.1        202.266        16.3283
       428.2        201.778        15.5933
       428.3        201.011        15.1547
       428.4        200.577        15.4862
       428.5        199.253        14.7867
       428.6        198.081        13.5372
       428.7        198.089        12.9114
       428.8        198.982        13.2524
       428.9        199.361        13.5237
         429        200.284        12.7333
       429.1        201.295        11.2207
       429.2        201.629        10.7409
       429.3        201.499        10.6831
       429.4        201.081        10.2977
       429.5        200.648        9.58981
       429.6        200.715        9.20262
       429.7        199.842        9.78694
       429.8        198.772        10.3611
       429.9        198.348        10.4234
         430        198.509        9.88645
       430.1        198.869        8.85273
       430.2        198.292          8.753
       430.3        197.031         9.4277
       430.4        196.163        8.91918
       430.5        197.045        7.84546
       430.6        197.777        7.89019
       430.7        198.237        8.38992
       430.8        197.877         9.0049
       430.9        196.557         9.2021
         431        195.356        8.94644
       431.1        194.369        8.14011
       431.2        194.319        7.21641
       431.3        194.157        6.82964
       431.4        194.068        6.73195
       431.5        194.941        6.74608
       431.6        195.655         6.8612
       431.7        196.281        6.28188
       431.8         196.85        4.99082
       431.9        197.074        4.03883
         432        197.137        3.91612
       432.1        198.215        4.05019
       432.2        198.944        4.80561
       432.3        199.287        5.77225
       432.4        198.994         6.1067
       432.5        198.348        5.58407
       432.6        198.383        6.03666
       432.7         198.66        6.70599
       432.8        199.021        7.66419
       432.9        198.869        8.35991
         433        198.109        8.57021
       433.1        197.558        8.71062
       433.2        197.463        8.20399
       433.3         196.31         8.8777
       433.4         194.82        9.37394
       433.5        193.855        9.39583
       433.6        193.936        9.01081
       433.7        194.233        8.65403
       433.8        192.963        8.20282
       433.9        191.829        9.21353
         434        192.165        10.2422
       434.1        193.718        10.0322
       434.2        194.026         9.6845
       434.3        192.526        9.99278
       434.4        192.245        10.8473
       434.5         192.75        11.7794
       434.6        193.274        11.8942
       434.7        193.292        12.1183
       434.8        193.407        11.1429
       434.9        194.041        11.1121
         435        194.521        12.3775
       435.1        193.655        14.0357
       435.2        193.443        14.3593
       435.3        193.521        14.6201
       435.4        193.718        15.1034
       435.5        194.164        15.1232
       435.6        194.489        15.1049
       435.7        196.045        16.2415
       435.8        196.891        18.2448
       435.9        197.111        19.4898
         436        197.221        20.0339
       436.1         197.09        20.2784
       436.2        196.954         21.795
       436.3        197.126        22.9524
       436.4        197.648        23.0098
       436.5        197.674        22.4607
       436.6        197.102        22.5394
       436.7          196.3        23.4565
       436.8        196.725        24.4199
       436.9        197.725        23.9868
         437        197.244        23.7524
       437.1        195.704        23.1231
       437.2         194.71        22.5494
       437.3        193.777        22.9734
       437.4        193.604        23.8631
       437.5        193.897        24.0036
       437.6        193.734        24.3987
       437.7        193.193        25.7032
       437.8        192.663        26.5952
       437.9        192.823        25.9084
         438        192.676        25.2571
       438.1        192.708        25.8844
       438.2        192.161         26.378
       438.3        191.373        26.0803
       438.4        190.959        25.5447
       438.5        190.814        25.6303
       438.6        189.651        25.3173
       438.7        188.467        23.5436
       438.8         188.22         21.063
       438.9         187.54        19.9582
         439        186.963         20.283
       439.1        185.196        21.1258
       439.2        184.065        21.5425
       439.3        184.182        21.4536
       439.4        185.044        21.5394
       439.5        185.894        21.4737
       439.6        186.357        20.3988
       439.7        187.707        19.8593
       439.8        188.215        19.6354
       439.9        187.716        20.0165
         440        186.945        20.0113
       440.1        186.669        19.4355
       440.2        187.233        18.9392
       440.3        187.077        17.4058
       440.4        186.705        16.5936
       440.5        186.417        15.4839
       440.6        187.178        15.6664
       440.7         187.67        16.2679
       440.8        187.943         15.718
       440.9        188.076         14.496
         441        188.054        13.9571
       441.1        189.314        14.1856
       441.2        190.413        14.4094
       441.3        191.012        14.9367
       441.4        190.985        14.7148
       441.5        191.271         13.849
       441.6         191.74        13.5474
       441.7        191.124        14.1812
       441.8        189.793        15.1553
       441.9        189.163        16.8122
         442        189.342        18.0408
       442.1        190.069        19.0399
       442.2        190.986        19.2011
       442.3        192.263        19.1973
       442.4         193.64        18.4519
       442.5        194.719        17.7866
       442.6        195.454        17.4262
       442.7        195.437          17.27
       442.8        195.736        16.7679
       442.9        195.695         15.907
         443        194.904        14.4384
       443.1        193.554        13.5647
       443.2        193.633        13.1664
       443.3        193.812        13.4011
       443.4        194.284        13.6847
       443.5        194.667        12.7727
       443.6        194.562        11.6865
       443.7        194.581        11.2261
       443.8         194.96        10.5014
       443.9        195.917        9.67639
         444        195.819        9.36032
       444.1        194.645        9.33451
       444.2         193.85        9.35017
       444.3        193.257        9.00194
       444.4        192.726        8.71054
       444.5         192.37          8.181
       444.6        192.848        6.97806
       444.7        194.331        6.19235
       444.8        195.998        6.30566
       444.9        197.464        6.87626
         445        198.316        6.52243
       445.1        198.154        5.94394
       445.2        197.354        5.86698
       445.3        196.198        6.32479
       445.4        196.429         6.6642
       445.5        196.975        7.03929
       445.6        196.929        7.79942
       445.7        196.589        8.74514
       445.8        197.676        8.52608
       445.9         199.57        8.90687
         446        200.972        9.73881
       446.1        201.874        11.0547
       446.2        202.033        11.5003
       446.3        202.302        12.0282
       446.4        201.724        12.7907
       446.5        201.362        12.8801
       446.6        202.215        12.7021
       446.7        203.626        13.0642
       446.8        204.429        14.0411
       446.9        204.411        13.6632
         447        204.594        13.1657
       447.1        205.419        12.5437
       447.2        206.803        12.8242
       447.3        208.922        13.8404
       447.4        209.598        14.6092
       447.5        210.131        15.3306
       447.6        210.403         15.533
       447.7        210.225        15.3202
       447.8         210.41         15.953
       447.9        209.845        17.0815
         448        208.435        18.5368
       448.1        208.106         20.457
       448.2         208.85        22.4729
       448.3        209.912        24.1407
       448.4        210.597         25.075
       448.5        211.244        26.2932
       448.6        211.124        27.7862
       448.7        210.165        28.8932
       448.8        209.183        28.9777
       448.9        208.869        29.0059
         449        208.081        28.8744
       449.1        207.359        28.9339
       449.2        206.765        28.3259
       449.3        205.241        28.0792
       449.4        203.532        28.4929
       449.5        202.097        27.7627
       449.6        201.542        27.5061
       449.7        201.204        28.6776
       449.8        201.061        30.5529
       449.9        201.771        32.6663
         450        202.785        32.8295
       450.1        202.739        32.1077
       450.2         202.57        31.3174
       450.3        202.679        30.9547
       450.4        203.079         30.171
       450.5        203.371        29.7013
       450.6        204.147        29.2108
       450.7        205.068        28.7018
       450.8        205.246        28.4674
       450.9        205.691        27.8281
         451        205.838        27.3009
       451.1         205.87        27.9527
       451.2        205.703        28.7681
       451.3        205.281        29.0792
       451.4        205.401         28.754
       451.5        204.633        27.4616
       451.6        204.338        26.2909
       451.7        204.287        25.8977
       451.8        204.392        26.0159
       451.9        204.975        25.3583
         452        206.115        24.6952
       452.1        207.513        24.5163
       452.2        207.888         25.271
       452.3        208.304        25.6412
       452.4        209.349        25.7244
       452.5        210.327        25.4052
       452.6        211.175        24.1062
       452.7        211.488        22.9037
       452.8        210.956        22.2872
       452.9        210.246        21.7033
         453        210.517         21.653
       453.1        211.375         22.005
       453.2        211.973        21.4035
       453.3        212.136        20.9187
       453.4        211.595        19.5759
       453.5         210.74        16.9509
       453.6        210.162        14.8721
       453.7        210.302        13.5894
       453.8        210.635        12.6804
       453.9        210.587        12.0502
         454        210.197        11.3637
       454.1        209.564        10.2782
       454.2        209.219        9.48412
       454.3        209.333        9.85022
       454.4        209.131        10.0873
       454.5        209.012        9.33649
       454.6        209.143        9.90759
       454.7        208.881        10.2451
       454.8         208.49        10.1161
       454.9        208.545        10.4592
         455        209.297        10.4165
       455.1        209.992        11.3691
       455.2        209.803        12.3992
       455.3        207.771        12.4109
       455.4        207.228        12.7557
       455.5        208.457        13.6204
       455.6        209.074        14.6538
       455.7        208.802        15.6576
       455.8        208.098         16.596
       455.9        207.942        17.0543
         456        208.112         16.839
       456.1        208.861         16.536
       456.2        209.662        16.2232
       456.3        209.819        15.6723
       456.4        210.212        15.7591
       456.5         210.62        16.0184
       456.6         211.16        15.8062
       456.7        211.708         15.381
       456.8        211.505        14.7222
       456.9        211.163        15.2673
         457        211.199        15.9376
       457.1        210.848        15.8915
       457.2        211.125        15.5118
       457.3        212.192        14.7889
       457.4        212.786        14.4793
       457.5        212.284        14.4701
       457.6        211.881        14.8905
       457.7        212.362        15.1988
       457.8        212.448        15.3028
       457.9        211.699        14.8676
         458        210.814        15.2442
       458.1          210.2        15.3909
       458.2        210.565        15.7204
       458.3        211.216        15.9928
       458.4        211.161        15.2096
       458.5        210.577         14.268
       458.6        210.041        13.8649
       458.7        209.141           13.9
       458.8        208.033        13.5703
       458.9        207.816        12.9584
         459        207.312        12.2277
       459.1        205.934        11.7766
       459.2        204.555        12.1044
       459.3        203.962        13.4638
       459.4        203.889        14.0532
       459.5        204.137        14.5645
       459.6        203.715        14.9272
       459.7        203.059        14.9789
       459.8        202.863         15.315
       459.9        203.629        14.7089
         460        203.609        14.4582
       460.1        203.311        15.1398
       460.2         203.37        15.5201
       460.3        203.525        15.8106
       460.4        203.122        16.3432
       460.5        203.526        16.6267
       460.6         203.95        16.6036
       460.7        203.677         17.208
       460.8         202.49         18.028
       460.9        200.295        17.8883
         461        199.261        17.1065
       461.1        199.162        16.4316
       461.2        199.486        16.0219
       461.3        199.971        16.1552
       461.4        199.251        15.9099
       461.5        199.997        15.0991
       461.6        200.088        14.0642
       461.7        199.357        12.4066
       461.8        197.768         11.186
       461.9        197.207        10.2341
         462        197.174        9.81747
       462.1        196.593        10.2295
       462.2        196.989        10.6415
       462.3        197.733        11.0716
       462.4        199.647        11.0771
       462.5        202.357        12.0319
       462.6        204.444        12.0266
       462.7        205.524        11.3201
       462.8        205.647        10.7822
       462.9        205.755        11.3493
         463        205.554        12.7342
       463.1        205.258        12.8783
       463.2        206.098        12.2481
       463.3        207.614        12.1659
       463.4         208.61        12.4528
       463.5        209.597        13.8069
       463.6          210.4        15.4349
       463.7        211.452        16.2459
       463.8         212.66        16.9765
       463.9         212.92        17.2585
         464        213.907        17.5513
       464.1        215.038        17.5726
       464.2          215.4        18.1284
       464.3         214.84         19.461
       464.4        214.925        21.0331
       464.5        213.916         21.995
       464.6        213.427         22.363
       464.7        214.674        22.4175
       464.8        216.427        22.2288
       464.9        217.642        22.3382
         465        217.434        22.1165
       465.1        217.317        20.6245
       465.2        216.805        19.1446
       465.3        217.103        18.1099
       465.4         217.72        17.4818
       465.5        218.147        17.4711
       465.6        218.794        17.2078
       465.7        219.045         17.644
       465.8        218.655        17.1291
       465.9        218.947        15.8393
         466        219.386        15.0083
       466.1        219.935        14.6333
       466.2        220.874        15.0849
       466.3        220.644        15.1235
       466.4        220.393        15.9641
       466.5        220.277        16.8099
       466.6        219.947        18.2638
       466.7        219.923        18.9145
       466.8         219.26        19.3789
       466.9        217.689        19.3115
         467         216.91        19.5442
       467.1        216.745        20.4611
       467.2        216.723        21.2483
       467.3        217.558        21.5322
       467.4        217.234        20.5951
       467.5        216.967         20.372
       467.6        216.434        20.9697
       467.7        216.189         20.858
       467.8        214.869        20.6453
       467.9        213.197        20.9055
         468        211.901        20.6292
       468.1         210.78        19.8438
       468.2         209.89        18.7884
       468.3        209.084        18.1057
       468.4        209.022          18.17
       468.5        208.613        17.7637
       468.6        208.005        17.3472
       468.7        207.679        17.1156
       468.8        207.799        17.1807
       468.9        207.887        16.5776
         469        207.182        16.0086
       469.1        207.125        15.9363
       469.2         208.19        15.8377
       469.3        208.986        16.0615
       469.4        210.252        15.4936
       469.5        211.254        13.4713
       469.6        212.055        12.5391
       469.7        211.658         12.451
       469.8        211.899        12.0409
       469.9        213.055        11.6636
         470        214.272        11.2944
       470.1          215.2        11.5067
       470.2        215.246        11.7461
       470.3        215.486        10.4607
       470.4        216.262         9.2716
       470.5        217.803        8.88856
       470.6        218.784        9.57771
       470.7        219.255         9.9021
       470.8        219.748        9.84018
       470.9        220.031        10.1504
         471         220.82        11.5703
       471.1        221.482        13.2381
       471.2        221.809        13.2642
       471.3        222.089        13.0928
       471.4        221.435        13.2522
       471.5        220.814         14.151
       471.6        221.131        15.1182
       471.7        221.279        15.0175
       471.8        221.128        14.1318
       471.9         220.55        14.7028
         472        220.173        14.8011
       472.1        220.395        14.4239
       472.2        220.425        13.5754
       472.3        219.703        12.4154
       472.4        219.409        12.7819
       472.5        220.385        13.5747
       472.6        221.364        13.5299
       472.7        221.801        13.1268
       472.8        221.185        12.2036
       472.9        219.885        12.8402
         473        218.835        14.4508
       473.1         217.27        16.3849
       473.2        216.193        16.6718
       473.3        216.065        15.9827
       473.4        216.472        15.4345
       473.5        217.047        15.0109
       473.6        218.545        14.3017
       473.7        219.194        13.7582
       473.8        218.982        13.4914
       473.9        218.387        13.5579
         474        218.781        13.6251
       474.1        219.545        13.8278
       474.2        219.519        14.2958
       474.3        219.151        14.3351
       474.4        218.384        14.5056
       474.5        218.522        14.8213
       474.6         218.87        14.2901
       474.7         218.41        14.1485
       474.8        217.631        14.7985
       474.9        216.606        14.9774
         475        216.423        14.9703
       475.1        216.242        14.6215
       475.2         216.46        13.9458
       475.3        215.929        14.1237
       475.4        215.001        14.7197
       475.5        213.897        14.9402
       475.6        212.189        15.2259
       475.7         211.55        16.0751
       475.8        211.566        16.9163
       475.9        213.226        17.7976
         476        213.434        19.0669
       476.1        213.109        20.3324
       476.2        212.718        20.9387
       476.3        211.279        20.9268
       476.4        209.463        19.9097
       476.5        208.487        19.3914
       476.6        208.912        18.3747
       476.7        209.288        17.2606
       476.8        210.044         16.575
       476.9        210.976        15.9834
         477        211.841        15.8653
       477.1        212.507        15.3599
       477.2        212.316        14.4763
       477.3        212.126        12.7986
       477.4        212.726        11.1266
       477.5        214.663        10.0296
       477.6        216.301        10.2287
       477.7         218.15        10.5941
       477.8        219.799        10.3515
       477.9        220.647        9.92392
         478        220.477        10.5626
       478.1        220.635        12.0689
       478.2        221.572        13.1734
       478.3        223.998        13.5439
       478.4        225.614        13.5445
       478.5        226.695        13.3017
       478.6        227.217        13.1223
       478.7        226.882        12.8324
       478.8          226.6        12.4228
       478.9        226.319        12.0045
         479        225.861        12.0508
       479.1        226.572        12.2932
       479.2         227.05        11.7254
       479.3        226.076        9.58629
       479.4        225.458         8.1381
       479.5        225.161        7.48933
       479.6        225.161        7.04241
       479.7        224.643        7.08642
       479.8        224.138         6.7716
       479.9        222.713        7.20465
         480        222.649        7.09331
       480.1        224.154        7.49458
       480.2        225.956          8.028
       480.3        227.304        8.20417
       480.4         227.65        9.69093
       480.5         227.93        11.7196
       480.6        227.664        13.9662
       480.7        226.911        15.1731
       480.8        227.449        14.8829
       480.9        228.422        13.9466
         481        228.333        13.5037
       481.1        228.648        14.0444
       481.2        229.601        15.0034
       481.3        229.928        16.6565
       481.4        230.775        18.4351
       481.5        232.525        18.8218
       481.6        233.635        17.5583
       481.7        233.648        16.9027
       481.8        233.561         17.714
       481.9        233.737        17.6388
         482        234.726        16.6174
       482.1        235.904        15.5785
       482.2        235.815        14.7301
       482.3        235.881        14.4809
       482.4        235.776        13.9112
       482.5        236.188        13.3236
       482.6        236.325        13.0489
       482.7        235.802        13.9089
       482.8        234.886        14.0716
       482.9        234.488        14.0784
         483         235.17        14.5538
       483.1          235.4        15.1846
       483.2        235.804        16.0864
       483.3        235.589        16.2317
       483.4        234.826        15.2717
       483.5        233.892        14.1987
       483.6         233.09        14.5224
       483.7        232.216        15.6288
       483.8        231.409        16.4164
       483.9        231.483        15.7364
         484        231.625        14.3883
       484.1        231.399        12.9855
       484.2        229.684        12.5171
       484.3        227.818        11.9894
       484.4         226.73        11.1107
       484.5        226.378        9.53321
       484.6        226.587        8.84881
       484.7        226.777         8.4084
       484.8        226.847        8.76759
       484.9        226.125        10.0131
         485        225.443        11.2666
       485.1        225.769        10.6799
       485.2        226.057        9.87798
       485.3        226.708        10.4851
       485.4        227.463        10.7579
       485.5        227.691        10.7045
       485.6        228.398        10.2324
       485.7        229.006        9.56363
       485.8        228.692        9.23857
       485.9         227.95        9.95488
         486        228.119        11.6339
       486.1        227.684        12.4355
       486.2        227.851        12.3471
       486.3        228.423        11.2421
       486.4        228.888        9.94166
       486.5        229.004         9.6228
       486.6        229.661        8.59502
       486.7        230.545        7.91853
       486.8        230.694        7.04948
       486.9         231.48        6.92855
         487         231.96        7.20625
       487.1        232.683         7.6033
       487.2        233.349        8.48748
       487.3        233.708        9.06164
       487.4        234.008        8.93108
       487.5        234.099        8.42892
       487.6        234.623        7.82281
       487.7        234.718        7.38832
       487.8        234.879        7.78627
       487.9        235.051        7.24531
         488        235.359        7.46538
       488.1        237.017        8.52083
       488.2         238.28        9.76123
       488.3        239.439        10.6781
       488.4         239.82        10.7158
       488.5        239.784        11.2067
       488.6        239.862        11.5452
       488.7        240.582        12.2245
       488.8        242.203        12.8501
       488.9          244.1        13.3544
         489        244.998         13.231
       489.1        244.742         12.485
       489.2        243.639        10.7333
       489.3        243.511         9.8604
       489.4        243.076        10.9696
       489.5         242.18        12.7814
       489.6        241.594        12.8342
       489.7        241.742        13.1749
       489.8         242.07        13.7866
       489.9        241.593        13.4972
         490        240.708        13.8493
       490.1        240.525        15.0616
       490.2        241.498        16.1257
       490.3        242.308        16.8008
       490.4         241.87        16.1636
       490.5        241.504         15.999
       490.6        240.907        16.4637
       490.7        241.533         17.169
       490.8        241.936        17.4077
       490.9        241.585        17.4048
         491        241.262        17.7956
       491.1        241.478        18.8906
       491.2        240.522        18.7754
       491.3        239.299        17.5649
       491.4        238.742        16.1041
       491.5        237.801        15.1937
       491.6        236.863        14.0851
       491.7        235.437        13.1086
       491.8        233.547        13.7468
       491.9        231.993        14.5003
         492        231.656        15.5597
       492.1        232.782        16.0649
       492.2         232.97        16.1556
       492.3        232.593        15.9841
       492.4        231.175        16.3648
       492.5        229.786        16.6415
       492.6        228.163        15.4341
       492.7        225.979        13.9319
       492.8        224.826        13.2867
       492.9        224.384        13.2868
         493        224.647        13.0335
       493.1        224.576         12.475
       493.2        223.865        12.0904
       493.3        223.254         12.792
       493.4        223.596        13.3135
       493.5        224.769        13.7125
       493.6        224.946        14.1368
       493.7        224.472        15.0926
       493.8        224.276        14.4043
       493.9        224.082        12.7535
         494        224.016        12.0635
       494.1        225.163        11.8757
       494.2        225.667         11.309
       494.3        224.081        10.8988
       494.4        223.352        10.4473
       494.5        224.608        10.5102
       494.6        225.292         10.914
       494.7        226.601        11.4443
       494.8        227.216        11.6979
       494.9        226.555        11.7673
         495        225.625        10.5555
       495.1        225.072        9.53278
       495.2        224.545        9.90187
       495.3        224.596        10.3969
       495.4         224.23        10.6077
       495.5        224.014        10.0563
       495.6        224.085        9.83144
       495.7        224.323        10.1993
       495.8        224.101        9.95162
       495.9        223.378        8.35767
         496        223.271        7.63734
       496.1        223.642        7.58782
       496.2         224.69        7.18418
       496.3        225.256        6.53277
       496.4        226.332        7.23367
       496.5        228.041        8.31883
       496.6        228.884        9.98286
       496.7        228.465        10.5871
       496.8        228.427        10.7507
       496.9        229.012        9.78283
         497        228.525        8.59618
       497.1        227.736        7.34941
       497.2        227.399        6.35259
       497.3        226.324        5.76985
       497.4        225.078        5.49153
       497.5        224.806        5.88695
       497.6        224.901        5.59152
       497.7        225.091        4.95639
       497.8        225.067        4.06317
       497.9        225.374        5.37547
         498        225.768        6.06338
       498.1        225.537        6.40233
       498.2        224.912        6.87359
       498.3        224.837           7.98
       498.4        224.971        8.50007
       498.5        225.359        9.61564
       498.6        225.192        9.68499
       498.7        224.529         8.6842
       498.8        224.552        8.68649
       498.9        225.373        8.88079
         499        225.882         9.6246
       499.1        225.286        11.5404
       499.2         225.07        12.1806
       499.3        225.144        11.4064
       499.4        225.707        10.1853
       499.5        227.248         9.3056
       499.6        229.839        8.33709
       499.7        232.929        9.22669
       499.8        234.245        10.0005
       499.9        234.944        10.3079
         500        235.476        9.09896
       500.1        235.095        7.94378
       500.2        234.115        6.39263
       500.3        233.662        6.32537
       500.4          233.3        6.89716
       500.5        232.638        7.64405
       500.6         232.37        8.63472
       500.7        231.889         9.5131
       500.8        231.175        10.1096
       500.9        230.521        10.1874
         501        230.305        10.2189
       501.1        229.487        10.7107
       501.2        228.785        11.0714
       501.3        228.462        10.8989
       501.4        228.552        10.7137
       501.5          228.3        9.96944
       501.6         228.03        8.99897
       501.7        228.323        8.39573
       501.8        229.097        8.14838
       501.9        229.934        8.69848
         502        230.097        8.55003
       502.1        229.892        8.40892
       502.2        230.237        9.03878
       502.3         230.41        8.81205
       502.4        230.255        8.52883
       502.5        230.163        8.56321
       502.6        230.769        9.11685
       502.7        231.834        9.54589
       502.8        232.805        10.2092
       502.9         233.12         10.539
         503        232.879        10.6101
       503.1        233.177        11.0442
       503.2        233.359        11.4784
       503.3        233.387        11.5782
       503.4        234.126        11.9611
       503.5        234.873        10.8723
       503.6        235.342        10.1043
       503.7         235.55        9.75514
       503.8        235.587        10.2155
       503.9        236.848        10.0254
         504        238.495        9.01434
       504.1        240.162        7.79763
       504.2        241.179        7.75531
       504.3        241.824        7.02267
       504.4        242.186        5.78056
       504.5         242.84        3.89673
       504.6        243.595        3.52668
       504.7        243.381        4.74702
       504.8        242.663        6.13744
       504.9        241.997        6.54179
         505        241.475        7.12794
       505.1        241.609        8.54833
       505.2        241.965         10.196
       505.3        241.725        12.3997
       505.4        241.782        13.4484
       505.5        242.411        14.1527
       505.6        241.607        14.5303
       505.7        240.483        14.4943
       505.8        240.023        14.6299
       505.9        240.308         14.427
         506        240.952        14.2697
       506.1        241.685        14.4664
       506.2        242.453        14.2561
       506.3        242.617        15.1845
       506.4        241.973         15.071
       506.5        241.479        14.0289
       506.6        241.144        12.6268
       506.7        240.647        12.2648
       506.8        240.518        12.1286
       506.9        240.903        11.5083
         507        241.424        10.3746
       507.1        242.473        8.59653
       507.2        242.689        8.35624
       507.3         242.08        7.42174
       507.4        241.453        7.38064
       507.5        241.149        8.47953
       507.6        241.361        8.65526
       507.7        241.426        7.89458
       507.8        242.486        7.39886
       507.9        243.617        7.85433
         508        244.531        8.64465
       508.1        245.409        9.16212
       508.2        245.892        9.48204
       508.3        245.933         9.2668
       508.4        246.414        9.16984
       508.5        246.671         9.9845
       508.6        247.008        11.1691
       508.7        246.973         12.456
       508.8        247.023        13.4073
       508.9        246.995        14.3626
         509        247.084        15.0206
       509.1        247.214        15.5131
       509.2        247.576        14.3503
       509.3        247.278         12.648
       509.4        247.201         12.257
       509.5        246.655        12.8555
       509.6        246.385        13.0694
       509.7        246.419        11.9491
       509.8        245.956        10.2488
       509.9        245.498        8.68476
         510        244.923        8.00626
       510.1        243.807         8.9471
       510.2        243.361        9.46576
       510.3         244.12         9.8305
       510.4        243.821        9.95345
       510.5        243.198        10.3477
       510.6        242.963        10.7059
       510.7        242.619         11.826
       510.8            242        13.1701
       510.9        240.983        14.4167
         511        241.286        14.4214
       511.1        241.613        12.8952
       511.2        241.992        11.7556
       511.3        241.825        11.0093
       511.4        242.648        10.3196
       511.5        243.238        9.19538
       511.6        242.436          8.262
       511.7         241.16        7.95972
       511.8         241.33        7.94491
       511.9        242.523        7.10692
         512        243.942        6.13622
       512.1         244.37        5.54896
       512.2        243.828        5.37181
       512.3        242.743        4.90892
       512.4        242.063        5.93643
       512.5        241.588        6.88966
       512.6        241.451        7.51826
       512.7        241.403        8.59403
       512.8        240.439        8.99308
       512.9         239.18        7.80504
         513        237.587        7.54566
       513.1        236.639        8.15165
       513.2        235.348        9.06762
       513.3        232.971        10.4498
       513.4        231.363        10.8789
       513.5        230.596        10.1181
       513.6        230.277        9.88826
       513.7        229.435        10.8806
       513.8        229.187         11.592
       513.9        229.948        12.2948
         514        230.322        12.6501
       514.1        230.716        13.0623
       514.2        230.547        13.0279
       514.3        229.783        12.1768
       514.4        229.986        11.9228
       514.5        231.064        11.7248
       514.6         231.45        12.3919
       514.7        231.032        13.1886
       514.8        231.816        12.8868
       514.9         232.12        13.1029
         515        232.179        13.8686
       515.1        233.857        14.2785
       515.2         234.86        15.1527
       515.3        234.816        16.1206
       515.4        234.715        17.3973
       515.5        234.366        17.8464
       515.6        234.117        17.7715
       515.7        233.267        18.0312
       515.8        233.201        18.3937
       515.9        234.128        18.7601
         516        235.081         18.706
       516.1        235.613         18.352
       516.2        236.323        17.0165
       516.3        236.248        16.3041
       516.4        237.399        16.6099
       516.5        238.987        17.0544
       516.6        239.426        17.5798
       516.7        239.506        18.3488
       516.8        239.109        18.9458
       516.9        237.708        19.3475
         517         236.72        20.0225
       517.1        236.627        21.4499
       517.2        236.218        22.0742
       517.3        235.877        22.6159
       517.4        235.539        22.5611
       517.5        233.787        21.7127
       517.6        233.043        20.1486
       517.7        234.575        18.2544
       517.8        235.703        17.2232
       517.9        236.298        16.9175
         518        235.602        16.7534
       518.1        233.681        15.6181
       518.2        232.666        14.8862
       518.3        233.022        15.4379
       518.4        233.605        16.1091
       518.5        233.289        16.9553
       518.6        232.984        16.8811
       518.7        233.346        16.8064
       518.8        234.723        16.6279
       518.9        235.646        17.6225
         519         236.24        17.9661
       519.1        236.794        18.3322
       519.2        237.894        18.6566
       519.3        239.529        19.1958
       519.4        240.909        19.8209
       519.5        241.446        19.0842
       519.6        241.539        18.5735
       519.7        241.579        18.5967
       519.8        242.788        18.1785
       519.9        244.686        17.3838
         520         245.91        16.4581
       520.1         247.38        15.3072
       520.2        247.202        15.1283
       520.3        246.505         15.824
       520.4        246.936        15.7027
       520.5        247.768        15.7152
       520.6        247.901        15.4442
       520.7        247.685        14.0637
       520.8        246.494         13.166
       520.9        244.492        11.5102
         521        243.884        11.1778
       521.1        244.015        11.3383
       521.2        244.359        11.3647
       521.3        244.764        12.0685
       521.4        245.334        12.0964
       521.5        245.413        12.9809
       521.6        245.986        14.0986
       521.7        246.472         14.774
       521.8        245.856        14.9505
       521.9         244.42        14.9003
         522        243.494        14.6874
       522.1        242.671        15.4422
       522.2        241.587        16.8517
       522.3        238.908        17.8515
       522.4        236.594        17.7316
       522.5        235.719        18.2902
       522.6        235.799        18.8909
       522.7        235.529        19.9952
       522.8        234.922         20.311
       522.9        233.278        20.3081
         523        231.694        19.6211
       523.1        230.569         18.627
       523.2        230.727        18.3877
       523.3         231.62        18.7349
       523.4        232.071        19.6235
       523.5        231.682        20.3904
       523.6        231.724        20.8563
       523.7        231.705        20.5439
       523.8        231.763        20.3259
       523.9        232.612         20.693
         524        232.689        20.2184
       524.1        232.693        19.6496
       524.2        232.729        19.1093
       524.3        231.956        17.4648
       524.4        232.207        15.9602
       524.5        233.086        14.5599
       524.6        233.547        14.1177
       524.7        233.804        15.1475
       524.8        233.774        16.5853
       524.9        233.389        17.0054
         525        232.991        16.5473
       525.1        232.659        14.9178
       525.2        232.584        13.6394
       525.3        233.014        12.5554
       525.4        234.025        11.4812
       525.5        235.062        10.1794
       525.6        234.541        10.5245
       525.7        231.741        11.7506
       525.8        229.517        11.6966
       525.9        228.829        12.0777
         526         228.45        12.2005
       526.1        228.116        12.6944
       526.2        227.953        12.4545
       526.3        227.771        11.7399
       526.4        227.522        11.3656
       526.5        227.332        12.0282
       526.6        227.696        12.9631
       526.7        229.196        13.5159
       526.8        230.484        13.4912
       526.9        231.988        11.9543
         527        232.969         11.259
       527.1        233.625        10.8443
       527.2        234.227        10.0768
       527.3        234.958        9.21966
       527.4        235.693         9.6922
       527.5        236.637        10.0435
       527.6        236.944        10.5374
       527.7        235.821        12.0689
       527.8        235.028        13.1149
       527.9        234.412        13.0472
         528        233.908        13.3768
       528.1        234.139        14.6365
       528.2        234.346        16.3076
       528.3        234.773        18.2541
       528.4        234.905        19.0792
       528.5        235.532        18.6887
       528.6        236.283        18.2044
       528.7        237.864         17.248
       528.8        239.418        17.0516
       528.9        240.557        16.7204
         529        240.866        16.1971
       529.1        240.569        15.4722
       529.2        240.209        15.1591
       529.3        240.493        15.1601
       529.4         240.78        15.6396
       529.5        240.886        15.3552
       529.6        240.489        14.3755
       529.7        240.427        12.7014
       529.8        241.098        12.7021
       529.9        242.217         13.539
         530        242.895        14.1229
       530.1        243.232        13.1351
       530.2        243.463        12.3525
       530.3        244.181        13.4111
       530.4        244.672        14.5016
       530.5        244.288        15.6446
       530.6        244.839        16.7789
       530.7         246.79        16.8629
       530.8        248.713        17.2706
       530.9         250.36        17.8504
         531        250.855        17.7754
       531.1        250.392        17.8142
       531.2        249.259        17.4857
       531.3        248.692        16.1107
       531.4        248.982         14.774
       531.5        249.473        13.4441
       531.6        250.039        12.4493
       531.7        249.702         12.072
       531.8        249.239        12.2822
       531.9        248.346        12.3256
         532        247.276        13.0163
       532.1        247.142        13.5967
       532.2         246.61        14.0163
       532.3        245.593        15.0485
       532.4        246.248        15.4506
       532.5        247.223        14.9714
       532.6         248.43        14.6166
       532.7        249.621        14.5572
       532.8         249.67         14.646
       532.9        248.547        15.3247
         533        248.746        15.8487
       533.1        249.415        16.1832
       533.2        250.861        16.4546
       533.3        252.163        16.9489
       533.4         253.06        18.0436
       533.5        252.702        18.8203
       533.6        252.144        19.4977
       533.7         251.47        19.0827
       533.8        250.765         18.833
       533.9         250.32        18.6121
         534        250.668         17.794
       534.1        252.479        17.0752
       534.2        253.283        17.5698
       534.3        253.028        17.6511
       534.4        252.687        17.9439
       534.5         252.53        18.2736
       534.6        251.884        18.7442
       534.7        251.548        18.3325
       534.8        251.749        18.4956
       534.9        251.573        19.8248
         535        250.632        20.0165
       535.1        249.212        20.2194
       535.2        247.701        20.8399
       535.3        247.197        21.6536
       535.4        247.724        22.9117
       535.5        247.673         23.947
       535.6        247.535        23.1323
       535.7         247.49        22.0807
       535.8        246.876         21.354
       535.9        245.965        20.9261
         536        244.422        20.6737
       536.1        242.892        19.8437
       536.2        242.511        18.5971
       536.3        242.322        18.0257
       536.4        241.371        18.2363
       536.5        239.652        18.8041
       536.6        239.143        19.8421
       536.7        238.945        21.0066
       536.8        238.683        20.5582
       536.9        238.012        20.0788
         537        237.341        19.7672
       537.1        237.549        18.7388
       537.2        237.605        17.7376
       537.3        236.939        17.3489
       537.4        236.838        16.8773
       537.5        237.605        16.6088
       537.6        239.313        16.5982
       537.7        240.438        16.8754
       537.8        240.864        17.5252
       537.9        239.579        18.3786
         538        238.678        18.9503
       538.1        237.968        19.1795
       538.2         237.78        18.8808
       538.3        238.257        18.2893
       538.4        239.306         17.903
       538.5        240.568        17.4892
       538.6        240.841        17.9633
       538.7        241.221        18.4274
       538.8        241.151        17.9175
       538.9        241.211        16.8857
         539        241.151         15.525
       539.1        241.344        15.0136
       539.2        242.517        15.2096
       539.3        242.918        16.0957
       539.4        243.386        16.0251
       539.5        244.543        15.5825
       539.6        246.224        15.1169
       539.7        246.411        14.6557
       539.8        245.454        14.0823
       539.9        244.677        13.5727
         540        244.192        13.5277
       540.1        243.482        13.7012
       540.2        242.614        13.8165
       540.3        241.551        14.4545
       540.4        241.142        15.4488
       540.5        241.276        16.3397
       540.6        241.348        15.4776
       540.7        242.133        14.3052
       540.8        243.159        14.6881
       540.9        244.457        16.5705
         541        244.489        18.1004
       541.1        243.939        18.1771
       541.2        244.699        18.0508
       541.3         246.93        17.1184
       541.4        248.182        15.7414
       541.5        248.959        13.7034
       541.6        249.765        12.7862
       541.7        250.058        12.9616
       541.8        250.081        13.8334
       541.9        249.446        14.9606
         542        249.612        15.3516
       542.1        249.787        15.4968
       542.2        249.104         14.852
       542.3         248.74         13.759
       542.4        248.491        13.1496
       542.5        248.505        12.8752
       542.6        248.603        11.9386
       542.7         248.45        11.1525
       542.8        248.255        10.7137
       542.9        248.441        10.0155
         543        249.374        9.81726
       543.1        250.151         9.2793
       543.2        250.576        8.47793
       543.3        250.771        8.92952
       543.4        250.224        9.49707
       543.5        249.531        8.67847
       543.6        249.901        8.35222
       543.7        250.862        8.11638
       543.8        251.698        8.18359
       543.9        252.034        8.83668
         544        251.917         9.4133
       544.1        252.129        10.2852
       544.2        253.071        10.7849
       544.3        252.846        10.9557
       544.4        252.546        11.6064
       544.5        252.923         11.329
       544.6        253.563        10.5762
       544.7        254.453        11.6747
       544.8        254.502        12.3589
       544.9        254.525        11.4594
         545        254.595        10.2156
       545.1        254.128        10.3276
       545.2        253.525        10.3355
       545.3        253.336        10.4515
       545.4        253.539        10.0393
       545.5        253.524        9.14632
       545.6        253.082         8.2447
       545.7        252.098        8.15716
       545.8        249.844        8.46996
       545.9        247.254         8.8389
         546        245.773        8.66461
       546.1         245.61         9.2434
       546.2        246.261        9.63563
       546.3        246.745        9.63001
       546.4        246.237        10.3055
       546.5          246.7        10.6782
       546.6        246.526         11.193
       546.7        246.965        9.88435
       546.8        248.058        9.70049
       546.9        248.072        10.9552
         547        248.235        11.8282
       547.1        248.493        11.8688
       547.2        248.931        10.6231
       547.3        249.539        9.52862
       547.4        250.632        8.53783
       547.5        251.932        8.48199
       547.6        253.252        8.00982
       547.7        254.266        7.29811
       547.8        255.042        6.09479
       547.9        254.903         4.9074
         548        254.432         3.6081
       548.1        254.795        5.06277
       548.2        255.577        6.80647
       548.3        255.804         7.0223
       548.4        255.072         7.2707
       548.5        254.921        7.93151
       548.6        254.135        8.15905
       548.7        253.518        8.25539
       548.8        252.753        8.19097
       548.9        252.607         7.3513
         549        252.921        7.24136
       549.1        253.125        8.56914
       549.2        253.462        9.28399
       549.3        253.212        9.00262
       549.4        252.668        9.24535
       549.5         252.61        9.69119
       549.6        251.735        9.89686
       549.7        250.278        10.3114
       549.8        251.031        11.1331
       549.9        252.867        12.6902
         550        254.171         14.461
       550.1        255.133        15.7745
       550.2        256.012        16.6322
       550.3        256.776        16.9913
       550.4        258.172        18.3776
       550.5        258.682        19.8718
       550.6          258.3        20.7545
       550.7         258.18        20.7736
       550.8        258.377        21.6805
       550.9        257.992        22.3193
         551        257.383        21.7473
       551.1         257.44        22.1926
       551.2        258.031        24.1453
       551.3        257.912        25.7853
       551.4        257.398        26.3091
       551.5        255.925        25.9887
       551.6        255.592        25.6814
       551.7        255.484        25.9183
       551.8        255.314        26.2844
       551.9        254.444        26.8479
         552        253.631        26.8709
       552.1        253.062        25.8181
       552.2        251.567        25.3518
       552.3        250.888        25.4295
       552.4        251.144        25.9783
       552.5        250.477        26.2799
       552.6        248.496        27.2469
       552.7        245.815        29.1714
       552.8         245.01        30.0652
       552.9        244.913        29.5992
         553        245.895        28.9388
       553.1        247.092        28.8563
       553.2        247.126        28.6787
       553.3         246.56        28.5286
       553.4        246.353        28.5776
       553.5        246.739        28.8155
       553.6        246.525        28.3114
       553.7        245.759        28.5391
       553.8        245.873        28.4882
       553.9        246.907        27.6589
         554        247.786        26.6252
       554.1        248.998        25.6956
       554.2         249.56        25.2708
       554.3        249.601        24.9878
       554.4        249.888        24.4663
       554.5        249.025        22.9327
       554.6        248.044        22.2659
       554.7        246.206        21.3694
       554.8        244.775        20.7372
       554.9        244.771        20.8609
         555        246.148         20.833
       555.1        248.639        20.8903
       555.2          249.6        20.8167
       555.3        249.277        20.5621
       555.4        248.531        20.6583
       555.5        249.112        21.3973
       555.6        249.703        21.4936
       555.7        250.159        21.8272
       555.8        250.018        22.1728
       555.9        250.397        20.6882
         556        250.136        19.2783
       556.1        249.145        17.0485
       556.2        248.766        15.4836
       556.3          248.9        14.8358
       556.4        249.212        14.5731
       556.5        249.262        15.1714
       556.6        249.306        16.0047
       556.7        250.238        15.6541
       556.8        250.613        13.6823
       556.9        250.572        11.4971
         557        250.688        11.4646
       557.1        250.206        12.6576
       557.2        250.011        14.7524
       557.3        249.773        16.2329
       557.4        249.549        15.8722
       557.5        249.108        16.1864
       557.6        249.088        16.5645
       557.7        248.797        17.0805
       557.8        248.643        18.2037
       557.9        248.648        19.3153
         558         249.17        19.0886
       558.1        250.685        18.1059
       558.2        252.079        17.2614
       558.3        253.598        15.8217
       558.4        253.755        14.8465
       558.5        252.725        13.7946
       558.6        251.485        12.5951
       558.7        251.099         12.256
       558.8        251.399        11.6239
       558.9        252.529        9.94774
         559         252.94        8.15156
       559.1        253.246        7.08774
       559.2         253.82        7.45389
       559.3        254.933        8.96657
       559.4        255.904        9.51664
       559.5        256.193        9.49712
       559.6        256.536         8.9916
       559.7          255.9        9.15726
       559.8        256.061        9.71024
       559.9        256.603        10.3016
         560        257.177         11.013
       560.1        257.445        11.2941
       560.2        257.071         11.537
       560.3        257.264        11.7145
       560.4        257.029        11.8213
       560.5        255.724        12.1553
       560.6        254.507        12.5791
       560.7        254.359        12.9166
       560.8        254.888        14.0694
       560.9        256.475        15.8861
         561        258.619        18.4112
       561.1        259.257        19.8254
       561.2        259.224        20.9736
       561.3        258.926        23.0877
       561.4        258.753        24.4409
       561.5        257.916        25.7358
       561.6        257.967         25.799
       561.7        259.567        25.6206
       561.8        260.472         25.636
       561.9        260.601        25.5782
         562        259.626        26.6813
       562.1        257.884        27.5234
       562.2        255.955        26.4357
       562.3        255.024        24.6881
       562.4        254.334         24.475
       562.5        254.449        24.1551
       562.6        255.059        23.7287
       562.7        254.259        23.3697
       562.8        253.144        23.5022
       562.9        253.041        22.9996
         563        253.471         22.455
       563.1        253.759        22.4576
       563.2         254.16        22.3274
       563.3        254.473        22.0427
       563.4         255.28        21.6203
       563.5        256.957        21.3085
       563.6        258.505        20.8164
       563.7        259.963         20.234
       563.8          260.9        19.8806
       563.9        261.119        19.3891
         564        261.696        19.2302
       564.1        261.868        18.9286
       564.2        261.897        17.4812
       564.3        262.611        15.6287
       564.4        264.168        14.6526
       564.5        264.816        15.1841
       564.6        265.118        16.3443
       564.7        264.996         16.738
       564.8        264.547        15.6406
       564.9        263.534        13.5388
         565        263.921        11.1621
       565.1        263.778        9.06451
       565.2        264.259        7.97066
       565.3        265.817        7.55987
       565.4        266.435        7.60339
       565.5        266.431        7.23303
       565.6        267.348        7.16123
       565.7        268.705        7.47763
       565.8        269.394        7.79721
       565.9        268.901        8.06844
         566        268.134        8.04958
       566.1        267.298        7.72714
       566.2        266.146        7.00487
       566.3        264.732        6.73128
       566.4        263.766        5.74313
       566.5        263.342        4.75112
       566.6        264.123        3.88852
       566.7        264.361         3.7953
       566.8        264.827        4.16461
       566.9         265.58        4.53624
         567        266.053         5.3938
       567.1        266.065          5.491
       567.2        265.077        6.14296
       567.3        264.203        7.36982
       567.4        263.179        8.99054
       567.5        261.444        10.8907
       567.6        259.829        12.2891
       567.7        258.854        14.1341
       567.8        259.043        15.7145
       567.9        259.811        16.7459
         568        259.019        16.5882
       568.1        257.163         16.232
       568.2         255.87        16.7231
       568.3        255.009        17.1752
       568.4        254.015        18.4037
       568.5        253.035          21.54
       568.6        252.214        23.0394
       568.7        251.966        23.3241
       568.8        252.062        24.2553
       568.9        252.212        24.3026
         569        251.531        24.2403
       569.1        250.185        24.3901
       569.2        250.128        25.4986
       569.3        250.907        26.1518
       569.4         251.64        26.8634
       569.5        251.978        28.4497
       569.6        252.216        29.1622
       569.7        252.514        28.5827
       569.8        252.665        27.1841
       569.9        253.314        26.3996
         570        254.652        25.7899
       570.1        255.425        25.4153
       570.2        255.312        25.4406
       570.3        255.589        25.0356
       570.4        255.537        23.5974
       570.5        255.543          22.57
       570.6        254.612          21.64
       570.7        253.623         21.044
       570.8        252.815        20.1233
       570.9        253.374        18.4743
         571        254.645         17.058
       571.1        256.483        15.4807
       571.2        257.268        15.3508
       571.3        257.899        16.0551
       571.4        257.688        16.6961
       571.5        257.508        16.7711
       571.6        257.742        17.3037
       571.7        257.919        17.5819
       571.8         257.27        16.9599
       571.9        256.267        16.6386
         572        256.958        17.1474
       572.1        257.315        17.8339
       572.2        257.029        18.1072
       572.3        257.328        17.2334
       572.4        258.108        16.8825
       572.5        258.462        16.9155
       572.6        259.726        16.7482
       572.7        261.149        16.8986
       572.8        262.018        17.2746
       572.9        261.273        17.0721
         573        260.112        17.6765
       573.1        258.984        19.2528
       573.2        258.967        19.8926
       573.3        259.554         18.815
       573.4        260.579        17.6352
       573.5        260.768        16.4246
       573.6        261.442        17.3596
       573.7         261.78        18.3817
       573.8        260.381        19.2269
       573.9        259.452        19.4908
         574        259.877        19.3956
       574.1        260.318        18.5532
       574.2        261.398        18.2643
       574.3        262.567        18.6989
       574.4        263.483        18.8363
       574.5        264.048        18.4165
       574.6        263.822        17.3406
       574.7         263.51        16.5596
       574.8         264.01        15.6781
       574.9         265.63        14.7558
         575         266.74        14.1169
       575.1        266.332        14.3397
       575.2        264.919        13.9468
       575.3        263.788        13.8814
       575.4        263.328        14.5894
       575.5        263.362         15.571
       575.6        263.272        16.1155
       575.7        261.968        16.8757
       575.8         260.12        18.0319
       575.9            260         18.064
         576        260.611        17.3713
       576.1        261.207        16.6027
       576.2        261.018         16.531
       576.3        260.218        18.0154
       576.4         259.59         19.365
       576.5         259.25        18.4968
       576.6        259.462        17.2573
       576.7        259.916        16.1098
       576.8        259.327        15.6019
       576.9        258.497        15.2688
         577         258.41        14.5704
       577.1        258.453        14.7905
       577.2        257.769        14.9873
       577.3        257.098        14.7224
       577.4        256.819        13.9917
       577.5        255.606        13.3043
       577.6        253.896        13.2693
       577.7         253.13        14.0266
       577.8        253.604         14.612
       577.9        254.572        14.1905
         578        255.549        14.6171
       578.1        255.487        15.3098
       578.2        253.836        15.3751
       578.3        252.129        14.2134
       578.4        251.808        13.4287
       578.5        252.564        13.2146
       578.6        252.557        14.0957
       578.7        251.464        14.0739
       578.8        250.374        13.5092
       578.9        250.649        12.7101
         579        251.217        11.8284
       579.1        251.556        12.2209
       579.2        252.134        12.7216
       579.3        253.218        12.8279
       579.4          253.6        12.9008
       579.5        253.467        13.0438
       579.6        253.445        13.0566
       579.7        254.181        11.8387
       579.8        256.138        10.7381
       579.9        258.975        10.5073
         580         260.13        11.0645
       580.1        259.715        11.3073
       580.2        258.902        10.6051
       580.3        258.905        9.35368
       580.4         259.44        8.64345
       580.5         259.53         7.9809
       580.6        259.659          7.837
       580.7        258.743        7.72843
       580.8        258.426         8.4107
       580.9        258.577        8.96817
         581        258.491          7.699
       581.1         258.26        6.12329
       581.2         258.76        4.30166
       581.3        260.028        2.85636
       581.4        262.202        2.82196
       581.5        264.426        2.72012
       581.6        266.391        3.44149
       581.7        266.825        4.82675
       581.8        266.892        5.01499
       581.9        266.931        4.97571
         582        267.162        5.66004
       582.1        267.457        5.17274
       582.2        266.764        4.47986
       582.3        266.065        4.25114
       582.4        265.604        4.63139
       582.5        265.778        5.66117
       582.6        265.997        6.33694
       582.7        266.042        6.38968
       582.8         264.78        6.56676
       582.9        264.346        6.27778
         583        264.886        5.97398
       583.1        265.996         5.8764
       583.2        266.248         4.6114
       583.3        265.678        4.83713
       583.4         265.47        5.76857
       583.5        266.053        7.00713
       583.6        266.356        8.68315
       583.7        266.673        9.60697
       583.8        266.422        10.1671
       583.9        265.655         10.765
         584        266.034        10.3399
       584.1        266.498        10.6005
       584.2        268.525        12.0452
       584.3        271.405        14.4469
       584.4        273.024        15.3874
       584.5        273.707        15.0596
       584.6        273.901        14.8077
       584.7         274.43        15.9708
       584.8         274.78        16.7069
       584.9        274.956        16.9085
         585        275.164        16.9274
       585.1        275.332        16.3749
       585.2        275.005         15.727
       585.3         274.28        15.1674
       585.4        273.793        15.3975
       585.5        273.347        16.8778
       585.6        273.234        18.1072
       585.7        273.379        18.6676
       585.8        272.726        18.2936
       585.9        272.442        17.3727
         586        272.124        16.4939
       586.1        272.014        15.8618
       586.2        270.466        15.6706
       586.3        269.034        15.2758
       586.4        268.488        14.8001
       586.5        268.054        13.5523
       586.6        268.156        12.7915
       586.7        267.953        11.6393
       586.8        266.922        11.7298
       586.9        265.817        12.9643
         587        265.397        13.0155
       587.1        265.597        12.6142
       587.2        266.277        11.8296
       587.3        267.249        11.7362
       587.4        268.101         11.856
       587.5        268.931        11.0923
       587.6        269.746         9.3215
       587.7        270.056        7.16515
       587.8        270.159        6.49989
       587.9        270.083        7.40472
         588         269.09        8.24069
       588.1        267.701        9.14959
       588.2        266.818         10.833
       588.3         266.45        12.9543
       588.4        266.154        14.3096
       588.5        266.635        14.8117
       588.6        267.271        13.6166
       588.7        267.673        12.3333
       588.8         268.11        12.5571
       588.9        267.135        13.1882
         589        265.284        13.0963
       589.1        263.054        12.8523
       589.2         261.69        11.3744
       589.3        261.356        10.4215
       589.4        260.465        10.4529
       589.5        259.649        11.7114
       589.6        259.674        13.0998
       589.7        260.689        14.8812
       589.8        261.117        16.5633
       589.9         260.39        17.4878
         590         259.94        17.8437
       590.1        259.971        18.1751
       590.2        259.066        18.8502
       590.3        257.663         19.469
       590.4        257.175         19.717
       590.5        257.798        19.3808
       590.6        259.069        20.8398
       590.7        259.632        22.3264
       590.8         260.59        22.1422
       590.9        261.853        20.9198
         591         262.33        20.1565
       591.1         262.56        21.0395
       591.2        263.774        22.0672
       591.3        264.503        21.8781
       591.4        264.521        20.1146
       591.5        264.242        18.3868
       591.6        263.889         17.538
       591.7        263.276        17.3097
       591.8        262.637        16.9354
       591.9        261.993        16.5125
         592         262.69        15.7064
       592.1        263.952        15.6082
       592.2        264.568        15.0559
       592.3        265.726        14.6616
       592.4        265.501        14.0608
       592.5        264.542        13.3893
       592.6        264.402          12.92
       592.7        265.414         11.922
       592.8        265.608        11.5028
       592.9        265.179        11.6161
         593        264.451        11.5338
       593.1        263.819        11.0912
       593.2        263.518        11.4219
       593.3        262.685        13.9369
       593.4        261.737        15.2887
       593.5        261.764        15.2004
       593.6        262.454         15.083
       593.7        263.911        15.4864
       593.8        266.091        15.2771
       593.9        267.545        14.8069
         594        267.384        14.5711
       594.1        265.487        14.1043
       594.2        264.231        13.4935
       594.3        264.253         13.247
       594.4         265.35         13.431
       594.5        266.879        14.0394
       594.6        268.298        14.6589
       594.7        269.734        13.5882
       594.8        271.363        12.8666
       594.9        272.633        13.1788
         595        273.003        14.8666
       595.1        272.925        15.4093
       595.2        272.871         15.525
       595.3        273.557        15.1311
       595.4        273.005         15.955
       595.5        271.874        16.4652
       595.6        270.628        16.6702
       595.7        269.909        17.0434
       595.8         269.27        17.0183
       595.9            268        16.8381
         596        267.698         15.841
       596.1        268.151        15.1529
       596.2        269.512        15.2335
       596.3        269.765        16.0985
       596.4        269.543        16.4644
       596.5        269.834        15.7727
       596.6        269.809        15.5186
       596.7        270.123        15.8561
       596.8        270.963          15.23
       596.9        271.602          14.88
         597        273.176         15.095
       597.1        274.274        14.9892
       597.2        274.618        14.9672
       597.3        274.727        14.9957
       597.4        274.245        15.7497
       597.5        273.833        16.4883
       597.6        273.743        15.8128
       597.7        273.403         14.406
       597.8        273.706         13.503
       597.9        274.693        13.6907
         598         275.04        13.2385
       598.1        274.739        12.3867
       598.2        273.399        11.4892
       598.3        272.267        10.3636
       598.4        272.054        9.91127
       598.5        273.067        10.5643
       598.6        273.475        10.9072
       598.7        274.522        11.2712
       598.8         274.64        11.1445
       598.9        274.076        10.4576
         599         274.45        10.7316
       599.1        275.584        11.3115
       599.2        276.144        11.3444
       599.3        276.707        11.3817
       599.4        278.069        10.7216
       599.5        278.782        9.22444
       599.6        279.826        7.66448
       599.7         280.15        7.24318
       599.8        280.049        6.88126
       599.9        279.177        6.04713
         600        277.583        5.43932
       600.1        276.102        6.51579
       600.2        275.501         7.4708
       600.3        276.422        8.48993
       600.4        276.816        8.93546
       600.5        276.968        9.66319
       600.6        276.207        10.1253
       600.7        275.984        9.79513
       600.8        276.051        10.1056
       600.9        275.391        10.9434
         601        274.927        11.2643
       601.1        275.194        10.5991
       601.2        275.829        9.85725
       601.3        276.313        9.85807
       601.4        276.639        10.9327
       601.5        276.895        12.4175
       601.6        277.429        13.3985
       601.7        277.649        13.7544
       601.8        277.723        13.2869
       601.9        277.814        13.0687
         602        278.401        13.3974
       602.1        279.295        14.4249
       602.2        280.335        15.2127
       602.3        281.256        16.0033
       602.4        281.527        16.1712
       602.5        281.804        16.1789
       602.6        280.948        16.3708
       602.7         279.84        16.7607
       602.8        280.012        16.4345
       602.9        281.099        16.0189
         603        282.037        16.0407
       603.1        281.869        16.4724
       603.2        282.288        16.0783
       603.3        282.659        14.6569
       603.4        283.231        12.8718
       603.5        283.444         10.958
       603.6         282.96        10.1264
       603.7        282.393        10.0169
       603.8        282.328        10.5653
       603.9        281.981        9.37223
         604        281.357        7.94458
       604.1        280.743        7.22623
       604.2        280.454        7.53226
       604.3         280.43         8.4153
       604.4        281.022        9.12834
       604.5        280.815        8.52078
       604.6        280.472        7.99372
       604.7        279.164        8.35018
       604.8         277.82         9.6459
       604.9        277.098        10.3171
         605        278.482        11.4059
       605.1        279.371        12.9577
       605.2        279.808        14.1079
       605.3        280.639        14.7451
       605.4        281.282        15.7259
       605.5        281.513        17.2806
       605.6        281.522        18.7322
       605.7        280.831        19.3239
       605.8        280.095        19.1866
       605.9        280.012        18.4702
         606        281.123        18.5768
       606.1         282.11        19.1097
       606.2        283.092         20.389
       606.3        283.571        20.8754
       606.4        284.553        20.4795
       606.5        285.701        20.2188
       606.6        287.265        20.3517
       606.7        287.821        20.7086
       606.8         287.94         20.329
       606.9        288.639        20.5049
         607        289.457        20.2651
       607.1        290.269        19.6363
       607.2         290.25        20.4551
       607.3        290.234        22.6666
       607.4        290.401        24.8331
       607.5        289.668        26.9395
       607.6        288.576        27.8578
       607.7        287.491        27.6765
       607.8         286.91        27.3889
       607.9        286.635        27.0537
         608        286.918        26.5054
       608.1        286.406        25.2983
       608.2        285.357        24.2902
       608.3        284.671         22.135
       608.4        283.968        20.3346
       608.5        283.477        19.5923
       608.6        283.757        19.7897
       608.7        283.736        20.1926
       608.8        283.523        20.2668
       608.9        282.836        20.0275
         609        283.931        19.7376
       609.1        285.798        20.1822
       609.2        287.237        20.7389
       609.3        288.518        21.4806
       609.4        289.085        22.0762
       609.5        289.629        22.4756
       609.6        290.384        22.5696
       609.7        290.814        23.2998
       609.8        291.352        24.1339
       609.9        291.596        24.9825
         610        291.816        25.4364
       610.1        291.926        25.4093
       610.2        290.852        25.5737
       610.3        289.803        27.1947
       610.4        287.971        28.4197
       610.5        286.062        29.0349
       610.6        285.524        29.1595
       610.7         285.74         29.486
       610.8        286.857        30.1337
       610.9        288.403        30.3781
         611        289.058        30.2965
       611.1        288.605        30.0582
       611.2        288.049        29.9081
       611.3        287.071        29.8071
       611.4        287.043        29.9816
       611.5        286.829        29.7172
       611.6        286.434        28.4452
       611.7        286.018        26.9397
       611.8        285.015        25.9437
       611.9        283.113        24.8754
         612         281.28        23.9246
       612.1        279.668        23.0558
       612.2        278.172        22.6619
       612.3        277.801        22.3821
       612.4        278.475        22.8589
       612.5        278.908        23.5032
       612.6        278.395        23.8657
       612.7        276.057        24.4874
       612.8        274.912        25.0996
       612.9        275.111        25.7625
         613        276.191        26.5946
       613.1        277.119        27.3712
       613.2        277.918        27.7243
       613.3        277.243        28.0381
       613.4        277.172        27.9195
       613.5        277.966        27.1121
       613.6        279.349        25.7838
       613.7        280.752        24.3617
       613.8        282.593        23.5545
       613.9         283.76         21.676
         614        283.829        20.0266
       614.1        283.731        18.8115
       614.2         283.42        18.1503
       614.3        283.215        17.6506
       614.4         282.72        16.6835
       614.5        282.483        16.1889
       614.6        282.608        16.7231
       614.7        282.276        16.7009
       614.8         282.06        17.9324
       614.9        281.281        19.2355
         615        280.977        18.8944
       615.1        280.851        19.2017
       615.2        280.337        20.4943
       615.3        279.262        20.0314
       615.4        278.518        19.9661
       615.5         279.11        21.7396
       615.6        280.509        22.1195
       615.7        281.198        21.6386
       615.8        280.493        20.3815
       615.9        279.612        19.0494
         616        279.368        18.3135
       616.1        278.685        18.6272
       616.2        278.702        18.7998
       616.3        279.061        18.7424
       616.4        279.816        18.9934
       616.5        281.051        19.4679
       616.6        281.193        20.4458
       616.7        282.352        21.4439
       616.8         284.17        22.1358
       616.9        285.384        23.3635
         617        286.449        24.7158
       617.1        287.351        25.6656
       617.2        287.936        25.0158
       617.3        288.291        23.3066
       617.4        289.016        23.3614
       617.5        289.823        23.9249
       617.6        290.481        23.9584
       617.7        291.955        23.6816
       617.8        293.093        23.3655
       617.9        293.615        22.5793
         618        294.107        21.8787
       618.1        294.182        21.9562
       618.2        293.827        21.6523
       618.3        294.353        20.4073
       618.4        295.266        20.3092
       618.5        295.943        21.1492
       618.6        295.957        21.3463
       618.7        295.497        21.5511
       618.8        295.154        20.6757
       618.9        294.861        19.7616
         619         294.94          19.33
       619.1        294.741        19.6751
       619.2        293.753        20.4356
       619.3        291.857         21.013
       619.4        290.115         21.325
       619.5        290.081         21.204
       619.6        290.776        20.6321
       619.7        291.811        20.8978
       619.8         292.07        20.5737
       619.9        290.393        19.7064
         620        289.583        18.7202
       620.1        289.757        17.2708
       620.2        289.643        16.4834
       620.3        289.713        15.7486
       620.4        290.652         15.801
       620.5        292.165        16.1748
       620.6        292.384         16.659
       620.7        291.774        15.9581
       620.8        292.089        14.8184
       620.9        292.022        12.5865
         621        291.636        11.7323
       621.1          291.8        11.7167
       621.2        291.774        11.8393
       621.3         291.88         13.063
       621.4        292.311        13.8481
       621.5        293.091        13.7445
       621.6        293.101        13.2328
       621.7        292.447         13.063
       621.8        291.833        12.8221
       621.9        292.393        12.4223
         622        292.928        11.8943
       622.1        293.167        11.5783
       622.2        291.475        11.1329
       622.3        290.325        9.93773
       622.4        289.832        9.56229
       622.5        288.683        9.46723
       622.6        287.761        10.3705
       622.7        286.923        10.4839
       622.8        285.411        10.6975
       622.9        283.924        10.6526
         623        283.383        10.9176
       623.1        283.969        11.4072
       623.2         285.32         11.567
       623.3        286.538        11.9812
       623.4        286.262        11.2585
       623.5        285.255         10.518
       623.6        284.959        10.8588
       623.7        286.004        11.4337
       623.8        287.295        12.2516
       623.9        287.758        13.4056
         624        288.187        14.1027
       624.1         288.56        14.1132
       624.2         288.09        13.6762
       624.3        287.115        14.6261
       624.4        287.476        15.5238
       624.5        289.015        15.8277
       624.6        289.976        16.2239
       624.7        290.523        16.9417
       624.8         290.68        17.3397
       624.9        290.036        16.4379
         625        290.877        15.9112
       625.1        292.262        15.7637
       625.2        292.459        15.8467
       625.3        292.557        15.4234
       625.4        294.649        16.1085
       625.5        296.265        17.1994
       625.6        296.511        17.6948
       625.7        295.499        18.1494
       625.8        295.426        17.3686
       625.9        296.515        16.3718
         626        297.931        16.1906
       626.1        298.454        16.4433
       626.2        297.067        15.4559
       626.3        295.809        13.9643
       626.4         295.19        13.6312
       626.5        294.495        14.4393
       626.6        294.305        15.6348
       626.7        294.867        15.6996
       626.8         295.01         14.712
       626.9        294.721        14.5247
         627        294.553        14.2061
       627.1        295.487        13.6885
       627.2        297.419        14.9357
       627.3        299.096        15.7382
       627.4        299.878        16.5249
       627.5        299.605        17.1406
       627.6        299.012        17.1184
       627.7        298.789         16.995
       627.8         299.48        16.6539
       627.9        298.876         16.258
         628         298.74        16.2091
       628.1        299.719        17.1355
       628.2        301.203         17.171
       628.3        301.886        17.0563
       628.4        301.448        16.2028
       628.5        300.617        15.9895
       628.6        300.235        16.5743
       628.7        300.669        16.5162
       628.8        301.219        15.9778
       628.9        301.293        15.6212
         629        301.216         14.911
       629.1         299.99        14.2915
       629.2         298.87        14.5923
       629.3        298.482        14.5915
       629.4        297.914        15.6297
       629.5        298.592        17.3496
       629.6        299.665        18.9247
       629.7        300.136        19.1421
       629.8        299.545        18.1639
       629.9        298.319        17.2457
         630        297.674        17.7794
       630.1        297.815        17.5898
       630.2        297.685        18.5691
       630.3        297.224        20.1799
       630.4        297.095        21.1584
       630.5        297.178        21.6899
       630.6         297.32        22.5592
       630.7        297.503        23.4358
       630.8        297.006        23.9137
       630.9        296.789          24.17
         631        295.858        24.6064
       631.1        294.637        25.4447
       631.2        293.601         26.212
       631.3        293.243        26.7563
       631.4        292.611         26.046
       631.5        291.606        25.5308
       631.6        292.122        25.6632
       631.7        292.859        24.6405
       631.8        292.772        22.9781
       631.9        292.211        21.7444
         632        292.153        22.1104
       632.1        291.296        22.0817
       632.2        289.899        22.0565
       632.3        290.201        23.1479
       632.4        289.986        23.4316
       632.5        289.307        24.3105
       632.6        288.035        24.5076
       632.7        286.577        24.1712
       632.8        286.037        24.1501
       632.9        286.341        23.8097
         633        286.733        23.1105
       633.1        286.124        22.6304
       633.2        286.324        21.9432
       633.3         287.37        21.7405
       633.4        288.472        20.5649
       633.5        289.897        19.2979
       633.6        290.968        18.0316
       633.7        292.135        17.9522
       633.8         292.78         17.445
       633.9         292.33         15.894
         634        291.903        16.3254
       634.1         292.32        17.3615
       634.2        293.193        17.9609
       634.3        293.981        17.4228
       634.4        295.358        16.5854
       634.5        295.915        16.8194
       634.6        295.446        17.5692
       634.7        294.445        17.8884
       634.8        294.223        17.5693
       634.9        294.682        18.2573
         635        294.996         19.674
       635.1        294.695        21.2575
       635.2        294.108        21.9051
       635.3        293.327        22.0105
       635.4        292.392        22.5205
       635.5        290.882        22.3101
       635.6        289.773        21.1662
       635.7        288.579        19.0401
       635.8        287.935        17.6696
       635.9        288.084        16.6039
         636        288.676        16.1866
       636.1         289.68        16.5523
       636.2        290.412        17.5417
       636.3        290.031        18.3283
       636.4         289.59        18.4611
       636.5        289.546        19.0259
       636.6        289.957        19.0633
       636.7        290.709        18.3145
       636.8        290.741        16.6793
       636.9        289.465         14.881
         637        288.302        14.6425
       637.1        287.965        15.5173
       637.2        287.066        16.7448
       637.3        286.612        17.4593
       637.4        286.563        17.7166
       637.5        287.257        17.3056
       637.6        288.292        16.8494
       637.7        289.704        16.2533
       637.8        290.378        15.8945
       637.9        290.749        16.4571
         638        290.629        17.9518
       638.1        290.291         20.022
       638.2        289.845        20.8748
       638.3        288.972        20.5323
       638.4        287.772        20.3881
       638.5        286.674        20.7091
       638.6        286.345        22.3213
       638.7        285.752        23.7544
       638.8        284.904        24.8875
       638.9        284.135        25.3729
         639        283.541        25.5781
       639.1        283.005        25.3937
       639.2        283.045        24.7888
       639.3        282.962        24.9371
       639.4        283.059        24.3483
       639.5        283.514        22.5851
       639.6        283.972        20.1282
       639.7        284.839        18.4584
       639.8        286.226        17.1454
       639.9        286.548        16.8226
         640        286.335        16.4198
       640.1        285.529        16.4605
       640.2        285.248        16.6813
       640.3        285.478        17.6992
       640.4        287.344        17.8946
       640.5         289.78        18.1629
       640.6        290.958        18.2052
       640.7        291.067        16.8546
       640.8        290.199        15.9511
       640.9        291.113        16.6627
         641        292.842        17.9209
       641.1        294.147        18.3184
       641.2        294.758        18.6392
       641.3        294.436        19.6672
       641.4        294.882        21.1573
       641.5        294.701        22.7343
       641.6        293.527        23.9655
       641.7        292.234        25.1379
       641.8        291.785        25.4417
       641.9        291.514        26.8869
         642        291.048        28.7873
       642.1        290.452        30.4244
       642.2         289.58        31.7234
       642.3        288.945        31.8196
       642.4        288.322          31.62
       642.5        288.031        30.5559
       642.6        288.278        29.3753
       642.7        288.827         28.814
       642.8        288.948        28.6123
       642.9        287.361        28.3613
         643        285.545        27.7339
       643.1         284.67        27.3001
       643.2        284.794        27.3979
       643.3         285.36        27.9418
       643.4        286.351        28.8479
       643.5        288.132        29.8589
       643.6        289.845        30.3023
       643.7        291.299         29.757
       643.8        291.603        29.3071
       643.9        292.129        29.9165
         644        292.393        30.9028
       644.1         293.25        31.7514
       644.2        294.047        31.8314
       644.3        294.133        31.0083
       644.4        294.559        29.9193
       644.5        295.187         28.754
       644.6        295.887        28.0857
       644.7         295.75        28.1968
       644.8         295.72         27.637
       644.9         297.17        26.8313
         645        299.689        26.1205
       645.1        301.993        25.2638
       645.2        302.612        24.2967
       645.3          301.6        23.3087
       645.4        301.483        23.0857
       645.5        301.739        23.0039
       645.6        301.621        23.2967
       645.7        301.309        23.0749
       645.8        300.737        22.6745
       645.9        299.707        23.3465
         646         299.87        23.6377
       646.1        300.627        24.1177
       646.2        301.157        24.2663
       646.3        301.394        24.7559
       646.4        301.482        25.2316
       646.5        301.729        26.3383
       646.6        302.658        26.8279
       646.7        302.932        25.8456
       646.8        302.647        24.8544
       646.9        302.053        24.3651
         647        301.307        23.3172
       647.1        300.713        22.4894
       647.2        300.852        21.4098
       647.3        301.039        20.4995
       647.4        301.007        19.2669
       647.5        300.789        17.9118
       647.6        300.592        16.7141
       647.7        300.031        16.5312
       647.8        299.464        15.1843
       647.9        299.673        13.6435
         648        299.468        12.7689
       648.1         299.89        11.5016
       648.2        300.422        10.9181
       648.3        301.421        11.1859
       648.4        302.425        10.5856
       648.5        302.244        9.88922
       648.6        301.946        9.84753
       648.7        301.238        10.1783
       648.8        301.783        10.2196
       648.9        304.371        11.7766
         649        305.991        13.1722
       649.1        306.735        14.2195
       649.2        305.993         13.912
       649.3        304.144         14.036
       649.4        302.906        14.1143
       649.5        301.469        13.0314
       649.6         300.01        11.9983
       649.7        298.863        12.5417
       649.8        298.182        14.0255
       649.9        297.408        15.6559
         650        296.992        16.1888
       650.1        296.716        15.3079
       650.2        296.472        14.8211
       650.3        297.069        15.3127
       650.4        297.563        16.7742
       650.5        297.875         18.052
       650.6        297.545        19.0193
       650.7        297.349        19.1392
       650.8        297.141        19.4307
       650.9        297.155        19.5206
         651        296.834        19.5711
       651.1        296.621        18.2692
       651.2        296.906        17.8166
       651.3        297.072         18.806
       651.4        297.167        20.2082
       651.5        297.497        22.5683
       651.6        297.589        23.2124
       651.7        298.306        23.3084
       651.8        299.079        23.7921
       651.9        299.344        25.2334
         652         299.27        26.7586
       652.1        299.802        27.3552
       652.2        300.454         28.042
       652.3        299.564        29.0609
       652.4        297.997        29.9044
       652.5        296.554        30.0521
       652.6        295.018        29.8277
       652.7         293.39        30.0165
       652.8        292.234        30.4021
       652.9        291.467        30.2374
         653        291.258        29.3306
       653.1        290.683        28.3557
       653.2        289.699         28.144
       653.3        288.861        28.0469
       653.4        288.479        27.9607
       653.5        288.398         27.686
       653.6         288.02        28.0665
       653.7        287.663        27.9548
       653.8         288.01        28.1324
       653.9        288.044        27.7679
         654        288.618        27.8612
       654.1        289.438        27.8554
       654.2        290.443        28.1405
       654.3        292.232        28.7865
       654.4        293.744        30.0431
       654.5        295.314        30.6941
       654.6         296.26        30.5965
       654.7        295.546        30.6801
       654.8        294.757        31.0115
       654.9        295.011        31.2494
         655        294.856        31.7089
       655.1        294.921        32.7119
       655.2        295.737        33.8139
       655.3        296.444        34.8622
       655.4        296.995        34.2142
       655.5        297.246        33.0687
       655.6        297.202        31.9319
       655.7        297.412        33.0779
       655.8        298.513        34.4263
       655.9        300.269         35.422
         656         300.58        35.2147
       656.1         299.56          35.41
       656.2        298.907        35.8747
       656.3        298.563         35.068
       656.4        297.895        34.6733
       656.5        297.167        34.5108
       656.6        296.523        34.5428
       656.7        296.884        35.2086
       656.8        296.408        35.5983
       656.9        295.243        36.1546
         657        293.464        36.0402
       657.1        291.952        36.5203
       657.2        291.139        36.9334
       657.3        289.725        36.2025
       657.4        288.266        34.2179
       657.5        287.407        31.4581
       657.6        286.527        30.2189
       657.7        286.119        30.1138
       657.8        286.051        29.8676
       657.9         286.31         29.906
         658        286.907         29.461
       658.1        288.974        28.6287
       658.2         290.18         28.398
       658.3        290.315        28.2822
       658.4        290.172         27.227
       658.5        289.426        26.0705
       658.6        290.037        25.8259
       658.7        290.916        25.6792
       658.8        292.079        25.5841
       658.9        293.618        26.7303
         659        294.462        27.0325
       659.1         294.81        26.0192
       659.2        296.072        25.0247
       659.3        297.513        24.2245
       659.4        297.611        24.1115
       659.5        297.082        24.7173
       659.6        296.672        25.6974
       659.7        296.232         26.834
       659.8        295.487        27.8369
       659.9        294.989        28.3769
         660        294.086        28.1983
       660.1        293.332        27.2185
       660.2        292.594        25.5191
       660.3        292.035        24.1096
       660.4        291.075        23.0318
       660.5        289.646        22.6741
       660.6        288.885        22.5152
       660.7        288.177        22.1696
       660.8        288.362         20.328
       660.9        289.062        18.1119
         661        289.073        16.7413
       661.1        289.397        16.7198
       661.2        289.883        16.3417
       661.3        291.182        16.1482
       661.4        292.306        15.8298
       661.5        292.883        16.2111
       661.6        293.457        16.4815
       661.7        294.509        16.5102
       661.8        295.659        16.1164
       661.9        298.013        15.5166
         662        299.087        16.4572
       662.1        298.032        17.5829
       662.2        296.499        17.4337
       662.3        296.045        17.6807
       662.4        296.364        19.1506
       662.5        297.489        19.9388
       662.6        297.483        20.2377
       662.7        296.929        20.3917
       662.8        296.917        21.0102
       662.9        298.651        21.1959
         663        300.703        22.3169
       663.1        300.921        23.6478
       663.2        300.637        24.7193
       663.3        300.308        25.3003
       663.4        300.355        25.0232
       663.5        301.021        23.5399
       663.6        301.803        23.5663
       663.7         302.31          24.51
       663.8        301.817        25.4448
       663.9        301.253        25.4568
         664        301.878        24.9294
       664.1          302.9        24.6845
       664.2        302.845        24.4651
       664.3        302.375        24.4212
       664.4        303.249        24.8771
       664.5         303.54        26.4362
       664.6        304.372        28.1399
       664.7        304.534        29.5057
       664.8         304.17        30.5234
       664.9        303.108        31.3386
         665        302.122         31.217
       665.1        300.737        30.7597
       665.2        299.797        30.3944
       665.3        298.866        29.9358
       665.4        298.114        29.3821
       665.5         297.97        29.8627
       665.6        297.928         29.698
       665.7        298.057        29.4232
       665.8        297.882        29.7673
       665.9        298.044        30.0155
         666         297.84        30.0789
       666.1        297.289        30.1033
       666.2        295.945        29.7601
       666.3        294.437        29.9744
       666.4        293.561        30.1197
       666.5        293.051        29.7709
       666.6        293.021        29.7886
       666.7        293.893        29.7461
       666.8        295.193        30.2182
       666.9         296.35        31.1103
         667        296.939        31.2276
       667.1        297.247        31.1901
       667.2        296.911        30.7546
       667.3        296.933        29.8016
       667.4        298.436         29.079
       667.5        299.911        28.9046
       667.6        300.562        29.3456
       667.7        300.439        29.2941
       667.8        300.296        28.6205
       667.9        299.828         28.677
         668        300.039        28.5376
       668.1        300.943        28.6325
       668.2        301.209        29.0286
       668.3        301.132        29.1508
       668.4        300.891         28.698
       668.5         299.78        28.2782
       668.6        298.848        28.2283
       668.7        297.761         28.408
       668.8        298.266        28.2342
       668.9        299.264        28.9623
         669        299.541        30.0904
       669.1        299.952        31.6113
       669.2        299.796        31.8506
       669.3        299.506        31.4785
       669.4         299.72        30.8567
       669.5        299.305        29.8543
       669.6        298.713        29.3074
       669.7        298.336        29.1906
       669.8        298.091        29.1978
       669.9        298.008        30.0434
         670        298.139        30.5952
       670.1        298.569        30.4144
       670.2        299.171        30.4955
       670.3        299.493        30.5684
       670.4        299.649        30.1175
       670.5        300.039         29.074
       670.6        300.233        28.8824
       670.7        300.396        29.7739
       670.8        299.671        31.1415
       670.9        297.347        32.0659
         671        296.395        32.2817
       671.1        296.457        33.7935
       671.2        297.458        35.4304
       671.3        298.409        37.0796
       671.4        298.244        38.2459
       671.5        298.043        39.5795
       671.6        298.603        40.3652
       671.7        299.515        40.5743
       671.8        300.745        40.4401
       671.9        301.439        40.9834
         672        302.066        41.8643
       672.1        302.426         43.008
       672.2        302.542        43.6373
       672.3        303.952        43.5634
       672.4        306.413        43.2349
       672.5        308.604        42.9432
       672.6        309.956         43.619
       672.7        310.396         43.949
       672.8        310.547        42.7978
       672.9        310.363        41.3611
         673        310.084         40.752
       673.1        309.337        40.1058
       673.2         309.12        38.9576
       673.3        310.097        36.7411
       673.4         311.44        35.3526
       673.5        311.492        34.7458
       673.6        311.797        33.8894
       673.7        311.747         33.923
       673.8        312.063        33.8933
       673.9        312.706        32.7321
         674        313.033        31.4985
       674.1        313.296        31.4567
       674.2        313.973        31.6573
       674.3        314.018        31.6481
       674.4        313.742        30.8861
       674.5        313.909        29.9396
       674.6         314.14          29.63
       674.7        313.787         29.286
       674.8        314.137        28.6885
       674.9        314.724        28.7108
         675        315.087        29.0934
       675.1        314.585         29.491
       675.2        315.124        30.4181
       675.3        316.204        31.0733
       675.4        316.764        31.7201
       675.5        316.959         31.552
       675.6        316.773        30.6343
       675.7         316.16        31.0815
       675.8        315.121        31.1755
       675.9        314.051        29.8529
         676        313.336        28.6363
       676.1        312.996        26.7387
       676.2        313.422         26.165
       676.3        314.065        27.4081
       676.4        314.055        29.2903
       676.5        315.147        30.9066
       676.6        315.737         30.522
       676.7         315.56        29.5192
       676.8        315.074        28.8847
       676.9        314.855        29.5896
         677        314.078        29.9408
       677.1        313.609        29.9605
       677.2         312.74        29.6034
       677.3        311.812        30.0772
       677.4        310.324        29.6686
       677.5        309.963        29.8592
       677.6        309.813        30.3957
       677.7        309.573        30.9554
       677.8        308.286        32.0192
       677.9        307.194        31.7407
         678        306.877          30.29
       678.1        307.104        29.3098
       678.2        307.259        28.5275
       678.3        308.188        28.8697
       678.4        308.969        29.6483
       678.5        309.259        28.9625
       678.6        308.521        28.7131
       678.7        307.557        29.2991
       678.8        306.853        29.8037
       678.9        306.716         29.851
         679        307.348        29.5298
       679.1        308.161        28.0466
       679.2        307.696        27.2672
       679.3        306.718        27.4823
       679.4        305.968        28.3275
       679.5        305.152        28.9456
       679.6        305.085        27.9283
       679.7        305.193         26.716
       679.8        305.492        26.0427
       679.9        304.987        25.8416
         680        303.891        25.4926
       680.1        302.995        25.2876
       680.2        302.414        25.0435
       680.3        301.515        23.8868
       680.4        300.941        22.1335
       680.5        299.567        21.7785
       680.6        298.611          21.62
       680.7        298.294        21.8581
       680.8        297.979        21.8391
       680.9        297.998        21.6731
         681        298.717        21.8279
       681.1        300.155        22.1447
       681.2        301.979        22.2071
       681.3        303.551        23.2282
       681.4        304.179        22.9958
       681.5        305.266         21.655
       681.6        305.897        19.6929
       681.7        305.956        18.1032
       681.8        305.494        18.0042
       681.9        303.837        18.2531
         682        303.591        19.7993
       682.1        303.542        22.2321
       682.2        304.127        23.8833
       682.3        304.164        24.5894
       682.4         302.56          25.05
       682.5        300.641        25.4839
       682.6        300.026        26.0619
       682.7        300.147        27.2133
       682.8        300.317        28.2022
       682.9        299.746        28.3505
         683        299.638        28.1161
       683.1        301.257         27.278
       683.2        302.227        26.9371
       683.3        302.655        27.3604
       683.4        302.867        27.0347
       683.5        303.386        25.6133
       683.6        304.351        24.7741
       683.7        305.671        24.0604
       683.8        307.136        23.3694
       683.9        307.913        23.0943
         684        308.339        22.5195
       684.1        308.183        21.3082
       684.2        307.791        19.8893
       684.3        308.025        19.1831
       684.4        308.085        19.3189
       684.5        307.571        18.4401
       684.6        307.654        16.6913
       684.7        308.538        15.3203
       684.8        309.717        15.6524
       684.9        310.612          16.44
         685        311.262        16.4756
       685.1        312.314        16.0564
       685.2         312.45        15.3297
       685.3        311.422        14.2516
       685.4        310.659        14.2797
       685.5        309.979        15.3737
       685.6         310.33        16.4904
       685.7        311.391        17.5492
       685.8        312.355        18.3297
       685.9        313.016        18.1094
         686         312.82        17.0912
       686.1        312.019        16.0284
       686.2        311.306        14.6521
       686.3        310.343        14.1066
       686.4        309.617        15.1344
       686.5        310.299        15.3111
       686.6        311.024        14.4426
       686.7        310.673        13.0917
       686.8        309.945        11.9854
       686.9        309.621        10.8197
         687        309.165        9.95944
       687.1        308.634        9.31148
       687.2        308.723        7.86041
       687.3        309.431        6.82498
       687.4        309.231        6.55462
       687.5        309.095        6.68962
       687.6        309.173        6.94469
       687.7        308.944        7.45323
       687.8         308.56        8.36637
       687.9        308.321        8.42714
         688        307.598        9.37407
       688.1        306.625        10.3227
       688.2        305.534         10.641
       688.3        306.448        10.2482
       688.4        307.416        9.50037
       688.5         307.97        8.92797
       688.6        308.404        8.26363
       688.7        309.084        6.71825
       688.8        309.019        5.30111
       688.9        309.399        4.40318
         689         308.92          3.266
       689.1        309.215        3.91103
       689.2        310.466         5.2855
       689.3        311.335        5.62983
       689.4         312.16        5.53795
       689.5        313.415        5.08821
       689.6        314.599        5.46139
       689.7        315.604        5.78956
       689.8        316.807        6.36221
       689.9        317.917        6.95065
         690        318.424        6.93627
       690.1        318.806        5.65293
       690.2         318.89        5.08528
       690.3         318.96        5.96977
       690.4        319.184        8.30429
       690.5        319.592        10.2782
       690.6        320.331        11.0756
       690.7        321.206        11.3237
       690.8          321.3        12.2219
       690.9        320.806        13.8558
         691        319.981        16.1655
       691.1        319.343        18.0834
       691.2        318.189        19.1472
       691.3        317.272        19.7419
       691.4        316.497        19.4998
       691.5         316.44         19.655
       691.6        316.343        19.6966
       691.7        316.649         19.423
       691.8        316.275        19.2113
       691.9        315.518        20.1187
         692        314.948        20.9741
       692.1        314.502        22.2596
       692.2        314.713        23.5264
       692.3        314.519          23.63
       692.4        313.692         22.554
       692.5        313.621        20.7284
       692.6        313.481        20.3497
       692.7        313.027        21.0379
       692.8        313.247        21.4468
       692.9        313.414        21.5908
         693        314.014        22.0807
       693.1        314.681        21.6694
       693.2        314.114        21.6104
       693.3        312.042        22.7612
       693.4        310.464        23.4865
       693.5        310.094        23.5432
       693.6        309.888        22.9776
       693.7        309.657        22.0626
       693.8        309.513        20.9816
       693.9         310.74        19.7859
         694        311.947        19.3712
       694.1        312.538        19.6384
       694.2        312.528        20.3076
       694.3        312.617         20.415
       694.4        313.793        20.4844
       694.5        314.844        20.3518
       694.6        314.854         20.215
       694.7        315.464        19.1826
       694.8        316.051        18.7322
       694.9         316.37        19.9453
         695        315.987        20.8516
       695.1        313.943        21.8626
       695.2        312.997        21.4026
       695.3        312.613        20.4127
       695.4        313.118        19.0314
       695.5        313.569        17.2345
       695.6        313.832        15.8028
       695.7        313.751        15.1504
       695.8        314.393        16.1413
       695.9        315.089          17.26
         696        314.387        18.1134
       696.1        313.777        17.3728
       696.2        313.894        17.3267
       696.3        313.607        18.3027
       696.4        313.564        18.6369
       696.5        312.542        18.5829
       696.6        311.514        18.1387
       696.7        310.864         17.084
       696.8        310.035        16.1238
       696.9        309.435        15.4362
         697        309.706        15.8869
       697.1        310.771        17.2833
       697.2        310.878        18.9795
       697.3        310.535         19.751
       697.4        309.887         19.787
       697.5        310.079        19.4017
       697.6        311.361        18.8706
       697.7         314.04        18.3052
       697.8        316.511        17.7817
       697.9        317.798        17.8284
         698        318.895        18.5014
       698.1        319.643        18.8811
       698.2        319.886         18.955
       698.3        320.466        18.9582
       698.4        320.722        18.9341
       698.5        321.297        18.9394
       698.6        322.289        19.2845
       698.7        322.551        19.7121
       698.8        321.877        19.6762
       698.9        321.944        19.5429
         699        322.296        18.8206
       699.1         323.01        18.3768
       699.2        323.745        17.9449
       699.3        325.312        18.1942
       699.4         325.77        18.2579
       699.5         326.43        18.2364
       699.6        326.678        17.9698
       699.7        326.219        18.0868
       699.8        325.678        17.1703
       699.9        325.494        16.4698
         700        325.773        16.0642
       700.1        325.986        16.3042
       700.2        325.306        16.4108
       700.3        324.214        17.5899
       700.4        322.358        18.8923
       700.5         320.13         19.937
       700.6        318.915        19.8355
       700.7        318.695        19.0019
       700.8        317.888        19.4099
       700.9        316.599        20.7359
         701        315.128        21.3889
       701.1        313.615        19.9197
       701.2        311.666        18.9186
       701.3         309.49        20.1302
       701.4         308.27        22.1003
       701.5        307.101        24.1974
       701.6        306.674        24.5411
       701.7         306.53        23.8598
       701.8        306.647        22.7241
       701.9        307.154        21.7515
         702        308.348        20.5937
       702.1        309.673        19.9991
       702.2        310.362        19.5891
       702.3        310.795        19.3537
       702.4        310.817         19.078
       702.5         310.84        19.0305
       702.6        310.785        19.2165
       702.7        310.879        19.1039
       702.8        311.623        18.7508
       702.9        313.005        18.4426
         703        313.613        18.6046
       703.1        314.333        19.0953
       703.2        315.882          18.57
       703.3         316.96        17.2637
       703.4        317.689        16.1295
       703.5        318.061        15.7071
       703.6        318.548        14.5939
       703.7            320        13.4007
       703.8        321.426        11.9857
       703.9        321.917        11.8279
         704        323.173        11.8361
       704.1        323.812        11.8622
       704.2        324.446         10.655
       704.3        324.229        9.42778
       704.4         323.69        8.95988
       704.5        323.001        8.24248
       704.6        322.992        8.08141
       704.7        324.063        7.48503
       704.8        324.443        6.31797
       704.9        324.121        5.14028
         705        323.128        5.41789
       705.1        322.233        6.13098
       705.2        321.338        6.83254
       705.3        319.783        6.96069
       705.4        318.827        7.15542
       705.5        319.324        8.56498
       705.6        319.701        10.9435
       705.7        319.019        13.0592
       705.8        318.174        14.2598
       705.9        318.018        14.7087
         706        317.754        15.2249
       706.1        317.892        16.4191
       706.2        317.483        17.7681
       706.3        316.812        18.5769
       706.4        315.754        19.0446
       706.5        314.237         19.722
       706.6         312.23        20.7885
       706.7        310.537        21.8127
       706.8        309.649         23.202
       706.9         309.68        23.9833
         707        309.911        24.9987
       707.1        310.026        26.6393
       707.2        310.607        26.9944
       707.3        311.165        26.1569
       707.4        310.674        25.7043
       707.5         310.49        25.1623
       707.6        310.662        25.0795
       707.7        310.686        25.3781
       707.8        311.204         25.676
       707.9        311.668        25.8492
         708        311.862        25.4302
       708.1        312.992        24.3828
       708.2        314.034        23.8461
       708.3         315.44        23.0267
       708.4        315.937        22.4184
       708.5        315.175        21.4325
       708.6        314.971         21.092
       708.7        313.225        20.9011
       708.8        312.901         19.657
       708.9        313.678        17.5931
         709        314.811        15.6897
       709.1        316.331        14.8163
       709.2        316.235         14.514
       709.3        315.936        14.4109
       709.4        316.572        14.4182
       709.5        316.436        13.8038
       709.6        316.482        13.4703
       709.7        315.899        13.0633
       709.8        315.349        12.5245
       709.9        315.182        12.6663
         710        315.072        12.9618
       710.1        315.044        13.1069
       710.2        315.222        14.1039
       710.3        314.715        15.3537
       710.4        314.494        16.8216
       710.5        314.763        17.0634
       710.6        314.214        16.3108
       710.7        314.159        15.1945
       710.8        315.025        14.9644
       710.9        314.974        16.2469
         711        314.755        17.3785
       711.1        314.682         18.567
       711.2        315.397        18.6813
       711.3        316.257        17.6598
       711.4        316.958        16.1237
       711.5        317.107        15.5679
       711.6        318.482        16.2165
       711.7        320.628        17.1506
       711.8        322.511        18.0814
       711.9         323.68        17.3401
         712        324.365        16.1502
       712.1        324.691        15.4303
       712.2        325.204        13.8162
       712.3         325.17        11.5332
       712.4        325.027         9.5998
       712.5        324.643         8.4792
       712.6        324.345        8.69467
       712.7        324.156        9.63411
       712.8        323.503        9.57466
       712.9        323.422        10.0113
         713        323.117         10.477
       713.1        322.686        10.8159
       713.2        322.968        10.9277
       713.3        323.154        9.65203
       713.4         324.04        10.1608
       713.5        324.286        11.7653
       713.6        323.334         12.312
       713.7        322.537        11.7656
       713.8        322.294        11.2592
       713.9        322.563        10.9309
         714        322.603        11.1067
       714.1        322.477        11.0268
       714.2        321.765        11.1603
       714.3        320.261        11.8839
       714.4        319.265        12.7483
       714.5        318.494        12.9063
       714.6        318.475        12.5809
       714.7        317.863        13.6666
       714.8        316.887        14.4651
       714.9        315.558        14.8333
         715        314.077         14.461
       715.1          313.4        14.4667
       715.2        313.384        14.9105
       715.3        313.887        15.9351
       715.4        315.482        16.7182
       715.5        318.517        17.0571
       715.6        320.347        17.1497
       715.7        320.465        17.8671
       715.8        320.943         19.017
       715.9        321.229        19.2801
         716        321.197        17.9065
       716.1        320.925        17.0391
       716.2         321.12        16.5271
       716.3        321.594        16.2906
       716.4        322.679        16.0296
       716.5        323.755        16.3266
       716.6        325.016        17.0108
       716.7        325.332        17.5819
       716.8        324.769        18.0664
       716.9        325.418        17.7556
         717        326.373        18.3492
       717.1        326.303        19.5483
       717.2         325.07        20.8882
       717.3        323.768        20.6103
       717.4        323.018        19.9926
       717.5        323.193        20.7281
       717.6        323.115        21.2663
       717.7        322.865        21.1225
       717.8        322.533        20.4933
       717.9         322.09        19.5675
         718        321.103        19.4176
       718.1        319.351        20.1781
       718.2        318.188        21.0719
       718.3        317.473        20.6198
       718.4        317.909        20.0041
       718.5        318.787        19.3087
       718.6        318.884        18.2811
       718.7        318.379        17.0816
       718.8        316.982        16.9245
       718.9        315.752        16.8735
         719        315.797         16.354
       719.1        316.254        15.5779
       719.2        315.415        14.9628
       719.3        315.211        14.9415
       719.4        315.715         14.578
       719.5        315.105        14.0752
       719.6        314.522        14.2849
       719.7        313.729        14.2625
       719.8         313.35        13.6167
       719.9        314.335        12.8286
         720        315.952        11.7582
       720.1        318.486        10.4533
       720.2        320.416         9.2361
       720.3        321.504        9.34969
       720.4         320.85        10.6125
       720.5        319.974        10.9234
       720.6        320.158        9.98366
       720.7        321.191        9.07715
       720.8        321.416        9.22787
       720.9        321.157        9.80101
         721        321.437        10.3815
       721.1        322.313        10.6237
       721.2        322.915         10.745
       721.3        323.568        10.8977
       721.4        323.905        10.6482
       721.5        323.787        9.67475
       721.6        324.612        8.84948
       721.7        326.017        8.01304
       721.8         326.84        6.97601
       721.9        326.848        6.42602
         722        326.509        6.17142
       722.1        327.025        5.31973
       722.2        327.047        4.43114
       722.3        326.768        3.50177
       722.4        326.501        3.53598
       722.5        326.631        3.65496
       722.6        326.107        3.59079
       722.7        325.021        4.67029
       722.8        324.334        6.33005
       722.9        324.192        7.89666
         723        324.195        8.85833
       723.1        324.532        10.5702
       723.2        324.713         11.807
       723.3        325.567        12.0498
       723.4        327.083        12.0358
       723.5        329.545        12.0414
       723.6        331.606        11.7945
       723.7        332.013        11.5071
       723.8        332.354        10.5169
       723.9         333.07          9.476
         724        334.558        8.98867
       724.1        335.385        8.42377
       724.2        335.771        8.71066
       724.3        335.966        8.05548
       724.4        335.323        7.15642
       724.5        335.027        6.26599
       724.6        335.038        5.15404
       724.7        335.957        4.03062
       724.8        337.399        2.40253
       724.9         338.02        1.90032
         725        338.015        2.10933
       725.1        337.071        2.58377
       725.2        335.532        3.61519
       725.3        334.376        5.97639
       725.4        334.075        7.56916
       725.5        334.077         8.3561
       725.6        334.184        7.95783
       725.7        334.278        7.78946
       725.8        335.165        9.18687
       725.9        337.468        10.3686
         726        338.681        10.6181
       726.1        339.166        10.6035
       726.2        337.935        11.0774
       726.3         335.99        11.7644
       726.4         334.99          12.68
       726.5        334.957           13.9
       726.6         334.97        15.5363
       726.7        334.285        16.1405
       726.8        334.409         15.296
       726.9        335.242        13.9043
         727        335.611          13.07
       727.1        336.584        12.5012
       727.2        336.862        11.7508
       727.3        337.444         10.974
       727.4        337.551        10.8816
       727.5        337.766        10.6279
       727.6         337.54        10.6096
       727.7        337.788        10.3188
       727.8        338.123        11.6182
       727.9        337.654        14.0375
         728        336.549        15.4166
       728.1        335.722        15.6267
       728.2        335.432        17.0415
       728.3        334.601        18.7697
       728.4        333.792        20.0157
       728.5        333.367        21.6151
       728.6        333.343         23.004
       728.7        333.045        23.8392
       728.8        331.527        24.5935
       728.9        329.697        25.0697
         729        329.013        24.5496
       729.1        328.179        24.3859
       729.2        327.202        24.5884
       729.3        326.649        24.8913
       729.4         326.66         25.404
       729.5        327.027        25.9256
       729.6        327.612        26.7766
       729.7         328.13        27.7926
       729.8        329.004        28.4856
       729.9        330.366        28.8075
         730        331.318        28.7099
       730.1        333.173        27.9098
       730.2        334.367         26.438
       730.3        334.392        25.6934
       730.4        334.302        24.7871
       730.5        333.521        22.4563
       730.6        334.222        21.0862
       730.7        335.686        21.0297
       730.8         337.75        20.5002
       730.9        339.672        18.5869
         731        340.551         17.149
       731.1        341.867        15.3845
       731.2        342.288        13.8238
       731.3        342.839        13.8568
       731.4        342.759        14.2467
       731.5        342.116         13.272
       731.6        341.163        13.2603
       731.7         339.22        14.3038
       731.8        338.136        15.1982
       731.9        338.488        16.1704
         732        338.157        16.0894
       732.1        338.499        15.5995
       732.2        337.641        16.1176
       732.3        335.267         17.813
       732.4        333.957        18.5403
       732.5        334.341           19.6
       732.6        335.125        19.7971
       732.7        334.792        20.4014
       732.8        333.752         19.593
       732.9        333.404        18.7534
         733        333.299        18.0042
       733.1        333.094        16.7908
       733.2        332.401        15.2698
       733.3        331.522        14.8224
       733.4        331.684         14.631
       733.5        331.861        14.4323
       733.6        331.711        13.9562
       733.7        331.917        13.5691
       733.8        332.139        13.0607
       733.9        331.027         12.009
         734         330.53        11.3182
       734.1         330.74          10.85
       734.2        331.346        10.4085
       734.3        330.997        9.80443
       734.4         329.87        10.1613
       734.5        330.103        11.9781
       734.6        330.948        13.5451
       734.7        331.279         13.406
       734.8        330.895        13.4395
       734.9        330.694        14.0291
         735        330.208        14.8738
       735.1        330.643        14.8962
       735.2        332.274        14.5435
       735.3        334.621        13.5138
       735.4        335.464        13.2952
       735.5        335.556        14.2216
       735.6        335.032        14.6793
       735.7        335.468        15.6509
       735.8        335.803        16.1578
       735.9        335.986        16.2695
         736        335.528        16.4743
       736.1        334.365        16.2557
       736.2        333.006        16.3289
       736.3        333.213        17.2723
       736.4        333.889        17.9327
       736.5        334.344        18.0937
       736.6        334.946        18.0462
       736.7        334.671        18.4286
       736.8        334.082        19.2511
       736.9        333.244          20.36
         737        334.284        20.7177
       737.1        335.392        20.0379
       737.2        335.767        19.8867
       737.3        335.889        19.8463
       737.4        335.464        20.0148
       737.5        334.307        21.2719
       737.6        334.177        22.2392
       737.7        334.605        21.7344
       737.8        334.601        20.8706
       737.9        334.218        19.9981
         738        333.894        20.4426
       738.1        332.939        21.0466
       738.2        333.248        21.8698
       738.3        334.072        22.9086
       738.4        333.936        22.6145
       738.5         333.43        21.1374
       738.6        332.697        18.8833
       738.7         331.88        17.1044
       738.8        331.413         16.497
       738.9         330.82        17.2394
         739        329.796        17.1445
       739.1        327.749         16.381
       739.2        326.227        15.5847
       739.3        325.167        14.8334
       739.4        325.653        14.0826
       739.5        326.949         13.271
       739.6        327.706        12.6552
       739.7        328.635        12.2668
       739.8        329.535        12.0541
       739.9        329.908         11.375
         740        329.722        10.6803
       740.1        329.858        10.2385
       740.2        330.698        10.0123
       740.3        330.112         10.045
       740.4        328.801        9.88374
       740.5          328.1        8.98403
       740.6        327.725        8.01065
       740.7        327.375          7.163
       740.8        327.271          7.433
       740.9        327.448        7.62558
         741        327.817        8.44348
       741.1        328.092        10.0036
       741.2        328.713        10.6575
       741.3        329.057         12.103
       741.4         328.92        12.8148
       741.5        329.042         12.598
       741.6        328.745        12.3316
       741.7        327.374        11.7647
       741.8        326.754        11.1148
       741.9        326.657        10.2423
         742         327.03        9.29471
       742.1        327.687        8.71915
       742.2        328.352        8.02962
       742.3        328.366        7.68352
       742.4        328.251         7.1259
       742.5         328.56        7.48562
       742.6        328.394        7.59284
       742.7        327.607        7.16572
       742.8        327.156        6.78887
       742.9        326.661        5.90366
         743        327.248        4.30965
       743.1        328.327         3.1068
       743.2        329.426        3.62084
       743.3        331.324        4.97061
       743.4        333.147        5.24125
       743.5        334.362        5.05971
       743.6        334.682         4.6768
       743.7        334.282        3.55924
       743.8        334.165        2.29588
       743.9        333.471        2.13284
         744        333.656        2.63651
       744.1        333.901        2.04614
       744.2        333.459        1.63949
       744.3        332.518        3.41663
       744.4        331.569        4.26238
       744.5        331.361        4.59707
       744.6        331.602        4.95769
       744.7        332.204        5.34686
       744.8        331.885        5.97769
       744.9        332.028         7.5498
         745        332.061        8.20284
       745.1        331.798        7.40895
       745.2        330.885        6.52379
       745.3        330.535        6.21081
       745.4        329.929        7.02563
       745.5        329.616        7.82296
       745.6        329.237         7.8137
       745.7        329.266        7.51701
       745.8        329.574        8.12816
       745.9          329.5        9.92944
         746        330.202        11.1334
       746.1        331.222        13.2064
       746.2        331.314        14.3976
       746.3        330.872        14.8322
       746.4        331.227        14.8531
       746.5        332.122        14.4985
       746.6        332.848        14.4607
       746.7        333.029        14.9427
       746.8        333.285        15.8856
       746.9        333.946         16.783
         747        334.466        17.4564
       747.1        334.413         17.607
       747.2        334.046         17.558
       747.3        333.569        17.4759
       747.4        332.633        18.3188
       747.5        331.869        19.6203
       747.6        331.104        19.8705
       747.7        330.527        19.1363
       747.8        329.636        19.0802
       747.9        329.356        19.8483
         748        330.679         20.629
       748.1        331.982        21.5638
       748.2        331.409        21.6638
       748.3        330.597        20.8759
       748.4        330.458         19.616
       748.5        331.148        19.2703
       748.6        332.301        20.0649
       748.7        332.701        21.3077
       748.8        333.303        22.0641
       748.9        333.653        21.7723
         749        333.234        21.7554
       749.1        332.454        22.7728
       749.2        331.341        23.2257
       749.3        331.777        22.4496
       749.4        333.114        21.3221
       749.5        334.517        20.6988
       749.6        335.023        20.7538
       749.7        335.319        21.7863
       749.8        334.691        22.2755
       749.9        334.004        21.8042
         750        334.343        20.9237
       750.1        333.743        20.8441
       750.2        333.699        21.8042
       750.3        333.302        23.6588
       750.4        332.967        24.3145
       750.5        332.129        24.0909
       750.6        330.521        24.2926
       750.7        328.962        23.1079
       750.8        328.342        22.0903
       750.9        327.764        20.9283
         751        326.543        20.4656
       751.1        325.173        20.2887
       751.2        325.002        20.6131
       751.3         325.16        21.1241
       751.4        324.717        21.8374
       751.5        323.657        22.2439
       751.6        322.624        22.4476
       751.7         322.78        22.0135
       751.8        323.463        21.3152
       751.9        324.866        20.4815
         752        326.174        19.5737
       752.1        327.885        18.2826
       752.2        329.343        17.3218
       752.3         330.27        17.2298
       752.4        330.645        17.2215
       752.5        331.109        16.8008
       752.6        332.676        16.4316
       752.7        333.974        15.7913
       752.8         334.98         15.782
       752.9        335.876        15.9184
         753        336.262        16.1285
       753.1        336.924        16.4183
       753.2        337.131        15.4645
       753.3        336.133        13.3157
       753.4        334.999        11.4541
       753.5        334.244        10.1465
       753.6        334.713        9.52634
       753.7        335.064        10.4961
       753.8        335.125        11.9708
       753.9        335.358        12.8765
         754         335.12        12.4131
       754.1        333.873        12.2135
       754.2        332.512        12.0563
       754.3         332.12        12.6028
       754.4        332.233        13.4296
       754.5        332.612        14.5729
       754.6        332.177        15.1407
       754.7        331.255        14.9906
       754.8        329.969        14.6919
       754.9        329.711        13.6063
         755         330.42        12.9276
       755.1        330.752        12.3875
       755.2        330.233        11.8799
       755.3        329.315        10.5667
       755.4        328.948        9.15861
       755.5        329.587        9.47656
       755.6        329.952        10.5402
       755.7        329.994        11.2332
       755.8        329.976        11.9008
       755.9        330.462         11.754
         756        331.509        10.5836
       756.1        333.126        10.4747
       756.2        334.082        10.9783
       756.3        333.918        11.3875
       756.4        334.347        10.9101
       756.5        335.453        10.7956
       756.6        337.083        11.1447
       756.7        338.465        11.6461
       756.8        339.131        11.7378
       756.9        339.878        11.3575
         757        341.106         11.914
       757.1        342.352        12.0553
       757.2        342.665        11.2399
       757.3        342.409         10.148
       757.4        342.747        10.6013
       757.5        343.764        11.5326
       757.6        344.325        12.3454
       757.7         344.45         13.238
       757.8        344.972         13.306
       757.9        345.639        12.7849
         758        345.253        11.9965
       758.1        344.189        11.3257
       758.2        343.634        11.2808
       758.3        343.789        10.9912
       758.4        344.504        10.2454
       758.5        345.677        10.1808
       758.6        346.004        11.6142
       758.7        346.448         12.616
       758.8        346.964        14.2183
       758.9        347.726        16.4585
         759        348.488        18.7217
       759.1         349.12        21.4649
       759.2        350.166        23.2034
       759.3        351.384        23.6767
       759.4        352.884        23.4563
       759.5        354.127        23.1501
       759.6         354.49        22.5504
       759.7        353.562        22.1434
       759.8        352.897        21.7798
       759.9        352.031        21.5987
         760        351.416        21.3523
       760.1        350.875        20.4356
       760.2        350.692        19.8505
       760.3        350.822        19.5403
       760.4         350.79        20.2094
       760.5        350.639         21.357
       760.6        350.747        21.0493
       760.7        350.234        20.3917
       760.8        349.912        19.7737
       760.9        351.129        19.5247
         761        351.002        18.3524
       761.1         349.95        17.5735
       761.2        349.608         16.425
       761.3        349.485        15.3107
       761.4        348.477         15.246
       761.5        347.656        15.3382
       761.6        346.918         15.089
       761.7         346.46         15.127
       761.8        345.992         14.572
       761.9         345.43         14.032
         762        345.475        14.7249
       762.1         345.33        15.8399
       762.2        345.888        15.9041
       762.3        346.589         14.289
       762.4        347.127        12.6015
       762.5        346.723        10.6656
       762.6        346.179        9.91856
       762.7         345.75        10.6031
       762.8        346.099        10.7745
       762.9        346.674        9.62353
         763        346.452        8.21115
       763.1        345.327        7.21741
       763.2        344.189        7.55406
       763.3        344.928        8.95624
       763.4        346.495        9.76354
       763.5        347.066        10.7233
       763.6        346.247        10.5086
       763.7        344.579        10.1523
       763.8         343.49        9.76581
       763.9        343.249        9.15769
         764        343.239        9.05184
       764.1        342.975        9.99194
       764.2         342.84        10.7948
       764.3        342.456        10.6504
       764.4        341.768        10.6542
       764.5         341.12        10.5908
       764.6        340.378        11.3417
       764.7        340.307        11.8122
       764.8        340.717        11.6908
       764.9        342.064        12.5164
         765        342.781        13.6203
       765.1        342.788        13.7032
       765.2        343.576        12.6009
       765.3        345.216        10.8852
       765.4        346.554        9.59502
       765.5        346.648        8.37854
       765.6        347.685        8.52522
       765.7        348.599        9.40264
       765.8        349.726        10.0011
       765.9        351.414        10.9362
         766        352.424        9.99817
       766.1        353.594        9.31282
       766.2        354.539         9.5715
       766.3        354.877        10.3206
       766.4        355.087        10.3224
       766.5         355.48        10.0281
       766.6        355.921        11.0027
       766.7        356.203        12.3999
       766.8        356.345        13.0051
       766.9        356.805        12.9571
         767        356.457        13.1466
       767.1        357.028        13.4043
       767.2        357.925        13.1928
       767.3        359.065        12.4838
       767.4        358.846        12.3538
       767.5        357.785        11.7294
       767.6        357.003        11.5454
       767.7        356.957         11.175
       767.8        356.498        10.3883
       767.9        355.968        10.6173
         768        356.666        10.7273
       768.1        357.576        10.0323
       768.2        359.088        8.88202
       768.3        360.747        8.25053
       768.4        361.025        8.62503
       768.5        360.167        8.32696
       768.6          359.7        7.43905
       768.7        359.819         5.9456
       768.8        360.585         6.4434
       768.9        361.011        7.25586
         769        360.279        8.35056
       769.1        358.868        8.82914
       769.2        358.181        9.34688
       769.3        358.564        10.1896
       769.4        358.522         10.902
       769.5        357.381        10.9343
       769.6        357.308        10.8104
       769.7        357.783        10.5757
       769.8        357.221        10.8507
       769.9        355.896         11.106
         770        355.343        11.6866
       770.1          354.7        11.2041
       770.2        353.715        10.0819
       770.3        353.117        9.13143
       770.4        352.075        8.00717
       770.5        350.684        6.97717
       770.6        350.256        7.04657
       770.7         350.74        8.90052
       770.8        351.697        9.72237
       770.9        352.797        9.48496
         771        352.876        8.79855
       771.1        353.158        8.05742
       771.2        353.075        7.21739
       771.3        353.409        8.05885
       771.4        353.316        9.40803
       771.5        353.245        9.86605
       771.6        353.968        9.13345
       771.7        355.397        7.87233
       771.8         356.29        7.42425
       771.9        355.871        8.20669
         772        355.792         9.3324
       772.1        356.076        10.9384
       772.2        356.828        12.3861
       772.3        357.525        12.9703
       772.4        357.771        12.8632
       772.5        358.159        12.2547
       772.6        358.329        11.7355
       772.7        359.072        12.0058
       772.8        358.616        12.9944
       772.9        357.684        13.4267
         773        357.428        13.1483
       773.1        357.541        12.7457
       773.2        357.559        12.5299
       773.3        357.833        12.1609
       773.4        357.813        11.9065
       773.5        358.328        11.9135
       773.6         358.47        11.5111
       773.7        358.628        10.4834
       773.8        359.548        10.4793
       773.9        360.163         10.917
         774        359.499        11.1271
       774.1        358.753        11.6335
       774.2        358.148        12.8893
       774.3         358.66        13.9945
       774.4        358.962        14.7863
       774.5        358.646        15.7225
       774.6         359.11        15.1086
       774.7        359.666        14.0461
       774.8        359.626        13.1345
       774.9        359.284        12.9474
         775        359.113        13.7675
       775.1        359.241        14.7218
       775.2         359.05        14.3259
       775.3        358.836        14.4179
       775.4        358.066        14.1376
       775.5         357.67        13.8023
       775.6        357.359        14.1603
       775.7         357.15        13.6995
       775.8        357.348        12.7093
       775.9        358.007        12.1046
         776         358.39        12.5857
       776.1        358.734        12.4016
       776.2        358.659        11.7637
       776.3        358.064        11.4428
       776.4        358.237        10.4635
       776.5        358.531        9.75757
       776.6        358.843        10.0077
       776.7        359.074        10.9814
       776.8        359.327        12.0955
       776.9        358.525        11.2993
         777        357.555        10.3985
       777.1        356.914        10.6483
       777.2        357.188        11.0232
       777.3         357.56        10.9236
       777.4        357.354        10.9068
       777.5        356.701        11.3423
       777.6         356.41        11.8986
       777.7        357.408        11.8835
       777.8         358.16        10.8119
       777.9        358.487        10.1053
         778        358.988        9.46037
       778.1        359.467        9.51125
       778.2        359.972        9.99206
       778.3        360.674        11.0146
       778.4        361.237        11.2442
       778.5        360.623        11.3045
       778.6        359.998        10.9631
       778.7        360.033        10.2551
       778.8        359.655        10.2161
       778.9         359.27        10.6984
         779        359.177         10.136
       779.1        359.172        8.85815
       779.2        359.036        7.99365
       779.3        358.811        8.58046
       779.4        359.016        10.2246
       779.5         360.03         11.059
       779.6         361.05        10.9089
       779.7        362.408        11.1621
       779.8        363.471        10.6951
       779.9         364.06         10.143
         780        363.881        10.2731
       780.1        362.526        10.3489
       780.2        361.013        10.9683
       780.3        359.932        10.9834
       780.4        359.211        10.2643
       780.5        359.575        8.72781
       780.6        359.787        7.48917
       780.7        359.786        7.93206
       780.8        359.614        7.87514
       780.9        358.825        8.18358
         781        357.465        8.53622
       781.1        356.128        8.83953
       781.2        355.588        9.80616
       781.3        356.028        10.2317
       781.4        356.808        9.89225
       781.5        357.258        9.98559
       781.6        357.791        10.6061
       781.7        357.547        11.2164
       781.8        356.001        12.0309
       781.9        354.604        13.0719
         782        353.302        14.7796
       782.1        352.668        16.4856
       782.2        351.917        16.6607
       782.3        351.279        16.0826
       782.4        350.272        15.2279
       782.5        349.677        15.1311
       782.6        348.836        15.1985
       782.7        348.199        14.9507
       782.8        348.765        14.9325
       782.9        349.057        14.4425
         783        349.424        14.4063
       783.1        349.399        14.1582
       783.2        348.926        13.5495
       783.3        348.856        12.9464
       783.4        347.625        12.7707
       783.5        346.603        12.2644
       783.6        345.445        11.4243
       783.7        343.765        10.7398
       783.8        343.538         9.8975
       783.9        343.983        9.01245
         784        343.885        7.79565
       784.1        343.244        6.65464
       784.2        343.332         5.7419
       784.3        343.597        5.08998
       784.4        343.327        4.72579
       784.5        344.376        4.62013
       784.6        345.826        4.00675
       784.7        346.157        3.56827
       784.8        345.918        3.41659
       784.9        346.008        3.21626
         785        345.831        3.87432
       785.1        345.756        4.50879
       785.2        346.293        4.52354
       785.3        347.429        5.10073
       785.4        348.852        5.79277
       785.5        349.584        5.73058
       785.6        349.749         5.2085
       785.7        348.756        4.76882
       785.8        348.029        5.25302
       785.9        347.598        6.44553
         786        348.125        7.16218
       786.1        349.353        7.52093
       786.2        349.934        7.81333
       786.3        350.095        7.79105
       786.4        349.255        7.75388
       786.5        347.649        8.16599
       786.6        346.388        8.08743
       786.7        344.777        7.60195
       786.8        344.586        6.81815
       786.9        346.108        6.61441
         787        347.726        6.61035
       787.1        349.267        7.52754
       787.2        350.428         8.3614
       787.3        351.042        8.86756
       787.4        351.137        8.94181
       787.5        351.422        8.76197
       787.6        352.044        9.22309
       787.7        353.113        10.2106
       787.8        353.147        11.3669
       787.9        353.916        11.9026
         788        354.362        11.6389
       788.1        353.917        12.0161
       788.2        352.564         12.548
       788.3        351.012        13.3443
       788.4        349.651        13.9787
       788.5        348.402        15.3004
       788.6        347.642        16.6126
       788.7        346.988        17.2667
       788.8        346.174        16.7385
       788.9        345.338        15.7547
         789        344.963        16.3492
       789.1        345.061        16.9167
       789.2        344.412        17.0566
       789.3        343.611        16.8613
       789.4          343.7        16.8647
       789.5        343.964        16.4058
       789.6        344.383        15.4583
       789.7        344.539        15.1805
       789.8        344.641        15.0052
       789.9        344.765         14.828
         790         343.49        15.1276
       790.1        341.461        15.9374
       790.2        340.893        15.7217
       790.3        341.236        14.1175
       790.4        341.386        13.3076
       790.5        341.503        13.1902
       790.6        341.495        13.0059
       790.7        341.782        13.4273
       790.8        341.971        13.6063
       790.9        342.487        13.5266
         791        342.724        13.4289
       791.1        342.908         13.605
       791.2        343.002        13.0991
       791.3        342.515        12.4431
       791.4        342.248        12.4901
       791.5        342.585         12.212
       791.6        343.054        12.4177
       791.7        343.825        12.9742
       791.8        344.274        12.5258
       791.9        344.491        10.9335
         792        345.916          9.634
       792.1        348.421        9.83107
       792.2        349.848        9.61908
       792.3         350.58        9.19096
       792.4        351.207        8.78401
       792.5        351.719        7.42905
       792.6        351.804        6.08968
       792.7        351.957         5.8144
       792.8        351.471         7.2231
       792.9        350.645        8.35826
         793        349.819        8.46986
       793.1        349.203        9.31738
       793.2        348.218         10.855
       793.3        347.323        12.5686
       793.4        346.364        13.7968
       793.5        345.224        14.3225
       793.6         344.93        14.5468
       793.7        345.224        14.7947
       793.8        345.048        15.4257
       793.9         345.62        15.5832
         794         345.33        15.0938
       794.1        344.946         15.192
       794.2        344.491        15.6301
       794.3        344.906        16.3681
       794.4        345.333        17.5454
       794.5        344.664        18.9212
       794.6        343.425        20.3901
       794.7        342.636        21.5099
       794.8         341.64        21.8362
       794.9        342.036        21.3696
         795        343.005        20.3911
       795.1        343.947        19.6831
       795.2        344.271        19.6715
       795.3        344.575        19.6604
       795.4        344.017        19.7276
       795.5         342.86        19.5892
       795.6        341.665        18.8291
       795.7        342.382        17.3518
       795.8        342.822        16.0822
       795.9        342.008        14.8031
         796        339.831        13.8902
       796.1        337.512        13.7764
       796.2        336.294        13.9009
       796.3        335.812        14.0238
       796.4        335.932        14.5831
       796.5        335.961        15.1512
       796.6        335.781        15.1093
       796.7        335.913        14.8293
       796.8        336.177        14.1757
       796.9        337.266        13.1731
         797        338.827        12.4012
       797.1        339.797        11.3701
       797.2        340.853        11.6207
       797.3        342.071        12.7138
       797.4         342.32        13.8412
       797.5        342.235        13.2906
       797.6        341.954         12.519
       797.7        341.973        11.8779
       797.8        342.414        12.4027
       797.9        342.496        13.1039
         798        342.335        14.0314
       798.1        341.472        14.8948
       798.2        341.723        15.0318
       798.3        343.285        14.5819
       798.4        344.351        13.9726
       798.5        345.542        13.2726
       798.6        345.924        13.5055
       798.7         346.62        14.2588
       798.8        347.107        14.5205
       798.9        347.439        15.0488
         799        347.212        15.3765
       799.1        346.203        15.5229
       799.2        345.365        15.9994
       799.3        344.616        15.3745
       799.4        345.564        13.9763
       799.5        347.967        12.7165
       799.6        349.711        11.7363
       799.7        350.585        9.96934
       799.8        350.786        8.80392
       799.9        350.982        7.47543
         800        350.898        6.56743
       800.1        350.085        6.94809
       800.2        349.549         7.1672
       800.3        348.967        6.94682
       800.4        349.224        6.21878
       800.5        349.677        5.36655
       800.6        349.199        5.19619
       800.7        348.218        5.20987
       800.8        346.621         5.8292
       800.9        344.588         6.5673
         801        343.963        6.74091
       801.1        343.848        6.18248
       801.2         343.43         6.4665
       801.3        342.489        7.29575
       801.4        342.333        8.76905
       801.5        342.851        9.86821
       801.6        342.776        10.6782
       801.7        342.488        9.95218
       801.8        342.486        8.75436
       801.9        342.002        8.29523
         802        342.992        7.82775
       802.1        345.013        7.05486
       802.2        345.398        6.38632
       802.3        344.981        5.47778
       802.4        344.495         4.9772
       802.5        343.824        5.11878
       802.6        343.799        5.69781
       802.7        344.611        5.58962
       802.8        344.562        4.80588
       802.9         343.58        5.11439
         803        342.995        6.42896
       803.1        342.142        7.24207
       803.2        341.486         7.5301
       803.3        340.869        6.64208
       803.4        340.509        6.40666
       803.5        340.523        6.78426
       803.6        340.065        7.27928
       803.7        340.355        8.31037
       803.8        339.941        8.50678
       803.9        338.421        9.79711
         804        337.381        10.2894
       804.1        337.774        10.2925
       804.2        338.145        9.96888
       804.3        338.581         10.106
       804.4        337.597        10.1086
       804.5        336.608        10.4554
       804.6        336.831         11.371
       804.7        336.443        11.8134
       804.8        336.359        12.4525
       804.9          336.3        12.8946
         805        336.241        12.8762
       805.1        335.929         13.601
       805.2        335.963        14.5908
       805.3        336.843        15.6944
       805.4        337.225        17.1567
       805.5        337.005        18.8951
       805.6        337.384        20.6195
       805.7        337.837        22.3804
       805.8        338.038         23.371
       805.9            339        23.5002
         806        339.089        24.1221
       806.1        339.278        25.9218
       806.2        339.965        27.5654
       806.3        341.193         28.558
       806.4        342.086        28.2628
       806.5        342.601        27.6235
       806.6        343.148         27.449
       806.7        343.373        27.7559
       806.8        343.387        27.7475
       806.9        343.953        28.1323
         807        344.477        27.8942
       807.1        344.613        27.2654
       807.2        344.975         26.685
       807.3        345.625        25.6148
       807.4        347.128        24.4345
       807.5        347.728        24.8329
       807.6         347.38        24.5988
       807.7        347.716        24.0048
       807.8        348.591        24.2069
       807.9        349.311        24.9975
         808        349.484        25.3145
       808.1        350.564        26.2135
       808.2        351.201        27.6391
       808.3         352.28        28.1145
       808.4        353.846        27.8006
       808.5        354.841        27.3635
       808.6        355.189        27.5594
       808.7         356.07        27.3694
       808.8        357.204        27.3431
       808.9        357.782        27.9601
         809        358.348        29.1543
       809.1        358.587        29.7901
       809.2        359.293        29.2545
       809.3        360.179        28.3611
       809.4        360.631        27.7372
       809.5        359.325        27.8155
       809.6        357.951        28.3228
       809.7        357.093        27.8131
       809.8         356.45         27.796
       809.9        355.275        28.5589
         810        353.985        29.4699
       810.1        353.298        29.2855
       810.2         353.44        28.2692
       810.3        354.914        28.3209
       810.4        355.964        28.7773
       810.5         355.84        28.5596
       810.6        355.677        28.1844
       810.7        356.687        26.3917
       810.8        357.863        26.1889
       810.9        357.943        27.1632
         811          356.9        26.9489
       811.1         355.41        26.7788
       811.2         354.11        26.1287
       811.3         352.83        25.7596
       811.4        352.536        25.5694
       811.5        352.262        26.1565
       811.6        351.519        25.7749
       811.7        350.547        24.8287
       811.8        351.319         22.603
       811.9        351.862        19.9892
         812         351.55        18.2417
       812.1        349.935        17.4013
       812.2        348.852        17.5925
       812.3        348.259        18.1986
       812.4        348.038        18.6545
       812.5            347        19.0366
       812.6         346.51        19.2359
       812.7        346.833        18.8692
       812.8        347.414        18.1782
       812.9        347.582        17.2342
         813        346.927         17.754
       813.1        346.228        20.1356
       813.2        346.027        20.5541
       813.3        346.915        19.9558
       813.4        347.769        19.5242
       813.5        348.892         18.775
       813.6        350.802        18.8952
       813.7        351.705        19.8252
       813.8        352.114        20.0822
       813.9        352.419        20.6499
         814        352.514        20.6826
       814.1        351.838        20.4957
       814.2        351.112        20.6322
       814.3        350.377        21.4594
       814.4        351.708        20.7894
       814.5         353.74         19.528
       814.6        355.615        18.4271
       814.7        355.806        16.6789
       814.8        355.779        15.0859
       814.9        356.495         13.615
         815        356.756        13.1071
       815.1        356.337        12.6124
       815.2        355.511        11.9517
       815.3        355.532        11.7497
       815.4        355.461        11.8314
       815.5         355.37        11.8954
       815.6        355.017        11.3628
       815.7        354.769           11.2
       815.8        354.534        11.0058
       815.9        355.187        11.2683
         816        356.909        11.8868
       816.1        357.968        11.1408
       816.2        358.111        10.4808
       816.3        357.958        10.2144
       816.4        357.605        9.63789
       816.5        357.199         8.4682
       816.6        356.979        8.82433
       816.7        356.793        9.31037
       816.8        356.601         10.375
       816.9        357.115        10.8423
         817        357.362        10.1824
       817.1        357.065         9.5704
       817.2         356.95        10.0778
       817.3        356.767        11.5614
       817.4        355.928        13.3274
       817.5        354.804        13.3966
       817.6        354.223        13.0962
       817.7        355.065        13.6245
       817.8        356.163        15.2035
       817.9        355.873        17.1949
         818        354.857        18.1755
       818.1        354.551        18.9322
       818.2        353.584        20.1731
       818.3        352.817        21.6552
       818.4        352.537        22.6964
       818.5         352.12        24.1218
       818.6        351.444        25.3692
       818.7        351.399         26.202
       818.8        352.215        26.1005
       818.9        353.781        25.3373
         819        354.814        25.4622
       819.1        355.622        26.8347
       819.2        356.294        28.4405
       819.3        356.786        29.6134
       819.4        356.956        29.0126
       819.5        356.547        27.6403
       819.6        355.136        26.0526
       819.7        353.502        24.7799
       819.8        352.555        23.3372
       819.9        351.725        21.4131
         820        352.049        19.2615
       820.1        352.682        18.2269
       820.2        352.242        17.8071
       820.3        352.676        18.1812
       820.4        353.894        18.6018
       820.5        355.397        18.5564
       820.6        356.542        18.3287
       820.7        357.396        19.0359
       820.8        357.464        19.6932
       820.9        357.926        20.2822
         821        358.728         21.046
       821.1        359.531        22.1996
       821.2        360.508        23.0406
       821.3        361.156         22.897
       821.4        360.968         22.674
       821.5        361.255        22.3553
       821.6        361.195        21.6847
       821.7        361.488        21.3068
       821.8        362.281         21.446
       821.9        363.369        21.5984
         822        363.888        22.1115
       822.1        363.838        23.3024
       822.2         363.49        23.8274
       822.3        363.091        24.0959
       822.4        362.217        24.1563
       822.5        361.921        24.0934
       822.6        362.651        23.7386
       822.7        364.311        24.0781
       822.8        365.621        24.2657
       822.9        365.382         24.782
         823         364.99        24.4035
       823.1        365.238        23.4236
       823.2        365.713        22.6051
       823.3        365.834        22.2345
       823.4        366.807        21.9196
       823.5        368.358        21.9149
       823.6        369.143        22.4703
       823.7        368.292        22.9414
       823.8        367.524        22.7322
       823.9        367.095        22.4858
         824        367.038        22.9809
       824.1        367.124        24.0515
       824.2        367.422        25.0363
       824.3        367.673        25.9542
       824.4        367.804         26.491
       824.5          367.8        26.7553
       824.6        368.497        27.3707
       824.7        369.084        28.9784
       824.8        369.988        29.4725
       824.9        370.469        29.1725
         825        370.991        28.5599
       825.1        371.554        27.4747
       825.2        371.271        26.2525
       825.3         370.79        24.8863
       825.4        369.806        24.4471
       825.5        369.446        24.2005
       825.6        369.621        24.1897
       825.7        369.846        24.5927
       825.8        369.863        24.7397
       825.9        368.812        24.2654
         826        367.412         23.781
       826.1        366.466        23.2392
       826.2        366.542        23.1475
       826.3        367.026        22.4824
       826.4        367.277        22.4393
       826.5        366.979        23.0677
       826.6        366.722        23.5623
       826.7        366.326        23.1271
       826.8        366.263         22.234
       826.9        366.467        21.3874
         827        366.796        21.4796
       827.1        365.627        22.6215
       827.2        364.672        23.0165
       827.3        364.189        22.7056
       827.4        364.648         22.392
       827.5        364.858         22.139
       827.6        364.925        21.9137
       827.7         364.67        22.7745
       827.8         365.01        24.2727
       827.9        365.802        26.0688
         828        366.091        27.5666
       828.1        366.109        28.7721
       828.2        366.415          29.69
       828.3        367.289         30.379
       828.4        368.681        29.3746
       828.5        370.046        27.7703
       828.6        370.558        25.7628
       828.7         370.54        24.0206
       828.8        370.216        22.3769
       828.9        370.205        21.3571
         829        371.318        20.2064
       829.1        372.846        19.1222
       829.2        373.621        17.6156
       829.3        373.329        16.2096
       829.4        373.105        14.5876
       829.5        373.274        13.5599
       829.6        374.252        13.4538
       829.7        376.079        13.7409
       829.8        376.863        13.5583
       829.9        376.303        13.7866
         830        375.097        13.8957
       830.1        373.735         13.463
       830.2        374.571        12.9089
       830.3        376.141        11.8038
       830.4        377.175        11.2586
       830.5        377.469        11.7887
       830.6        377.294        12.0487
       830.7        377.378        12.8361
       830.8        376.935        13.6247
       830.9        375.121        13.5894
         831        374.318        13.5741
       831.1        375.419        14.0506
       831.2        376.028        14.0402
       831.3        375.103        13.9309
       831.4        373.938        13.9171
       831.5        372.586        14.4212
       831.6        372.133        14.5804
       831.7         371.46        13.7639
       831.8        369.791        12.5843
       831.9        368.528        12.1755
         832        368.064        13.2188
       832.1        367.022        13.6249
       832.2        366.074        13.4538
       832.3        364.696        14.1694
       832.4          363.6        15.1661
       832.5        363.264        15.6285
       832.6        364.011        14.2368
       832.7        365.127        12.5781
       832.8        366.186        11.8953
       832.9        366.065        11.8008
         833        366.245        11.5317
       833.1        366.846        11.5968
       833.2        367.205         11.216
       833.3        367.051        10.6661
       833.4        366.803         10.339
       833.5        366.596        10.1879
       833.6          367.3        10.3215
       833.7        368.054        10.1463
       833.8        368.568        10.1121
       833.9        369.073        10.5827
         834        369.973        10.9759
       834.1        371.269        11.1246
       834.2        371.459        12.2705
       834.3        371.054        13.8473
       834.4        370.121        15.5995
       834.5        369.073        16.2705
       834.6        368.882        15.6548
       834.7        368.735        15.9194
       834.8        368.436        16.7136
       834.9        367.635        16.5047
         835        366.066        15.6259
       835.1        365.368         13.991
       835.2        364.975        13.5768
       835.3        365.239         13.907
       835.4        365.309        14.5374
       835.5        365.516        13.4344
       835.6        366.018        11.8357
       835.7        367.948        10.7266
       835.8        370.343        10.3708
       835.9        371.476        10.8531
         836        371.814        11.6243
       836.1        372.138         11.612
       836.2        371.546        12.0429
       836.3        370.875        13.7493
       836.4        370.824         14.343
       836.5        370.638        14.0166
       836.6        369.775        13.4737
       836.7        368.366         12.394
       836.8        367.177        12.6311
       836.9        366.053        14.2432
         837        364.567        15.4605
       837.1         363.11        15.1984
       837.2        362.724        14.3705
       837.3        362.601        13.9132
       837.4         363.09        14.3004
       837.5        363.438        15.0622
       837.6        364.155        14.9762
       837.7        365.312        14.5104
       837.8        366.119        13.7026
       837.9        367.234        12.9735
         838        367.553        12.9409
       838.1        368.332        13.4902
       838.2        369.431        14.2855
       838.3         370.13         14.731
       838.4        369.379        14.8951
       838.5        367.979        14.8786
       838.6        367.685        14.6649
       838.7        368.503         14.123
       838.8        368.747         14.083
       838.9        368.853        14.7541
         839        368.772        15.3628
       839.1        368.036        16.3341
       839.2        368.375        17.0336
       839.3        368.283        16.8072
       839.4        368.003        15.6256
       839.5        369.311        14.7066
       839.6        370.934         14.891
       839.7        371.933        14.7344
       839.8        372.252        14.2804
       839.9        372.513        14.0079
         840        373.946        14.2782
       840.1         375.71        14.4107
       840.2        377.019        14.2886
       840.3        377.557        13.9202
       840.4        377.998        13.3698
       840.5        377.974        14.1823
       840.6        377.762        15.5617
       840.7         377.56        16.5313
       840.8        377.836        16.6657
       840.9        378.671          15.97
         841        379.217        14.8086
       841.1        379.399        13.9716
       841.2        379.919        13.6188
       841.3        380.633        14.7464
       841.4        380.844        15.8411
       841.5        380.677        14.8871
       841.6        381.004        14.5156
       841.7        381.996        15.3891
       841.8        383.021        15.5058
       841.9        384.379        15.6482
         842        385.416        15.8761
       842.1        386.361        17.1532
       842.2        386.762        18.4916
       842.3        385.819        19.6898
       842.4        384.352         19.872
       842.5        382.525        19.4587
       842.6        380.097        19.6606
       842.7        377.351        19.3358
       842.8        376.025        18.8783
       842.9        376.076        17.6944
         843        376.354        17.3517
       843.1        376.198        17.8782
       843.2        375.819        18.8104
       843.3        376.342        20.0138
       843.4        377.069        20.9202
       843.5        378.105        21.7572
       843.6        377.605        22.4285
       843.7        377.029        23.3437
       843.8        377.638         24.181
       843.9         379.22        23.7408
         844        379.524        24.3396
       844.1        378.775        24.5619
       844.2         378.21         24.761
       844.3        377.752        24.2568
       844.4        377.746        23.4517
       844.5        377.806        22.4474
       844.6        378.705        22.2133
       844.7          380.1        21.5804
       844.8        380.453         20.541
       844.9        379.677         19.481
         845        379.274        19.7403
       845.1        379.796        20.5179
       845.2        380.781        20.8173
       845.3        381.852        21.3339
       845.4         382.38        21.8076
       845.5        382.129        22.0857
       845.6        381.358         22.089
       845.7        380.814        21.6158
       845.8        380.443        20.9237
       845.9        380.587         21.625
         846        380.665        22.2046
       846.1        381.124        22.2285
       846.2          381.6        20.9444
       846.3        381.889        19.4581
       846.4        381.479        18.4556
       846.5        380.232        18.4462
       846.6        379.384        18.3059
       846.7        379.103        17.5076
       846.8        379.428        16.8171
       846.9        380.158        16.8779
         847        380.054         15.825
       847.1        379.744        15.0082
       847.2        378.903          14.32
       847.3        377.652         14.338
       847.4        377.478        13.4014
       847.5          378.1        12.4704
       847.6        378.199        11.7033
       847.7        377.677        12.1363
       847.8        377.224        13.1846
       847.9         377.42        14.9569
         848        377.333        15.6375
       848.1        377.745        15.8112
       848.2        378.644        16.1473
       848.3         379.86        16.2252
       848.4        381.259        17.2755
       848.5        381.335        17.8304
       848.6        380.799          17.83
       848.7        379.885        18.0335
       848.8        380.079         19.296
       848.9        381.022        20.9563
         849         381.71        21.5495
       849.1        380.957         21.922
       849.2        379.939           22.3
       849.3        378.795         22.571
       849.4        378.461        22.5658
       849.5        378.464        22.6587
       849.6        378.897        22.0867
       849.7        379.964        21.6526
       849.8        380.546        20.6724
       849.9        380.957        19.4307
         850        382.089        18.7971
       850.1        383.188         18.243
       850.2        383.258        17.5897
       850.3        381.817        16.7812
       850.4        380.476        16.5465
       850.5         379.54        17.1744
       850.6         378.78        17.3712
       850.7        378.786        17.7191
       850.8        378.556        17.4379
       850.9        378.743        16.9409
         851        379.368        16.3523
       851.1        381.037        15.6303
       851.2        382.408        14.7146
       851.3        382.815        14.4406
       851.4        382.902        15.1422
       851.5        383.264        16.2752
       851.6        383.606        16.2299
       851.7        382.633        15.6456
       851.8        381.466        15.4355
       851.9        380.129        14.9204
         852        380.037        14.7421
       852.1        380.932         14.734
       852.2          381.6         15.187
       852.3        382.169        16.4981
       852.4        382.164        16.6196
       852.5        382.685        15.7358
       852.6          382.7        15.3136
       852.7        383.094        15.9624
       852.8        383.079        15.2495
       852.9        381.907        14.3252
         853        380.358        14.1425
       853.1        379.068        13.6013
       853.2        379.524        12.7311
       853.3        380.721        11.9617
       853.4        381.968        12.0194
       853.5        383.095        11.6951
       853.6        383.216        11.1281
       853.7        383.083        10.9725
       853.8        383.153        11.1423
       853.9        383.163        11.5785
         854        383.351        11.8162
       854.1        382.932        11.7593
       854.2         383.03        11.2708
       854.3         383.08        10.6892
       854.4        384.052        11.1789
       854.5        385.924        12.1624
       854.6        386.876        13.0806
       854.7        386.791        12.9522
       854.8        386.183        12.5382
       854.9        384.426        12.9858
         855        383.172         13.951
       855.1        382.435        14.6343
       855.2        381.442        15.0018
       855.3        380.123        16.5503
       855.4        379.354        17.0651
       855.5        377.631        15.2416
       855.6        376.531        14.2226
       855.7        377.179        14.3162
       855.8        378.734        14.8432
       855.9        379.789        15.0008
         856        379.557        15.6942
       856.1        378.486        15.8583
       856.2        377.109        16.3514
       856.3        376.162        16.3042
       856.4        375.493        16.4747
       856.5        375.781        17.3864
       856.6        376.146        18.5657
       856.7        376.861        18.5951
       856.8        376.548        19.0742
       856.9        375.134        19.1328
         857        374.701        18.5303
       857.1        374.273        17.4917
       857.2        374.369        17.8563
       857.3        375.195        18.8069
       857.4        375.322        18.9695
       857.5        374.458        19.6492
       857.6         373.24        20.5821
       857.7        372.494        21.5506
       857.8        373.293        21.6771
       857.9        374.833        21.5906
         858        375.494        20.9604
       858.1        375.864        20.1318
       858.2        375.373        19.1866
       858.3        375.295        19.0163
       858.4        374.975        19.7405
       858.5        374.519        20.3483
       858.6        373.649        21.4248
       858.7        372.134        22.2852
       858.8         370.79         22.235
       858.9        370.485        20.9836
         859         371.07        20.5023
       859.1         371.71        20.3595
       859.2        371.679        20.9892
       859.3        371.021        22.4016
       859.4        370.013        22.7666
       859.5        368.987        22.3418
       859.6        367.888        21.3733
       859.7        368.674        20.6448
       859.8        369.135        20.6025
       859.9        369.721        20.6221
         860        370.759        21.2682
       860.1        372.464        21.0217
       860.2        373.634        20.9145
       860.3        374.634         21.513
       860.4        375.427        21.8878
       860.5        376.252        21.9854
       860.6        376.876         21.926
       860.7        376.914        21.6577
       860.8        376.406        20.7829
       860.9        375.567        20.9949
         861         374.94         21.172
       861.1        374.267         20.689
       861.2        374.288        19.4223
       861.3        374.677        19.0978
       861.4        374.621        19.1243
       861.5        374.872        17.9054
       861.6        375.008        16.9263
       861.7        374.069        16.8201
       861.8        373.204        16.5851
       861.9        372.457        16.5471
         862        372.362        17.3302
       862.1        371.064        17.4507
       862.2        370.355        16.7551
       862.3        370.239        16.0739
       862.4        370.086        15.2772
       862.5        369.166        14.6426
       862.6        368.116        14.7655
       862.7        366.849        14.7818
       862.8        366.833        14.1476
       862.9        368.209        14.1249
         863        369.532        14.9617
       863.1        370.424        15.3196
       863.2        370.868        15.8921
       863.3        370.713        16.4481
       863.4        370.089        17.4892
       863.5        369.889        18.3038
       863.6         370.29        17.8719
       863.7        370.415        16.5985
       863.8        370.564        16.1156
       863.9        372.363        16.1182
         864        374.063        15.7367
       864.1        375.542        14.9315
       864.2        375.896        15.0509
       864.3        376.441        15.5536
       864.4        376.949        15.3151
       864.5        377.575        14.4014
       864.6        378.139        14.6735
       864.7        379.153         14.552
       864.8        379.686        15.0106
       864.9        379.968        14.6888
         865        380.003        14.0488
       865.1        379.607        13.7036
       865.2        379.471         13.469
       865.3        379.044        13.5523
       865.4        379.981        13.3361
       865.5        379.885         13.247
       865.6        379.811        13.0632
       865.7        380.064        13.3448
       865.8        379.643        14.1183
       865.9        378.745        15.0721
         866        377.788        16.0961
       866.1        376.862        16.5843
       866.2        377.227        16.5314
       866.3        378.374          15.91
       866.4        378.618        15.8431
       866.5        378.948        15.5124
       866.6        379.994        15.0311
       866.7        381.569         14.809
       866.8        382.001        14.9684
       866.9        380.494        14.5371
         867        379.879         13.634
       867.1         379.93        12.7919
       867.2        380.289        12.5299
       867.3        381.071        12.3742
       867.4        381.093        12.4989
       867.5        380.533        12.4296
       867.6        380.326        11.6432
       867.7        379.869        11.4549
       867.8        378.861        11.9089
       867.9        377.158        13.0977
         868        376.018        13.2145
       868.1        375.693        12.9982
       868.2        375.904        13.4237
       868.3        376.248        15.2352
       868.4        376.915        16.1079
       868.5        377.605        16.3848
       868.6        377.811        16.6967
       868.7        377.936        15.4983
       868.8        378.665        14.2724
       868.9        379.942        13.5076
         869        380.196        14.2965
       869.1        379.616        14.9987
       869.2        378.856        15.9629
       869.3         378.08         17.139
       869.4        378.329        16.9901
       869.5        377.983        17.3333
       869.6         378.06        17.1954
       869.7        378.147        17.3181
       869.8        377.926        16.7499
       869.9        377.599        16.0445
         870        377.224        15.7046
       870.1        377.481        14.8069
       870.2        378.425        13.7133
       870.3        379.216        12.7037
       870.4         379.25        12.1918
       870.5        379.024        11.7316
       870.6        378.501        10.4879
       870.7        378.563        9.38542
       870.8        379.851        9.15974
       870.9        381.143        10.2325
         871        381.143        10.1176
       871.1        380.657        9.38739
       871.2        380.261        8.50999
       871.3        379.489         7.6674
       871.4        378.598          7.684
       871.5        377.137        8.39316
       871.6        376.502        9.47196
       871.7        376.354        10.4749
       871.8        377.328        11.7097
       871.9        378.932        12.6668
         872        380.189        13.1092
       872.1        381.184        14.5259
       872.2        381.739        15.6345
       872.3        382.873        16.2585
       872.4        383.556        16.9559
       872.5        383.506        17.5917
       872.6        383.438        18.0596
       872.7        383.947        18.6549
       872.8        383.639        19.0495
       872.9        382.427        18.5125
         873         380.36        18.6369
       873.1        379.067        19.8553
       873.2        378.194        20.6464
       873.3        378.054        20.8646
       873.4        378.197         20.329
       873.5        378.897        19.4963
       873.6        378.041        19.4937
       873.7         376.02        19.0494
       873.8        374.582         18.476
       873.9        373.822        18.3559
         874        373.449        18.6356
       874.1        373.215         17.921
       874.2        372.956        16.4783
       874.3        372.957         15.381
       874.4        373.409        14.6235
       874.5         373.97        12.7873
       874.6        372.854        12.6388
       874.7        371.369         14.049
       874.8        370.793        15.3272
       874.9        370.932        17.0356
         875        371.243        17.4363
       875.1        371.161        17.1996
       875.2        370.168        17.5084
       875.3        369.338        17.8452
       875.4        368.609        18.8542
       875.5        368.858        19.5821
       875.6        369.709        19.1645
       875.7        370.895        17.7311
       875.8        371.346        16.1679
       875.9        371.397        14.3739
         876        370.733        13.7645
       876.1        370.605         13.691
       876.2        370.505        13.6828
       876.3        369.974        14.1417
       876.4        369.646        15.1605
       876.5        368.983        16.0573
       876.6        369.138        17.3028
       876.7          370.2        17.6322
       876.8        370.999        16.8195
       876.9        371.867        15.7454
         877        372.203        14.5031
       877.1        373.158         15.125
       877.2        373.319        16.7653
       877.3        374.027        19.2164
       877.4         375.26        20.1028
       877.5        376.446        19.9599
       877.6         378.81         20.727
       877.7        380.711        21.4789
       877.8        381.854        21.9809
       877.9        382.219        21.6844
         878        383.561        22.6713
       878.1        384.755        22.9945
       878.2         386.22        22.6177
       878.3        386.414        21.9821
       878.4        386.418        21.7121
       878.5         387.03        22.3591
       878.6        388.058        22.2657
       878.7        388.349        21.5098
       878.8        388.611        21.0259
       878.9        389.343        20.4671
         879        390.058        20.3594
       879.1         390.23        21.1249
       879.2         389.64        21.8197
       879.3        388.621        22.3986
       879.4        388.486        21.4924
       879.5        389.028        19.7372
       879.6         391.13        19.2994
       879.7        394.241        19.0646
       879.8         396.67        18.6421
       879.9        397.698        18.3196
         880         398.34        17.9811
       880.1        398.525        17.6921
       880.2        398.388        17.6417
       880.3        398.304        17.5643
       880.4        398.337        17.6519
       880.5        398.405        17.7056
       880.6        399.151        17.7343
       880.7        400.399        17.7615
       880.8        400.843         17.334
       880.9        400.585        16.6921
         881        399.746        16.6815
       881.1        398.984        16.6922
       881.2        399.029             17
       881.3        399.899        16.8166
       881.4        399.645        15.8398
       881.5        399.293         14.565
       881.6        398.628        14.5832
       881.7        397.261        14.5771
       881.8        396.511        13.3422
       881.9        396.092        10.9027
         882        395.406        10.0904
       882.1        394.725        11.8068
       882.2         394.55        13.2719
       882.3        394.781        13.9579
       882.4        395.277        14.0652
       882.5        396.369        13.3434
       882.6        396.834        12.8057
       882.7        397.655        12.4796
       882.8        398.199        13.0536
       882.9        398.424        12.9538
         883        399.638        13.8041
       883.1        401.992        15.2471
       883.2        402.806        16.0934
       883.3        402.357        15.9666
       883.4        401.708        16.1069
       883.5        400.363         15.986
       883.6        400.161        15.9373
       883.7        400.613        15.8462
       883.8        401.232        16.6815
       883.9        401.173        17.1399
         884         400.73        17.1261
       884.1        399.765         16.976
       884.2        398.493        17.6848
       884.3        397.773        17.5899
       884.4        397.545        16.7783
       884.5        398.216        16.5169
       884.6        398.053        16.2779
       884.7        396.804        16.3809
       884.8        395.011        16.2005
       884.9        393.768        15.6076
         885        393.347        13.9193
       885.1        392.668        12.6717
       885.2        392.238        11.3518
       885.3        392.148        10.0193
       885.4         392.78         8.8957
       885.5        392.837        8.35375
       885.6        392.267        8.13784
       885.7        391.905        8.15072
       885.8        392.278        8.33456
       885.9        392.761        8.11198
         886        391.851        6.88356
       886.1        390.808        5.63984
       886.2        390.327        5.17565
       886.3        389.955        4.52752
       886.4        389.284        4.15284
       886.5        388.769        4.39007
       886.6        388.862        4.74281
       886.7        388.979        5.39515
       886.8         388.79        5.58215
       886.9        388.971        6.26716
         887        389.963        6.96841
       887.1        391.221        6.65593
       887.2        391.727         5.5874
       887.3        391.227         5.4864
       887.4        391.503        6.21282
       887.5        391.688        6.46277
       887.6         392.09        6.46928
       887.7        392.819        6.41962
       887.8        393.613        5.93242
       887.9        393.517        5.00608
         888        393.836        4.82761
       888.1        395.266         5.5454
       888.2        395.638        6.85734
       888.3        396.035        7.82402
       888.4        395.786         8.2807
       888.5         395.36          8.502
       888.6        395.582        9.17344
       888.7        396.146        10.1413
       888.8        396.212        10.9528
       888.9        394.801        12.3592
         889        394.165        14.0814
       889.1        394.791        14.5167
       889.2        395.334        14.9776
       889.3         396.31        15.8473
       889.4        396.722        16.1299
       889.5        396.085        16.2527
       889.6        395.114        15.9581
       889.7        394.505        15.5428
       889.8        393.984        14.8411
       889.9        393.989        14.3004
         890        393.489         13.701
       890.1        392.845        12.2214
       890.2        392.957        11.0711
       890.3        392.562        10.9374
       890.4        392.293        11.2708
       890.5        391.685        10.8368
       890.6        391.656        10.1085
       890.7        392.022        9.05644
       890.8        391.991        8.28502
       890.9        392.863        7.91365
         891        392.282        7.91027
       891.1        391.515        7.83803
       891.2        391.371        7.45066
       891.3        390.617        7.39813
       891.4        389.936        7.63391
       891.5        388.908         7.9062
       891.6        387.901        7.80241
       891.7        388.258        7.09703
       891.8        388.493        5.94502
       891.9        388.297        4.72056
         892        388.384        3.68405
       892.1        389.628        4.30739
       892.2        390.778        5.42543
       892.3        391.379        6.74478
       892.4        391.729        8.38062
       892.5        392.823        10.3319
       892.6        394.509        11.1978
       892.7        395.391        11.1485
       892.8        396.065        11.4063
       892.9        395.958        12.4124
         893        395.657        13.3599
       893.1         395.74        13.6194
       893.2         395.62        14.1495
       893.3        394.884        15.0272
       893.4        394.115        15.0219
       893.5        394.208        14.2942
       893.6        394.989        13.7624
       893.7        395.359        14.0179
       893.8        395.403        14.4423
       893.9        394.976        14.6258
         894         395.26        14.4122
       894.1        395.536        14.2035
       894.2        396.006        13.4621
       894.3        396.546        11.3116
       894.4        397.413        10.3731
       894.5        398.258        10.8531
       894.6        399.051         10.877
       894.7        399.798        9.34605
       894.8         400.18        7.07309
       894.9        399.758        6.11317
         895        399.597        6.43645
       895.1        400.107        7.30112
       895.2        400.909        6.93442
       895.3        402.342        6.32089
       895.4        404.005         5.6045
       895.5        405.162        5.15737
       895.6        405.764        5.03087
       895.7        406.796        6.52868
       895.8        407.504        7.54181
       895.9        407.249        9.02861
         896        407.694        9.29288
       896.1        407.675        8.67425
       896.2         407.78        8.44017
       896.3        408.532        9.63089
       896.4        409.724        9.98357
       896.5        410.807        9.54105
       896.6        412.071        9.79779
       896.7         412.18         9.8037
       896.8        412.609        8.79711
       896.9        415.535        8.32007
         897        417.708        8.64025
       897.1        418.217         9.2434
       897.2        417.811        8.43193
       897.3        417.521        7.57222
       897.4        417.383        7.62188
       897.5         418.19        8.87257
       897.6        418.917        9.49925
       897.7        418.887         10.871
       897.8        418.842        12.1689
       897.9        420.011        12.9719
         898        420.747        14.3003
       898.1        419.224        15.9388
       898.2        418.249        16.4222
       898.3        417.629        16.2336
       898.4        418.501        16.1179
       898.5        419.311        15.4224
       898.6        419.988        15.4767
       898.7        419.714        16.3959
       898.8        418.968        17.8955
       898.9        419.078        19.1631
         899        419.047        19.4998
       899.1        419.098         18.872
       899.2        419.271        18.0437
       899.3        419.504        17.0589
       899.4        419.387        15.2595
       899.5        419.025        14.2214
       899.6        418.214        14.3463
       899.7         417.76        16.0759
       899.8        416.997        16.6995
       899.9        416.801        16.2247
         900        416.587        15.4173
       900.1         416.42        15.5819
       900.2        415.926        15.7457
       900.3        415.846        15.7709
       900.4        415.177        15.9626
       900.5        414.318        15.8264
       900.6        414.375        15.0965
       900.7        414.503        15.0485
       900.8          413.1        15.0407
       900.9        411.332        14.4322
         901        410.225        14.0751
       901.1        409.312        13.4701
       901.2        408.642        13.2777
       901.3        407.472        13.2836
       901.4        406.071        13.8596
       901.5        403.929        14.5051
       901.6        403.177        14.8074
       901.7        403.324        15.6697
       901.8        404.062        15.9797
       901.9        405.003        16.1352
         902         406.05        15.2902
       902.1        407.506        14.0687
       902.2        407.899        13.2352
       902.3        407.798        12.8275
       902.4        407.409        12.0008
       902.5        407.312        10.5348
       902.6        406.518        9.29894
       902.7        405.552        9.47559
       902.8        404.733        10.1556
       902.9        403.895         10.064
         903        403.024        10.5023
       903.1        402.214        10.7306
       903.2        400.935        11.0084
       903.3        400.817        11.4701
       903.4        401.091        11.1287
       903.5        400.675        10.7918
       903.6        400.809        11.1521
       903.7        402.032        12.0437
       903.8         401.65        12.1457
       903.9        401.188        11.6029
         904        401.492         11.745
       904.1        401.634        13.1377
       904.2        402.429        14.6483
       904.3        404.237         15.341
       904.4        406.488        15.4142
       904.5         408.26        14.7381
       904.6         409.24        15.3191
       904.7        409.059        15.0302
       904.8        409.971        14.3651
       904.9        411.469         14.262
         905        412.535        14.0998
       905.1        413.334         14.076
       905.2        413.585        13.8265
       905.3        414.154        13.2545
       905.4        414.737         12.744
       905.5        414.858        12.8089
       905.6        414.875        13.3294
       905.7        414.674        13.4024
       905.8        415.574         12.554
       905.9        416.773        11.9097
         906        417.834        11.2707
       906.1        418.488        10.9343
       906.2        418.309        10.1988
       906.3        417.509        9.69153
       906.4        416.335        10.1105
       906.5        414.892        10.9755
       906.6        414.279        10.6762
       906.7        414.746        9.57386
       906.8        414.376        7.49049
       906.9        413.206        6.13227
         907        411.056        6.55101
       907.1        409.425        6.51804
       907.2        408.769        6.21636
       907.3        407.929         5.8172
       907.4        407.422        5.39979
       907.5        407.266        5.17529
       907.6        406.934        6.10926
       907.7        407.022        7.15975
       907.8        407.081        7.46254
       907.9        408.084          7.902
         908        409.183        8.63421
       908.1        410.223        8.84401
       908.2        411.237         9.2748
       908.3          411.5        10.8595
       908.4        411.475        11.9143
       908.5        410.941        12.7513
       908.6        411.506         13.059
       908.7        412.353        12.9125
       908.8        413.167        12.8971
       908.9        412.782        12.9532
         909        412.567        13.2738
       909.1        412.737        13.2959
       909.2        413.253        12.9172
       909.3        413.395        12.6319
       909.4        413.087        12.2093
       909.5        412.339         12.711
       909.6         411.59        13.2307
       909.7        410.783        13.1402
       909.8        410.535        13.0135
       909.9         411.65        13.6013
         910        412.032        13.5665
       910.1        411.539        13.1118
       910.2        411.047         13.619
       910.3        411.888        15.5672
       910.4        412.403        16.5183
       910.5        412.274        17.2116
       910.6        411.926        17.2821
       910.7        412.223         17.467
       910.8        412.943        17.5527
       910.9        413.913        17.4469
         911        415.035        17.8941
       911.1        415.173         18.433
       911.2        415.621         18.723
       911.3        416.084        18.8843
       911.4        416.644        18.1493
       911.5        417.035        16.5978
       911.6        416.798        17.1682
       911.7        416.235        18.4015
       911.8        415.736        19.2245
       911.9        415.707        18.8495
         912         415.28        18.2419
       912.1        415.131        19.4768
       912.2        415.923        20.6137
       912.3        417.743        21.5447
       912.4        419.062        21.5662
       912.5        419.704        21.4117
       912.6        420.116        20.9954
       912.7        420.071        21.3468
       912.8        419.096        21.2323
       912.9        418.065        21.5712
         913        417.593        21.4633
       913.1        417.531        21.5777
       913.2        417.579        22.1814
       913.3        417.277        22.3222
       913.4        417.067        21.5158
       913.5        417.409        20.0346
       913.6        416.763        19.1348
       913.7        415.935        18.1718
       913.8        414.653        18.1719
       913.9        413.088        17.5093
         914        412.695        16.4376
       914.1        412.499        14.8121
       914.2        412.314        13.5673
       914.3         412.24         12.658
       914.4        412.498        12.8224
       914.5         413.85        13.5804
       914.6        414.796        13.2858
       914.7        414.809        12.7174
       914.8        415.076        12.7302
       914.9        415.121        13.2275
         915        415.667        12.9941
       915.1        416.011        13.1817
       915.2        415.808        13.1676
       915.3        415.387        12.8338
       915.4        415.906        13.1323
       915.5        416.997        12.9374
       915.6        418.432          12.81
       915.7        419.245        13.2401
       915.8         419.89        14.2892
       915.9        420.252        14.7554
         916        419.256        15.9204
       916.1        417.858        16.6756
       916.2        417.636        17.4192
       916.3        417.417         18.124
       916.4        417.645        17.7733
       916.5        417.505        17.4682
       916.6        418.278        17.3071
       916.7          418.7        17.7316
       916.8        418.683        18.1469
       916.9         418.29         17.802
         917        418.474        16.7258
       917.1         419.64        15.0289
       917.2        420.244        14.5687
       917.3        420.183        14.4828
       917.4        420.143        15.3226
       917.5        420.797        15.6047
       917.6        421.384        15.8742
       917.7        422.247        17.3393
       917.8         423.31        19.0984
       917.9        423.811        21.9147
         918        424.337        23.7228
       918.1        424.881        24.9041
       918.2        425.016        25.2818
       918.3        424.375        25.0266
       918.4        423.671        25.2004
       918.5        423.029        24.6186
       918.6         423.41        24.5069
       918.7        423.988        24.9693
       918.8        424.242        25.0637
       918.9        425.043        26.1128
         919        425.751        26.9201
       919.1        426.571        26.3098
       919.2        427.092        26.5736
       919.3        427.457        26.1439
       919.4        426.924        26.3613
       919.5        427.063        26.0816
       919.6        428.081        25.3901
       919.7        428.869         25.029
       919.8        428.851        25.5599
       919.9        428.295         25.915
         920        427.515        25.2392
       920.1        426.372        23.7822
       920.2        425.366        23.3921
       920.3        425.405        23.6009
       920.4        426.047        23.2406
       920.5        426.525        22.0001
       920.6        427.223        21.1133
       920.7        427.771        21.4506
       920.8        427.675         21.084
       920.9         426.93        20.9632
         921        425.605        20.3376
       921.1        424.808        19.8576
       921.2        425.007        19.3066
       921.3        425.688        18.6417
       921.4        426.206        18.4735
       921.5        426.316        18.2939
       921.6        426.939        17.8083
       921.7         428.01        16.9927
       921.8        428.985        16.0346
       921.9        429.706        15.3927
         922        429.887        14.8536
       922.1         429.73        13.8473
       922.2        430.385        13.0562
       922.3        430.724         12.687
       922.4        429.839        11.8125
       922.5        428.491        10.8604
       922.6        428.351        9.57967
       922.7        429.459        9.14192
       922.8        430.242        9.00959
       922.9        429.568        9.88529
         923        428.013        10.7673
       923.1        424.764        11.1802
       923.2        422.703        11.7614
       923.3        422.731        12.5553
       923.4        423.123        13.4935
       923.5        423.527        14.4699
       923.6            424        15.1746
       923.7        423.334        15.2081
       923.8        423.401        15.2782
       923.9        424.073        14.4506
         924        424.778        13.8344
       924.1        426.072        13.4413
       924.2        426.869        13.8128
       924.3         427.22        13.8373
       924.4        427.362        14.2078
       924.5        427.448        14.4266
       924.6         428.05        14.6378
       924.7        428.007        15.2106
       924.8        427.643        15.7375
       924.9        426.594        15.5717
         925        425.829         15.104
       925.1        426.128        14.9797
       925.2        427.006        14.6915
       925.3        428.025        14.0809
       925.4        429.201        13.6703
       925.5        429.856        13.4495
       925.6        430.518        13.2112
       925.7        430.196        13.9416
       925.8        430.755        14.6814
       925.9        431.789        15.5151
         926        433.155        16.3664
       926.1        434.024        17.5048
       926.2        434.448         17.609
       926.3        435.229        17.3426
       926.4        436.301        17.7411
       926.5        436.534        18.0343
       926.6        435.561        17.8014
       926.7        434.049        17.5903
       926.8        432.655        17.9492
       926.9        431.763        19.2336
         927         431.42        20.1981
       927.1        431.367        20.6776
       927.2        431.605        20.8813
       927.3        431.392        20.1584
       927.4        431.271        19.5748
       927.5        431.331        19.4857
       927.6        431.723        19.7245
       927.7        432.074        19.8896
       927.8        431.945        20.4177
       927.9        431.282        20.5259
         928        431.095        20.2835
       928.1        431.503        19.9165
       928.2        431.286        19.4422
       928.3        431.122        19.3828
       928.4        430.321         18.679
       928.5        429.926        17.8076
       928.6        428.624        18.3297
       928.7        426.996        18.4742
       928.8         425.26        18.1713
       928.9        424.058        17.2254
         929        423.933        16.9487
       929.1        424.579        16.7534
       929.2        425.027        17.0511
       929.3        425.168        18.0292
       929.4        425.045        18.5015
       929.5        426.076        18.8808
       929.6        426.734        18.5631
       929.7        427.108        18.9354
       929.8        426.512        19.9711
       929.9        425.806         20.154
         930         425.51        20.1275
[truncated: 3,900,101 more chars]
