# Supplementary material for: Antibody–nanobody combination increases their neutralizing activity against SARS-CoV-2 and nanobody H11-H4 is effective against Alpha, Kappa and Delta variants
Source: Sci Rep. 2022 Jun 11;12:9701. doi: 10.1038/s41598-022-14263-1 (PMC9188278; doi:10.1038/s41598-022-14263-1)
Supplement: Supplementary file 2 — Supplementary Information 2. [file 41598_2022_14263_MOESM2_ESM.zip › SciRep_data/SMD_data/WT/Binding_affinity/v=0.5/H11H4/out_delta_F_time_H.dat]

#Time (ps)     -delta_F (kcal/mol)
0         0.000958994
0.1        0.00109336
0.2        0.00145655
0.3        0.00219555
0.4        0.00321319
0.5        0.00521814
0.6        0.00823379
0.7         0.0107334
0.8         0.0117658
0.9         0.0113216
1           0.0117344
1.1          0.011834
1.2         0.0121232
1.3         0.0129551
1.4         0.0142547
1.5          0.014772
1.6          0.013994
1.7          0.012609
1.8          0.012573
1.9         0.0136659
2           0.0150798
2.1         0.0172897
2.2         0.0189777
2.3         0.0155144
2.4         0.0121964
2.5         0.0104216
2.6         0.0108772
2.7         0.0122599
2.8         0.0152843
2.9         0.0188995
3           0.0193033
3.1         0.0170671
3.2          0.014908
3.3         0.0135124
3.4         0.0140279
3.5         0.0127229
3.6         0.0111603
3.7        0.00876363
3.8        0.00829606
3.9        0.00989862
4           0.0104849
4.1        0.00994236
4.2        0.00807657
4.3        0.00585995
4.4        0.00594716
4.5        0.00667972
4.6        0.00698728
4.7        0.00659115
4.8        0.00701707
4.9        0.00866772
5          0.00944234
5.1         0.0100133
5.2         0.0111641
5.3         0.0134098
5.4         0.0148483
5.5         0.0135665
5.6         0.0113571
5.7        0.00764845
5.8        0.00519293
5.9         0.0040617
6          0.00440097
6.1        0.00595629
6.2        0.00593609
6.3        0.00590881
6.4        0.00597126
6.5        0.00583098
6.6        0.00557116
6.7        0.00538127
6.8        0.00452684
6.9        0.00386352
7          0.00386338
7.1        0.00370607
7.2        0.00486037
7.3        0.00634926
7.4        0.00703203
7.5        0.00691112
7.6        0.00629133
7.7        0.00570203
7.8        0.00563774
7.9        0.00610414
8          0.00644671
8.1        0.00576331
8.2        0.00529622
8.3        0.00615076
8.4        0.00799529
8.5        0.00949688
8.6         0.0109795
8.7         0.0108623
8.8         0.0111543
8.9         0.0117456
9           0.0117867
9.1            0.0121
9.2         0.0140087
9.3         0.0168391
9.4         0.0189044
9.5         0.0196688
9.6         0.0199655
9.7         0.0205688
9.8         0.0197996
9.9          0.020769
10          0.0213032
10.1        0.0212729
10.2         0.022088
10.3         0.022784
10.4        0.0215265
10.5        0.0222762
10.6        0.0252097
10.7        0.0281871
10.8        0.0309271
10.9        0.0308168
11          0.0300516
11.1         0.030385
11.2        0.0325986
11.3        0.0352381
11.4        0.0342615
11.5        0.0282354
11.6        0.0253731
11.7        0.0254427
11.8        0.0272686
11.9        0.0289905
12          0.0309834
12.1        0.0326646
12.2        0.0336462
12.3        0.0340906
12.4        0.0328076
12.5        0.0321624
12.6        0.0325836
12.7         0.040125
12.8        0.0426869
12.9        0.0445706
13          0.0431598
13.1        0.0416162
13.2        0.0400845
13.3        0.0384495
13.4        0.0366784
13.5        0.0347937
13.6        0.0324763
13.7        0.0314798
13.8        0.0317746
13.9        0.0306897
14          0.0291568
14.1        0.0281619
14.2        0.0272097
14.3        0.0267603
14.4        0.0281586
14.5        0.0298534
14.6         0.031205
14.7         0.027656
14.8        0.0243716
14.9        0.0208088
15          0.0198782
15.1        0.0177013
15.2        0.0165802
15.3        0.0180841
15.4        0.0187021
15.5        0.0173614
15.6          0.01564
15.7        0.0148434
15.8        0.0153436
15.9        0.0171154
16          0.0171038
16.1        0.0162639
16.2        0.0156893
16.3        0.0148931
16.4        0.0146683
16.5        0.0147321
16.6        0.0153765
16.7        0.0150548
16.8         0.014504
16.9        0.0148764
17          0.0151742
17.1         0.013683
17.2        0.0120085
17.3        0.0101599
17.4        0.0100621
17.5        0.0112783
17.6         0.010973
17.7        0.0104472
17.8       0.00965998
17.9       0.00866111
18           0.010125
18.1        0.0150171
18.2        0.0199147
18.3        0.0237051
18.4        0.0246678
18.5        0.0259375
18.6         0.029378
18.7        0.0303814
18.8        0.0262694
18.9        0.0238158
19          0.0237001
19.1        0.0233146
19.2        0.0235836
19.3        0.0239176
19.4        0.0236356
19.5        0.0238394
19.6        0.0246383
19.7        0.0247889
19.8        0.0245059
19.9        0.0246828
20          0.0248506
20.1        0.0239057
20.2        0.0233656
20.3        0.0266872
20.4        0.0292074
20.5        0.0270968
20.6        0.0241375
20.7        0.0209938
20.8        0.0180755
20.9        0.0170109
21          0.0155248
21.1        0.0136543
21.2        0.0142473
21.3        0.0165788
21.4        0.0171878
21.5        0.0157739
21.6        0.0151995
21.7        0.0146179
21.8        0.0147242
21.9        0.0157467
22          0.0157681
22.1        0.0172544
22.2        0.0182534
22.3        0.0195445
22.4        0.0193042
22.5        0.0176983
22.6        0.0156693
22.7        0.0125119
22.8        0.0108414
22.9        0.0108347
23         0.00982555
23.1       0.00867901
23.2        0.0076539
23.3       0.00796391
23.4       0.00946072
23.5       0.00999432
23.6       0.00993445
23.7        0.0102435
23.8        0.0102125
23.9       0.00962688
24          0.0098031
24.1        0.0120931
24.2        0.0136878
24.3        0.0152746
24.4        0.0156153
24.5        0.0134641
24.6        0.0118544
24.7        0.0100857
24.8        0.0100384
24.9        0.0111652
25          0.0116878
25.1        0.0102056
25.2       0.00781729
25.3       0.00747627
25.4       0.00778231
25.5       0.00797574
25.6       0.00952178
25.7        0.0119743
25.8        0.0127835
25.9        0.0126158
26          0.0129857
26.1        0.0132464
26.2        0.0135801
26.3        0.0125932
26.4        0.0130662
26.5        0.0146572
26.6        0.0172341
26.7        0.0174949
26.8        0.0153046
26.9        0.0126737
27          0.0112211
27.1        0.0111484
27.2       0.00993455
27.3       0.00859201
27.4        0.0081387
27.5       0.00843876
27.6       0.00842328
27.7       0.00894908
27.8       0.00801088
27.9       0.00799452
28         0.00758277
28.1       0.00635668
28.2       0.00486581
28.3       0.00428027
28.4       0.00469925
28.5       0.00731518
28.6       0.00789791
28.7       0.00660721
28.8       0.00530152
28.9       0.00428362
29         0.00460581
29.1        0.0059005
29.2       0.00620443
29.3       0.00786258
29.4       0.00912235
29.5        0.0101221
29.6        0.0108977
29.7         0.011397
29.8        0.0122151
29.9        0.0110993
30           0.010333
30.1       0.00896813
30.2       0.00820716
30.3       0.00857493
30.4       0.00813951
30.5       0.00695998
30.6         0.005847
30.7       0.00569012
30.8        0.0079248
30.9        0.0100143
31         0.00971637
31.1       0.00916877
31.2       0.00927771
31.3       0.00906954
31.4       0.00962927
31.5        0.0103962
31.6        0.0124089
31.7        0.0138171
31.8         0.015462
31.9        0.0166193
32          0.0181499
32.1        0.0203238
32.2        0.0208795
32.3        0.0222511
32.4        0.0230119
32.5        0.0233191
32.6        0.0231003
32.7        0.0228266
32.8         0.022144
32.9         0.020948
33          0.0179014
33.1        0.0155965
33.2        0.0159419
33.3        0.0183887
33.4        0.0186967
33.5        0.0186585
33.6        0.0175013
33.7        0.0160128
33.8        0.0137081
33.9        0.0142092
34          0.0154643
34.1         0.014458
34.2         0.012434
34.3         0.010835
34.4       0.00949418
34.5       0.00882046
34.6       0.00980676
34.7        0.0111377
34.8        0.0113045
34.9        0.0139059
35          0.0159244
35.1        0.0183352
35.2        0.0190376
35.3        0.0194465
35.4        0.0197974
35.5        0.0199772
35.6        0.0196788
35.7        0.0185152
35.8        0.0186545
35.9        0.0206777
36           0.021999
36.1        0.0224865
36.2        0.0229404
36.3        0.0256274
36.4        0.0270787
36.5        0.0295735
36.6        0.0307216
36.7         0.030481
36.8        0.0303536
36.9         0.031612
37          0.0318982
37.1        0.0297757
37.2        0.0324471
37.3        0.0380998
37.4        0.0402451
37.5        0.0418716
37.6        0.0431124
37.7        0.0418116
37.8        0.0414815
37.9        0.0381832
38          0.0359208
38.1         0.035512
38.2         0.036203
38.3        0.0366579
38.4        0.0402081
38.5        0.0421748
38.6        0.0411783
38.7        0.0365012
38.8        0.0313566
38.9        0.0267051
39          0.0264045
39.1         0.028845
39.2        0.0296549
39.3        0.0281162
39.4        0.0283976
39.5        0.0298507
39.6         0.030279
39.7        0.0341499
39.8        0.0387428
39.9        0.0385329
40          0.0378302
40.1        0.0357784
40.2        0.0314324
40.3        0.0252199
40.4        0.0189026
40.5         0.015927
40.6        0.0151238
40.7        0.0153607
40.8        0.0147341
40.9        0.0131473
41          0.0103253
41.1        0.0084501
41.2       0.00864877
41.3        0.0107175
41.4        0.0111148
41.5         0.011163
41.6        0.0100368
41.7        0.0105437
41.8        0.0107413
41.9        0.0110073
42          0.0114209
42.1       0.00995402
42.2       0.00899109
42.3       0.00781192
42.4       0.00858609
42.5        0.0101896
42.6        0.0120649
42.7         0.014517
42.8        0.0151668
42.9        0.0168561
43          0.0163276
43.1        0.0156006
43.2         0.014833
43.3         0.012957
43.4        0.0110269
43.5       0.00954328
43.6       0.00827381
43.7       0.00734641
43.8       0.00732933
43.9       0.00885755
44          0.0106527
44.1        0.0115762
44.2        0.0108595
44.3          0.01102
44.4       0.00946796
44.5       0.00864812
44.6       0.00987971
44.7       0.00982955
44.8       0.00861999
44.9        0.0075867
45         0.00765406
45.1       0.00789722
45.2       0.00997996
45.3        0.0138858
45.4        0.0172704
45.5        0.0194279
45.6        0.0239415
45.7        0.0299428
45.8        0.0349426
45.9        0.0361802
46          0.0376152
46.1        0.0414645
46.2        0.0466459
46.3        0.0514989
46.4        0.0570192
46.5        0.0584576
46.6        0.0625391
46.7        0.0610831
46.8        0.0587884
46.9        0.0586527
47           0.064152
47.1         0.071752
47.2        0.0729238
47.3        0.0706365
47.4        0.0698462
47.5        0.0645945
47.6        0.0587148
47.7         0.059409
47.8        0.0647247
47.9        0.0730507
48          0.0768873
48.1        0.0818592
48.2        0.0876789
48.3        0.0889713
48.4        0.0844957
48.5        0.0756342
48.6        0.0683201
48.7        0.0620618
48.8        0.0596129
48.9         0.058056
49           0.055163
49.1        0.0549923
49.2        0.0536868
49.3         0.052467
49.4        0.0520299
49.5        0.0530634
49.6        0.0565282
49.7         0.059968
49.8        0.0627601
49.9        0.0614577
50          0.0622797
50.1        0.0602371
50.2        0.0562048
50.3        0.0509417
50.4        0.0477796
50.5        0.0468315
50.6        0.0461805
50.7        0.0498463
50.8        0.0530189
50.9        0.0572838
51          0.0585736
51.1         0.055367
51.2        0.0535555
51.3        0.0584394
51.4         0.058804
51.5        0.0549301
51.6        0.0508052
51.7        0.0453576
51.8        0.0426898
51.9        0.0431232
52           0.044795
52.1        0.0446629
52.2        0.0449381
52.3         0.044851
52.4        0.0446099
52.5         0.041255
52.6        0.0413222
52.7        0.0462791
52.8        0.0499107
52.9        0.0483042
53          0.0459554
53.1        0.0442191
53.2        0.0434598
53.3        0.0445906
53.4        0.0481935
53.5        0.0495769
53.6        0.0512686
53.7         0.053074
53.8        0.0563351
53.9        0.0621483
54          0.0622798
54.1        0.0567788
54.2        0.0537612
54.3        0.0544038
54.4         0.050488
54.5        0.0469515
54.6        0.0406724
54.7        0.0355713
54.8        0.0304796
54.9        0.0274389
55          0.0261893
55.1        0.0265614
55.2        0.0267192
55.3        0.0265305
55.4        0.0264026
55.5        0.0285194
55.6        0.0301657
55.7        0.0299765
55.8        0.0310108
55.9        0.0338504
56          0.0361662
56.1        0.0372835
56.2        0.0416066
56.3        0.0480568
56.4        0.0533148
56.5        0.0568756
56.6        0.0572941
56.7        0.0559479
56.8        0.0577668
56.9        0.0611793
57           0.060802
57.1         0.060918
57.2        0.0645962
57.3        0.0715311
57.4         0.074051
57.5        0.0746709
57.6        0.0763576
57.7        0.0778455
57.8        0.0810691
57.9        0.0801096
58          0.0757791
58.1        0.0711765
58.2        0.0652665
58.3        0.0588985
58.4         0.057537
58.5        0.0596917
58.6        0.0620728
58.7        0.0639667
58.8        0.0594831
58.9        0.0572773
59          0.0569305
59.1         0.057792
59.2        0.0546364
59.3         0.049333
59.4        0.0459063
59.5        0.0423257
59.6        0.0399399
59.7        0.0385183
59.8        0.0409982
59.9        0.0455683
60          0.0497197
60.1         0.050501
60.2        0.0497692
60.3        0.0525765
60.4        0.0538234
60.5        0.0523879
60.6        0.0508156
60.7        0.0512821
60.8        0.0504748
60.9        0.0510112
61          0.0514934
61.1         0.049382
61.2        0.0472364
61.3        0.0489562
61.4        0.0498162
61.5        0.0494653
61.6        0.0457314
61.7        0.0421845
61.8        0.0418798
61.9        0.0425605
62          0.0423589
62.1        0.0419592
62.2        0.0424824
62.3        0.0498191
62.4         0.054533
62.5        0.0590231
62.6         0.060092
62.7        0.0599749
62.8         0.061584
62.9        0.0674504
63          0.0693832
63.1        0.0685617
63.2        0.0687045
63.3        0.0688436
63.4         0.068669
63.5        0.0707185
63.6        0.0684777
63.7        0.0616582
63.8        0.0585238
63.9        0.0613948
64          0.0635048
64.1        0.0638745
64.2        0.0620243
64.3        0.0610806
64.4        0.0620083
64.5        0.0645578
64.6        0.0621951
64.7        0.0610793
64.8        0.0604439
64.9        0.0557504
65          0.0505253
65.1        0.0440915
65.2        0.0404781
65.3        0.0411032
65.4        0.0438832
65.5         0.044022
65.6        0.0421319
65.7        0.0401622
65.8        0.0402627
65.9        0.0439225
66           0.045228
66.1        0.0445972
66.2        0.0421286
66.3        0.0432526
66.4        0.0450935
66.5         0.045011
66.6        0.0429511
66.7        0.0417625
66.8        0.0394383
66.9        0.0401548
67          0.0429694
67.1        0.0480969
67.2        0.0521239
67.3         0.054155
67.4        0.0557377
67.5        0.0560681
67.6        0.0538962
67.7        0.0564254
67.8        0.0581515
67.9        0.0583466
68          0.0602438
68.1        0.0619709
68.2        0.0598189
68.3        0.0571517
68.4         0.053001
68.5        0.0457689
68.6        0.0407474
68.7        0.0352728
68.8        0.0330879
68.9        0.0354687
69          0.0352033
69.1        0.0335926
69.2        0.0285464
69.3        0.0214362
69.4        0.0159471
69.5        0.0145976
69.6        0.0172713
69.7        0.0211203
69.8        0.0241704
69.9        0.0284641
70          0.0293447
70.1        0.0263494
70.2        0.0242969
70.3        0.0237012
70.4        0.0241447
70.5        0.0254934
70.6        0.0280517
70.7        0.0313796
70.8        0.0343359
70.9        0.0357055
71          0.0335469
71.1        0.0328244
71.2        0.0339993
71.3        0.0417343
71.4        0.0490359
71.5        0.0561144
71.6         0.060847
71.7        0.0667784
71.8         0.074879
71.9        0.0837676
72          0.0904218
72.1        0.0946051
72.2         0.103424
72.3          0.10956
72.4         0.106295
72.5         0.106757
72.6         0.104448
72.7         0.096653
72.8        0.0962842
72.9         0.103655
73            0.11164
73.1         0.117765
73.2          0.11732
73.3         0.112706
73.4         0.105962
73.5         0.101921
73.6         0.100247
73.7        0.0928321
73.8        0.0856081
73.9        0.0791815
74          0.0787776
74.1        0.0772612
74.2        0.0742048
74.3        0.0738931
74.4        0.0740255
74.5        0.0720979
74.6        0.0713956
74.7        0.0680398
74.8        0.0657491
74.9        0.0675214
75           0.071773
75.1        0.0779031
75.2        0.0795532
75.3        0.0740699
75.4        0.0700545
75.5         0.067738
75.6        0.0686569
75.7        0.0668811
75.8        0.0642878
75.9         0.068349
76          0.0732587
76.1        0.0720536
76.2        0.0663968
76.3        0.0621862
76.4        0.0614333
76.5        0.0594816
76.6        0.0565753
76.7        0.0536612
76.8        0.0536332
76.9        0.0571765
77          0.0628436
77.1        0.0680221
77.2        0.0681207
77.3        0.0683261
77.4        0.0691681
77.5        0.0695908
77.6        0.0672775
77.7        0.0650354
77.8        0.0620624
77.9        0.0616867
78          0.0672745
78.1        0.0756521
78.2        0.0779465
78.3        0.0776785
78.4         0.073156
78.5        0.0688984
78.6        0.0664927
78.7        0.0657234
78.8        0.0663514
78.9        0.0667326
79           0.066848
79.1        0.0668316
79.2        0.0672401
79.3        0.0708658
79.4        0.0717788
79.5        0.0753643
79.6        0.0766077
79.7        0.0752364
79.8        0.0741507
79.9        0.0762848
80           0.073576
80.1        0.0695798
80.2        0.0608138
80.3        0.0500027
80.4        0.0408246
80.5        0.0344466
80.6        0.0319221
80.7        0.0330681
80.8        0.0339657
80.9        0.0358595
81          0.0368364
81.1        0.0353527
81.2        0.0326984
81.3        0.0315153
81.4        0.0330411
81.5        0.0355842
81.6        0.0365687
81.7        0.0369611
81.8        0.0369768
81.9        0.0359489
82          0.0345784
82.1         0.035591
82.2        0.0383257
82.3        0.0452799
82.4         0.049999
82.5        0.0517199
82.6        0.0560074
82.7        0.0629777
82.8        0.0669129
82.9        0.0703146
83          0.0763422
83.1        0.0848394
83.2        0.0908458
83.3        0.0967566
83.4        0.0993022
83.5         0.100084
83.6         0.098517
83.7        0.0970607
83.8        0.0948789
83.9        0.0908384
84          0.0886827
84.1        0.0864043
84.2        0.0830535
84.3         0.083252
84.4        0.0827508
84.5         0.078647
84.6        0.0809081
84.7        0.0810607
84.8        0.0792565
84.9         0.077978
85          0.0777803
85.1        0.0774046
85.2        0.0767382
85.3        0.0745217
85.4        0.0751823
85.5        0.0756501
85.6        0.0694757
85.7        0.0617168
85.8        0.0587031
85.9        0.0602925
86           0.062653
86.1        0.0646658
86.2        0.0697597
86.3        0.0766646
86.4        0.0773634
86.5        0.0727523
86.6        0.0722081
86.7        0.0698061
86.8        0.0703381
86.9        0.0674049
87          0.0671068
87.1         0.065266
87.2        0.0646943
87.3        0.0627884
87.4        0.0609528
87.5        0.0646778
87.6        0.0684243
87.7        0.0703235
87.8        0.0688426
87.9        0.0673361
88          0.0666418
88.1        0.0660198
88.2        0.0699062
88.3          0.07285
88.4        0.0742714
88.5        0.0759554
88.6        0.0768275
88.7        0.0778275
88.8        0.0792597
88.9        0.0844568
89          0.0856854
89.1        0.0845083
89.2        0.0864035
89.3        0.0911367
89.4        0.0880927
89.5        0.0852606
89.6        0.0815046
89.7        0.0757984
89.8        0.0716067
89.9        0.0686799
90          0.0684017
90.1        0.0691784
90.2        0.0684534
90.3        0.0686094
90.4        0.0687073
90.5        0.0673752
90.6        0.0657636
90.7         0.061163
90.8        0.0578379
90.9        0.0549733
91          0.0560691
91.1        0.0561879
91.2        0.0577273
91.3        0.0619869
91.4         0.068268
91.5        0.0733388
91.6         0.079938
91.7        0.0886016
91.8        0.0989486
91.9         0.113619
92           0.122361
92.1         0.121979
92.2         0.114571
92.3         0.107664
92.4         0.107368
92.5         0.116437
92.6         0.120899
92.7         0.121293
92.8         0.116115
92.9         0.111852
93           0.107634
93.1         0.106499
93.2          0.11204
93.3         0.120591
93.4         0.134338
93.5         0.145052
93.6         0.147917
93.7         0.146688
93.8         0.147148
93.9          0.14939
94            0.14682
94.1         0.141471
94.2         0.140543
94.3         0.136446
94.4         0.131775
94.5         0.122902
94.6         0.117383
94.7         0.114002
94.8          0.11181
94.9         0.110348
95           0.103475
95.1        0.0968612
95.2        0.0911849
95.3        0.0870154
95.4         0.083231
95.5        0.0840952
95.6        0.0848579
95.7        0.0838448
95.8         0.081174
95.9        0.0812203
96          0.0826181
96.1        0.0852026
96.2        0.0857932
96.3        0.0851014
96.4        0.0838743
96.5        0.0835566
96.6        0.0852066
96.7         0.084154
96.8        0.0839574
96.9        0.0837773
97          0.0822801
97.1        0.0858446
97.2        0.0899493
97.3        0.0910796
97.4         0.091698
97.5        0.0929389
97.6        0.0958772
97.7        0.0993676
97.8          0.10371
97.9         0.108512
98           0.106249
98.1        0.0995224
98.2         0.096339
98.3        0.0913155
98.4        0.0840269
98.5        0.0763675
98.6        0.0744865
98.7        0.0764848
98.8        0.0821127
98.9        0.0846741
99          0.0831583
99.1        0.0849828
99.2        0.0855303
99.3        0.0911907
99.4        0.0988614
99.5         0.103373
99.6         0.105045
99.7         0.105161
99.8         0.104128
99.9         0.103248
100          0.101493
100.1       0.0989031
100.2       0.0915592
100.3        0.084851
100.4       0.0839489
100.5       0.0850371
100.6       0.0881613
100.7       0.0924324
100.8       0.0974963
100.9       0.0971953
101         0.0989365
101.1        0.095893
101.2       0.0922144
101.3       0.0891009
101.4       0.0898458
101.5       0.0947694
101.6       0.0988822
101.7        0.102561
101.8        0.106172
101.9        0.104933
102          0.109397
102.1        0.114785
102.2        0.120786
102.3        0.128464
102.4        0.124298
102.5        0.119526
102.6        0.117755
102.7        0.116877
102.8         0.11878
102.9        0.118648
103          0.119995
103.1        0.120275
103.2        0.120259
103.3        0.126209
103.4        0.133837
103.5        0.140686
103.6        0.137711
103.7          0.1317
103.8        0.130925
103.9        0.131764
104          0.137166
104.1        0.144891
104.2         0.15014
104.3        0.145673
104.4        0.139325
104.5        0.137613
104.6        0.142212
104.7        0.150188
104.8        0.146917
104.9        0.142793
105          0.142011
105.1        0.140468
105.2        0.140745
105.3        0.139214
105.4        0.140273
105.5        0.142312
105.6        0.147388
105.7         0.15438
105.8        0.159872
105.9         0.15617
106          0.149651
106.1        0.146873
106.2        0.150575
106.3        0.153626
106.4        0.158357
106.5        0.158006
106.6         0.14947
106.7        0.137722
106.8        0.132861
106.9        0.136362
107          0.144742
107.1        0.152221
107.2        0.158105
107.3         0.16377
107.4        0.166637
107.5        0.168234
107.6        0.170514
107.7        0.176405
107.8        0.172179
107.9        0.165329
108          0.167639
108.1        0.175717
108.2        0.177006
108.3        0.168789
108.4        0.159389
108.5        0.160837
108.6         0.16446
108.7        0.167839
108.8        0.168819
108.9        0.167376
109          0.163106
109.1        0.154073
109.2        0.148972
109.3        0.149683
109.4        0.151768
109.5        0.149366
109.6        0.142884
109.7        0.139789
109.8        0.138849
109.9        0.134052
110          0.128161
110.1        0.121795
110.2        0.122022
110.3         0.11841
110.4        0.112508
110.5        0.108669
110.6        0.102905
110.7       0.0945915
110.8       0.0893848
110.9       0.0862365
111         0.0863302
111.1        0.084341
111.2       0.0803711
111.3       0.0726206
111.4       0.0680591
111.5       0.0695172
111.6        0.072563
111.7       0.0786078
111.8       0.0818789
111.9       0.0819404
112         0.0853014
112.1       0.0913596
112.2       0.0946016
112.3       0.0885573
112.4       0.0851235
112.5       0.0799071
112.6       0.0801797
112.7       0.0860232
112.8       0.0855601
112.9       0.0851682
113         0.0844577
113.1       0.0815535
113.2        0.079773
113.3       0.0788454
113.4       0.0847727
113.5       0.0935596
113.6       0.0975257
113.7       0.0944818
113.8         0.09559
113.9         0.10032
114          0.107529
114.1        0.116761
114.2         0.13119
114.3        0.150781
114.4        0.165805
114.5        0.176794
114.6        0.177501
114.7        0.170643
114.8        0.165256
114.9        0.170205
115          0.167852
115.1        0.164605
115.2        0.159779
115.3        0.157787
115.4        0.152823
115.5        0.145921
115.6        0.141188
115.7        0.145589
115.8        0.147692
115.9        0.148322
116          0.143156
116.1        0.137074
116.2        0.134324
116.3        0.137702
116.4        0.141847
116.5          0.1419
116.6        0.142566
116.7        0.144428
116.8        0.143801
116.9        0.142445
117          0.141458
117.1        0.142483
117.2        0.147187
117.3        0.155088
117.4        0.162892
117.5        0.170953
117.6        0.172554
117.7        0.172695
117.8        0.173166
117.9         0.17282
118          0.179465
118.1         0.18759
118.2        0.191566
118.3        0.190701
118.4        0.192545
118.5        0.193102
118.6        0.197789
118.7        0.209529
118.8        0.221719
118.9        0.225354
119          0.224817
119.1        0.233365
119.2        0.242671
119.3        0.252707
119.4        0.264335
119.5        0.270882
119.6         0.27286
119.7        0.269389
119.8        0.264903
119.9        0.261429
120          0.257751
120.1        0.246812
120.2        0.232195
120.3        0.218797
120.4        0.201879
120.5        0.197871
120.6        0.193451
120.7        0.181183
120.8        0.172304
120.9        0.160907
121          0.149732
121.1        0.142538
121.2        0.139201
121.3        0.139523
121.4        0.141509
121.5        0.141065
121.6        0.137361
121.7        0.125141
121.8        0.125154
121.9        0.134774
122          0.142006
122.1        0.142193
122.2         0.14386
122.3        0.146235
122.4        0.154761
122.5        0.167726
122.6        0.171697
122.7        0.167476
122.8        0.159269
122.9        0.151109
123          0.150205
123.1        0.155075
123.2        0.158078
123.3         0.16315
123.4        0.166424
123.5        0.166814
123.6        0.162795
123.7        0.157187
123.8        0.154447
123.9        0.152596
124          0.150402
124.1        0.149877
124.2        0.152542
124.3        0.152292
124.4        0.148678
124.5        0.148191
124.6        0.149421
124.7        0.147277
124.8        0.152844
124.9         0.16979
125          0.177717
125.1        0.179311
125.2        0.179401
125.3        0.172938
125.4        0.173169
125.5        0.176081
125.6        0.177949
125.7        0.176074
125.8        0.171748
125.9        0.168545
126           0.16582
126.1        0.167543
126.2        0.165034
126.3        0.160485
126.4        0.154203
126.5        0.155847
126.6        0.158381
126.7        0.159759
126.8        0.160007
126.9         0.16097
127          0.165142
127.1        0.168638
127.2        0.167284
127.3        0.164874
127.4        0.167414
127.5        0.178007
127.6        0.186826
127.7        0.195488
127.8        0.199613
127.9        0.191551
128          0.186471
128.1        0.187776
128.2         0.18546
128.3        0.183356
128.4        0.181134
128.5        0.177288
128.6        0.170858
128.7        0.165687
128.8        0.169101
128.9        0.171133
129          0.171708
129.1        0.174815
129.2        0.170414
129.3        0.171922
129.4        0.172079
129.5        0.177699
129.6        0.182067
129.7        0.185531
129.8         0.18782
129.9        0.186192
130          0.179633
130.1        0.182044
130.2        0.193964
130.3         0.20909
130.4         0.22042
130.5        0.230915
130.6        0.240705
130.7        0.251912
130.8        0.262498
130.9        0.266265
131          0.266808
131.1        0.268262
131.2        0.269419
131.3        0.267523
131.4         0.26375
131.5        0.266112
131.6        0.276339
131.7        0.284506
131.8         0.28818
131.9        0.292435
132           0.30063
132.1        0.301628
132.2        0.292814
132.3        0.285397
132.4        0.282905
132.5        0.282594
132.6        0.287363
132.7        0.281622
132.8        0.281346
132.9        0.276328
133          0.273168
133.1        0.269547
133.2        0.260937
133.3        0.259691
133.4         0.26624
133.5        0.271011
133.6        0.271294
133.7        0.269394
133.8        0.268626
133.9        0.264101
134          0.263511
134.1        0.265413
134.2        0.260533
134.3        0.249148
134.4        0.238196
134.5        0.231429
134.6        0.235345
134.7         0.24257
134.8        0.242865
134.9        0.246127
135          0.247606
135.1        0.251626
135.2         0.25218
135.3        0.248999
135.4        0.248751
135.5        0.246493
135.6        0.246611
135.7        0.249468
135.8        0.248659
135.9        0.239802
136          0.237521
136.1        0.238054
136.2        0.236987
136.3        0.229612
136.4        0.235776
136.5        0.244047
136.6        0.246245
136.7        0.245431
136.8        0.246692
136.9         0.25583
137          0.264059
137.1        0.264406
137.2        0.254316
137.3        0.244017
137.4        0.242415
137.5        0.242522
137.6        0.241655
137.7        0.245601
137.8        0.255256
137.9        0.262545
138           0.26094
138.1        0.251859
138.2        0.247231
138.3        0.241964
138.4        0.235049
138.5        0.232719
138.6        0.235096
138.7         0.23854
138.8        0.235082
138.9        0.230786
139          0.229393
139.1        0.229885
139.2         0.22491
139.3         0.22353
139.4        0.233844
139.5        0.251462
139.6        0.265928
139.7        0.271306
139.8        0.269402
139.9        0.260826
140          0.251178
140.1        0.253207
140.2        0.258371
140.3        0.266737
140.4        0.272611
140.5        0.269593
140.6        0.272438
140.7        0.286154
140.8        0.294805
140.9        0.304221
141           0.30066
141.1          0.2967
141.2        0.293315
141.3        0.292433
141.4        0.286129
141.5        0.277472
141.6         0.27452
141.7        0.269478
141.8        0.268986
141.9        0.272797
142          0.276328
142.1        0.277251
142.2        0.271755
142.3        0.260989
142.4        0.254621
142.5        0.260432
142.6        0.261774
142.7        0.259996
142.8        0.247457
142.9          0.2349
143          0.231676
143.1        0.230091
143.2        0.230811
143.3        0.227254
143.4        0.219587
143.5        0.207605
143.6         0.19948
143.7        0.193474
143.8        0.193993
143.9         0.19304
144          0.192363
144.1        0.197415
144.2        0.202707
144.3        0.200134
144.4        0.191504
144.5         0.17945
144.6        0.173576
144.7        0.172897
144.8        0.167744
144.9        0.159334
145          0.157115
145.1        0.154772
145.2        0.154968
145.3        0.155963
145.4        0.151681
145.5        0.156264
145.6         0.16489
145.7        0.177412
145.8        0.180151
145.9        0.171398
146          0.165207
146.1        0.164955
146.2        0.177366
146.3        0.189567
146.4        0.195154
146.5        0.192151
146.6         0.18326
146.7        0.187384
146.8        0.206483
146.9        0.236525
147          0.258168
147.1        0.261824
147.2        0.263039
147.3        0.259632
147.4        0.258699
147.5         0.26169
147.6        0.270531
147.7        0.286911
147.8        0.297824
147.9        0.301324
148          0.305047
148.1        0.307083
148.2           0.314
148.3         0.31698
148.4        0.323761
148.5        0.334322
148.6        0.341547
148.7        0.348723
148.8        0.354646
148.9        0.363146
149          0.360185
149.1         0.34196
149.2        0.328603
149.3          0.3265
149.4        0.342533
149.5        0.362128
149.6        0.368502
149.7        0.367451
149.8        0.368035
149.9        0.372003
150          0.382306
150.1        0.390496
150.2        0.398076
150.3        0.407018
150.4        0.412208
150.5        0.400909
150.6        0.394697
150.7        0.392727
150.8        0.396955
150.9        0.407565
151          0.416939
151.1        0.421317
151.2        0.420151
151.3        0.422844
151.4        0.419146
151.5        0.414655
151.6        0.407979
151.7        0.420742
151.8         0.44803
151.9        0.475591
152          0.485946
152.1        0.469008
152.2        0.445606
152.3        0.419469
152.4        0.392765
152.5        0.378936
152.6        0.372155
152.7        0.369119
152.8        0.363579
152.9        0.345256
153          0.327018
153.1        0.315285
153.2        0.310626
153.3        0.301472
153.4        0.305684
153.5        0.307557
153.6        0.311387
153.7        0.314531
153.8        0.317584
153.9        0.337796
154          0.353654
154.1          0.3766
154.2        0.392957
154.3        0.397087
154.4        0.405067
154.5        0.414447
154.6         0.42185
154.7        0.430245
154.8        0.446219
154.9        0.468854
155          0.489636
155.1        0.508265
155.2        0.535788
155.3        0.545095
155.4        0.530174
155.5        0.513921
155.6        0.520244
155.7        0.557057
155.8        0.576525
155.9        0.580157
156          0.581142
156.1        0.569631
156.2        0.561066
156.3        0.565543
156.4        0.585306
156.5         0.59145
156.6        0.588154
156.7        0.553275
156.8        0.530998
156.9         0.53501
157          0.538617
157.1        0.545359
157.2        0.550712
157.3        0.563402
157.4        0.577304
157.5        0.580315
157.6        0.579513
157.7        0.559374
157.8        0.553388
157.9        0.552872
158          0.559366
158.1        0.566772
158.2        0.596945
158.3        0.629503
158.4        0.640443
158.5        0.619957
158.6        0.605851
158.7        0.597111
158.8        0.590068
158.9        0.567324
159          0.547347
159.1        0.531493
159.2         0.52487
159.3        0.526928
159.4        0.529741
159.5          0.5191
159.6        0.488682
159.7        0.464149
159.8        0.459562
159.9        0.464023
160          0.478784
160.1         0.48409
160.2        0.472397
160.3        0.438361
160.4        0.426634
160.5        0.425679
160.6        0.421635
160.7        0.423292
160.8        0.414473
160.9        0.400893
161          0.389867
161.1        0.385034
161.2        0.375628
161.3        0.357716
161.4        0.340821
161.5        0.333797
161.6        0.337071
161.7        0.344003
161.8        0.351604
161.9        0.351967
162          0.350633
162.1        0.365309
162.2        0.377519
162.3        0.385874
162.4        0.382014
162.5        0.371901
162.6        0.366815
162.7        0.376445
162.8        0.373341
162.9        0.366692
163          0.364598
163.1         0.37367
163.2        0.377255
163.3        0.378733
163.4        0.383576
163.5        0.385593
163.6        0.373722
163.7          0.3648
163.8        0.372303
163.9        0.385041
164          0.398703
164.1        0.409858
164.2        0.416134
164.3        0.415593
164.4        0.418893
164.5        0.424776
164.6         0.42423
164.7        0.425503
164.8        0.422304
164.9        0.426531
165          0.437028
165.1        0.446371
165.2        0.440509
165.3        0.435028
165.4        0.429939
165.5        0.411678
165.6        0.408647
165.7        0.428254
165.8        0.442428
165.9        0.437151
166          0.419711
166.1         0.41349
166.2        0.423421
166.3         0.43566
166.4         0.43413
166.5         0.42991
166.6        0.426064
166.7        0.416798
166.8        0.424531
166.9        0.442923
167           0.45393
167.1        0.461138
167.2        0.447756
167.3        0.434929
167.4        0.438241
167.5        0.442406
167.6        0.436433
167.7        0.425553
167.8        0.428481
167.9        0.428678
168          0.417821
168.1        0.404863
168.2        0.404094
168.3        0.413915
168.4        0.415119
168.5        0.417861
168.6        0.437204
168.7        0.448207
168.8        0.456845
168.9         0.46778
169          0.467578
169.1        0.470779
169.2        0.472197
169.3        0.469739
169.4        0.457337
169.5        0.447052
169.6        0.425367
169.7         0.41593
169.8        0.417147
169.9        0.418362
170           0.43164
170.1        0.446448
170.2        0.461166
170.3        0.491038
170.4        0.521292
170.5        0.547037
170.6        0.562041
170.7        0.563876
170.8        0.575012
170.9        0.588904
171          0.607997
171.1        0.604033
171.2        0.607128
171.3        0.622431
171.4         0.63429
171.5        0.625024
171.6        0.620145
171.7         0.62856
171.8        0.642347
171.9        0.648375
172          0.640742
172.1        0.634868
172.2        0.651341
172.3        0.680893
172.4        0.687889
172.5         0.69144
172.6        0.700917
172.7        0.701934
172.8        0.681165
172.9        0.666833
173          0.676181
173.1        0.681894
173.2        0.667956
173.3        0.656687
173.4        0.658747
173.5        0.675802
173.6        0.669827
173.7        0.645443
173.8        0.626836
173.9        0.620226
174          0.610893
174.1        0.607794
174.2        0.598215
174.3        0.584885
174.4         0.57143
174.5        0.564043
174.6        0.555971
174.7        0.532162
174.8        0.518243
174.9        0.515586
175          0.518983
175.1        0.516778
175.2        0.495927
175.3        0.476023
175.4        0.470401
175.5        0.490215
175.6         0.50242
175.7        0.492408
175.8        0.479034
175.9        0.461142
176          0.445561
176.1         0.44416
176.2        0.440529
176.3        0.440342
176.4        0.438327
176.5        0.435189
176.6        0.431316
176.7        0.432269
176.8        0.436382
176.9        0.444799
177          0.446501
177.1        0.431865
177.2        0.421577
177.3        0.405171
177.4        0.397714
177.5        0.391437
177.6        0.382497
177.7        0.376667
177.8        0.385208
177.9        0.394886
178           0.40338
178.1        0.407482
178.2        0.402726
178.3        0.396915
178.4        0.402271
178.5        0.417477
178.6        0.429549
178.7        0.439149
178.8        0.451545
178.9        0.453668
179          0.456293
179.1        0.471499
179.2        0.481712
179.3        0.486079
179.4        0.494379
179.5          0.5093
179.6        0.523145
179.7        0.520019
179.8        0.516712
179.9        0.509479
180          0.514292
180.1        0.513785
180.2        0.514103
180.3        0.514621
180.4        0.515033
180.5        0.501125
180.6        0.481299
180.7        0.476892
180.8        0.472845
180.9        0.468897
181          0.463844
181.1        0.461149
181.2         0.46427
181.3        0.478193
181.4        0.478038
181.5        0.462315
181.6        0.445836
181.7        0.436966
181.8        0.435419
181.9        0.433455
182          0.430259
182.1        0.437596
182.2        0.435661
182.3         0.43018
182.4        0.420079
182.5        0.405557
182.6        0.397019
182.7        0.398178
182.8        0.398089
182.9        0.411949
183          0.431693
183.1        0.437145
183.2        0.438864
183.3         0.43888
183.4        0.451271
183.5        0.468052
183.6        0.482959
183.7        0.491669
183.8        0.493414
183.9        0.496625
184          0.482971
184.1         0.46559
184.2        0.464854
184.3         0.48169
184.4        0.507287
184.5        0.519135
184.6         0.52339
184.7        0.533075
184.8        0.539173
184.9        0.528709
185          0.525213
185.1        0.529598
185.2        0.513961
185.3        0.498532
185.4        0.487003
185.5        0.486379
185.6        0.471164
185.7        0.437888
185.8        0.427826
185.9        0.427775
186          0.447704
186.1        0.451986
186.2        0.440947
186.3        0.425853
186.4        0.423895
186.5         0.43051
186.6        0.432942
186.7        0.433011
186.8        0.430302
186.9        0.430814
187          0.442089
187.1         0.44938
187.2        0.451919
187.3        0.457789
187.4        0.475549
187.5        0.499724
187.6        0.506258
187.7        0.515129
187.8        0.528725
187.9        0.537337
188          0.547739
188.1        0.565371
188.2        0.582367
188.3        0.606966
188.4         0.62539
188.5        0.630435
188.6         0.63486
188.7         0.61993
188.8        0.609577
188.9        0.607412
189          0.622729
189.1        0.631463
189.2         0.61403
189.3        0.600746
189.4        0.609584
189.5        0.638212
189.6        0.646374
189.7        0.656389
189.8        0.662908
189.9        0.669977
190          0.694142
190.1        0.690361
190.2        0.691764
190.3        0.682041
190.4        0.676906
190.5        0.690667
190.6        0.712994
190.7        0.741946
190.8        0.764156
190.9        0.775222
191          0.787552
191.1        0.795118
191.2        0.796793
191.3        0.786917
191.4        0.768235
191.5        0.769456
191.6        0.784566
191.7        0.775087
191.8        0.771671
191.9        0.777937
192           0.77293
192.1         0.79267
192.2        0.797511
192.3        0.808388
192.4        0.811152
192.5         0.82469
192.6        0.863705
192.7        0.888757
192.8        0.898406
192.9        0.895227
193          0.870915
193.1        0.836928
193.2        0.826788
193.3        0.804707
193.4        0.784506
193.5        0.773666
193.6        0.773767
193.7        0.773209
193.8        0.756302
193.9        0.737339
194          0.742735
194.1        0.761467
194.2        0.776368
194.3        0.779254
194.4        0.772706
194.5        0.760112
194.6        0.753509
194.7        0.755239
194.8        0.759886
194.9        0.773727
195          0.782156
195.1        0.790907
195.2        0.801768
195.3        0.809618
195.4        0.820729
195.5        0.830293
195.6        0.841032
195.7        0.833267
195.8        0.819132
195.9        0.824154
196          0.823588
196.1        0.802124
196.2        0.779287
196.3        0.761022
196.4        0.766531
196.5        0.777178
196.6        0.773801
196.7        0.784508
196.8        0.806741
196.9        0.811294
197          0.818754
197.1        0.820514
197.2        0.815746
197.3        0.819606
197.4        0.826968
197.5        0.829093
197.6        0.811595
197.7        0.802042
197.8         0.80145
197.9        0.798462
198          0.803945
198.1        0.823892
198.2        0.814768
198.3        0.773785
198.4        0.741998
198.5        0.715976
198.6         0.71211
198.7        0.711995
198.8        0.710762
198.9        0.745166
199          0.776351
199.1        0.779608
199.2        0.756634
199.3        0.735526
199.4        0.723376
199.5          0.7042
199.6        0.693567
199.7         0.69333
199.8         0.69981
199.9        0.707803
200           0.71023
200.1        0.719925
200.2        0.738889
200.3        0.746286
200.4        0.744947
200.5        0.731831
200.6         0.71868
200.7        0.708742
200.8        0.693425
200.9        0.678222
201           0.66295
201.1        0.655622
201.2        0.658046
201.3        0.656878
201.4        0.660516
201.5        0.675674
201.6        0.677336
201.7        0.668513
201.8         0.67276
201.9        0.676474
202          0.687811
202.1        0.701084
202.2        0.707669
202.3         0.70356
202.4        0.704397
202.5        0.709603
202.6        0.724338
202.7        0.752673
202.8        0.763656
202.9         0.77508
203          0.777975
203.1        0.780204
203.2        0.768775
203.3        0.759883
203.4        0.754737
203.5         0.74215
203.6        0.750788
203.7        0.762999
203.8        0.760258
203.9        0.766918
204          0.784656
204.1        0.800172
204.2        0.810691
204.3        0.822924
204.4        0.834818
204.5        0.851871
204.6        0.869924
204.7        0.902438
204.8          0.9265
204.9        0.925961
205          0.921782
205.1        0.913127
205.2        0.893936
205.3        0.863606
205.4        0.834134
205.5        0.805624
205.6        0.794578
205.7        0.779879
205.8        0.767222
205.9        0.757288
206          0.763984
206.1        0.765758
206.2        0.751848
206.3        0.741413
206.4          0.7426
206.5        0.753493
206.6        0.778764
206.7        0.791155
206.8        0.782705
206.9        0.765518
207          0.757975
207.1        0.760314
207.2        0.762289
207.3        0.772376
207.4        0.779995
207.5        0.793138
207.6        0.789791
207.7        0.753046
207.8        0.721359
207.9        0.701449
208          0.688396
208.1        0.675294
208.2        0.665056
208.3        0.659076
208.4        0.640628
208.5        0.631853
208.6        0.614739
208.7        0.598903
208.8        0.592048
208.9        0.590413
209          0.585102
209.1        0.572908
209.2        0.568052
209.3        0.561147
209.4        0.562992
209.5         0.57502
209.6        0.577526
209.7        0.577431
209.8        0.573959
209.9        0.574355
210          0.560552
210.1        0.558695
210.2        0.565508
210.3        0.584033
210.4        0.601378
210.5        0.615958
210.6        0.631053
210.7        0.640677
210.8        0.651588
210.9        0.665903
211          0.659865
211.1        0.625755
211.2        0.603967
211.3         0.59914
211.4        0.607023
211.5        0.623475
211.6        0.622142
211.7         0.61636
211.8        0.615036
211.9        0.622941
212          0.623534
212.1        0.624403
212.2         0.62881
212.3        0.621998
212.4        0.631627
212.5        0.654571
212.6        0.677631
212.7        0.691128
212.8        0.688636
212.9        0.688082
213          0.680568
213.1        0.673804
213.2        0.674085
213.3        0.677341
213.4        0.677644
213.5        0.674793
213.6        0.659816
213.7        0.646715
213.8        0.643609
213.9        0.624576
214          0.619679
214.1        0.622187
214.2        0.616595
214.3        0.615769
214.4        0.631899
214.5        0.643012
214.6        0.641212
214.7        0.636008
214.8        0.627114
214.9        0.631846
215          0.630834
215.1        0.616743
215.2         0.60919
215.3        0.605705
215.4        0.597844
215.5        0.593264
215.6        0.608841
215.7        0.629187
215.8        0.639319
215.9        0.631687
216          0.634662
216.1        0.651131
216.2        0.655403
216.3        0.649452
216.4        0.653333
216.5        0.662828
216.6        0.658869
216.7        0.662739
216.8        0.656995
216.9        0.641205
217           0.62516
217.1        0.609801
217.2        0.605494
217.3        0.603192
217.4        0.613188
217.5        0.636368
217.6        0.647723
217.7        0.645741
217.8        0.637064
217.9        0.637572
218          0.640857
218.1        0.632763
218.2        0.620947
218.3        0.609731
218.4         0.58717
218.5        0.562337
218.6        0.551282
218.7        0.550421
218.8        0.558921
218.9        0.575873
219          0.584816
219.1        0.590958
219.2         0.58788
219.3        0.579397
219.4        0.562513
219.5        0.542499
219.6         0.53138
219.7        0.524582
219.8        0.521596
219.9        0.512314
220          0.504462
220.1        0.501071
220.2        0.509234
220.3        0.523934
220.4        0.536382
220.5        0.549847
220.6        0.561485
220.7        0.565326
220.8        0.560944
220.9        0.558522
221          0.570168
221.1        0.586447
221.2        0.592417
221.3        0.592918
221.4        0.588498
221.5         0.57379
221.6        0.562908
221.7        0.561681
221.8        0.568782
221.9        0.583786
222          0.598315
222.1        0.625257
222.2        0.637208
222.3        0.623943
222.4        0.609974
222.5         0.59904
222.6        0.598802
222.7         0.60737
222.8        0.613048
222.9        0.613968
223          0.622529
223.1        0.617805
223.2        0.598718
223.3        0.584641
223.4        0.590032
223.5        0.609558
223.6        0.629764
223.7        0.640937
223.8         0.64321
223.9        0.647175
224          0.660178
224.1        0.669454
224.2        0.662027
224.3        0.651248
224.4        0.649407
224.5        0.651349
224.6        0.637627
224.7        0.637976
224.8        0.648657
224.9        0.649713
225          0.642322
225.1        0.638525
225.2        0.637966
225.3        0.646687
225.4        0.650138
225.5        0.655485
225.6        0.672374
225.7        0.676167
225.8        0.672568
225.9        0.664165
226          0.673995
226.1        0.706613
226.2        0.734525
226.3        0.747399
226.4        0.749976
226.5        0.758188
226.6        0.765683
226.7        0.770239
226.8        0.767871
226.9         0.76243
227          0.762022
227.1        0.776469
227.2        0.789974
227.3        0.800812
227.4        0.808409
227.5        0.829344
227.6        0.838865
227.7        0.847054
227.8        0.861646
227.9        0.883824
228          0.902892
228.1          0.9269
228.2          0.9488
228.3        0.976241
228.4         1.01202
228.5         1.06042
228.6         1.09686
228.7         1.09591
228.8         1.06695
228.9         1.05164
229           1.05449
229.1         1.06235
229.2         1.07013
229.3         1.09306
229.4         1.11655
229.5         1.12229
229.6         1.12339
229.7         1.11971
229.8         1.10685
229.9         1.10468
230           1.11685
230.1         1.14701
230.2         1.13084
230.3         1.06264
230.4         1.00661
230.5        0.980126
230.6        0.957563
230.7        0.927592
230.8        0.912568
230.9        0.913528
231          0.917479
231.1        0.922666
231.2        0.916391
231.3        0.903557
231.4        0.887881
231.5         0.85462
231.6        0.834535
231.7        0.817621
231.8        0.813063
231.9        0.800335
232          0.790252
232.1        0.777958
232.2        0.781478
232.3        0.771756
232.4        0.771268
232.5        0.769897
232.6        0.769301
232.7         0.76682
232.8        0.778152
232.9        0.777174
233          0.785695
233.1        0.795971
233.2        0.812348
233.3        0.841645
233.4         0.84673
233.5        0.838455
233.6        0.844131
233.7         0.84827
233.8        0.853111
233.9        0.856278
234           0.86454
234.1        0.863759
234.2        0.846793
234.3        0.830623
234.4        0.817491
234.5        0.824261
234.6        0.828062
234.7         0.81902
234.8        0.798535
234.9        0.788058
235          0.794627
235.1        0.809417
235.2        0.819056
235.3        0.843792
235.4        0.866701
235.5        0.869197
235.6        0.866395
235.7        0.866307
235.8        0.876662
235.9        0.883639
236          0.882042
236.1        0.881973
236.2         0.88719
236.3        0.896755
236.4        0.887987
236.5          0.8952
236.6        0.902748
236.7        0.898561
236.8        0.884983
236.9        0.866176
237          0.843433
237.1        0.804925
237.2        0.773942
237.3        0.772211
237.4        0.767943
237.5        0.760686
237.6         0.75465
237.7        0.743132
237.8        0.737974
237.9        0.729623
238          0.714176
238.1        0.706084
238.2         0.71102
238.3        0.724918
238.4        0.732803
238.5        0.740273
238.6        0.746482
238.7        0.753215
238.8         0.75949
238.9        0.766595
239          0.773416
239.1         0.77671
239.2        0.772067
239.3        0.771724
239.4         0.77742
239.5        0.778181
239.6        0.795339
239.7        0.815622
239.8        0.835145
239.9        0.856013
240          0.871115
240.1        0.867057
240.2        0.868535
240.3        0.891035
240.4        0.919237
240.5          0.9451
240.6        0.955943
240.7        0.939625
240.8        0.919943
240.9        0.923886
241          0.942841
241.1        0.949497
241.2        0.954412
241.3        0.938638
241.4        0.931227
241.5         0.92442
241.6        0.933918
241.7        0.951729
241.8        0.960497
241.9        0.970801
242          0.979987
242.1        0.988592
242.2        0.983174
242.3        0.967951
242.4         0.96425
242.5        0.973578
242.6        0.982948
242.7        0.984754
242.8        0.983388
242.9         0.98021
243          0.985768
243.1        0.994215
243.2        0.976526
243.3        0.949309
243.4        0.921397
243.5        0.917501
243.6        0.917004
243.7        0.915523
243.8        0.908276
243.9        0.904104
244          0.904306
244.1        0.915169
244.2        0.922448
244.3        0.937981
244.4        0.956033
244.5        0.960992
244.6        0.960551
244.7        0.939887
244.8        0.934272
244.9        0.940932
245          0.933098
245.1        0.926991
245.2        0.930161
245.3        0.918926
245.4        0.896316
245.5        0.883123
245.6        0.881396
245.7        0.875805
245.8        0.882652
245.9        0.898888
246          0.906329
246.1        0.882647
246.2        0.868185
246.3        0.849347
246.4        0.840266
246.5         0.83651
246.6        0.842527
246.7        0.836164
246.8        0.820344
246.9        0.791199
247           0.77676
247.1        0.788147
247.2        0.798925
247.3        0.810755
247.4        0.812184
247.5        0.834413
247.6        0.849883
247.7        0.864234
247.8        0.874555
247.9        0.860697
248          0.869569
248.1        0.888428
248.2        0.906398
248.3         0.90108
248.4        0.879603
248.5        0.864295
248.6        0.864982
248.7        0.877444
248.8        0.890379
248.9          0.9243
249          0.938467
249.1         0.93428
249.2        0.931428
249.3        0.934226
249.4        0.938098
249.5        0.940625
249.6        0.924862
249.7        0.894832
249.8        0.911271
249.9        0.930422
250          0.949802
250.1        0.934367
250.2        0.928466
250.3        0.934278
250.4        0.944058
250.5        0.954669
250.6        0.964325
250.7        0.974237
250.8        0.985371
250.9         1.01398
251           1.04431
251.1         1.05175
251.2         1.05733
251.3         1.07282
251.4         1.09119
251.5         1.10828
251.6         1.14405
251.7         1.17553
251.8         1.20108
251.9         1.23191
252           1.26391
252.1         1.28544
252.2          1.2772
252.3         1.24251
252.4         1.22604
252.5         1.22396
252.6         1.21407
252.7         1.20549
252.8         1.20092
252.9         1.18878
253           1.17576
253.1         1.18984
253.2         1.19538
253.3         1.19657
253.4         1.18864
253.5         1.18241
253.6          1.1907
253.7         1.21482
253.8         1.23718
253.9         1.25191
254           1.24677
254.1         1.25255
254.2         1.23849
254.3         1.19394
254.4         1.15245
254.5         1.11687
254.6         1.09856
254.7         1.10387
254.8         1.11036
254.9         1.09602
255           1.07728
255.1         1.05404
255.2         1.05177
255.3         1.07594
255.4         1.08812
255.5         1.08704
255.6          1.0726
255.7         1.05689
255.8         1.04095
255.9         1.04836
256           1.05719
256.1          1.0602
256.2         1.06541
256.3         1.06695
256.4         1.09061
256.5         1.10943
256.6         1.11745
256.7         1.11757
256.8         1.12214
256.9         1.13636
257            1.1313
257.1         1.10785
257.2         1.08534
257.3         1.05647
257.4         1.02594
257.5        0.990269
257.6        0.976296
257.7        0.983071
257.8        0.982054
257.9        0.980799
258          0.993409
258.1          1.0101
258.2         1.01875
258.3         1.02041
258.4          1.0048
258.5         1.01105
258.6         1.01587
258.7         1.01227
258.8         1.01075
258.9         1.01229
259           1.02021
259.1         1.03263
259.2         1.04615
259.3         1.08152
259.4         1.12654
259.5         1.17965
259.6         1.21313
259.7         1.22241
259.8         1.20832
259.9         1.18061
260             1.176
260.1         1.19309
260.2         1.22289
260.3         1.24478
260.4         1.27083
260.5         1.27953
260.6         1.27384
260.7         1.30456
260.8         1.30784
260.9         1.28443
261           1.26762
261.1         1.25198
261.2         1.23724
261.3         1.24243
261.4         1.23564
261.5         1.21167
261.6         1.21022
261.7         1.21291
261.8          1.2169
261.9         1.21719
262           1.19994
262.1         1.17881
262.2         1.16166
262.3         1.16857
262.4         1.17965
262.5         1.18517
262.6         1.18307
262.7         1.18756
262.8         1.19516
262.9         1.21078
263           1.22094
263.1          1.2145
263.2         1.20776
263.3         1.21256
263.4         1.20254
263.5         1.19868
263.6         1.20557
263.7         1.21707
263.8         1.22275
263.9         1.24154
264           1.27193
264.1         1.29402
264.2         1.29021
264.3         1.26267
264.4         1.23363
264.5         1.21609
264.6         1.21501
264.7         1.21654
264.8         1.19521
264.9          1.1724
265           1.16961
265.1         1.19132
265.2         1.21555
265.3         1.22086
265.4         1.19846
265.5         1.20003
265.6         1.22554
265.7         1.25261
265.8         1.26705
265.9         1.26317
266           1.25918
266.1         1.26076
266.2         1.27786
266.3         1.30499
266.4         1.30079
266.5         1.26407
266.6         1.24848
266.7         1.24719
266.8          1.2651
266.9         1.27916
267           1.26603
267.1         1.27718
267.2         1.28164
267.3         1.28939
267.4         1.28394
267.5         1.28574
267.6         1.28154
267.7         1.24713
267.8         1.22983
267.9         1.23001
268           1.25236
268.1         1.28924
268.2         1.27492
268.3         1.26097
268.4         1.24527
268.5         1.23997
268.6         1.22508
268.7         1.18631
268.8         1.17016
268.9         1.18347
269           1.18394
269.1          1.1616
269.2         1.16976
269.3         1.16352
269.4         1.15135
269.5         1.16126
269.6         1.18513
269.7         1.20335
269.8         1.23685
269.9         1.25648
270           1.25151
270.1         1.25137
270.2         1.25206
270.3         1.22732
270.4         1.22556
270.5         1.25587
270.6         1.29089
270.7          1.3086
270.8         1.31648
270.9         1.32441
271           1.32246
271.1         1.33743
271.2         1.37312
271.3         1.41956
271.4         1.43268
271.5         1.40038
271.6         1.36785
271.7         1.35173
271.8         1.33944
271.9          1.3587
272           1.38442
272.1         1.38649
272.2         1.38705
272.3         1.39902
272.4           1.393
272.5         1.38631
272.6         1.40772
272.7         1.43045
272.8         1.43132
272.9         1.41445
273            1.3871
273.1         1.37544
273.2         1.37805
273.3         1.38098
273.4         1.41327
273.5         1.45225
273.6         1.48001
273.7         1.47892
273.8         1.46822
273.9         1.47076
274           1.46302
274.1         1.44453
274.2         1.42192
274.3         1.39758
274.4          1.3567
274.5         1.33421
274.6         1.32261
274.7         1.30681
274.8         1.30942
274.9         1.31916
275            1.3024
275.1         1.28046
275.2         1.25454
275.3         1.21958
275.4         1.22906
275.5         1.26154
275.6         1.28799
275.7         1.28547
275.8         1.28322
275.9         1.29869
276           1.29349
276.1         1.27783
276.2         1.28869
276.3         1.31257
276.4         1.30566
276.5         1.29073
276.6         1.28317
276.7         1.27345
276.8         1.27076
276.9         1.27881
277           1.28452
277.1         1.29003
277.2         1.28316
277.3           1.297
277.4         1.30973
277.5         1.33153
277.6         1.35854
277.7           1.385
277.8         1.40812
277.9         1.42329
278           1.42536
278.1         1.41802
278.2         1.42431
278.3         1.44438
278.4         1.46793
278.5         1.48322
278.6         1.49805
278.7         1.47647
278.8          1.4295
278.9         1.38441
279           1.37959
279.1         1.37174
279.2         1.35954
279.3         1.34753
279.4         1.33722
279.5         1.32723
279.6         1.32705
279.7         1.32706
279.8         1.32615
279.9         1.32766
280           1.32279
280.1         1.32837
280.2         1.31335
280.3         1.28859
280.4         1.26554
280.5         1.28898
280.6         1.30289
280.7         1.29857
280.8         1.27517
280.9         1.27859
281           1.28099
281.1         1.29328
281.2         1.30528
281.3         1.30203
281.4         1.29911
281.5         1.30695
281.6         1.31043
281.7         1.31216
281.8         1.30043
281.9         1.30171
282           1.30829
282.1         1.33182
282.2         1.32734
282.3         1.30314
282.4          1.2934
282.5          1.2628
282.6         1.24101
282.7         1.24884
282.8         1.26463
282.9         1.27116
283           1.26711
283.1         1.24739
283.2         1.22045
283.3         1.18625
283.4         1.17061
283.5         1.17103
283.6         1.17317
283.7         1.16663
283.8          1.1749
283.9         1.19507
284           1.21124
284.1         1.22663
284.2         1.25031
284.3         1.26355
284.4         1.25898
284.5         1.25908
284.6         1.27391
284.7         1.29457
284.8         1.31663
284.9         1.33088
285           1.34525
285.1         1.37176
285.2         1.38307
285.3         1.36642
285.4         1.35488
285.5         1.36208
285.6         1.36063
285.7         1.34085
285.8         1.32893
285.9         1.32725
286           1.33575
286.1         1.31594
286.2          1.2931
286.3         1.27488
286.4         1.26416
286.5         1.27536
286.6         1.29568
286.7         1.29147
286.8         1.29248
286.9         1.30664
287           1.31747
287.1         1.32894
287.2         1.34732
287.3         1.35708
287.4         1.34211
287.5         1.32008
287.6         1.31069
287.7         1.31563
287.8         1.31594
287.9         1.30732
288           1.29563
288.1          1.2651
288.2         1.24944
288.3         1.24559
288.4         1.24786
288.5         1.25159
288.6         1.25849
288.7         1.28924
288.8         1.31575
288.9         1.31979
289            1.3181
289.1         1.31692
289.2         1.33736
289.3         1.37952
289.4          1.4167
289.5         1.44277
289.6         1.45387
289.7         1.46656
289.8         1.46744
289.9         1.45814
290           1.43355
290.1         1.42819
290.2         1.43423
290.3         1.42648
290.4          1.4165
290.5         1.41834
290.6         1.41555
290.7         1.41459
290.8          1.4203
290.9         1.43798
291           1.47342
291.1         1.52182
291.2         1.53666
291.3         1.53906
291.4         1.54766
291.5         1.55228
291.6         1.54159
291.7         1.54792
291.8         1.57226
291.9         1.58648
292           1.58657
292.1         1.57485
292.2         1.58705
292.3         1.62062
292.4         1.65041
292.5         1.66287
292.6         1.66753
292.7         1.66818
292.8         1.69579
292.9         1.71408
293           1.72699
293.1         1.71477
293.2         1.70284
293.3         1.69759
293.4         1.69573
293.5         1.71454
293.6          1.7218
293.7         1.68366
293.8          1.6377
293.9         1.61252
294           1.59497
294.1         1.58214
294.2         1.56623
294.3         1.54597
294.4         1.52332
294.5         1.53065
294.6         1.54032
294.7         1.54366
294.8         1.53799
294.9         1.54942
295           1.56149
295.1          1.5692
295.2         1.57154
295.3         1.57995
295.4         1.56881
295.5         1.55711
295.6         1.57923
295.7         1.60074
295.8         1.59535
295.9         1.57177
296           1.57484
296.1         1.57638
296.2         1.55773
296.3         1.50263
296.4         1.46198
296.5         1.42849
296.6         1.43386
296.7         1.45917
296.8         1.47544
296.9         1.47166
297           1.45382
297.1         1.41808
297.2         1.39966
297.3         1.38638
297.4         1.37709
297.5         1.36439
297.6         1.35403
297.7         1.33443
297.8         1.32582
297.9         1.33395
298           1.35283
298.1         1.39076
298.2          1.4227
298.3         1.43592
298.4         1.43481
298.5         1.43392
298.6         1.44804
298.7         1.46491
298.8         1.49259
298.9         1.51625
299           1.53549
299.1         1.57347
299.2         1.61603
299.3         1.63384
299.4         1.61301
299.5         1.59382
299.6         1.57234
299.7         1.56947
299.8         1.56251
299.9         1.55722
300           1.52689
300.1          1.4817
300.2         1.45285
300.3          1.4511
300.4           1.459
300.5         1.46986
300.6         1.49293
300.7         1.53025
300.8         1.54013
300.9         1.53829
301           1.53056
301.1         1.50811
301.2         1.49251
301.3         1.46502
301.4         1.44296
301.5         1.42203
301.6         1.40414
301.7         1.39467
301.8         1.39447
301.9         1.39484
302           1.41304
302.1         1.44223
302.2         1.46528
302.3         1.46891
302.4         1.46692
302.5         1.45344
302.6         1.43802
302.7         1.40695
302.8         1.37787
302.9            1.36
303           1.35568
303.1         1.35837
303.2         1.38244
303.3         1.41875
303.4         1.41551
303.5         1.40383
303.6         1.39889
303.7         1.42274
303.8         1.45714
303.9         1.46398
304           1.43774
304.1         1.41165
304.2         1.38928
304.3         1.37313
304.4         1.36372
304.5         1.36338
304.6         1.39152
304.7         1.43298
304.8         1.43942
304.9         1.42133
305           1.37867
305.1         1.36075
305.2         1.37499
305.3         1.40482
305.4          1.4142
305.5         1.39314
305.6         1.37025
305.7         1.32823
305.8         1.31728
305.9         1.33236
306           1.33997
306.1         1.34275
306.2         1.35375
306.3         1.35199
306.4         1.35387
306.5         1.38748
306.6         1.42123
306.7         1.43037
306.8         1.42947
306.9         1.42211
307            1.4226
307.1         1.43759
307.2         1.46736
307.3         1.49864
307.4         1.54072
307.5         1.55438
307.6         1.54654
307.7         1.51597
307.8         1.47269
307.9         1.47045
308           1.47084
308.1         1.46541
308.2         1.45463
308.3         1.43854
308.4         1.44318
308.5         1.47132
308.6         1.49548
308.7         1.49824
308.8         1.50597
308.9         1.47415
309           1.46261
309.1         1.45226
309.2         1.45314
309.3         1.47483
309.4         1.49981
309.5         1.50763
309.6         1.49357
309.7         1.48067
309.8          1.4739
309.9         1.49829
310           1.53613
310.1         1.55792
310.2         1.56177
310.3         1.55365
310.4         1.53974
310.5         1.52098
310.6          1.5101
310.7         1.50028
310.8         1.50742
310.9         1.52054
311           1.51894
311.1         1.52192
311.2         1.51595
311.3         1.51846
311.4         1.52676
311.5         1.53803
311.6         1.54819
311.7         1.54974
311.8         1.55798
311.9          1.5697
312           1.58146
312.1         1.61092
312.2         1.60599
312.3         1.61318
312.4         1.63127
312.5         1.63516
312.6         1.62853
312.7         1.60244
312.8         1.61448
312.9         1.61579
313            1.6046
313.1         1.60514
313.2           1.622
313.3         1.64865
313.4         1.65527
313.5         1.66732
313.6         1.65832
313.7         1.63583
313.8         1.63941
313.9         1.66308
314           1.67688
314.1         1.66645
314.2         1.67919
314.3         1.70676
314.4         1.72743
314.5         1.71587
314.6         1.71821
314.7         1.74216
314.8         1.78771
314.9         1.83791
315           1.86341
315.1         1.85016
315.2         1.84763
315.3         1.84768
315.4         1.82804
315.5         1.80727
315.6          1.7994
315.7         1.79425
315.8         1.77816
315.9         1.75872
316           1.71774
316.1         1.67873
316.2         1.63834
316.3         1.59194
316.4         1.55789
316.5         1.55753
316.6         1.56559
316.7         1.54572
316.8         1.53436
316.9         1.53359
317           1.54445
317.1         1.54851
317.2         1.54152
317.3         1.52912
317.4         1.52464
317.5         1.53799
317.6         1.55188
317.7         1.56424
317.8         1.57217
317.9          1.5939
318           1.59499
318.1         1.55859
318.2         1.53355
318.3         1.52404
318.4         1.50536
318.5         1.48912
318.6         1.48182
318.7         1.49275
318.8         1.50249
318.9         1.50654
319           1.49571
319.1         1.48293
319.2         1.46605
319.3         1.44802
319.4         1.43429
319.5         1.40918
319.6         1.39727
319.7         1.41552
319.8         1.41957
319.9          1.3954
320           1.37001
320.1         1.35596
320.2         1.35224
320.3         1.34714
320.4         1.34872
320.5         1.33884
320.6         1.34945
320.7         1.36806
320.8         1.38106
320.9         1.40577
321           1.42016
321.1         1.41971
321.2          1.4225
321.3         1.41572
321.4         1.41255
321.5         1.41244
321.6         1.42039
321.7         1.41877
321.8         1.41637
321.9         1.41065
322           1.40971
322.1         1.40816
322.2         1.43243
322.3         1.46389
322.4          1.4832
322.5         1.48513
322.6         1.48801
322.7         1.48997
322.8         1.50283
322.9         1.50241
323           1.50422
323.1          1.5352
323.2         1.57945
323.3         1.63608
323.4         1.69785
323.5         1.73466
323.6         1.73663
323.7         1.73568
323.8         1.76588
323.9         1.79453
324            1.8326
324.1         1.89944
324.2         1.93437
324.3         1.93517
324.4         1.95458
324.5         1.94494
324.6         1.93498
324.7         1.92964
324.8         1.93394
324.9         1.94179
325           1.94867
325.1          1.9419
325.2         1.92909
325.3         1.93403
325.4         1.93692
325.5         1.91658
325.6         1.89053
325.7         1.85465
325.8         1.81699
325.9         1.78628
326           1.77963
326.1         1.79261
326.2         1.81258
326.3         1.80335
326.4         1.79873
326.5         1.80291
326.6         1.80326
326.7         1.79728
326.8         1.77664
326.9         1.79071
327           1.82285
327.1         1.84859
327.2         1.85475
327.3          1.8465
327.4         1.86673
327.5         1.92761
327.6           1.969
327.7         1.98446
327.8         1.98151
327.9         1.98091
328           2.00895
328.1         2.02867
328.2         2.06095
328.3         2.07575
328.4         2.08262
328.5         2.08255
328.6         2.06959
328.7         2.06536
328.8         2.06942
328.9         2.05319
329           2.07114
329.1         2.12207
329.2         2.13584
329.3         2.11899
329.4         2.08426
329.5          2.0795
329.6          2.0912
329.7         2.09188
329.8         2.11874
329.9         2.15281
330           2.16484
330.1         2.16648
330.2         2.13266
330.3          2.1314
330.4         2.17868
330.5         2.24542
330.6         2.29688
330.7         2.31803
330.8         2.35537
330.9         2.40278
331           2.43451
331.1         2.43651
331.2         2.43502
331.3         2.44807
331.4         2.46109
331.5         2.47978
331.6         2.48674
331.7         2.49681
331.8         2.51006
331.9         2.52642
332            2.5443
332.1         2.54605
332.2         2.59603
332.3         2.62738
332.4         2.65709
332.5         2.67996
332.6         2.67641
332.7         2.64066
332.8         2.55848
332.9         2.49507
333           2.46362
333.1         2.45167
333.2         2.45487
333.3         2.44577
333.4         2.45035
333.5         2.43494
333.6         2.41389
333.7         2.42183
333.8         2.43836
333.9         2.45488
334           2.46115
334.1          2.4477
334.2         2.42237
334.3         2.40493
334.4         2.36126
334.5         2.28439
334.6         2.23227
334.7         2.24244
334.8         2.23629
334.9         2.21032
335           2.17683
335.1         2.13262
335.2         2.09098
335.3         2.02704
335.4         1.97807
335.5         1.97386
335.6         1.98183
335.7         2.00377
335.8         2.02576
335.9         2.03031
336           1.99627
336.1         1.93975
336.2         1.91164
336.3         1.89292
336.4         1.86191
336.5         1.81636
336.6         1.76749
336.7         1.74328
336.8         1.72945
336.9         1.71439
337           1.69375
337.1         1.67384
337.2         1.65068
337.3         1.63094
337.4         1.61776
337.5          1.6265
337.6         1.65383
337.7         1.68332
337.8         1.70597
337.9         1.70313
338           1.72389
338.1         1.75704
338.2         1.81084
338.3         1.88003
338.4         1.92899
338.5         1.92261
338.6         1.90257
338.7         1.90754
338.8          1.9296
338.9          1.9466
339           1.95175
339.1         1.91862
339.2         1.88644
339.3         1.85782
339.4          1.8932
339.5         1.93915
339.6         1.98671
339.7         2.07063
339.8         2.11849
339.9         2.14144
340             2.162
340.1         2.19066
340.2         2.19601
340.3         2.18114
340.4           2.154
340.5          2.1009
340.6         2.10152
340.7         2.13016
340.8         2.18345
340.9         2.22011
341           2.22138
341.1         2.23174
341.2         2.26084
341.3         2.28411
341.4         2.28656
341.5         2.27004
341.6         2.30986
341.7         2.34283
341.8         2.34294
341.9         2.32898
342           2.32876
342.1         2.30861
342.2         2.30967
342.3         2.30354
342.4         2.30088
342.5         2.31207
342.6         2.30228
342.7         2.24782
342.8         2.20651
342.9         2.23538
343           2.27341
343.1         2.30326
343.2         2.30444
343.3         2.30025
343.4         2.27629
343.5         2.24066
343.6         2.23235
343.7         2.20443
343.8          2.1652
343.9         2.14388
344           2.15447
344.1          2.1852
344.2         2.18408
344.3         2.16359
344.4         2.15441
344.5         2.14012
344.6         2.12057
344.7         2.07139
344.8         2.03648
344.9          2.0019
345           1.97013
345.1          1.9237
345.2         1.90458
345.3          1.9058
345.4         1.90338
345.5         1.88241
345.6         1.84071
345.7         1.81587
345.8         1.81293
345.9         1.81703
346           1.83318
346.1         1.87601
346.2         1.90181
346.3         1.91149
346.4         1.91233
346.5         1.94658
346.6         1.98932
346.7         2.01297
346.8         2.02102
346.9         2.03318
347           2.03463
347.1         2.04093
347.2         2.05671
347.3         2.06384
347.4         2.07568
347.5         2.08788
347.6         2.09431
347.7         2.08645
347.8          2.0801
347.9         2.08617
348           2.08071
348.1         2.04907
348.2         2.04036
348.3         2.03014
348.4         2.02337
348.5         2.04131
348.6         2.04886
348.7         2.02455
348.8         2.01028
348.9         2.06105
349           2.13829
349.1         2.19007
349.2         2.22784
349.3         2.25318
349.4         2.29644
349.5         2.32894
349.6         2.34787
349.7         2.34989
349.8         2.35398
349.9         2.35554
350            2.3438
350.1         2.33927
350.2         2.33976
350.3         2.34751
350.4          2.3294
350.5         2.27439
350.6         2.22676
350.7         2.20473
350.8         2.18425
350.9         2.17974
351           2.19356
351.1          2.2443
351.2         2.30522
351.3         2.34715
351.4         2.33833
351.5         2.30795
351.6         2.31323
351.7           2.348
351.8         2.39038
351.9         2.42987
352           2.44534
352.1         2.45481
352.2         2.46131
352.3         2.47035
352.4         2.48536
352.5         2.51973
352.6         2.54822
352.7         2.53237
352.8         2.53539
352.9         2.56863
353           2.64119
353.1         2.75515
353.2          2.8254
353.3         2.88896
353.4         2.91602
353.5         2.89221
353.6         2.94173
353.7         2.99953
353.8         2.97434
353.9         2.88633
354           2.76832
354.1          2.6805
354.2         2.65673
354.3         2.61552
354.4         2.54429
354.5         2.46016
354.6         2.37236
354.7         2.32437
354.8          2.2786
354.9         2.27573
355           2.26766
355.1         2.26807
355.2         2.23708
355.3          2.1848
355.4         2.14828
355.5         2.15529
355.6         2.19371
355.7         2.20739
355.8         2.20128
355.9         2.19099
356            2.1818
356.1         2.16385
356.2         2.16486
356.3         2.16923
356.4         2.14441
356.5         2.08504
356.6         2.04875
356.7         2.07277
356.8         2.09462
356.9         2.06305
357           2.03788
357.1         2.02494
357.2         2.04805
357.3          2.1091
357.4         2.15846
357.5          2.1843
357.6         2.22209
357.7         2.24927
357.8         2.29738
357.9         2.32836
358           2.33988
358.1         2.31821
358.2         2.31219
358.3         2.32849
358.4          2.3471
358.5          2.3719
358.6         2.37597
358.7         2.38357
358.8         2.38311
358.9         2.39464
359           2.40513
359.1         2.38846
359.2         2.39587
359.3         2.42095
359.4         2.43606
359.5         2.41933
359.6          2.3818
359.7          2.3472
359.8         2.32932
359.9         2.31984
360           2.31176
360.1         2.28389
360.2         2.29173
360.3         2.33788
360.4         2.37251
360.5         2.40418
360.6         2.42166
360.7         2.40306
360.8          2.4031
360.9         2.41521
361           2.43311
361.1         2.48034
361.2         2.47003
361.3         2.43398
361.4         2.42866
361.5         2.44767
361.6         2.44737
361.7          2.4153
361.8          2.4168
361.9         2.44907
362           2.48272
362.1          2.5097
362.2         2.52261
362.3         2.58152
362.4         2.61014
362.5         2.63087
362.6          2.6175
362.7          2.6113
362.8         2.64712
362.9         2.64761
363           2.61285
363.1         2.57797
363.2         2.56825
363.3         2.57024
363.4         2.56626
363.5         2.53254
363.6         2.50129
363.7         2.48794
363.8          2.4874
363.9         2.49995
364           2.49875
364.1         2.50829
364.2         2.49008
364.3         2.48472
364.4         2.51617
364.5         2.55596
364.6         2.55385
364.7         2.55797
364.8         2.54833
364.9         2.54636
365           2.52059
365.1         2.48626
365.2          2.4606
365.3         2.44608
365.4         2.44744
365.5          2.4518
365.6         2.43269
365.7         2.41821
365.8         2.45613
365.9         2.48582
366           2.53002
366.1         2.60961
366.2         2.65791
366.3         2.68162
366.4         2.65061
366.5         2.61756
366.6         2.57906
366.7         2.54808
366.8         2.50091
366.9         2.46365
367           2.42572
367.1         2.40417
367.2         2.38683
367.3         2.40484
367.4         2.43038
367.5         2.45551
367.6          2.4741
367.7         2.50173
367.8         2.51644
367.9         2.52583
368           2.54613
368.1         2.58096
368.2         2.61572
368.3         2.62463
368.4         2.64548
368.5         2.69301
368.6         2.74082
368.7         2.77266
368.8         2.79585
368.9         2.81483
369           2.84254
369.1         2.86315
369.2         2.88576
369.3         2.91432
369.4          2.9671
369.5         3.02204
369.6         3.06827
369.7         3.12038
369.8         3.12926
369.9         3.13468
370           3.14116
370.1         3.18574
370.2         3.22766
370.3         3.31621
370.4         3.37216
370.5         3.34757
370.6         3.34365
370.7         3.34944
370.8         3.38694
370.9         3.41681
371           3.36426
371.1         3.32358
371.2         3.29139
371.3         3.24198
371.4         3.21275
371.5         3.20739
371.6          3.2083
371.7         3.20583
371.8         3.20535
371.9         3.16643
372           3.14006
372.1         3.13081
372.2         3.14705
372.3         3.14456
372.4         3.10417
372.5         3.04617
372.6         2.98264
372.7         2.97499
372.8         2.98425
372.9         2.97869
373           2.95939
373.1          2.8965
373.2         2.84149
373.3         2.79861
373.4         2.73799
373.5         2.70073
373.6         2.67869
373.7          2.6694
373.8         2.67201
373.9         2.68645
374           2.70218
374.1         2.71696
374.2         2.73681
374.3         2.71093
374.4         2.67376
374.5         2.64158
374.6         2.60256
374.7         2.57502
374.8         2.57483
374.9         2.60798
375           2.61442
375.1         2.59424
375.2         2.57832
375.3          2.6008
375.4         2.64339
375.5         2.68954
375.6         2.69707
375.7         2.67731
375.8         2.65406
375.9         2.61068
376           2.56918
376.1         2.56661
376.2          2.5889
376.3          2.6366
376.4         2.67105
376.5           2.704
376.6         2.73086
376.7         2.76162
376.8         2.79422
376.9         2.83726
377           2.78457
377.1         2.71254
377.2         2.65535
377.3         2.61118
377.4         2.55351
377.5         2.49341
377.6         2.43259
377.7         2.38953
377.8          2.3474
377.9         2.33274
378           2.32122
378.1         2.31033
378.2         2.28371
378.3         2.26499
378.4         2.28187
378.5         2.27971
378.6         2.25503
378.7         2.25747
378.8         2.27609
378.9         2.28649
379           2.28617
379.1         2.29321
379.2         2.29833
379.3         2.33032
379.4         2.37226
379.5         2.38911
379.6         2.37316
379.7         2.33835
379.8          2.3418
379.9         2.37559
380           2.40259
380.1         2.39476
380.2         2.39343
380.3         2.37053
380.4         2.35186
380.5         2.34669
380.6         2.36615
380.7         2.35921
380.8          2.3502
380.9         2.33429
381           2.32524
381.1         2.31734
381.2         2.31075
381.3          2.3153
381.4         2.35084
381.5         2.41288
381.6         2.44569
381.7         2.45245
381.8          2.4497
381.9         2.45426
382           2.47749
382.1         2.47202
382.2         2.44697
382.3         2.43192
382.4          2.4199
382.5         2.41712
382.6         2.42151
382.7         2.42249
382.8         2.39173
382.9         2.32496
383            2.2802
383.1         2.25648
383.2         2.21647
383.3         2.16059
383.4         2.14204
383.5         2.12885
383.6         2.14116
383.7         2.13212
383.8         2.14736
383.9         2.17545
384           2.16279
384.1         2.14027
384.2          2.1533
384.3         2.21625
384.4         2.26056
384.5         2.26536
384.6          2.2638
384.7         2.27019
384.8         2.29915
384.9         2.32916
385           2.35572
385.1         2.38234
385.2          2.3836
385.3          2.3761
385.4         2.37815
385.5         2.41865
385.6         2.44698
385.7         2.47436
385.8         2.51592
385.9         2.54887
386           2.54096
386.1         2.54345
386.2         2.53986
386.3         2.51245
386.4         2.52061
386.5         2.58449
386.6         2.65062
386.7         2.74268
386.8          2.7597
386.9         2.75785
387           2.74388
387.1         2.72644
387.2         2.69844
387.3         2.66497
387.4         2.64451
387.5         2.66142
387.6         2.67669
387.7         2.68531
387.8         2.66544
387.9         2.66698
388           2.68037
388.1         2.70367
388.2         2.69865
388.3          2.6885
388.4         2.67436
388.5         2.65913
388.6         2.67044
388.7         2.67554
388.8          2.6777
388.9         2.68344
389           2.71597
389.1         2.75649
389.2         2.81037
389.3         2.87041
389.4         2.87348
389.5           2.847
389.6         2.85645
389.7         2.90073
389.8         2.94022
389.9         2.96539
390           2.96857
390.1         2.93231
390.2          2.8977
390.3         2.90702
390.4         2.94968
390.5          2.9659
390.6         2.94935
390.7         2.97082
390.8         2.99485
390.9         3.01551
391           3.01708
391.1         2.99094
391.2         2.96003
391.3         2.95979
391.4         2.94558
391.5         2.92979
391.6         2.91785
391.7         2.88828
391.8          2.8192
391.9         2.76388
392           2.73202
392.1         2.69828
392.2         2.67714
392.3         2.66623
392.4         2.66208
392.5         2.66812
392.6         2.65234
392.7         2.58129
392.8         2.50978
392.9         2.44081
393           2.42862
393.1         2.42576
393.2          2.3781
393.3         2.30208
393.4          2.2888
393.5         2.30972
393.6         2.33196
393.7         2.35961
393.8         2.41519
393.9         2.47829
394           2.52233
394.1          2.4905
394.2          2.4487
394.3         2.42306
394.4         2.41642
394.5         2.43107
394.6         2.45561
394.7         2.48666
394.8         2.49713
394.9         2.50152
395           2.51727
395.1         2.52969
395.2         2.53723
395.3         2.56174
395.4         2.59137
395.5         2.64111
395.6         2.63119
395.7          2.6052
395.8         2.58068
395.9         2.55468
396           2.55077
396.1         2.54645
396.2         2.52962
396.3         2.51924
396.4         2.52446
396.5         2.52437
396.6         2.54178
396.7         2.54712
396.8         2.54824
396.9          2.5476
397           2.53535
397.1         2.56447
397.2         2.57153
397.3         2.56984
397.4         2.57953
397.5         2.61386
397.6         2.63386
397.7         2.61444
397.8         2.59012
397.9          2.5455
398           2.51136
398.1         2.52555
398.2         2.56619
398.3         2.58938
398.4         2.59583
398.5         2.58009
398.6         2.56474
398.7         2.52896
398.8         2.50425
398.9         2.49932
399           2.51623
399.1         2.54875
399.2          2.5691
399.3         2.58995
399.4         2.59696
399.5         2.60947
399.6         2.60902
399.7         2.63076
399.8         2.66301
399.9         2.72183
400           2.76482
400.1         2.76929
400.2         2.73932
400.3         2.68632
400.4         2.64219
400.5         2.61571
400.6         2.61398
400.7          2.6377
400.8         2.64076
400.9         2.61138
401           2.62671
401.1         2.68978
401.2         2.73786
401.3         2.77279
401.4         2.76412
401.5          2.7759
401.6         2.80725
401.7         2.87554
401.8         2.94484
401.9         3.02716
402           3.03444
402.1         2.97294
402.2         2.93292
402.3         2.87766
402.4         2.89567
402.5         2.90865
402.6          2.8723
402.7         2.81153
402.8         2.78488
402.9         2.77575
403           2.74824
403.1         2.71092
403.2         2.69642
403.3         2.66928
403.4         2.60677
403.5         2.57805
403.6         2.57059
403.7         2.58777
403.8         2.61967
403.9         2.64024
404           2.62686
404.1         2.58566
404.2          2.5643
404.3         2.54363
404.4         2.53727
404.5         2.52868
404.6         2.54444
404.7         2.55309
404.8         2.59139
404.9         2.63963
405           2.67868
405.1         2.70746
405.2         2.70644
405.3         2.71812
405.4         2.72172
405.5          2.6789
405.6         2.65667
405.7         2.64231
405.8         2.63124
405.9         2.62917
406           2.63677
406.1         2.64405
406.2         2.63447
406.3         2.61616
406.4         2.60369
406.5         2.60571
406.6         2.64899
406.7         2.67071
406.8          2.6692
406.9         2.67589
407           2.69378
407.1         2.70463
407.2         2.71854
407.3         2.73264
407.4         2.74034
407.5         2.73724
407.6         2.71446
407.7         2.70945
407.8         2.72171
407.9         2.70971
408           2.69915
408.1         2.69785
408.2         2.68017
408.3         2.66213
408.4         2.61899
408.5         2.56252
408.6         2.53911
408.7         2.53021
408.8         2.50543
408.9          2.4907
409           2.47755
409.1         2.45515
409.2         2.40969
409.3          2.3724
409.4         2.35074
409.5         2.34393
409.6         2.34462
409.7         2.33966
409.8         2.31748
409.9         2.27531
410           2.26704
410.1          2.2842
410.2         2.29166
410.3         2.29332
410.4         2.28788
410.5         2.29195
410.6         2.31466
410.7          2.3344
410.8         2.32489
410.9         2.30899
411           2.29864
411.1         2.30844
411.2         2.30578
411.3         2.31547
411.4         2.34577
411.5         2.38957
411.6         2.39434
411.7          2.3709
411.8         2.35709
411.9         2.36371
412            2.3912
412.1         2.41125
412.2         2.41765
412.3         2.44833
412.4         2.47124
412.5         2.48096
412.6         2.46842
412.7         2.45876
412.8         2.44833
412.9         2.44599
413           2.47483
413.1         2.50429
413.2         2.50486
413.3         2.51115
413.4         2.49893
413.5         2.46608
413.6         2.41863
413.7         2.36149
413.8         2.35251
413.9         2.37109
414           2.36477
414.1         2.36127
414.2          2.3744
414.3         2.40897
414.4         2.47694
414.5         2.53112
414.6         2.55254
414.7         2.56691
414.8         2.60209
414.9          2.6379
415           2.66424
415.1         2.69045
415.2         2.70671
415.3         2.68737
415.4         2.71268
415.5         2.75323
415.6         2.80165
415.7         2.84972
415.8         2.86197
415.9          2.8552
416           2.83264
416.1         2.81516
416.2         2.83927
416.3         2.91007
416.4         2.96213
416.5         2.94207
416.6         2.96711
416.7          2.9618
416.8         2.97585
416.9         2.98962
417           2.99426
417.1         3.01632
417.2         3.01274
417.3         2.99923
417.4         3.00335
417.5         2.99367
417.6         2.98156
417.7         2.98081
417.8         3.00151
417.9         3.05879
418           3.09501
418.1         3.10392
418.2         3.09019
418.3         3.06542
418.4         3.04431
418.5         3.05878
418.6         3.10443
418.7         3.14366
418.8         3.13644
418.9         3.12721
419           3.12292
419.1          3.1238
419.2          3.1279
419.3         3.10453
419.4         3.05448
419.5         3.03026
419.6         3.03191
419.7         2.99808
419.8          3.0043
419.9         3.07108
420           3.15102
420.1         3.22276
420.2         3.22431
420.3          3.2597
420.4         3.23058
420.5         3.15209
420.6          3.1306
420.7         3.10395
420.8         3.06577
420.9         3.03299
421           3.01381
421.1         2.99956
421.2         2.99256
421.3         2.96547
421.4         2.97122
421.5         3.06327
421.6         3.15491
421.7         3.21913
421.8         3.16921
421.9         3.11763
422           3.07938
422.1         3.04114
422.2          3.0313
422.3         3.02114
422.4         2.99654
422.5         2.95782
422.6         2.92422
422.7         2.86806
422.8         2.81243
422.9         2.75094
423           2.72065
423.1         2.69526
423.2         2.68773
423.3         2.67274
423.4         2.62648
423.5         2.59367
423.6         2.58935
423.7         2.58198
423.8         2.56552
423.9         2.57225
424           2.58842
424.1          2.6103
424.2         2.62267
424.3          2.6504
424.4         2.65686
424.5         2.64602
424.6         2.64354
424.7         2.65881
424.8         2.69706
424.9         2.73979
425           2.76474
425.1          2.7892
425.2         2.83599
425.3         2.89178
425.4         2.91931
425.5         2.94844
425.6         2.96532
425.7         2.96424
425.8         2.96659
425.9         2.97159
426           3.00112
426.1         3.02138
426.2         3.03614
426.3         3.04631
426.4         3.04673
426.5         3.05841
426.6         3.05393
426.7         3.05788
426.8         3.04698
426.9         3.05835
427           3.04084
427.1         3.04058
427.2         3.04238
427.3         3.07012
427.4         3.08185
427.5         3.07575
427.6         3.08541
427.7         3.07949
427.8          3.1054
427.9         3.14372
428           3.19642
428.1         3.21523
428.2          3.1825
428.3         3.14439
428.4         3.14534
428.5         3.09164
428.6         3.02311
428.7         3.00595
428.8          3.0384
428.9         3.05245
429           3.05868
429.1         3.04916
429.2         3.04706
429.3         3.04175
429.4         3.02407
429.5         2.99833
429.6         2.99086
429.7         2.97123
429.8         2.94809
429.9         2.93469
430           2.93038
430.1         2.92663
430.2         2.91102
430.3         2.88835
430.4         2.85291
430.5         2.85826
430.6         2.87641
430.7         2.89612
430.8         2.89425
430.9         2.85875
431           2.81996
431.1         2.78099
431.2          2.7675
431.3         2.75782
431.4         2.75405
431.5          2.7798
431.6         2.80205
431.7         2.81417
431.8          2.8196
431.9         2.82041
432           2.82175
432.1         2.85353
432.2          2.8799
432.3         2.89699
432.4         2.88933
432.5         2.86582
432.6         2.87257
432.7           2.888
432.8         2.90742
432.9          2.9092
433           2.88995
433.1         2.87722
433.2         2.87014
433.3         2.84823
433.4         2.81042
433.5         2.77593
433.6         2.77177
433.7         2.77848
433.8         2.73873
433.9         2.71937
434           2.74334
434.1         2.78719
434.2         2.79321
434.3         2.75496
434.4         2.75985
434.5         2.78659
434.6          2.8014
434.7         2.80396
434.8         2.79264
434.9         2.81248
435           2.84849
435.1         2.85554
435.2         2.85278
435.3         2.85258
435.4         2.86184
435.5          2.8757
435.6         2.88321
435.7         2.94856
435.8         3.00938
435.9         3.03829
436           3.04872
436.1         3.04902
436.2         3.08562
436.3         3.12881
436.4         3.14649
436.5         3.12478
436.6         3.10273
436.7         3.10151
436.8         3.14836
436.9         3.18714
437           3.18949
437.1         3.13631
437.2         3.08649
437.3         3.06856
437.4         3.08687
437.5          3.1121
437.6         3.12319
437.7         3.13155
437.8         3.12608
437.9         3.08924
438           3.04202
438.1         3.04301
438.2         3.03637
438.3          2.9998
438.4         2.95783
438.5         2.93351
438.6         2.87355
438.7         2.79698
438.8         2.75382
438.9         2.72317
439           2.71936
439.1         2.69092
439.2         2.66264
439.3         2.66417
439.4         2.68893
439.5         2.70646
439.6         2.69597
439.7         2.72869
439.8         2.74227
439.9         2.73339
440           2.71368
440.1         2.69648
440.2         2.70524
440.3          2.6856
440.4         2.67451
440.5         2.65289
440.6         2.68857
440.7         2.71738
440.8         2.71759
440.9         2.69997
441           2.68389
441.1         2.71723
441.2         2.74814
441.3         2.77475
441.4         2.77037
441.5         2.76012
441.6         2.77197
441.7         2.77176
441.8          2.7577
441.9         2.78298
442           2.81841
442.1         2.85873
442.2         2.88798
442.3         2.93332
442.4            2.96
442.5         2.96871
442.6         2.97684
442.7         2.97382
442.8         2.97132
442.9         2.95418
443           2.90011
443.1         2.84357
443.2         2.83682
443.3         2.84778
443.4         2.87112
443.5         2.86222
443.6         2.83577
443.7         2.82815
443.8         2.82886
443.9         2.84234
444            2.8331
444.1         2.79764
444.2         2.77438
444.3          2.7548
444.4         2.73654
444.5         2.72064
444.6         2.72261
444.7         2.75893
444.8         2.80876
444.9          2.8579
445           2.87704
445.1         2.86663
445.2         2.84331
445.3         2.81467
445.4         2.82383
445.5         2.84203
445.6         2.84801
445.7         2.85159
445.8         2.88086
445.9         2.93685
446            2.9826
446.1         3.02488
446.2         3.03761
446.3          3.0549
446.4         3.04828
446.5          3.0371
446.6         3.05839
446.7         3.10402
446.8         3.14385
446.9         3.13692
447           3.13601
447.1         3.15421
447.2         3.20759
447.3         3.29844
447.4         3.33213
447.5         3.35193
447.6         3.35724
447.7         3.34701
447.8         3.36902
447.9         3.38159
448           3.37624
448.1         3.42323
448.2         3.51397
448.3         3.59676
448.4         3.64066
448.5            3.69
448.6         3.72136
448.7         3.70679
448.8         3.67577
448.9         3.64469
449           3.59546
449.1         3.56654
449.2         3.53007
449.3         3.47983
449.4         3.44614
449.5         3.39549
449.6         3.37855
449.7          3.4126
449.8         3.46447
449.9         3.53475
450           3.55735
450.1          3.5423
450.2         3.50541
450.3         3.49775
450.4         3.49059
450.5         3.48447
450.6         3.48933
450.7         3.52049
450.8         3.53827
450.9         3.53394
451           3.50118
451.1         3.49064
451.2         3.48552
451.3         3.45471
451.4         3.44627
451.5         3.40326
451.6         3.38067
451.7         3.37892
451.8         3.38111
451.9         3.38381
452            3.4168
452.1           3.467
452.2         3.50251
452.3         3.54284
452.4         3.59012
452.5         3.61866
452.6         3.62361
452.7         3.63069
452.8         3.60637
452.9         3.56965
453           3.57724
453.1         3.62429
453.2         3.60941
453.3         3.58376
453.4         3.52927
453.5         3.43306
453.6         3.36854
453.7         3.34801
453.8         3.33863
453.9         3.31847
454           3.29432
454.1         3.26027
454.2          3.2409
454.3         3.25278
454.4         3.25376
454.5          3.2347
454.6         3.24573
454.7         3.24049
454.8         3.22365
454.9         3.23565
455            3.2595
455.1         3.29929
455.2         3.31426
455.3         3.25044
455.4         3.24072
455.5         3.29845
455.6         3.34452
455.7         3.36536
455.8         3.37174
455.9         3.38733
456           3.38847
456.1         3.40563
456.2         3.42904
456.3         3.43461
456.4         3.46708
456.5         3.48912
456.6         3.49039
456.7         3.48436
456.8         3.45519
456.9         3.48075
457           3.51528
457.1         3.50279
457.2         3.49908
457.3         3.50718
457.4         3.50737
457.5         3.49543
457.6         3.49586
457.7         3.51611
457.8         3.52123
457.9         3.47617
458           3.44921
458.1         3.42454
458.2         3.45017
458.3         3.47414
458.4         3.45336
458.5         3.40673
458.6         3.37445
458.7         3.34595
458.8         3.30401
458.9         3.27698
459           3.23972
459.1         3.19081
459.2         3.16642
459.3         3.18929
459.4         3.19938
459.5         3.21064
459.6         3.19727
459.7         3.17563
459.8         3.17777
459.9         3.18372
460           3.16866
460.1         3.16898
460.2         3.17744
460.3          3.1834
460.4         3.17589
460.5          3.1862
460.6         3.19247
460.7         3.19995
460.8         3.19576
460.9         3.13273
461           3.08738
461.1         3.06609
461.2         3.07006
461.3         3.08163
461.4         3.05267
461.5         3.06186
461.6         3.04681
461.7         2.99226
461.8         2.92124
461.9         2.88956
462           2.88394
462.1         2.87635
462.2           2.897
462.3         2.92737
462.4         2.98456
462.5         3.08912
462.6         3.15508
462.7         3.17219
462.8         3.16619
462.9          3.1855
463           3.21724
463.1         3.21512
463.2         3.22873
463.3          3.2749
463.4         3.30731
463.5         3.37171
463.6         3.44859
463.7         3.52168
463.8         3.58837
463.9         3.59092
464           3.63149
464.1         3.65971
464.2         3.66734
464.3         3.68927
464.4         3.75211
464.5          3.7735
464.6         3.78192
464.7         3.82576
464.8         3.87361
464.9          3.9041
465           3.86847
465.1         3.80763
465.2         3.73019
465.3         3.70374
465.4         3.70973
465.5         3.73014
465.6         3.74589
465.7         3.75772
465.8         3.73296
465.9         3.71967
466           3.72929
466.1         3.73932
466.2          3.7854
466.3         3.78393
466.4         3.81016
466.5         3.84249
466.6          3.8982
466.7         3.93044
466.8         3.91945
466.9          3.8502
467           3.82944
467.1         3.87067
467.2          3.9074
467.3         3.92906
467.4         3.83885
467.5         3.77414
467.6         3.75766
467.7           3.748
467.8         3.71352
467.9         3.68342
468           3.63071
468.1         3.56679
468.2         3.50673
468.3         3.45497
468.4         3.45293
468.5         3.42386
468.6         3.38123
468.7         3.35267
468.8         3.35149
468.9         3.33537
469            3.2957
469.1         3.28464
469.2         3.29883
469.3         3.31964
469.4         3.34521
469.5         3.34342
469.6         3.35493
469.7         3.34309
469.8           3.347
469.9         3.38054
470           3.41051
470.1          3.4381
470.2         3.44517
470.3         3.43525
470.4         3.44442
470.5         3.49083
470.6         3.53117
470.7          3.5474
470.8         3.56184
470.9         3.57866
471           3.62928
471.1         3.68465
471.2          3.6959
471.3          3.7018
471.4         3.67624
471.5         3.66369
471.6         3.68501
471.7         3.68917
471.8         3.67361
471.9         3.66942
472           3.66597
472.1         3.67749
472.2         3.66666
472.3         3.62416
472.4         3.62756
472.5         3.67419
472.6         3.70824
472.7         3.72445
472.8          3.6833
472.9         3.64831
473           3.64606
473.1         3.64335
473.2         3.61789
473.3         3.59962
473.4         3.60164
473.5         3.60883
473.6         3.63561
473.7         3.63834
473.8          3.6193
473.9         3.59745
474            3.6102
474.1         3.64455
474.2         3.66072
474.3         3.65778
474.4         3.63813
474.5         3.64909
474.6         3.64989
474.7         3.64589
474.8         3.65364
474.9         3.63808
475           3.63462
475.1         3.59997
475.2          3.5702
475.3         3.55124
475.4         3.53594
475.5         3.50422
475.6         3.45542
475.7         3.45685
475.8         3.47961
475.9         3.55832
476           3.60439
476.1         3.63235
476.2         3.63926
476.3          3.5903
476.4         3.50325
476.5         3.45523
476.6         3.43638
476.7         3.41649
476.8         3.42349
476.9         3.44374
477           3.47252
477.1         3.48151
477.2         3.44496
477.3         3.39061
477.4          3.3736
477.5         3.41619
477.6         3.46822
477.7          3.5299
477.8         3.57718
477.9         3.59496
478           3.59739
478.1         3.62476
478.2         3.67519
478.3         3.76382
478.4          3.8175
478.5         3.85254
478.6         3.87264
478.7          3.8614
478.8         3.84277
478.9         3.82148
479           3.80712
479.1         3.83732
479.2         3.84182
479.3         3.77649
479.4         3.73538
479.5         3.71527
479.6         3.70855
479.7         3.69069
479.8         3.66958
479.9         3.62807
480           3.62584
480.1         3.68189
480.2         3.74856
480.3         3.79207
480.4         3.82041
480.5         3.85929
480.6         3.89109
480.7          3.8862
480.8         3.89759
480.9         3.91671
481            3.9096
481.1           3.933
481.2         3.98538
481.3         4.03014
481.4         4.10127
481.5         4.18067
481.6         4.18982
481.7         4.17351
481.8         4.19696
481.9         4.20362
482           4.21965
482.1         4.24598
482.2         4.22967
482.3         4.22902
482.4         4.21499
482.5         4.21959
482.6         4.22289
482.7         4.23689
482.8         4.20756
482.9         4.18219
483             4.216
483.1         4.24065
483.2         4.28223
483.3          4.2813
483.4         4.21605
483.5         4.14255
483.6         4.11543
483.7         4.11711
483.8          4.1206
483.9         4.12262
484           4.09334
484.1         4.04401
484.2         3.96507
484.3         3.88483
484.4         3.82961
484.5         3.78696
484.6         3.78151
484.7         3.78164
484.8          3.7851
484.9         3.77941
485           3.77548
485.1          3.7764
485.2         3.77231
485.3         3.80808
485.4         3.84351
485.5         3.84384
485.6         3.85681
485.7         3.86964
485.8         3.85913
485.9         3.85265
486           3.89464
486.1         3.89974
486.2         3.89812
486.3         3.89054
486.4         3.87726
486.5         3.87376
486.6         3.87951
486.7         3.89909
486.8         3.89267
486.9          3.9186
487           3.94129
487.1         3.97505
487.2         4.01504
487.3         4.04146
487.4         4.04695
487.5          4.0425
487.6         4.04983
487.7         4.04483
487.8         4.05694
487.9         4.05115
488           4.06294
488.1          4.1362
488.2         4.20385
488.3         4.26751
488.4         4.28145
488.5         4.28584
488.6          4.2989
488.7         4.34428
488.8         4.42354
488.9          4.5121
489           4.54522
489.1         4.51503
489.2         4.42419
489.3          4.3992
489.4         4.40695
489.5         4.41111
489.6         4.38489
489.7         4.39951
489.8         4.42479
489.9         4.39657
490           4.37086
490.1         4.39269
490.2         4.45558
490.3         4.49974
490.4         4.46617
490.5         4.45309
490.6         4.44934
490.7          4.5057
490.8         4.53466
490.9         4.53086
491           4.55539
491.1          4.6072
491.2          4.5789
491.3         4.52051
491.4         4.47653
491.5         4.42698
491.6         4.34725
491.7         4.25354
491.8         4.21042
491.9         4.18395
492           4.22034
492.1          4.2896
492.2         4.29941
492.3         4.26926
492.4         4.22903
492.5         4.18944
492.6         4.07758
492.7         3.93181
492.8         3.85349
492.9         3.82711
493           3.81715
493.1         3.79232
493.2         3.75478
493.3          3.7417
493.4         3.75899
493.5         3.80878
493.6         3.82512
493.7         3.82706
493.8         3.80075
493.9         3.76224
494           3.74757
494.1         3.78195
494.2         3.78692
494.3         3.72524
494.4         3.69609
494.5         3.74736
494.6           3.788
494.7         3.85392
494.8         3.88722
494.9         3.86896
495           3.81205
495.1         3.77106
495.2         3.76056
495.3         3.77117
495.4         3.76261
495.5         3.73837
495.6         3.72799
495.7         3.73375
495.8         3.71889
495.9         3.67124
496            3.6587
496.1         3.66919
496.2         3.69692
496.3           3.707
496.4         3.75389
496.5         3.83317
496.6         3.90532
496.7         3.91078
496.8         3.91538
496.9         3.90948
497           3.86216
497.1         3.80932
497.2         3.78155
497.3         3.73843
497.4         3.69464
497.5         3.69152
497.6         3.69002
497.7         3.68817
497.8         3.67787
497.9         3.70232
498           3.72499
498.1         3.72277
498.2         3.71054
498.3         3.72787
498.4         3.74123
498.5         3.77732
498.6         3.76911
498.7         3.72058
498.8         3.71781
498.9         3.74291
499           3.76658
499.1         3.77318
499.2         3.77891
499.3         3.77153
499.4         3.77046
499.5          3.8099
499.6          3.8831
499.7         4.00269
499.8         4.06426
499.9          4.0937
500           4.08946
500.1         4.05687
500.2          4.0012
500.3         3.98423
500.4         3.97915
500.5         3.96593
500.6         3.97101
500.7         3.96855
500.8         3.95414
500.9         3.93277
501           3.92643
501.1         3.91212
501.2         3.89689
501.3          3.8778
501.4         3.87694
501.5         3.86087
501.6          3.8358
501.7         3.83637
501.8         3.86026
501.9          3.8975
502           3.89992
502.1         3.88876
502.2         3.91186
502.3         3.91473
502.4         3.90165
502.5         3.89524
502.6         3.92935
502.7         3.97945
502.8         4.02487
502.9         4.04056
503           4.02908
503.1         4.04302
503.2         4.05723
503.3         4.06108
503.4         4.09584
503.5         4.09672
503.6         4.09614
503.7         4.09702
503.8         4.10555
503.9         4.14637
504           4.18833
504.1         4.22866
504.2         4.26445
504.3         4.27759
504.4         4.27519
504.5         4.28017
504.6         4.30476
504.7         4.30792
504.8         4.29609
504.9           4.279
505           4.27121
505.1         4.30265
505.2         4.35499
505.3          4.4061
505.4         4.43322
505.5         4.46904
505.6         4.44722
505.7         4.40277
505.8         4.38952
505.9         4.39541
506           4.41798
506.1         4.45523
506.2         4.47646
506.3         4.50771
506.4         4.47508
506.5         4.42348
506.6         4.37707
506.7         4.35769
506.8         4.35441
506.9         4.35211
507            4.3385
507.1          4.3353
507.2         4.34029
507.3         4.29633
507.4         4.26937
507.5         4.27514
507.6         4.28665
507.7         4.27665
507.8         4.30806
507.9         4.35803
508           4.40571
508.1         4.44494
508.2         4.46703
508.3         4.46613
508.4         4.48205
508.5         4.50851
508.6         4.54285
508.7         4.56275
508.8         4.57917
508.9         4.60192
509           4.62921
509.1         4.65916
509.2         4.64024
509.3         4.58928
509.4         4.58772
509.5         4.59291
509.6         4.58964
509.7         4.55792
509.8         4.49481
509.9         4.44013
510           4.40227
510.1         4.37524
510.2         4.36612
510.3          4.4011
510.4         4.39073
510.5         4.37606
510.6         4.37574
510.7         4.38868
510.8         4.40055
510.9         4.38983
511           4.39163
511.1         4.36862
511.2          4.3614
511.3         4.34342
511.4          4.3655
511.5         4.36641
511.6         4.32197
511.7         4.27192
511.8         4.27659
511.9         4.30628
512           4.34334
512.1         4.35079
512.2          4.3282
512.3         4.28474
512.4         4.27102
512.5         4.26675
512.6         4.27967
512.7          4.3119
512.8         4.28414
512.9         4.20497
513           4.14353
513.1         4.12331
513.2         4.10043
513.3         4.05344
513.4         4.00541
513.5          3.9534
513.6         3.93272
513.7         3.92569
513.8         3.93558
513.9         3.98246
514           4.00233
514.1         4.01419
514.2         4.00321
514.3         3.96094
514.4         3.96378
514.5         3.99867
514.6         4.02755
514.7         4.02728
514.8         4.04369
514.9         4.05326
515           4.07893
515.1         4.15809
515.2         4.22693
515.3         4.26306
515.4         4.31028
515.5         4.34358
515.6         4.34242
515.7         4.31125
515.8         4.32024
515.9         4.37615
516           4.41963
516.1         4.43295
516.2         4.40038
516.3         4.36003
516.4         4.40008
516.5         4.45471
516.6         4.47622
516.7          4.5063
516.8         4.51531
516.9         4.48604
517           4.47763
517.1         4.53257
517.2         4.54868
517.3         4.57073
517.4         4.54897
517.5         4.44141
517.6         4.35642
517.7         4.34447
517.8         4.34898
517.9         4.37262
518           4.34544
518.1         4.23347
518.2         4.16613
518.3         4.18275
518.4         4.19745
518.5         4.19165
518.6         4.17499
518.7         4.19232
518.8         4.23776
518.9         4.30004
519            4.3247
519.1         4.35046
519.2          4.3894
519.3         4.46046
519.4         4.53599
519.5         4.53828
519.6         4.52031
519.7         4.51022
519.8         4.54139
519.9         4.59193
520           4.61025
520.1         4.63335
520.2         4.61555
520.3         4.60516
520.4          4.6228
520.5         4.65778
520.6         4.65451
520.7         4.61389
520.8         4.55245
520.9         4.45057
521           4.42455
521.1         4.43139
521.2         4.44513
521.3          4.4775
521.4         4.49971
521.5         4.52193
521.6         4.57383
521.7         4.61873
521.8         4.60076
521.9         4.53948
522           4.49846
522.1         4.49074
522.2         4.48591
522.3         4.40849
522.4         4.31001
522.5         4.28264
522.6         4.29866
522.7         4.32193
522.8         4.31535
522.9         4.26282
523           4.19918
523.1         4.14152
523.2         4.15705
523.3         4.22451
523.4         4.28672
523.5          4.3088
523.6         4.33042
523.7         4.30597
523.8         4.29068
523.9         4.32837
524           4.30049
524.1         4.28294
524.2         4.26013
524.3         4.17418
524.4         4.14424
524.5         4.14038
524.6         4.14652
524.7         4.17608
524.8         4.21035
524.9         4.20041
525           4.16305
525.1         4.10707
525.2         4.06934
525.3         4.05507
525.4         4.06826
525.5         4.08484
525.6         4.07529
525.7         4.00204
525.8         3.92446
525.9         3.90838
526           3.90217
526.1         3.90877
526.2         3.90593
526.3         3.88683
526.4         3.87252
526.5         3.88286
526.6         3.92024
526.7         3.98682
526.8         4.02977
526.9          4.0395
527           4.05559
527.1         4.06921
527.2         4.07488
527.3         4.08192
527.4         4.11767
527.5         4.15707
527.6         4.17659
527.7         4.17155
527.8         4.16582
527.9         4.13575
528           4.12169
528.1         4.16505
528.2         4.21668
528.3         4.28105
528.4         4.31114
528.5          4.3276
528.6         4.34728
528.7          4.3808
528.8         4.43327
528.9         4.46302
529           4.45629
529.1         4.42055
529.2         4.40137
529.3         4.42358
529.4         4.45331
529.5         4.44614
529.6         4.40064
529.7         4.34962
529.8          4.3731
529.9         4.43796
530           4.47813
530.1         4.46242
530.2          4.4504
530.3         4.49816
530.4         4.51937
530.5         4.50322
530.6         4.53083
530.7         4.59521
530.8         4.66945
530.9         4.74396
531           4.76758
531.1         4.76429
531.2         4.71992
531.3         4.68761
531.4         4.68404
531.5         4.67877
531.6         4.68315
531.7         4.66025
531.8         4.65438
531.9         4.63382
532           4.61169
532.1         4.61945
532.2         4.60849
532.3         4.60631
532.4         4.64745
532.5         4.67953
532.6         4.71523
532.7         4.76253
532.8         4.75663
532.9         4.71135
533           4.72488
533.1         4.75737
533.2         4.82328
533.3         4.88865
533.4         4.96302
533.5         4.98519
533.6         4.99755
533.7         4.98286
533.8         4.98037
533.9         4.99361
534           4.98771
534.1         5.02693
534.2         5.08512
534.3         5.10702
534.4         5.13282
534.5         5.14447
534.6         5.12796
534.7         5.08294
534.8         5.10182
534.9         5.16722
535            5.1341
535.1         5.07775
535.2         5.02914
535.3         5.02066
535.4         5.10353
535.5          5.1863
535.6         5.12108
535.7          5.0186
535.8         4.95327
535.9         4.90287
536           4.83973
536.1         4.75163
536.2         4.67888
536.3         4.64565
536.4         4.63469
536.5         4.62845
536.6         4.69282
536.7         4.77019
536.8         4.74747
536.9         4.70732
537           4.66991
537.1         4.62316
537.2         4.56431
537.3         4.50692
537.4         4.46254
537.5         4.46068
537.6         4.51246
537.7         4.56629
537.8         4.61861
537.9         4.61505
538           4.60392
538.1         4.58884
538.2         4.57437
538.3         4.56333
538.4         4.56732
538.5         4.58412
538.6         4.62449
538.7         4.68553
538.8         4.66915
538.9         4.61764
539           4.54803
539.1         4.54006
539.2         4.60176
539.3         4.67027
539.4         4.68605
539.5         4.69555
539.6         4.71692
539.7          4.6954
539.8         4.62147
539.9         4.55273
540           4.51973
540.1         4.48661
540.2         4.44245
540.3         4.41919
540.4         4.44569
540.5         4.49383
540.6         4.47303
540.7         4.47063
540.8         4.52735
540.9         4.65156
541           4.71891
541.1         4.70642
541.2         4.73195
541.3         4.77463
541.4          4.7592
541.5          4.7106
541.6         4.70647
541.7         4.72078
541.8         4.74738
541.9         4.76697
542            4.7884
542.1         4.79514
542.2          4.7403
542.3         4.69265
542.4         4.66278
542.5         4.64616
542.6         4.62141
542.7         4.59999
542.8         4.58132
542.9         4.56967
543           4.59324
543.1         4.60639
543.2         4.60724
543.3         4.62295
543.4         4.61516
543.5         4.57991
543.6         4.59195
543.7           4.627
543.8         4.66004
543.9         4.68296
544           4.68879
544.1         4.71723
544.2         4.76971
544.3         4.76919
544.4         4.77712
544.5         4.78641
544.6         4.79549
544.7         4.86013
544.8         4.88443
544.9         4.84963
545           4.81756
545.1         4.80574
545.2         4.78585
545.3         4.78445
545.4          4.7827
545.5         4.75266
545.6         4.71257
545.7         4.67183
545.8         4.59399
545.9         4.50539
546           4.45001
546.1         4.45585
546.2         4.48896
546.3         4.51235
546.4         4.51363
546.5         4.53571
546.6         4.52856
546.7         4.52056
546.8         4.56578
546.9         4.60696
547           4.64447
547.1         4.64639
547.2          4.6181
547.3         4.60308
547.4         4.62198
547.5         4.67147
547.6         4.71475
547.7         4.73759
547.8         4.74781
547.9         4.72752
548            4.6966
548.1         4.72737
548.2         4.78484
548.3         4.79717
548.4         4.77433
548.5         4.78202
548.6         4.75723
548.7         4.73558
548.8         4.70407
548.9            4.68
549           4.68399
549.1         4.71176
549.2         4.73885
549.3         4.72648
549.4         4.71197
549.5         4.71657
549.6         4.68535
549.7         4.63715
549.8         4.68093
549.9         4.77853
550           4.86635
550.1         4.94816
550.2         5.01412
550.3         5.06464
550.4         5.18901
550.5         5.28481
550.6         5.30787
550.7         5.32834
550.8         5.41963
550.9           5.459
551           5.40487
551.1         5.41531
551.2         5.54571
551.3         5.64194
551.4         5.65391
551.5         5.58215
551.6         5.61918
551.7         5.67469
551.8          5.6862
551.9         5.67328
552           5.59002
552.1         5.45145
552.2          5.3329
552.3         5.32262
552.4         5.39631
552.5         5.43367
552.6         5.40841
552.7         5.37128
552.8         5.33745
552.9         5.20328
553           5.18355
553.1         5.27843
553.2         5.32155
553.3         5.33106
553.4         5.31757
553.5         5.36715
553.6         5.33071
553.7         5.34618
553.8         5.34123
553.9         5.28928
554           5.24034
554.1          5.1607
554.2         5.10202
554.3         5.08548
554.4          5.0582
554.5         4.93826
554.6         4.86581
554.7         4.76098
554.8         4.67657
554.9         4.66903
555           4.70176
555.1         4.78543
555.2         4.80867
555.3         4.78802
555.4         4.75755
555.5         4.78762
555.6          4.8095
555.7         4.83527
555.8         4.83889
555.9         4.82309
556           4.78839
556.1         4.70291
556.2         4.65184
556.3         4.64692
556.4         4.66752
556.5         4.70381
556.6          4.7494
556.7         4.79456
556.8         4.76544
556.9         4.71212
557           4.72088
557.1         4.73397
557.2         4.79963
557.3         4.84982
557.4         4.82707
557.5          4.8205
557.6         4.81954
557.7         4.81952
557.8         4.86029
557.9         4.90021
558           4.90719
558.1         4.93221
558.2         4.96059
558.3         4.97083
558.4         4.95534
558.5         4.87705
558.6          4.7859
558.7         4.76929
558.8         4.76019
558.9         4.75754
559           4.72363
559.1          4.7093
559.2         4.73245
559.3         4.79921
559.4         4.84167
559.5         4.85183
559.6         4.85055
559.7         4.82482
559.8         4.84403
559.9         4.88305
560           4.91662
560.1         4.93969
560.2         4.93266
560.3         4.95726
560.4         4.95115
560.5         4.90574
560.6          4.8782
560.7         4.89412
560.8         4.95336
560.9         5.07863
561           5.27974
561.1          5.3711
561.2         5.41418
561.3         5.47109
561.4         5.51501
561.5          5.5903
561.6         5.63777
561.7         5.73231
561.8         5.78115
561.9         5.76403
562           5.75693
562.1         5.67637
562.2         5.49331
562.3         5.36149
562.4         5.32038
562.5         5.29158
562.6         5.28784
562.7         5.23465
562.8          5.1852
562.9         5.17086
563           5.18864
563.1         5.22615
563.2         5.24394
563.3         5.23885
563.4         5.24415
563.5         5.28578
563.6         5.31099
563.7         5.34554
563.8         5.35837
563.9         5.34469
564           5.36685
564.1         5.37574
564.2         5.33355
564.3         5.28997
564.4         5.31518
564.5         5.35904
564.6         5.41203
564.7          5.4153
564.8         5.34078
564.9         5.22562
565           5.17117
565.1         5.12586
565.2         5.13055
565.3         5.18384
565.4          5.2076
565.5         5.19672
565.6          5.2323
565.7         5.29138
565.8         5.32632
565.9         5.31886
566           5.29513
566.1         5.25637
566.2         5.19397
566.3         5.13442
566.4         5.07879
566.5         5.04586
566.6         5.06341
566.7         5.07057
566.8         5.09205
566.9         5.12543
567           5.15519
567.1         5.15665
567.2         5.12663
567.3          5.1103
567.4         5.09918
567.5           5.073
567.6         5.04313
567.7          5.0519
567.8         5.10841
567.9         5.17421
568           5.14454
568.1          5.0635
568.2         5.02803
568.3         5.00553
568.4         5.00238
568.5         5.06372
568.6          5.0818
568.7          5.0894
568.8         5.13245
568.9         5.13543
569           5.09397
569.1         5.02942
569.2         5.04885
569.3         5.10402
569.4         5.18551
569.5         5.26358
569.6         5.30737
569.7         5.31342
569.8         5.27412
569.9         5.25893
570           5.29648
570.1          5.3093
570.2         5.31038
570.3         5.33105
570.4         5.28653
570.5         5.24825
570.6         5.16544
570.7         5.10104
570.8         5.03943
570.9         5.03108
571           5.02373
571.1         5.02883
571.2         5.04984
571.3         5.08945
571.4         5.10389
571.5         5.09453
571.6         5.12285
571.7         5.14255
571.8         5.10301
571.9         5.05869
572           5.10531
572.1         5.13333
572.2         5.12361
572.3         5.10462
572.4         5.12272
572.5         5.12665
572.6          5.1721
572.7          5.2516
572.8         5.30973
572.9         5.27933
573           5.25687
573.1         5.27147
573.2         5.29342
573.3         5.28693
573.4         5.29135
573.5          5.2603
573.6         5.30898
573.7         5.35381
573.8         5.33357
573.9         5.32107
574           5.34566
574.1         5.34409
574.2         5.38339
574.3         5.45215
574.4         5.49779
574.5         5.49882
574.6          5.4409
574.7         5.39233
574.8         5.38217
574.9         5.42282
575            5.4444
575.1         5.43793
575.2         5.37982
575.3         5.34193
575.4         5.35058
575.5         5.38193
575.6         5.40356
575.7         5.39669
575.8         5.39669
575.9         5.39993
576           5.38991
576.1         5.37088
576.2         5.32649
576.3         5.32703
576.4         5.33891
576.5         5.28446
576.6         5.24045
576.7         5.21052
576.8         5.16458
576.9         5.12044
577           5.09475
577.1         5.10272
577.2         5.08191
577.3         5.04531
577.4         5.00592
577.5         4.93311
577.6         4.87014
577.7         4.87941
577.8         4.93837
577.9          4.9652
578           5.02737
578.1         5.07055
578.2         5.00924
578.3         4.90126
578.4         4.86092
578.5          4.8754
578.6            4.91
578.7         4.85944
578.8         4.78005
578.9         4.76658
579           4.77353
579.1         4.81328
579.2         4.85313
579.3          4.8907
579.4         4.89721
579.5          4.8853
579.6         4.86786
579.7         4.84818
579.8         4.88925
579.9          4.9818
580           5.03239
580.1          5.0215
580.2         4.97112
580.3         4.94233
580.4         4.94912
580.5         4.93993
580.6         4.94165
580.7         4.90753
580.8         4.91149
580.9         4.93367
581           4.90518
581.1         4.86682
581.2         4.86246
581.3         4.89877
581.4         4.98053
581.5         5.06447
581.6          5.1459
581.7         5.17718
581.8         5.18238
581.9         5.18415
582           5.20378
582.1         5.20741
582.2         5.17006
582.3         5.13992
582.4         5.12633
582.5         5.14642
582.6         5.16792
582.7          5.1704
582.8         5.12374
582.9         5.10198
583           5.11828
583.1         5.15988
583.2         5.15193
583.3          5.1296
583.4         5.13081
583.5         5.17217
583.6         5.21581
583.7         5.25173
583.8         5.25692
583.9         5.24013
584            5.2442
584.1         5.26824
584.2         5.38756
584.3         5.59077
584.4         5.70424
584.5         5.70834
584.6         5.69362
584.7         5.75459
584.8          5.7943
584.9         5.80992
585           5.82264
585.1         5.82077
585.2         5.79832
585.3         5.75446
585.4         5.74677
585.5         5.80117
585.6         5.87641
585.7         5.93855
585.8         5.88503
585.9         5.78566
586            5.7054
586.1         5.65561
586.2         5.56758
586.3         5.48375
586.4         5.44103
586.5         5.39149
586.6         5.38378
586.7          5.3598
586.8         5.32492
586.9         5.32104
587           5.30634
587.1         5.30565
587.2         5.31655
587.3         5.36112
587.4         5.40437
587.5         5.41571
587.6         5.38842
587.7         5.34628
587.8          5.3367
587.9         5.35082
588           5.32629
588.1         5.29303
588.2         5.30873
588.3         5.36153
588.4         5.37891
588.5         5.40872
588.6         5.39756
588.7         5.37969
588.8         5.40743
588.9         5.39143
589           5.32089
589.1         5.23502
589.2          5.1302
589.3         5.08365
589.4         5.04431
589.5         5.04003
589.6         5.06703
589.7         5.13642
589.8         5.19486
589.9         5.21667
590           5.23132
590.1         5.24697
590.2         5.23911
590.3         5.19507
590.4         5.18186
590.5         5.17973
590.6         5.27455
590.7         5.35078
590.8         5.37981
590.9         5.38296
591           5.37169
591.1         5.41389
591.2         5.48795
591.3         5.49727
591.4         5.42994
591.5         5.36637
591.6         5.33427
591.7         5.32377
591.8         5.30094
591.9         5.26164
592           5.25907
592.1         5.29754
592.2         5.30253
592.3         5.35687
592.4         5.35216
592.5         5.30677
592.6         5.28539
592.7         5.27077
592.8         5.25118
592.9         5.23421
593           5.20646
593.1         5.16606
593.2         5.15895
593.3         5.18316
593.4         5.17888
593.5         5.17247
593.6         5.18802
593.7         5.25018
593.8         5.33393
593.9         5.39729
594           5.38923
594.1         5.29007
594.2         5.21812
594.3         5.21472
594.4         5.27434
594.5         5.37304
594.6         5.44756
594.7         5.46671
594.8         5.50763
594.9         5.57779
595           5.66117
595.1         5.68096
595.2         5.67995
595.3         5.69662
595.4          5.6979
595.5         5.66371
595.6         5.62004
595.7         5.61121
595.8         5.58954
595.9         5.53306
596           5.47761
596.1         5.46447
596.2         5.53063
596.3         5.58091
596.4         5.58328
596.5         5.54659
596.6         5.51509
596.7         5.53219
596.8         5.55714
596.9         5.59259
597            5.6832
597.1          5.7409
597.2          5.7664
597.3          5.7646
597.4         5.77629
597.5          5.8243
597.6         5.80177
597.7         5.70915
597.8           5.664
597.9         5.69676
598           5.69694
598.1         5.66482
598.2         5.58813
598.3         5.51009
598.4         5.48681
598.5          5.5428
598.6         5.56683
598.7         5.62623
598.8         5.62911
598.9         5.58453
599           5.60535
599.1         5.66907
599.2         5.69084
599.3         5.70655
599.4         5.74581
599.5         5.73944
599.6         5.74987
599.7         5.76155
599.8         5.75168
599.9         5.69471
600           5.61398
600.1         5.56936
600.2            5.56
600.3         5.61462
600.4         5.63965
600.5         5.66039
600.6         5.64163
600.7         5.62728
600.8         5.63907
600.9         5.64525
601            5.6434
601.1         5.63939
601.2         5.64678
601.3         5.67148
601.4         5.71481
601.5          5.7672
601.6         5.80879
601.7          5.8156
601.8         5.79043
601.9         5.77951
602           5.80637
602.1         5.87229
602.2         5.93877
602.3         5.99713
602.4         6.01977
602.5          6.0395
602.6         6.01384
602.7         5.99329
602.8          5.9974
602.9         6.02971
603           6.07265
603.1         6.08118
603.2         6.08266
603.3          6.0446
603.4         6.00602
603.5         5.96044
603.6         5.92264
603.7         5.90214
603.8         5.92051
603.9         5.87934
604           5.81917
604.1         5.77928
604.2         5.77289
604.3         5.79005
604.4         5.83357
604.5         5.80794
604.6         5.77823
604.7         5.73504
604.8          5.7201
604.9         5.70384
605           5.78342
605.1         5.86532
605.2          5.9284
605.3          5.9987
605.4         6.06892
605.5         6.11487
605.6         6.14218
605.7         6.12549
605.8         6.07852
605.9         6.04133
606           6.09089
606.1         6.15974
606.2         6.25986
606.3         6.31393
606.4         6.34599
606.5         6.38821
606.6         6.46752
606.7         6.50941
606.8         6.50843
606.9         6.55384
607           6.58157
607.1         6.58137
607.2         6.61998
607.3         6.74543
607.4         6.84359
607.5         6.86779
607.6          6.8568
607.7         6.77683
607.8         6.77146
607.9         6.76572
608           6.75805
608.1         6.66541
608.2         6.52719
608.3         6.36428
608.4         6.26878
608.5         6.23003
608.6         6.25799
608.7         6.29604
608.8         6.31385
608.9         6.27919
609           6.30666
609.1         6.41674
609.2         6.50668
609.3         6.58709
609.4         6.62453
609.5         6.66677
609.6         6.71168
609.7         6.76241
609.8         6.82869
609.9         6.87284
610           6.89457
610.1         6.91427
610.2         6.88389
610.3         6.92181
610.4         6.90146
610.5         6.84011
610.6         6.79963
610.7         6.78895
610.8         6.85303
610.9         6.94331
611           6.99164
611.1          6.9724
611.2          6.9517
611.3         6.90695
611.4         6.90518
611.5         6.87213
611.6         6.80671
611.7         6.73157
611.8         6.64552
611.9         6.51765
612           6.38811
612.1         6.25678
612.2         6.15438
612.3         6.10456
612.4         6.13969
612.5         6.20393
612.6         6.22274
612.7         6.16882
612.8         6.15627
612.9         6.18411
613           6.26005
613.1         6.34067
613.2         6.37815
613.3         6.35156
613.4         6.33435
613.5         6.32554
613.6         6.33156
613.7         6.31757
613.8          6.3515
613.9         6.32683
614           6.25847
614.1          6.1988
614.2         6.15337
614.3         6.12308
614.4          6.0771
614.5         6.05431
614.6         6.08371
614.7         6.09206
614.8         6.13614
614.9         6.16426
615           6.12161
615.1         6.11624
615.2         6.15523
615.3         6.09876
615.4         6.07593
615.5         6.18244
615.6         6.24124
615.7         6.22278
615.8         6.12011
615.9          6.0224
616           5.98574
616.1         5.99204
616.2         6.01463
616.3         6.01685
616.4          6.0567
616.5         6.13621
616.6         6.21535
616.7         6.35957
616.8         6.53707
616.9         6.73439
617            6.8515
617.1         6.92497
617.2         6.90324
617.3         6.81934
617.4           6.855
617.5         6.93245
617.6         6.92709
617.7         6.95251
617.8         6.99337
617.9         6.97578
618           6.95801
618.1         6.95629
618.2          6.9123
618.3          6.8674
618.4         6.88942
618.5         6.96134
618.6         6.97302
618.7         6.92252
618.8         6.84534
618.9         6.79717
619            6.7979
619.1         6.81549
619.2         6.80767
619.3         6.76323
619.4         6.71989
619.5         6.73022
619.6         6.73375
619.7         6.78214
619.8         6.77359
619.9         6.65208
620           6.57086
620.1         6.51502
620.2         6.46782
620.3         6.42589
620.4         6.46899
620.5         6.55404
620.6         6.58071
620.7         6.51854
620.8         6.48731
620.9         6.40744
621            6.3746
621.1          6.3987
621.2         6.40237
621.3          6.4415
621.4         6.48492
621.5         6.51798
621.6         6.50374
621.7         6.46279
621.8         6.40596
621.9         6.38574
622           6.38148
622.1         6.38038
622.2         6.28655
622.3         6.20596
622.4         6.17619
622.5         6.12177
622.6         6.09741
622.7         6.06695
622.8         6.01343
622.9         5.95597
623           5.94108
623.1         5.98618
623.2         6.06198
623.3         6.14819
623.4         6.12251
623.5         6.05306
623.6         6.06089
623.7         6.14684
623.8         6.24121
623.9         6.30237
624           6.34661
624.1         6.35855
624.2         6.31971
624.3         6.30955
624.4         6.34451
624.5         6.39228
624.6         6.43002
624.7         6.49004
624.8         6.52895
624.9         6.48823
625           6.52604
625.1         6.59182
625.2         6.59653
625.3         6.57138
625.4         6.68254
625.5         6.79619
625.6         6.82027
625.7         6.77466
625.8         6.72115
625.9         6.70808
626           6.76292
626.1         6.79384
626.2         6.68943
626.3         6.58853
626.4         6.57223
626.5         6.58291
626.6         6.63292
626.7         6.65419
626.8         6.62373
626.9         6.60475
627           6.57779
627.1         6.58208
627.2         6.70168
627.3         6.80868
627.4         6.86846
627.5         6.85655
627.6         6.82204
627.7         6.80738
627.8         6.83906
627.9         6.81443
628           6.80762
628.1         6.86736
628.2         6.92808
628.3         6.95502
628.4         6.89975
628.5         6.84464
628.6         6.84135
628.7         6.87483
628.8         6.88204
628.9         6.86521
629           6.82264
629.1         6.74067
629.2         6.70092
629.3         6.70124
629.4         6.71546
629.5         6.77983
629.6         6.85242
629.7         6.85743
629.8         6.80408
629.9         6.72849
630           6.70938
630.1         6.69981
630.2         6.71282
630.3         6.72957
630.4         6.75435
630.5         6.77097
630.6         6.80595
630.7         6.83336
630.8         6.81219
630.9         6.79488
631           6.75095
631.1         6.71231
631.2         6.68777
631.3         6.71305
631.4         6.66907
631.5         6.61246
631.6         6.64152
631.7         6.64663
631.8         6.59247
631.9         6.52885
632           6.53795
632.1         6.50852
632.2         6.47409
632.3          6.5561
632.4         6.58067
632.5          6.5883
632.6         6.54538
632.7         6.49059
632.8         6.47825
632.9         6.52459
633           6.56554
633.1         6.55411
633.2         6.55597
633.3         6.60512
633.4         6.59818
633.5         6.60608
633.6         6.57158
633.7         6.61502
633.8         6.62751
633.9         6.53572
634            6.5273
634.1         6.57816
634.2         6.64399
634.3         6.68437
634.4          6.7346
634.5         6.79621
634.6         6.81599
634.7         6.78385
634.8         6.74663
634.9         6.79201
635           6.84712
635.1         6.88867
635.2         6.88775
635.3         6.86341
635.4         6.83925
635.5         6.71547
635.6         6.58514
635.7         6.44283
635.8         6.38559
635.9         6.39094
636            6.4216
636.1         6.48848
636.2         6.54078
636.3         6.53197
636.4         6.50305
636.5          6.5462
636.6         6.59715
636.7         6.60551
636.8         6.53198
636.9         6.39431
637           6.34217
637.1         6.38028
637.2         6.41102
637.3         6.41054
637.4         6.41854
637.5         6.41888
637.6          6.4309
637.7         6.46637
637.8         6.45608
637.9         6.45745
638            6.4686
638.1         6.50002
638.2         6.49911
638.3         6.45128
638.4         6.39414
638.5         6.35282
638.6         6.37787
638.7         6.39946
638.8         6.39928
638.9         6.37216
639           6.35267
639.1         6.33491
639.2         6.30853
639.3         6.30179
639.4         6.27794
639.5         6.22957
639.6         6.19597
639.7         6.20497
639.8         6.23162
639.9         6.25105
640            6.2639
640.1         6.29371
640.2         6.34329
640.3         6.46323
640.4         6.60004
640.5         6.76708
640.6         6.83219
640.7         6.72423
640.8         6.59957
640.9         6.65338
641           6.76918
641.1         6.80856
641.2         6.84704
641.3         6.88095
641.4         6.98311
641.5         7.06551
641.6         7.10969
641.7         7.14524
641.8         7.19148
641.9         7.32135
642           7.42128
642.1         7.48231
642.2         7.54585
642.3         7.56791
642.4         7.52968
642.5         7.41559
642.6         7.34475
642.7         7.32078
642.8         7.30027
642.9         7.19245
643           7.07408
643.1         7.06977
643.2         7.10329
643.3         7.12163
643.4         7.14663
643.5          7.2055
643.6          7.2602
643.7          7.2672
643.8         7.25727
643.9         7.30827
644           7.34924
644.1         7.49002
644.2         7.55782
644.3         7.49832
644.4         7.43971
644.5         7.38882
644.6         7.38599
644.7         7.38192
644.8         7.36869
644.9         7.44981
645           7.53591
645.1         7.53444
645.2         7.42606
645.3         7.21496
645.4         7.14525
645.5         7.13225
645.6         7.11421
645.7         7.06227
645.8         7.02186
645.9         7.01392
646           7.05611
646.1          7.1185
646.2         7.13912
646.3         7.13912
646.4         7.11946
646.5         7.15362
646.6         7.25252
646.7          7.2577
646.8         7.22075
646.9         7.17143
647           7.08591
647.1         7.02573
647.2          6.9897
647.3         6.95435
647.4         6.90129
647.5         6.83835
647.6         6.79165
647.7         6.76588
647.8         6.70769
647.9         6.67955
648           6.65329
648.1         6.65425
648.2         6.68245
648.3          6.7578
648.4         6.80568
648.5         6.79743
648.6         6.79017
648.7         6.76095
648.8         6.77437
648.9         6.95325
649            7.1093
649.1         7.21528
649.2          7.1614
649.3         7.05955
649.4         7.00229
649.5         6.89372
649.6         6.77577
649.7         6.73489
649.8          6.7531
649.9         6.78894
650           6.76994
650.1         6.70675
650.2         6.68301
650.3         6.75623
650.4         6.88079
650.5         6.98671
650.6         7.01947
650.7         7.00192
650.8         7.02239
650.9         7.08213
651           7.10474
651.1         7.02109
651.2         6.99457
651.3         7.05038
651.4         7.11299
651.5         7.26175
651.6         7.28432
651.7         7.28951
651.8          7.3206
651.9         7.38953
652           7.48044
652.1         7.57954
652.2           7.651
652.3         7.63643
652.4         7.61454
652.5         7.60123
652.6         7.53274
652.7         7.48265
652.8         7.44145
652.9         7.35028
653           7.24884
653.1         7.15604
653.2         7.07894
653.3         7.03487
653.4         6.99246
653.5         6.91241
653.6         6.88764
653.7         6.86316
653.8         6.87306
653.9           6.857
654           6.90744
654.1         6.97842
654.2         7.05705
654.3          7.1995
654.4         7.36837
654.5         7.46635
654.6         7.48832
654.7         7.47173
654.8          7.4987
654.9         7.51896
655           7.50721
655.1         7.59516
655.2         7.70651
655.3         7.73083
655.4         7.63914
655.5         7.52624
655.6         7.45634
655.7         7.53003
655.8         7.61094
655.9          7.6774
656           7.65683
656.1          7.5993
656.2         7.59769
656.3         7.55113
656.4         7.51135
656.5         7.47837
656.6         7.41149
656.7         7.45947
656.8         7.47503
656.9         7.46947
657           7.38936
657.1         7.32112
657.2         7.27924
657.3         7.19836
657.4         7.06161
657.5          6.9415
657.6         6.86843
657.7         6.85565
657.8         6.84445
657.9         6.84725
658           6.83677
658.1         6.89215
658.2         6.94036
658.3         6.95825
658.4         6.91012
658.5         6.83807
658.6          6.8651
658.7           6.904
658.8         6.93672
658.9         7.03415
659           7.07915
659.1         7.06155
659.2         7.09233
659.3         7.12825
659.4         7.14125
659.5         7.16237
659.6         7.20874
659.7         7.25822
659.8         7.28956
659.9         7.30472
660           7.27035
660.1         7.19679
660.2         7.08906
660.3         7.01148
660.4         6.92969
660.5         6.85901
660.6         6.83104
660.7         6.77842
660.8         6.68435
660.9         6.59896
661           6.52871
661.1         6.55137
661.2         6.55003
661.3         6.59276
661.4         6.62225
661.5         6.69004
661.6          6.7474
661.7         6.79625
661.8         6.80925
661.9         6.85897
662           6.95532
662.1         6.99367
662.2           6.929
662.3         6.93301
662.4         7.06273
662.5         7.16999
662.6         7.18783
662.7         7.15803
662.8         7.20793
662.9         7.30349
663           7.48983
663.1         7.62066
663.2         7.67098
663.3         7.68865
663.4         7.67372
663.5         7.59725
663.6         7.64495
663.7         7.75148
663.8         7.78878
663.9         7.75585
664           7.70699
664.1         7.67781
664.2         7.63196
664.3         7.61022
664.4         7.69269
664.5         7.81472
664.6         7.97601
664.7         8.09963
664.8         8.22964
664.9          8.3139
665           8.27246
665.1         8.15639
665.2         8.09712
665.3         8.04763
665.4         7.96142
665.5         7.96714
665.6         7.93027
665.7         7.91876
665.8         7.97498
665.9          8.0048
666           8.01895
666.1         7.98178
666.2         7.86747
666.3         7.80073
666.4         7.77468
666.5         7.69584
666.6         7.66503
666.7         7.71024
666.8         7.86575
666.9         8.06888
667           8.12156
667.1            8.12
667.2         8.07522
667.3          8.0147
667.4         8.06086
667.5         8.15549
667.6         8.24664
667.7         8.23833
667.8         8.17257
667.9         8.18862
668           8.21573
668.1         8.28418
668.2         8.33148
668.3         8.31676
668.4         8.25771
668.5         8.15616
668.6         8.09905
668.7         8.05872
668.8         8.07053
668.9         8.21262
669           8.36002
669.1         8.53748
669.2         8.56207
669.3         8.51287
669.4         8.45851
669.5         8.32222
669.6         8.21853
669.7         8.17477
669.8         8.13502
669.9         8.18596
670           8.24834
670.1         8.25465
670.2         8.26414
670.3         8.24703
670.4          8.1633
670.5         8.04355
670.6         7.99276
670.7         8.03535
670.8         8.08667
670.9         8.03406
671           7.96065
671.1         8.11832
671.2         8.35706
671.3         8.53906
671.4         8.62655
671.5         8.74112
671.6          8.8571
671.7         8.91772
671.8          8.9082
671.9         8.90544
672           8.96867
672.1         9.11201
672.2         9.19353
672.3         9.18377
672.4          9.2399
672.5         9.35697
672.6         9.53182
672.7         9.55199
672.8         9.44888
672.9         9.33064
673           9.24592
673.1         9.14903
673.2         9.06316
673.3         8.90738
673.4         8.80064
673.5         8.71654
673.6         8.61939
673.7         8.62431
673.8         8.69524
673.9         8.66704
674           8.60034
674.1         8.63312
674.2         8.72121
674.3          8.6914
674.4         8.60491
674.5         8.59988
674.6         8.61467
674.7         8.60238
674.8         8.54505
674.9         8.51111
675           8.52255
675.1         8.48854
675.2         8.54631
675.3         8.60914
675.4         8.64255
675.5         8.62621
675.6         8.54071
675.7         8.55885
675.8         8.55431
675.9          8.4843
676            8.4534
676.1         8.35392
676.2         8.39212
676.3         8.56973
676.4         8.75032
676.5         9.00302
676.6         9.04685
676.7         8.93163
676.8         8.85076
676.9         8.94329
677           8.93718
677.1         8.89386
677.2         8.77592
677.3         8.76174
677.4         8.69154
677.5         8.70134
677.6         8.69667
677.7         8.63947
677.8         8.58568
677.9         8.41254
678           8.23935
678.1         8.18078
678.2         8.15364
678.3         8.26855
678.4         8.40998
678.5         8.37634
678.6         8.34888
678.7         8.34664
678.8         8.35498
678.9         8.35536
679           8.33045
679.1         8.19717
679.2         8.07621
679.3         8.01612
679.4         8.01304
679.5         7.96523
679.6         7.88599
679.7         7.83999
679.8         7.83341
679.9         7.77834
680           7.65014
680.1         7.55111
680.2         7.48163
680.3         7.33083
680.4         7.16178
680.5         7.06915
680.6         7.01804
680.7         7.00867
680.8          6.9804
680.9         6.96205
681           7.01068
681.1         7.14805
681.2         7.28869
681.3         7.42492
681.4         7.42171
681.5         7.34864
681.6         7.28053
681.7         7.22173
681.8         7.21189
681.9         7.15819
682           7.21343
682.1          7.3021
682.2          7.3477
682.3          7.3303
682.4         7.26186
682.5         7.19181
682.6         7.18477
682.7         7.24276
682.8         7.31141
682.9         7.30915
683           7.25576
683.1         7.26191
683.2         7.28053
683.3         7.30315
683.4         7.30541
683.5         7.28184
683.6         7.29235
683.7         7.32807
683.8         7.38129
683.9          7.4267
684           7.45504
684.1         7.41256
684.2         7.34802
684.3         7.33643
684.4         7.34727
684.5         7.27489
684.6         7.20789
684.7         7.19616
684.8         7.25482
684.9         7.31466
685           7.33199
685.1         7.35965
685.2         7.34801
685.3         7.27583
685.4         7.24859
685.5         7.25637
685.6         7.30812
685.7          7.3937
685.8         7.46899
685.9         7.50426
686           7.48271
686.1         7.41105
686.2         7.31141
686.3         7.24311
686.4         7.24291
686.5         7.28396
686.6         7.29325
686.7         7.23496
686.8         7.17567
686.9         7.13078
687           7.07988
687.1         7.02947
687.2         6.98869
687.3         6.99452
687.4         6.97658
687.5         6.96757
687.6         6.97629
687.7         6.98015
687.8         6.98401
687.9         6.97372
688           6.95649
688.1         6.93229
688.2         6.89305
688.3          6.9317
688.4         6.96219
688.5          6.9778
688.6         6.98439
688.7         6.98031
688.8         6.95059
688.9          6.9556
689           6.91853
689.1         6.93928
689.2         7.01643
689.3         7.06287
689.4         7.09581
689.5          7.1418
689.6         7.20667
689.7         7.26027
689.8          7.3267
689.9         7.39201
690           7.41893
690.1         7.41192
690.2         7.40259
690.3         7.41825
690.4         7.48193
690.5         7.57027
690.6         7.63697
690.7         7.68166
690.8         7.71816
690.9         7.75965
691           7.82294
691.1         7.88328
691.2         7.89004
691.3         7.87607
691.4         7.87382
691.5         7.92802
691.6         7.94023
691.7         7.95227
691.8         7.93826
691.9         7.99314
692           8.03546
692.1         8.12317
692.2         8.24068
692.3         8.19555
692.4         8.01724
692.5         7.85162
692.6         7.78735
692.7         7.79261
692.8         7.82836
692.9         7.82161
693           7.85703
693.1         7.83368
693.2         7.76505
693.3         7.70685
693.4         7.69361
693.5         7.71597
693.6         7.70439
693.7         7.66652
693.8         7.64023
693.9          7.6599
694           7.72103
694.1         7.80138
694.2          7.8522
694.3         7.87337
694.4         7.93884
694.5         7.95086
694.6         7.91203
694.7         7.87242
694.8         7.85572
694.9         7.92266
695           7.92389
695.1         7.86501
695.2         7.80599
695.3         7.72808
695.4          7.6592
695.5         7.54422
695.6         7.47232
695.7         7.43621
695.8         7.51537
695.9          7.6116
696           7.61446
696.1         7.57113
696.2         7.59845
696.3         7.65892
696.4         7.67457
696.5          7.6289
696.6         7.54976
696.7          7.4617
696.8           7.386
696.9         7.33315
697           7.37545
697.1         7.50837
697.2         7.61417
697.3          7.6304
697.4         7.59397
697.5         7.57265
697.6         7.62038
697.7           7.751
697.8         7.85486
697.9         7.90347
698           7.98048
698.1         8.01155
698.2         8.01536
698.3         8.03533
698.4         8.03507
698.5         8.05234
698.6         8.13884
698.7         8.18956
698.8         8.13672
698.9         8.10118
699           8.07362
699.1         8.09168
699.2         8.10536
699.3         8.21517
699.4         8.24012
699.5         8.26592
699.6         8.24541
699.7         8.20504
699.8         8.13576
699.9         8.10495
700           8.10146
700.1         8.12668
700.2         8.09024
700.3         8.08024
700.4          8.0606
700.5         8.01528
700.6         7.95804
700.7         7.89752
700.8         7.89101
700.9         7.92822
701           7.88961
701.1         7.74015
701.2         7.60245
701.3         7.55788
701.4         7.60905
701.5         7.65424
701.6         7.64377
701.7         7.60681
701.8         7.54975
701.9         7.52611
702           7.53319
702.1         7.56501
702.2         7.56751
702.3         7.55106
702.4         7.51384
702.5          7.4831
702.6         7.45032
702.7         7.42579
702.8         7.44385
702.9         7.50132
703            7.5212
703.1         7.54932
703.2         7.61945
703.3         7.63727
703.4         7.64575
703.5         7.63555
703.6         7.62347
703.7         7.66066
703.8         7.68646
703.9         7.70586
704           7.76158
704.1          7.7876
704.2         7.78306
704.3         7.76125
704.4         7.73606
704.5         7.67603
704.6         7.66811
704.7         7.69769
704.8         7.68202
704.9          7.6399
705           7.59769
705.1         7.57279
705.2         7.54619
705.3         7.48045
705.4         7.44125
705.5         7.49315
705.6         7.56983
705.7         7.60778
705.8           7.606
705.9         7.60632
706           7.61084
706.1         7.66468
706.2         7.71335
706.3         7.74107
706.4         7.73079
706.5         7.70756
706.6         7.65908
706.7         7.61137
706.8         7.63097
706.9         7.65867
707           7.74449
707.1         7.87306
707.2         7.92828
707.3         7.89368
707.4         7.85761
707.5         7.85821
707.6         7.93778
707.7           8.044
707.8         8.13058
707.9         8.19245
708            8.1903
708.1         8.20758
708.2         8.26447
708.3         8.30672
708.4         8.26825
708.5         8.13951
708.6         8.09888
708.7         8.00984
708.8         7.87352
708.9         7.76098
709           7.70122
709.1         7.72325
709.2         7.68342
709.3         7.65257
709.4         7.67806
709.5         7.61316
709.6          7.5767
709.7         7.50619
709.8         7.42926
709.9         7.41086
710           7.41679
710.1         7.43906
710.2         7.49873
710.3         7.53441
710.4         7.59974
710.5         7.64066
710.6         7.58933
710.7         7.53118
710.8         7.56708
710.9         7.64055
711           7.69338
711.1         7.76683
711.2         7.79194
711.3         7.76351
711.4         7.71111
711.5         7.71213
711.6         7.82117
711.7         7.99856
711.8         8.15351
711.9         8.15299
712            8.0939
712.1         8.06502
712.2         8.00665
712.3         7.90126
712.4         7.81729
712.5         7.76179
712.6          7.7511
712.7         7.76503
712.8         7.72223
712.9         7.72744
713            7.7283
713.1         7.72197
713.2         7.73758
713.3         7.70287
713.4         7.75841
713.5         7.81246
713.6          7.7745
713.7         7.72026
713.8         7.70657
713.9         7.72335
714           7.73935
714.1         7.73415
714.2         7.71029
714.3         7.66654
714.4          7.6657
714.5         7.64394
714.6         7.61993
714.7         7.64669
714.8          7.6336
714.9         7.57472
715           7.45365
715.1         7.39491
715.2         7.41402
715.3         7.49381
715.4         7.61452
715.5         7.79457
715.6          7.9085
715.7         7.95434
715.8         8.00509
715.9         7.99847
716           7.91164
716.1         7.83865
716.2         7.82613
716.3         7.84157
716.4         7.89828
716.5         7.99639
716.6         8.12166
716.7         8.19012
716.8          8.1958
716.9         8.22588
717           8.30086
717.1         8.37689
717.2         8.42717
717.3         8.40564
717.4         8.36224
717.5         8.42179
717.6         8.45473
717.7         8.45245
717.8         8.40232
717.9         8.31415
718           8.25403
718.1         8.19773
718.2          8.1733
718.3         8.08088
718.4         8.04633
718.5         8.03937
718.6         7.97978
718.7         7.90103
718.8         7.83817
718.9         7.77824
719           7.74958
719.1         7.71963
719.2         7.66169
719.3         7.66922
719.4         7.65544
719.5         7.54342
719.6         7.49729
719.7         7.46383
719.8         7.43475
719.9         7.46251
720           7.50498
720.1         7.56587
720.2         7.59428
720.3         7.63169
720.4         7.63548
720.5         7.61197
720.6          7.6015
720.7         7.62478
720.8         7.64917
720.9         7.66681
721           7.71067
721.1         7.76094
721.2         7.78355
721.3         7.80996
721.4         7.81649
721.5         7.76314
721.6         7.77454
721.7          7.8208
721.8         7.82565
721.9         7.80574
722           7.78205
722.1         7.78627
722.2         7.77123
722.3          7.7422
722.4         7.72874
722.5          7.7368
722.6         7.71214
722.7         7.67701
722.8          7.6789
722.9         7.71449
723           7.75762
723.1         7.84611
723.2         7.90946
723.3         7.95406
723.4         8.01652
723.5         8.13722
723.6         8.24209
723.7         8.26721
723.8         8.23593
723.9         8.20928
724           8.24086
724.1         8.25497
724.2         8.28883
724.3         8.28679
724.4         8.22897
724.5         8.18884
724.6         8.16729
724.7         8.19353
724.8         8.24204
724.9         8.26673
725           8.26823
725.1         8.22719
725.2         8.16728
725.3         8.15778
725.4         8.18713
725.5         8.21198
725.6         8.19682
725.7         8.20238
725.8         8.30845
725.9         8.50564
726           8.59086
726.1         8.61515
726.2         8.56666
726.3         8.48802
726.4         8.49095
726.5         8.56526
726.6         8.69446
726.7         8.72593
726.8         8.68499
726.9         8.64564
727            8.6128
727.1         8.61814
727.2         8.57929
727.3         8.55781
727.4         8.55695
727.5         8.53573
727.6         8.52321
727.7         8.53774
727.8         8.65339
727.9         8.81459
728           8.87638
728.1         8.85288
728.2         8.96999
728.3          9.0858
728.4         9.15555
728.5         9.27507
728.6         9.39908
728.7         9.46364
728.8         9.44173
728.9         9.35731
729           9.21067
729.1         9.05984
729.2         9.00244
729.3         9.01638
729.4         9.06019
729.5          9.1057
729.6         9.17839
729.7         9.26374
729.8         9.33631
729.9         9.38564
730           9.37813
730.1          9.3681
730.2         9.30893
730.3         9.21356
730.4         9.13406
730.5         8.90352
730.6         8.78581
730.7         8.81461
730.8           8.881
730.9         8.88843
731           8.85972
731.1         8.84408
731.2         8.81506
731.3         8.88486
731.4         8.92053
731.5           8.834
731.6         8.77814
731.7         8.73127
731.8         8.70991
731.9         8.76234
732            8.7433
732.1         8.74201
732.2         8.73965
732.3         8.73591
732.4         8.72717
732.5         8.82906
732.6         8.92836
732.7         9.01591
732.8         8.93312
732.9         8.83363
733           8.73811
733.1         8.62757
733.2         8.52041
733.3         8.44876
733.4         8.42833
733.5          8.4196
733.6         8.42319
733.7         8.43404
733.8         8.41145
733.9         8.28541
734           8.21693
734.1         8.18693
734.2         8.19053
734.3         8.15277
734.4         8.12921
734.5         8.24509
734.6         8.37768
734.7         8.35555
734.8         8.31842
734.9         8.32705
735           8.32834
735.1         8.33966
735.2         8.39312
735.3         8.44867
735.4         8.46194
735.5         8.49999
735.6         8.49665
735.7         8.57386
735.8         8.62038
735.9         8.63428
736           8.59256
736.1          8.5072
736.2         8.43481
736.3         8.49041
736.4         8.56793
736.5         8.61423
736.6         8.64405
736.7          8.6464
736.8          8.6578
736.9          8.6885
737           8.74298
737.1         8.73261
737.2         8.71358
737.3         8.67365
737.4         8.62957
737.5         8.60233
737.6         8.62278
737.7         8.62972
737.8         8.58483
737.9         8.53111
738           8.53726
738.1         8.52002
738.2         8.58076
738.3         8.69093
738.4         8.70203
738.5         8.64416
738.6         8.52655
738.7         8.41474
738.8         8.34102
738.9         8.31259
739           8.23573
739.1         8.09269
739.2           7.982
739.3         7.91723
739.4         7.92234
739.5         7.96731
739.6         8.00143
739.7         8.02911
739.8         8.04482
739.9         8.03664
740           8.01792
740.1         8.01083
740.2         8.04438
740.3         8.02654
740.4          7.9669
740.5          7.9127
740.6         7.87721
740.7         7.84468
740.8         7.84587
740.9         7.85306
741           7.88965
741.1         7.95649
741.2         8.02217
741.3         8.11083
741.4         8.13737
741.5          8.1193
741.6         8.08254
741.7         8.00788
741.8         7.96627
741.9         7.93213
742           7.90783
742.1          7.9128
742.2         7.91889
742.3         7.90791
742.4         7.88379
742.5         7.90201
742.6         7.89164
742.7         7.84507
742.8         7.82196
742.9         7.78333
743           7.77925
743.1         7.81196
743.2         7.87029
743.3         7.98232
743.4         8.07215
743.5         8.12757
743.6         8.14083
743.7         8.10161
743.8         8.08246
743.9         8.04751
744           8.06123
744.1         8.06757
744.2         8.04321
744.3         8.01513
744.4         7.98103
744.5         7.97592
744.6         7.99328
744.7         8.02893
744.8         8.02989
744.9         8.07084
745           8.08514
745.1         8.05262
745.2         7.99061
745.3         7.97086
745.4         7.96413
745.5         7.96875
745.6         7.94944
745.7          7.9446
745.8         7.98012
745.9         8.03758
746           8.11567
746.1         8.26058
746.2         8.32887
746.3         8.34787
746.4         8.38941
746.5         8.41663
746.6         8.43252
746.7         8.44947
746.8          8.5223
746.9         8.63039
747           8.72447
747.1         8.74354
747.2         8.71169
747.3         8.65205
747.4         8.65142
747.5         8.71986
747.6         8.73812
747.7         8.71783
747.8         8.69183
747.9         8.75008
748           8.88382
748.1         9.03107
748.2         9.02838
748.3         8.95779
748.4         8.87885
748.5         8.89432
748.6         9.02956
748.7         9.18816
748.8         9.30471
748.9         9.31997
749           9.30965
749.1         9.37093
749.2         9.34725
749.3         9.28385
749.4         9.23543
749.5         9.22588
749.6         9.23376
749.7          9.3167
749.8         9.28944
749.9          9.1501
750           9.03283
750.1         8.92665
750.2         8.96415
750.3         9.08412
750.4         9.07684
750.5         8.96337
750.6         8.86353
750.7          8.6992
750.8         8.59966
750.9         8.49098
751           8.39839
751.1         8.31666
751.2         8.32035
751.3         8.36174
751.4         8.40016
751.5         8.40264
751.6         8.41808
751.7         8.42348
751.8         8.39874
751.9         8.40462
752           8.42006
752.1         8.44178
752.2         8.45749
752.3          8.4649
752.4         8.46261
752.5         8.44016
752.6         8.47095
752.7         8.48787
752.8         8.53559
752.9         8.59552
753           8.66217
753.1         8.68683
753.2         8.61986
753.3         8.48127
753.4         8.36128
753.5         8.27318
753.6         8.27855
753.7         8.34036
753.8         8.40012
753.9         8.43705
754           8.40056
754.1         8.32401
754.2         8.23982
754.3         8.22467
754.4         8.24363
754.5         8.30038
754.6         8.29414
754.7         8.25308
754.8         8.17955
754.9         8.14446
755           8.16477
755.1         8.15679
755.2         8.12672
755.3         8.03964
755.4         7.98491
755.5         8.03377
755.6         8.10477
755.7         8.16935
755.8         8.22126
755.9         8.23642
756           8.19325
756.1         8.22411
756.2         8.26832
756.3         8.26682
756.4         8.28343
756.5         8.35211
756.6          8.4556
756.7         8.54597
756.8         8.58649
756.9         8.61987
757           8.71013
757.1         8.78486
757.2         8.75433
757.3         8.67996
757.4         8.71177
757.5         8.79301
757.6         8.85562
757.7           8.912
757.8         8.96033
757.9         8.98835
758           8.91513
758.1         8.80273
758.2         8.77979
758.3         8.79417
758.4         8.80845
758.5         8.85754
758.6         8.91924
758.7         9.01379
758.8         9.15036
758.9         9.31569
759           9.45017
759.1         9.64483
759.2         9.82884
759.3         9.93663
759.4         10.0326
759.5         10.1215
759.6          10.157
759.7         10.1204
759.8         10.0177
759.9         9.92103
760           9.82988
760.1         9.70544
760.2         9.64284
760.3         9.61682
760.4         9.59998
760.5         9.58436
760.6         9.49924
760.7         9.39389
760.8         9.34892
760.9         9.40855
761           9.35145
761.1         9.27943
761.2         9.20555
761.3         9.15774
761.4         9.09578
761.5         9.04101
761.6         8.98837
761.7         8.97083
761.8         8.93918
761.9          8.8993
762           8.93092
762.1         8.96846
762.2         8.98688
762.3         8.96489
762.4         8.95425
762.5         8.87622
762.6         8.82735
762.7         8.84556
762.8         8.88365
762.9          8.8807
763           8.82111
763.1         8.72941
763.2         8.68907
763.3         8.77971
763.4          8.8887
763.5         8.95256
763.6         8.89906
763.7          8.7983
763.8           8.724
763.9         8.68233
764           8.67558
764.1          8.6946
764.2         8.71404
764.3         8.69341
764.4         8.66901
764.5         8.63355
764.6         8.61832
764.7         8.62355
764.8         8.62843
764.9         8.72437
765           8.79963
765.1         8.79926
765.2         8.79548
765.3         8.82331
765.4         8.85199
765.5         8.81514
765.6         8.86901
765.7         8.93527
765.8          9.0016
765.9         9.11535
766           9.14907
766.1         9.19281
766.2         9.25696
766.3         9.30007
766.4         9.30808
766.5         9.32288
766.6         9.39465
766.7         9.48193
766.8         9.50267
766.9         9.50487
767           9.49043
767.1         9.52688
767.2         9.54969
767.3         9.57623
767.4         9.57695
767.5         9.52008
767.6         9.48021
767.7         9.47268
767.8         9.41686
767.9         9.38969
768           9.42423
768.1          9.4588
768.2         9.50499
768.3         9.57601
768.4         9.61234
768.5         9.55298
768.6         9.48699
768.7         9.43668
768.8         9.48987
768.9         9.54213
769           9.54768
769.1         9.50237
769.2         9.51696
769.3         9.61847
769.4         9.67312
769.5         9.61093
769.6         9.59323
769.7         9.59501
769.8         9.57151
769.9         9.52391
770           9.52793
770.1         9.45645
770.2          9.3372
770.3         9.25756
770.4         9.14436
770.5         9.02113
770.6         8.99804
770.7         9.11072
770.8         9.21728
770.9         9.25799
771           9.22168
771.1         9.19824
771.2         9.15553
771.3         9.20198
771.4         9.24501
771.5         9.24651
771.6         9.25031
771.7         9.27668
771.8         9.30272
771.9         9.29376
772           9.31369
772.1          9.3728
772.2          9.4614
772.3          9.5249
772.4         9.54665
772.5         9.56893
772.6         9.58218
772.7         9.66735
772.8         9.71975
772.9         9.70377
773           9.67849
773.1         9.68348
773.2         9.68151
773.3         9.66283
773.4         9.65533
773.5         9.68901
773.6         9.67183
773.7         9.60474
773.8           9.637
773.9         9.71014
774           9.70465
774.1          9.7033
774.2         9.73554
774.3         9.79353
774.4         9.86684
774.5         9.93969
774.6         9.92276
774.7         9.85052
774.8          9.7749
774.9         9.73343
775           9.76402
775.1         9.81536
775.2         9.77894
775.3         9.77007
775.4         9.70653
775.5         9.68708
775.6         9.70129
775.7         9.66649
775.8         9.63336
775.9         9.63716
776           9.67654
776.1          9.6842
776.2         9.63852
776.3         9.59836
776.4         9.55921
776.5         9.53234
776.6          9.5454
776.7         9.58801
776.8         9.66436
776.9         9.59365
777           9.49106
777.1         9.45227
777.2         9.47604
777.3         9.48635
777.4         9.47432
777.5         9.45199
777.6         9.47497
777.7         9.56752
777.8         9.57625
777.9         9.55721
778           9.55133
778.1         9.58881
778.2         9.65176
778.3         9.75775
778.4         9.81915
778.5         9.79281
778.6         9.72354
778.7         9.67344
778.8         9.64145
778.9          9.6272
779           9.58314
779.1         9.50044
779.2         9.45212
779.3         9.45841
779.4         9.53234
779.5           9.605
779.6         9.64701
779.7         9.73239
779.8         9.77393
779.9         9.78106
780            9.7649
780.1         9.69713
780.2         9.64099
780.3         9.58283
780.4         9.52898
780.5         9.49626
780.6         9.47352
780.7         9.49428
780.8         9.49063
780.9         9.46655
781           9.41127
781.1         9.35188
781.2         9.36617
781.3         9.40707
781.4         9.42053
781.5         9.42827
781.6         9.46307
781.7         9.46442
781.8         9.40531
781.9         9.36705
782           9.35609
782.1          9.3873
782.2         9.35283
782.3         9.29865
782.4          9.2225
782.5         9.20857
782.6         9.17597
782.7         9.15304
782.8         9.20594
782.9         9.19019
783           9.18507
783.1         9.15988
783.2         9.12025
783.3          9.0999
783.4         9.04342
783.5         8.98004
783.6         8.89027
783.7         8.77345
783.8         8.73243
783.9         8.73837
784           8.69717
784.1          8.6297
784.2         8.60295
784.3           8.599
784.4         8.57717
784.5         8.62854
784.6         8.68431
784.7         8.68947
784.8         8.67307
784.9         8.67531
785           8.67742
785.1         8.68702
785.2         8.71438
785.3         8.78457
785.4         8.87298
785.5         8.90409
785.6         8.89921
785.7         8.83805
785.8         8.80492
785.9         8.80945
786           8.85855
786.1         8.92898
786.2         8.96921
786.3         8.98205
786.4         8.94623
786.5         8.87493
786.6         8.79847
786.7         8.69873
786.8         8.67009
786.9         8.74353
787           8.82469
787.1         8.92414
787.2         9.01115
787.3         9.06416
787.4         9.07321
787.5           9.089
787.6         9.15167
787.7         9.25123
787.8          9.2922
787.9          9.3614
788           9.37794
788.1         9.37977
788.2         9.33181
788.3         9.30172
788.4         9.29904
788.5         9.36809
788.6         9.46988
788.7         9.51442
788.8         9.41659
788.9         9.26349
789           9.26743
789.1         9.31246
789.2         9.28811
789.3         9.24575
789.4         9.25421
789.5         9.18783
789.6         9.09025
789.7         9.06639
789.8         9.07476
789.9          9.0676
790           9.00313
790.1         8.92011
790.2         8.84406
790.3         8.75406
790.4          8.7145
790.5         8.70538
790.6         8.70713
790.7         8.74493
790.8         8.76045
790.9         8.77571
791           8.78106
791.1         8.79829
791.2         8.79163
791.3         8.74864
791.4         8.72967
791.5          8.7413
791.6          8.7987
791.7         8.89197
791.8         8.89417
791.9         8.82407
792           8.83761
792.1         8.96474
792.2         9.02628
792.3         9.04738
792.4         9.06646
792.5         9.05266
792.6         9.02128
792.7          9.0166
792.8          9.0205
792.9         9.00711
793           8.96947
793.1         8.97221
793.2         8.99479
793.3         9.05685
793.4          9.0756
793.5         9.02145
793.6         8.97048
793.7         8.95949
793.8          8.9763
793.9         9.01714
794           9.00986
794.1         9.00376
794.2         9.00108
794.3         9.09948
794.4         9.23244
794.5         9.31546
794.6         9.37783
794.7         9.42059
794.8         9.37764
794.9          9.3561
795           9.34989
795.1         9.32019
795.2         9.27313
795.3            9.25
795.4         9.22445
795.5         9.16529
795.6         9.05693
795.7         9.03111
795.8         8.99406
795.9         8.87786
796           8.69551
796.1         8.56461
796.2         8.49475
796.3         8.44764
796.4          8.4343
796.5         8.44999
796.6         8.45242
796.7         8.46875
796.8         8.48314
796.9         8.53136
797           8.59811
797.1         8.60647
797.2          8.6652
797.3         8.76525
797.4          8.8125
797.5         8.77298
797.6         8.73093
797.7         8.71009
797.8         8.75377
797.9         8.78723
798           8.81401
798.1         8.82231
798.2          8.8538
798.3         8.91652
798.4         8.94393
798.5         8.97145
798.6         9.00441
798.7         9.07763
798.8         9.12794
798.9         9.16088
799           9.13451
799.1         9.07619
799.2         9.05634
799.3         9.01139
799.4         9.01272
799.5         9.06758
799.6         9.09723
799.7         9.05908
799.8         9.02988
799.9          9.0138
800           8.99194
800.1           8.958
800.2         8.93398
800.3         8.89877
800.4         8.89565
800.5         8.89864
800.6         8.87022
800.7         8.82218
800.8         8.76078
800.9         8.68609
801           8.66048
801.1         8.63372
801.2          8.6144
801.3          8.5808
801.4         8.61199
801.5          8.6771
801.6         8.70457
801.7         8.66396
801.8         8.62626
801.9          8.5897
802           8.62401
802.1         8.70774
802.2         8.72037
802.3          8.6815
802.4         8.64346
802.5         8.61229
802.6         8.62548
802.7         8.65824
802.8         8.63251
802.9         8.58904
803           8.59265
803.1         8.57178
803.2         8.54623
803.3         8.49308
803.4         8.47081
803.5         8.48092
803.6          8.4774
803.7         8.52467
803.8          8.4997
803.9         8.45266
804           8.40823
804.1         8.41651
804.2         8.42628
804.3         8.45523
804.4         8.41028
804.5         8.36616
804.6         8.39978
804.7         8.38343
804.8         8.39756
804.9         8.42811
805           8.45033
805.1           8.489
805.2         8.55311
805.3         8.65724
805.4         8.76135
805.5          8.8494
805.6         8.95552
805.7          9.0759
805.8         9.16545
805.9         9.27566
806            9.3584
806.1         9.45573
806.2         9.57378
806.3         9.68744
806.4         9.71901
806.5         9.70598
806.6         9.72956
806.7         9.75218
806.8         9.74684
806.9         9.81504
807           9.84499
807.1         9.80807
807.2         9.77671
807.3         9.73629
807.4         9.74862
807.5         9.82693
807.6         9.81395
807.7         9.78587
807.8         9.83402
807.9         9.91292
808           9.93556
808.1         10.0527
808.2         10.2242
808.3         10.3718
808.4         10.4743
808.5         10.4359
808.6         10.4361
808.7         10.4613
808.8         10.5187
808.9         10.6143
809           10.7444
809.1         10.7883
809.2         10.8047
809.3         10.7734
809.4         10.7678
809.5         10.7735
809.6         10.8099
809.7         10.7524
809.8         10.7629
809.9         10.7833
810           10.8378
810.1         10.8845
810.2         10.8566
810.3         10.9998
810.4         11.1345
810.5         11.0757
810.6         11.0149
810.7         10.8696
810.8         10.8962
810.9         10.9606
811           10.8421
811.1         10.6837
811.2         10.5174
811.3         10.4095
811.4         10.4155
811.5         10.5119
811.6         10.4279
811.7         10.2721
811.8         10.0971
811.9         9.89306
812           9.72273
812.1         9.54393
812.2         9.49695
812.3         9.48467
812.4         9.46247
812.5         9.39816
812.6          9.3723
812.7          9.3752
812.8         9.36522
812.9         9.33782
813           9.31701
813.1         9.39004
813.2         9.42823
813.3          9.4521
813.4         9.44004
813.5         9.42122
813.6          9.5288
813.7         9.63095
813.8         9.65861
813.9         9.68582
814           9.64872
814.1         9.57277
814.2         9.52523
814.3         9.52388
814.4         9.57715
814.5         9.65787
814.6         9.73178
814.7         9.68225
814.8         9.61154
814.9         9.58232
815            9.5717
815.1         9.52879
815.2         9.45289
815.3         9.44062
815.4         9.43179
815.5         9.43742
815.6         9.39903
815.7          9.3745
815.8         9.35323
815.9         9.39299
816           9.50301
816.1         9.51707
816.2         9.48712
816.3         9.46553
816.4         9.42054
816.5         9.36292
816.6         9.35966
816.7         9.35735
816.8         9.38478
816.9         9.43103
817           9.42095
817.1         9.38105
817.2          9.3961
817.3         9.44692
817.4           9.479
817.5         9.42376
817.6         9.38366
817.7         9.44195
817.8         9.56107
817.9         9.64166
818           9.65056
818.1         9.70964
818.2          9.7433
818.3         9.74095
818.4         9.75541
818.5         9.81017
818.6          9.8404
818.7         9.87738
818.8         9.91555
818.9         9.96517
819           10.0112
819.1         10.1106
819.2         10.2075
819.3          10.276
819.4         10.2652
819.5         10.1986
819.6         10.0424
819.7         9.87155
819.8         9.72024
819.9         9.57446
820           9.49159
820.1         9.48956
820.2         9.45398
820.3         9.49195
820.4         9.56859
820.5         9.63587
820.6         9.70402
820.7         9.84976
820.8         9.92437
820.9         9.98287
821           10.0242
821.1         10.0816
821.2         10.1884
821.3         10.2382
821.4         10.2313
821.5         10.2501
821.6         10.2196
821.7         10.2635
821.8         10.3688
821.9         10.4587
822           10.5398
822.1         10.6676
822.2         10.7638
822.3         10.8799
822.4         10.9254
822.5         10.9065
822.6         10.8547
822.7           10.91
822.8         10.9202
822.9         10.9452
823           10.9368
823.1         10.8801
823.2         10.8174
823.3         10.7918
823.4         10.8422
823.5         10.9744
823.6         11.1192
823.7         11.1574
823.8         11.1161
823.9         11.0566
824           11.1064
824.1         11.2179
824.2         11.3762
824.3         11.5551
824.4         11.6701
824.5         11.7286
824.6         11.8474
824.7         12.0948
824.8         12.2252
824.9         12.2192
825           12.1581
825.1         12.0458
825.2         11.8941
825.3         11.7314
825.4         11.6288
825.5         11.5947
825.6         11.5934
825.7         11.5915
825.8         11.5362
825.9         11.3939
826           11.2826
826.1         11.1641
826.2         11.1153
826.3         11.0494
826.4         11.0605
826.5          11.158
826.6         11.2087
826.7         11.1037
826.8         10.9697
826.9         10.8604
827           10.8524
827.1         10.8794
827.2         10.8277
827.3          10.734
827.4         10.7351
827.5         10.7764
827.6         10.7413
827.7         10.7709
827.8         10.9028
827.9         11.1022
828           11.2857
828.1         11.4454
828.2          11.517
828.3         11.5746
828.4          11.569
828.5          11.554
828.6         11.4656
828.7           11.33
828.8         11.1226
828.9              11
829           10.9546
829.1         10.9072
829.2         10.8395
829.3         10.7402
829.4         10.6532
829.5         10.6523
829.6         10.7332
829.7         10.8704
829.8         10.8979
829.9          10.877
830           10.7986
830.1         10.6406
830.2         10.6046
830.3         10.6044
830.4         10.6231
830.5         10.6702
830.6         10.6591
830.7         10.6958
830.8         10.6762
830.9         10.5251
831            10.471
831.1         10.5628
831.2         10.5908
831.3         10.5243
831.4         10.4361
831.5         10.3679
831.6         10.3421
831.7         10.2728
831.8          10.144
831.9         10.0645
832           10.0678
832.1          10.018
832.2         9.96454
832.3         9.92906
832.4         9.93484
832.5         9.97406
832.6         9.97614
832.7         9.98804
832.8         10.0549
832.9         10.0901
833           10.1168
833.1         10.1604
833.2         10.1464
833.3         10.0978
833.4         10.0562
833.5          10.037
833.6         10.0751
833.7         10.0807
833.8         10.1022
833.9         10.1563
834           10.2431
834.1          10.347
834.2         10.4517
834.3         10.5651
834.4         10.6423
834.5          10.628
834.6         10.5842
834.7         10.6325
834.8         10.6897
834.9         10.6136
835           10.4352
835.1         10.2604
835.2         10.1917
835.3         10.2057
835.4          10.245
835.5         10.1523
835.6         10.0499
835.7         10.0788
835.8         10.2018
835.9         10.3218
836           10.4139
836.1         10.4386
836.2         10.4393
836.3         10.5465
836.4         10.5948
836.5         10.5466
836.6         10.4407
836.7         10.2833
836.8         10.2378
836.9         10.3067
837            10.303
837.1         10.1875
837.2         10.1132
837.3         10.0897
837.4         10.1437
837.5         10.2092
837.6         10.2328
837.7         10.2558
837.8         10.2222
837.9         10.2137
838           10.1835
838.1          10.226
838.2           10.32
838.3         10.3778
838.4         10.3383
838.5         10.2525
838.6         10.2488
838.7         10.2624
838.8         10.2549
838.9         10.2992
839           10.3727
839.1          10.457
839.2          10.531
839.3         10.5026
839.4         10.3924
839.5         10.3865
839.6         10.4691
839.7          10.491
839.8         10.4804
839.9         10.4681
840           10.5614
840.1         10.6641
840.2         10.7357
840.3         10.7333
840.4         10.7199
840.5          10.767
840.6         10.8271
840.7         10.8435
840.8         10.8384
840.9         10.8515
841           10.8384
841.1         10.8382
841.2          10.858
841.3         10.9614
841.4         11.0373
841.5         11.0042
841.6         11.0638
841.7         11.2139
841.8         11.2684
841.9         11.3203
842           11.3907
842.1         11.5358
842.2         11.6429
842.3         11.6425
842.4         11.5525
842.5         11.4079
842.6         11.2888
842.7         11.1039
842.8         10.9475
842.9         10.8613
843           10.8996
843.1         10.9737
843.2         11.0983
843.3         11.3311
843.4         11.5173
843.5         11.6819
843.6         11.7437
843.7         11.8286
843.8         11.9803
843.9         12.0399
844           12.1322
844.1         12.1414
844.2         12.1601
844.3         12.0454
844.4         11.9296
844.5          11.823
844.6         11.8277
844.7         11.8082
844.8         11.6785
844.9         11.4762
845           11.4282
845.1         11.4573
845.2         11.4711
845.3         11.5273
845.4         11.5648
845.5         11.5654
845.6         11.5179
845.7         11.4558
845.8          11.364
845.9         11.4051
846           11.4372
846.1         11.4454
846.2         11.3974
846.3         11.3324
846.4         11.2499
846.5         11.1975
846.6         11.1406
846.7         11.0766
846.8         11.0599
846.9         11.1237
847           11.0647
847.1         11.0078
847.2         10.9261
847.3         10.8558
847.4         10.7395
847.5         10.6817
847.6         10.6127
847.7         10.5801
847.8         10.5947
847.9         10.6943
848           10.7282
848.1         10.7501
848.2         10.8456
848.3         10.9702
848.4         11.1632
848.5         11.2559
848.6         11.2474
848.7         11.2279
848.8         11.3585
848.9         11.5556
849           11.6071
849.1         11.5579
849.2         11.5263
849.3         11.4999
849.4         11.4745
849.5          11.491
849.6         11.4335
849.7         11.3797
849.8         11.3227
849.9         11.2872
850           11.3313
850.1         11.3399
850.2         11.2822
850.3         11.1456
850.4         11.0376
850.5         11.0195
850.6         10.9711
850.7         10.9576
850.8         10.9135
850.9         10.8947
851           10.9198
851.1         11.0238
851.2         11.0666
851.3         11.0635
851.4         11.1163
851.5         11.2125
851.6         11.2341
851.7         11.1408
851.8         11.0455
851.9         10.9207
852           10.8978
852.1         10.9443
852.2         11.0322
852.3         11.2037
852.4         11.2596
852.5         11.2466
852.6         11.2234
852.7         11.2937
852.8         11.2378
852.9         11.1119
853           11.0368
853.1         10.9339
853.2         10.9204
853.3          10.951
853.4         11.0283
853.5         11.0863
853.6         11.0645
853.7         11.0424
853.8         11.0531
853.9          11.088
854           11.1076
854.1          11.058
854.2          11.012
854.3         10.9482
854.4         11.0307
854.5         11.2243
854.6         11.3466
854.7         11.3133
854.8         11.2086
854.9         11.1036
855           11.0849
855.1         11.0926
855.2          11.081
855.3         11.1322
855.4         11.1114
855.5         10.8773
855.6         10.7391
855.7         10.8185
855.8         10.9757
855.9         11.0622
856           11.0995
856.1          11.048
856.2         10.9862
856.3         10.8868
856.4          10.841
856.5          10.883
856.6          10.971
856.7         11.0366
856.8         11.0705
856.9         10.9663
857           10.8748
857.1         10.7891
857.2         10.8462
857.3         11.0138
857.4         11.0583
857.5         11.0919
857.6          11.137
857.7         11.2285
857.8         11.2998
857.9         11.3844
858           11.3351
858.1         11.2398
858.2         11.1183
858.3         11.0606
858.4         11.0581
858.5         11.0377
858.6         10.9807
858.7         10.9088
858.8         10.7785
858.9         10.6244
859            10.587
859.1          10.606
859.2         10.6462
859.3         10.7177
859.4         10.6898
859.5         10.6123
859.6         10.5214
859.7         10.5538
859.8         10.5971
859.9         10.6648
860           10.8015
860.1         10.8804
860.2         10.9609
860.3         11.1064
860.4         11.2529
860.5         11.3948
860.6         11.4941
860.7         11.5129
860.8         11.4131
860.9         11.3672
861           11.3082
861.1         11.2103
861.2         11.1009
861.3         11.1017
861.4         11.1037
861.5         10.9729
861.6         10.8389
861.7          10.732
861.8          10.641
861.9         10.5789
862           10.6133
862.1         10.5366
862.2         10.4797
862.3         10.4793
862.4         10.4528
862.5         10.3739
862.6         10.3047
862.7         10.2135
862.8         10.1594
862.9         10.2049
863            10.284
863.1         10.3224
863.2         10.3514
863.3         10.3582
863.4         10.3607
863.5         10.3601
863.6         10.3268
863.7         10.2661
863.8         10.2668
863.9         10.3912
864           10.4914
864.1         10.5921
864.2         10.6785
864.3         10.7655
864.4         10.7483
864.5         10.6877
864.6         10.6946
864.7         10.7366
864.8         10.7962
864.9         10.8269
865           10.8049
865.1         10.7572
865.2         10.7334
865.3         10.7027
865.4         10.7517
865.5         10.7454
865.6         10.7298
865.7         10.7568
865.8          10.767
865.9         10.7558
866           10.7349
866.1         10.7046
866.2         10.7466
866.3         10.8263
866.4         10.8614
866.5         10.8664
866.6         10.9135
866.7         11.0176
866.8         11.0765
866.9         10.9619
867           10.8734
867.1         10.8292
867.2          10.829
867.3         10.8171
867.4         10.8017
867.5         10.7694
867.6          10.751
867.7         10.7343
867.8         10.7222
867.9         10.6969
868           10.6428
868.1          10.604
868.2         10.6373
868.3         10.7714
868.4         10.8302
868.5         10.8372
868.6         10.8505
868.7         10.8026
868.8         10.7893
868.9         10.8151
869           10.8519
869.1           10.84
869.2         10.8289
869.3         10.8306
869.4         10.8362
869.5         10.8551
869.6         10.8692
869.7         10.8853
869.8         10.8448
869.9          10.793
870            10.747
870.1           10.71
870.2         10.7144
870.3         10.7293
870.4         10.7126
870.5         10.6754
870.6         10.5821
870.7         10.5433
870.8         10.6176
870.9          10.755
871           10.7681
871.1         10.7051
871.2         10.6522
871.3         10.5842
871.4         10.5419
871.5         10.4853
871.6         10.5055
871.7         10.5736
871.8          10.722
871.9         10.8585
872            10.927
872.1         11.0547
872.2         11.1733
872.3           11.27
872.4         11.3332
872.5         11.3402
872.6          11.359
872.7         11.4335
872.8         11.4368
872.9          11.303
873           11.1627
873.1         11.1505
873.2         11.1477
873.3         11.1969
873.4         11.2404
873.5         11.2442
873.6          11.171
873.7         11.0452
873.8         10.9535
873.9         10.9172
874           10.9659
874.1         10.9404
874.2         10.8254
874.3         10.7057
874.4         10.6759
874.5         10.5906
874.6         10.5202
874.7         10.5563
874.8         10.6332
874.9         10.7833
875           10.8319
875.1         10.8303
875.2         10.8112
875.3         10.8073
875.4         10.8483
875.5         10.8799
875.6         10.8901
875.7         10.8498
875.8         10.7488
875.9          10.602
876           10.5142
876.1         10.5018
876.2         10.4959
876.3         10.5038
876.4         10.5786
876.5         10.6002
876.6         10.7268
876.7          10.844
876.8         10.8408
876.9         10.8043
877           10.7248
877.1         10.8376
877.2         10.9987
877.3         11.2698
877.4         11.4271
877.5         11.4969
877.6           11.73
877.7         11.9502
877.8         12.0409
877.9         11.9845
878           12.1178
878.1         12.1921
878.2         12.2707
878.3         12.2165
878.4         12.1871
878.5         12.3202
878.6         12.4163
878.7         12.3569
878.8         12.3131
878.9         12.3293
879           12.3733
879.1         12.4574
879.2         12.4573
879.3         12.4361
879.4         12.3396
879.5         12.2288
879.6         12.3005
879.7         12.4468
879.8         12.5725
879.9         12.6212
880           12.6107
880.1         12.5807
880.2         12.5546
880.3         12.5536
880.4         12.5636
880.5         12.5715
880.6         12.5992
880.7         12.6719
880.8         12.6645
880.9         12.5925
881           12.5415
881.1         12.4545
881.2         12.4701
881.3         12.5236
881.4         12.4335
881.5         12.2959
881.6         12.2412
881.7         12.1292
881.8         11.9387
881.9         11.7027
882           11.5948
882.1         11.6354
882.2         11.7125
882.3         11.7563
882.4         11.8121
882.5         11.8395
882.6         11.8393
882.7         11.8745
882.8         11.9441
882.9         11.9467
883           12.0577
883.1         12.2792
883.2          12.382
883.3         12.3419
883.4         12.2996
883.5         12.2196
883.6         12.2119
883.7         12.2333
883.8         12.3158
883.9         12.3264
884           12.2988
884.1         12.2386
884.2          12.211
884.3         12.1632
884.4          12.104
884.5         12.1217
884.6         12.0879
884.7         12.0274
884.8         11.9185
884.9         11.8035
885           11.6673
885.1         11.5398
885.2         11.4447
885.3         11.3829
885.4         11.3655
885.5         11.3438
885.6         11.3029
885.7         11.2841
885.8         11.3273
885.9          11.359
886           11.2456
886.1          11.131
886.2          11.089
886.3         11.0523
886.4         11.0036
886.5         10.9771
886.6         10.9913
886.7         11.0148
886.8         11.0124
886.9         11.0488
887           11.1369
887.1         11.1947
887.2         11.1824
887.3         11.1487
887.4         11.1843
887.5         11.2011
887.6         11.2253
887.7         11.2579
887.8         11.2896
887.9          11.254
888           11.2681
888.1         11.3706
888.2         11.4377
888.3         11.4989
888.4         11.5224
888.5         11.5143
888.6         11.5562
888.7         11.6281
888.8          11.659
888.9         11.6396
889           11.6979
889.1          11.731
889.2         11.7695
889.3          11.877
889.4         11.9008
889.5          11.862
889.6         11.7752
889.7         11.7325
889.8         11.6744
889.9         11.6369
890            11.583
890.1         11.4889
890.2         11.4558
890.3         11.4395
890.4         11.4393
890.5         11.3809
890.6         11.3505
890.7         11.3401
890.8         11.3152
890.9         11.3642
891           11.3402
891.1          11.297
891.2           11.27
891.3         11.2266
891.4         11.1937
891.5         11.1374
891.6          11.064
891.7         11.0398
891.8         10.9975
891.9         10.9577
892           10.9457
892.1         11.0321
892.2         11.1319
892.3         11.2152
892.4         11.3257
892.5         11.5273
892.6         11.6927
892.7          11.729
892.8         11.7989
892.9            11.9
893           11.9685
893.1         11.9897
893.2         12.0254
893.3         12.0713
893.4         12.0243
893.5         11.9376
893.6         11.9192
893.7         11.9262
893.8         11.9426
893.9           11.98
894           12.0283
894.1         12.0636
894.2         12.0027
894.3         11.7987
894.4         11.7723
894.5         11.8715
894.6         11.9321
894.7         11.8696
894.8         11.7468
894.9         11.6743
895            11.679
895.1         11.7459
895.2         11.7687
895.3         11.8201
895.4         11.8919
895.5         11.9465
895.6         11.9759
895.7         12.0775
895.8         12.1366
895.9         12.1685
896           12.2091
896.1         12.1984
896.2         12.2006
896.3         12.2873
896.4         12.3752
896.5         12.4191
896.6         12.5101
896.7         12.5216
896.8         12.5134
896.9         12.6845
897            12.841
897.1         12.9041
897.2          12.825
897.3         12.7587
897.4         12.7425
897.5          12.822
897.6         12.8694
897.7         12.9067
897.8         12.9614
897.9         13.0662
898           13.1549
898.1         13.0998
898.2         13.0453
898.3         13.0036
898.4         13.0553
898.5         13.1171
898.6         13.1575
898.7         13.1742
898.8         13.1814
898.9         13.2219
899             13.21
899.1         13.1826
899.2         13.1529
899.3         13.1207
899.4         13.0517
899.5         13.0028
899.6         12.9663
899.7          13.014
899.8         13.0016
899.9         12.9935
900           12.9823
900.1         12.9727
900.2         12.9241
900.3         12.9201
900.4         12.8896
900.5         12.8303
900.6         12.7895
900.7         12.7885
900.8         12.7312
900.9         12.6715
901           12.6272
901.1         12.5406
901.2         12.4655
901.3         12.3826
901.4         12.3184
901.5         12.2109
901.6         12.2001
901.7         12.2639
901.8         12.3184
901.9         12.3547
902           12.3515
902.1         12.3637
902.2         12.3524
902.3         12.3505
902.4         12.3059
902.5         12.2472
902.6          12.156
902.7         12.1045
902.8         12.0827
902.9         12.0272
903           11.9942
903.1         11.9548
903.2         11.8841
903.3         11.9075
903.4         11.9271
903.5         11.8756
903.6         11.8841
903.7         11.9824
903.8         11.9629
903.9         11.8999
904           11.9143
904.1         11.9773
904.2         12.0835
904.3         12.2198
904.4         12.3574
904.5         12.4776
904.6         12.5961
904.7         12.5701
904.8         12.6048
904.9         12.7108
905           12.7682
905.1          12.798
905.2         12.7972
905.3         12.8241
905.4         12.8583
905.5         12.8903
905.6         12.9283
905.7         12.8984
905.8         12.8876
905.9         12.8893
906           12.8955
906.1         12.9129
906.2          12.877
906.3         12.8115
906.4         12.7553
906.5         12.7066
906.6         12.6735
906.7         12.6752
906.8         12.5843
906.9         12.4796
907           12.3787
907.1         12.2757
907.2         12.2202
907.3           12.15
907.4         12.1013
907.5         12.0759
907.6         12.0756
907.7         12.1001
907.8         12.1032
907.9         12.1777
908           12.2732
908.1         12.3426
908.2          12.421
908.3         12.4931
908.4         12.5447
908.5         12.5735
908.6         12.6463
908.7         12.6861
908.8         12.7369
908.9           12.72
909           12.7287
909.1          12.748
909.2         12.7628
909.3         12.7222
909.4         12.6595
909.5         12.6396
909.6         12.6339
909.7         12.5964
909.8         12.5931
909.9         12.7007
910           12.7311
910.1         12.6697
910.2         12.6438
910.3         12.7921
910.4         12.8936
910.5         12.9371
910.6         12.9326
910.7         12.9923
910.8         13.1248
910.9         13.2545
911           13.4239
911.1         13.5372
911.2         13.6633
911.3         13.7606
911.4         13.7089
911.5         13.5505
911.6         13.5958
911.7         13.7112
911.8         13.7913
911.9         13.7993
912           13.7176
912.1         13.8031
912.2          13.942
912.3         14.0924
912.4         14.1211
912.5         14.0823
912.6          14.092
912.7         14.1744
912.8         14.1321
912.9         14.1004
913           14.0728
913.1         14.1007
913.2         14.2305
913.3         14.2738
913.4         14.1919
913.5         14.0558
913.6         13.8987
913.7         13.7371
913.8         13.6616
913.9         13.4893
914           13.3762
914.1         13.2002
914.2         13.0446
914.3         12.9234
914.4         12.9444
914.5         13.0893
914.6         13.0952
914.7         13.0236
914.8         13.0505
914.9         13.1236
915           13.1336
915.1         13.1607
915.2         13.1035
915.3         12.9736
915.4         12.9608
915.5         12.9896
915.6         13.0538
915.7         13.1298
915.8         13.2751
915.9         13.3763
916           13.4024
916.1          13.348
916.2         13.3782
916.3         13.4738
916.4         13.5166
916.5         13.4842
916.6         13.4962
916.7         13.5179
916.8         13.5305
916.9         13.4777
917            13.413
917.1         13.3712
917.2         13.3875
917.3         13.3746
917.4         13.4223
917.5         13.4769
917.6         13.5177
917.7         13.6538
917.8         13.8237
917.9         14.0204
918           14.1627
918.1         14.2801
918.2         14.2825
918.3         14.2037
918.4         14.1955
918.5         14.1171
918.6         14.1525
918.7          14.208
918.8         14.2076
918.9         14.3134
919           14.3854
919.1         14.4102
919.2         14.4866
919.3         14.5103
919.4         14.5081
919.5         14.5556
919.6          14.553
919.7         14.5622
919.8         14.5642
919.9         14.5293
920           14.3964
920.1         14.2166
920.2         14.1327
920.3         14.1484
920.4         14.1602
920.5          14.133
920.6         14.1488
920.7         14.2405
920.8         14.2386
920.9         14.1921
921           14.0771
921.1         14.0133
921.2         13.9881
921.3         13.9483
921.4         13.9688
921.5         13.9978
921.6         14.0129
921.7         14.0226
921.8         14.0062
921.9         13.9972
922           13.9691
922.1         13.8911
922.2         13.9275
922.3         13.9575
922.4         13.8279
922.5         13.6567
922.6         13.5592
922.7          13.589
922.8         13.6255
922.9         13.6436
923           13.5863
923.1         13.3753
923.2         13.2776
923.3          13.322
923.4          13.362
923.5         13.4417
923.6         13.5305
923.7         13.4772
923.8         13.4594
923.9         13.4606
924            13.465
924.1         13.5272
924.2          13.598
924.3         13.6409
924.4         13.6877
924.5          13.714
924.6         13.7697
924.7         13.7881
924.8         13.7652
924.9         13.6696
925           13.5948
925.1         13.6193
925.2         13.6763
925.3         13.7237
925.4           13.78
925.5         13.8179
925.6         13.8464
925.7         13.8373
925.8         13.8924
925.9         13.9956
926           14.1389
926.1         14.2658
926.2         14.3105
926.3         14.3768
926.4         14.4958
926.5         14.5246
926.6         14.4629
926.7         14.3915
926.8         14.3408
926.9         14.3738
927           14.4296
927.1         14.4736
927.2         14.5128
927.3         14.4478
927.4         14.4005
927.5         14.4048
927.6         14.4612
927.7         14.5489
927.8         14.6736
927.9         14.7097
928           14.6762
928.1          14.649
928.2         14.6077
928.3         14.5762
928.4         14.4024
928.5         14.2749
928.6         14.2555
928.7         14.2103
928.8         14.0673
928.9         13.8767
929            13.816
929.1         13.8401
929.2            13.9
929.3         14.0176
929.4         14.0534
929.5         14.1341
929.6         14.1646
929.7         14.2345
929.8         14.2852
929.9         14.3155
930           14.3434
930.1         14.2255
930.2         14.2004
930.3         14.2161
930.4         14.1088
930.5         13.9687
930.6          13.814
930.7         13.6531
930.8         13.5872
930.9         13.6254
931            13.668
931.1         13.6055
931.2         13.5253
931.3         13.4564
931.4          13.525
931.5         13.8265
931.6         14.0907
931.7         14.2078
931.8         14.2439
931.9         14.3135
932           14.2816
932.1         14.2809
932.2         14.4292
932.3         14.5593
932.4          14.617
932.5         14.5883
932.6         14.6883
932.7         14.6674
932.8         14.4986
932.9         14.3261
933           14.2116
933.1         14.1738
933.2         14.0699
933.3         13.8579
933.4         13.6867
933.5         13.6642
933.6         13.7047
933.7         13.6342
933.8         13.6073
933.9         13.6535
934           13.7882
934.1          13.877
934.2          13.934
934.3         14.0104
934.4         14.0953
934.5         14.0665
934.6         14.0543
934.7         14.0576
934.8         14.0219
934.9         14.0094
935           14.0873
935.1         14.2389
935.2         14.2466
935.3         14.2851
935.4         14.4237
935.5         14.6112
935.6         14.6808
935.7         14.6094
935.8         14.5368
935.9         14.6468
936           14.8256
936.1         15.0079
936.2         14.9923
936.3         14.8936
936.4         14.8475
936.5         14.8632
936.6         14.8962
936.7         14.9153
936.8         15.0138
936.9         15.0818
937           15.1613
937.1         15.2805
937.2         15.3223
937.3         15.3516
937.4         15.2914
937.5         15.3252
937.6         15.3583
937.7         15.3112
937.8         15.2906
937.9         15.2733
938           15.1979
938.1         15.1074
938.2          15.082
938.3         15.0971
938.4           15.17
938.5         15.2815
938.6         15.3833
938.7          15.444
938.8         15.3487
938.9         15.2477
939           15.2396
939.1         15.3083
939.2         15.3676
939.3          15.431
939.4         15.4996
939.5         15.5996
939.6         15.5347
939.7          15.491
939.8         15.4765
939.9         15.4062
940           15.2735
940.1         15.2684
940.2         15.3847
940.3         15.4731
940.4         15.4776
940.5         15.4957
940.6         15.4694
940.7         15.3525
940.8         15.3459
940.9          15.349
941           15.3062
941.1         15.2366
941.2         15.2122
941.3         15.2269
941.4         15.1414
941.5         15.0497
941.6         14.9354
941.7         14.8083
941.8         14.6697
941.9         14.5628
942           14.5301
942.1         14.4534
942.2         14.3861
942.3         14.3897
942.4         14.4393
942.5         14.6179
942.6         14.7675
942.7         14.8465
942.8         14.9488
942.9         15.1058
943           15.1508
943.1         15.1601
943.2         15.1629
943.3         15.0413
943.4         14.9998
943.5          15.048
943.6         15.0994
943.7          15.171
943.8         15.2785
943.9         15.3705
944           15.3889
944.1         15.4558
944.2         15.5777
944.3         15.7556
944.4         15.7814
944.5         15.6594
944.6         15.5874
944.7         15.5048
944.8         15.5047
944.9         15.4249
945           15.3657
945.1         15.2904
945.2         15.2618
945.3         15.3684
945.4         15.3536
945.5         15.3258
945.6         15.3554
945.7         15.4632
945.8         15.4551
945.9          15.372
946           15.2583
946.1         15.2327
946.2         15.3419
946.3         15.4516
946.4         15.4858
946.5          15.553
946.6         15.5706
946.7         15.5779
946.8         15.5247
946.9         15.4794
947           15.5223
947.1         15.5621
947.2         15.5697
947.3         15.4599
947.4         15.3893
947.5         15.4066
947.6         15.4882
947.7         15.4985
947.8         15.4319
947.9         15.3982
948           15.4031
948.1         15.3594
948.2         15.2578
948.3         15.1482
948.4           15.07
948.5         15.0366
948.6         15.0485
948.7         15.1313
948.8          15.274
948.9         15.4998
949           15.5956
949.1         15.6407
949.2         15.6144
949.3         15.5416
949.4         15.5788
949.5         15.6818
949.6         15.6493
949.7         15.6405
949.8         15.5323
949.9          15.221
950           15.0624
950.1          15.038
950.2         14.9726
950.3         14.9512
950.4         15.0056
950.5         15.1472
950.6         15.0965
950.7         14.8406
950.8         14.6293
950.9         14.4537
951           14.3213
951.1         14.2359
951.2         14.2728
951.3         14.3616
951.4         14.4387
951.5         14.4496
951.6         14.3827
951.7         14.3908
951.8         14.4378
951.9         14.4636
952           14.4364
952.1         14.3796
952.2         14.3503
952.3         14.3648
952.4         14.3667
952.5         14.3031
952.6         14.2515
952.7         14.3187
952.8         14.4925
952.9         14.6845
953           14.7506
953.1         14.8561
953.2           15.06
953.3         15.3644
953.4         15.5787
953.5         15.7084
953.6         15.8628
953.7         16.0042
953.8         16.1746
953.9         16.3317
954           16.5373
954.1         16.6314
954.2         16.6517
954.3         16.7028
954.4         16.7625
954.5         16.6803
954.6         16.7058
954.7         16.7141
954.8         16.7071
954.9         16.7557
955           16.8472
955.1         17.0607
955.2         17.1411
955.3         17.1136
955.4         17.0709
955.5         16.9877
955.6           16.91
955.7         16.8736
955.8         16.7259
955.9         16.4425
956           16.1867
956.1         15.9058
956.2         15.6555
956.3         15.5106
956.4         15.4806
956.5         15.4513
956.6         15.4502
956.7         15.3498
956.8         15.1085
956.9          14.943
957           14.8318
957.1         14.7971
957.2         14.8179
957.3         14.8339
957.4         14.8885
957.5         14.9965
957.6         14.9269
957.7         14.7364
957.8         14.7031
957.9         14.7377
958            14.848
958.1         14.9559
958.2         14.9528
958.3         14.9143
958.4         14.9101
958.5         14.9501
958.6         15.0356
958.7         15.1707
958.8         15.2998
958.9         15.3376
959           15.4276
959.1         15.4751
959.2         15.5124
959.3          15.432
959.4         15.3828
959.5         15.4235
959.6          15.594
959.7         15.7423
959.8         15.7906
959.9         15.7889
960           15.7586
960.1          15.728
960.2         15.6805
960.3         15.7483
960.4         15.8547
960.5         16.0328
960.6         16.1691
960.7         16.0882
960.8         16.0513
960.9         16.0182
961           16.0788
961.1         16.1184
961.2         16.0484
961.3         16.0301
961.4         15.9761
961.5         16.0157
961.6         15.9901
961.7         15.9288
961.8          15.833
961.9          15.811
962           15.8315
962.1         15.9084
962.2         16.0173
962.3         16.0246
962.4         15.8452
962.5         15.6438
962.6         15.6242
962.7         15.7567
962.8         15.9154
962.9         15.8853
963           15.7978
963.1          15.789
963.2         15.7601
963.3         15.7733
963.4         15.6332
963.5         15.5839
963.6         15.5426
963.7         15.3875
963.8         15.2649
963.9         15.1778
964           15.1612
964.1         15.2247
964.2         15.3667
964.3         15.5184
964.4         15.4216
964.5         15.2914
964.6          15.281
964.7         15.2498
964.8         15.2862
964.9         15.4841
965           15.6517
965.1         15.8788
965.2          15.996
965.3         16.0381
965.4         15.9874
965.5         15.9305
965.6         15.9472
965.7         15.9664
965.8         16.0712
965.9         16.0789
966           16.2027
966.1         16.3942
966.2         16.4726
966.3         16.6038
966.4         16.6811
966.5          16.625
966.6         16.5727
966.7         16.5117
966.8         16.5257
966.9           16.57
967           16.4684
967.1          16.256
967.2           16.04
967.3         15.8814
967.4         15.7881
967.5         15.7591
967.6         15.7557
967.7         15.8481
967.8         15.8683
967.9         15.9886
968           16.0528
968.1         15.9998
968.2         15.8799
968.3         15.7939
968.4          15.711
968.5         15.7095
968.6         15.7541
968.7         15.8407
968.8         15.7815
968.9         15.6579
969            15.676
969.1         15.7016
969.2         15.7093
969.3         15.8139
969.4         15.9184
969.5         15.9643
969.6         15.9528
969.7         15.9363
969.8         15.9435
969.9         16.0161
970           16.0291
970.1         15.9524
970.2          15.946
970.3           15.93
970.4         15.8012
970.5         15.6222
970.6         15.4476
970.7         15.3326
970.8         15.2701
970.9         15.1682
971           15.0961
971.1         15.0167
971.2         14.8678
971.3         14.8019
971.4         14.8475
971.5         14.9284
971.6         14.8497
971.7         14.7453
971.8         14.6229
971.9         14.4454
972           14.3113
972.1         14.1444
972.2         14.0533
972.3         13.9801
972.4         13.9398
972.5         13.9231
972.6         13.8825
972.7         13.8473
972.8         13.9154
972.9         13.9847
973           14.0729
973.1         14.1777
973.2         14.2796
973.3         14.4145
973.4         14.4259
973.5         14.3966
973.6         14.3731
973.7         14.3743
973.8         14.3551
973.9          14.322
974           14.3819
974.1         14.5637
974.2         14.6518
974.3         14.6531
974.4          14.539
974.5         14.3879
974.6         14.3867
974.7         14.4036
974.8         14.3619
974.9         14.3657
975           14.4185
975.1          14.418
975.2         14.3048
975.3         14.0695
975.4          13.947
975.5         13.9195
975.6         13.9838
975.7         14.0795
975.8         14.1867
975.9         14.2762
976           14.3009
976.1         14.3891
976.2         14.4803
976.3           14.45
976.4         14.4741
976.5         14.5108
976.6         14.4024
976.7         14.2833
976.8         14.2447
976.9         14.1791
977           14.1491
977.1         14.1501
977.2         14.1995
977.3         14.2508
977.4         14.1891
977.5         14.1793
977.6          14.193
977.7          14.169
977.8         14.1676
977.9         14.2228
978           14.2529
978.1         14.2425
978.2         14.2863
978.3         14.3414
978.4         14.3451
978.5         14.2622
978.6         14.1969
978.7          14.081
978.8         14.0091
978.9         13.9986
979           13.9666
979.1         13.9783
979.2         14.0631
979.3         14.1642
979.4         14.2759
979.5         14.3988
979.6         14.4851
979.7         14.5614
979.8         14.5284
979.9         14.4492
980           14.3984
980.1          14.486
980.2         14.4985
980.3         14.3722
980.4         14.2855
980.5         14.2353
980.6         14.2185
980.7         14.2287
980.8         14.2552
980.9         14.3212
981           14.2873
981.1          14.288
981.2         14.3483
981.3         14.3942
981.4         14.3665
981.5         14.3041
981.6         14.3534
981.7         14.4193
981.8         14.4654
981.9         14.4825
982            14.488
982.1         14.5146
982.2         14.5724
982.3         14.6695
982.4         14.6579
982.5         14.5761
982.6         14.5545
982.7         14.5308
982.8         14.5913
982.9         14.7088
983           14.8234
983.1         14.8836
983.2         14.8636
983.3         14.7724
983.4          14.747
983.5         14.7776
983.6         14.7507
983.7         14.7327
983.8         14.7824
983.9         14.8699
984           14.9979
984.1         15.1646
984.2         15.2593
984.3          15.284
984.4         15.2721
984.5         15.2902
984.6         15.2583
984.7         15.2478
984.8         15.3617
984.9         15.5638
985           15.7773
985.1         15.9083
985.2         16.0223
985.3         16.1616
985.4         16.2888
985.5         16.5741
985.6         16.7301
985.7         16.7629
985.8         16.8605
985.9         16.8887
986           16.9854
986.1         16.9771
986.2         17.0952
986.3         17.3154
986.4         17.5402
986.5         17.6041
986.6          17.721
986.7         17.7562
986.8         17.6266
986.9         17.3025
987           17.0576
987.1         16.9907
987.2         17.0711
987.3         17.1912
987.4         17.2446
987.5         17.2895
987.6         17.2453
987.7         17.1986
987.8         17.1107
987.9         17.0601
988           17.1149
988.1         17.0383
988.2         17.0035
988.3         16.9997
988.4         17.1079
988.5         17.1138
988.6         17.1292
988.7         17.2315
988.8         17.2558
988.9         17.1469
989           17.0047
989.1         16.9005
989.2         16.8228
989.3         16.7074
989.4         16.5805
989.5         16.3654
989.6         16.3335
989.7         16.4367
989.8         16.4832
989.9         16.4957
990           16.4262
990.1         16.2766
990.2         16.2379
990.3         16.2368
990.4         16.2075
990.5         16.2908
990.6          16.136
990.7         15.9152
990.8         15.8055
990.9         15.7775
991           15.8337
991.1          15.879
991.2         15.7613
991.3         15.4609
991.4         15.2244
991.5         15.1378
991.6         15.1124
991.7         15.0794
991.8           15.13
991.9         15.2059
992           15.2345
992.1         15.2818
992.2         15.3308
992.3         15.4186
992.4         15.5949
992.5          15.734
992.6         15.7923
992.7         15.8298
992.8         16.0153
992.9         16.1262
993           16.0514
993.1         15.8687
993.2         15.7931
993.3         15.8027
993.4         15.8441
993.5         15.8965
993.6          15.916
993.7          15.909
993.8          15.944
993.9         15.8237
994           15.7562
994.1          15.792
994.2         15.7633
994.3         15.7523
994.4         15.8181
994.5         15.8521
994.6          15.973
994.7         16.1832
994.8         16.3046
994.9         16.3448
995           16.3437
995.1           16.34
995.2         16.4164
995.3         16.4581
995.4         16.4217
995.5         16.2408
995.6         16.1939
995.7         16.1613
995.8          16.087
995.9          15.971
996            15.905
996.1          15.953
996.2         16.0838
996.3         16.1038
996.4         16.0821
996.5         15.9817
996.6         15.8817
996.7         15.8467
996.8         15.8556
996.9         15.7446
997           15.6161
997.1         15.5483
997.2         15.4867
997.3         15.4574
997.4         15.4171
997.5         15.3934
997.6         15.3732
997.7         15.4585
997.8         15.4649
997.9         15.4837
998             15.52
998.1         15.4465
998.2         15.4007
998.3         15.3607
998.4         15.4229
998.5         15.4394
998.6         15.3809
998.7         15.3482
998.8         15.2894
998.9         15.2098
999           15.0917
999.1         14.8836
999.2         14.8617
999.3         14.8438
999.4         14.7768
999.5         14.7352
999.6         14.7511
999.7         14.7283
999.8         14.7623
999.9         14.8336
1000          14.9277
1000.1        15.0106
1000.2        15.0625
1000.3        15.1212
1000.4        15.1772
1000.5        15.1529
1000.6        15.1735
1000.7        15.2606
1000.8        15.3043
1000.9        15.2506
1001           15.246
1001.1        15.2985
1001.2        15.4264
1001.3        15.6824
1001.4        15.9207
1001.5        16.0178
1001.6        16.1685
1001.7        16.2009
1001.8        16.2397
1001.9        16.4856
1002          16.7098
1002.1        16.8024
1002.2        16.8303
1002.3        16.8468
1002.4        16.8623
1002.5        16.8609
1002.6        16.7872
1002.7        16.7231
1002.8        16.6185
1002.9         16.553
1003          16.4925
1003.1        16.4887
1003.2         16.386
1003.3        16.2588
1003.4        16.1341
1003.5        16.0084
1003.6          15.86
1003.7        15.7336
1003.8        15.6281
1003.9         15.594
1004          15.6429
1004.1        15.6237
1004.2        15.6875
1004.3        15.7708
1004.4        15.9245
1004.5        16.0939
1004.6        16.2608
1004.7        16.3836
1004.8        16.5231
1004.9        16.4664
1005           16.367
1005.1        16.3255
1005.2        16.3963
1005.3        16.4438
1005.4        16.2729
1005.5        16.0954
1005.6        16.0678
1005.7        16.1634
1005.8         16.327
1005.9        16.4037
1006          16.4678
1006.1        16.5009
1006.2        16.4837
1006.3        16.5171
1006.4         16.633
1006.5         16.749
1006.6        16.9391
1006.7        17.0168
1006.8        17.0061
1006.9        17.0473
1007          17.2254
1007.1        17.3007
1007.2        17.2197
1007.3         16.916
1007.4         16.695
1007.5        16.5783
1007.6        16.6516
1007.7        16.8663
1007.8        16.8796
1007.9        16.7468
1008          16.5227
1008.1        16.4339
1008.2        16.4004
1008.3         16.263
1008.4        16.1573
1008.5        16.0314
1008.6        15.9167
1008.7        15.8116
1008.8        15.7631
1008.9        15.7428
1009          15.6848
1009.1        15.6037
1009.2        15.6168
1009.3        15.6465
1009.4          15.76
1009.5         15.885
1009.6        15.9827
1009.7        16.1192
1009.8        16.2135
1009.9        16.2628
1010           16.332
1010.1        16.3603
1010.2        16.3226
1010.3        16.1945
1010.4        16.1709
1010.5         16.263
1010.6        16.2199
1010.7        16.0682
1010.8        16.0057
1010.9        16.0701
1011          16.0677
1011.1        15.9506
1011.2        15.9131
1011.3        15.8702
1011.4        15.7718
1011.5        15.6103
1011.6        15.5429
1011.7        15.6562
1011.8        15.6927
1011.9        15.7764
1012          15.8578
1012.1        15.9041
1012.2        15.8431
1012.3        15.7512
1012.4        15.7036
1012.5        15.6839
1012.6        15.6716
1012.7        15.7275
1012.8        15.7775
1012.9        15.8757
1013          15.9492
1013.1        15.8692
1013.2        15.8372
1013.3        15.8681
1013.4        15.9656
1013.5        15.9853
1013.6        15.9743
1013.7        15.9223
1013.8        15.9094
1013.9        16.0206
1014          16.1743
1014.1        16.2082
1014.2        16.2383
1014.3        16.3171
1014.4        16.4069
1014.5         16.414
1014.6        16.3043
1014.7        16.2208
1014.8        16.2548
1014.9        16.2415
1015          16.1803
1015.1        16.1521
1015.2        16.1385
1015.3        16.1171
1015.4        15.9868
1015.5        15.6235
1015.6        15.3915
1015.7          15.32
1015.8        15.3059
1015.9         15.349
1016          15.2885
1016.1        15.1431
1016.2        15.0469
1016.3        14.9842
1016.4        14.9831
1016.5        14.9847
1016.6        15.0579
1016.7        15.0646
1016.8        15.0192
1016.9        15.0846
1017          15.2415
1017.1        15.4594
1017.2        15.5786
1017.3        15.5413
1017.4         15.368
1017.5        15.1715
1017.6        15.1238
1017.7        15.0695
1017.8        15.0216
1017.9        15.0137
1018          15.0338
1018.1        15.0887
1018.2        15.1204
1018.3        15.1362
1018.4        15.0812
1018.5        15.0389
1018.6        15.0549
1018.7        15.0902
1018.8        15.0878
1018.9        15.1245
1019           15.119
1019.1        15.1177
1019.2        15.0362
1019.3         14.983
1019.4        14.9526
1019.5        14.9499
1019.6        14.9645
1019.7        14.9807
1019.8        15.0446
1019.9        15.1392
1020          15.1738
1020.1        15.1735
1020.2        15.2042
1020.3        15.2501
1020.4          15.17
1020.5        15.0382
1020.6        14.9698
1020.7        14.9028
1020.8        14.8615
1020.9        14.8759
1021          14.8808
1021.1        14.8089
1021.2        14.7321
1021.3         14.701
1021.4        14.6978
1021.5        14.6567
1021.6        14.6188
1021.7         14.534
1021.8        14.3814
1021.9        14.2566
1022           14.251
1022.1        14.3552
1022.2        14.4231
1022.3        14.4542
1022.4        14.4916
1022.5        14.4794
1022.6        14.4411
1022.7        14.4485
1022.8        14.5036
1022.9        14.5195
1023          14.4913
1023.1        14.4941
1023.2        14.5896
1023.3        14.7702
1023.4        14.9277
1023.5        15.0709
1023.6        15.1663
1023.7        15.2342
1023.8        15.3501
1023.9        15.3537
1024          15.2815
1024.1        15.2376
1024.2        15.2327
1024.3        15.2866
1024.4        15.2538
1024.5        15.1909
1024.6        15.3338
1024.7        15.4289
1024.8        15.3407
1024.9        15.2184
1025          15.1672
1025.1        15.1079
1025.2        15.1292
1025.3        15.2394
1025.4        15.2996
1025.5          15.34
1025.6        15.3427
1025.7        15.3613
1025.8         15.379
1025.9        15.3766
1026          15.2646
1026.1        15.1672
1026.2        15.1873
1026.3        15.1824
1026.4        15.1689
1026.5        15.1446
1026.6        15.2039
1026.7        15.2942
1026.8        15.2801
1026.9        15.2305
1027          15.2091
1027.1        15.2256
1027.2        15.2393
1027.3        15.3527
1027.4        15.5615
1027.5        15.7701
1027.6        15.8488
1027.7        15.8348
1027.8        15.7972
1027.9        15.8457
1028          15.9019
1028.1        15.9898
1028.2        16.0701
1028.3        16.2146
1028.4        16.4706
1028.5        16.6719
1028.6        16.6437
1028.7        16.5582
1028.8        16.4545
1028.9        16.4342
1029          16.3847
1029.1        16.3231
1029.2        16.2207
1029.3        16.1159
1029.4        15.9874
1029.5        15.9959
1029.6        15.9502
1029.7        15.8209
1029.8        15.7716
1029.9         15.822
1030          15.8128
1030.1        15.7802
1030.2        15.7637
1030.3        15.7275
1030.4        15.7134
1030.5        15.7803
1030.6        15.8573
1030.7        15.7615
1030.8        15.6315
1030.9        15.4608
1031           15.349
1031.1        15.3391
1031.2        15.3413
1031.3         15.346
1031.4        15.3267
1031.5        15.3094
1031.6         15.364
1031.7        15.4859
1031.8        15.6805
1031.9        15.8668
1032          15.9702
1032.1        15.9847
1032.2        16.0087
1032.3        16.0785
1032.4        16.2051
1032.5        16.2362
1032.6        16.1931
1032.7        16.1715
1032.8        16.1661
1032.9        16.1277
1033          16.0965
1033.1        15.9804
1033.2        15.9302
1033.3        16.0086
1033.4        16.2348
1033.5        16.3865
1033.6        16.3007
1033.7        16.2378
1033.8         16.207
1033.9         16.297
1034          16.3999
1034.1        16.4439
1034.2        16.4041
1034.3        16.3548
1034.4         16.251
1034.5        16.1283
1034.6         16.103
1034.7        16.0643
1034.8        16.0257
1034.9        16.0339
1035          16.0895
1035.1         16.169
1035.2        16.1092
1035.3        16.0756
1035.4        16.1814
1035.5         16.431
1035.6        16.6622
1035.7        16.8368
1035.8        16.7381
1035.9        16.4803
1036          16.3754
1036.1        16.3926
1036.2         16.444
1036.3         16.478
1036.4        16.5236
1036.5        16.5915
1036.6        16.7498
1036.7         16.887
1036.8        16.9521
1036.9        16.9885
1037            16.94
1037.1        16.8039
1037.2        16.7826
1037.3        16.8969
1037.4        17.0453
1037.5        17.2264
1037.6        17.3296
1037.7        17.5032
1037.8        17.6156
1037.9        17.7165
1038          17.7893
1038.1        17.8131
1038.2         17.907
1038.3        17.9036
1038.4        17.8219
1038.5        17.8039
1038.6        17.7572
1038.7        17.8075
1038.8        17.9142
1038.9        17.8452
1039          17.6275
1039.1        17.3728
1039.2        17.2142
1039.3        17.2685
1039.4        17.3629
1039.5        17.4187
1039.6        17.2916
1039.7        17.0204
1039.8        16.8463
1039.9        16.7951
1040          16.7831
1040.1        16.7565
1040.2        16.6487
1040.3        16.5549
1040.4        16.5922
1040.5        16.6823
1040.6        16.7636
1040.7        16.7355
1040.8        16.7813
1040.9         16.828
1041          16.8815
1041.1        16.9354
1041.2        16.9874
1041.3        17.0067
1041.4        17.0166
1041.5        16.9853
1041.6        16.9839
1041.7        17.0216
1041.8        17.0343
1041.9        17.0459
1042          17.0221
1042.1        16.9138
1042.2        16.8736
1042.3        16.9092
1042.4        16.7901
1042.5        16.6677
1042.6        16.6559
1042.7        16.7456
1042.8        16.7368
1042.9        16.7367
1043          16.6902
1043.1        16.7188
1043.2         16.715
1043.3        16.6724
1043.4        16.5721
1043.5         16.333
1043.6        16.1809
1043.7        16.1017
1043.8        16.1403
1043.9        16.2806
1044          16.3356
1044.1        16.3012
1044.2        16.2903
1044.3        16.1919
1044.4        16.0334
1044.5        16.0066
1044.6        16.1062
1044.7        16.3031
1044.8        16.4872
1044.9        16.5244
1045          16.5116
1045.1         16.502
1045.2        16.3806
1045.3        16.1968
1045.4         16.127
1045.5        16.0516
1045.6         15.978
1045.7        15.9575
1045.8        15.9351
1045.9        15.9218
1046          15.9505
1046.1        15.8459
1046.2        15.7844
1046.3        15.7824
1046.4        15.7648
1046.5        15.7137
1046.6        15.7268
1046.7        15.7461
1046.8        15.6648
1046.9        15.6939
1047          15.6804
1047.1        15.6598
1047.2        15.6835
1047.3        15.6827
1047.4        15.6867
1047.5         15.694
1047.6        15.7331
1047.7        15.8084
1047.8        15.8209
1047.9         15.868
1048           15.895
1048.1        15.9128
1048.2        15.9508
1048.3        15.8736
1048.4        15.8579
1048.5        15.9725
1048.6        16.1471
1048.7        16.2255
1048.8        16.2574
1048.9         16.322
1049          16.3905
1049.1        16.3952
1049.2        16.3578
1049.3        16.3272
1049.4        16.3363
1049.5        16.4143
1049.6        16.4407
1049.7        16.4467
1049.8        16.5022
1049.9        16.5964
1050          16.6126
1050.1        16.5965
1050.2        16.4515
1050.3        16.2259
1050.4        16.1049
1050.5        16.0006
1050.6        15.9807
1050.7        15.9106
1050.8        15.8519
1050.9        15.7859
1051           15.736
1051.1        15.7717
1051.2        15.8746
1051.3        16.1295
1051.4         16.323
1051.5        16.3029
1051.6        16.2446
1051.7        16.1022
1051.8        16.0404
1051.9        16.0572
1052           16.065
1052.1        16.0144
1052.2         15.999
1052.3        16.1291
1052.4        16.1953
1052.5         16.247
1052.6        16.3586
1052.7        16.3977
1052.8        16.3996
1052.9         16.355
1053          16.2957
1053.1        16.1534
1053.2        16.2052
1053.3        16.3622
1053.4        16.4227
1053.5        16.2632
1053.6        16.2827
1053.7        16.4328
1053.8        16.4906
1053.9        16.6414
1054          16.6656
1054.1        16.6332
1054.2        16.5349
1054.3        16.4212
1054.4        16.1812
1054.5        15.9372
1054.6        15.8876
1054.7        15.9294
1054.8        15.9317
1054.9        15.8629
1055          15.8521
1055.1        15.9133
1055.2        15.8722
1055.3        15.7732
1055.4        15.7529
1055.5        15.7368
1055.6        15.7023
1055.7        15.6997
1055.8        15.7092
1055.9        15.7897
1056          15.8622
1056.1        15.9473
1056.2        15.9862
1056.3        15.9373
1056.4        15.8679
1056.5        15.9392
1056.6        16.0367
1056.7        16.0255
1056.8        15.9921
1056.9        15.8875
1057          15.8536
1057.1        15.9838
1057.2        16.1088
1057.3        16.2178
1057.4        16.2718
1057.5        16.2066
1057.6        16.1543
1057.7        16.2811
1057.8         16.399
1057.9        16.4435
1058          16.4141
1058.1        16.3027
1058.2        16.2569
1058.3         16.244
1058.4        16.3647
1058.5        16.4766
1058.6        16.5598
1058.7        16.5923
1058.8        16.5925
1058.9        16.5374
1059          16.6317
1059.1        16.7094
1059.2        16.7163
1059.3        16.6626
1059.4        16.5893
1059.5        16.6814
1059.6        16.7031
1059.7        16.7117
1059.8        16.7045
1059.9        16.7566
1060          16.9833
1060.1        17.2515
1060.2        17.4003
1060.3        17.4049
1060.4        17.4161
1060.5        17.4216
1060.6        17.3804
1060.7        17.1396
1060.8        16.8148
1060.9        16.4406
1061          16.3627
1061.1        16.5104
1061.2         16.696
1061.3        16.8135
1061.4        16.8908
1061.5        16.9281
1061.6        16.9369
1061.7        16.9527
1061.8        17.1459
1061.9        17.4194
1062          17.5254
1062.1        17.4333
1062.2        17.4236
1062.3        17.4716
1062.4        17.5582
1062.5        17.7212
1062.6        17.8312
1062.7        17.8114
1062.8         17.704
1062.9           17.5
1063          17.3205
1063.1        17.2876
1063.2        17.0873
1063.3        17.0201
1063.4        17.0402
1063.5        17.0776
1063.6        17.0062
1063.7        16.8496
1063.8        16.6399
1063.9        16.4571
1064          16.4065
1064.1        16.3993
1064.2        16.4783
1064.3        16.5382
1064.4        16.5509
1064.5         16.474
1064.6        16.4302
1064.7         16.422
1064.8        16.4917
1064.9        16.6431
1065          16.7999
1065.1        16.9864
1065.2        17.0881
1065.3        16.9964
1065.4        16.8859
1065.5        16.7616
1065.6        16.7586
1065.7        16.8022
1065.8        16.8136
1065.9        16.7937
1066          16.7548
1066.1        16.6722
1066.2        16.6711
1066.3        16.7564
1066.4        16.8106
1066.5        16.9018
1066.6        16.8498
1066.7        16.7529
1066.8        16.6178
1066.9         16.508
1067          16.4071
1067.1        16.3701
1067.2        16.4753
1067.3        16.5443
1067.4        16.5139
1067.5        16.4571
1067.6        16.4068
1067.7        16.3334
1067.8        16.2659
1067.9        16.2071
1068          16.1725
1068.1        16.2049
1068.2        16.3028
1068.3        16.4269
1068.4        16.4191
1068.5        16.3893
1068.6        16.3764
1068.7        16.3942
1068.8        16.4008
1068.9        16.3992
1069          16.4301
1069.1        16.5428
1069.2        16.5885
1069.3        16.6535
1069.4        16.7151
1069.5        16.7373
1069.6        16.7773
1069.7        16.8335
1069.8        16.8432
1069.9        16.8595
1070          16.8423
1070.1         16.889
1070.2        16.9666
1070.3        17.1922
1070.4        17.3759
1070.5        17.4303
1070.6        17.4451
1070.7        17.4241
1070.8        17.4955
1070.9        17.5758
1071          17.7695
1071.1        17.9615
1071.2        18.0171
1071.3        17.9344
1071.4        18.0559
1071.5        18.1974
1071.6        18.5512
1071.7        18.8005
1071.8         19.016
1071.9        19.2313
1072          19.3488
1072.1        19.5246
1072.2        19.7206
1072.3        19.9777
1072.4        20.2813
1072.5        20.4399
1072.6        20.4658
1072.7        20.4019
1072.8        20.5129
1072.9        20.7588
1073          20.8109
1073.1        20.5348
1073.2        20.1722
1073.3        20.0234
1073.4        20.1017
1073.5        20.1777
1073.6        20.1971
1073.7         20.092
1073.8        19.9166
1073.9        19.9276
1074          19.8907
1074.1        19.7333
1074.2        19.6059
1074.3        19.5618
1074.4        19.5262
1074.5         19.412
1074.6        19.1583
1074.7        18.9375
1074.8        18.7797
1074.9          18.69
1075          18.6037
1075.1         18.615
1075.2        18.7225
1075.3        18.8568
1075.4        18.7349
1075.5        18.5106
1075.6        18.3956
1075.7        18.4237
1075.8         18.398
1075.9        18.3454
1076          18.1871
1076.1        17.9484
1076.2        17.7945
1076.3        17.7973
1076.4        17.8529
1076.5        18.0002
1076.6        18.1514
1076.7        18.3445
1076.8        18.4452
1076.9        18.5085
1077           18.557
1077.1        18.4979
1077.2        18.4186
1077.3        18.3555
1077.4        18.4101
1077.5        18.5648
1077.6        18.4957
1077.7        18.3707
1077.8         18.285
1077.9        18.2272
1078          18.2258
1078.1         18.196
1078.2        18.2005
1078.3        18.1384
1078.4        18.1099
1078.5        18.0996
1078.6        18.0924
1078.7        18.0804
1078.8        18.1188
1078.9        18.0945
1079          18.0603
1079.1        18.1433
1079.2        18.1995
1079.3        18.1307
1079.4        17.9306
1079.5        17.7807
1079.6        17.7638
1079.7        17.8091
1079.8        17.8637
1079.9        17.8393
1080          17.7985
1080.1        17.8575
1080.2        17.9194
1080.3        18.0339
1080.4        18.1518
1080.5        18.1763
1080.6        18.1782
1080.7        18.0962
1080.8        17.9939
1080.9        17.9268
1081           17.874
1081.1        18.0084
1081.2        18.0157
1081.3        17.9638
1081.4        17.8823
1081.5        17.7285
1081.6        17.6314
1081.7        17.4918
1081.8        17.3466
1081.9        17.2814
1082          17.2784
1082.1        17.2189
1082.2        17.1282
1082.3        17.0419
1082.4        17.0387
1082.5         17.116
1082.6        17.1799
1082.7        17.2077
1082.8        17.2961
1082.9        17.4575
1083          17.6046
1083.1        17.5167
1083.2        17.4361
1083.3        17.5069
1083.4        17.6493
1083.5        17.7785
1083.6        17.8082
1083.7        17.8337
1083.8        17.9146
1083.9        17.9139
1084          17.9172
1084.1        17.9931
1084.2        18.0931
1084.3        18.1269
1084.4        18.1778
1084.5        18.3359
1084.6        18.5289
1084.7        18.5859
1084.8        18.5788
1084.9        18.6013
1085          18.7782
1085.1        19.1567
1085.2        19.3682
1085.3         19.516
1085.4         19.561
1085.5        19.4817
1085.6        19.5506
1085.7        19.7798
1085.8        19.8993
1085.9        19.7558
1086          19.6355
1086.1        19.5404
1086.2        19.5061
1086.3        19.5636
1086.4        19.6377
1086.5          19.62
1086.6        19.5453
1086.7        19.4917
1086.8        19.6133
1086.9        19.8646
1087          19.9935
1087.1        20.0507
1087.2        19.9385
1087.3        19.8273
1087.4         19.801
1087.5        19.7455
1087.6        19.5716
1087.7        19.2868
1087.8        19.2124
1087.9        19.2615
1088          19.2252
1088.1        19.0873
1088.2        18.9481
1088.3        18.9038
1088.4          18.94
1088.5         18.951
1088.6        18.9287
1088.7        18.7566
1088.8        18.5558
1088.9        18.3468
1089          18.2339
1089.1        18.0065
1089.2        17.7944
1089.3        17.6488
1089.4        17.5416
1089.5        17.4736
1089.6        17.5272
1089.7        17.6016
1089.8         17.673
1089.9          17.71
1090          17.7266
1090.1        17.6881
1090.2         17.653
1090.3        17.5895
1090.4        17.5848
1090.5        17.6401
1090.6        17.7756
1090.7        17.9898
1090.8          18.07
1090.9        18.1892
1091          18.2986
1091.1        18.4532
1091.2        18.6532
1091.3        18.8915
1091.4        19.0672
1091.5         19.356
1091.6        19.6401
1091.7        19.7086
1091.8        19.7757
1091.9        19.8205
1092          19.9864
1092.1        20.1106
1092.2        20.1547
1092.3        20.0529
1092.4        20.0075
1092.5        19.7902
1092.6        19.6626
1092.7        19.4571
1092.8        19.4513
1092.9         19.601
1093          19.6095
1093.1        19.5621
1093.2        19.4356
1093.3        19.2977
1093.4        19.1794
1093.5        19.1778
1093.6        19.1725
1093.7        19.1918
1093.8        19.1163
1093.9        18.9001
1094          18.7427
1094.1        18.5938
1094.2        18.4494
1094.3         18.259
1094.4        18.1334
1094.5        18.0325
1094.6        18.0935
1094.7        18.2322
1094.8        18.3213
1094.9        18.2939
1095          18.2552
1095.1        18.1281
1095.2        18.1199
1095.3        18.1565
1095.4        18.2277
1095.5        18.2295
1095.6        18.2052
1095.7        18.2357
1095.8        18.2741
1095.9        18.3025
1096          18.3532
1096.1        18.4133
1096.2        18.4593
1096.3        18.4546
1096.4          18.53
1096.5        18.6153
1096.6        18.6847
1096.7        18.7175
1096.8        18.8034
1096.9        18.7098
1097          18.6989
1097.1        18.8045
1097.2        18.8618
1097.3        18.7815
1097.4        18.8666
1097.5        18.9639
1097.6        19.0781
1097.7        19.2814
1097.8        19.4285
1097.9        19.4787
1098           19.455
1098.1        19.4849
1098.2        19.5117
1098.3        19.4864
1098.4        19.5109
1098.5        19.5937
1098.6        19.6253
1098.7         19.618
1098.8        19.5319
1098.9        19.5571
1099          19.7379
1099.1        20.0933
1099.2        20.2534
1099.3        20.2631
1099.4        20.3235
1099.5        20.4033
1099.6        20.4877
1099.7        20.4169
1099.8        20.2546
1099.9        20.1027
1100           20.096
1100.1         20.077
1100.2        19.8868
1100.3        19.7717
1100.4        19.7004
1100.5        19.5343
1100.6        19.4822
1100.7         19.375
1100.8        19.2651
1100.9        19.1185
1101          18.9619
1101.1        18.8467
1101.2         18.825
1101.3         18.803
1101.4        18.7251
1101.5        18.6829
1101.6        18.7649
1101.7        18.8727
1101.8        18.9744
1101.9        19.0332
1102          19.0332
1102.1        18.9334
1102.2        18.8557
1102.3        18.7807
1102.4        18.7288
1102.5        18.7211
1102.6        18.7638
1102.7        18.9066
1102.8        18.9661
1102.9        18.8784
1103          18.7352
1103.1        18.6074
1103.2        18.5766
1103.3        18.5488
1103.4         18.458
1103.5        18.3793
1103.6        18.2605
1103.7        18.2447
1103.8        18.3097
1103.9        18.3349
1104          18.3245
1104.1        18.2049
1104.2        18.0987
1104.3         17.995
1104.4        17.9672
1104.5        17.9686
1104.6        18.0224
1104.7        18.0037
1104.8         17.981
1104.9        17.9392
1105          17.8414
1105.1        17.8915
1105.2        18.0446
1105.3        18.0319
1105.4        18.1264
1105.5        18.2547
1105.6         18.401
1105.7        18.4363
1105.8        18.5575
1105.9        18.8816
1106          19.1562
1106.1        19.4182
1106.2        19.5342
1106.3        19.6717
1106.4        19.6909
1106.5        19.6806
1106.6        19.7524
1106.7        19.7604
1106.8        19.8551
1106.9        19.9337
1107          19.9966
1107.1        20.1363
1107.2        20.2246
1107.3        20.3694
1107.4        20.3743
1107.5        20.4439
1107.6        20.4219
1107.7        20.3273
1107.8        20.1606
1107.9         19.836
1108          19.6508
1108.1        19.4573
1108.2          19.38
1108.3        19.4026
1108.4        19.4576
1108.5        19.4088
1108.6        19.2076
1108.7        18.9074
1108.8        18.6674
1108.9        18.4914
1109          18.5058
1109.1         18.579
1109.2        18.7741
1109.3        18.8698
1109.4        18.8827
1109.5        19.1056
1109.6        19.2866
1109.7        19.2851
1109.8        19.2892
1109.9        19.4083
1110          19.3695
1110.1        19.2593
1110.2        19.2739
1110.3        19.4511
1110.4        19.4769
1110.5        19.4019
1110.6        19.2836
1110.7         19.247
1110.8        19.2457
1110.9        19.2875
1111          19.3752
1111.1        19.5025
1111.2        19.4918
1111.3        19.4279
1111.4        19.3158
1111.5         19.227
1111.6        19.1475
1111.7        19.0722
1111.8        18.8966
1111.9        18.7884
1112          18.8475
1112.1        18.9517
1112.2        19.0362
1112.3         19.097
1112.4        19.1021
1112.5         19.122
1112.6        19.1132
1112.7        19.1191
1112.8        19.0207
1112.9        18.9279
1113          18.8955
1113.1         18.924
1113.2        18.9778
1113.3        19.0143
1113.4        18.9827
1113.5         18.914
1113.6        18.9542
1113.7        18.9681
1113.8        18.9934
1113.9        19.0188
1114          19.0556
1114.1        18.9494
1114.2         18.945
1114.3        19.0934
1114.4        19.2424
1114.5        19.3752
1114.6        19.5035
1114.7          19.68
1114.8        19.8551
1114.9        19.8391
1115          19.7847
1115.1        19.8276
1115.2        19.8643
1115.3        19.9125
1115.4         19.976
1115.5         19.972
1115.6        19.9203
1115.7        19.8233
1115.8        19.6743
1115.9        19.5377
1116          19.4541
1116.1        19.4913
1116.2        19.5326
1116.3        19.4704
1116.4        19.3348
1116.5        19.2031
1116.6        19.1499
1116.7        19.1809
1116.8        19.2372
1116.9        19.3437
1117          19.3749
1117.1        19.3189
1117.2        19.2645
1117.3        19.1897
1117.4        19.0975
1117.5        19.0221
1117.6        18.9232
1117.7        18.9596
1117.8        19.0817
1117.9        19.1548
1118          19.2002
1118.1        19.2894
1118.2         19.274
1118.3         19.247
1118.4        19.2261
1118.5        19.2026
1118.6         19.335
1118.7        19.6109
1118.8        19.7421
1118.9        19.7255
1119          19.6979
1119.1        19.6938
1119.2        19.7022
1119.3        19.7313
1119.4         19.835
1119.5        19.9873
1119.6        20.1186
1119.7        20.2515
1119.8        20.3843
1119.9        20.5806
1120          20.6943
1120.1        20.7138
1120.2          20.63
1120.3         20.399
1120.4        20.2372
1120.5        20.0179
1120.6        19.8679
1120.7        19.7965
1120.8        19.8014
1120.9        19.7375
1121           19.645
1121.1        19.5897
1121.2        19.5427
1121.3          19.56
1121.4        19.4585
1121.5         19.348
1121.6        19.3249
1121.7        19.3817
1121.8        19.3555
1121.9         19.333
1122          19.3029
1122.1        19.3633
1122.2        19.4597
1122.3        19.5674
1122.4        19.6012
1122.5        19.5765
1122.6        19.5531
1122.7        19.5744
1122.8        19.6599
1122.9        19.6565
1123          19.6292
1123.1        19.6138
1123.2        19.6357
1123.3        19.6872
1123.4        19.7581
1123.5        19.7205
1123.6        19.5672
1123.7         19.386
1123.8        19.3758
1123.9        19.4069
1124          19.4948
1124.1        19.6913
1124.2        19.9846
1124.3        20.2506
1124.4        20.3774
1124.5        20.3756
1124.6        20.3233
1124.7        20.4141
1124.8         20.512
1124.9        20.5206
1125          20.4779
1125.1        20.4773
1125.2        20.5994
1125.3         20.621
1125.4        20.5866
1125.5        20.5278
1125.6         20.506
1125.7        20.5486
1125.8        20.6828
1125.9        20.6456
1126           20.516
1126.1        20.4432
1126.2        20.4888
1126.3         20.704
1126.4        20.8258
1126.5        20.6987
1126.6         20.615
1126.7        20.4982
1126.8        20.3818
1126.9        20.2047
1127           20.158
1127.1        20.1603
1127.2        19.9884
1127.3        19.8031
1127.4        19.6354
1127.5        19.2848
1127.6        18.9968
1127.7        18.8733
1127.8        18.8483
1127.9        18.8105
1128          18.7639
1128.1         18.733
1128.2        18.6977
1128.3        18.8524
1128.4        18.9871
1128.5        19.1045
1128.6        19.0969
1128.7        19.1097
1128.8        19.1066
1128.9        19.1146
1129          19.1178
1129.1         19.114
1129.2        19.0582
1129.3        19.0807
1129.4        19.2014
1129.5        19.2766
1129.6         19.338
1129.7        19.3768
1129.8        19.4445
1129.9        19.4625
1130          19.4593
1130.1        19.4505
1130.2        19.4849
1130.3        19.5296
1130.4        19.6215
1130.5        19.5905
1130.6        19.5752
1130.7        19.5888
1130.8        19.5977
1130.9        19.5942
1131          19.6089
1131.1         19.628
1131.2        19.6475
1131.3        19.7977
1131.4        19.9202
1131.5         20.004
1131.6        20.0891
1131.7        20.3022
1131.8        20.4068
1131.9        20.3323
1132          20.3217
1132.1        20.2759
1132.2        20.3232
1132.3        20.4045
1132.4        20.4794
1132.5        20.4681
1132.6        20.5143
1132.7        20.5822
1132.8        20.5596
1132.9        20.6787
1133          20.7391
1133.1        20.6357
1133.2        20.4357
1133.3        20.2858
1133.4        20.2913
1133.5         20.319
1133.6        20.2835
1133.7         20.287
1133.8        20.3263
1133.9        20.3964
1134          20.3827
1134.1        20.2286
1134.2        20.0713
1134.3        20.0478
1134.4        20.1393
1134.5        20.2649
1134.6        20.2746
1134.7        20.2353
1134.8        20.2257
1134.9        20.3178
1135           20.408
1135.1        20.5013
1135.2        20.5447
1135.3        20.5538
1135.4         20.615
1135.5        20.7066
1135.6        20.7221
1135.7        20.7388
1135.8        20.8202
1135.9        21.0749
1136          21.2733
1136.1        21.3752
1136.2        21.3504
1136.3        21.2699
1136.4        21.2057
1136.5        21.2927
1136.6        21.4352
1136.7        21.5288
1136.8        21.5658
1136.9        21.5331
1137          21.4528
1137.1        21.3967
1137.2        21.3483
1137.3        21.2932
1137.4         21.381
1137.5        21.5462
1137.6        21.6372
1137.7        21.6823
1137.8        21.6555
1137.9        21.5386
1138          21.4905
1138.1        21.4265
1138.2        21.2705
1138.3        21.3616
1138.4        21.5391
1138.5        21.7227
1138.6        21.5894
1138.7        21.4271
1138.8         21.225
1138.9        21.1408
1139          21.1009
1139.1        21.1436
1139.2        21.1204
1139.3        20.9937
1139.4        20.9668
1139.5        21.0399
1139.6        20.9802
1139.7        20.8888
1139.8        20.8806
1139.9        20.8765
1140          20.9251
1140.1        21.0392
1140.2        21.0081
1140.3         20.857
1140.4        20.7953
1140.5        20.8821
1140.6        20.9879
1140.7        21.0174
1140.8        21.0044
1140.9         20.948
1141          20.9669
1141.1        21.1035
1141.2        21.1513
1141.3        21.1253
1141.4        21.1298
1141.5        21.1198
1141.6        21.0557
1141.7        21.0019
1141.8        21.0037
1141.9        21.1012
1142          21.1553
1142.1        21.3041
1142.2        21.4042
1142.3        21.4138
1142.4        21.3693
1142.5        21.3653
1142.6        21.4615
1142.7        21.5282
1142.8        21.4805
1142.9        21.4804
1143          21.5068
1143.1        21.5682
1143.2        21.5685
1143.3        21.5043
1143.4        21.3736
1143.5        21.2725
1143.6        21.3151
1143.7        21.3422
1143.8        21.2162
1143.9        21.0569
1144          20.9642
1144.1        21.0104
1144.2        21.0989
1144.3        21.1336
1144.4        21.2235
1144.5        21.4735
1144.6        21.6299
1144.7        21.7536
1144.8        21.8533
1144.9        21.9524
1145          22.0685
1145.1        22.1617
1145.2        22.1751
1145.3        22.0351
1145.4        21.7729
1145.5        21.6843
1145.6        21.6579
1145.7        21.6579
1145.8        21.6968
1145.9        21.5146
1146          21.3771
1146.1        21.3574
1146.2        21.4831
1146.3        21.5354
1146.4        21.5699
1146.5        21.4925
1146.6        21.3678
1146.7        21.4559
1146.8         21.609
1146.9         21.681
1147          21.7761
1147.1        21.7877
1147.2        21.8828
1147.3        22.0676
1147.4        22.1596
1147.5        22.2733
1147.6        22.3407
1147.7        22.4392
1147.8        22.5301
1147.9        22.5948
1148          22.6365
1148.1          22.77
1148.2        22.8239
1148.3        22.9624
1148.4        23.0478
1148.5        23.0608
1148.6        22.9891
1148.7        23.0498
1148.8        23.1754
1148.9        23.2243
1149          23.2229
1149.1        23.3438
1149.2         23.374
1149.3        23.2987
1149.4        23.3083
1149.5        23.4895
1149.6         23.592
1149.7        23.7412
1149.8        23.7082
1149.9        23.5353
1150          23.4125
1150.1        23.4332
1150.2         23.464
1150.3        23.4732
1150.4        23.5117
1150.5        23.5012
1150.6        23.5397
1150.7        23.5161
1150.8        23.3383
1150.9         23.165
1151          23.0463
1151.1        23.0525
1151.2        23.0103
1151.3        22.9642
1151.4        22.9312
1151.5        23.0077
1151.6         23.105
1151.7        23.1486
1151.8        23.2279
1151.9        23.2495
1152          23.4102
1152.1        23.6845
1152.2        23.7022
1152.3        23.7554
1152.4        23.7483
1152.5        23.7139
1152.6        23.6191
1152.7        23.2748
1152.8        23.0801
1152.9         23.028
1153          23.0304
1153.1        22.9808
1153.2        22.8633
1153.3        22.8159
1153.4        22.8881
1153.5        23.0214
1153.6        23.0903
1153.7        23.1331
1153.8        23.1048
1153.9        22.8793
1154          22.7893
1154.1        22.7392
1154.2        22.7864
1154.3        22.7626
1154.4        22.7383
1154.5        22.7283
1154.6        22.7829
1154.7         22.711
1154.8        22.6162
1154.9        22.6482
1155          22.6623
1155.1         22.616
1155.2        22.5531
1155.3        22.5348
1155.4        22.3753
1155.5        22.2129
1155.6        22.0076
1155.7        21.8376
1155.8        21.6494
1155.9          21.53
1156          21.5259
1156.1        21.4769
1156.2        21.4938
1156.3        21.5216
1156.4        21.4907
1156.5        21.4754
1156.6        21.4241
1156.7        21.2761
1156.8        21.2549
1156.9        21.2771
1157          21.2327
1157.1        21.3093
1157.2        21.3672
1157.3        21.4672
1157.4        21.4316
1157.5        21.5167
1157.6         21.556
1157.7        21.5128
1157.8        21.4752
1157.9        21.5301
1158          21.6121
1158.1        21.6397
1158.2        21.6627
1158.3        21.6456
1158.4        21.8268
1158.5        21.9764
1158.6        22.0128
1158.7         22.153
1158.8        22.1548
1158.9        22.0837
1159          22.2198
1159.1        22.4467
1159.2        22.4045
1159.3        22.1448
1159.4        21.9064
1159.5        21.6997
1159.6        21.4509
1159.7        21.2781
1159.8        21.1591
1159.9        21.0711
1160          21.0524
1160.1        21.0441
1160.2        20.9149
1160.3        20.8409
1160.4         20.763
1160.5         20.604
1160.6        20.5236
1160.7        20.4453
1160.8        20.3042
1160.9        20.1719
1161          20.0469
1161.1        19.8771
1161.2        19.7823
1161.3        19.7483
1161.4        19.7595
1161.5        19.6794
1161.6        19.6006
1161.7        19.5533
1161.8        19.4511
1161.9        19.3557
1162           19.276
1162.1        19.3094
1162.2        19.4598
1162.3        19.5401
1162.4        19.7111
1162.5        19.9101
1162.6        19.9367
1162.7        20.0334
1162.8        20.1113
1162.9        20.2141
1163          20.2424
1163.1        20.1441
1163.2        19.8564
1163.3        19.6448
1163.4        19.4897
1163.5        19.4376
1163.6        19.4659
1163.7        19.4505
1163.8         19.438
1163.9        19.4481
1164          19.5292
1164.1        19.5534
1164.2         19.551
1164.3        19.6071
1164.4         19.733
1164.5        19.8139
1164.6        19.8456
1164.7        19.8418
1164.8        19.9196
1164.9         20.068
1165          20.1647
1165.1        20.1934
1165.2        20.1899
1165.3        20.0537
1165.4        20.0938
1165.5        20.1754
1165.6        20.3221
1165.7        20.4415
1165.8        20.5911
1165.9        20.6929
1166          20.6692
1166.1        20.6595
1166.2        20.8336
1166.3        21.1199
1166.4        21.3054
1166.5        21.4456
1166.6        21.5852
1166.7        21.5936
1166.8        21.4107
1166.9        21.3372
1167          21.3022
1167.1        21.3045
1167.2        21.4362
1167.3        21.5434
1167.4        21.6125
1167.5        21.5704
1167.6        21.5179
1167.7        21.5628
1167.8        21.7319
1167.9        22.0158
1168          22.2149
1168.1        22.1697
1168.2         22.185
1168.3        22.2071
1168.4        22.2834
1168.5        22.3061
1168.6        22.2894
1168.7         22.222
1168.8        22.0898
1168.9        21.7971
1169          21.5982
1169.1        21.4887
1169.2        21.5827
1169.3        21.5601
1169.4        21.4779
1169.5        21.4093
1169.6        21.4128
1169.7        21.4907
1169.8         21.672
1169.9        21.8467
1170          21.9413
1170.1        21.9953
1170.2        21.9892
1170.3        21.9108
1170.4        21.9085
1170.5        21.9344
1170.6        21.9405
1170.7        22.0321
1170.8        22.3618
1170.9        22.7438
1171          22.7924
1171.1        22.6423
1171.2         22.541
1171.3         22.529
1171.4        22.4507
1171.5          22.35
1171.6        22.3183
1171.7        22.2037
1171.8        21.9878
1171.9        21.7177
1172          21.6622
1172.1        21.7878
1172.2        22.0031
1172.3        22.1573
1172.4        22.1701
1172.5        21.9692
1172.6        21.7767
1172.7        21.6392
1172.8        21.4655
1172.9        21.3191
1173          21.2047
1173.1        20.9831
1173.2        20.6584
1173.3        20.5305
1173.4        20.3646
1173.5        20.1767
1173.6        20.0634
1173.7        19.9177
1173.8        19.7714
1173.9        19.7883
1174          19.9056
1174.1        20.0062
1174.2        20.0714
1174.3        20.0864
1174.4        20.0563
1174.5        20.0086
1174.6        20.0732
1174.7        20.1558
1174.8        20.1978
1174.9        20.2253
1175          20.2482
1175.1        20.2478
1175.2        20.1607
1175.3        20.0871
1175.4        20.1186
1175.5        20.2659
1175.6        20.3366
1175.7        20.3248
1175.8        20.2211
1175.9        20.2405
1176          20.3811
1176.1        20.2761
1176.2        20.2073
1176.3        20.3353
1176.4        20.5592
1176.5           20.8
1176.6        20.9717
1176.7         21.042
1176.8        21.1198
1176.9        21.0557
1177          20.9225
1177.1        20.8319
1177.2        20.8931
1177.3        21.0614
1177.4        21.0834
1177.5        20.9196
1177.6        20.8084
1177.7        20.6601
1177.8        20.6409
1177.9        20.5977
1178          20.5276
1178.1        20.4801
1178.2        20.3632
1178.3         20.354
1178.4        20.4148
1178.5        20.4957
1178.6        20.3966
1178.7        20.3577
1178.8        20.4973
1178.9        20.6673
1179          20.7611
1179.1        20.7151
1179.2        20.6226
1179.3        20.5036
1179.4        20.4809
1179.5        20.5016
1179.6        20.3595
1179.7        20.2197
1179.8        20.1243
1179.9        20.1236
1180          20.1453
1180.1        20.0742
1180.2        19.9272
1180.3        19.8126
1180.4        19.7654
1180.5        19.7364
1180.6        19.7047
1180.7        19.6714
1180.8         19.613
1180.9        19.5318
1181          19.4991
1181.1         19.446
1181.2        19.4962
1181.3        19.6344
1181.4        19.7843
1181.5        19.9734
1181.6        20.1341
1181.7        20.1261
1181.8         20.019
1181.9        19.7514
1182          19.6194
1182.1        19.6822
1182.2        19.9087
1182.3        20.0444
1182.4        20.0314
1182.5        20.0582
1182.6        20.1542
1182.7        20.3683
1182.8        20.5146
1182.9        20.6076
1183          20.6925
1183.1        20.6858
1183.2        20.7525
1183.3        20.7696
1183.4        20.8008
1183.5        20.8636
1183.6        20.8843
1183.7        20.8091
1183.8        20.7651
1183.9         20.747
1184          20.6315
1184.1        20.4999
1184.2        20.4823
1184.3        20.5439
1184.4        20.5723
1184.5        20.7459
1184.6        20.9237
1184.7        20.9434
1184.8        20.9993
1184.9        21.0908
1185          21.2208
1185.1        21.2113
1185.2        21.0889
1185.3        20.9366
1185.4        20.9007
1185.5         20.917
1185.6        20.7223
1185.7        20.4616
1185.8         20.292
1185.9        20.1626
1186          20.1419
1186.1        20.1318
1186.2        20.1101
1186.3        20.0075
1186.4        19.9068
1186.5        19.9054
1186.6        19.9405
1186.7        19.9728
1186.8        19.9787
1186.9        19.9791
1187          19.9298
1187.1        19.8463
1187.2        19.8567
1187.3        19.8804
1187.4        19.8663
1187.5        19.9419
1187.6        20.0341
1187.7        20.2049
1187.8         20.213
1187.9         20.163
1188          20.2033
1188.1          20.17
1188.2        20.0894
1188.3        20.2429
1188.4        20.4142
1188.5        20.5963
1188.6        20.6289
1188.7        20.5838
1188.8        20.5829
1188.9        20.5974
1189          20.5956
1189.1        20.6348
1189.2        20.6425
1189.3        20.6475
1189.4        20.6887
1189.5        20.7945
1189.6        20.8186
1189.7        20.7192
1189.8        20.6755
1189.9        20.6769
1190          20.8035
1190.1        21.0357
1190.2        21.1168
1190.3        21.2787
1190.4        21.3523
1190.5        21.2158
1190.6        21.0079
1190.7        20.7978
1190.8         20.722
1190.9        20.7755
1191          20.7692
1191.1        20.7371
1191.2        20.4953
1191.3        20.3627
1191.4        20.3405
1191.5        20.2726
1191.6        20.1578
1191.7        20.0515
1191.8        19.9809
1191.9        19.8936
1192          19.8819
1192.1        19.9403
1192.2        19.9806
1192.3         19.911
1192.4        19.9374
1192.5        20.0058
1192.6        19.9572
1192.7        19.9412
1192.8        20.0395
1192.9        20.1879
1193            20.21
1193.1        20.1071
1193.2         20.199
1193.3        20.3423
1193.4        20.3709
1193.5         20.265
1193.6        20.1654
1193.7        20.1899
1193.8        20.2694
1193.9        20.3663
1194          20.3802
1194.1        20.2627
1194.2        20.2016
1194.3        20.3378
1194.4        20.6583
1194.5        20.9828
1194.6        21.0824
1194.7        21.1625
1194.8        21.2264
1194.9         21.146
1195          21.1975
1195.1        21.3583
1195.2        21.3475
1195.3        21.2706
1195.4        21.3715
1195.5        21.5302
1195.6        21.5912
1195.7        21.5717
1195.8         21.622
1195.9          21.72
1196           21.746
1196.1        21.7619
1196.2        21.7715
1196.3        21.7979
1196.4        21.8043
1196.5        21.7913
1196.6        21.7865
1196.7        21.7682
1196.8        21.7112
1196.9        21.6142
1197            21.48
1197.1        21.3088
1197.2        21.1347
1197.3        20.9076
1197.4        20.8166
1197.5        20.8713
1197.6        20.8788
1197.7        20.7788
1197.8        20.7144
1197.9        20.7755
1198          20.8587
1198.1        21.1375
1198.2        21.2803
1198.3         21.407
1198.4         21.361
1198.5        21.1951
1198.6        20.9383
1198.7        20.7302
1198.8        20.6351
1198.9        20.6623
1199          20.6328
1199.1        20.5817
1199.2        20.6787
1199.3        20.9111
1199.4        21.0754
1199.5        21.0981
1199.6        21.1716
1199.7        21.3216
1199.8        21.3681
1199.9        21.4232
1200           21.431
1200.1        21.5671
1200.2        21.6012
1200.3        21.6883
1200.4        21.6996
1200.5        21.8349
1200.6        21.8786
1200.7        21.9455
1200.8        22.0518
1200.9        22.0314
1201          21.8521
1201.1        21.8377
1201.2        21.9197
1201.3        22.0407
1201.4        22.1868
1201.5        22.4558
1201.6        22.6373
1201.7        22.6222
1201.8        22.5317
1201.9        22.4842
1202          22.5181
1202.1        22.6221
1202.2        22.7294
1202.3        22.7446
1202.4        22.8385
1202.5        22.9941
1202.6        23.0442
1202.7         22.983
1202.8        22.7976
1202.9        22.5764
1203          22.4504
1203.1        22.3331
1203.2        22.2969
1203.3        22.3264
1203.4        22.3232
1203.5        22.3572
1203.6        22.5474
1203.7        22.8267
1203.8        23.1915
1203.9        23.4842
1204          23.7752
1204.1        24.1402
1204.2        24.2725
1204.3        24.1902
1204.4        24.2225
1204.5        24.3611
1204.6         24.328
1204.7        24.1938
1204.8        24.1259
1204.9        24.0692
1205          24.0177
1205.1        23.6967
1205.2        23.3766
1205.3        23.3488
1205.4        23.3935
1205.5        23.2471
1205.6        23.0967
1205.7        23.0765
1205.8        22.9433
1205.9        22.7289
1206          22.5984
1206.1        22.5985
1206.2         22.777
1206.3        22.9336
1206.4        22.8884
1206.5         22.801
1206.6        22.7494
1206.7        22.8237
1206.8        22.7289
1206.9        22.4045
1207          22.1417
1207.1        21.9567
1207.2        21.7817
1207.3        21.8463
1207.4        21.9081
1207.5        22.0331
1207.6        22.1494
1207.7        22.1389
1207.8        22.1531
1207.9        22.1847
1208          22.2655
1208.1        22.2588
1208.2        22.2168
1208.3        22.2586
1208.4          22.27
1208.5        22.1457
1208.6        21.9597
1208.7        21.8869
1208.8        21.9563
1208.9          22.02
1209          22.1399
1209.1        22.3297
1209.2        22.3584
1209.3        22.3589
1209.4        22.3007
1209.5        22.1335
1209.6        22.0286
1209.7        21.8298
1209.8        21.6454
1209.9        21.6478
1210          21.7085
1210.1         21.769
1210.2        21.7442
1210.3        21.7723
1210.4        21.9942
1210.5         22.301
1210.6        22.3755
1210.7        22.2907
1210.8        22.3138
1210.9        22.3598
1211          22.4508
1211.1        22.4356
1211.2        22.4659
1211.3        22.5017
1211.4        22.4603
1211.5        22.4234
1211.6        22.2519
1211.7        21.9777
1211.8        21.9373
1211.9        21.9939
1212          21.9756
1212.1        21.9027
1212.2        21.9366
1212.3        21.9034
1212.4        21.8837
1212.5        21.9177
1212.6        21.9564
1212.7        21.9761
1212.8        22.0433
1212.9        22.0849
1213          22.0557
1213.1        22.0124
1213.2         21.891
1213.3        21.8008
1213.4        21.7728
1213.5        21.7265
1213.6        21.6355
1213.7        21.4849
1213.8        21.3338
1213.9        21.3317
1214          21.4007
1214.1        21.4275
1214.2        21.4244
1214.3        21.4393
1214.4        21.4268
1214.5        21.3992
1214.6         21.445
1214.7        21.5954
1214.8         21.745
1214.9        21.8521
1215          21.9678
1215.1        22.1213
1215.2        22.1858
1215.3        22.2916
1215.4        22.4058
1215.5        22.6312
1215.6        22.8021
1215.7        22.7227
1215.8        22.6996
1215.9        22.6069
1216          22.5118
1216.1        22.5567
1216.2        22.7842
1216.3        22.8494
1216.4         22.816
1216.5        22.8855
1216.6         23.047
1216.7        23.2559
1216.8         23.449
1216.9        23.4253
1217          23.3814
1217.1        23.3279
1217.2          23.32
1217.3        23.4736
1217.4        23.5906
1217.5        23.6018
1217.6        23.6318
1217.7        23.6325
1217.8        23.6383
1217.9        23.8056
1218          23.8734
1218.1        24.0579
1218.2        24.3103
1218.3        24.3672
1218.4         24.289
1218.5        24.2625
1218.6        24.2447
1218.7        24.1826
1218.8        24.2388
1218.9        24.3047
1219          24.4329
1219.1        24.5273
1219.2        24.5414
1219.3        24.3491
1219.4        24.4859
1219.5         24.734
1219.6        24.8248
1219.7        24.8911
1219.8         24.946
1219.9        24.8697
1220          24.7608
1220.1        24.6058
1220.2        24.5463
1220.3        24.5616
1220.4        24.4478
1220.5        24.4353
1220.6        24.5255
1220.7        24.5972
1220.8        24.5607
1220.9         24.446
1221          24.4883
1221.1        24.6225
1221.2        24.6729
1221.3        24.6061
1221.4        24.6503
1221.5        24.7538
1221.6        24.6472
1221.7        24.4976
1221.8        24.5192
1221.9         24.708
1222          24.8902
1222.1        24.9307
1222.2        24.9123
1222.3        24.8744
1222.4        24.7726
1222.5        24.6782
1222.6        24.6453
1222.7        24.7289
1222.8        24.7231
1222.9        24.7483
1223           24.795
1223.1        24.8497
1223.2        24.8617
1223.3        24.9833
1223.4        25.1224
1223.5        25.0909
1223.6         24.915
1223.7        24.7219
1223.8        24.8959
1223.9        25.1486
1224          25.3715
1224.1        25.5461
1224.2        25.7337
1224.3        25.9552
1224.4        26.1853
1224.5        26.3227
1224.6        26.3698
1224.7        26.1934
1224.8        26.0515
1224.9        25.9797
1225          25.8921
1225.1        25.8096
1225.2        25.8724
1225.3        26.1757
1225.4        26.2845
1225.5        26.4595
1225.6        26.5218
1225.7        26.6646
1225.8        26.9469
1225.9        27.3507
1226          27.6796
1226.1        27.7724
1226.2        27.7609
1226.3        27.7985
1226.4        27.7979
1226.5        27.7567
1226.6        27.8447
1226.7        28.0282
1226.8        28.1932
1226.9        28.4003
1227          28.5026
1227.1        28.5977
1227.2        28.5249
1227.3        28.2644
1227.4        28.0413
1227.5        27.7414
1227.6        27.7221
1227.7        27.7128
1227.8        27.6054
1227.9        27.4584
1228          27.2999
1228.1        27.3873
1228.2        27.6131
1228.3        27.7949
1228.4         27.965
1228.5        27.9789
1228.6        27.9371
1228.7        28.2226
1228.8        28.4972
1228.9        28.7181
1229          28.9885
1229.1        29.1599
1229.2        29.2186
1229.3        29.2975
1229.4        29.2921
1229.5        29.2651
1229.6        29.1033
1229.7        28.9997
1229.8        28.9933
1229.9        28.8748
1230          28.6046
1230.1         28.357
1230.2        28.1106
1230.3        28.0087
1230.4        27.8988
1230.5        27.8184
1230.6        27.9754
1230.7        28.0828
1230.8        28.1968
1230.9        28.3479
1231          28.3912
1231.1        28.4079
1231.2        28.2886
1231.3        28.1641
1231.4        27.9162
1231.5        27.6233
1231.6        27.5472
1231.7        27.5778
1231.8        27.7271
1231.9        27.8152
1232            27.75
1232.1        27.7482
1232.2         27.798
1232.3        27.6958
1232.4        27.4633
1232.5        27.2697
1232.6        27.0498
1232.7        26.8412
1232.8        26.7625
1232.9        26.6755
1233          26.5009
1233.1        26.2161
1233.2        26.1158
1233.3         26.062
1233.4        26.0377
1233.5        25.9314
1233.6        25.8514
1233.7        25.8396
1233.8        25.9316
1233.9        26.2866
1234          26.5341
1234.1        26.5868
1234.2        26.6572
1234.3        26.9061
1234.4        27.1399
1234.5        27.1643
1234.6        27.1888
1234.7        27.3357
1234.8        27.4714
1234.9        27.6318
1235          27.6134
1235.1        27.2404
1235.2        26.9565
1235.3        26.7684
1235.4         26.749
1235.5        26.8781
1235.6        27.0364
1235.7        27.1412
1235.8        27.1028
1235.9        26.9024
1236          26.6017
1236.1        26.3497
1236.2        26.2317
1236.3        26.2132
1236.4        26.0642
1236.5        25.9103
1236.6        25.7521
1236.7        25.6751
1236.8        25.5774
1236.9        25.3279
1237          25.1781
1237.1        25.1625
1237.2         25.218
1237.3        25.2285
1237.4        25.2431
1237.5        25.2423
1237.6        25.2442
1237.7        25.2427
1237.8        25.3409
1237.9        25.4557
1238          25.5253
1238.1        25.6256
1238.2        25.7874
1238.3         25.823
1238.4        25.8304
1238.5        25.9598
1238.6        25.9631
1238.7        25.9482
1238.8        25.9002
1238.9        25.9111
1239           26.018
1239.1        25.9686
1239.2        25.8672
1239.3        25.8736
1239.4        26.0314
1239.5        26.1752
1239.6        26.1551
1239.7         25.837
1239.8        25.5686
1239.9        25.2924
1240          25.1337
1240.1        25.1048
1240.2         24.998
1240.3        24.8388
1240.4        24.6382
1240.5        24.4094
1240.6        24.3893
1240.7         24.429
1240.8        24.4369
1240.9        24.3742
1241          24.2488
1241.1        24.1167
1241.2        23.9918
1241.3        23.9449
1241.4        23.9969
1241.5        24.1244
1241.6        24.2061
1241.7        24.0933
1241.8        24.0136
1241.9        23.9607
1242          23.9619
1242.1        23.8802
1242.2        23.8953
1242.3        23.9866
1242.4        23.9799
1242.5        24.2184
1242.6        24.4024
1242.7         24.496
1242.8         24.358
1242.9        24.2536
1243          24.2079
1243.1        24.2019
1243.2        24.1808
1243.3         24.104
1243.4         24.156
1243.5        24.3436
1243.6        24.3608
1243.7        24.2013
1243.8        24.0714
1243.9         24.171
1244          24.3138
1244.1        24.2398
1244.2        24.3032
1244.3        24.3731
1244.4        24.4093
1244.5        24.2967
1244.6        24.3649
1244.7        24.5929
1244.8        24.7093
1244.9        24.8543
1245          25.0288
1245.1        25.2708
1245.2         25.468
1245.3        25.5447
1245.4        25.5696
1245.5        25.5631
1245.6        25.5649
1245.7        25.5713
1245.8        25.7951
1245.9        26.0234
1246          26.1152
1246.1        25.9607
1246.2        25.8434
1246.3        25.8758
1246.4        25.9865
1246.5        26.0385
1246.6        26.0368
1246.7        25.9932
1246.8        25.8194
1246.9        25.6249
1247          25.5351
1247.1        25.5374
1247.2        25.5752
1247.3        25.4262
1247.4        25.2854
1247.5        25.3062
1247.6        25.2853
1247.7        25.3368
1247.8         25.355
1247.9        25.2505
1248          25.2273
1248.1        25.1809
1248.2        25.0467
1248.3         24.889
1248.4        24.9539
1248.5        25.1764
1248.6        25.4156
1248.7        25.6272
1248.8        25.8625
1248.9         26.163
1249          26.2121
1249.1        26.2516
1249.2        26.4316
1249.3        26.7388
1249.4        27.0076
1249.5        27.1328
1249.6         27.267
1249.7        27.4083
1249.8        27.6203
1249.9         27.769
1250            28.02
1250.1        28.0685
1250.2        28.0159
1250.3        28.0596
1250.4        28.1317
1250.5        28.1084
1250.6        27.9452
1250.7        27.6727
1250.8         27.611
1250.9        27.5811
1251          27.4555
1251.1        27.5309
1251.2        27.5276
1251.3        27.3706
1251.4        27.1224
1251.5        26.9812
1251.6        26.7855
1251.7        26.7846
1251.8        26.8251
1251.9        26.8168
1252          26.6972
1252.1        26.4706
1252.2        26.2002
1252.3        25.7988
1252.4        25.4524
1252.5        25.3047
1252.6        25.3268
1252.7         25.257
1252.8        25.2196
1252.9        25.2311
1253          25.3039
1253.1        25.3604
1253.2        25.5218
1253.3        25.6965
1253.4         25.748
1253.5        25.8044
1253.6         25.834
1253.7        26.1259
1253.8        26.4426
1253.9        26.3715
1254          26.1725
1254.1         25.984
1254.2        25.9701
1254.3        26.1151
1254.4        26.1509
1254.5        26.2459
1254.6        26.3332
1254.7        26.3206
1254.8        26.2587
1254.9        26.1878
1255          26.1704
1255.1        26.1138
1255.2         25.981
1255.3        25.7389
1255.4        25.6333
1255.5        25.5495
1255.6        25.4656
1255.7        25.4428
1255.8        25.4779
1255.9        25.4338
1256          25.4332
1256.1        25.6236
1256.2        25.5529
1256.3        25.2149
1256.4        24.9724
1256.5        24.8322
1256.6        24.8471
1256.7         24.883
1256.8        24.9795
1256.9        24.9904
1257          25.0107
1257.1        25.0525
1257.2         24.973
1257.3        24.9011
1257.4        24.9624
1257.5        25.0866
1257.6        25.2334
1257.7        25.2785
1257.8        25.2568
1257.9        25.1988
1258          25.3965
1258.1        25.5949
1258.2        25.6088
1258.3        25.7256
1258.4        25.8333
1258.5        25.9338
1258.6        25.8737
1258.7        25.7845
1258.8        26.0608
1258.9        26.4165
1259          26.5053
1259.1        26.2986
1259.2        26.1337
1259.3        26.1818
1259.4        26.1393
1259.5        26.0359
1259.6        26.0099
1259.7        26.0258
1259.8        26.0435
1259.9        26.0513
1260          26.0492
1260.1        26.0736
1260.2        26.1397
1260.3        26.3384
1260.4        26.5139
1260.5        26.5756
1260.6        26.4969
1260.7         26.446
1260.8        26.5076
1260.9        26.6527
1261          26.6788
1261.1        26.6417
1261.2        26.5576
1261.3        26.4095
1261.4         26.339
1261.5        26.2182
1261.6        26.1329
1261.7        26.0977
1261.8        26.1804
1261.9        26.3091
1262          26.3976
1262.1        26.3886
1262.2        26.3619
1262.3        26.2929
1262.4        26.2627
1262.5         26.159
1262.6        26.0483
1262.7         25.932
1262.8        25.8955
1262.9        25.8119
1263          25.6974
1263.1        25.6529
1263.2        25.6441
1263.3        25.5301
1263.4         25.465
1263.5        25.3225
1263.6        25.3063
1263.7        25.3613
1263.8        25.4521
1263.9        25.5868
1264          25.7304
1264.1        25.7924
1264.2        25.9137
1264.3        26.1049
1264.4        26.0756
1264.5        25.9503
1264.6         25.909
1264.7         26.076
1264.8        26.2181
1264.9        26.2703
1265            26.21
1265.1        26.0258
1265.2        26.0329
1265.3        26.1063
1265.4        26.0555
1265.5        25.9789
1265.6        25.8701
1265.7        25.9625
1265.8        26.0077
1265.9        26.0478
1266           25.947
1266.1        25.8196
1266.2        25.7531
1266.3        25.8254
1266.4        25.9711
1266.5        26.2044
1266.6        26.5304
1266.7         26.765
1266.8        26.7759
1266.9        26.8294
1267          26.9598
1267.1        26.9493
1267.2         27.072
1267.3        27.3558
1267.4         27.613
1267.5        27.7344
1267.6        27.7564
1267.7        27.6887
1267.8        27.8064
1267.9        28.0947
1268          28.3645
1268.1        28.3545
1268.2        28.0423
1268.3        27.6343
1268.4        27.3124
1268.5        27.2559
1268.6        27.2879
1268.7        27.2414
1268.8        27.2533
1268.9        27.1323
1269          26.8523
1269.1        26.7229
1269.2        26.6844
1269.3        26.6686
1269.4        26.6128
1269.5        26.4011
1269.6        26.2369
1269.7         26.093
1269.8        26.1335
1269.9        26.2635
1270          26.3177
1270.1        26.2428
1270.2        26.0837
1270.3        26.0683
1270.4        26.0157
1270.5        25.9812
1270.6        25.9158
1270.7        25.8496
1270.8        25.7827
1270.9        25.7092
1271          25.6155
1271.1        25.6082
1271.2         25.806
1271.3        26.1875
1271.4        26.3161
1271.5        26.2815
1271.6        26.2329
1271.7        26.2691
1271.8        26.3758
1271.9        26.2967
1272          26.2567
1272.1        26.2605
1272.2         26.203
1272.3        26.2769
1272.4        26.4763
1272.5        26.6224
1272.6        26.6745
1272.7          26.73
1272.8        26.8716
1272.9        26.8491
1273          26.9341
1273.1        27.2772
1273.2        27.4143
1273.3        27.3683
1273.4        27.2957
1273.5        27.4172
1273.6        27.5461
1273.7        27.7267
1273.8        27.9553
1273.9        28.0243
1274           27.966
1274.1        27.6991
1274.2        27.5607
1274.3        27.3172
1274.4        27.2326
1274.5        27.2265
1274.6        27.2233
1274.7        27.1869
1274.8        27.2408
1274.9        27.4617
1275          27.7446
1275.1        27.9063
1275.2        27.9575
1275.3        27.9475
1275.4        28.0558
1275.5         28.158
1275.6         28.179
1275.7        28.1108
1275.8        28.0065
1275.9        27.8357
1276          27.6578
1276.1        27.4735
1276.2        27.3793
1276.3        27.3803
1276.4        27.4261
1276.5        27.5614
1276.6        27.5767
1276.7        27.3707
1276.8        26.9667
1276.9        26.6796
1277          26.4355
1277.1        26.1901
1277.2        25.8922
1277.3        25.5374
1277.4        25.4965
1277.5        25.6016
1277.6        25.7292
1277.7        25.8165
1277.8        25.8786
1277.9        25.9711
1278          25.9534
1278.1        25.9343
1278.2        26.0496
1278.3        26.2664
1278.4        26.3629
1278.5        26.0618
1278.6        25.8363
1278.7        25.7882
1278.8        25.9014
1278.9        26.0696
1279          26.0111
1279.1        25.7511
1279.2        25.5849
1279.3        25.4602
1279.4        25.4143
1279.5        25.4085
1279.6        25.4573
1279.7        25.4497
1279.8         25.446
1279.9        25.4163
1280          25.3186
1280.1        25.2663
1280.2        25.2496
1280.3        25.2895
1280.4        25.3554
1280.5        25.4172
1280.6        25.3727
1280.7        25.2436
1280.8        25.0188
1280.9        25.0162
1281          25.0907
1281.1         25.178
1281.2        25.3058
1281.3        25.4759
1281.4        25.4657
1281.5        25.3143
1281.6        25.2314
1281.7        25.2868
1281.8        25.4753
1281.9        25.7461
1282          25.9194
1282.1        25.8748
1282.2        25.9298
1282.3        26.1064
1282.4        26.3198
1282.5        26.7544
1282.6        26.9826
1282.7        26.8915
1282.8        26.8631
1282.9        27.0327
1283          27.2479
1283.1        27.2936
1283.2        27.3006
1283.3        27.3787
1283.4        27.5133
1283.5        27.7301
1283.6        27.7757
1283.7        27.6731
1283.8        27.6946
1283.9        27.6999
1284          27.6018
1284.1        27.5645
1284.2        27.6097
1284.3        27.5877
1284.4        27.5438
1284.5        27.5321
1284.6        27.4938
1284.7        27.2492
1284.8        27.0852
1284.9        27.0395
1285          27.0671
1285.1        27.1132
1285.2        27.0718
1285.3        26.9191
1285.4        26.9189
1285.5        26.9705
1285.6         26.954
1285.7        27.0921
1285.8        27.1528
1285.9        26.9594
1286           26.968
1286.1        27.1049
1286.2        27.2292
1286.3        27.2772
1286.4        27.3598
1286.5        27.4452
1286.6        27.3478
1286.7        27.2805
1286.8        27.2747
1286.9        27.4212
1287          27.5566
1287.1        27.4845
1287.2        27.3634
1287.3        27.3931
1287.4        27.4362
1287.5        27.5689
1287.6        27.6687
1287.7        27.7912
1287.8        27.9511
1287.9        28.0609
1288          28.0815
1288.1        27.8858
1288.2        27.7721
1288.3        27.7184
1288.4        27.7421
1288.5        27.9098
1288.6        28.0827
1288.7        28.1666
1288.8        27.9738
1288.9        27.7592
1289          27.6382
1289.1        27.5812
1289.2        27.5142
1289.3        27.3668
1289.4        27.2713
1289.5        27.2612
1289.6        27.3885
1289.7        27.5784
1289.8        27.7226
1289.9        27.5571
1290          27.3493
1290.1        27.4406
1290.2        27.4108
1290.3        27.0882
1290.4         26.853
1290.5        26.7245
1290.6         26.795
1290.7        26.8437
1290.8        26.8406
1290.9        26.6993
1291          26.5161
1291.1         26.364
1291.2        26.2174
1291.3        26.1847
1291.4        26.1312
1291.5        26.0629
1291.6        25.9884
1291.7        26.0509
1291.8        26.1925
1291.9        26.3111
1292          26.3675
1292.1        26.3187
1292.2        26.2877
1292.3        26.2751
1292.4        26.2927
1292.5        26.3407
1292.6          26.26
1292.7        26.0176
1292.8         25.732
1292.9        25.6078
1293          25.5853
1293.1        25.6482
1293.2        25.6383
1293.3        25.6325
1293.4        25.5932
1293.5        25.7333
1293.6        25.7602
1293.7        25.5188
1293.8        25.3729
1293.9        25.3054
1294          25.4269
1294.1        25.6569
1294.2        25.9834
1294.3        26.2945
1294.4         26.409
1294.5        26.2998
1294.6        26.0799
1294.7        26.0284
1294.8        26.3482
1294.9        26.7491
1295          26.9128
1295.1        27.0508
1295.2        27.1698
1295.3        27.1845
1295.4        27.3435
1295.5        27.3353
1295.6        27.3197
1295.7        27.3389
1295.8        27.2267
1295.9         27.031
1296          27.0072
1296.1         27.335
1296.2        27.5002
1296.3         27.558
1296.4        27.4679
1296.5        27.2435
1296.6        27.1397
1296.7        27.2124
1296.8        27.3999
1296.9        27.6359
1297          27.8278
1297.1        28.0989
1297.2        28.2158
1297.3        28.5248
1297.4        28.6453
1297.5        28.7283
1297.6        28.6822
1297.7        28.5698
1297.8         28.467
1297.9        28.3542
1298           28.403
1298.1        28.4306
1298.2        28.5747
1298.3        28.7358
1298.4         28.638
1298.5        28.5405
1298.6        28.5985
1298.7        28.5764
1298.8        28.5395
1298.9        28.3972
1299          28.4623
1299.1        28.6868
1299.2        28.9752
1299.3         29.119
1299.4        29.1497
1299.5        29.1943
1299.6        29.0671
1299.7        28.8264
1299.8        28.6806
1299.9        28.4737
1300          28.3307
1300.1        28.0505
1300.2        27.8017
1300.3        27.7007
1300.4        27.5999
1300.5        27.5237
1300.6        27.3703
1300.7        27.4767
1300.8        27.4264
1300.9        27.3331
1301           27.232
1301.1        27.3238
1301.2         27.436
1301.3        27.6369
1301.4        27.8252
1301.5        27.9487
1301.6        27.9615
1301.7        28.1165
1301.8        28.2883
1301.9        28.2692
1302          28.2501
1302.1        28.0913
1302.2        27.8884
1302.3        27.7941
1302.4        27.7254
1302.5        27.7275
1302.6        27.6112
1302.7        27.3923
1302.8         27.372
1302.9        27.3968
1303          27.4502
1303.1        27.4312
1303.2        27.2019
1303.3        27.0395
1303.4        26.9166
1303.5        26.6784
1303.6        26.5305
1303.7         26.319
1303.8        26.1932
1303.9        26.1341
1304          26.0734
1304.1        26.0585
1304.2        26.0483
1304.3        26.0117
1304.4        25.8565
1304.5        25.9291
1304.6        26.0775
1304.7         26.126
1304.8         25.986
1304.9        25.7684
1305          25.6107
1305.1        25.4696
1305.2        25.3572
1305.3        25.3672
1305.4        25.3816
1305.5         25.468
1305.6        25.5029
1305.7        25.5643
1305.8        25.6278
1305.9        25.7772
1306          25.9087
1306.1        26.0677
1306.2        26.1512
1306.3        26.1746
1306.4         26.197
1306.5        26.3284
1306.6        26.4179
1306.7        26.5076
1306.8         26.422
1306.9         26.264
1307          26.1319
1307.1         25.976
1307.2        25.9454
1307.3        25.9387
1307.4        25.8963
1307.5        25.9089
1307.6        25.9048
1307.7        25.9528
1307.8        25.9034
1307.9        25.8047
1308          25.5681
1308.1        25.4294
1308.2        25.4808
1308.3        25.5681
1308.4        25.6948
1308.5         25.714
1308.6        25.6653
1308.7        25.7093
1308.8        25.8003
1308.9        25.9237
1309          25.8838
1309.1        25.8812
1309.2        25.9043
1309.3        26.0443
1309.4        26.0624
1309.5        25.8553
1309.6        25.6243
1309.7        25.4807
1309.8        25.4623
1309.9        25.4838
1310          25.5152
1310.1        25.4865
1310.2        25.4488
1310.3        25.4126
1310.4        25.5252
1310.5         25.645
1310.6        25.7434
1310.7        25.7355
1310.8        25.7181
1310.9        25.7097
1311          25.5395
1311.1        25.3414
1311.2        25.2696
1311.3        25.3878
1311.4        25.4783
1311.5        25.5245
1311.6        25.5309
1311.7        25.5331
1311.8        25.6888
1311.9        25.8269
1312          25.9723
1312.1        25.9517
1312.2        25.8119
1312.3        25.5758
1312.4        25.2524
1312.5        24.9523
1312.6        24.9296
1312.7        25.1145
1312.8        25.2056
1312.9        25.2836
1313          25.3281
1313.1          25.45
1313.2        25.5354
1313.3        25.5178
1313.4        25.4754
1313.5        25.4613
1313.6        25.5274
1313.7        25.6999
1313.8        25.8377
1313.9        25.8172
1314          25.8274
1314.1        25.9452
1314.2        25.9854
1314.3        25.8874
1314.4         25.978
1314.5          26.18
1314.6        26.4299
1314.7        26.5897
1314.8        26.6973
1314.9        26.6775
1315            26.64
1315.1        26.7943
1315.2        27.0508
1315.3        27.2656
1315.4        27.2253
1315.5        27.0618
1315.6        26.7369
1315.7        26.4358
1315.8        26.1778
1315.9        25.9943
1316          25.8828
1316.1        25.6055
1316.2         25.395
1316.3        25.3441
1316.4        25.2815
1316.5        25.0582
1316.6        24.8923
1316.7        24.7806
1316.8        24.7284
1316.9        24.7886
1317          24.8106
1317.1         24.833
1317.2         24.918
1317.3        24.7821
1317.4        24.6698
1317.5        24.8303
1317.6        24.9525
1317.7        25.0788
1317.8        25.3093
1317.9        25.5676
1318          25.8245
1318.1        25.9456
1318.2        26.0193
1318.3        25.8468
1318.4        25.7806
1318.5        25.8231
1318.6        25.9083
1318.7        25.9486
1318.8        25.8955
1318.9        25.9717
1319          26.1448
1319.1        26.2697
1319.2        26.2165
1319.3        26.1709
1319.4        26.0779
1319.5         26.015
1319.6        26.1627
1319.7        26.3367
1319.8        26.2811
1319.9        26.2022
1320          26.3252
1320.1        26.4653
1320.2        26.5291
1320.3        26.5933
1320.4        26.5824
1320.5        26.5351
1320.6        26.4957
1320.7        26.5108
1320.8        26.3648
1320.9        26.1257
1321           25.978
1321.1        26.0777
1321.2        26.1812
1321.3        26.1013
1321.4        25.9345
1321.5        25.7658
1321.6        25.5478
1321.7        25.5138
1321.8        25.5571
1321.9        25.6532
1322          25.6245
1322.1        25.4299
1322.2        25.2822
1322.3        25.2041
1322.4        25.1983
1322.5        25.2532
1322.6         25.229
1322.7         25.227
1322.8        25.1197
1322.9        25.0645
1323          25.1028
1323.1        25.1739
1323.2        25.1149
1323.3        25.0413
1323.4        25.0212
1323.5        24.9928
1323.6        25.0475
1323.7        25.2383
1323.8        25.4465
1323.9         25.785
1324          25.9055
1324.1        25.8208
1324.2        25.6923
1324.3        25.7117
1324.4        25.8434
1324.5        25.9866
1324.6        26.0924
1324.7        26.1239
1324.8          25.98
1324.9        25.8718
1325          25.8178
1325.1        25.7286
1325.2         25.688
1325.3        25.6661
1325.4        25.7273
1325.5        25.7824
1325.6        25.8166
1325.7        25.8348
1325.8        25.9047
1325.9         26.033
1326          26.1137
1326.1        26.1564
1326.2        26.1738
1326.3        26.2335
1326.4        26.3303
1326.5        26.4242
1326.6        26.5007
1326.7        26.4573
1326.8        26.5531
1326.9         26.812
1327          26.9503
1327.1        27.0501
1327.2        27.1662
1327.3         27.313
1327.4        27.4761
1327.5        27.5318
1327.6        27.6301
1327.7        27.7806
1327.8        27.9573
1327.9        27.9476
1328          27.9414
1328.1        28.1108
1328.2         28.158
1328.3        28.1251
1328.4        28.1723
1328.5        28.1023
1328.6        28.0964
1328.7        28.0808
1328.8        28.1151
1328.9        28.1468
1329          28.1498
1329.1        28.1091
1329.2        28.0424
1329.3        28.0596
1329.4        28.0729
1329.5        27.9362
1329.6        27.9187
1329.7        27.9705
1329.8        27.9863
1329.9        28.0115
1330          27.9258
1330.1         27.836
1330.2        27.7969
1330.3        27.7402
1330.4        27.5882
1330.5        27.4363
1330.6        27.3765
1330.7         27.345
1330.8        27.3257
1330.9        27.4383
1331           27.637
1331.1        27.7146
1331.2        27.6225
1331.3        27.6587
1331.4        27.9825
1331.5        28.0878
1331.6        27.9999
1331.7        27.7253
1331.8        27.7571
1331.9        27.8397
1332          27.8675
1332.1        27.8676
1332.2        27.9227
1332.3        28.1788
1332.4        28.2574
1332.5        28.2988
1332.6        28.2672
1332.7        28.3483
1332.8        28.4115
1332.9        28.4813
1333          28.4639
1333.1        28.3298
1333.2        28.1633
1333.3        28.1816
1333.4        28.1677
1333.5        28.0805
1333.6        27.8941
1333.7        27.7457
1333.8        27.5665
1333.9         27.399
1334          27.3572
1334.1        27.3858
1334.2        27.3677
1334.3        27.2975
1334.4        27.1918
1334.5        27.0902
1334.6        27.0648
1334.7        27.0404
1334.8        26.9772
1334.9        27.0256
1335          27.0767
1335.1        27.2157
1335.2        27.1289
1335.3        26.8815
1335.4        26.7731
1335.5        26.7257
1335.6        26.7596
1335.7        26.7109
1335.8        26.6675
1335.9        26.5901
1336          26.6138
1336.1        26.5587
1336.2        26.6921
1336.3        26.8572
1336.4        26.8256
1336.5        26.7175
1336.6         26.817
1336.7        26.9513
1336.8        27.2243
1336.9        27.4258
1337          27.4003
1337.1        27.2751
1337.2        27.2429
1337.3        27.3017
1337.4        27.3848
1337.5        27.3611
1337.6        27.2974
1337.7        27.3024
1337.8        27.4249
1337.9        27.5876
1338           27.758
1338.1        27.8452
1338.2         27.843
1338.3        27.9025
1338.4        28.0147
1338.5        28.2406
1338.6        28.4265
1338.7        28.5597
1338.8        28.7021
1338.9         28.885
1339          28.9808
1339.1        29.0238
1339.2        29.1154
1339.3        29.3129
1339.4        29.5556
1339.5        29.6782
1339.6         29.631
1339.7        29.4188
1339.8        29.4822
1339.9        29.5821
1340          29.6434
1340.1        29.5152
1340.2        29.3885
1340.3        29.3719
1340.4        29.4615
1340.5        29.4644
1340.6         29.454
1340.7        29.3768
1340.8        29.4144
1340.9        29.4908
1341          29.3447
1341.1        29.1327
1341.2        28.9578
1341.3        28.8446
1341.4        28.9065
1341.5        29.0536
1341.6        29.2891
1341.7        29.5734
1341.8        29.8319
1341.9        29.9597
1342          30.1339
1342.1         30.063
1342.2        30.3003
1342.3        30.8413
1342.4        31.2069
1342.5        31.2415
1342.6        31.3712
1342.7        31.6645
1342.8         31.619
1342.9        31.6345
1343          31.8311
1343.1        31.9058
1343.2         31.592
1343.3        31.0849
1343.4        30.8591
1343.5        30.6209
1343.6        30.3335
1343.7        30.1941
1343.8        30.0457
1343.9        29.9463
1344          29.9825
1344.1         29.974
1344.2        29.9982
1344.3        30.0024
1344.4         29.838
1344.5        29.6576
1344.6         29.521
1344.7        29.4852
1344.8        29.4025
1344.9         29.418
1345          29.5226
1345.1        29.5598
1345.2        29.6416
1345.3        29.7173
1345.4        29.8171
1345.5        29.8721
1345.6        29.8519
1345.7        29.8549
1345.8        29.8027
1345.9        29.8869
1346           29.846
1346.1        29.7335
1346.2        29.5316
1346.3        29.3913
1346.4        29.2492
1346.5        29.1104
1346.6        28.9664
1346.7        28.8561
1346.8        28.8153
1346.9         28.794
1347          28.8005
1347.1        28.5438
1347.2        28.3177
1347.3        28.2202
1347.4        28.4016
1347.5        28.5489
1347.6        28.5594
1347.7        28.5211
1347.8        28.4538
1347.9        28.2035
1348          27.8856
1348.1        27.6222
1348.2        27.5907
1348.3        27.6542
1348.4        27.6227
1348.5        27.6039
1348.6        27.4624
1348.7         27.305
1348.8        27.1936
1348.9        27.0363
1349          26.8786
1349.1        26.9655
1349.2        27.1513
1349.3        27.3062
1349.4        27.5029
1349.5        27.6466
1349.6        27.8089
1349.7        28.1958
1349.8        28.4076
1349.9        28.3663
1350          28.4432
1350.1         28.673
1350.2        28.8144
1350.3         28.789
1350.4        28.7002
1350.5        28.6912
1350.6        28.7178
1350.7        28.7165
1350.8        28.6303
1350.9        28.6367
1351          28.7196
1351.1        28.7652
1351.2        28.7404
1351.3        28.7687
1351.4        28.6898
1351.5        28.5527
1351.6        28.3863
1351.7        28.3003
1351.8         28.284
1351.9        28.4163
1352          28.5137
1352.1        28.4787
1352.2        28.5199
1352.3        28.5997
1352.4        28.7169
1352.5        28.8434
1352.6        28.9086
1352.7        28.9385
1352.8        28.9769
1352.9        29.0409
1353          29.1437
1353.1        29.2031
1353.2        29.3206
1353.3        29.4008
1353.4        29.4697
1353.5         29.653
1353.6        29.7457
1353.7        29.9255
1353.8        29.9483
1353.9        29.8894
1354          29.8582
1354.1        29.6729
1354.2        29.5029
1354.3         29.555
1354.4        29.5669
1354.5        29.4546
1354.6        29.2644
1354.7        28.9548
1354.8        28.7597
1354.9        28.7287
1355          28.6176
1355.1        28.4887
1355.2        28.2966
1355.3        28.1533
1355.4        28.0819
1355.5        27.9373
1355.6         27.918
1355.7        27.9996
1355.8        28.0071
1355.9        27.9565
1356          27.9214
1356.1        28.0136
1356.2        28.1597
1356.3        28.1431
1356.4        28.0027
1356.5        27.6746
1356.6        27.5712
1356.7        27.6505
1356.8        27.7125
1356.9         27.706
1357          27.5124
1357.1        27.4343
1357.2        27.3418
1357.3        27.2572
1357.4        27.2646
1357.5         27.393
1357.6        27.4606
1357.7        27.6503
1357.8        27.7417
1357.9        27.6424
1358           27.586
1358.1        27.6201
1358.2        27.5605
1358.3         27.512
1358.4        27.5151
1358.5        27.5072
1358.6        27.5475
1358.7         27.804
1358.8        27.9334
1358.9        27.9913
1359          28.0195
1359.1        28.0236
1359.2        28.0758
1359.3        28.1702
1359.4        28.1522
1359.5        28.0512
1359.6        27.9402
1359.7        27.7425
1359.8        27.6776
1359.9        27.6704
1360          27.6537
1360.1        27.6525
1360.2        27.7882
1360.3        27.9882
1360.4        28.0732
1360.5        27.8939
1360.6        27.8524
1360.7         27.864
1360.8        27.8798
1360.9        27.8485
1361          27.8575
1361.1        27.9472
1361.2        28.0494
1361.3        28.2056
1361.4        28.1975
1361.5        28.1218
1361.6        28.0133
1361.7        27.8192
1361.8        27.6405
1361.9        27.4663
1362          27.4583
1362.1        27.5995
1362.2        27.6516
1362.3        27.5695
1362.4        27.5695
1362.5        27.5498
1362.6        27.5603
1362.7        27.5285
1362.8        27.5834
1362.9        27.6146
1363          27.5786
1363.1        27.5088
1363.2        27.4482
1363.3        27.2123
1363.4        27.1022
1363.5        26.9497
1363.6        26.8379
1363.7        26.8351
1363.8        26.8708
1363.9        26.8731
1364          26.7938
1364.1         26.536
1364.2        26.4483
1364.3        26.5066
1364.4        26.5345
1364.5        26.6039
1364.6        26.6121
1364.7        26.6587
1364.8        26.7693
1364.9        26.8097
1365          26.7548
1365.1        26.7531
1365.2        26.7915
1365.3        26.8843
1365.4        26.8321
1365.5        26.8263
1365.6        26.9799
1365.7        27.1872
1365.8        27.3897
1365.9        27.7727
1366          27.9785
1366.1         28.146
1366.2        28.2115
1366.3        28.0729
1366.4        28.0775
1366.5        28.0359
1366.6        28.1111
1366.7        28.2572
1366.8        28.1676
1366.9        27.9447
1367          27.8006
1367.1        27.9064
1367.2        27.9167
1367.3        27.7933
1367.4        27.7056
1367.5        27.6386
1367.6        27.6625
1367.7        27.7055
1367.8        27.5703
1367.9        27.4272
1368           27.335
1368.1        27.2559
1368.2         27.252
1368.3        27.3041
1368.4        27.3303
1368.5        27.3834
1368.6        27.3794
1368.7        27.3035
1368.8        27.3404
1368.9        27.4343
1369          27.4867
1369.1        27.4719
1369.2        27.4635
1369.3        27.4996
1369.4        27.5429
1369.5         27.621
1369.6        27.7417
1369.7        27.8593
1369.8        27.8491
1369.9        27.8604
1370          27.9507
1370.1        28.0057
1370.2        27.9756
1370.3        27.9498
1370.4        27.9135
1370.5        27.9494
1370.6          28.16
1370.7        28.2608
1370.8        28.2671
1370.9        28.3212
1371          28.1377
1371.1        27.8778
1371.2         27.692
1371.3        27.5366
1371.4        27.4342
1371.5        27.3574
1371.6         27.307
1371.7        27.2892
1371.8         27.185
1371.9        27.0702
1372          27.0971
1372.1        27.1317
1372.2        27.1469
1372.3        27.1518
1372.4        27.2289
1372.5        27.3281
1372.6        27.3839
1372.7         27.345
1372.8         27.329
1372.9        27.4684
1373          27.6843
1373.1        27.8365
1373.2        27.8679
1373.3        27.8821
1373.4        27.7944
1373.5        27.8166
1373.6        27.7714
1373.7        27.6356
1373.8        27.5349
1373.9         27.507
1374          27.6593
1374.1        27.8038
1374.2        27.9385
1374.3        27.8873
1374.4        27.8354
1374.5        28.0054
1374.6        28.0445
1374.7         27.967
1374.8        27.9111
1374.9        27.8634
1375          27.8197
1375.1        27.8842
1375.2        28.0357
1375.3        28.0304
1375.4        28.0054
1375.5        28.0176
1375.6         28.141
1375.7        28.3426
1375.8        28.4702
1375.9        28.5059
1376          28.4356
1376.1        28.3401
1376.2        28.2677
1376.3        28.0695
1376.4        27.8401
1376.5         27.658
1376.6        27.5597
1376.7        27.6144
1376.8        27.7537
1376.9        27.8716
1377          28.0372
1377.1        28.1645
1377.2        28.0542
1377.3        28.1001
1377.4        28.1461
1377.5        28.2631
1377.6        28.4178
1377.7        28.6211
1377.8        28.7096
1377.9         28.501
1378          28.4327
1378.1        28.6766
1378.2        28.8942
1378.3          29.04
1378.4        29.1879
1378.5        29.3065
1378.6        29.3485
1378.7        29.3671
1378.8        29.1834
1378.9        28.9799
1379          28.7817
1379.1        28.6108
1379.2        28.4242
1379.3        28.3662
1379.4        28.3138
1379.5        28.3126
1379.6        28.3148
1379.7        28.2778
1379.8        28.1823
1379.9        28.0653
1380          28.0289
1380.1        28.1249
1380.2        28.1131
1380.3         28.053
1380.4        28.0134
1380.5        27.9845
1380.6        28.0256
1380.7        28.0919
1380.8        28.1223
1380.9        28.1382
1381          28.2128
1381.1        28.2069
1381.2        28.1153
1381.3        27.9288
1381.4        27.6482
1381.5        27.4665
1381.6        27.3672
1381.7        27.3372
1381.8        27.4339
1381.9        27.4751
1382          27.5621
1382.1        27.6958
1382.2         27.651
1382.3        27.5429
1382.4        27.4254
1382.5        27.2546
1382.6        27.2753
1382.7        27.3368
1382.8        27.4314
1382.9        27.4638
1383          27.4162
1383.1        27.4197
1383.2        27.3123
1383.3        27.1487
1383.4        27.1015
1383.5        27.0389
1383.6        26.8916
1383.7        26.7524
1383.8         26.579
1383.9        26.4102
1384           26.389
1384.1        26.4602
1384.2        26.4275
1384.3        26.3083
1384.4        26.2144
1384.5        26.1269
1384.6         26.152
1384.7        26.1263
1384.8        26.0603
1384.9        25.9576
1385          25.9752
1385.1        26.0307
1385.2        26.0342
1385.3        26.1886
1385.4        26.4405
1385.5        26.5871
1385.6        26.5488
1385.7        26.5437
1385.8        26.5624
1385.9        26.4711
1386          26.4894
1386.1        26.5111
1386.2        26.5379
1386.3        26.7353
1386.4        26.9005
1386.5        26.8343
1386.6        26.8238
1386.7        26.8811
1386.8        27.0648
1386.9        27.3555
1387          27.6532
1387.1        27.8031
1387.2         27.791
1387.3        27.6215
1387.4        27.5154
1387.5        27.4678
1387.6        27.5001
1387.7        27.5389
1387.8        27.5986
1387.9        27.6424
1388          27.6249
1388.1        27.6454
1388.2        27.7444
1388.3        27.8203
1388.4        27.8586
1388.5        28.0297
1388.6        28.3352
1388.7        28.6725
1388.8        28.9492
1388.9        29.0175
1389          28.9402
1389.1        28.9482
1389.2        29.0292
1389.3        29.0658
1389.4        29.3484
1389.5        29.6549
1389.6        29.8079
1389.7        29.9392
1389.8        29.9412
1389.9        29.8561
1390           29.601
1390.1        29.3758
1390.2        29.0462
1390.3        28.8331
1390.4        28.6382
1390.5        28.2715
1390.6        27.9187
1390.7        27.7745
1390.8        27.6526
1390.9        27.7372
1391          27.7827
1391.1        27.8749
1391.2        27.8697
1391.3         27.733
1391.4        27.5023
1391.5        27.2443
1391.6         27.158
1391.7        27.1511
1391.8        27.1473
1391.9        27.1292
1392          27.0558
1392.1        26.8808
1392.2        26.7581
1392.3        26.7932
1392.4        26.8981
1392.5        26.9851
1392.6        26.9813
1392.7        26.9149
1392.8        26.9414
1392.9        27.0788
1393          27.2613
1393.1        27.4474
1393.2        27.5859
1393.3        27.7162
1393.4        27.8326
1393.5         27.967
1393.6         28.055
1393.7        28.0247
1393.8         27.956
1393.9        27.9136
1394          27.9903
1394.1        27.9926
1394.2        28.0578
1394.3        28.2322
1394.4        28.2351
1394.5        28.2778
1394.6        28.2492
1394.7        28.2676
1394.8        28.2134
1394.9        28.1201
1395          28.1092
1395.1        28.0386
1395.2        28.1542
1395.3        28.1932
1395.4        28.1309
1395.5        28.1011
1395.6        28.0825
1395.7        28.0687
1395.8        27.9983
1395.9        28.0118
1396          27.9185
1396.1        27.7773
1396.2        27.6077
1396.3        27.5725
1396.4        27.4809
1396.5        27.2982
1396.6        27.1519
1396.7        27.1343
1396.8        27.2062
1396.9        27.4045
1397          27.3474
1397.1        27.2228
1397.2        27.2186
1397.3        27.2653
1397.4        27.1847
1397.5        27.1925
1397.6        27.1563
1397.7         27.122
1397.8        27.0639
1397.9        26.9668
1398          26.8579
1398.1        26.7417
1398.2        26.7197
1398.3        26.7537
1398.4         26.772
1398.5        26.6429
1398.6        26.4272
1398.7        26.2748
1398.8        26.2882
1398.9        26.3712
1399          26.3744
1399.1        26.2857
1399.2        26.3088
1399.3        26.3703
1399.4        26.4946
1399.5        26.6206
1399.6        26.8222
1399.7         27.029
1399.8        27.0971
1399.9         27.149
1400          27.1781
1400.1        27.2721
1400.2        27.3255
1400.3        27.2606
1400.4        27.3787
1400.5        27.5536
1400.6        27.6013
1400.7        27.6372
1400.8        27.5294
1400.9         27.238
1401          26.9532
1401.1        26.7512
1401.2        26.7831
1401.3        26.7639
1401.4        26.6645
1401.5        26.5971
1401.6        26.6504
1401.7         26.768
1401.8        26.8387
1401.9        27.0766
1402          27.3074
1402.1        27.3948
1402.2        27.4533
1402.3        27.5238
1402.4        27.6369
1402.5        27.7101
1402.6        27.7529
1402.7        27.8627
1402.8        28.1083
1402.9        28.3862
1403          28.3226
1403.1        28.0423
1403.2        27.9006
1403.3        27.8527
1403.4        27.7536
1403.5        27.5548
1403.6         27.413
1403.7        27.1876
1403.8        27.1133
1403.9        27.0891
1404          27.0713
1404.1        27.0392
1404.2        27.0274
1404.3         27.042
1404.4        27.0502
1404.5        26.9575
1404.6        26.8363
1404.7        26.6366
1404.8        26.5656
1404.9        26.5726
1405          26.6155
1405.1        26.6708
1405.2        26.5363
1405.3        26.3752
1405.4        26.3486
1405.5        26.4211
1405.6        26.5128
1405.7        26.5713
1405.8        26.6424
1405.9        26.7815
1406          26.8174
1406.1        26.7222
1406.2        26.5782
1406.3         26.565
1406.4        26.5368
1406.5        26.4363
1406.6        26.2843
1406.7        26.1241
1406.8        26.0405
1406.9        25.9928
1407          25.9836
1407.1         25.988
1407.2        26.0163
1407.3        26.1308
1407.4        26.2112
1407.5        26.2569
1407.6         26.304
1407.7        26.5001
1407.8        26.7024
1407.9        26.7032
1408          26.6255
1408.1        26.4644
1408.2        26.4879
1408.3        26.6505
1408.4        26.9862
1408.5        27.3766
1408.6        27.6474
1408.7        27.8287
1408.8        28.0489
1408.9        28.1365
1409          27.9533
1409.1         27.792
1409.2        27.7681
1409.3        27.9008
1409.4        27.9732
1409.5        27.9579
1409.6        28.0774
1409.7        28.1636
1409.8        28.0902
1409.9        27.9471
1410          27.7963
1410.1        27.5669
1410.2          27.44
1410.3        27.3859
1410.4        27.3894
1410.5        27.5738
1410.6        27.5708
1410.7        27.3996
1410.8        27.3669
1410.9         27.512
1411          27.6142
1411.1        27.7215
1411.2        27.8711
1411.3        27.9673
1411.4        27.9804
1411.5        27.9401
1411.6        27.9175
1411.7        27.9975
1411.8         28.106
1411.9        28.2043
1412          28.2767
1412.1        28.3239
1412.2        28.3876
1412.3        28.3145
1412.4        28.2431
1412.5        28.3432
1412.6        28.4462
1412.7        28.4137
1412.8        28.1491
1412.9        27.7097
1413          27.3769
1413.1        27.1368
1413.2        26.9771
1413.3        26.8961
1413.4        26.7862
1413.5        26.6683
1413.6        26.5778
1413.7        26.4966
1413.8        26.5132
1413.9        26.6988
1414           26.799
1414.1        26.7705
1414.2        26.9029
1414.3        26.8614
1414.4        26.7879
1414.5        26.6436
1414.6         26.712
1414.7        26.9477
1414.8        27.3391
1414.9        27.4724
1415          27.6383
1415.1        27.8964
1415.2         28.088
1415.3         28.331
1415.4        28.4314
1415.5        28.3614
1415.6        28.3742
1415.7         28.597
1415.8        28.7761
1415.9        28.9475
1416          28.8733
1416.1        28.6386
1416.2        28.5684
1416.3        28.4293
1416.4        28.1017
1416.5        27.8287
1416.6        27.8875
1416.7        28.0658
1416.8        27.9831
1416.9        27.7282
1417          27.6694
1417.1        27.7591
1417.2        27.9557
1417.3        27.9465
1417.4        27.9333
1417.5        28.0299
1417.6        28.1104
1417.7        28.1129
1417.8        28.2632
1417.9        28.3882
1418          28.4404
1418.1        28.3831
1418.2        28.4302
1418.3        28.3794
1418.4        28.3746
1418.5        28.3784
1418.6        28.4869
1418.7        28.5537
1418.8        28.5744
1418.9        28.5984
1419          28.5973
1419.1        28.6947
1419.2        28.8935
1419.3        29.2092
1419.4        29.3058
1419.5        29.3643
1419.6        29.3268
1419.7        29.2981
1419.8        29.2124
1419.9        29.0493
1420          28.9172
1420.1        28.8553
1420.2        28.7811
1420.3        28.7235
1420.4        28.5859
1420.5        28.4157
1420.6        28.3489
1420.7        28.2849
1420.8        28.3515
1420.9        28.3286
1421          28.2845
1421.1        28.2794
1421.2         28.227
1421.3        28.2251
1421.4        28.2041
1421.5        28.1526
1421.6        28.1449
1421.7        28.2231
1421.8        28.2661
1421.9        28.2388
1422          28.2189
1422.1        28.1304
1422.2        28.1168
1422.3        28.2038
1422.4        28.3135
1422.5        28.2786
1422.6        28.2043
1422.7        28.2087
1422.8        28.3556
1422.9        28.5867
1423          28.7142
1423.1        28.5937
1423.2        28.4551
1423.3        28.3137
1423.4        28.2467
1423.5        28.1925
1423.6        28.1887
1423.7        28.2909
1423.8         28.366
1423.9        28.3359
1424          28.3385
1424.1        28.2622
1424.2        28.1184
1424.3        28.0298
1424.4        28.1142
1424.5        28.3084
1424.6        28.5055
1424.7        28.7297
1424.8        28.7935
1424.9        28.8292
1425           28.949
1425.1        29.0273
1425.2        28.8575
1425.3        28.5458
1425.4        28.3518
1425.5        28.2476
1425.6        28.2601
1425.7        28.2693
1425.8        28.1705
1425.9         28.123
1426          28.1083
1426.1        28.1221
1426.2        28.2287
1426.3        28.3245
1426.4        28.4424
1426.5          28.68
1426.6        28.8758
1426.7         29.022
1426.8        29.0513
1426.9        29.0717
1427          28.9978
1427.1        28.8855
1427.2        28.8074
1427.3        28.8706
1427.4        28.9841
1427.5        29.1492
1427.6        29.1988
1427.7        29.1325
1427.8        28.9711
1427.9        29.0385
1428          29.0737
1428.1        29.0514
1428.2        28.9247
1428.3        28.8863
1428.4        28.9756
1428.5        29.1882
1428.6        29.3752
1428.7        29.3599
1428.8        29.2114
1428.9        29.0075
1429          28.7536
1429.1        28.5665
1429.2        28.4242
1429.3        28.3901
1429.4        28.3436
1429.5        28.2435
1429.6        28.3682
1429.7         28.742
1429.8        29.0371
1429.9        29.1146
1430          29.1017
1430.1        29.2021
1430.2        29.3034
1430.3        29.3457
1430.4         29.393
1430.5        29.5071
1430.6        29.5782
1430.7        29.5741
1430.8        29.5472
1430.9        29.5331
1431          29.7907
1431.1        29.9712
1431.2        30.1351
1431.3        30.5026
1431.4        30.7894
1431.5        30.9344
1431.6        30.8552
1431.7        30.7939
1431.8        30.8271
1431.9        30.7423
1432          30.7586
1432.1        30.9618
1432.2        31.0058
1432.3         30.959
1432.4        30.8418
1432.5        30.7498
1432.6        30.6083
1432.7        30.4322
1432.8        30.2233
1432.9        30.1609
1433          30.2443
1433.1        30.5094
1433.2        30.5483
1433.3        30.4087
1433.4        30.3313
1433.5        30.5049
1433.6        30.7186
1433.7        30.7048
1433.8         30.644
1433.9        30.3732
1434          30.1931
1434.1        30.1065
1434.2         30.145
1434.3        30.2947
1434.4        30.4511
1434.5        30.6607
1434.6         30.929
1434.7        31.0248
1434.8        30.9299
1434.9        30.9131
1435          30.6868
1435.1        30.6364
1435.2        30.5507
1435.3        30.4361
1435.4        30.3377
1435.5        30.3197
1435.6         30.155
1435.7        29.9212
1435.8        29.6773
1435.9        29.4125
1436          29.3257
1436.1        29.4669
1436.2        29.6405
1436.3        29.5802
1436.4        29.4972
1436.5        29.3227
1436.6        29.2498
1436.7        29.3389
1436.8        29.3017
1436.9        29.4453
1437           29.372
1437.1        29.3573
1437.2        29.4292
1437.3        29.5478
1437.4        29.5276
1437.5        29.5637
1437.6        29.7061
1437.7        29.8215
1437.8        29.8534
1437.9        29.8526
1438          29.8784
1438.1        29.9538
1438.2        29.9491
1438.3        29.9484
1438.4        30.0133
1438.5        29.7516
1438.6        29.5321
1438.7        29.3263
1438.8        29.2001
1438.9        29.1589
1439          29.1733
1439.1        29.2458
1439.2         29.276
1439.3        29.1511
1439.4         29.078
1439.5        29.1261
1439.6        29.1706
1439.7        29.2241
1439.8        29.2139
1439.9        29.0788
1440          28.9939
1440.1        28.9871
1440.2        29.0652
1440.3        29.3164
1440.4        29.4928
1440.5        29.4969
1440.6        29.5294
1440.7        29.2947
1440.8        29.1004
1440.9        28.9466
1441          28.8753
1441.1        28.9653
1441.2        28.9704
1441.3        28.9326
1441.4        28.8217
1441.5        28.6729
1441.6        28.5754
1441.7        28.3628
1441.8        28.2252
1441.9        28.1417
1442          27.9939
1442.1        27.9363
1442.2        27.8978
1442.3        27.8805
1442.4        27.9768
1442.5        28.2064
1442.6        28.4193
1442.7        28.6703
1442.8        28.9353
1442.9        29.0496
1443          29.0605
1443.1        29.0313
1443.2        29.0405
1443.3        29.1555
1443.4        29.1985
1443.5        29.2623
1443.6        29.3107
1443.7        29.2275
1443.8         29.032
1443.9        28.9676
1444          28.8819
1444.1        28.9018
1444.2        28.9254
1444.3        29.1326
1444.4        29.3448
1444.5        29.3748
1444.6        29.2773
1444.7        29.4042
1444.8        29.5314
1444.9        29.6653
1445          29.6199
1445.1         29.404
1445.2        29.2952
1445.3        29.0797
1445.4        29.0071
1445.5        29.0597
1445.6        29.0055
1445.7        28.9195
1445.8        28.9632
1445.9        28.9674
1446          28.9623
1446.1        29.0336
1446.2        29.0563
1446.3        29.1062
1446.4        29.3422
1446.5        29.4385
1446.6        29.4371
1446.7        29.4728
1446.8        29.5338
1446.9        29.6921
1447          29.8127
1447.1        29.9655
1447.2        30.1388
1447.3        30.3304
1447.4        30.4064
1447.5         30.512
1447.6        30.6478
1447.7        30.9094
1447.8        31.0708
1447.9        31.2669
1448          31.4204
1448.1        31.4213
1448.2        31.4243
1448.3        31.5589
1448.4        31.7984
1448.5        32.0274
1448.6        32.1516
1448.7        32.0862
1448.8        32.0555
1448.9        32.0856
1449          32.1438
1449.1        32.1846
1449.2        32.1825
1449.3        32.2731
1449.4        32.3606
1449.5        32.3868
1449.6        32.2254
1449.7        32.0456
1449.8        32.0143
1449.9        31.9509
1450          31.9148
1450.1        32.0501
1450.2         32.283
1450.3        32.4375
1450.4        32.4896
1450.5        32.6779
1450.6        32.9915
1450.7        33.1415
1450.8        33.1518
1450.9        33.1406
1451          33.1109
1451.1        33.0477
1451.2        32.8425
1451.3        32.7521
1451.4        32.7069
1451.5        32.6087
1451.6        32.5362
1451.7        32.3352
1451.8         32.249
1451.9        32.0628
1452          31.9838
1452.1        32.0175
1452.2        31.9122
1452.3        31.7371
1452.4        31.6274
1452.5         31.565
1452.6        31.3524
1452.7        31.0235
1452.8        30.8653
1452.9        31.0267
1453          31.3741
1453.1        31.5975
1453.2        31.4569
1453.3         31.289
1453.4        31.1532
1453.5        31.1364
1453.6         31.226
1453.7        31.3266
1453.8        31.3909
1453.9        31.3287
1454          31.2377
1454.1        31.2751
1454.2        31.3989
1454.3        31.5901
1454.4        31.7901
1454.5        32.3107
1454.6        32.8354
1454.7        33.2371
1454.8         33.454
1454.9        33.5582
1455          33.6769
1455.1        33.9161
1455.2        34.2124
1455.3        34.4351
1455.4        34.5296
1455.5        34.6175
1455.6        34.6187
1455.7        34.6341
1455.8        34.7349
1455.9        34.8037
1456          34.9556
1456.1        35.3405
1456.2         35.428
1456.3        35.0877
1456.4         34.666
1456.5        34.6151
1456.6        34.8654
1456.7        35.0173
1456.8        35.1355
1456.9        35.0788
1457           34.863
1457.1        34.8114
1457.2        34.9185
1457.3        34.9944
1457.4        34.9789
1457.5        34.7684
1457.6         34.684
1457.7        34.4263
1457.8        34.4736
1457.9        34.5595
1458          34.4783
1458.1        34.2122
1458.2          33.86
1458.3        33.7576
1458.4        33.7557
1458.5        33.6968
1458.6        33.5103
1458.7        33.4487
1458.8        33.5032
1458.9        33.5754
1459           33.727
1459.1        33.9893
1459.2        34.0532
1459.3        33.7467
1459.4        33.4131
1459.5        33.2214
1459.6        33.1199
1459.7        32.8728
1459.8        32.7502
1459.9        32.7844
1460          32.8584
1460.1        32.9877
1460.2        33.1001
1460.3        33.3236
1460.4        33.5496
1460.5        33.8682
1460.6        33.8803
1460.7        33.9281
1460.8        34.0625
1460.9        34.3781
1461          34.5261
1461.1        34.7873
1461.2        34.8391
1461.3        34.6552
1461.4        34.5904
1461.5        34.5815
1461.6        34.4485
1461.7        34.0118
1461.8        33.7904
1461.9        33.8425
1462          33.7557
1462.1        33.5798
1462.2        33.4356
1462.3        33.3133
1462.4        33.2021
1462.5        33.1158
1462.6        33.0454
1462.7          32.84
1462.8        32.6255
1462.9        32.4373
1463          32.3154
1463.1         32.221
1463.2        32.1867
1463.3        32.1671
1463.4        32.3313
1463.5        32.5674
1463.6         32.506
1463.7        32.4812
1463.8        32.5161
1463.9        32.6845
1464          32.5926
1464.1        32.4561
1464.2        32.4481
1464.3        32.4388
1464.4        32.3852
1464.5        32.2897
1464.6        32.3753
1464.7         32.386
1464.8        32.2526
1464.9        32.0868
1465          31.8598
1465.1        31.7978
1465.2        31.8341
1465.3        31.8596
1465.4        31.7476
1465.5        31.6091
1465.6        31.5287
1465.7        31.5139
1465.8         31.548
1465.9        31.5932
1466          31.6788
1466.1        31.7186
1466.2        31.7354
1466.3         31.716
1466.4        31.7338
1466.5        31.7179
1466.6         31.643
1466.7        31.7201
1466.8          31.69
1466.9        31.5421
1467          31.3794
1467.1        31.3625
1467.2        31.4146
1467.3        31.4899
1467.4        31.5225
1467.5        31.6201
1467.6        31.7141
1467.7        31.8081
1467.8         31.901
1467.9        31.9225
1468          31.9303
1468.1        32.0757
1468.2        32.1394
1468.3         32.249
1468.4        32.4093
1468.5        32.3525
1468.6        32.2335
1468.7        32.2742
1468.8        32.5738
1468.9        32.9221
1469          32.9886
1469.1        32.9175
1469.2        32.9786
1469.3        33.1048
1469.4         33.242
1469.5         33.313
1469.6        33.3958
1469.7        33.5784
1469.8        33.8235
1469.9        33.9811
1470          34.1693
1470.1        34.3826
1470.2        34.6443
1470.3        34.9551
1470.4        35.0937
1470.5        35.0821
1470.6        35.0976
1470.7        35.1701
1470.8        34.9999
1470.9        34.7334
1471           34.477
1471.1        34.4804
1471.2        34.5583
1471.3        34.3916
1471.4        33.9954
1471.5        33.5661
1471.6        33.4464
1471.7        33.3908
1471.8        33.4574
1471.9        33.4483
1472          33.4451
1472.1        33.3526
1472.2        33.2521
1472.3        33.2339
1472.4        33.3181
1472.5         33.402
1472.6        33.3842
1472.7        33.3767
1472.8        33.3525
1472.9        33.3256
1473          33.3243
1473.1        33.3808
1473.2        33.3004
1473.3        33.1652
1473.4        33.1083
1473.5        32.8571
1473.6        32.7185
1473.7        32.6429
1473.8        32.7187
1473.9        32.7894
1474          32.9747
1474.1        33.3317
1474.2        33.2299
1474.3          32.96
1474.4        32.7355
1474.5        32.6509
1474.6        32.4789
1474.7         32.452
1474.8        32.5869
1474.9        32.6682
1475          32.5792
1475.1        32.6713
1475.2        32.7775
1475.3         32.805
1475.4        32.9203
1475.5        33.1358
1475.6        33.2668
1475.7        33.2563
1475.8        33.0498
1475.9         32.851
1476          32.8159
1476.1        33.0268
1476.2        33.2719
1476.3        33.4786
1476.4        33.5134
1476.5        33.3574
1476.6        33.2741
1476.7        33.2542
1476.8        33.2973
1476.9        33.5319
1477          33.6907
1477.1        33.6142
1477.2        33.6034
1477.3        33.6944
1477.4        33.8178
1477.5        33.8812
1477.6         33.834
1477.7        33.7316
1477.8        33.7291
1477.9        33.6509
1478          33.6533
1478.1        33.6347
1478.2        33.5041
1478.3         33.452
1478.4        33.6441
1478.5        33.8472
1478.6        34.0325
1478.7        34.1677
1478.8        34.1551
1478.9        33.8629
1479            33.67
1479.1         33.485
1479.2        33.3494
1479.3        33.3435
1479.4        33.2912
1479.5        33.3081
1479.6        33.4316
1479.7        33.4746
1479.8        33.4881
1479.9        33.4614
1480          33.5041
1480.1        33.6728
1480.2        33.7393
1480.3         33.768
1480.4        33.8305
1480.5        33.8505
1480.6        33.8671
1480.7        34.0417
1480.8        34.1805
1480.9         34.291
1481          34.2195
1481.1        33.8267
1481.2        33.7109
1481.3        33.8311
1481.4        33.9354
1481.5        33.8884
1481.6        33.8443
1481.7         33.908
1481.8        34.0315
1481.9        34.3477
1482          34.7084
1482.1        35.2039
1482.2         35.607
1482.3        35.6249
1482.4        35.5536
1482.5        35.8743
1482.6        36.1842
1482.7        36.1892
1482.8          36.03
1482.9        35.9535
1483          35.9958
1483.1        35.9221
1483.2        35.9081
1483.3        35.7814
1483.4        35.7173
1483.5        35.7513
1483.6        35.8447
1483.7        36.1917
1483.8        36.3234
1483.9        36.5427
1484          36.5866
1484.1        36.6682
1484.2        36.6952
1484.3        36.7042
1484.4        36.8454
1484.5        37.0257
1484.6        37.1301
1484.7        37.3821
1484.8         37.487
1484.9        37.3708
1485          37.1942
1485.1        37.0293
1485.2        36.8162
1485.3        36.7873
1485.4         36.678
1485.5        36.4551
1485.6        36.3282
1485.7        36.4115
1485.8        36.4444
1485.9        36.5276
1486          36.5707
1486.1        36.3344
1486.2        36.0427
1486.3        35.9803
1486.4        35.9197
1486.5         35.678
1486.6        35.5959
1486.7        35.6374
1486.8        35.7848
1486.9        35.8228
1487          35.7803
1487.1        35.8496
1487.2        36.0082
1487.3         36.114
1487.4        36.1204
1487.5         36.278
1487.6        36.3998
1487.7        36.5322
1487.8        36.3656
1487.9         36.011
1488          35.6117
1488.1        35.4577
1488.2        35.5161
1488.3        35.5505
1488.4        35.6301
1488.5        35.6481
1488.6        35.7585
1488.7        36.0064
1488.8        36.0742
1488.9        35.9518
1489          35.7998
1489.1        35.7852
1489.2        35.6007
1489.3        35.5024
1489.4        35.4135
1489.5        35.3624
1489.6        35.1515
1489.7        35.0438
1489.8        34.8491
1489.9         34.682
1490          34.3996
1490.1        34.0185
1490.2        33.9137
1490.3        33.7434
1490.4        33.7279
1490.5        33.7415
1490.6        33.5351
1490.7        33.1619
1490.8        32.8829
1490.9        32.7461
1491          32.7164
1491.1         32.749
1491.2        32.7203
1491.3        32.5537
1491.4         32.429
1491.5        32.2621
1491.6        32.1791
1491.7        32.0428
1491.8         31.875
1491.9        31.8264
1492          31.8679
1492.1        31.8335
1492.2        31.8351
1492.3        31.9375
1492.4        32.0086
1492.5        32.1013
1492.6        32.2495
1492.7        32.3873
1492.8        32.4869
1492.9        32.5429
1493          32.3332
1493.1        32.0222
1493.2        31.7596
1493.3        31.4293
1493.4        31.4611
1493.5        31.5383
1493.6        31.6782
1493.7        31.8342
1493.8        31.9742
1493.9        32.2158
1494          32.4133
1494.1        32.5803
1494.2        32.6312
1494.3         32.572
1494.4        32.6689
1494.5        33.1099
1494.6        33.5219
1494.7        33.7283
1494.8        33.7957
1494.9        33.6814
1495          33.6163
1495.1        33.7006
1495.2        33.7709
1495.3        33.7367
1495.4        33.7212
1495.5        33.7693
1495.6        33.7132
1495.7        33.5929
1495.8        33.5959
1495.9        33.5099
1496          33.3781
1496.1          33.26
1496.2        33.2726
1496.3        33.2127
1496.4        33.3298
1496.5        33.5973
1496.6        33.7613
1496.7        33.8633
1496.8        33.8684
1496.9        33.8399
1497           33.987
1497.1        34.1259
1497.2        34.1714
1497.3        34.1889
1497.4        34.1134
1497.5        33.9418
1497.6        33.9331
1497.7        33.8738
1497.8        33.6934
1497.9        33.5812
1498          33.5498
1498.1        33.5034
1498.2         33.493
1498.3        33.4917
1498.4        33.5218
1498.5        33.5244
1498.6        33.4943
1498.7        33.5864
1498.8        33.5783
1498.9        33.5141
1499          33.4273
1499.1        33.4215
1499.2         33.492
1499.3        33.4373
1499.4        33.3279
1499.5        33.0765
1499.6        32.9105
1499.7        32.9038
1499.8        32.9114
1499.9        32.9138
1500          32.8945
1500.1        32.8235
1500.2        32.6031
1500.3        32.4003
1500.4        32.3243
1500.5        32.2642
1500.6        32.1011
1500.7        32.0854
1500.8        32.1827
1500.9        32.2326
1501          32.1699
1501.1        32.0334
1501.2        31.9481
1501.3        31.9731
1501.4        32.0983
1501.5        32.2167
1501.6        32.2946
1501.7         32.292
1501.8        32.1751
1501.9        32.1757
1502          32.2619
1502.1        32.4918
1502.2        32.6769
1502.3        32.6807
1502.4        32.8079
1502.5         33.069
1502.6        33.3512
1502.7        33.6265
1502.8        33.7876
1502.9        34.0901
1503          34.3075
1503.1        34.3657
1503.2        34.3595
1503.3        34.3271
1503.4        34.3669
1503.5        34.3785
1503.6        34.3006
1503.7        34.1157
1503.8        33.8905
1503.9        33.7649
1504          33.7579
1504.1        33.8234
1504.2        33.7384
1504.3         33.549
1504.4        33.5198
1504.5        33.6322
1504.6        33.5547
1504.7        33.3546
1504.8        33.1525
1504.9        33.0932
1505          33.0669
1505.1        33.0605
1505.2        32.9506
1505.3        32.7716
1505.4        32.6554
1505.5        32.5296
1505.6        32.4055
1505.7        32.3118
1505.8        32.3259
1505.9        32.3049
1506          32.3081
1506.1        32.2787
1506.2        32.3419
1506.3        32.4287
1506.4        32.5335
1506.5         32.717
1506.6        32.7381
1506.7        32.7921
1506.8        32.9864
1506.9        33.1487
1507          33.0765
1507.1        32.9549
1507.2        32.8925
1507.3        32.9572
1507.4        32.9534
1507.5        32.9002
1507.6        32.8824
1507.7         32.907
1507.8        33.0566
1507.9        33.2735
1508          33.3665
1508.1        33.5422
1508.2        33.6053
1508.3         33.389
1508.4        33.3455
1508.5         33.391
1508.6        33.4359
1508.7        33.4798
1508.8        33.5731
1508.9        33.6403
1509           33.687
1509.1        33.8355
1509.2        34.0077
1509.3        34.1907
1509.4        34.2663
1509.5         34.259
1509.6        34.1523
1509.7        33.9362
1509.8        33.8148
1509.9        33.7257
1510          33.6533
1510.1        33.5123
1510.2        33.4508
1510.3        33.5088
1510.4        33.5803
1510.5        33.6188
1510.6        33.7208
1510.7         33.809
1510.8        33.9106
1510.9        33.9126
1511          33.7905
1511.1        33.8857
1511.2        33.9505
1511.3        33.9552
1511.4        34.0565
1511.5        34.2913
1511.6        34.4942
1511.7        34.6473
1511.8        34.7343
1511.9        34.5624
1512          34.2548
1512.1        34.0688
1512.2        33.9856
1512.3        33.7883
1512.4        33.6187
1512.5        33.5884
1512.6        33.5317
1512.7        33.4458
1512.8        33.3887
1512.9        33.2768
1513          33.1401
1513.1        33.0284
1513.2         32.922
1513.3        32.8582
1513.4        32.8846
1513.5        32.8954
1513.6        33.0012
1513.7         33.235
1513.8        33.3481
1513.9        33.2219
1514          33.1046
1514.1        33.0848
1514.2        33.1212
1514.3        33.1601
1514.4        33.1718
1514.5        33.1613
1514.6        33.1719
1514.7        33.1927
1514.8        33.2696
1514.9        33.3609
1515          33.4756
1515.1        33.6652
1515.2        33.5597
1515.3        33.4663
1515.4        33.5607
1515.5        33.6781
1515.6        33.7236
1515.7         33.803
1515.8        33.9407
1515.9        34.0224
1516          34.0366
1516.1        34.0497
1516.2        34.0405
1516.3        33.9426
1516.4        33.8212
1516.5        33.7294
1516.6        33.6157
1516.7        33.4607
1516.8        33.4739
1516.9        33.6353
1517          33.8284
1517.1        34.1034
1517.2        33.9753
1517.3        33.6606
1517.4        33.5319
1517.5        33.4935
1517.6        33.4789
1517.7        33.6111
1517.8        33.8425
1517.9        33.9157
1518          33.9651
1518.1        34.1135
1518.2        34.2574
1518.3        34.5138
1518.4        34.6816
1518.5        34.7933
1518.6        35.0354
1518.7         35.114
1518.8         35.188
1518.9        35.0662
1519          34.9949
1519.1        34.9784
1519.2        34.8473
1519.3        34.7875
1519.4        34.8993
1519.5        35.1236
1519.6        35.1743
1519.7        35.1513
1519.8        34.9794
1519.9        34.8552
1520          34.9292
1520.1         34.937
1520.2        34.9632
1520.3        35.0531
1520.4        35.0835
1520.5        34.9497
1520.6        34.9758
1520.7        35.3246
1520.8        35.6983
1520.9        36.1246
1521          36.4244
1521.1        36.4974
1521.2        36.6745
1521.3        37.2339
1521.4        37.6873
1521.5        38.0203
1521.6        38.1175
1521.7        38.1768
1521.8         38.235
1521.9        38.2681
1522          38.2925
1522.1        38.5241
1522.2        38.6549
1522.3        38.7626
1522.4        38.7977
1522.5        38.6622
1522.6          38.56
1522.7        38.6846
1522.8        38.8297
1522.9        38.8308
1523          38.7199
1523.1        38.5889
1523.2        38.6368
1523.3        38.7839
1523.4        38.8757
1523.5         38.941
1523.6        38.9037
1523.7         38.703
1523.8        38.6889
1523.9        38.7699
1524           38.913
1524.1        39.1625
1524.2        39.3139
1524.3        39.3827
1524.4         39.387
1524.5        39.2914
1524.6        39.0982
1524.7        38.9676
1524.8        38.8948
1524.9         38.851
1525          38.6312
1525.1        38.5088
1525.2        38.5174
1525.3        38.6504
1525.4        38.7197
1525.5        38.8094
1525.6        38.8991
1525.7        39.1218
1525.8        39.1797
1525.9        39.0532
1526          38.8842
1526.1        38.6217
1526.2        38.5631
1526.3         38.627
1526.4        38.5376
1526.5        38.7016
1526.6        38.6473
1526.7        38.3866
1526.8        38.0168
1526.9        37.6161
1527          37.1852
1527.1        36.9075
1527.2        36.7919
1527.3        36.7607
1527.4        36.6299
1527.5        36.5853
1527.6        36.5582
1527.7        36.4701
1527.8        36.2912
1527.9        36.1283
1528           35.937
1528.1        36.0223
1528.2        36.2303
1528.3        36.5178
1528.4        36.6993
1528.5        36.7866
1528.6        36.6713
1528.7        36.2893
1528.8        35.9997
1528.9        35.6838
1529          35.5368
1529.1        35.6868
1529.2        36.0488
1529.3        36.3903
1529.4        36.4896
1529.5        36.4069
1529.6        36.3542
1529.7        36.2221
1529.8        36.2737
1529.9        36.4618
1530          36.4142
1530.1         36.122
1530.2        35.9489
1530.3        35.7281
1530.4        35.8686
1530.5        36.1712
1530.6        36.2176
1530.7        36.2073
1530.8         36.167
1530.9        36.1588
1531          36.1342
1531.1        35.9685
1531.2        35.7981
1531.3        35.6805
1531.4        35.8671
1531.5        36.0685
1531.6        36.2705
1531.7        36.4783
1531.8        36.7824
1531.9        37.1222
1532          37.4028
1532.1        37.6044
1532.2        37.7391
1532.3        37.9184
1532.4        38.0325
1532.5        37.9016
1532.6        37.7782
1532.7        37.7276
1532.8        37.6771
1532.9        37.6066
1533          37.4994
1533.1        37.3474
1533.2        37.1862
1533.3        37.0943
1533.4        36.8861
1533.5        36.7581
1533.6        36.4475
1533.7        35.8376
1533.8        35.3697
1533.9        34.7792
1534          34.4886
1534.1        34.3319
1534.2         34.199
1534.3        34.1916
1534.4        34.3099
1534.5        34.4228
1534.6        34.4005
1534.7        34.2216
1534.8        34.0496
1534.9        33.8992
1535          34.0349
1535.1        34.2146
1535.2        34.1809
1535.3        33.9558
1535.4        33.8931
1535.5        33.9941
1535.6        34.1511
1535.7        34.2524
1535.8         34.443
1535.9        34.4947
1536          34.4792
1536.1        34.6169
1536.2        34.6743
1536.3        34.6345
1536.4         34.654
1536.5        34.8247
1536.6        34.9032
1536.7        34.9754
1536.8        35.1125
1536.9        35.1811
1537           35.141
1537.1        34.8408
1537.2        34.7171
1537.3        34.4654
1537.4        34.3944
1537.5        34.2049
1537.6        34.1879
1537.7        34.2923
1537.8        34.5385
1537.9        34.8339
1538          34.8172
1538.1        34.6812
1538.2         34.659
1538.3        34.8777
1538.4        35.0703
1538.5        35.1236
1538.6        35.1456
1538.7        35.1204
1538.8        34.9446
1538.9        34.7977
1539          34.6701
1539.1        34.6437
1539.2        34.8229
1539.3        35.0178
1539.4        35.1934
1539.5        35.4649
1539.6        35.4957
1539.7        35.0825
1539.8        34.8995
1539.9        34.8857
1540          35.1283
1540.1        35.2082
1540.2        35.1356
1540.3        35.1179
1540.4        35.1752
1540.5        35.1203
1540.6        34.9162
1540.7        34.7539
1540.8         34.763
1540.9        34.9456
1541          35.0608
1541.1        35.0812
1541.2        35.1141
1541.3        35.1335
1541.4        35.1027
1541.5        35.1105
1541.6        35.2495
1541.7        35.2952
1541.8        35.3887
1541.9        35.4477
1542          35.4689
1542.1        35.4011
1542.2        35.3735
1542.3         35.344
1542.4        35.4608
1542.5        35.6006
1542.6        35.5883
1542.7        35.6242
1542.8         35.619
1542.9        35.7069
1543          35.7423
1543.1        35.8613
1543.2        35.8808
1543.3        35.7256
1543.4        35.5465
1543.5        35.4054
1543.6        35.4661
1543.7         35.405
1543.8        35.2548
1543.9        35.1254
1544          35.0312
1544.1        35.2169
1544.2        35.2717
1544.3         35.265
1544.4        35.3171
1544.5         35.478
1544.6        35.5313
1544.7        35.6532
1544.8        35.7454
1544.9         35.649
1545          35.6287
1545.1        35.6851
1545.2        35.7083
1545.3        35.7112
1545.4        35.8135
1545.5        35.8786
1545.6        35.8241
1545.7        35.8144
1545.8        35.9871
1545.9         36.121
1546          36.1443
1546.1        36.1197
1546.2        36.0475
1546.3        35.9833
1546.4        35.9112
1546.5        35.7899
1546.6         35.726
1546.7        35.7718
1546.8        35.8939
1546.9        35.9529
1547          35.8383
1547.1        35.7073
1547.2        35.7042
1547.3         35.655
1547.4        35.6059
1547.5        35.5496
1547.6        35.5355
1547.7        35.5726
1547.8        35.4281
1547.9        35.4003
1548          35.3532
1548.1        35.3102
1548.2        35.4061
1548.3        35.4863
1548.4        35.4803
1548.5        35.4748
1548.6        35.4286
1548.7        35.3555
1548.8        35.2973
1548.9        35.4711
1549          35.5995
1549.1        35.6148
1549.2        35.5933
1549.3        35.7194
1549.4        35.8027
1549.5        35.8851
1549.6         35.969
1549.7         35.883
1549.8        35.8421
1549.9         35.866
1550          36.0653
1550.1        36.3042
1550.2        36.4794
1550.3        36.6258
1550.4         36.618
1550.5        36.5833
1550.6        36.5165
1550.7        36.3223
1550.8        36.2019
1550.9        36.3528
1551           36.465
1551.1        36.3022
1551.2        36.0979
1551.3        35.7942
1551.4        35.7168
1551.5        35.7592
1551.6        35.7612
1551.7        35.6853
1551.8        35.5935
1551.9        35.4642
1552          35.4195
1552.1        35.1805
1552.2        35.2177
1552.3        35.0472
1552.4         35.128
1552.5        35.3439
1552.6        35.2987
1552.7        34.9504
1552.8        34.5763
1552.9        34.3652
1553          34.3574
1553.1        34.5541
1553.2        34.6345
1553.3        34.5296
1553.4        34.4363
1553.5        34.4579
1553.6        34.5819
1553.7        34.7277
1553.8        34.8448
1553.9        34.8905
1554           34.709
1554.1        34.4627
1554.2        34.4942
1554.3        34.7399
1554.4        34.8995
1554.5        34.9643
1554.6        35.1255
1554.7        35.2764
1554.8        35.1562
1554.9        34.8682
1555          34.7028
1555.1        34.6284
1555.2        34.5853
1555.3        34.4206
1555.4        34.2996
1555.5        34.2415
1555.6         34.247
1555.7        34.1119
1555.8         34.033
1555.9        34.0522
1556           34.158
1556.1        34.4467
1556.2         34.865
1556.3        35.2408
1556.4        35.6592
1556.5        36.0014
1556.6        36.1524
1556.7        36.2672
1556.8        36.3363
1556.9         36.286
1557          36.3398
1557.1        36.4789
1557.2        36.7668
1557.3        37.0874
1557.4        37.2984
1557.5        37.4162
1557.6        37.3889
1557.7        37.2658
1557.8        37.1454
1557.9        37.1437
1558          37.1561
1558.1        37.0221
1558.2        36.8818
1558.3        36.6426
1558.4        36.5397
1558.5        36.6837
1558.6        36.8757
1558.7        37.1347
1558.8        37.2799
1558.9        37.3686
1559           37.436
1559.1        37.5622
1559.2        37.7023
1559.3         37.828
1559.4         37.933
1559.5        38.1278
1559.6        38.3839
1559.7        38.4826
1559.8        38.4381
1559.9         38.273
1560          38.2047
1560.1        38.2187
1560.2        38.1169
1560.3        37.9592
1560.4        37.8387
1560.5        37.6412
1560.6        37.2828
1560.7        36.9595
1560.8        36.8472
1560.9        36.6439
1561          36.2486
1561.1        36.0655
1561.2        36.0867
1561.3        36.1634
1561.4        36.2716
1561.5        36.3252
1561.6        36.3576
1561.7        36.2818
1561.8        36.1693
1561.9        35.9764
1562          35.8464
1562.1        35.6831
1562.2         35.494
1562.3        35.2665
1562.4        35.0569
1562.5        34.8943
1562.6        34.8311
1562.7        34.8385
1562.8        34.7525
1562.9        34.6487
1563          34.7196
1563.1        34.9439
1563.2        35.1184
1563.3        35.1716
1563.4        35.3069
1563.5        35.4123
1563.6        35.6756
1563.7        35.7171
1563.8        35.7913
1563.9        35.8153
1564          35.9786
1564.1        36.0568
1564.2        36.2308
1564.3        36.4622
1564.4        36.6939
1564.5        36.9175
1564.6        36.9751
1564.7        37.2324
1564.8        37.4176
1564.9        37.6046
1565           37.789
1565.1        38.0346
1565.2        38.2536
1565.3        38.3885
1565.4        38.5453
1565.5        38.7024
1565.6        38.7574
1565.7        38.9664
1565.8        39.1298
1565.9         39.049
1566          38.7841
1566.1         38.582
1566.2         38.513
1566.3        38.4662
1566.4        38.3006
1566.5        38.0685
1566.6        37.8383
1566.7        37.7285
1566.8        37.6307
1566.9        37.8084
1567          37.9038
1567.1        37.9174
1567.2        37.8629
1567.3        37.6545
1567.4        37.5541
1567.5        37.1719
1567.6        36.9092
1567.7        36.6341
1567.8        36.4619
1567.9        36.3732
1568          36.3683
1568.1        36.3269
1568.2         36.396
1568.3        36.3006
1568.4        36.2517
1568.5        36.3206
1568.6        36.5755
1568.7        36.8021
1568.8        36.8814
1568.9        36.7747
1569          36.8597
1569.1        37.0863
1569.2        37.3284
1569.3        37.6261
1569.4        37.7999
1569.5        37.7877
1569.6        37.5835
1569.7        37.3343
1569.8         37.117
1569.9        37.0354
1570          37.0425
1570.1        37.1851
1570.2        37.2115
1570.3         37.199
1570.4        37.1909
1570.5        37.1206
1570.6        36.9974
1570.7        36.9731
1570.8        37.1046
1570.9        37.2127
1571          37.1804
1571.1        37.1137
1571.2        37.0969
1571.3        37.0161
1571.4        36.7672
1571.5        36.7536
1571.6        36.8288
1571.7        36.8357
1571.8        36.8371
1571.9        36.7781
1572           36.696
1572.1        36.6796
1572.2        36.5413
1572.3        36.2313
1572.4        36.0866
1572.5        36.2039
1572.6        36.1887
1572.7        36.2331
1572.8        36.2688
1572.9        36.2678
1573          36.2401
1573.1        36.0602
1573.2        35.9894
1573.3        35.8981
1573.4        35.7798
1573.5        35.8215
1573.6        35.8922
1573.7        36.1035
1573.8        36.3251
1573.9        36.6091
1574          36.5787
1574.1        36.3966
1574.2         36.196
1574.3        35.9648
1574.4        35.9129
1574.5        35.9342
1574.6        35.7733
1574.7        35.6066
1574.8        35.4775
1574.9        35.4779
1575          35.4954
1575.1        35.5151
1575.2        35.5323
1575.3         35.562
1575.4        35.4411
1575.5        35.3353
1575.6        35.2911
1575.7        35.1416
1575.8        35.1466
1575.9         35.176
1576          35.1189
1576.1        35.1155
1576.2        35.0988
1576.3        35.1359
1576.4        35.2137
1576.5        35.2082
1576.6        35.2254
1576.7        35.2412
1576.8        35.3657
1576.9        35.4971
1577          35.5862
1577.1        35.4981
1577.2        35.5058
1577.3        35.6733
1577.4         35.975
1577.5        36.2064
1577.6        36.3446
1577.7        36.4237
1577.8        36.4744
1577.9        36.5148
1578          36.4593
1578.1        36.3143
1578.2        36.2145
1578.3        36.4501
1578.4        36.8882
1578.5        37.2327
1578.6         37.239
1578.7        37.0108
1578.8        36.8513
1578.9        36.8708
1579          37.0069
1579.1        36.9743
1579.2        36.9164
1579.3        36.9489
1579.4        36.8474
1579.5         36.702
1579.6        36.6364
1579.7        36.7779
1579.8        36.9123
1579.9        36.9131
1580          36.8712
1580.1        36.8864
1580.2        36.9569
1580.3        37.0139
1580.4        37.0528
1580.5        37.0716
1580.6        37.0024
1580.7         36.739
1580.8         36.577
1580.9        36.5164
1581          36.5511
1581.1        36.5566
1581.2        36.6297
1581.3        36.6504
1581.4        36.7772
1581.5        36.9128
1581.6        37.0139
1581.7        36.9973
1581.8        36.9744
1581.9        36.9896
1582           37.125
1582.1         37.327
1582.2        37.3315
1582.3        37.2244
1582.4        37.2263
1582.5        37.3024
1582.6        37.3299
1582.7        37.2571
1582.8        37.1379
1582.9        37.0091
1583          36.9765
1583.1        37.0692
1583.2        37.1911
1583.3        37.2498
1583.4        37.3993
1583.5        37.6038
1583.6        37.6865
1583.7        37.6917
1583.8        37.7447
1583.9        38.0211
1584          38.2246
1584.1        38.2664
1584.2        38.3041
1584.3        38.5588
1584.4        38.6691
1584.5        38.3862
1584.6        38.2328
1584.7        38.1224
1584.8        38.0027
1584.9        38.0922
1585          38.3407
1585.1        38.5141
1585.2        38.4059
1585.3        38.0874
1585.4          38.03
1585.5        38.3795
1585.6        38.6038
1585.7        38.6336
1585.8        38.7397
1585.9        38.7426
1586          38.3985
1586.1         37.962
1586.2        37.6545
1586.3        37.5863
1586.4        37.4656
1586.5        37.4493
1586.6        37.5357
1586.7        37.5904
1586.8        37.5577
1586.9        37.5094
1587          37.5515
1587.1        37.6228
1587.2        37.9029
1587.3        37.9618
1587.4        37.7671
1587.5        37.5631
1587.6        37.6041
1587.7        37.7068
1587.8        37.6224
1587.9        37.4309
1588          37.3719
1588.1        37.3324
1588.2        37.3591
1588.3        37.7485
1588.4        38.1771
1588.5         38.538
1588.6        38.6522
1588.7        38.5921
1588.8        38.4299
1588.9        38.2566
1589          38.1728
1589.1         38.105
1589.2        38.0579
1589.3        37.9014
1589.4        37.6894
1589.5        37.6205
1589.6        37.5117
1589.7        37.4069
1589.8        37.3907
1589.9        37.2884
1590          37.2975
1590.1        37.3314
1590.2        37.4191
1590.3        37.5508
1590.4        37.8552
1590.5        38.2959
1590.6        38.5291
1590.7        38.5843
1590.8        38.5773
1590.9        38.5022
1591          38.1949
1591.1        37.8188
1591.2         37.721
1591.3        37.6729
1591.4        37.7188
1591.5        37.9661
1591.6        38.0088
1591.7        37.9995
1591.8        37.9956
1591.9         38.137
1592          38.2448
1592.1        38.3322
1592.2        38.2812
1592.3        38.1565
1592.4        38.0978
1592.5        38.0283
1592.6        37.9555
1592.7        37.8472
1592.8        37.8842
1592.9        38.0187
1593          38.0176
1593.1        37.9023
1593.2        37.8318
1593.3           37.8
1593.4        37.6921
1593.5        37.7441
1593.6        37.8033
1593.7        37.7772
1593.8        37.8586
1593.9        38.0902
1594          38.1467
1594.1        37.9408
1594.2        37.7831
1594.3        37.6617
1594.4        37.6669
1594.5        37.5838
1594.6        37.5672
1594.7        37.6857
1594.8         37.986
1594.9        38.3296
1595          38.4942
1595.1        38.4835
1595.2        38.6384
1595.3        39.1733
1595.4        39.7454
1595.5        40.2737
1595.6        40.5829
1595.7        40.6666
1595.8        40.6589
1595.9        40.6731
1596          40.8722
1596.1        41.2981
1596.2        41.4656
1596.3        41.2706
1596.4        41.0365
1596.5        41.0222
1596.6        41.1683
1596.7        41.1661
1596.8        40.9367
1596.9        40.6904
1597          40.3763
1597.1        40.0644
1597.2         39.757
1597.3        39.5283
1597.4        39.6566
1597.5        39.7084
1597.6        39.4529
1597.7        39.3443
1597.8        39.5154
1597.9        39.8305
1598          39.8576
1598.1        39.7776
1598.2        39.7982
1598.3        39.8123
1598.4        39.6579
1598.5        39.3768
1598.6         39.236
1598.7        39.3647
1598.8        39.4518
1598.9        39.5089
1599          39.3572
1599.1        39.4314
1599.2        39.3499
1599.3        39.2235
1599.4        39.0643
1599.5        38.9651
1599.6        38.6028
1599.7        37.9599
1599.8        37.3565
1599.9         37.281
1600          37.4419
1600.1        37.6182
1600.2        37.6455
1600.3        37.7248
1600.4        37.7247
1600.5        37.4451
1600.6        37.1496
1600.7        36.7897
1600.8        36.7707
1600.9        36.8823
1601          36.9725
1601.1        36.9312
1601.2        36.8265
1601.3        36.8294
1601.4        36.7567
1601.5        36.7402
1601.6         36.709
1601.7        36.5316
1601.8         36.463
1601.9        36.6372
1602          36.7342
1602.1        36.6965
1602.2        36.5845
1602.3        36.5229
1602.4        36.6881
1602.5        37.0723
1602.6        37.4001
1602.7        37.4256
1602.8        37.2854
1602.9        37.1697
1603          36.9467
1603.1        36.7871
1603.2        36.4377
1603.3        36.1529
1603.4        36.1466
1603.5        36.2135
1603.6        36.1458
1603.7        36.0172
1603.8        35.8013
1603.9        35.6277
1604          35.5041
1604.1        35.4706
1604.2        35.4546
1604.3        35.4533
1604.4        35.3638
1604.5        35.3514
1604.6        35.4003
1604.7        35.6109
1604.8        35.7048
1604.9        35.8027
1605          35.8667
1605.1        36.0276
1605.2        36.0198
1605.3        35.8677
1605.4         35.791
1605.5        35.8119
1605.6        35.8414
1605.7        35.7928
1605.8        35.7686
1605.9        35.7583
1606          35.8695
1606.1        36.0194
1606.2        36.0756
1606.3        36.1364
1606.4        36.1349
1606.5        36.0862
1606.6         36.037
1606.7         36.029
1606.8        36.2251
1606.9        36.5728
1607          36.7945
1607.1         37.123
1607.2        37.4143
1607.3        37.6272
1607.4        37.8509
1607.5        38.1056
1607.6        38.3669
1607.7        38.6312
1607.8        38.7433
1607.9        38.7187
1608          38.7441
1608.1         38.818
1608.2        39.0111
1608.3         38.973
1608.4         38.868
1608.5        38.8659
1608.6          38.65
1608.7        38.5014
1608.8        38.5277
1608.9        38.6321
1609          38.6792
1609.1        38.6418
1609.2        38.5332
1609.3        38.3799
1609.4        38.3285
1609.5        38.2955
1609.6         38.224
1609.7        38.2126
1609.8        38.2292
1609.9        38.2826
1610          38.2235
1610.1        38.1833
1610.2        38.0589
1610.3        37.9121
1610.4        37.6867
1610.5        37.5564
1610.6        37.5462
1610.7        37.4894
1610.8        37.4414
1610.9         37.483
1611          37.6486
1611.1         37.883
1611.2        37.9115
1611.3        37.8872
1611.4         37.971
1611.5        37.9661
1611.6        38.0761
1611.7        38.2552
1611.8        38.3148
1611.9        38.3089
1612          38.2712
1612.1        38.3556
1612.2         38.427
1612.3        38.5164
1612.4        38.8683
1612.5        39.2376
1612.6        39.3477
1612.7        39.1018
1612.8        38.9233
1612.9        38.8449
1613          38.7169
1613.1        38.5167
1613.2        38.3814
1613.3        38.2457
1613.4        38.2029
1613.5         38.101
1613.6         38.142
1613.7        38.2162
1613.8        38.3152
1613.9         38.415
1614          38.4623
1614.1        38.5361
1614.2        38.2711
1614.3        38.0561
1614.4        38.1827
1614.5         38.466
1614.6        38.8595
1614.7        39.1299
1614.8        39.0856
1614.9        38.9117
1615           39.031
1615.1        39.2918
1615.2        39.5545
1615.3        39.5328
1615.4        39.6547
1615.5        39.9523
1615.6        40.3851
1615.7        40.7577
1615.8        40.7653
1615.9        40.6419
1616          40.5742
1616.1        40.8395
1616.2        40.8975
1616.3        41.0717
1616.4        41.2299
1616.5         41.165
1616.6        41.2255
1616.7        41.4545
1616.8        41.5141
1616.9        41.6047
1617          41.6466
1617.1        41.8392
1617.2        42.0011
1617.3        42.0266
1617.4        41.8946
1617.5        41.8414
1617.6        41.8946
1617.7        42.1577
1617.8         42.396
1617.9        42.5623
1618          42.6518
1618.1        42.4027
1618.2        42.1822
1618.3        42.1466
1618.4        42.3481
1618.5         42.405
1618.6        42.2657
1618.7        42.1066
1618.8        42.0233
1618.9          42.01
1619          41.9656
1619.1         41.959
1619.2        41.9612
1619.3        41.9501
1619.4        41.8249
1619.5        42.1455
1619.6         42.318
1619.7        42.1956
1619.8        41.9168
1619.9        41.8448
1620          42.0655
1620.1        42.2713
1620.2        42.1533
1620.3        41.6136
1620.4        41.4325
1620.5        41.5108
1620.6         41.682
1620.7        41.7008
1620.8        41.5009
1620.9        41.0607
1621           40.719
1621.1        40.5444
1621.2        40.5445
1621.3        40.4011
1621.4        40.3113
1621.5        40.0563
1621.6        39.9182
1621.7        39.7803
1621.8        39.9633
1621.9        40.1349
1622          40.2139
1622.1        40.3985
1622.2        40.4725
1622.3        40.5597
1622.4        40.4681
1622.5        40.0728
1622.6        39.7011
1622.7        39.5614
1622.8        39.4473
1622.9        39.4892
1623          39.4822
1623.1        39.3436
1623.2        39.2386
1623.3        39.2302
1623.4        39.2185
1623.5        39.1917
1623.6        39.2568
1623.7        39.5158
1623.8        39.6993
1623.9        39.7467
1624          39.6235
1624.1        39.3037
1624.2        38.8364
1624.3        38.5217
1624.4        38.2612
1624.5        38.0957
1624.6        38.1014
1624.7        38.1322
1624.8        38.1086
1624.9        38.1693
1625          38.2448
1625.1        38.3108
1625.2        38.2845
1625.3        38.2895
1625.4        38.2633
1625.5        38.0972
1625.6        37.9386
1625.7        37.7958
1625.8        37.8185
1625.9        37.8199
1626          37.7244
1626.1        37.5466
1626.2        37.5247
1626.3        37.5076
1626.4        37.4162
1626.5         37.374
1626.6        37.3999
1626.7        37.4208
1626.8        37.4726
1626.9        37.5597
1627          37.6926
1627.1        37.5949
1627.2        37.3431
1627.3         37.016
1627.4        36.9598
1627.5        37.0038
1627.6        37.0419
1627.7        37.0564
1627.8        37.1626
1627.9        37.3638
1628          37.6368
1628.1        37.8713
1628.2        37.9995
1628.3        38.0501
1628.4        38.0363
1628.5        38.1002
1628.6        38.1928
1628.7        38.1565
1628.8        38.4264
1628.9        38.6669
1629          38.7787
1629.1        38.6971
1629.2        38.5955
1629.3        38.6266
1629.4         38.972
1629.5        39.2006
1629.6         39.393
1629.7        39.7031
1629.8        40.0687
1629.9        40.3915
1630          40.3777
1630.1        40.2522
1630.2        40.1261
1630.3        40.0826
1630.4        40.0227
1630.5        39.9811
1630.6        39.8623
1630.7        39.7237
1630.8         39.474
1630.9        39.2209
1631          39.2905
1631.1        39.5887
1631.2        39.7926
1631.3        40.1235
1631.4         40.369
1631.5         40.364
1631.6        40.3234
1631.7        40.3672
1631.8        40.3925
1631.9         40.358
1632          40.4017
1632.1        40.4156
1632.2        40.5171
1632.3        40.7076
1632.4        40.7992
1632.5        40.7608
1632.6        40.6656
1632.7        40.8634
1632.8        40.9741
1632.9        41.0794
1633          41.2003
1633.1        41.1564
1633.2        41.2576
1633.3        41.2279
1633.4        41.0949
1633.5        40.9052
1633.6        40.8614
1633.7        40.6713
1633.8        40.1984
1633.9        39.8886
1634          39.8482
1634.1        39.7761
1634.2        39.4141
1634.3        39.2314
1634.4         39.289
1634.5        39.2646
1634.6        39.1925
1634.7        39.3136
1634.8        39.3658
1634.9        39.3652
1635           39.276
1635.1        39.0862
1635.2        38.8056
1635.3        38.5916
1635.4        38.4504
1635.5        38.3867
1635.6        38.4926
1635.7        38.5348
1635.8        38.3372
1635.9        38.0751
1636          37.8574
1636.1        38.0761
1636.2        38.2979
1636.3        38.2472
1636.4        38.2519
1636.5        38.3849
1636.6        38.6207
1636.7        38.8419
1636.8        38.8055
1636.9        38.5354
1637          38.5535
1637.1        38.8741
1637.2        39.1429
1637.3        39.2336
1637.4        39.1215
1637.5        38.9734
1637.6        38.7967
1637.7        38.7326
1637.8        38.7807
1637.9        38.9163
1638          38.8737
1638.1        38.6817
1638.2        38.5731
1638.3        38.5775
1638.4        38.8046
1638.5        39.2103
1638.6        39.6569
1638.7        39.8599
1638.8        39.9693
1638.9        40.0086
1639          39.9916
1639.1         40.162
1639.2         40.234
1639.3        40.2281
1639.4        40.3927
1639.5        40.6203
1639.6        40.8454
1639.7        41.0658
1639.8        41.0531
1639.9        40.8338
1640          40.6409
1640.1        40.4264
1640.2        40.3166
1640.3        40.4388
1640.4        40.6892
1640.5        40.7355
1640.6        40.5653
1640.7         40.601
1640.8        40.7471
1640.9         40.831
1641          40.6148
1641.1        40.4005
1641.2        40.4642
1641.3        40.6333
1641.4        40.6331
1641.5        40.6647
1641.6        40.5312
1641.7        40.5694
1641.8        40.5401
1641.9        40.5021
1642          40.6736
1642.1        40.6565
1642.2        40.8271
1642.3        41.0025
1642.4         40.982
1642.5        40.9734
1642.6        41.0621
1642.7        41.2434
1642.8        41.3667
1642.9        41.6159
1643          41.7666
1643.1        41.7546
1643.2        41.6972
1643.3        41.5552
1643.4        41.4172
1643.5        41.1749
1643.6        41.1439
1643.7        41.2059
1643.8        41.0873
1643.9        40.9937
1644          40.9087
1644.1        40.8062
1644.2        40.7791
1644.3        40.6582
1644.4         40.462
1644.5        40.2107
1644.6        40.0127
1644.7        39.8777
1644.8        39.7607
1644.9        39.5986
1645          39.4696
1645.1        39.6339
1645.2        39.7703
1645.3        39.8041
1645.4        39.8704
1645.5        40.1548
1645.6        40.1949
1645.7        39.9998
1645.8        39.7716
1645.9        39.8926
1646          39.8782
1646.1        39.3928
1646.2        39.0477
1646.3        38.9269
1646.4        38.9767
1646.5        39.1603
1646.6        39.2025
1646.7        39.2356
1646.8         39.218
1646.9        39.2401
1647          39.2425
1647.1        39.0972
1647.2        39.1128
1647.3        39.1092
1647.4        39.1725
1647.5         39.302
1647.6        39.5138
1647.7        39.5871
1647.8        39.4549
1647.9        39.3256
1648          39.4274
1648.1        39.6723
1648.2        39.8532
1648.3        39.9362
1648.4        40.1343
1648.5        40.0574
1648.6        40.0141
1648.7        40.2266
1648.8        40.3255
1648.9        40.4028
1649          40.3898
1649.1        40.3322
1649.2        40.4585
1649.3        40.5346
1649.4        40.5771
1649.5        40.6709
1649.6        40.7944
1649.7        40.9312
1649.8        41.2101
1649.9        41.5715
1650           41.598
1650.1        41.6411
1650.2        41.6721
1650.3        41.6069
1650.4        41.5362
1650.5        41.4005
1650.6        41.2706
1650.7        40.9894
1650.8        40.8207
1650.9        40.7354
1651          40.6329
1651.1        40.3437
1651.2        39.8757
1651.3        39.3847
1651.4        39.2022
1651.5        39.3295
1651.6        39.6214
1651.7         39.952
1651.8        40.0786
1651.9        40.0297
1652          39.8579
1652.1        39.8269
1652.2        39.9667
1652.3        39.9891
1652.4        39.8521
1652.5        39.5894
1652.6        39.4495
1652.7        39.3092
1652.8        39.2526
1652.9         39.285
1653          39.3136
1653.1         39.476
1653.2         39.418
1653.3        39.3526
1653.4         39.216
1653.5        39.1558
1653.6        39.1436
1653.7        39.1489
1653.8        39.0338
1653.9        38.7816
1654          38.5936
1654.1         38.393
1654.2        38.3203
1654.3        38.2565
1654.4        38.3258
1654.5        38.5211
1654.6         38.821
1654.7        38.9847
1654.8        39.0453
1654.9        39.1003
1655          39.2023
1655.1        39.3131
1655.2        39.4253
1655.3         39.518
1655.4        39.4755
1655.5        39.4518
1655.6        39.5031
1655.7        39.6465
1655.8        39.6407
1655.9        39.7048
1656          39.7833
1656.1         39.926
1656.2        40.0413
1656.3        39.9987
1656.4        39.9335
1656.5        39.8788
1656.6        39.7566
1656.7        39.5107
1656.8           39.5
1656.9        39.6687
1657          39.6629
1657.1        39.6093
1657.2        39.6602
1657.3        39.8885
1657.4        40.0515
1657.5        39.9307
1657.6         39.789
1657.7        39.8344
1657.8        39.7935
1657.9        39.7582
1658          39.5051
1658.1        39.2687
1658.2        39.1145
1658.3         39.148
1658.4        39.0048
1658.5        38.8474
1658.6        38.8502
1658.7        38.9321
1658.8        39.0082
1658.9        39.2123
1659          39.5108
1659.1        39.9013
1659.2        39.8643
1659.3        39.5049
1659.4         39.091
1659.5        38.7178
1659.6        38.5671
1659.7        38.6713
1659.8        38.6063
1659.9        38.4677
1660          38.3995
1660.1        38.3776
1660.2        38.3332
1660.3        38.5188
1660.4        38.6394
1660.5        38.5022
1660.6        38.3758
1660.7         38.335
1660.8        38.3941
1660.9        38.1578
1661          38.0098
1661.1        37.8076
1661.2         37.746
1661.3        37.8931
1661.4        38.1273
1661.5        38.6597
1661.6        39.1839
1661.7        39.5416
1661.8        39.7696
1661.9        39.6859
1662          39.7509
1662.1        39.9286
1662.2        39.9596
1662.3        39.6451
1662.4         39.443
1662.5         39.555
1662.6        39.5266
1662.7        39.5199
1662.8        39.4114
1662.9        39.1633
1663          38.8823
1663.1        38.6933
1663.2         38.721
1663.3         38.796
1663.4        38.8005
1663.5        38.9752
1663.6        38.9891
1663.7        39.0956
1663.8        39.1212
1663.9        38.9736
1664           38.828
1664.1        38.7002
1664.2         38.814
1664.3        38.9149
1664.4        39.0761
1664.5        39.1519
1664.6        39.2439
1664.7         39.436
1664.8         39.384
1664.9         39.271
1665          39.2269
1665.1        39.1328
1665.2        38.9995
1665.3        38.9315
1665.4        38.8618
1665.5        38.8491
1665.6        38.6852
1665.7        38.5432
1665.8        38.4629
1665.9        38.3513
1666          38.4279
1666.1        38.6071
1666.2        38.6186
1666.3        38.5145
1666.4        38.4272
1666.5        38.3994
1666.6        38.4394
1666.7         38.557
1666.8        38.5006
1666.9        38.3846
1667          38.1418
1667.1        37.9882
1667.2        37.9675
1667.3        38.0533
1667.4        38.1329
1667.5        38.0561
1667.6        38.0079
1667.7         37.978
1667.8        38.1028
1667.9        38.3009
1668          38.3448
1668.1        38.2993
1668.2        38.3373
1668.3        38.4207
1668.4        38.2893
1668.5         37.991
1668.6        38.0599
1668.7         38.257
1668.8        38.4547
1668.9        38.8101
1669          39.0153
1669.1        39.0885
1669.2        38.8765
1669.3        38.7594
1669.4        38.8623
1669.5         39.194
1669.6        39.2515
1669.7        39.0916
1669.8        39.0031
1669.9        39.1059
1670          39.1925
1670.1        39.1147
1670.2        39.0877
1670.3        39.0399
1670.4        38.9071
1670.5        38.6765
1670.6         38.557
1670.7        38.4329
1670.8        38.2428
1670.9        38.0822
1671          38.1186
1671.1        38.2672
1671.2        38.3135
1671.3        38.2628
1671.4        38.2297
1671.5        38.2106
1671.6        38.1904
1671.7        38.2706
1671.8        38.1686
1671.9        38.0916
1672          38.0749
1672.1        38.0205
1672.2        38.0884
1672.3        38.1585
1672.4        38.0613
1672.5        37.8604
1672.6        37.7421
1672.7        37.7333
1672.8         37.692
1672.9         37.634
1673          37.6199
1673.1        37.6621
1673.2        37.7934
1673.3        38.0042
1673.4         38.276
1673.5        38.4524
1673.6        38.5017
1673.7        38.5186
1673.8        38.4979
1673.9        38.3915
1674          38.2911
1674.1         38.341
1674.2        38.5764
1674.3        38.9439
1674.4        39.2564
1674.5        39.6089
1674.6        39.8223
1674.7        39.7344
1674.8        39.7248
1674.9        39.6665
1675          39.6011
1675.1        39.6546
1675.2        39.6785
1675.3        39.8858
1675.4        40.1286
1675.5        40.3134
1675.6         40.303
1675.7        40.3602
1675.8        40.3329
1675.9        40.4991
1676           40.728
1676.1        40.8866
1676.2        40.7955
1676.3        40.6287
1676.4        40.6356
1676.5        40.6714
1676.6        40.7002
1676.7        40.8134
1676.8        40.8918
1676.9         41.005
1677          41.1833
1677.1          41.45
1677.2        41.6074
1677.3        41.6736
1677.4        41.8142
1677.5        41.7449
1677.6         41.817
1677.7        41.9522
1677.8        42.0844
1677.9        42.1858
1678          42.2161
1678.1        42.3433
1678.2        42.5288
1678.3        42.5175
1678.4        42.4258
1678.5        42.5431
1678.6        42.4191
1678.7          41.97
1678.8        41.6386
1678.9        41.4652
1679          41.3237
1679.1        41.3085
1679.2        41.2249
1679.3        41.1275
1679.4        41.1724
1679.5        41.2879
1679.6        41.1801
1679.7        40.9355
1679.8        40.7598
1679.9        40.6855
1680          40.6756
1680.1        40.7281
1680.2        40.8993
1680.3        40.9857
1680.4        41.1636
1680.5        41.3885
1680.6        41.4607
1680.7         41.548
1680.8        41.6626
1680.9         41.747
1681          42.0776
1681.1        42.3897
1681.2        42.6629
1681.3        42.8219
1681.4        42.9139
1681.5        43.0559
1681.6         43.191
1681.7        43.0951
1681.8         43.252
1681.9        43.5105
1682          43.2797
1682.1        42.9711
1682.2        42.7977
1682.3        42.6192
1682.4        42.5988
1682.5        42.4269
1682.6        42.1242
1682.7        42.0848
1682.8        42.1819
1682.9        42.2325
1683          42.2059
1683.1        42.1597
1683.2        42.0257
1683.3        41.9964
1683.4        42.1752
1683.5        42.3127
1683.6        42.5832
1683.7        42.9227
1683.8        42.9309
1683.9        42.8561
1684          42.7088
1684.1        42.8312
1684.2        43.0408
1684.3        43.1622
1684.4        43.1621
1684.5        42.9484
1684.6         42.745
1684.7        42.8605
1684.8        43.1677
1684.9        43.3833
1685          43.2212
1685.1        42.9443
1685.2        42.5408
1685.3        42.2172
1685.4        42.0866
1685.5        42.0018
1685.6        41.8056
1685.7        41.4545
1685.8        40.9091
1685.9        40.5273
1686          40.2274
1686.1        40.0271
1686.2        39.9814
1686.3        40.0336
1686.4        40.1631
1686.5        40.1761
1686.6        40.0808
1686.7        39.9823
1686.8        40.0569
1686.9        40.2391
1687          40.2356
1687.1        40.1356
1687.2        40.0568
1687.3         40.159
1687.4        40.3718
1687.5        40.4815
1687.6        40.5524
1687.7         40.524
1687.8        40.5063
1687.9        40.6958
1688           40.998
1688.1        41.2301
1688.2        41.2442
1688.3        41.1916
1688.4        41.2955
1688.5         41.544
1688.6        41.6892
1688.7        41.6021
1688.8        41.3648
1688.9        41.1726
1689          41.1528
1689.1        41.3264
1689.2        41.6276
1689.3        41.7766
1689.4        41.9162
1689.5        42.1599
1689.6        42.2387
1689.7        42.2254
1689.8        42.3025
1689.9        42.1807
1690          42.0795
1690.1        42.1448
1690.2        42.3423
1690.3        42.4864
1690.4        42.5424
1690.5        42.6152
1690.6        42.8706
1690.7        43.3375
1690.8        43.4777
1690.9        43.4271
1691            43.66
1691.1        44.0824
1691.2        44.4066
1691.3         44.743
1691.4        44.9122
1691.5        44.9291
1691.6        44.7163
1691.7        44.5094
1691.8        44.4673
1691.9        44.5315
1692          44.5484
1692.1        44.4423
1692.2        44.3725
1692.3        44.3907
1692.4        44.0706
1692.5        43.6661
1692.6        43.3555
1692.7        42.9645
1692.8        42.6546
1692.9        42.5261
1693          42.3597
1693.1        42.2396
1693.2        42.1036
1693.3        42.0584
1693.4        42.0882
1693.5        42.1385
1693.6        42.0852
1693.7        41.9167
1693.8        41.9062
1693.9        42.0028
1694          42.0677
1694.1        42.1975
1694.2        42.3705
1694.3        42.6362
1694.4        42.7714
1694.5        42.8674
1694.6        42.9325
1694.7         42.989
1694.8        42.9286
1694.9        42.8015
1695          42.7281
1695.1        42.7799
1695.2        42.8758
1695.3        42.8995
1695.4        43.0087
1695.5        43.2021
1695.6        43.2808
1695.7        43.3324
1695.8        43.3833
1695.9        43.4676
1696          43.4635
1696.1        43.3608
1696.2         43.199
1696.3        43.0595
1696.4        43.0069
1696.5        43.2051
1696.6        43.5827
1696.7        43.8441
1696.8         43.854
1696.9        43.9607
1697          44.0966
1697.1        44.2353
1697.2        44.4037
1697.3        44.5795
1697.4        44.7536
1697.5        44.8942
1697.6        45.0322
1697.7        45.0952
1697.8         45.118
1697.9         45.291
1698          45.2244
1698.1        45.0265
1698.2          44.85
1698.3        44.7493
1698.4        44.4834
1698.5        44.2714
1698.6        44.2126
1698.7        44.1527
1698.8        44.0263
1698.9        43.9623
1699          44.0898
1699.1        44.1754
1699.2        44.2627
1699.3        44.1869
1699.4        44.1575
1699.5        44.3026
1699.6         44.453
1699.7        44.4729
1699.8         44.589
1699.9        44.6291
1700          44.8361
1700.1        45.0367
1700.2        45.0471
1700.3        44.9963
1700.4         45.033
1700.5        45.0488
1700.6        45.2764
1700.7        45.3601
1700.8        45.3233
1700.9        45.3159
1701          45.3262
1701.1        45.4167
1701.2        45.4067
1701.3        45.4744
1701.4        45.5456
1701.5        45.3905
1701.6        45.3786
1701.7        45.3289
1701.8        45.1453
1701.9        44.8111
1702          44.5421
1702.1        44.4106
1702.2        44.4471
1702.3         44.502
1702.4         44.416
1702.5        44.0496
1702.6        43.8473
1702.7        43.7887
1702.8         43.687
1702.9        43.5166
1703          43.3314
1703.1        43.3365
1703.2        43.3394
1703.3        43.3681
1703.4         43.354
1703.5        43.3945
1703.6        43.3724
1703.7        43.2776
1703.8        43.1492
1703.9        43.1132
1704          43.0817
1704.1        42.9097
1704.2        42.8745
1704.3        42.9834
1704.4        42.8783
1704.5        42.5318
1704.6        42.4452
1704.7        42.6351
1704.8        42.8452
1704.9        43.0319
1705          43.1876
1705.1        43.2167
1705.2        43.1773
1705.3        43.2966
1705.4        43.3963
1705.5         43.373
1705.6        43.4564
1705.7        43.7517
1705.8         44.158
1705.9        44.4201
1706          44.6479
1706.1        44.8087
1706.2        45.0994
1706.3        45.0853
1706.4        44.8637
1706.5        44.6389
1706.6        44.4733
1706.7        44.5957
1706.8        44.8535
1706.9        45.2159
1707          45.1748
1707.1        44.6445
1707.2        44.3602
1707.3        44.0047
1707.4        43.8339
1707.5        43.9458
1707.6        44.0262
1707.7        43.8784
1707.8        43.6012
1707.9        43.3684
1708          43.2553
1708.1        43.2439
1708.2        43.2753
1708.3        43.1834
1708.4        43.2755
1708.5        43.3573
1708.6        43.2903
1708.7         43.209
1708.8        43.0272
1708.9        42.9926
1709          43.0027
1709.1        42.6998
1709.2        42.5391
1709.3        42.4124
1709.4        42.4287
1709.5        42.6929
1709.6         42.808
1709.7        42.7803
1709.8        42.7268
1709.9         42.735
1710          42.8647
1710.1        42.9753
1710.2        42.9039
1710.3        42.8542
1710.4        43.1212
1710.5        43.7575
1710.6        44.1606
1710.7        44.1166
1710.8        43.7753
1710.9        43.6546
1711          43.6591
1711.1        43.6842
1711.2        43.9995
1711.3         44.292
1711.4        44.5674
1711.5        44.6236
1711.6        44.5797
1711.7        44.5367
1711.8        44.6043
1711.9        44.8551
1712          45.2265
1712.1        45.5755
1712.2        45.5354
1712.3        45.3756
1712.4        45.1414
1712.5        44.9469
1712.6        44.9015
1712.7          44.73
1712.8        44.5923
1712.9        44.5245
1713          44.5587
1713.1        44.6201
1713.2        44.6615
1713.3         44.819
1713.4        44.9581
1713.5        44.9063
1713.6        44.7597
1713.7        44.5609
1713.8        44.3122
1713.9         44.052
1714          44.0973
1714.1        44.4031
1714.2        44.6692
1714.3        44.8112
1714.4        44.9682
1714.5        45.4338
1714.6        46.0423
1714.7        46.5709
1714.8        46.7228
1714.9         46.662
1715          46.5091
1715.1        46.4181
1715.2        46.4601
1715.3        46.4461
1715.4         46.438
1715.5        46.5172
1715.6        46.6983
1715.7         46.964
1715.8         47.113
1715.9        46.9289
1716          46.5803
1716.1        46.1667
1716.2        45.8233
1716.3        45.7342
1716.4        45.5829
1716.5        45.4262
1716.6        45.2244
1716.7        45.1462
1716.8        45.1277
1716.9        44.9752
1717          44.8983
1717.1        44.9663
1717.2        45.1077
1717.3        45.1301
1717.4        45.2138
1717.5        45.3533
1717.6        45.2891
1717.7        45.1159
1717.8        45.1297
1717.9         45.045
1718          44.8659
1718.1        44.8435
1718.2        44.6387
1718.3        44.3477
1718.4         44.107
1718.5        44.3169
1718.6        44.2733
1718.7        43.8653
1718.8        43.7108
1718.9        43.7408
1719          43.7656
1719.1        43.6685
1719.2        43.6777
1719.3        43.7547
1719.4        43.8036
1719.5        43.7313
1719.6        43.6118
1719.7        43.4024
1719.8        43.2725
1719.9          43.13
1720          43.1866
1720.1        43.2639
1720.2        43.3887
1720.3        43.8057
1720.4        43.9713
1720.5        44.0133
1720.6         44.003
1720.7        44.0951
1720.8        44.2714
1720.9        44.5577
1721          44.5178
1721.1        44.3946
1721.2        44.2977
1721.3        44.2591
1721.4        44.2672
1721.5          44.33
1721.6        44.3973
1721.7        44.6772
1721.8        45.0783
1721.9         45.388
1722          45.3523
1722.1        45.1844
1722.2        45.0917
1722.3        45.2514
1722.4        45.1034
1722.5        44.9773
1722.6        45.1255
1722.7        45.0232
1722.8        44.8327
1722.9        44.7257
1723           44.341
1723.1        43.9667
1723.2        43.8159
1723.3         43.808
1723.4        43.7207
1723.5        43.7257
1723.6        43.5803
1723.7         43.612
1723.8        43.4694
1723.9         43.397
1724          43.3188
1724.1        43.2935
1724.2         43.228
1724.3        42.8946
1724.4        42.6394
1724.5        42.5509
1724.6        42.4975
1724.7        42.6585
1724.8        42.7779
1724.9        42.7895
1725          42.8315
1725.1        42.6849
1725.2        42.3108
1725.3        41.8621
1725.4        41.3829
1725.5        41.2382
1725.6        41.0819
1725.7        40.8538
1725.8        40.6929
1725.9        40.5443
1726          40.5682
1726.1        40.7688
1726.2        40.8752
1726.3        41.1249
1726.4        41.2547
1726.5        41.3844
1726.6        41.4509
1726.7        41.4134
1726.8        41.4488
1726.9        41.6595
1727          41.8365
1727.1        41.9001
1727.2        41.8656
1727.3        41.7975
1727.4        41.6135
1727.5        41.5728
1727.6        41.6776
1727.7        41.6821
1727.8        41.7445
1727.9        42.0208
1728          42.3118
1728.1        42.5931
1728.2        42.7171
1728.3        42.9014
1728.4        43.1607
1728.5        43.2257
1728.6        43.1213
1728.7        42.9839
1728.8        43.1224
1728.9        43.4323
1729          43.8301
1729.1        44.3613
1729.2        44.8308
1729.3        45.2208
1729.4        45.4465
1729.5        45.4257
1729.6        45.4522
1729.7        45.5018
1729.8        45.4844
1729.9        45.4164
1730          45.4014
1730.1        45.1378
1730.2        44.8624
1730.3        44.6816
1730.4        44.6348
1730.5        44.6474
1730.6        44.4454
1730.7        44.2462
1730.8        44.2462
1730.9        44.3828
1731          44.5926
1731.1        44.6442
1731.2         44.543
1731.3        44.3886
1731.4        44.3972
1731.5        44.4389
1731.6        44.5152
1731.7         44.888
1731.8        45.3152
1731.9        45.4512
1732          45.5228
1732.1        45.8928
1732.2        46.3238
1732.3        46.6901
1732.4         46.834
1732.5        46.7521
1732.6        46.6048
1732.7         46.501
1732.8        46.4136
1732.9        46.1495
1733          46.0102
1733.1        45.9893
1733.2        45.8015
1733.3        45.6013
1733.4        45.5217
1733.5        45.1164
1733.6        44.8249
1733.7        44.6434
1733.8        44.6475
1733.9        44.8668
1734          44.9607
1734.1        44.7687
1734.2        44.6745
1734.3        44.9443
1734.4        45.1136
1734.5         45.288
1734.6        45.3459
1734.7        45.2321
1734.8        45.1065
1734.9        44.9217
1735          44.9287
1735.1        45.0492
1735.2         45.219
1735.3        45.4495
1735.4        45.5931
1735.5        45.8059
1735.6        45.4556
1735.7        45.0309
1735.8         45.002
1735.9        45.1748
1736          45.3159
1736.1        45.2399
1736.2        44.9432
1736.3        44.4658
1736.4        44.1347
1736.5        44.0684
1736.6        44.3229
1736.7        44.4255
1736.8         44.322
1736.9        44.1678
1737          43.9795
1737.1        43.8599
1737.2        43.8786
1737.3        43.7829
1737.4        43.5623
1737.5        43.3584
1737.6        43.1118
1737.7         42.936
1737.8        42.6447
1737.9        42.2237
1738          41.9967
1738.1        42.0631
1738.2         42.155
1738.3        42.0558
1738.4        41.9777
1738.5        42.2136
1738.6        42.4835
1738.7        42.7189
1738.8        42.8403
1738.9        42.9882
1739          43.3139
1739.1        43.5797
1739.2        43.6577
1739.3        43.6825
1739.4        43.7389
1739.5        43.6008
1739.6        43.4942
1739.7        43.5461
1739.8        43.6464
1739.9        43.5999
1740          43.5008
1740.1        43.6079
1740.2         43.709
1740.3        43.6635
1740.4        43.4247
1740.5        43.1788
1740.6        43.1356
1740.7        43.1746
1740.8        43.3188
1740.9        43.4431
1741          43.4372
1741.1        43.2606
1741.2        43.0622
1741.3        42.7946
1741.4        42.8447
1741.5        42.9365
1741.6         42.995
1741.7        42.9305
1741.8        42.9431
1741.9        42.9078
1742          42.9372
1742.1        42.9083
1742.2        42.9609
1742.3        43.1036
1742.4        43.1626
1742.5        43.0889
1742.6        42.9494
1742.7        42.7883
1742.8        42.6098
1742.9        42.6732
1743           42.565
1743.1          42.41
1743.2        42.3308
1743.3        42.3119
1743.4        42.3164
1743.5        42.1955
1743.6        42.2516
1743.7        42.5606
1743.8         42.765
1743.9        42.8653
1744          42.8892
1744.1        42.9153
1744.2         42.964
1744.3        42.9928
1744.4        43.1397
1744.5        43.3303
1744.6        43.4538
1744.7        43.3337
1744.8        43.3379
1744.9        43.1597
1745          43.1229
1745.1        43.0366
1745.2        43.2671
1745.3         43.577
1745.4        43.7316
1745.5        43.9631
1745.6         44.092
1745.7        44.0154
1745.8        43.8092
1745.9        43.8245
1746          43.8359
1746.1         43.702
1746.2        43.7548
1746.3        43.7886
1746.4        44.3647
1746.5        45.1061
1746.6        45.4381
1746.7        45.5493
1746.8        45.5679
1746.9        45.3201
1747           45.436
1747.1        45.8158
1747.2        45.9236
1747.3        45.7945
1747.4        45.8204
1747.5        46.1667
1747.6        46.4805
1747.7         46.818
1747.8         47.098
1747.9         46.983
1748          46.8295
1748.1        46.8797
1748.2         46.889
1748.3        46.5138
1748.4        46.1703
1748.5        46.0622
1748.6        46.0842
1748.7        46.1667
1748.8        46.1365
1748.9        46.3215
1749          46.5068
1749.1        46.5932
1749.2        46.6388
1749.3        46.3173
1749.4        46.4105
1749.5        46.9665
1749.6        47.4247
1749.7        47.7149
1749.8        47.9112
1749.9        47.8307
1750          47.6216
1750.1        47.6192
1750.2        47.6534
1750.3        47.5885
1750.4        47.4718
1750.5        47.3093
1750.6         47.506
1750.7        47.8236
1750.8        48.0937
1750.9        48.2943
1751          48.2622
1751.1        48.1008
1751.2        48.0984
1751.3        48.2088
1751.4        47.9929
1751.5        48.1068
1751.6        48.1816
1751.7        47.9007
1751.8        47.5617
1751.9        47.4921
1752          47.5746
1752.1        47.6442
1752.2        47.7706
1752.3        47.6431
1752.4        47.4191
1752.5          47.65
1752.6        47.6712
1752.7        47.6004
1752.8        47.1929
1752.9        46.6784
1753          46.4625
1753.1        46.5149
1753.2        46.4718
1753.3        46.2879
1753.4        46.2752
1753.5        46.2904
1753.6        46.3696
1753.7        46.6169
1753.8        46.4154
1753.9        46.0864
1754          45.7099
1754.1        45.4044
1754.2        45.3172
1754.3        45.5389
1754.4        46.1533
1754.5         46.743
1754.6        47.0159
1754.7        46.9774
1754.8        47.0688
1754.9        47.2955
1755          47.4368
1755.1        47.5761
1755.2        47.6247
1755.3        47.5565
1755.4        47.6802
1755.5        48.0171
1755.6        48.3314
1755.7        48.2615
1755.8        48.1313
1755.9        48.0392
1756          47.8813
1756.1        47.6614
1756.2        47.4761
1756.3        47.3507
1756.4        47.1457
1756.5        46.9217
1756.6        46.6271
1756.7        46.0483
1756.8        45.6351
1756.9        45.2869
1757          44.9471
1757.1         44.629
1757.2        44.4504
1757.3        44.2652
1757.4        44.1996
1757.5        44.1621
1757.6        44.3205
1757.7        44.5643
1757.8        44.8499
1757.9        45.1061
1758          45.0737
1758.1        44.9738
1758.2        44.7396
1758.3        44.6883
1758.4        44.6997
1758.5         44.399
1758.6        44.3077
1758.7        44.2657
1758.8        44.0724
1758.9        43.8638
1759          43.7835
1759.1        43.8844
1759.2        44.1984
1759.3         44.597
1759.4        44.9122
1759.5        45.3069
1759.6        45.5418
1759.7         45.459
1759.8          45.04
1759.9        44.8287
1760          44.8505
1760.1        44.7132
1760.2        44.6253
1760.3        44.5154
1760.4        44.5873
1760.5        44.8469
1760.6        45.1904
1760.7        45.5929
1760.8        45.6963
1760.9         45.348
1761          45.2526
1761.1        45.1122
1761.2        45.1653
1761.3        45.2513
1761.4        45.3514
1761.5        45.6592
1761.6        45.9811
1761.7        45.9997
1761.8        45.8574
1761.9        45.9741
1762          46.1563
1762.1        46.2943
1762.2        46.3288
1762.3        46.3015
1762.4        46.4422
1762.5        46.4346
1762.6        46.3354
1762.7        46.3408
1762.8        46.5771
1762.9        46.8905
1763           47.004
1763.1        46.6395
1763.2         46.377
1763.3        46.3552
1763.4        46.7453
1763.5        47.1117
1763.6        47.1968
1763.7        47.2251
1763.8        47.3279
1763.9        47.5524
1764          47.9298
1764.1        48.2817
1764.2        48.3542
1764.3        48.4314
1764.4        48.6958
1764.5        49.1119
1764.6        49.1502
1764.7        48.9383
1764.8        48.6578
1764.9        48.2999
1765          48.4059
1765.1        48.4533
1765.2        48.3567
1765.3        48.3518
1765.4        48.1713
1765.5        47.9912
1765.6        47.8493
1765.7        47.6531
1765.8        47.4126
1765.9        47.1964
1766           47.036
1766.1        47.1093
1766.2        47.3226
1766.3        47.4249
1766.4        47.6453
1766.5         47.819
1766.6        47.6937
1766.7        47.5451
1766.8        47.5558
1766.9        47.5254
1767          47.2938
1767.1        47.0457
1767.2        47.0097
1767.3        46.8936
1767.4        46.7397
1767.5        46.3222
1767.6        46.0775
1767.7        46.1683
1767.8        46.3373
1767.9          46.46
1768          46.4615
1768.1         46.364
1768.2        46.1365
1768.3        46.0397
1768.4        46.1459
1768.5        46.1273
1768.6        46.1076
1768.7        46.0861
1768.8         46.015
1768.9         45.894
1769          45.8507
1769.1        45.6789
1769.2        45.4441
1769.3        45.2154
1769.4        45.0412
1769.5        44.9241
1769.6        44.9586
1769.7        44.9523
1769.8        44.8792
1769.9          44.96
1770           44.856
1770.1        44.6973
1770.2        44.5644
1770.3         44.717
1770.4        44.9754
1770.5        44.9212
1770.6        44.8473
1770.7        44.8806
1770.8        44.8713
1770.9        44.8477
1771          44.7564
1771.1        44.5724
1771.2        44.5639
1771.3         44.839
1771.4        44.8996
1771.5        44.6883
1771.6        44.5214
1771.7        44.4779
1771.8        44.3724
1771.9         44.121
1772          44.0992
1772.1        44.0491
1772.2        43.9905
1772.3        43.9716
1772.4        44.0329
1772.5        44.0222
1772.6        44.1619
1772.7        44.4157
1772.8        44.6109
1772.9        44.8323
1773          44.8563
1773.1        44.8076
1773.2        44.7323
1773.3        44.6929
1773.4        44.5218
1773.5        44.1266
1773.6         43.759
1773.7        43.5403
1773.8        43.6833
1773.9        43.9523
1774          44.0234
1774.1        44.1928
1774.2        44.1588
1774.3        44.1525
1774.4        44.1997
1774.5        44.1745
1774.6        44.1414
1774.7        44.0673
1774.8        44.1644
1774.9        44.1381
1775          44.1297
1775.1        44.1338
1775.2        44.1386
1775.3         44.204
1775.4        44.1787
1775.5        44.0776
1775.6        44.1606
1775.7        44.4294
1775.8        44.8648
1775.9        45.2126
1776          45.2283
1776.1        44.8656
1776.2        44.7052
1776.3        44.5956
1776.4        44.2712
1776.5        43.9156
1776.6        43.7021
1776.7        43.4724
1776.8        43.3165
1776.9        43.3322
1777           43.377
1777.1         43.329
1777.2        43.2413
1777.3        43.3351
1777.4        43.4627
1777.5        43.6561
1777.6         43.635
1777.7         43.679
1777.8        43.7083
1777.9        43.8473
1778          44.0046
1778.1        44.0457
1778.2        43.8231
1778.3        43.5319
1778.4        43.4935
1778.5        43.5184
1778.6        43.6108
1778.7        43.7851
1778.8        43.8498
1778.9        43.8899
1779          43.8834
1779.1        43.8085
1779.2        43.6956
1779.3        43.6463
1779.4        43.8335
1779.5        44.0452
1779.6        44.1865
1779.7        44.3915
1779.8        44.5401
1779.9        44.6353
1780          44.6175
1780.1         44.416
1780.2        44.3652
1780.3        44.3519
1780.4        44.2938
1780.5         44.295
1780.6        44.2728
1780.7        44.1902
1780.8        44.1048
1780.9        43.8486
1781          43.6421
1781.1         43.619
1781.2        43.5776
1781.3        43.3644
1781.4        43.2089
1781.5        43.1581
1781.6        43.1489
1781.7        43.3692
1781.8        43.5881
1781.9         43.811
1782          43.8519
1782.1        43.8357
1782.2        43.7279
1782.3        43.6455
1782.4        43.5844
1782.5        43.5935
1782.6        43.6765
1782.7          43.71
1782.8        43.8049
1782.9        44.0001
1783          44.1727
1783.1        44.3261
1783.2        44.5571
1783.3        44.7216
1783.4        44.9026
1783.5        45.2716
1783.6        45.5883
1783.7         45.854
1783.8        45.9224
1783.9         45.865
1784          45.8109
1784.1        45.7279
1784.2        45.6217
1784.3        45.4997
1784.4        45.3584
1784.5        45.3132
1784.6        45.2745
1784.7        45.2759
1784.8        45.3314
1784.9        45.4695
1785          45.5236
1785.1        45.4847
1785.2        45.5579
1785.3        45.7843
1785.4        45.9587
1785.5        46.0669
1785.6        46.0342
1785.7        45.9648
1785.8        45.9315
1785.9        45.7976
1786          45.8834
1786.1        45.9331
1786.2        46.0382
1786.3        46.0133
1786.4         46.063
1786.5        46.0682
1786.6        46.2373
1786.7        46.7656
1786.8        46.9764
1786.9        46.8554
1787          46.7032
1787.1        46.4093
1787.2        46.2478
1787.3        46.3067
1787.4        46.4077
1787.5        46.4871
1787.6        46.4598
1787.7        46.3836
1787.8         46.385
1787.9        46.4467
1788          46.4922
1788.1        46.4718
1788.2        46.4111
1788.3        46.1107
1788.4        46.0641
1788.5        46.0902
1788.6        46.0201
1788.7         46.097
1788.8        46.1958
1788.9        46.3478
1789          46.6654
1789.1        46.8481
1789.2        46.7435
1789.3        46.5651
1789.4        46.4883
1789.5        46.6643
1789.6        46.9308
1789.7        47.0882
1789.8         46.996
1789.9        46.7088
1790          46.5444
1790.1         46.632
1790.2        46.7067
1790.3        46.7774
1790.4        46.6071
1790.5           46.5
1790.6         46.588
1790.7        46.8121
1790.8        46.8917
1790.9        46.8733
1791          46.9116
1791.1        47.0717
1791.2        47.0603
1791.3        46.9677
1791.4        46.4113
1791.5        45.7165
1791.6        45.3701
1791.7        45.0934
1791.8        44.9511
1791.9        44.6993
1792          44.5085
1792.1        44.3539
1792.2        44.2743
1792.3        44.3201
1792.4        44.3911
1792.5        44.2672
1792.6        44.1809
1792.7        44.1834
1792.8        44.2513
1792.9        44.4657
1793          44.7815
1793.1        44.9559
1793.2        45.0544
1793.3        45.0697
1793.4        45.0225
1793.5        44.9967
1793.6        45.0805
1793.7        45.2815
1793.8        45.4039
1793.9        45.4663
1794          45.4108
1794.1        45.4688
1794.2        45.6764
1794.3        45.6489
1794.4        45.5422
1794.5        45.4621
1794.6        45.4379
1794.7        45.5284
1794.8        45.5962
1794.9        45.6551
1795          45.6157
1795.1        45.5138
1795.2        45.6267
1795.3        46.0273
1795.4        46.4323
1795.5        46.5893
1795.6        46.8816
1795.7         47.268
1795.8        47.8403
1795.9        48.5126
1796          48.8764
1796.1        49.0547
1796.2        49.2957
1796.3        49.4291
1796.4        49.4194
1796.5        49.3065
1796.6        49.4218
1796.7         49.724
1796.8        50.0948
1796.9        50.2219
1797          50.0319
1797.1        49.9485
1797.2        49.9292
1797.3        49.9098
1797.4        50.0464
1797.5        50.3929
1797.6        50.6274
1797.7        50.7455
1797.8        50.7211
1797.9         50.552
1798          50.2959
1798.1        50.1723
1798.2        50.3711
1798.3        50.4548
1798.4        50.3189
1798.5        50.0452
1798.6        49.7734
1798.7        49.6167
1798.8        49.7372
1798.9        49.9485
1799          50.0585
1799.1        50.3031
1799.2        50.3516
1799.3        50.4281
1799.4        50.4269
1799.5        50.5897
1799.6        50.3735
1799.7         50.119
1799.8        49.9859
1799.9        50.0271
1800          50.1021
1800.1        49.9872
1800.2        49.8736
1800.3        49.5638
1800.4        49.3221
1800.5        48.9254
1800.6        48.6102
1800.7        48.6627
1800.8        48.6317
1800.9        48.5137
1801          48.2723
1801.1        48.1192
1801.2        47.9051
1801.3        47.7094
1801.4        47.5873
1801.5         47.655
1801.6         47.716
1801.7        47.6126
1801.8        47.5877
1801.9        47.6489
1802          47.6356
1802.1        47.9111
1802.2        48.2166
1802.3         48.172
1802.4        48.0285
1802.5        47.9121
1802.6        47.9552
1802.7        47.9672
1802.8        47.9637
1802.9        47.9862
1803          48.2343
1803.1        48.6062
1803.2        48.9702
1803.3        49.1034
1803.4        49.2261
1803.5        49.3104
1803.6        49.4617
1803.7        49.6453
1803.8        49.8462
1803.9        49.9239
1804          50.0598
1804.1        50.1115
1804.2        49.9505
1804.3        49.6824
1804.4        49.3093
1804.5        48.9673
1804.6        48.8377
1804.7        48.9145
1804.8        48.8562
1804.9        48.5478
1805          48.4388
1805.1        48.5161
1805.2        48.7054
1805.3        48.6996
1805.4        48.6723
1805.5        48.6194
1805.6        48.7781
1805.7         48.717
1805.8        48.7444
1805.9        48.9556
1806          49.0461
1806.1        49.0533
1806.2        48.9255
1806.3        48.6676
1806.4        48.4364
1806.5        48.2784
1806.6        48.3806
1806.7        48.3447
1806.8         48.289
1806.9        48.0011
1807          47.8523
1807.1        47.8795
1807.2        47.9155
1807.3         47.689
1807.4        47.4906
1807.5         47.416
1807.6        47.4282
1807.7        47.3435
1807.8        47.0844
1807.9        47.0473
1808          47.0447
1808.1        46.9863
1808.2        46.8075
1808.3        46.4189
1808.4        46.2815
1808.5        46.4879
1808.6        46.7821
1808.7        47.1687
1808.8        47.4928
1808.9        47.7469
1809          47.7683
1809.1        47.8208
1809.2         47.898
1809.3        47.7764
1809.4         47.709
1809.5        47.8254
1809.6        47.8634
1809.7        47.8005
1809.8        47.7638
1809.9        47.8617
1810          48.0074
1810.1        48.1333
1810.2        48.0504
1810.3        47.7963
1810.4        47.7809
1810.5        47.8242
1810.6        47.9018
1810.7        47.8891
1810.8           47.6
1810.9         47.297
1811          47.4267
1811.1        47.3862
1811.2        47.4715
1811.3        47.7573
1811.4        47.9198
1811.5        48.0062
1811.6        48.1256
1811.7        48.1257
1811.8        48.0682
1811.9        48.2464
1812          48.3912
1812.1        48.6517
1812.2        48.7277
1812.3        48.7352
1812.4        48.9003
1812.5        48.9525
1812.6        48.9552
1812.7        48.9179
1812.8        49.0912
1812.9        49.2844
1813          49.4385
1813.1         49.545
1813.2         49.384
1813.3        49.4011
1813.4        49.4274
1813.5        49.3421
1813.6        49.3025
1813.7        49.2786
1813.8        49.2443
1813.9        49.2214
1814          49.3004
1814.1        49.3296
1814.2        49.3507
1814.3        49.2458
1814.4        48.9835
1814.5        48.8933
1814.6        48.8385
1814.7        48.7496
1814.8        48.5592
1814.9        48.2955
1815           48.032
1815.1         47.786
1815.2         47.495
1815.3        47.4675
1815.4        47.4885
1815.5        47.4794
1815.6        47.3446
1815.7        47.1929
1815.8        47.0792
1815.9         47.099
1816          46.9819
1816.1        46.8278
1816.2        46.8573
1816.3        46.6509
1816.4        46.3618
1816.5        46.1115
1816.6        46.0726
1816.7        46.1171
1816.8        46.2167
1816.9        46.4387
1817          46.4987
1817.1        46.4854
1817.2         46.487
1817.3        46.5048
1817.4        46.5027
1817.5        46.4979
1817.6         46.493
1817.7        46.5509
1817.8        46.7227
1817.9        47.0486
[truncated: 1,800,063 more chars]
