# Supplementary material for: Antibody–nanobody combination increases their neutralizing activity against SARS-CoV-2 and nanobody H11-H4 is effective against Alpha, Kappa and Delta variants
Source: Sci Rep. 2022 Jun 11;12:9701. doi: 10.1038/s41598-022-14263-1 (PMC9188278; doi:10.1038/s41598-022-14263-1)
Supplement: Supplementary file 2 — Supplementary Information 2. [file 41598_2022_14263_MOESM2_ESM.zip › SciRep_data/SMD_data/WT/Binding_affinity/v=0.5/both/out_ave_work_time.dat]

#Time (ps)      Ave work (kcal/mol)      sd (kcal/mol)
0                   0           0
0.1         0.0162632    0.010441
0.2         0.0221995   0.0135947
0.3         0.0412164   0.0267836
0.4         0.0476214   0.0323371
0.5         0.0481438   0.0322809
0.6         0.0588891   0.0426747
0.7         0.0668843    0.041323
0.8         0.0764647   0.0435481
0.9         0.0813846   0.0401785
1           0.0835921    0.038521
1.1         0.0923203   0.0402369
1.2         0.0958049   0.0418697
1.3         0.0981356   0.0415347
1.4         0.0996921   0.0415016
1.5          0.103232   0.0409125
1.6          0.108733   0.0377314
1.7          0.126429   0.0611665
1.8            0.1322   0.0654676
1.9           0.13867   0.0682098
2            0.143725   0.0671828
2.1          0.150517   0.0756958
2.2          0.154146   0.0794059
2.3          0.156204   0.0818724
2.4          0.161565   0.0828394
2.5          0.164271   0.0843284
2.6          0.166806    0.085725
2.7          0.168662   0.0867755
2.8          0.169513   0.0873083
2.9          0.170791   0.0868603
3            0.172467   0.0868963
3.1          0.173995    0.086672
3.2          0.175529   0.0868973
3.3          0.176967   0.0864894
3.4          0.177433   0.0864678
3.5          0.178208   0.0866996
3.6          0.179361   0.0869466
3.7          0.180631   0.0869383
3.8           0.18156   0.0866915
3.9          0.182185   0.0869435
4            0.184051   0.0868704
4.1          0.184938   0.0870908
4.2          0.186541    0.087046
4.3          0.189251   0.0870217
4.4          0.190294    0.087043
4.5          0.192421   0.0880548
4.6           0.19353   0.0879195
4.7          0.194433    0.088805
4.8          0.195783   0.0886248
4.9          0.197617   0.0886672
5            0.199699   0.0884072
5.1          0.200275   0.0882986
5.2          0.201357   0.0885226
5.3           0.20223   0.0884783
5.4          0.204042   0.0887673
5.5          0.204591   0.0888128
5.6          0.206018   0.0887011
5.7          0.206739   0.0891226
5.8          0.207173   0.0892009
5.9          0.208909   0.0910233
6            0.210203   0.0910852
6.1          0.211501   0.0916313
6.2          0.212872   0.0916864
6.3          0.213294   0.0915816
6.4          0.214456   0.0916419
6.5          0.217209   0.0917728
6.6          0.217931   0.0917715
6.7          0.219214    0.091901
6.8          0.220633   0.0917867
6.9          0.222935   0.0912778
7            0.225713   0.0914493
7.1          0.226585   0.0912786
7.2          0.226881   0.0913151
7.3           0.22778   0.0915137
7.4          0.228473   0.0915177
7.5           0.22937   0.0914308
7.6          0.229976   0.0915787
7.7          0.231942   0.0929511
7.8          0.233048   0.0935887
7.9          0.233593   0.0938454
8            0.234391     0.09421
8.1          0.236184   0.0940888
8.2          0.237151   0.0943324
8.3          0.237934   0.0938857
8.4          0.239468   0.0943297
8.5           0.24002   0.0943751
8.6          0.240493   0.0944789
8.7          0.240956   0.0945894
8.8           0.24186   0.0946437
8.9          0.243291   0.0952038
9             0.24417   0.0958116
9.1          0.245051   0.0957354
9.2          0.246607   0.0959005
9.3           0.24689   0.0958291
9.4          0.247186   0.0960199
9.5          0.247826   0.0961105
9.6          0.248504   0.0964352
9.7          0.249068   0.0965255
9.8          0.249425   0.0965667
9.9          0.250625   0.0964475
10            0.25141    0.096784
10.1         0.251674   0.0969274
10.2          0.25261   0.0970076
10.3         0.253389    0.097379
10.4         0.254803   0.0975101
10.5         0.255836   0.0987399
10.6           0.2564   0.0988219
10.7         0.258149   0.0988245
10.8         0.259215   0.0991273
10.9         0.260114   0.0992155
11           0.261725   0.0991439
11.1         0.264012   0.0991056
11.2         0.265291   0.0990288
11.3         0.265408   0.0989679
11.4         0.266137   0.0993872
11.5         0.267233   0.0994688
11.6         0.267557   0.0995222
11.7          0.26829   0.0996593
11.8         0.269817    0.100031
11.9         0.272116     0.10109
12           0.272699    0.101545
12.1         0.273266    0.101605
12.2         0.273614    0.101708
12.3         0.274112    0.101739
12.4         0.275399    0.101774
12.5          0.27587    0.101861
12.6         0.276888    0.102058
12.7         0.277393    0.102092
12.8         0.278968    0.102338
12.9         0.279442    0.102122
13           0.279942    0.102236
13.1         0.280473    0.102408
13.2         0.280986    0.102455
13.3          0.28156    0.102486
13.4         0.281913    0.102587
13.5         0.282793    0.102523
13.6         0.283349    0.102586
13.7         0.283682    0.102706
13.8          0.28446    0.102656
13.9         0.285422    0.102281
14           0.285489    0.102217
14.1         0.286142    0.102141
14.2         0.286518    0.102105
14.3         0.287158    0.102225
14.4         0.287802    0.102374
14.5         0.288494    0.102623
14.6         0.288908    0.102649
14.7         0.290005    0.103082
14.8         0.290817    0.103224
14.9         0.291433    0.103313
15           0.291886    0.103407
15.1         0.292384    0.103609
15.2         0.292526     0.10365
15.3         0.294125    0.103963
15.4         0.294651    0.104091
15.5         0.295447    0.104127
15.6         0.296684    0.104444
15.7         0.297092    0.104556
15.8         0.298266     0.10457
15.9         0.298896    0.104586
16            0.29979    0.104845
16.1         0.300137    0.105003
16.2         0.300379    0.105094
16.3         0.301136    0.105385
16.4          0.30157    0.105492
16.5         0.302189    0.105684
16.6         0.303407    0.106115
16.7          0.30397    0.106269
16.8         0.304436    0.105987
16.9         0.305486    0.105908
17           0.305659    0.105796
17.1         0.306088       0.106
17.2         0.307135    0.105904
17.3         0.307549    0.106093
17.4          0.30858    0.106245
17.5         0.309002    0.106489
17.6         0.309179    0.106555
17.7         0.309606    0.106607
17.8          0.31095    0.107077
17.9         0.311334    0.107154
18           0.311781    0.107122
18.1         0.312123    0.107263
18.2         0.312386     0.10733
18.3         0.312683    0.107356
18.4          0.31289    0.107015
18.5          0.31361     0.10723
18.6         0.314408    0.107473
18.7          0.31519    0.107576
18.8         0.315971    0.107762
18.9         0.316917    0.107815
19           0.317165    0.107953
19.1         0.317646    0.108189
19.2         0.318692    0.108357
19.3         0.318942    0.108546
19.4         0.319278    0.108677
19.5         0.319872    0.108882
19.6         0.320333    0.109062
19.7         0.320882    0.109129
19.8         0.321816     0.10949
19.9         0.322385    0.109822
20           0.323698    0.110414
20.1         0.323885    0.110518
20.2         0.324344    0.110673
20.3         0.324622    0.110728
20.4         0.325424    0.110938
20.5         0.326003    0.111105
20.6         0.327334    0.111507
20.7         0.327883    0.111677
20.8         0.328114    0.111698
20.9         0.328892    0.111458
21           0.329399    0.111565
21.1         0.329871    0.111742
21.2         0.330218    0.111603
21.3         0.330501    0.111624
21.4         0.330809    0.111784
21.5         0.331045     0.11184
21.6         0.331719    0.112032
21.7         0.332229    0.112121
21.8         0.332648    0.111753
21.9         0.332919    0.111746
22           0.333204    0.111759
22.1         0.334263    0.111687
22.2         0.335037    0.111973
22.3         0.335174    0.111932
22.4         0.335545     0.11156
22.5         0.335861     0.11159
22.6          0.33639    0.111865
22.7         0.337005    0.112087
22.8         0.337316    0.112115
22.9         0.337507    0.112189
23           0.337702    0.112289
23.1         0.338595    0.112664
23.2         0.339304    0.112887
23.3         0.339857    0.112899
23.4         0.340379    0.113106
23.5         0.340666    0.113212
23.6         0.341573     0.11335
23.7         0.341835    0.113387
23.8         0.342082    0.113507
23.9         0.342465    0.113543
24           0.342668    0.113477
24.1         0.343003    0.113608
24.2         0.343219    0.113698
24.3         0.343549    0.113722
24.4         0.343613    0.113731
24.5         0.344029    0.113797
24.6         0.344829    0.113992
24.7         0.345164    0.114172
24.8         0.345582    0.114364
24.9         0.346339    0.114469
25           0.346567    0.114452
25.1         0.346571    0.114456
25.2         0.347124    0.114585
25.3         0.347503    0.114768
25.4         0.347965    0.114946
25.5         0.348268    0.115091
25.6         0.348442    0.115177
25.7         0.348518    0.115168
25.8         0.348854    0.115228
25.9         0.349368    0.115479
26           0.349817    0.115702
26.1         0.350249    0.115833
26.2         0.350684     0.11588
26.3         0.350895    0.115939
26.4         0.351199    0.116049
26.5         0.351854    0.116378
26.6         0.351987    0.116432
26.7         0.352287    0.116371
26.8          0.35258    0.116307
26.9         0.353339    0.116646
27           0.353796    0.116792
27.1         0.354074    0.116909
27.2         0.354203     0.11697
27.3         0.354547    0.117053
27.4         0.354955    0.117335
27.5         0.355568    0.117651
27.6         0.355605    0.117637
27.7         0.356439    0.118028
27.8         0.357327    0.118438
27.9         0.357656    0.118525
28            0.35798    0.118674
28.1          0.35829    0.118767
28.2         0.359144    0.119231
28.3         0.359671    0.119411
28.4         0.359914    0.119326
28.5         0.359992    0.119368
28.6          0.36063    0.119533
28.7         0.361226    0.119822
28.8         0.361299    0.119844
28.9         0.361484    0.119905
29           0.362376    0.120193
29.1         0.362842     0.11993
29.2         0.363056    0.119956
29.3         0.363505    0.120206
29.4         0.363796    0.120359
29.5         0.364661    0.120628
29.6         0.365129     0.12081
29.7         0.365721    0.121136
29.8         0.365868    0.121195
29.9         0.366087    0.121287
30            0.36633    0.121424
30.1         0.367357    0.121941
30.2         0.367931    0.122117
30.3          0.36836    0.122327
30.4         0.368508    0.122403
30.5          0.36907    0.122611
30.6         0.369283    0.122639
30.7         0.369336    0.122632
30.8         0.369608    0.122489
30.9         0.370159    0.122809
31             0.3709    0.123088
31.1         0.371257    0.123263
31.2         0.371449    0.123367
31.3         0.372385    0.123859
31.4         0.373085    0.124217
31.5         0.373297    0.124267
31.6         0.374586    0.124869
31.7          0.37499    0.124992
31.8         0.375537    0.125055
31.9         0.375731     0.12514
32           0.375893    0.125167
32.1         0.376477    0.125496
32.2         0.376701      0.1255
32.3         0.376855    0.125578
32.4         0.377351    0.125813
32.5           0.3784    0.126493
32.6         0.379014    0.126731
32.7         0.379208     0.12673
32.8         0.379531     0.12666
32.9         0.380163     0.12696
33           0.380869    0.127102
33.1         0.381264    0.127085
33.2         0.381905    0.127321
33.3         0.382004    0.127379
33.4         0.382173    0.127472
33.5         0.382776    0.127636
33.6         0.382923    0.127737
33.7         0.383513    0.127926
33.8         0.383633     0.12801
33.9         0.384206    0.128266
34           0.385029    0.128407
34.1          0.38567    0.128776
34.2         0.386028    0.128945
34.3         0.386445    0.129145
34.4         0.386623    0.129165
34.5         0.387174     0.12947
34.6         0.388002    0.129827
34.7         0.388135    0.129864
34.8          0.38851    0.129897
34.9         0.388905    0.129998
35           0.389777    0.130427
35.1         0.390067    0.130563
35.2         0.390155    0.130573
35.3         0.390345     0.13066
35.4         0.391281    0.131065
35.5          0.39153    0.131081
35.6         0.392036     0.13141
35.7         0.392411     0.13163
35.8         0.392638    0.131636
35.9          0.39354    0.132267
36            0.39373    0.132301
36.1         0.394013    0.132137
36.2         0.394523    0.132449
36.3         0.394802    0.132344
36.4         0.395073    0.132467
36.5          0.39532    0.132541
36.6         0.395662    0.132673
36.7         0.396773    0.133352
36.8         0.397138     0.13344
36.9         0.397851     0.13387
37           0.398094    0.133826
37.1         0.398734    0.133952
37.2         0.399117    0.134228
37.3          0.40007    0.134654
37.4         0.400555    0.134912
37.5         0.400809    0.134975
37.6          0.40118    0.135198
37.7         0.401584    0.135442
37.8         0.401975    0.135623
37.9         0.402533    0.135782
38            0.40282    0.135777
38.1         0.403002    0.135813
38.2         0.403048    0.135834
38.3         0.403311       0.136
38.4         0.403733    0.136174
38.5         0.404058      0.1362
38.6         0.405003      0.1367
38.7         0.405334    0.136755
38.8         0.405756    0.136714
38.9         0.406197    0.136925
39           0.406794    0.137178
39.1         0.407438    0.137604
39.2         0.407699    0.137708
39.3         0.407978    0.137758
39.4          0.40822    0.137843
39.5         0.408448    0.137925
39.6         0.408933     0.13822
39.7         0.409054    0.138116
39.8         0.409365    0.138045
39.9         0.409665    0.138188
40           0.410288    0.138514
40.1         0.410529    0.138516
40.2         0.410764    0.138693
40.3          0.41129    0.138911
40.4          0.41138    0.138954
40.5         0.411742    0.139195
40.6         0.412351    0.138861
40.7          0.41298    0.139032
40.8         0.413378    0.139222
40.9         0.413782    0.139389
41           0.413984    0.139536
41.1         0.414246    0.139581
41.2         0.414921    0.140029
41.3         0.415282    0.140219
41.4         0.415632    0.140371
41.5         0.416425    0.140438
41.6         0.416892    0.140611
41.7         0.417253    0.140548
41.8         0.417579    0.140405
41.9         0.418176    0.140716
42           0.418397    0.140553
42.1         0.418717    0.140659
42.2         0.419024    0.140485
42.3         0.419285    0.140448
42.4         0.419497    0.140581
42.5         0.419826    0.140125
42.6           0.4205    0.139878
42.7         0.420623    0.139888
42.8         0.421479    0.140313
42.9         0.421756    0.140449
43           0.422007     0.14055
43.1         0.422478    0.140747
43.2         0.422638    0.140717
43.3         0.422826    0.140792
43.4         0.422939    0.140847
43.5         0.423451    0.141009
43.6         0.424226    0.141496
43.7          0.42474     0.14179
43.8         0.425271    0.141669
43.9         0.425522    0.141798
44           0.425972     0.14173
44.1         0.426539    0.142041
44.2         0.426659    0.142063
44.3         0.427078    0.142248
44.4         0.427184    0.142333
44.5         0.427484     0.14231
44.6         0.427641    0.142311
44.7         0.427688    0.142335
44.8         0.428066      0.1426
44.9         0.428461    0.142822
45            0.42864    0.142755
45.1         0.428834     0.14276
45.2         0.429211    0.143024
45.3          0.42971    0.143216
45.4         0.429929    0.143285
45.5         0.430156    0.143271
45.6         0.430622    0.143447
45.7         0.431049    0.143672
45.8         0.431733    0.143999
45.9          0.43184    0.144065
46            0.43209     0.14424
46.1         0.432322    0.144301
46.2         0.432709    0.144471
46.3         0.432848    0.144374
46.4         0.433184    0.144388
46.5          0.43324    0.144359
46.6         0.433684    0.144432
46.7         0.433923    0.144479
46.8          0.43451    0.144304
46.9         0.435358    0.144634
47           0.435613    0.144754
47.1         0.435737    0.144542
47.2         0.435903    0.144559
47.3         0.436072    0.144618
47.4         0.436669    0.144862
47.5         0.436853    0.144872
47.6         0.437014    0.144963
47.7         0.437346    0.144999
47.8         0.437816    0.144659
47.9         0.437965    0.144602
48           0.438356    0.144777
48.1         0.438614    0.144898
48.2         0.438643    0.144909
48.3         0.438796    0.144932
48.4          0.43905    0.145035
48.5         0.439186    0.145054
48.6         0.439365    0.145162
48.7         0.439419    0.145129
48.8         0.439818      0.1453
48.9         0.439922    0.145299
49           0.440095    0.145275
49.1         0.440692    0.145469
49.2         0.441156    0.145776
49.3         0.441239    0.145818
49.4         0.441672    0.145977
49.5         0.441751    0.146017
49.6         0.441895    0.146072
49.7         0.442211    0.146179
49.8         0.442506    0.146271
49.9         0.442705    0.146227
50           0.443004    0.146115
50.1         0.443317    0.146128
50.2         0.443727     0.14602
50.3         0.443942    0.146021
50.4          0.44448    0.146289
50.5         0.444888    0.146059
50.6         0.445082    0.146019
50.7         0.445359    0.146026
50.8         0.445873    0.145649
50.9         0.446304    0.145603
51            0.44656    0.145771
51.1         0.446991    0.146047
51.2         0.446998     0.14605
51.3         0.447336    0.145848
51.4         0.447725    0.145418
51.5         0.448183    0.144832
51.6         0.448565    0.145009
51.7         0.449366    0.145335
51.8         0.449525    0.145242
51.9         0.449819    0.144967
52           0.450018    0.144967
52.1         0.450099    0.145006
52.2         0.450356    0.145145
52.3         0.450773    0.145231
52.4          0.45109    0.145411
52.5         0.451357    0.145581
52.6         0.451689    0.145455
52.7         0.451798    0.145527
52.8         0.452091    0.145561
52.9         0.452433    0.145204
53           0.452542    0.145105
53.1         0.452763    0.145139
53.2         0.452973    0.145118
53.3         0.452973    0.145118
53.4         0.453298    0.145143
53.5         0.453342    0.145126
53.6         0.453759     0.14538
53.7         0.454207    0.144933
53.8         0.454383    0.144685
53.9         0.454822    0.144857
54           0.454958    0.144667
54.1          0.45547    0.144404
54.2         0.455589    0.144345
54.3         0.455841    0.144532
54.4         0.456187    0.144583
54.5         0.456332      0.1445
54.6         0.456608    0.144693
54.7         0.456798    0.144751
54.8         0.456991    0.144673
54.9         0.457247    0.144793
55           0.457504    0.144892
55.1         0.457764    0.144932
55.2         0.458055    0.145072
55.3         0.458055    0.145072
55.4         0.458406    0.144863
55.5         0.458506     0.14485
55.6         0.458776    0.145002
55.7         0.459131    0.145075
55.8         0.459678     0.14531
55.9         0.459711     0.14532
56           0.460447    0.144224
56.1         0.461993    0.141684
56.2         0.462667    0.140812
56.3          0.46294    0.140535
56.4         0.463127    0.140558
56.5         0.463332    0.140556
56.6          0.46357    0.140613
56.7         0.463817    0.140681
56.8         0.464126    0.140773
56.9          0.46426    0.140699
57            0.46441    0.140517
57.1         0.464866    0.140439
57.2         0.465138    0.140383
57.3         0.465514    0.140455
57.4         0.465963    0.140773
57.5         0.466237    0.140809
57.6         0.466384    0.140829
57.7         0.466892    0.140739
57.8         0.467317    0.140868
57.9         0.467484    0.140839
58           0.467484    0.140839
58.1         0.467711    0.140938
58.2         0.468096    0.141102
58.3         0.468309    0.141256
58.4          0.46911    0.141161
58.5          0.46942     0.14107
58.6         0.469795    0.141023
58.7         0.470164    0.140855
58.8         0.470672    0.140518
58.9         0.471086    0.140469
59           0.471388    0.140645
59.1           0.4717    0.140811
59.2         0.471959    0.140875
59.3          0.47223    0.140926
59.4         0.472444    0.140919
59.5         0.472949    0.140644
59.6         0.473441    0.140837
59.7         0.474335    0.140613
59.8         0.474551    0.140769
59.9         0.475298    0.140759
60           0.475585    0.140768
60.1         0.475907    0.140916
60.2         0.476275    0.140789
60.3         0.476671    0.140808
60.4         0.476859    0.140926
60.5         0.477064    0.140892
60.6         0.477238    0.141003
60.7         0.477443    0.140893
60.8         0.477653    0.140897
60.9         0.477834    0.140999
61           0.478202    0.141178
61.1          0.47856    0.141268
61.2         0.478882    0.140851
61.3         0.478909     0.14087
61.4         0.478935     0.14088
61.5         0.479417    0.140363
61.6         0.480213    0.139729
61.7         0.480405    0.139809
61.8         0.480629     0.13991
61.9         0.480708    0.139903
62           0.480813    0.139965
62.1         0.481347    0.140203
62.2         0.481499    0.140231
62.3         0.481601    0.140231
62.4         0.481601    0.140231
62.5         0.481947    0.140369
62.6          0.48212    0.140333
62.7         0.482509    0.140618
62.8         0.482657    0.140566
62.9         0.482812    0.140527
63            0.48286     0.14054
63.1         0.483087    0.140698
63.2         0.483428    0.140616
63.3         0.483711    0.140679
63.4          0.48388     0.14071
63.5         0.484264    0.140695
63.6         0.484503    0.140834
63.7         0.484799     0.14098
63.8         0.485067    0.141015
63.9         0.485668    0.140391
64           0.486101    0.140485
64.1         0.486206    0.140568
64.2         0.486444    0.140706
64.3         0.486649    0.140731
64.4         0.486756    0.140687
64.5         0.487204    0.140884
64.6         0.487319    0.140948
64.7          0.48747    0.140993
64.8         0.487766    0.141152
64.9           0.4879    0.140961
65           0.488613    0.141247
65.1         0.488786     0.14129
65.2          0.48946    0.141287
65.3         0.489684    0.141389
65.4          0.48994    0.141425
65.5         0.490182     0.14153
65.6         0.490381    0.141613
65.7         0.490654    0.141631
65.8         0.490901    0.141337
65.9         0.491193    0.141032
66           0.491938    0.141391
66.1         0.492058    0.141429
66.2         0.492291    0.141443
66.3         0.492836    0.141828
66.4         0.493156     0.14204
66.5         0.493482    0.142182
66.6         0.493668    0.142149
66.7         0.494307    0.141501
66.8         0.494629    0.141489
66.9         0.494987     0.14166
67           0.495289    0.141819
67.1         0.495404    0.141826
67.2         0.495523    0.141816
67.3         0.495875    0.141903
67.4         0.496221    0.142136
67.5         0.496552    0.141888
67.6         0.496909    0.141955
67.7         0.496975    0.141928
67.8         0.497467    0.142132
67.9         0.497676    0.142106
68             0.4978    0.142014
68.1         0.498177    0.141772
68.2         0.498659    0.141203
68.3         0.498756    0.141074
68.4         0.498966    0.141222
68.5         0.499827    0.141408
68.6         0.500004    0.141496
68.7         0.500339    0.141527
68.8         0.501073    0.141502
68.9          0.50163    0.141198
69           0.501859     0.14135
69.1         0.501976    0.141386
69.2         0.502382    0.141579
69.3           0.5025    0.141471
69.4         0.502718    0.141471
69.5         0.502844    0.141331
69.6         0.503098    0.141442
69.7         0.503171    0.141486
69.8         0.503362    0.141622
69.9          0.50346    0.141604
70           0.504047    0.141935
70.1         0.504177    0.141954
70.2         0.504307    0.141949
70.3         0.504562    0.141984
70.4         0.504764    0.141952
70.5         0.505207    0.141499
70.6           0.5056    0.141686
70.7         0.505761    0.141624
70.8         0.506896     0.14201
70.9          0.50704    0.142006
71            0.50738     0.14207
71.1         0.507491    0.142023
71.2         0.507567    0.142068
71.3         0.507648    0.142074
71.4         0.507735    0.142011
71.5         0.508026      0.1422
71.6         0.508353    0.142279
71.7          0.50853    0.142257
71.8         0.508608    0.142301
71.9         0.508699    0.142363
72           0.508899    0.142336
72.1          0.50924    0.142416
72.2         0.509488    0.142274
72.3         0.509803    0.142222
72.4         0.510167    0.142324
72.5         0.510919    0.142246
72.6         0.511448    0.141858
72.7         0.511703    0.141989
72.8         0.512017    0.141959
72.9         0.512077    0.141855
73           0.512321    0.142029
73.1         0.512375     0.14206
73.2         0.512737    0.142232
73.3         0.512876    0.142138
73.4         0.513154    0.142241
73.5         0.513322    0.142321
73.6         0.513828    0.141991
73.7         0.513949    0.141796
73.8         0.514196    0.141893
73.9         0.514497    0.141991
74           0.514783    0.141853
74.1         0.514838    0.141895
74.2         0.515033    0.142013
74.3          0.51519    0.142087
74.4         0.515224    0.142099
74.5         0.515298    0.142006
74.6          0.51554    0.142162
74.7         0.515778    0.142222
74.8         0.515862    0.142277
74.9         0.515971    0.142316
75           0.515999    0.142333
75.1         0.516315    0.142287
75.2         0.516466    0.142207
75.3         0.516649    0.142234
75.4         0.517096    0.142405
75.5         0.517475    0.142584
75.6         0.517836     0.14274
75.7         0.518181    0.142881
75.8         0.518537    0.142693
75.9         0.518944    0.142416
76           0.519396    0.142445
76.1         0.520242    0.141753
76.2          0.52047     0.14164
76.3         0.520599    0.141575
76.4         0.520873    0.141445
76.5         0.521164    0.141444
76.6          0.52125    0.141295
76.7         0.521706    0.140982
76.8         0.521814    0.140798
76.9         0.522086    0.140839
77           0.522244    0.140779
77.1         0.522385    0.140873
77.2         0.522501    0.140913
77.3         0.522798    0.140928
77.4         0.523233    0.141049
77.5         0.523347    0.141089
77.6         0.523471    0.141163
77.7         0.523791      0.1413
77.8         0.524289    0.141477
77.9         0.524632    0.141626
78           0.524795    0.141672
78.1         0.525233    0.141847
78.2         0.525456    0.141804
78.3         0.525647    0.141781
78.4         0.525689    0.141806
78.5         0.525724    0.141827
78.6         0.525837    0.141842
78.7          0.52601    0.141948
78.8         0.526135    0.141914
78.9         0.526243    0.141812
79           0.526371    0.141758
79.1         0.526679    0.141797
79.2         0.526934    0.141789
79.3         0.527384      0.1417
79.4         0.527544     0.14181
79.5         0.527787    0.141508
79.6         0.527907    0.141423
79.7         0.528095    0.141491
79.8         0.528589    0.141746
79.9         0.529196    0.141625
80           0.529494    0.141611
80.1         0.529729    0.141717
80.2         0.529832    0.141738
80.3         0.529934    0.141764
80.4         0.530012    0.141809
80.5         0.530301    0.141972
80.6         0.530395    0.141829
80.7         0.530405    0.141835
80.8         0.530649    0.141855
80.9         0.530776    0.141922
81           0.530969    0.141694
81.1         0.531034    0.141726
81.2         0.531223    0.141639
81.3         0.531417    0.141667
81.4         0.531651    0.141706
81.5         0.531723    0.141666
81.6          0.53185    0.141658
81.7         0.531903     0.14169
81.8         0.532209    0.141466
81.9         0.532301    0.141375
82           0.532476    0.141479
82.1         0.532822    0.141469
82.2         0.532879    0.141463
82.3         0.532955    0.141497
82.4         0.533355    0.141699
82.5         0.533424     0.14158
82.6         0.533571    0.141651
82.7         0.533714    0.141687
82.8         0.533958    0.141778
82.9         0.534205    0.141927
83           0.534585    0.142015
83.1          0.53473    0.141969
83.2         0.534909    0.142085
83.3          0.53521    0.141808
83.4         0.535467    0.141949
83.5         0.535576    0.142024
83.6         0.535946    0.142143
83.7         0.536077    0.142143
83.8          0.53621     0.14222
83.9         0.536414    0.142195
84           0.536414    0.142195
84.1         0.536549    0.142173
84.2         0.536835    0.142299
84.3         0.537115    0.142205
84.4         0.537309    0.141971
84.5         0.537605    0.142108
84.6         0.537724    0.142084
84.7         0.537833    0.142097
84.8         0.537939    0.142161
84.9         0.538217    0.142309
85           0.538246    0.142282
85.1         0.538339    0.142329
85.2         0.538462    0.142391
85.3         0.538778    0.142397
85.4         0.538984    0.142396
85.5         0.539123    0.142471
85.6         0.539255     0.14254
85.7         0.539382    0.142558
85.8         0.539611    0.142571
85.9         0.539611    0.142571
86           0.539816    0.142712
86.1         0.539907    0.142749
86.2         0.540025    0.142752
86.3         0.540318    0.142925
86.4         0.540492    0.143045
86.5         0.541162    0.142957
86.6         0.541691    0.143028
86.7          0.54181    0.143077
86.8         0.541935    0.143162
86.9         0.542261    0.142934
87           0.542324    0.142826
87.1         0.542622    0.142858
87.2         0.542785    0.142765
87.3         0.542835    0.142679
87.4         0.543308    0.142828
87.5         0.543944    0.142173
87.6         0.544055    0.142212
87.7         0.544252    0.142213
87.8         0.544507    0.141802
87.9         0.544665    0.141861
88           0.544852    0.141848
88.1         0.544995    0.141917
88.2         0.545174    0.142019
88.3         0.545341     0.14183
88.4         0.545509    0.141805
88.5          0.54567    0.141776
88.6         0.545742     0.14182
88.7         0.545866    0.141903
88.8         0.546318    0.142076
88.9         0.546503    0.142145
89           0.546847    0.142225
89.1         0.547172    0.142367
89.2          0.54736    0.142433
89.3         0.547451    0.142475
89.4         0.547639    0.142588
89.5         0.547699    0.142551
89.6         0.548148    0.142647
89.7         0.548208    0.142545
89.8         0.548622    0.142699
89.9         0.548906    0.142614
90           0.548986    0.142642
90.1         0.549188    0.142382
90.2         0.549461    0.142583
90.3         0.549461    0.142583
90.4         0.549625    0.142661
90.5         0.549761    0.142751
90.6         0.550453    0.142945
90.7         0.550723    0.142852
90.8          0.55084    0.142651
90.9         0.551005    0.142606
91           0.551279    0.142501
91.1         0.551489    0.142495
91.2         0.552047    0.142696
91.3         0.552313    0.142567
91.4         0.552356    0.142593
91.5         0.552825    0.142552
91.6         0.553019    0.142383
91.7         0.553045    0.142391
91.8         0.553389    0.142037
91.9         0.553502    0.142046
92           0.553636    0.142064
92.1         0.553661    0.142022
92.2         0.553957    0.142162
92.3         0.553995    0.142186
92.4         0.554034     0.14221
92.5         0.554219     0.14226
92.6         0.554413    0.142389
92.7         0.554413    0.142389
92.8         0.554594    0.142501
92.9         0.554686    0.142496
93           0.554815    0.142461
93.1         0.555034    0.142435
93.2         0.555379    0.142697
93.3         0.555484    0.142777
93.4         0.555594    0.142826
93.5         0.555892    0.143013
93.6         0.556159    0.143139
93.7         0.556159    0.143139
93.8         0.556338    0.143112
93.9         0.556619    0.143157
94           0.557223    0.143239
94.1         0.557336    0.143254
94.2         0.557365    0.143244
94.3         0.557497    0.143338
94.4         0.557688    0.143476
94.5         0.558016    0.143527
94.6         0.558044    0.143515
94.7         0.558129    0.143546
94.8         0.558129    0.143546
94.9         0.558517    0.143686
95           0.558744    0.143828
95.1         0.559099    0.143958
95.2         0.559161    0.143979
95.3         0.559434    0.143869
95.4         0.559617    0.143958
95.5         0.559617    0.143958
95.6         0.559768    0.143815
95.7         0.560131    0.144031
95.8         0.560299    0.144111
95.9         0.560526    0.144121
96           0.560781    0.144288
96.1         0.560902    0.144347
96.2          0.56093    0.144337
96.3         0.561033    0.144396
96.4         0.561185    0.144396
96.5         0.561555    0.144603
96.6         0.561743    0.144616
96.7         0.561841    0.144649
96.8         0.562036    0.144755
96.9         0.562105    0.144744
97           0.562226    0.144753
97.1         0.562443    0.144862
97.2         0.562884     0.14498
97.3         0.563181    0.145171
97.4         0.563349    0.145222
97.5         0.563515    0.145265
97.6         0.563721    0.145254
97.7         0.564169    0.145403
97.8         0.564363    0.145256
97.9         0.564434     0.14528
98           0.564583    0.145216
98.1         0.564902    0.144844
98.2         0.565321    0.144959
98.3         0.565598    0.145063
98.4         0.565656    0.145098
98.5         0.565905    0.145265
98.6         0.566194    0.145252
98.7          0.56636    0.145336
98.8         0.566557    0.145314
98.9         0.566695    0.145402
99           0.567012    0.145596
99.1          0.56729    0.145644
99.2         0.567468     0.14554
99.3         0.567468     0.14554
99.4         0.567846     0.14552
99.5         0.568015    0.145631
99.6         0.568192    0.145732
99.7         0.568356    0.145777
99.8         0.568376    0.145792
99.9         0.568559    0.145748
100           0.56859    0.145695
100.1         0.56859    0.145694
100.2        0.568958    0.145957
100.3        0.569066    0.145994
100.4        0.569369    0.145913
100.5        0.569527    0.145785
100.6        0.569586    0.145785
100.7        0.569633     0.14582
100.8         0.56981    0.145853
100.9        0.569936    0.145896
101          0.570077    0.145842
101.1         0.57021    0.145912
101.2        0.570433     0.14553
101.3        0.570852    0.145569
101.4         0.57095    0.145602
101.5        0.571223    0.145756
101.6         0.57145    0.145863
101.7        0.571813    0.145817
101.8        0.571911     0.14585
101.9        0.572046    0.145681
102          0.572334    0.145588
102.1        0.572466    0.145689
102.2        0.572815    0.145826
102.3        0.572922    0.145874
102.4        0.573255    0.146044
102.5        0.573308    0.146062
102.6        0.573528     0.14592
102.7        0.573775    0.146072
102.8        0.573817    0.146087
102.9        0.573898    0.146072
103          0.574125    0.145999
103.1        0.574238    0.146064
103.2        0.574305    0.145948
103.3        0.574377    0.145967
103.4        0.574653    0.146086
103.5        0.574653    0.146086
103.6        0.574852    0.146083
103.7        0.575299    0.146411
103.8        0.575322    0.146396
103.9        0.575602    0.146557
104          0.575798    0.146563
104.1        0.576145    0.146442
104.2        0.576269     0.14637
104.3         0.57663     0.14654
104.4        0.576783    0.146548
104.5        0.576979    0.146677
104.6        0.577042    0.146595
104.7        0.577556     0.14652
104.8        0.577656    0.146589
104.9        0.577932    0.146545
105          0.578132    0.146335
105.1        0.578612    0.146384
105.2        0.578958     0.14635
105.3        0.579073    0.146301
105.4         0.57926    0.146414
105.5        0.579284    0.146381
105.6        0.579284    0.146381
105.7        0.579615    0.146413
105.8        0.579684    0.146427
105.9        0.579763    0.146472
106          0.580044    0.146641
106.1         0.58021    0.146606
106.2        0.580455     0.14628
106.3        0.580976    0.146644
106.4        0.581055    0.146669
106.5        0.581309    0.146699
106.6        0.581531    0.146849
106.7        0.581783     0.14698
106.8          0.5819    0.147013
106.9        0.582125    0.147159
107          0.582356    0.147214
107.1         0.58239    0.147237
107.2        0.582489    0.147267
107.3        0.582931    0.147337
107.4         0.58324    0.147129
107.5        0.583246    0.147118
107.6        0.583465    0.147153
107.7        0.583498    0.147163
107.8        0.584478    0.145733
107.9        0.584595    0.145805
108          0.584628    0.145815
108.1        0.584707    0.145856
108.2        0.584755    0.145887
108.3        0.584829    0.145925
108.4        0.585156    0.146175
108.5        0.585965    0.145021
108.6        0.586068    0.145086
108.7         0.58618    0.144986
108.8        0.586607    0.144987
108.9        0.586859    0.145095
109          0.587046    0.145225
109.1        0.587046    0.145225
109.2        0.587046    0.145225
109.3        0.587244    0.145276
109.4        0.587355    0.145221
109.5        0.587742    0.145333
109.6        0.587855     0.14525
109.7        0.587957    0.145323
109.8        0.588035    0.145368
109.9        0.588193    0.145404
110           0.58832    0.145317
110.1        0.588556    0.145316
110.2        0.588701    0.145335
110.3        0.588922    0.145494
110.4        0.588922    0.145494
110.5        0.589182      0.1452
110.6        0.589355    0.145334
110.7         0.58954    0.145302
110.8        0.589763    0.145283
110.9        0.589946    0.145233
111          0.590175    0.145177
111.1        0.590833     0.14536
111.2        0.591139    0.145543
111.3        0.591486    0.145754
111.4        0.591508    0.145771
111.5        0.591574    0.145821
111.6        0.591845    0.145497
111.7        0.592136    0.145657
111.8        0.592136    0.145657
111.9        0.592331    0.145665
112          0.592643    0.145522
112.1        0.592681    0.145547
112.2        0.592814    0.145487
112.3        0.593337    0.145607
112.4        0.593616    0.145605
112.5        0.593807     0.14572
112.6        0.593972    0.145792
112.7         0.59419    0.145894
112.8         0.59419    0.145894
112.9        0.594267    0.145941
113          0.594498    0.146099
113.1        0.594608    0.146113
113.2        0.594988    0.146349
113.3        0.595183    0.146392
113.4        0.595603    0.146585
113.5        0.595986    0.146778
113.6        0.596379    0.147072
113.7        0.596574    0.147043
113.8        0.596643    0.146926
113.9        0.596799    0.147035
114          0.597019       0.147
114.1         0.59711    0.146988
114.2        0.597196     0.14696
114.3        0.597374    0.146988
114.4        0.597596    0.147096
114.5        0.597694    0.147015
114.6        0.598078    0.147035
114.7        0.598624    0.147434
114.8        0.598906    0.147459
114.9         0.59902    0.147378
115          0.599228    0.147468
115.1        0.599254    0.147485
115.2        0.599422      0.1476
115.3        0.599471    0.147608
115.4        0.599642    0.147712
115.5        0.599823    0.147573
115.6        0.600109    0.147459
115.7        0.600319    0.147562
115.8        0.600425    0.147476
115.9        0.600583    0.147521
116          0.600698    0.147467
116.1        0.600875    0.147539
116.2        0.600996    0.147507
116.3        0.601064     0.14755
116.4        0.601342    0.147707
116.5        0.601662    0.147747
116.6        0.601719    0.147764
116.7        0.601895    0.147863
116.8        0.602369     0.14766
116.9        0.602406    0.147684
117          0.602691    0.147824
117.1        0.602809    0.147789
117.2        0.602943    0.147867
117.3        0.602968    0.147824
117.4        0.603277    0.148009
117.5        0.603393    0.148043
117.6        0.603451    0.147944
117.7        0.603823    0.148174
117.8        0.603943    0.148112
117.9        0.604256    0.148236
118          0.604446    0.148291
118.1        0.604601    0.148252
118.2        0.604818    0.148246
118.3        0.604996    0.148195
118.4        0.605095    0.148114
118.5        0.605132    0.148124
118.6        0.605247    0.148206
118.7        0.605247    0.148206
118.8        0.605594    0.148211
118.9        0.605688     0.14827
119          0.606105    0.148355
119.1        0.606418    0.148346
119.2        0.606755    0.148276
119.3        0.606985    0.148188
119.4        0.607027    0.148208
119.5        0.607256    0.148157
119.6        0.607328    0.148202
119.7        0.607352    0.148209
119.8         0.60745    0.148156
119.9        0.607495    0.148192
120          0.607609    0.148217
120.1        0.607693    0.148262
120.2        0.607905    0.148262
120.3        0.608107    0.148401
120.4        0.608281    0.148493
120.5        0.608481    0.148615
120.6        0.608481    0.148615
120.7        0.608892    0.148699
120.8        0.609304    0.148888
120.9        0.609419    0.148981
121          0.609747    0.149194
121.1        0.609956    0.149215
121.2        0.610175    0.148996
121.3        0.610274    0.149076
121.4        0.610429    0.148986
121.5        0.610651    0.149126
121.6         0.61081    0.149232
121.7         0.61098    0.149346
121.8        0.611142    0.149466
121.9         0.61139     0.14952
122          0.611484     0.14958
122.1        0.611534    0.149617
122.2        0.611566    0.149642
122.3        0.611864    0.149678
122.4        0.611946     0.14973
122.5        0.612026    0.149783
122.6          0.6122    0.149654
122.7        0.612295    0.149641
122.8        0.612462     0.14968
122.9        0.612551    0.149675
123          0.612708    0.149651
123.1        0.613055    0.149468
123.2        0.613366    0.149161
123.3        0.613453    0.149168
123.4        0.613703    0.149292
123.5         0.61379    0.149315
123.6        0.613815    0.149321
123.7        0.614077    0.149427
123.8        0.614143     0.14937
123.9        0.614439    0.149436
124          0.614493    0.149344
124.1        0.614623    0.149448
124.2        0.614959    0.149648
124.3        0.615284    0.149466
124.4        0.615615    0.149254
124.5        0.615964    0.149333
124.6        0.616019    0.149239
124.7        0.616128    0.149305
124.8        0.616384    0.149333
124.9        0.616384    0.149333
125          0.616763    0.149432
125.1        0.617424    0.149225
125.2        0.617659    0.148998
125.3         0.61773    0.149053
125.4        0.617807    0.149074
125.5        0.618095    0.149074
125.6        0.619062    0.149316
125.7        0.619062    0.149316
125.8        0.619089     0.14927
125.9        0.619302    0.149354
126          0.619396    0.149376
126.1        0.619422    0.149397
126.2        0.619586    0.149236
126.3         0.61993     0.14946
126.4        0.620003     0.14948
126.5        0.620212    0.149594
126.6        0.620368    0.149687
126.7         0.62051    0.149789
126.8         0.62063    0.149797
126.9        0.620962    0.149963
127          0.620995    0.149908
127.1        0.621054    0.149946
127.2        0.621085    0.149955
127.3        0.621237    0.150069
127.4        0.621479    0.149804
127.5        0.621651    0.149831
127.6        0.621808    0.149937
127.7        0.621808    0.149937
127.8        0.621949     0.14985
127.9        0.622321    0.149981
128           0.62239    0.150003
128.1         0.62279    0.150072
128.2        0.623099    0.150297
128.3        0.623184    0.150345
128.4        0.623587      0.1504
128.5        0.623738    0.150521
128.6        0.624105    0.150308
128.7         0.62425    0.150236
128.8        0.624467    0.150226
128.9        0.624735    0.150166
129          0.625085    0.150435
129.1        0.625159    0.150376
129.2         0.62544    0.150469
129.3        0.625823    0.150644
129.4        0.625919    0.150647
129.5        0.626053    0.150606
129.6         0.62623    0.150419
129.7        0.626374      0.1505
129.8        0.626374      0.1505
129.9        0.626474    0.150519
130          0.626599    0.150584
130.1        0.626688    0.150643
130.2        0.627095     0.15074
130.3         0.62714    0.150769
130.4         0.62714    0.150769
130.5         0.62714    0.150769
130.6        0.627389     0.15046
130.7        0.627768    0.150729
130.8        0.627787    0.150696
130.9         0.62806    0.150592
131          0.628444    0.150739
131.1        0.628763    0.150852
131.2        0.629131    0.150886
131.3        0.629131    0.150886
131.4        0.629254     0.15094
131.5        0.629785    0.151308
131.6        0.629887    0.151386
131.7        0.629912    0.151344
131.8        0.630302    0.151448
131.9        0.630485    0.151139
132          0.630751     0.15124
132.1        0.631139    0.150885
132.2        0.631321    0.150966
132.3        0.631488    0.150905
132.4        0.631488    0.150905
132.5        0.631708     0.15079
132.6        0.631983    0.150696
132.7        0.632003    0.150662
132.8        0.632186    0.150742
132.9        0.632186    0.150742
133          0.632221    0.150682
133.1        0.632275    0.150695
133.2        0.632354    0.150726
133.3        0.632569    0.150811
133.4        0.632639    0.150692
133.5        0.633041     0.15043
133.6        0.633041     0.15043
133.7        0.633149    0.150446
133.8        0.633445     0.15056
133.9        0.633637    0.150532
134          0.633738    0.150479
134.1        0.633738    0.150479
134.2        0.633833    0.150549
134.3        0.634213    0.150809
134.4        0.634497    0.150968
134.5        0.634624    0.151045
134.6        0.634841    0.151191
134.7         0.63518    0.151226
134.8        0.635255    0.151277
134.9        0.635669      0.1513
135          0.635739    0.151181
135.1        0.636184    0.151418
135.2        0.636213    0.151441
135.3        0.636409    0.151356
135.4        0.636443    0.151337
135.5        0.636588    0.151444
135.6        0.636606    0.151414
135.7        0.636756    0.151512
135.8        0.637038    0.151379
135.9        0.637054    0.151392
136          0.637344    0.151246
136.1        0.637701    0.151304
136.2        0.637805    0.151228
136.3        0.637874    0.151284
136.4        0.638161    0.151476
136.5        0.638549    0.151568
136.6        0.639107    0.151844
136.7        0.639107    0.151844
136.8        0.639163    0.151749
136.9        0.639163    0.151749
137          0.639487    0.151799
137.1        0.639601    0.151833
137.2        0.639804     0.15197
137.3        0.639884    0.152016
137.4         0.64018    0.151724
137.5        0.640268    0.151791
137.6         0.64045    0.151866
137.7        0.640575    0.151949
137.8        0.640766    0.152075
137.9        0.640987    0.152205
138          0.641145    0.152173
138.1        0.641214    0.152055
138.2         0.64138    0.152106
138.3        0.641526    0.152212
138.4        0.641648    0.152201
138.5        0.641648    0.152201
138.6        0.641658    0.152186
138.7        0.641767    0.152238
138.8        0.641816    0.152278
138.9           0.642    0.152295
139          0.642061    0.152335
139.1        0.642197    0.152444
139.2        0.642317    0.152418
139.3        0.642523    0.152306
139.4        0.642616    0.152353
139.5        0.642797     0.15232
139.6        0.642944    0.152397
139.7        0.642968    0.152416
139.8        0.643116    0.152478
139.9         0.64324    0.152507
140          0.643375    0.152424
140.1        0.643704     0.15228
140.2        0.643725    0.152244
140.3        0.643821    0.152281
140.4        0.644006    0.152344
140.5        0.644006    0.152344
140.6        0.644187    0.152391
140.7        0.644281    0.152466
140.8        0.644498    0.152372
140.9        0.644693     0.15228
141          0.644751    0.152182
141.1        0.645199      0.1524
141.2        0.645409    0.152317
141.3         0.64567    0.152296
141.4        0.645912     0.15246
141.5        0.646456     0.15227
141.6        0.646627    0.152377
141.7        0.646821     0.15236
141.8        0.647143    0.151989
141.9        0.647409     0.15213
142          0.647847    0.151585
142.1        0.648203    0.150983
142.2        0.648203    0.150983
142.3        0.648246    0.151018
142.4        0.648661    0.151215
142.5        0.649018    0.151216
142.6        0.649702    0.150498
142.7        0.649932    0.150641
142.8        0.650024    0.150643
142.9        0.650248    0.150677
143          0.650248    0.150677
143.1        0.650429    0.150549
143.2         0.65055     0.15063
143.3         0.65055     0.15063
143.4        0.651159    0.150847
143.5        0.651233    0.150856
143.6        0.651355    0.150909
143.7        0.651507    0.150853
143.8         0.65168    0.150878
143.9        0.651805    0.150667
144          0.651805    0.150667
144.1        0.651916    0.150714
144.2        0.652148    0.150598
144.3        0.652307    0.150453
144.4        0.652455    0.150307
144.5        0.652757    0.150188
144.6        0.652757    0.150188
144.7        0.652866    0.150258
144.8        0.653035    0.150167
144.9        0.653287    0.150176
145          0.653725    0.150355
145.1        0.653889    0.150176
145.2        0.653944    0.150213
145.3        0.654093    0.150308
145.4        0.654181    0.150367
145.5        0.654374    0.150452
145.6        0.654519    0.150561
145.7        0.654734    0.150596
145.8         0.65486    0.150696
145.9        0.655107    0.150864
146          0.655151    0.150873
146.1        0.655386    0.151004
146.2        0.655866    0.151127
146.3        0.656158    0.151268
146.4        0.656241    0.151323
146.5        0.656365    0.151406
146.6        0.656708    0.151621
146.7         0.65672      0.1516
146.8        0.656867    0.151669
146.9        0.657243    0.151838
147          0.657243    0.151838
147.1        0.657489    0.151683
147.2        0.657599    0.151761
147.3        0.657797    0.151518
147.4        0.657991    0.151329
147.5        0.658079    0.151399
147.6        0.658441    0.151372
147.7        0.658485    0.151388
147.8         0.65877    0.151589
147.9        0.658844    0.151587
148           0.65886    0.151561
148.1        0.659014    0.151518
148.2        0.659205    0.151628
148.3        0.659272    0.151673
148.4         0.65952    0.151679
148.5        0.659769    0.151831
148.6        0.659986    0.151612
148.7        0.660141    0.151718
148.8        0.660758    0.151524
148.9        0.660928    0.151391
149          0.661027    0.151433
149.1        0.661117     0.15143
149.2        0.661137    0.151434
149.3        0.661261    0.151346
149.4        0.661395    0.151202
149.5        0.661777    0.151064
149.6        0.661916    0.151108
149.7        0.661916    0.151108
149.8        0.661981    0.151121
149.9        0.662477    0.151289
150           0.66259    0.151298
150.1        0.662733    0.151343
150.2        0.662891    0.151434
150.3        0.662984    0.151465
150.4         0.66363     0.15191
150.5         0.66363     0.15191
150.6        0.663709    0.151973
150.7        0.663774    0.151982
150.8        0.663953    0.151788
150.9        0.664044     0.15185
151          0.664237    0.151971
151.1        0.664264    0.151972
151.2        0.664265    0.151972
151.3        0.664265    0.151972
151.4        0.664574     0.15203
151.5        0.664574     0.15203
151.6        0.664851    0.151964
151.7        0.664866    0.151939
151.8        0.665127    0.151971
151.9        0.665324    0.152034
152          0.665377    0.152041
152.1        0.665377    0.152041
152.2        0.665553    0.152122
152.3        0.665725    0.152212
152.4        0.665763    0.152239
152.5        0.665814    0.152152
152.6        0.666043    0.152252
152.7        0.666119    0.152313
152.8        0.666363    0.152025
152.9        0.666432     0.15205
153          0.666487    0.152088
153.1        0.666777    0.151995
153.2         0.66749     0.15222
153.3        0.667822    0.151948
153.4        0.667923    0.152008
153.5        0.668091    0.151907
153.6        0.668365    0.151765
153.7         0.66871    0.151854
153.8        0.668823    0.151943
153.9        0.668838    0.151918
154          0.669054    0.151989
154.1        0.669243    0.152076
154.2        0.669382    0.152094
154.3        0.669382    0.152094
154.4        0.669695    0.152084
154.5        0.669875     0.15215
154.6         0.67019    0.152092
154.7        0.670436    0.152219
154.8        0.670506    0.152204
154.9        0.670709     0.15233
155          0.670865    0.152422
155.1        0.671114    0.152512
155.2        0.671182     0.15256
155.3        0.671266     0.15257
155.4        0.671488    0.152677
155.5        0.671591    0.152758
155.6        0.671694    0.152723
155.7        0.672439    0.153228
155.8         0.67257    0.153007
155.9          0.6726     0.15303
156          0.672744    0.152853
156.1        0.672777    0.152871
156.2        0.672982    0.153015
156.3        0.673056    0.153073
156.4        0.673181    0.153047
156.5        0.673262    0.153107
156.6        0.673262    0.153107
156.7        0.673302    0.153085
156.8        0.673594    0.153231
156.9        0.673885    0.153337
157          0.673946    0.153384
157.1        0.674331    0.153117
157.2        0.674377    0.153152
157.3        0.674565    0.153137
157.4        0.674645    0.153153
157.5         0.67487    0.153171
157.6        0.675034    0.153288
157.7        0.675106    0.153339
157.8        0.675368    0.153166
157.9        0.675392    0.153183
158          0.675632    0.153106
158.1         0.67578    0.153167
158.2        0.676203    0.153089
158.3        0.676319    0.153179
158.4        0.676504    0.153019
158.5          0.6769    0.153109
158.6        0.677014     0.15319
158.7        0.677144    0.153281
158.8        0.677321    0.153247
158.9        0.677459    0.153308
159          0.677735    0.153425
159.1        0.677864    0.153508
159.2        0.678034    0.153619
159.3        0.678032    0.153622
159.4        0.678302    0.153699
159.5        0.678591    0.153857
159.6         0.67872    0.153923
159.7         0.67884     0.15372
159.8        0.679057    0.153843
159.9        0.679142      0.1537
160          0.679416    0.153896
160.1        0.679691    0.153957
160.2        0.679691    0.153957
160.3        0.679774    0.154017
160.4        0.680008    0.154063
160.5        0.680178    0.154159
160.6        0.680253    0.154218
160.7        0.680291    0.154247
160.8        0.680445    0.154316
160.9        0.680454    0.154323
161          0.680576    0.154361
161.1        0.680751    0.154181
161.2        0.680827     0.15423
161.3        0.680827     0.15423
161.4        0.681032    0.154315
161.5        0.681114    0.154358
161.6        0.681129    0.154325
161.7        0.681461    0.154481
161.8        0.681667    0.154494
161.9        0.681929    0.154284
162          0.681989    0.154183
162.1        0.682207     0.15429
162.2        0.682389    0.154292
162.3         0.68242     0.15424
162.4        0.682689    0.153964
162.5         0.68282    0.154058
162.6        0.683063    0.153933
162.7        0.683193    0.153933
162.8        0.683268    0.153935
162.9        0.683268    0.153935
163          0.683471     0.15403
163.1        0.683693    0.154134
163.2        0.683763    0.154147
163.3        0.683765    0.154143
163.4        0.683937    0.154271
163.5        0.684221    0.154479
163.6        0.684449    0.154612
163.7        0.684564     0.15463
163.8        0.684636    0.154582
163.9         0.68466      0.1546
164           0.68479      0.1547
164.1         0.68493    0.154803
164.2        0.685232    0.154897
164.3        0.685453    0.154931
164.4        0.685534     0.15499
164.5        0.685877    0.154996
164.6        0.686096    0.155125
164.7        0.686201    0.155114
164.8        0.686283    0.155129
164.9        0.686444     0.15525
165          0.686717    0.155378
165.1        0.686859    0.155227
165.2        0.686882    0.155244
165.3        0.687098    0.155239
165.4        0.687191    0.155185
165.5        0.687276    0.155232
165.6        0.687425    0.155186
165.7         0.68754    0.154992
165.8        0.687896    0.155258
165.9        0.688002    0.155338
166          0.688279    0.155241
166.1        0.688315    0.155267
166.2        0.688452    0.155361
166.3        0.688452    0.155361
166.4        0.688714    0.155175
166.5        0.688714    0.155175
166.6        0.688758    0.155207
166.7        0.689075    0.155312
166.8        0.689174    0.155385
166.9        0.689352    0.155397
167          0.689352    0.155397
167.1        0.689507    0.155464
167.2         0.68985    0.155472
167.3        0.690193    0.155189
167.4        0.690281    0.155205
167.5        0.690672    0.155504
167.6        0.690852    0.155472
167.7         0.69106    0.155171
167.8        0.691323    0.155078
167.9        0.691323    0.155078
168          0.691445    0.154936
168.1        0.691499    0.154975
168.2        0.691553    0.155017
168.3          0.6917    0.155036
168.4        0.691786    0.155072
168.5        0.691859    0.155126
168.6        0.691913    0.155135
168.7        0.691979    0.155165
168.8        0.692152    0.155294
168.9        0.692387    0.155225
169          0.692784    0.155467
169.1        0.692828    0.155394
169.2        0.692909    0.155446
169.3        0.692978    0.155487
169.4        0.693053    0.155542
169.5        0.693153    0.155497
169.6        0.693272    0.155541
169.7         0.69336     0.15561
169.8        0.693688    0.155559
169.9        0.693797    0.155614
170          0.694014    0.155403
170.1         0.69408    0.155452
170.2        0.694272    0.155515
170.3        0.694409    0.155365
170.4        0.694563    0.155458
170.5        0.694586    0.155436
170.6        0.694668    0.155496
170.7        0.694781    0.155514
170.8        0.694873    0.155432
170.9        0.694962    0.155503
171          0.695044    0.155561
171.1        0.695271     0.15569
171.2        0.695415    0.155673
171.3        0.695525    0.155723
171.4        0.695696    0.155722
171.5        0.695768    0.155734
171.6        0.695968    0.155841
171.7        0.696062    0.155857
171.8        0.696292    0.155922
171.9        0.696351    0.155929
172          0.696485    0.155991
172.1        0.696607    0.156012
172.2        0.696681    0.156067
172.3        0.696915     0.15581
172.4        0.697053    0.155764
172.5        0.697245    0.155827
172.6        0.697331    0.155892
172.7        0.697345    0.155895
172.8         0.69749     0.15595
172.9         0.69749     0.15595
173          0.697529    0.155978
173.1        0.697653    0.156019
173.2        0.697733    0.156033
173.3        0.697811    0.155983
173.4        0.697971    0.156091
173.5        0.698075    0.156062
173.6        0.698298    0.156206
173.7        0.698351    0.156245
173.8        0.698385     0.15627
173.9        0.698648    0.156085
174          0.698676    0.156106
174.1        0.698958    0.156288
174.2        0.699067    0.156372
174.3        0.699209    0.156406
174.4        0.699378      0.1565
174.5        0.699698    0.156404
174.6        0.699788    0.156473
174.7        0.699957    0.156417
174.8        0.700088    0.156368
174.9        0.700333    0.156514
175          0.700595    0.156414
175.1        0.700667    0.156467
175.2        0.700899    0.156614
175.3        0.700997    0.156604
175.4         0.70112    0.156534
175.5         0.70112    0.156534
175.6        0.701294    0.156294
175.7        0.701401    0.156113
175.8        0.701587    0.156077
175.9        0.701733    0.156186
176          0.701735    0.156187
176.1        0.701843    0.156268
176.2        0.701912    0.156309
176.3        0.702054      0.1563
176.4        0.702252    0.156375
176.5        0.702302    0.156381
176.6        0.702319    0.156352
176.7        0.702438    0.156288
176.8         0.70267     0.15627
176.9        0.702856     0.15641
177          0.702937    0.156406
177.1        0.703114    0.156495
177.2        0.703139    0.156515
177.3        0.703478    0.156373
177.4        0.703719    0.156527
177.5        0.703901     0.15658
177.6        0.704041    0.156687
177.7        0.704174    0.156757
177.8         0.70456    0.156442
177.9        0.704763    0.156595
178          0.705031     0.15645
178.1        0.705124    0.156503
178.2        0.705392    0.156326
178.3        0.705692    0.156243
178.4        0.706041    0.156387
178.5        0.706277     0.15625
178.6        0.706689    0.156039
178.7        0.706954    0.155888
178.8        0.707191    0.155707
178.9        0.707191    0.155707
179           0.70747    0.155621
179.1        0.707759    0.155793
179.2        0.707882    0.155846
179.3        0.708053    0.155836
179.4        0.708161    0.155867
179.5        0.708206    0.155901
179.6        0.708448    0.156019
179.7         0.70861    0.155928
179.8        0.708776    0.156034
179.9        0.708869    0.156105
180          0.708894    0.156064
180.1        0.709379    0.155841
180.2        0.709734    0.156068
180.3        0.709734    0.156068
180.4        0.709787    0.155978
180.5        0.709816    0.155956
180.6        0.709941    0.155963
180.7        0.710158    0.155912
180.8        0.710422    0.155957
180.9        0.710574    0.156058
181          0.710646    0.156112
181.1        0.710985    0.156367
181.2        0.711478    0.156315
181.3        0.711847    0.155879
181.4         0.71215    0.155453
181.5         0.71227    0.155515
181.6        0.712413    0.155627
181.7        0.712413    0.155627
181.8         0.71252    0.155575
181.9        0.712848    0.155785
182          0.712936    0.155852
182.1        0.713034    0.155854
182.2        0.713049    0.155865
182.3        0.713144    0.155769
182.4        0.713328    0.155909
182.5        0.713462    0.155862
182.6         0.71352    0.155907
182.7         0.71352    0.155907
182.8         0.71359     0.15596
182.9        0.713839    0.155984
183          0.714026    0.156127
183.1        0.714095    0.156092
183.2        0.714274     0.15617
183.3        0.714673    0.156361
183.4        0.714916    0.156409
183.5        0.715055    0.156514
183.6        0.715238    0.156207
183.7        0.715848     0.15551
183.8        0.716038    0.155544
183.9        0.716103    0.155593
184          0.716267    0.155669
184.1        0.716538    0.155819
184.2        0.716748    0.155524
184.3        0.717144    0.155792
184.4        0.717144    0.155792
184.5        0.717285    0.155859
184.6        0.717417    0.155961
184.7        0.717507    0.155913
184.8        0.717622    0.155972
184.9        0.717828    0.156075
185          0.717831    0.156071
185.1        0.718002    0.155895
185.2        0.718159    0.155746
185.3        0.718279    0.155764
185.4        0.718817    0.155507
185.5        0.718992    0.155325
185.6        0.718992    0.155325
185.7        0.719116    0.155344
185.8        0.719411    0.155202
185.9        0.719426    0.155213
186          0.719589    0.155013
186.1        0.719816    0.154952
186.2        0.719937    0.154905
186.3        0.720038    0.154921
186.4        0.720065    0.154931
186.5        0.720065    0.154931
186.6        0.720261    0.155048
186.7        0.720441    0.154933
186.8        0.720559    0.155023
186.9        0.720642    0.155086
187          0.720664     0.15505
187.1         0.72095    0.155255
187.2        0.721135      0.1552
187.3        0.721318    0.155116
187.4        0.721405    0.155183
187.5        0.721486    0.155195
187.6        0.721558    0.155073
187.7        0.721608    0.155111
187.8        0.721652    0.155118
187.9        0.721848    0.155162
188          0.721944    0.155048
188.1        0.722093    0.155135
188.2        0.722093    0.155135
188.3        0.722283    0.155072
188.4        0.722402    0.155112
188.5        0.722448    0.155147
188.6         0.72271    0.155229
188.7        0.722851    0.155251
188.8        0.723039    0.155266
188.9        0.723172    0.155219
189          0.723172    0.155219
189.1        0.723349    0.155256
189.2        0.723459    0.155342
189.3        0.723687    0.155398
189.4        0.723734    0.155435
189.5        0.723971    0.155389
189.6        0.724298    0.155178
189.7        0.724392    0.155249
189.8        0.724778    0.155112
189.9        0.725034    0.155238
190          0.725334    0.155309
190.1        0.725491    0.155375
190.2        0.725638    0.155418
190.3        0.725665    0.155372
190.4        0.725887    0.155364
190.5        0.726009    0.155194
190.6        0.726077    0.155238
190.7        0.726127    0.155276
190.8        0.726239    0.155363
190.9        0.726317    0.155232
191          0.726533    0.155226
191.1        0.726718    0.155138
191.2        0.727105    0.154611
191.3        0.727274    0.154706
191.4        0.727445    0.154837
191.5         0.72767    0.154656
191.6        0.727726    0.154664
191.7        0.727835    0.154701
191.8        0.727996    0.154763
191.9        0.728171    0.154727
192          0.728247    0.154696
192.1        0.728609    0.154937
192.2        0.728609    0.154937
192.3        0.728903    0.154814
192.4        0.728933    0.154819
192.5        0.729176    0.154615
192.6        0.729369    0.154764
192.7        0.729468    0.154729
192.8        0.729641    0.154796
192.9        0.729932    0.154372
193          0.730196    0.154015
193.1        0.730304    0.154031
193.2        0.730455    0.154053
193.3        0.730529    0.154109
193.4        0.730785    0.153803
193.5        0.730861    0.153862
193.6        0.730973     0.15378
193.7        0.731115    0.153819
193.8        0.731226    0.153905
193.9        0.731226    0.153905
194          0.731356    0.153961
194.1        0.731397    0.153989
194.2        0.731501    0.153898
194.3        0.731607    0.153914
194.4        0.731662    0.153821
194.5        0.731662    0.153821
194.6        0.731737     0.15383
194.7        0.731847    0.153915
194.8         0.73206    0.153836
194.9        0.732378    0.153632
195          0.732446    0.153642
195.1        0.732554    0.153702
195.2        0.732638    0.153625
195.3        0.732682     0.15366
195.4         0.73292    0.153681
195.5        0.732981    0.153726
195.6         0.73319    0.153643
195.7        0.733391    0.153673
195.8        0.733484    0.153706
195.9        0.733684    0.153742
196          0.733918    0.153669
196.1        0.734119    0.153694
196.2        0.734119    0.153694
196.3        0.734248    0.153566
196.4        0.734326    0.153624
196.5        0.734561    0.153599
196.6        0.734561    0.153599
196.7        0.734976     0.15385
196.8        0.735176    0.153865
196.9        0.735218    0.153871
197          0.735492    0.153991
197.1        0.735884    0.154146
197.2        0.735998    0.154162
197.3        0.736081    0.154174
197.4        0.736292    0.154292
197.5        0.736343    0.154209
197.6         0.73652    0.154177
197.7        0.736626    0.154171
197.8        0.736793    0.154259
197.9        0.736918    0.154231
198          0.737277    0.153766
198.1        0.737999    0.153118
198.2        0.738029    0.153141
198.3         0.73807    0.153173
198.4        0.738198    0.153164
198.5        0.738588    0.153446
198.6        0.738618    0.153394
198.7        0.738785    0.153523
198.8        0.738847    0.153418
198.9        0.738952    0.153367
199          0.739045     0.15343
199.1        0.739244     0.15323
199.2        0.739316    0.153258
199.3        0.739358    0.153286
199.4        0.739525    0.153408
199.5        0.739622    0.153328
199.6        0.739872    0.153181
199.7        0.740077    0.153332
199.8        0.740185    0.153334
199.9        0.740263    0.153345
200          0.740417    0.153408
200.1        0.740481    0.153456
200.2        0.740481    0.153456
200.3         0.74056     0.15342
200.4        0.740891    0.153364
200.5           0.741    0.153394
200.6        0.741102    0.153451
200.7        0.741102    0.153451
200.8         0.74131    0.153422
200.9         0.74131    0.153422
201          0.741789    0.153153
201.1        0.741901    0.152966
201.2        0.742176    0.153128
201.3        0.742397    0.153082
201.4        0.742397    0.153082
201.5        0.742474    0.153134
201.6        0.742716    0.153149
201.7         0.74283    0.153194
201.8        0.742854    0.153154
201.9        0.742911    0.153198
202          0.743043    0.153189
202.1        0.743134    0.153259
202.2        0.743251    0.153218
202.3        0.743295     0.15324
202.4        0.743481     0.15331
202.5        0.743697    0.153429
202.6        0.743697    0.153429
202.7        0.743864    0.153297
202.8        0.744082    0.153105
202.9        0.744284    0.152938
203          0.744378    0.152997
203.1        0.744378    0.152997
203.2        0.744556    0.152794
203.3        0.744752    0.152944
203.4        0.744824    0.152954
203.5        0.744929    0.152964
203.6        0.745064     0.15302
203.7        0.745123    0.153065
203.8        0.745151    0.153069
203.9         0.74531     0.15315
204          0.745445    0.153178
204.1        0.745445    0.153178
204.2        0.745643    0.153181
204.3        0.745823    0.153217
204.4        0.745952    0.153318
204.5        0.746057    0.153397
204.6        0.746249    0.153468
204.7        0.746328    0.153337
204.8        0.746504     0.15335
204.9        0.746719    0.153271
205          0.746792    0.153314
205.1        0.746954    0.153439
205.2        0.747112    0.153461
205.3        0.747362     0.15361
205.4        0.747362     0.15361
205.5        0.747658    0.153788
205.6        0.747784      0.1538
205.7        0.747886    0.153724
205.8        0.747969    0.153788
205.9        0.748069    0.153802
206          0.748258     0.15386
206.1        0.748333    0.153869
206.2        0.748371    0.153875
206.3        0.748506    0.153979
206.4         0.74862    0.153884
206.5        0.748725    0.153719
206.6        0.748823     0.15368
206.7        0.748986    0.153769
206.8         0.74909    0.153799
206.9        0.749107    0.153812
207          0.749564    0.153655
207.1        0.749605    0.153586
207.2        0.749944    0.153674
207.3        0.750062    0.153692
207.4        0.750475    0.153388
207.5        0.750475    0.153388
207.6        0.750641    0.153457
207.7        0.750711    0.153339
207.8        0.750719    0.153346
207.9         0.75073    0.153347
208          0.750836    0.153407
208.1        0.750979    0.153194
208.2         0.75148      0.1525
208.3        0.751825    0.152477
208.4        0.751931    0.152492
208.5         0.75222    0.152461
208.6        0.752366    0.152443
208.7        0.752431    0.152452
208.8        0.752531    0.152432
208.9        0.752647    0.152237
209          0.752686    0.152267
209.1        0.752912    0.152067
209.2        0.753162    0.152017
209.3        0.753152    0.152033
209.4        0.753299    0.152145
209.5        0.753458    0.152081
209.6        0.753726    0.152286
209.7        0.753836    0.152101
209.8        0.754051    0.151883
209.9        0.754356    0.151877
210          0.754404    0.151914
210.1        0.754468    0.151943
210.2        0.754593    0.152038
210.3         0.75462    0.152058
210.4        0.754753     0.15208
210.5         0.75477    0.152082
210.6        0.754933    0.152174
210.7        0.755051    0.152079
210.8        0.755145    0.152079
210.9        0.755162    0.152051
211          0.755423    0.152246
211.1        0.755423    0.152246
211.2        0.755611    0.152072
211.3        0.755742    0.151854
211.4        0.755872    0.151941
211.5        0.756029    0.151892
211.6        0.756333    0.151498
211.7        0.756394    0.151545
211.8        0.756409    0.151547
211.9        0.756565    0.151569
212          0.756565    0.151569
212.1        0.756753    0.151492
212.2        0.756966    0.151627
212.3        0.757057    0.151697
212.4        0.757205    0.151646
212.5        0.757397    0.151794
212.6        0.757624    0.151674
212.7        0.757764    0.151644
212.8        0.757868    0.151724
212.9         0.75797    0.151597
213          0.758113    0.151706
213.1        0.758147    0.151649
213.2        0.758561     0.15146
213.3        0.758626    0.151469
213.4        0.758721    0.151482
213.5         0.75877    0.151519
213.6        0.758899    0.151436
213.7        0.759206    0.151619
213.8        0.759242    0.151558
213.9        0.759362    0.151591
214          0.759527    0.151596
214.1        0.759678    0.151442
214.2        0.760203    0.151635
214.3        0.760203    0.151635
214.4        0.760277    0.151645
214.5        0.760421    0.151598
214.6         0.76056    0.151628
214.7        0.760697    0.151507
214.8        0.760862    0.151618
214.9        0.760915     0.15153
215           0.76112    0.151266
215.1        0.761297    0.151392
215.2        0.761482    0.151279
215.3         0.76151    0.151301
215.4        0.761696    0.151148
215.5        0.761825    0.151214
215.6        0.761825    0.151214
215.7        0.761878    0.151189
215.8        0.761945    0.151078
215.9        0.762042    0.151153
216          0.762105    0.151161
216.1        0.762473     0.15098
216.2        0.762631    0.151048
216.3        0.762684    0.150958
216.4        0.762896    0.151119
216.5        0.763119    0.150945
216.6        0.763246    0.150877
216.7        0.763249    0.150877
216.8        0.763339    0.150942
216.9        0.763339    0.150942
217          0.763504    0.150982
217.1        0.763713    0.151082
217.2          0.7639    0.151144
217.3        0.763994    0.151218
217.4        0.764183    0.151312
217.5        0.764342    0.151317
217.6        0.764354    0.151297
217.7        0.764569    0.151358
217.8        0.764683    0.151444
217.9        0.764683    0.151444
218          0.764787    0.151491
218.1        0.764945    0.151342
218.2        0.765006     0.15135
218.3        0.765052    0.151386
218.4        0.765232    0.151265
218.5        0.765313    0.151323
218.6        0.765381    0.151377
218.7        0.765472     0.15135
218.8        0.765605    0.151329
218.9        0.765605    0.151329
219          0.765958     0.15159
219.1        0.766088    0.151372
219.2        0.766273    0.151223
219.3        0.766409    0.151291
219.4        0.766887    0.150949
219.5        0.767106    0.151118
219.6        0.767156    0.151158
219.7        0.767296    0.151107
219.8        0.767418    0.151135
219.9        0.767594    0.151214
220          0.767717    0.151307
220.1        0.767806    0.151365
220.2        0.767858      0.1514
220.3        0.768123    0.151229
220.4        0.768343     0.15136
220.5        0.768384    0.151396
220.6        0.768643    0.151465
220.7        0.768718    0.151515
220.8        0.768725    0.151516
220.9        0.768929     0.15149
221          0.768947    0.151461
221.1        0.769099    0.151545
221.2        0.769201    0.151626
221.3        0.769395    0.151742
221.4        0.769445    0.151781
221.5        0.769597    0.151615
221.6        0.769694    0.151648
221.7        0.769822    0.151613
221.8        0.769999     0.15152
221.9        0.770067    0.151574
222          0.770133    0.151588
222.1        0.770208    0.151648
222.2        0.770405    0.151681
222.3        0.770435     0.15163
222.4        0.770487    0.151669
222.5        0.770601    0.151755
222.6        0.770791    0.151784
222.7        0.770826     0.15181
222.8        0.770937    0.151857
222.9        0.770937    0.151857
223          0.771041    0.151683
223.1        0.771201    0.151601
223.2        0.771201    0.151601
223.3        0.771296    0.151672
223.4        0.771478    0.151813
223.5        0.771613    0.151763
223.6        0.771866    0.151808
223.7        0.772085    0.151918
223.8        0.772391    0.151918
223.9        0.772444    0.151885
224          0.772773    0.151871
224.1        0.772897    0.151961
224.2        0.772997    0.152001
224.3         0.77314    0.151941
224.4         0.77322    0.151951
224.5        0.773348    0.152048
224.6        0.773436    0.152058
224.7        0.773616    0.152122
224.8        0.773682    0.152012
224.9        0.773819     0.15207
225          0.774156    0.151909
225.1        0.774212    0.151915
225.2        0.774441    0.151982
225.3        0.774591    0.151963
225.4        0.774789    0.151993
225.5        0.774909    0.151994
225.6        0.775004    0.151835
225.7        0.775241    0.152015
225.8        0.775301    0.152059
225.9        0.775313    0.152061
226            0.7755     0.15216
226.1        0.775718    0.152016
226.2        0.775771    0.152053
226.3        0.775828    0.152098
226.4        0.776087    0.152091
226.5        0.776241     0.15221
226.6        0.776381    0.152152
226.7        0.776447    0.152205
226.8        0.776557    0.152217
226.9        0.776557    0.152217
227          0.776689    0.152264
227.1        0.776727    0.152268
227.2        0.776833    0.152244
227.3        0.776894    0.152143
227.4        0.777036    0.152215
227.5        0.777106    0.152096
227.6        0.777322    0.152191
227.7        0.777322    0.152191
227.8        0.777431    0.152274
227.9        0.777719    0.151954
228          0.777895    0.152021
228.1        0.777961    0.152028
228.2         0.77806    0.151888
228.3        0.778159    0.151964
228.4        0.778159    0.151964
228.5        0.778494    0.151982
228.6         0.77876    0.151932
228.7        0.778855    0.152007
228.8        0.778992    0.152075
228.9        0.779008     0.15209
229          0.779052    0.152118
229.1         0.77908    0.152112
229.2        0.779164    0.152122
229.3        0.779164    0.152122
229.4         0.77926    0.152104
229.5        0.779416    0.152036
229.6        0.779523     0.15212
229.7        0.779849    0.152129
229.8        0.779857     0.15213
229.9        0.780142    0.152265
230          0.780306    0.152276
230.1        0.780306    0.152276
230.2        0.780623    0.152481
230.3        0.780934    0.152719
230.4        0.780975    0.152747
230.5         0.78114    0.152875
230.6        0.781295     0.15281
230.7        0.781369    0.152733
230.8        0.781462    0.152743
230.9        0.781654    0.152677
231          0.781742    0.152652
231.1        0.781823    0.152717
231.2        0.781978    0.152786
231.3        0.782084    0.152718
231.4         0.78219    0.152801
231.5        0.782213    0.152803
231.6        0.782392    0.152849
231.7        0.782501     0.15288
231.8        0.783016    0.152717
231.9        0.783027    0.152699
232          0.783059    0.152702
232.1        0.783182    0.152597
232.2        0.783328    0.152478
232.3        0.783407     0.15251
232.4        0.783497     0.15236
232.5        0.783664    0.152308
232.6        0.783664    0.152308
232.7        0.783841    0.152446
232.8        0.784047    0.152483
232.9        0.784292    0.152523
233          0.784292    0.152523
233.1        0.784292    0.152523
233.2        0.784375    0.152602
233.3        0.784375    0.152602
233.4        0.784459     0.15261
233.5        0.784459     0.15261
233.6        0.784597    0.152637
233.7        0.784597    0.152637
233.8        0.784714    0.152731
233.9        0.785021    0.152321
234          0.785281    0.152002
234.1        0.785575    0.151864
234.2        0.785684    0.151942
234.3        0.785795    0.152031
234.4        0.785942    0.151983
234.5        0.786127    0.151921
234.6         0.78614    0.151899
234.7         0.78628    0.152014
234.8        0.786375    0.151856
234.9        0.786418     0.15186
235          0.786779    0.151637
235.1        0.786876    0.151715
235.2         0.78695    0.151737
235.3        0.787213    0.151857
235.4         0.78741    0.151807
235.5        0.787431    0.151809
235.6        0.787598    0.151783
235.7        0.787845    0.151902
235.8        0.787948    0.151979
235.9        0.788092    0.152026
236          0.788193    0.152101
236.1        0.788236    0.152137
236.2        0.788393    0.152234
236.3        0.788449    0.152141
236.4        0.788683    0.152323
236.5         0.78899    0.152382
236.6         0.78899    0.152382
236.7        0.789328    0.152604
236.8        0.789496    0.152683
236.9        0.789702    0.152703
237          0.789772    0.152586
237.1        0.789985    0.152685
237.2        0.790346    0.152957
237.3        0.790574    0.152804
237.4        0.790961    0.152809
237.5         0.79109    0.152681
237.6        0.791176    0.152746
237.7        0.791218    0.152777
237.8        0.791356     0.15277
237.9        0.791661    0.152924
238          0.791825    0.153053
238.1        0.791825    0.153053
238.2        0.791825    0.153053
238.3        0.792091    0.152939
238.4         0.79215    0.152944
238.5        0.792236    0.153009
238.6        0.792362      0.1528
238.7        0.792441     0.15286
238.8        0.792564    0.152867
238.9        0.792564    0.152867
239          0.792736    0.152727
239.1        0.792826    0.152801
239.2        0.792887    0.152838
239.3        0.792943    0.152808
239.4        0.793105    0.152894
239.5        0.793208    0.152723
239.6        0.793208    0.152723
239.7        0.793402    0.152837
239.8        0.793405    0.152837
239.9        0.793612    0.152852
240          0.793758    0.152878
240.1        0.793961    0.152541
240.2        0.794183      0.1524
240.3        0.794237    0.152444
240.4        0.794928    0.152183
240.5        0.794949    0.152184
240.6        0.795115    0.152083
240.7        0.795231    0.152171
240.8        0.795597    0.152156
240.9        0.795831    0.152282
241          0.795934    0.152279
241.1        0.795974    0.152212
241.2        0.796073    0.152288
241.3        0.796166    0.152134
241.4        0.796392    0.152319
241.5        0.796623    0.152312
241.6        0.796715    0.152319
241.7        0.796931    0.152103
241.8        0.797006    0.152108
241.9        0.797115    0.152194
242          0.797205    0.152201
242.1        0.797274    0.152216
242.2        0.797383    0.152296
242.3        0.797514     0.15235
242.4        0.797701    0.152498
242.5        0.797701    0.152498
242.6         0.79787    0.152444
242.7        0.797985    0.152471
242.8         0.79803    0.152505
242.9        0.798041    0.152515
243          0.798205    0.152583
243.1        0.798405    0.152601
243.2        0.798486    0.152662
243.3        0.798518     0.15261
243.4        0.798695    0.152614
243.5        0.798695    0.152614
243.6        0.798949    0.152628
243.7        0.799138    0.152486
243.8        0.799138    0.152486
243.9        0.799219    0.152551
244          0.799219    0.152551
244.1        0.799399    0.152557
244.2        0.799556     0.15247
244.3        0.799729    0.152444
244.4        0.799916    0.152494
244.5        0.800226    0.152635
244.6        0.800364    0.152406
244.7        0.800438    0.152462
244.8        0.800598     0.15225
244.9        0.800796    0.152406
245          0.800892    0.152455
245.1        0.800892    0.152455
245.2        0.801127    0.152638
245.3        0.801276    0.152599
245.4         0.80144    0.152657
245.5         0.80144    0.152657
245.6         0.80144    0.152657
245.7        0.801693    0.152853
245.8        0.801781    0.152814
245.9        0.801966    0.152958
246          0.802116    0.152967
246.1        0.802168    0.152971
246.2        0.802168    0.152971
246.3        0.802238    0.153024
246.4        0.802653    0.152337
246.5        0.802653    0.152337
246.6        0.802828    0.152338
246.7        0.802953    0.152299
246.8        0.803049    0.152268
246.9        0.803049    0.152268
247          0.803355    0.152299
247.1        0.803436    0.152304
247.2          0.8035    0.152286
247.3          0.8035    0.152286
247.4        0.803992    0.152123
247.5        0.804182    0.152199
247.6        0.804312    0.152263
247.7         0.80442    0.152187
247.8        0.804719    0.152351
247.9        0.804848    0.152338
248          0.804957    0.152289
248.1        0.804974    0.152291
248.2        0.805187    0.152437
248.3        0.805295    0.152508
248.4        0.805295    0.152508
248.5        0.805321    0.152466
248.6        0.805353     0.15249
248.7        0.805408    0.152536
248.8        0.805562     0.15266
248.9        0.805727    0.152547
249          0.805848    0.152555
249.1        0.806063    0.152383
249.2        0.806286    0.152503
249.3        0.806366    0.152569
249.4          0.8067    0.152745
249.5        0.806748    0.152666
249.6        0.806804    0.152712
249.7        0.806874    0.152619
249.8        0.807011    0.152729
249.9        0.807129    0.152826
250          0.807176    0.152862
250.1        0.807176    0.152862
250.2        0.807191     0.15286
250.3         0.80729    0.152939
250.4        0.807386    0.152945
250.5        0.807386    0.152945
250.6        0.807419    0.152972
250.7         0.80761    0.153042
250.8         0.80785    0.153133
250.9        0.807975    0.153125
251          0.808189    0.153188
251.1        0.808264    0.153193
251.2        0.808402    0.153308
251.3        0.808463    0.153315
251.4        0.808642    0.153388
251.5        0.808717    0.153393
251.6        0.808765    0.153313
251.7        0.808832    0.153202
251.8         0.80898    0.153318
251.9        0.809054    0.153202
252          0.809085    0.153222
252.1        0.809155    0.153253
252.2        0.809337     0.15314
252.3        0.809337     0.15314
252.4        0.809337     0.15314
252.5        0.809491    0.153131
252.6        0.809669    0.153244
252.7        0.809731    0.153295
252.8         0.80992    0.153259
252.9         0.80992    0.153259
253           0.80992    0.153259
253.1        0.810088    0.153352
253.2        0.810157    0.153238
253.3        0.810172    0.153239
253.4        0.810437    0.153141
253.5        0.810444    0.153141
253.6        0.810444    0.153141
253.7        0.810605    0.153173
253.8        0.810665    0.153223
253.9        0.810666    0.153223
254          0.810689    0.153224
254.1        0.810784     0.15328
254.2        0.810926    0.153168
254.3        0.811086    0.153219
254.4        0.811136    0.153261
254.5        0.811232    0.153333
254.6        0.811487    0.153268
254.7        0.811564    0.153325
254.8        0.811685     0.15336
254.9        0.811728    0.153308
255          0.811789    0.153313
255.1        0.811935    0.153071
255.2        0.812112     0.15317
255.3        0.812288    0.153043
255.4        0.812288    0.153043
255.5        0.812566    0.152893
255.6        0.812912    0.152857
255.7        0.813001    0.152931
255.8        0.813427    0.152708
255.9        0.813504    0.152773
256          0.813636    0.152714
256.1        0.813827    0.152604
256.2        0.814151    0.152564
256.3        0.814151    0.152564
256.4        0.814187    0.152566
256.5        0.814474     0.15268
256.6        0.814513    0.152713
256.7        0.814534    0.152714
256.8        0.814621    0.152741
256.9        0.814837    0.152768
257          0.814968    0.152587
257.1        0.814998    0.152612
257.2         0.81543    0.152742
257.3        0.815727    0.152683
257.4        0.815952    0.152668
257.5        0.815952    0.152668
257.6        0.816093    0.152678
257.7        0.816093    0.152678
257.8         0.81624      0.1528
257.9        0.816486    0.152993
258          0.816495    0.152979
258.1        0.816622    0.152912
258.2        0.816684    0.152891
258.3        0.816716    0.152917
258.4        0.816944     0.15288
258.5        0.817072    0.152889
258.6        0.817334    0.152916
258.7        0.817429    0.152994
258.8        0.817674    0.152659
258.9        0.817674    0.152659
259          0.818047    0.152739
259.1        0.818104    0.152645
259.2        0.818104    0.152645
259.3        0.818128    0.152661
259.4        0.818513    0.152551
259.5        0.818928    0.151865
259.6        0.819225    0.151984
259.7        0.819499    0.152067
259.8        0.819574    0.152129
259.9        0.819659    0.152198
260          0.819742    0.152228
260.1        0.819819    0.152281
260.2         0.81988    0.152332
260.3        0.820011     0.15221
260.4        0.820126    0.152287
260.5        0.820281    0.152193
260.6         0.82034    0.152147
260.7        0.820362    0.152166
260.8        0.820407    0.152203
260.9        0.820635    0.151828
261          0.820875    0.151713
261.1        0.821117    0.151582
261.2        0.821133    0.151557
261.3        0.821201    0.151614
261.4        0.821427    0.151439
261.5        0.821484    0.151486
261.6        0.821613    0.151418
261.7        0.821829    0.151292
261.8        0.821909    0.151356
261.9        0.822154    0.151276
262          0.822393    0.150881
262.1        0.822666    0.151042
262.2        0.822711    0.150968
262.3         0.82285    0.150978
262.4        0.822981    0.151078
262.5        0.823267    0.151112
262.6        0.823267    0.151112
262.7        0.823391    0.151088
262.8        0.823716    0.151073
262.9        0.823753    0.151041
263          0.824098     0.15093
263.1        0.824309    0.150983
263.2        0.824375    0.150874
263.3        0.824473    0.150955
263.4        0.824473    0.150955
263.5        0.824584    0.150944
263.6        0.824622    0.150947
263.7        0.824622    0.150947
263.8        0.824873    0.150923
263.9        0.824934    0.150973
264          0.825007    0.150864
264.1        0.825195    0.150931
264.2        0.825384    0.151087
264.3        0.825481     0.15114
264.4         0.82558    0.151098
264.5         0.82558    0.151098
264.6        0.825694    0.151184
264.7        0.825871    0.151228
264.8        0.825927     0.15127
264.9        0.826045    0.151306
265          0.826052    0.151295
265.1        0.826192    0.151401
265.2        0.826227    0.151372
265.3        0.826373    0.151485
265.4        0.826619    0.151603
265.5        0.826767    0.151358
265.6        0.826818      0.1514
265.7        0.826818      0.1514
265.8        0.826966    0.151466
265.9        0.827215    0.151561
266          0.827278    0.151609
266.1        0.827278    0.151609
266.2        0.827449    0.151595
266.3        0.827461    0.151604
266.4        0.827546    0.151586
266.5        0.827568     0.15155
266.6        0.827716    0.151635
266.7        0.828145    0.151967
266.8        0.828244    0.152043
266.9          0.8284    0.152169
267          0.828699    0.151927
267.1          0.8288    0.151934
267.2        0.829106    0.152172
267.3         0.82928    0.151961
267.4        0.829341    0.151972
267.5        0.829461    0.152024
267.6        0.829542     0.15203
267.7        0.829565    0.152031
267.8        0.829717    0.151902
267.9        0.829981    0.151805
268          0.830027    0.151729
268.1        0.830193    0.151734
268.2        0.830353    0.151651
268.3        0.830368    0.151665
268.4        0.830453     0.15164
268.5        0.830619    0.151702
268.6        0.830755    0.151516
268.7        0.830792    0.151455
268.8         0.83096    0.151411
268.9        0.831149    0.151332
269          0.831195    0.151369
269.1        0.831358    0.151162
269.2         0.83143    0.151217
269.3        0.831531    0.151294
269.4        0.831633    0.151193
269.5        0.831645    0.151203
269.6        0.831786    0.151056
269.7        0.831981    0.150896
269.8        0.832065    0.150868
269.9         0.83211    0.150906
270          0.832242    0.150688
270.1        0.832335    0.150764
270.2        0.832463    0.150818
270.3        0.832634    0.150675
270.4        0.832776    0.150708
270.5        0.832776    0.150708
270.6        0.832864    0.150564
270.7         0.83297    0.150651
270.8        0.833122    0.150632
270.9        0.833122    0.150632
271          0.833286    0.150674
271.1        0.833286    0.150674
271.2        0.833629    0.150958
271.3        0.833875    0.151078
271.4         0.83398    0.151022
271.5         0.83398    0.151022
271.6        0.834233     0.15086
271.7        0.834297    0.150909
271.8        0.834389    0.150839
271.9        0.834575    0.150988
272          0.834633    0.150973
272.1        0.834633    0.150973
272.2        0.834824    0.151051
272.3        0.834915    0.151073
272.4         0.83493    0.151085
272.5         0.83493    0.151085
272.6        0.835155    0.151072
272.7        0.835233    0.151131
272.8        0.835531    0.151115
272.9          0.8358    0.151196
273          0.835998     0.15136
273.1        0.836005    0.151366
273.2        0.836501    0.151377
273.3        0.836668    0.151438
273.4        0.836668    0.151438
273.5        0.836993    0.151174
273.6        0.837346    0.150961
273.7        0.837428    0.151029
273.8        0.837492    0.151033
273.9        0.837492    0.151033
274          0.837729    0.151091
274.1        0.837729    0.151091
274.2         0.83808    0.151202
274.3        0.838325    0.151341
274.4        0.838325    0.151341
274.5        0.838535    0.151355
274.6        0.838605    0.151413
274.7        0.838792    0.151164
274.8        0.838903    0.151171
274.9        0.839026    0.151183
275          0.839026    0.151183
275.1        0.839568    0.151093
275.2        0.839624    0.151002
275.3        0.839706    0.151035
275.4        0.839793    0.151108
275.5        0.840002    0.150828
275.6        0.840084    0.150833
275.7        0.840242    0.150771
275.8        0.840242    0.150771
275.9         0.84026    0.150742
276          0.840277    0.150712
276.1        0.840324    0.150635
276.2        0.840467    0.150611
276.3        0.840557    0.150617
276.4        0.840557    0.150617
276.5        0.840703    0.150662
276.6        0.840786    0.150631
276.7        0.840819    0.150658
276.8        0.840982    0.150409
276.9        0.841176    0.150333
277          0.841275    0.150414
277.1        0.841275    0.150414
277.2        0.841546    0.150022
277.3        0.841633    0.150028
277.4        0.841727    0.149889
277.5        0.841813     0.14996
277.6        0.841952    0.149928
277.7        0.842009    0.149834
277.8        0.842067    0.149838
277.9        0.842163    0.149831
278          0.842163    0.149831
278.1        0.842248    0.149867
278.2        0.842248    0.149867
278.3        0.842497    0.150056
278.4        0.842497    0.150056
278.5        0.842737    0.150148
278.6        0.842834    0.150221
278.7        0.842977    0.150071
278.8        0.842977    0.150071
278.9         0.84306    0.150141
279          0.843282    0.149911
279.1        0.843433    0.149689
279.2        0.843528    0.149765
279.3        0.843623    0.149846
279.4        0.843773    0.149763
279.5        0.844023    0.149621
279.6         0.84406    0.149623
279.7        0.844182    0.149422
279.8        0.844272    0.149444
279.9        0.844518    0.149321
280          0.844518    0.149321
280.1        0.844723    0.149387
280.2         0.84484    0.149403
280.3         0.84484    0.149403
280.4         0.84504    0.149506
280.5        0.845339    0.149628
280.6        0.845699    0.149722
280.7        0.845812    0.149712
280.8        0.845905    0.149687
280.9        0.845933    0.149689
281          0.846021    0.149755
281.1        0.846245    0.149918
281.2        0.846245    0.149918
281.3        0.846372    0.150012
281.4        0.846481    0.149949
281.5        0.846505     0.14991
281.6         0.84669    0.149994
281.7        0.846729    0.149997
281.8        0.846815    0.149854
281.9        0.846837    0.149872
282          0.846857    0.149839
282.1        0.847073    0.150009
282.2        0.847124    0.149972
282.3        0.847296    0.149996
282.4        0.847325    0.150021
282.5        0.847483    0.150138
282.6        0.847483    0.150138
282.7        0.847657     0.14998
282.8        0.847838    0.149992
282.9         0.84791    0.150052
283          0.847992    0.150088
283.1        0.848055    0.150135
283.2        0.848105    0.150138
283.3        0.848279    0.150238
283.4        0.848434    0.150295
283.5        0.848562    0.150321
283.6          0.8487    0.150364
283.7          0.8487    0.150364
283.8        0.848754    0.150337
283.9        0.848943    0.150482
284          0.849063    0.150282
284.1         0.84974    0.149843
284.2        0.849931    0.149885
284.3        0.850044    0.149864
284.4        0.850044    0.149864
284.5         0.85008    0.149866
284.6        0.850417     0.15013
284.7        0.850533    0.149938
284.8        0.850715    0.149725
284.9        0.850718    0.149725
285          0.851237    0.148866
285.1        0.851551    0.149106
285.2        0.851551    0.149106
285.3        0.851619     0.14909
285.4        0.851619     0.14909
285.5        0.851677    0.149139
285.6        0.851785    0.149075
285.7        0.851785    0.149075
285.8        0.852017    0.149076
285.9        0.852017    0.149076
286          0.852259     0.14916
286.1        0.852318    0.149191
286.2        0.852529     0.14936
286.3        0.852637    0.149181
286.4        0.852735    0.149243
286.5        0.852735    0.149243
286.6        0.852815    0.149303
286.7        0.852914    0.149309
286.8        0.853145    0.149379
286.9        0.853145    0.149379
287          0.853332    0.149462
287.1        0.853607    0.149516
287.2        0.853865    0.149633
287.3        0.854116     0.14949
287.4        0.854172    0.149494
287.5        0.854348    0.149587
287.6         0.85474    0.149492
287.7        0.854877     0.14955
287.8        0.855047    0.149571
287.9         0.85524    0.149578
288          0.855564    0.149643
288.1        0.855765    0.149675
288.2         0.85602    0.149876
288.3        0.856154     0.14997
288.4        0.856154     0.14997
288.5        0.856291    0.149921
288.6         0.85646    0.149943
288.7        0.856705    0.149763
288.8        0.856792    0.149769
288.9        0.857052    0.149831
289          0.857712    0.150158
289.1        0.857749    0.150097
289.2        0.857749    0.150097
289.3         0.85835     0.15027
289.4        0.858744    0.150225
289.5        0.859032    0.149845
289.6        0.859235    0.149779
289.7        0.859318    0.149849
289.8        0.859372     0.14976
289.9        0.859623    0.149729
290           0.85969    0.149618
290.1         0.85969    0.149618
290.2        0.859843    0.149741
290.3        0.859843    0.149741
290.4        0.860054    0.149546
290.5        0.860149    0.149553
290.6        0.860276    0.149555
290.7        0.860317    0.149486
290.8        0.860396    0.149357
290.9        0.860649    0.149509
291          0.860772    0.149305
291.1        0.860772    0.149305
291.2        0.860959    0.149394
291.3        0.860959    0.149394
291.4        0.861128    0.149457
291.5        0.861286     0.14924
291.6        0.861286     0.14924
291.7        0.861384    0.149247
291.8        0.861449    0.149141
291.9        0.861493    0.149178
292          0.861587    0.149207
292.1        0.861695    0.149259
292.2        0.861901    0.149415
292.3        0.862043    0.149534
292.4        0.862295     0.14964
292.5        0.862338    0.149569
292.6        0.862445    0.149658
292.7        0.862702    0.149633
292.8        0.862832    0.149682
292.9        0.862965    0.149791
293          0.863162    0.149956
293.1        0.863347    0.149861
293.2        0.863453    0.149922
293.3        0.863453    0.149922
293.4        0.863565    0.149746
293.5        0.863604    0.149682
293.6        0.863788    0.149727
293.7        0.863788    0.149727
293.8        0.863886    0.149565
293.9        0.864003    0.149439
294          0.864272    0.149591
294.1        0.864392    0.149394
294.2        0.864392    0.149394
294.3         0.86454    0.149512
294.4        0.864562    0.149513
294.5        0.864631    0.149571
294.6        0.864727    0.149526
294.7        0.864771    0.149558
294.8        0.864828    0.149607
294.9        0.864962    0.149617
295          0.864962    0.149617
295.1        0.865162    0.149413
295.2        0.865191    0.149416
295.3        0.865393    0.149528
295.4        0.865609      0.1497
295.5         0.86569    0.149759
295.6        0.865893    0.149814
295.7         0.86606    0.149762
295.8         0.86606    0.149762
295.9        0.866148    0.149827
296          0.866312    0.149724
296.1        0.866449    0.149712
296.2        0.866549    0.149767
296.3        0.866607     0.14981
296.4        0.866769    0.149712
296.5        0.866829    0.149613
296.6         0.86711    0.149736
296.7        0.867219    0.149724
296.8        0.867346    0.149762
296.9        0.867488    0.149798
297           0.86758    0.149875
297.1        0.867886    0.149808
297.2        0.868049     0.14988
297.3        0.868049     0.14988
297.4        0.868446    0.149627
297.5        0.868765    0.149569
297.6        0.868944    0.149664
297.7        0.869022    0.149721
297.8        0.869112    0.149728
297.9        0.869257    0.149574
298          0.869315    0.149578
298.1        0.869763    0.148836
298.2        0.870001    0.148722
298.3        0.870129    0.148731
298.4        0.870206    0.148695
298.5        0.870367    0.148678
298.6        0.870446    0.148745
298.7        0.870446    0.148745
298.8        0.870485     0.14868
298.9        0.870581     0.14867
299          0.870759     0.14864
299.1        0.870811    0.148554
299.2        0.870886    0.148559
299.3        0.870961    0.148623
299.4        0.871171    0.148275
299.5        0.871289    0.148308
299.6        0.871495    0.148165
299.7        0.871695    0.148324
299.8        0.871695    0.148324
299.9        0.871745    0.148241
300          0.871828    0.148104
300.1        0.872113    0.147917
300.2        0.872209    0.147999
300.3        0.872365    0.148011
300.4        0.872419    0.148057
300.5        0.872656    0.147831
300.6        0.872656    0.147831
300.7        0.872656    0.147831
300.8        0.872941    0.147944
300.9        0.873208    0.148172
301          0.873518    0.147659
301.1        0.873781    0.147389
301.2        0.873781    0.147389
301.3        0.874036    0.147411
301.4        0.874128    0.147477
301.5        0.874273    0.147408
301.6        0.874355    0.147468
301.7        0.874409     0.14738
301.8         0.87455    0.147412
301.9        0.874657    0.147387
302           0.87472    0.147284
302.1        0.875096     0.14723
302.2        0.875147    0.147145
302.3        0.875195    0.147148
302.4        0.875369    0.147235
302.5         0.87578    0.147382
302.6         0.87578    0.147382
302.7        0.875971    0.147215
302.8        0.876391    0.147065
302.9        0.876391    0.147065
303          0.876579     0.14713
303.1         0.87706    0.146684
303.2        0.877194    0.146713
303.3        0.877196    0.146714
303.4        0.877222    0.146716
303.5        0.877222    0.146716
303.6        0.877383    0.146695
303.7        0.877456    0.146758
303.8        0.877601     0.14681
303.9        0.877656    0.146856
304          0.877764    0.146805
304.1        0.878013    0.146858
304.2        0.878151    0.146776
304.3        0.878238    0.146851
304.4        0.878444    0.146829
304.5        0.878521    0.146834
304.6        0.878634    0.146856
304.7        0.878762    0.146644
304.8        0.879051    0.146827
304.9        0.879334    0.147044
305           0.87939    0.146952
305.1        0.879433    0.146894
305.2        0.879486    0.146939
305.3        0.879486    0.146939
305.4        0.880053    0.146178
305.5        0.880173    0.146209
305.6        0.880201    0.146229
305.7        0.880515    0.146132
305.8        0.880722    0.145902
305.9        0.880872    0.145963
306          0.881229    0.145987
306.1        0.881449     0.14609
306.2        0.881449     0.14609
306.3        0.881913    0.145951
306.4        0.882155    0.146055
306.5        0.882276    0.146063
306.6        0.882594    0.146154
306.7        0.882721    0.146217
306.8        0.883074    0.146204
306.9        0.883132    0.146246
307          0.883224    0.146174
307.1        0.883359    0.146183
307.2        0.883708    0.145982
307.3        0.883902    0.146133
307.4        0.883955    0.146045
307.5        0.884036    0.146098
307.6        0.884261    0.146018
307.7        0.884507    0.146041
307.8        0.884572    0.146096
307.9        0.884655    0.145966
308          0.884729     0.14603
308.1        0.884812      0.1461
308.2        0.884864    0.146104
308.3        0.885293    0.145827
308.4         0.88545    0.145567
308.5        0.885833    0.145313
308.6        0.886219    0.145135
308.7        0.886421     0.14515
308.8        0.886687    0.144943
308.9         0.88692    0.144557
309           0.88692    0.144557
309.1        0.887067    0.144337
309.2        0.887153    0.144412
309.3        0.887275    0.144318
309.4         0.88738     0.14436
309.5         0.88738     0.14436
309.6         0.88738     0.14436
309.7        0.887538    0.144271
309.8        0.887649    0.144279
309.9         0.88768    0.144305
310          0.887844    0.144375
310.1        0.887917    0.144438
310.2        0.887917    0.144438
310.3        0.887982    0.144331
310.4        0.888246    0.144551
310.5         0.88843    0.144491
310.6         0.88843    0.144491
310.7        0.888597    0.144504
310.8        0.888597    0.144504
310.9         0.88888    0.144576
311          0.888986    0.144653
311.1        0.889176    0.144667
311.2        0.889259    0.144528
311.3        0.889353    0.144513
311.4        0.889535    0.144626
311.5          0.8896    0.144519
311.6        0.889753     0.14463
311.7        0.889753     0.14463
311.8        0.889949    0.144558
311.9        0.890131    0.144532
312          0.890131    0.144532
312.1        0.890161    0.144484
312.2        0.890267    0.144534
312.3        0.890739     0.14467
312.4        0.890833    0.144677
312.5         0.89085    0.144648
312.6        0.890974     0.14459
312.7        0.890974     0.14459
312.8        0.891305    0.144711
312.9        0.891324    0.144726
313          0.891545    0.144627
313.1        0.891679     0.14471
313.2        0.891765    0.144567
313.3        0.891765    0.144567
313.4        0.892011    0.144569
313.5         0.89204    0.144522
313.6        0.892228    0.144673
313.7        0.892487    0.144847
313.8        0.892487    0.144847
313.9        0.892643    0.144975
314          0.892842    0.144794
314.1        0.892842    0.144794
314.2        0.893132    0.144976
314.3        0.893132    0.144976
314.4        0.893254    0.144884
314.5        0.893254    0.144884
314.6        0.893409    0.144878
314.7        0.893493    0.144738
314.8        0.893667    0.144728
314.9        0.893727    0.144755
315          0.893865    0.144611
315.1        0.894053    0.144418
315.2        0.894252    0.144416
315.3        0.894439     0.14444
315.4        0.894548    0.144394
315.5        0.894548    0.144394
315.6        0.894874    0.144333
315.7         0.89497    0.144356
315.8        0.895229    0.144188
315.9        0.895392    0.144199
316          0.895779    0.143896
316.1        0.895779    0.143896
316.2        0.895845    0.143787
316.3        0.896043      0.1439
316.4         0.89621    0.143838
316.5         0.89621    0.143838
316.6        0.896251     0.14377
316.7         0.89657    0.143662
316.8         0.89657    0.143662
316.9        0.896706     0.14376
317          0.896756    0.143755
317.1        0.896822    0.143786
317.2         0.89694     0.14384
317.3        0.896955    0.143853
317.4        0.896997    0.143783
317.5        0.897097    0.143681
317.6        0.897151    0.143721
317.7        0.897151    0.143721
317.8        0.897398     0.14378
317.9        0.897435     0.14372
318          0.897587    0.143805
318.1        0.897587    0.143805
318.2        0.897754    0.143817
318.3        0.897926    0.143951
318.4        0.898021    0.143896
318.5        0.898199    0.144037
318.6        0.898354     0.14378
318.7        0.898427    0.143786
318.8        0.898457    0.143792
318.9        0.898524     0.14384
319          0.898689    0.143957
319.1        0.898689    0.143957
319.2        0.898918    0.143987
319.3        0.898968    0.143991
319.4        0.899063    0.143997
319.5        0.899352    0.143605
319.6        0.899352    0.143605
319.7        0.899475     0.14365
319.8        0.899595    0.143452
319.9        0.899804    0.143206
320          0.899906    0.143076
320.1        0.900082    0.143204
320.2        0.900142    0.143105
320.3        0.900267    0.143212
320.4        0.900323    0.143216
320.5        0.900441    0.143059
320.6        0.900539    0.143119
320.7        0.900774     0.14332
320.8        0.900888    0.143328
320.9        0.901298    0.143067
321          0.901405    0.143074
321.1         0.90156    0.143143
321.2        0.901658    0.143126
321.3        0.901702    0.143138
321.4        0.901732    0.143163
321.5        0.902123    0.143221
321.6        0.902274    0.142971
321.7        0.902476    0.142802
321.8        0.902667    0.142606
321.9        0.902767    0.142678
322          0.902767    0.142678
322.1        0.902859    0.142685
322.2        0.903102    0.142751
322.3         0.90316    0.142801
322.4        0.903275     0.14261
322.5        0.903399    0.142629
322.6        0.903576    0.142488
322.7         0.90387    0.142629
322.8         0.90387    0.142629
322.9        0.903948    0.142577
323          0.904032     0.14265
323.1        0.904032     0.14265
323.2        0.904083    0.142565
323.3        0.904218    0.142676
323.4        0.904264     0.14268
323.5        0.904437    0.142577
323.6          0.9045    0.142631
323.7          0.9048    0.142686
323.8         0.90497    0.142698
323.9         0.90508    0.142744
324          0.905102    0.142707
324.1         0.90521    0.142715
324.2         0.90521    0.142715
324.3        0.905429    0.142746
324.4        0.905483    0.142655
324.5        0.905531    0.142689
324.6        0.905559    0.142643
324.7        0.905679     0.14273
324.8        0.905704    0.142752
324.9        0.905914    0.142857
325          0.906206    0.142375
325.1        0.906408    0.142487
325.2        0.906408    0.142487
325.3        0.906479    0.142369
325.4        0.906508     0.14239
325.5        0.906644    0.142348
325.6        0.906918    0.142045
325.7        0.907257    0.141803
325.8          0.9075    0.141745
325.9         0.90756     0.14175
326          0.907682    0.141759
326.1        0.907877    0.141755
326.2        0.907877    0.141755
326.3        0.908036    0.141888
326.4        0.908323    0.141633
326.5         0.90887     0.14103
326.6         0.90899    0.141039
326.7        0.909277    0.140927
326.8        0.909277    0.140927
326.9        0.909312    0.140952
327          0.909432    0.140754
327.1        0.909581    0.140835
327.2        0.909581    0.140835
327.3        0.909801    0.140836
327.4        0.909928    0.140812
327.5        0.909928    0.140812
327.6        0.909965    0.140838
327.7        0.910041    0.140844
327.8        0.910277    0.140676
327.9         0.91038     0.14075
328          0.910692    0.140627
328.1        0.910738     0.14066
328.2        0.910867     0.14054
328.3        0.911021    0.140505
328.4        0.911196    0.140343
328.5        0.911334    0.140463
328.6        0.911466     0.14058
328.7        0.911647    0.140538
328.8        0.911773    0.140649
328.9        0.912017    0.140621
329          0.912017    0.140621
329.1         0.91224     0.14059
329.2         0.91234    0.140597
329.3        0.912463    0.140395
329.4        0.912551     0.14047
329.5        0.912696    0.140572
329.6        0.912917    0.140499
329.7        0.913064    0.140569
329.8        0.913064    0.140569
329.9        0.913292    0.140567
330          0.913382    0.140646
330.1        0.913619    0.140839
330.2        0.913745    0.140631
330.3        0.913795    0.140634
330.4        0.913959    0.140652
330.5        0.913959    0.140652
330.6        0.914097    0.140444
330.7        0.914097    0.140444
330.8        0.914309    0.140227
330.9        0.914527    0.140124
331          0.914611    0.140182
331.1        0.914611    0.140182
331.2        0.914744    0.140106
331.3        0.914805     0.14011
331.4        0.914925    0.139913
331.5        0.915215    0.139777
331.6        0.915561     0.13976
331.7        0.915586    0.139782
331.8        0.915789    0.139447
331.9        0.915871    0.139452
332          0.916065    0.139596
332.1        0.916291    0.139727
332.2        0.916396    0.139598
332.3        0.916396    0.139598
332.4        0.916641    0.139384
332.5        0.916641    0.139384
332.6        0.916896    0.139355
332.7        0.917059    0.139303
332.8        0.917309    0.139322
332.9        0.917358    0.139242
333          0.917454    0.139248
333.1        0.917512    0.139288
333.2         0.91761    0.139126
333.3        0.917774    0.139043
333.4        0.917807    0.139067
333.5        0.917904    0.139073
333.6        0.918146    0.139076
333.7        0.918362    0.139179
333.8        0.918362    0.139179
333.9        0.918489     0.13897
334          0.918703    0.138873
334.1        0.918703    0.138873
334.2        0.918813     0.13888
334.3        0.918868    0.138918
334.4        0.919031    0.138667
334.5        0.919242    0.138653
334.6        0.919559    0.138575
334.7        0.919683    0.138663
334.8        0.919827    0.138612
334.9        0.919955    0.138585
335          0.920058    0.138415
335.1        0.920167    0.138512
335.2        0.920353    0.138587
335.3        0.920512    0.138454
335.4        0.920775    0.138297
335.5        0.920836    0.138351
335.6        0.920912    0.138355
335.7        0.921045    0.138465
335.8        0.921212     0.13819
335.9        0.921518    0.138117
336          0.921518    0.138117
336.1        0.921582    0.138161
336.2        0.921829    0.138034
336.3        0.921861    0.138057
336.4        0.921887    0.138059
336.5        0.922051    0.137994
336.6        0.922241    0.137948
336.7        0.922412     0.13791
336.8        0.922793    0.138002
336.9        0.922923    0.137877
337           0.92298    0.137784
337.1        0.923115    0.137832
337.2        0.923307    0.137967
337.3        0.923463    0.138077
337.4        0.923561    0.138045
337.5        0.923787    0.138227
337.6        0.923835    0.138149
337.7        0.923862    0.138172
337.8         0.92416    0.138097
337.9        0.924553    0.137697
338           0.92519     0.13693
338.1        0.925317    0.136968
338.2        0.925391    0.137033
338.3         0.92551     0.13705
338.4        0.925604    0.137056
338.5        0.925759    0.137174
338.6        0.925823    0.137178
338.7        0.925892    0.137226
338.8         0.92608    0.137195
338.9        0.926197     0.13726
339           0.92673    0.136635
339.1        0.927082    0.136846
339.2        0.927362    0.136383
339.3        0.927365    0.136384
339.4         0.92743    0.136388
339.5         0.92785    0.136314
339.6         0.92785    0.136314
339.7        0.927971     0.13637
339.8         0.92805    0.136426
339.9        0.928285     0.13655
340          0.928331    0.136473
340.1        0.928399    0.136478
340.2        0.928718    0.136541
340.3        0.928828     0.13636
340.4        0.928953    0.136368
340.5         0.92924    0.136326
340.6        0.929512    0.136417
340.7        0.929787    0.136137
340.8        0.929905    0.136223
340.9        0.929905    0.136223
341          0.930167    0.136308
341.1        0.930233    0.136366
341.2        0.930431    0.136469
341.3        0.930487    0.136473
341.4        0.930516    0.136498
341.5        0.930516    0.136498
341.6         0.93058    0.136393
341.7        0.930643    0.136438
341.8        0.930812    0.136376
341.9        0.930851    0.136404
342           0.93087    0.136374
342.1        0.930964    0.136457
342.2        0.931074    0.136464
342.3        0.931217    0.136473
342.4        0.931359    0.136474
342.5        0.931442    0.136547
342.6        0.931442    0.136547
342.7        0.931442    0.136547
342.8        0.931645      0.1367
342.9        0.931979     0.13636
343          0.932146    0.136492
343.1        0.932271    0.136286
343.2        0.932415    0.136181
343.3        0.932415    0.136181
343.4        0.932502    0.136255
343.5        0.932705    0.136062
343.6        0.932826    0.136095
343.7        0.932826    0.136095
343.8        0.932894    0.136155
343.9        0.932975    0.136064
344          0.933125    0.136181
344.1        0.933444    0.136365
344.2        0.933737    0.136185
344.3        0.933818    0.136257
344.4        0.933818    0.136257
344.5        0.934005    0.136268
344.6        0.934398    0.136132
344.7        0.934635    0.135982
344.8        0.934843    0.136078
344.9        0.935056      0.1362
345          0.935205    0.136249
345.1        0.935316    0.136327
345.2        0.935404    0.136405
345.3        0.935768    0.136077
345.4        0.936002      0.1361
345.5        0.936091    0.135952
345.6        0.936277     0.13607
345.7        0.936489    0.136049
345.8        0.936489    0.136049
345.9        0.936722     0.13623
346           0.93698    0.135987
346.1        0.937112    0.135942
346.2        0.937431     0.13603
346.3        0.937431     0.13603
346.4        0.937838    0.135839
346.5        0.937901    0.135843
346.6        0.938089    0.135773
346.7        0.938089    0.135773
346.8        0.938255     0.13592
346.9        0.938329    0.135925
347          0.938461    0.135707
347.1        0.938848    0.135837
347.2        0.938848    0.135837
347.3        0.939028    0.135673
347.4        0.939081    0.135676
347.5        0.939173    0.135751
347.6        0.939249    0.135625
347.7        0.939274    0.135627
347.8        0.939549    0.135635
347.9        0.939634    0.135711
348          0.939969      0.1353
348.1        0.939993    0.135321
348.2        0.940068    0.135388
348.3        0.940433    0.135438
348.4        0.940433    0.135438
348.5        0.940678    0.135302
348.6        0.940801    0.135412
348.7         0.94088    0.135467
348.8        0.941049    0.135328
348.9        0.941197    0.135441
349          0.941197    0.135441
349.1        0.941323    0.135295
349.2        0.941547    0.135095
349.3        0.941904    0.134761
349.4        0.942069    0.134883
349.5        0.942162    0.134834
349.6        0.942287    0.134726
349.7        0.942287    0.134726
349.8        0.942641    0.134698
349.9        0.943102    0.134365
350          0.943102    0.134365
350.1        0.943102    0.134365
350.2        0.943224    0.134473
350.3        0.943224    0.134473
350.4        0.943824    0.134125
350.5         0.94415    0.133807
350.6        0.944221     0.13381
350.7        0.944352    0.133902
350.8        0.944533       0.134
350.9        0.944709    0.134073
351          0.945064     0.13371
351.1        0.945151    0.133787
351.2        0.945151    0.133787
351.3        0.945625    0.133908
351.4        0.945787    0.134022
351.5        0.945933    0.134036
351.6        0.945989     0.13404
351.7        0.946107    0.134047
351.8         0.94619    0.134114
351.9        0.946325    0.134191
352          0.946419    0.134197
352.1        0.946624    0.133858
352.2        0.946679    0.133862
352.3         0.94671    0.133864
352.4        0.947031    0.133648
352.5        0.947088    0.133652
352.6        0.947088    0.133652
352.7        0.947281    0.133488
352.8        0.947468    0.133639
352.9        0.947495    0.133594
353          0.947495    0.133594
353.1        0.947753    0.133528
353.2        0.947811    0.133531
353.3        0.948037     0.13328
353.4        0.948134    0.133286
353.5        0.948463    0.133222
353.6        0.948689    0.133055
353.7         0.94876    0.133104
353.8        0.949118     0.13325
353.9        0.949297    0.133183
354          0.949353    0.133187
354.1        0.949556     0.13313
354.2        0.949919    0.132746
354.3        0.949919    0.132746
354.4        0.950012    0.132829
354.5        0.950084    0.132892
354.6        0.950302    0.132679
354.7         0.95039    0.132704
354.8        0.950699    0.132774
354.9        0.950886     0.13252
355          0.951181    0.132456
355.1        0.951181    0.132456
355.2        0.951299    0.132489
355.3        0.951299    0.132489
355.4          0.9515     0.13225
355.5        0.951737    0.132138
355.6        0.951737    0.132138
355.7        0.951989    0.132313
355.8        0.952107    0.132249
355.9        0.952107    0.132249
356          0.952487    0.132195
356.1        0.952597    0.132271
356.2        0.952962    0.132162
356.3        0.953079    0.132049
356.4        0.953238    0.132071
356.5        0.953346    0.131964
356.6        0.953421     0.13184
356.7        0.953421     0.13184
356.8        0.953421     0.13184
356.9        0.953685    0.132045
357          0.953769    0.131905
357.1        0.953769    0.131905
357.2        0.953914    0.131796
357.3        0.954263    0.131445
357.4        0.954472    0.131361
357.5        0.954634    0.131408
357.6        0.954864    0.131383
357.7        0.954883    0.131385
357.8        0.955004     0.13121
357.9        0.955194    0.131355
358          0.955323    0.131439
358.1         0.95555    0.131377
358.2        0.955733    0.131076
358.3        0.955733    0.131076
358.4        0.955771    0.131102
358.5        0.955841    0.131106
358.6        0.956056    0.130934
358.7        0.956248    0.131011
358.8         0.95635    0.130843
358.9         0.95642    0.130727
359          0.956608    0.130582
359.1        0.956868    0.130663
359.2        0.956868    0.130663
359.3        0.957292    0.130547
359.4        0.957456    0.130276
359.5        0.957507    0.130312
359.6         0.95772    0.130127
359.7        0.957905    0.130209
359.8        0.958282    0.129586
359.9        0.958409    0.129699
360          0.958544    0.129757
360.1        0.958698    0.129515
360.2        0.958752    0.129563
360.3        0.959025    0.129145
360.4        0.959151    0.128936
360.5        0.959355    0.129016
360.6        0.959408    0.128928
360.7        0.959425     0.12894
360.8        0.959517    0.129022
360.9        0.959694    0.129173
361          0.959718    0.129134
361.1        0.959718    0.129134
361.2         0.95995    0.128874
361.3         0.96014    0.128783
361.4        0.960506    0.128673
361.5        0.960579    0.128553
361.6        0.960688    0.128457
361.7        0.960871    0.128498
361.8        0.960936    0.128502
361.9        0.961125    0.128653
362          0.961267    0.128452
362.1        0.961267    0.128452
362.2        0.961429    0.128502
362.3        0.961651    0.128339
362.4        0.961804    0.128349
362.5        0.961842    0.128375
362.6        0.961977    0.128151
362.7        0.962079    0.127983
362.8        0.962171    0.128065
362.9        0.962171    0.128065
363          0.962225    0.127977
363.1        0.962372    0.128024
363.2        0.962598    0.127836
363.3        0.963069    0.127176
363.4        0.963189    0.126979
363.5        0.963289     0.12694
363.6        0.963361    0.127005
363.7        0.963398    0.127007
363.8        0.963485    0.127067
363.9        0.963553    0.127127
364          0.963692    0.127039
364.1        0.963806    0.127142
364.2        0.963874    0.127204
364.3        0.964137     0.12731
364.4        0.964265    0.127292
364.5        0.964401    0.127068
364.6        0.964672    0.126743
364.7        0.964801    0.126859
364.8        0.965019    0.126958
364.9        0.965098    0.126828
365          0.965301    0.126881
365.1        0.965633    0.126485
365.2        0.966177    0.126065
365.3        0.966407    0.125906
365.4        0.966407    0.125906
365.5        0.966536    0.125856
365.6        0.966819    0.126085
365.7        0.966888     0.12609
365.8        0.966995    0.125914
365.9        0.967192    0.125963
366          0.967235    0.125967
366.1        0.967345    0.125906
366.2        0.967345    0.125906
366.3        0.967697    0.126002
366.4         0.96777    0.125882
366.5        0.967849    0.125953
366.6        0.967992    0.125716
366.7        0.968292    0.125901
366.8        0.968355    0.125797
366.9        0.968607    0.125739
367          0.968988    0.125537
367.1        0.969513    0.125288
367.2        0.969618    0.125296
367.3        0.969983    0.125006
367.4        0.969983    0.125006
367.5        0.970025    0.125044
367.6        0.970172    0.124802
367.7        0.970358    0.124676
367.8        0.970778    0.124265
367.9        0.971019    0.123932
368          0.971191    0.124063
368.1        0.971191    0.124063
368.2        0.971547    0.123476
368.3        0.971937    0.123553
368.4        0.971937    0.123553
368.5        0.972211    0.123338
368.6        0.972211    0.123338
368.7        0.972394    0.123356
368.8        0.972487    0.123417
368.9        0.972617    0.123336
369           0.97275    0.123206
369.1         0.97275    0.123206
369.2        0.972871    0.123139
369.3        0.972943    0.123187
369.4        0.973119      0.1232
369.5        0.973199    0.123274
369.6        0.973199    0.123274
369.7        0.973304    0.123281
369.8        0.973534    0.123181
369.9        0.973602    0.123234
370          0.973821    0.123155
370.1        0.973907    0.123014
370.2        0.974103    0.122885
370.3        0.974103    0.122885
370.4        0.974365    0.122953
370.5        0.974449     0.12303
370.6        0.974611    0.123074
370.7        0.974611    0.123074
370.8        0.974837    0.122954
370.9        0.974837    0.122954
371          0.975096    0.123147
371.1         0.97527    0.123011
371.2        0.975356     0.12287
371.3        0.975437    0.122925
371.4        0.975643    0.123022
371.5        0.976018    0.122763
371.6        0.976018    0.122763
371.7        0.976442    0.122272
371.8        0.976572    0.122359
371.9        0.976674    0.122365
372          0.976831    0.122492
372.1        0.977172    0.122247
372.2        0.977358     0.12194
372.3         0.97773    0.121647
372.4         0.97773    0.121647
372.5        0.977779     0.12168
372.6        0.978077    0.121412
372.7        0.978281    0.121078
372.8         0.97839    0.121107
372.9        0.978526    0.120885
373          0.978526    0.120885
373.1        0.978691    0.120976
373.2        0.978691    0.120976
373.3        0.978954    0.120891
373.4        0.979021    0.120936
373.5        0.979103    0.120801
373.6        0.979103    0.120801
373.7        0.979197    0.120863
373.8        0.979421    0.120495
373.9        0.979595    0.120588
374          0.979595    0.120588
374.1        0.979709    0.120594
374.2        0.979763    0.120505
374.3        0.979919    0.120377
374.4        0.980032    0.120481
374.5        0.980098    0.120525
374.6        0.980667    0.120576
374.7        0.980791    0.120372
374.8        0.980869    0.120425
374.9        0.980869    0.120425
375          0.981094    0.120525
375.1        0.981094    0.120525
375.2         0.98161    0.120163
375.3        0.981755    0.119989
375.4        0.981781    0.120006
375.5        0.982063    0.120037
375.6        0.982141     0.11991
375.7        0.982224    0.119914
375.8        0.982254    0.119943
375.9         0.98261    0.119954
376          0.982688    0.119958
376.1        0.982764    0.120009
376.2        0.982986    0.119905
376.3        0.983162     0.11979
376.4        0.983299    0.119721
376.5        0.983406    0.119821
376.6        0.983534    0.119779
376.7        0.983599    0.119782
376.8        0.983789     0.11981
376.9        0.983876    0.119869
377          0.984207    0.119621
377.1        0.984319    0.119696
377.2        0.984458     0.11979
377.3        0.984684    0.119861
377.4        0.984764    0.119864
377.5        0.985002    0.119889
377.6         0.98504    0.119923
377.7        0.985272    0.119994
377.8        0.985423        0.12
377.9        0.985521    0.119838
378          0.985679    0.119983
378.1        0.985974    0.119837
378.2        0.985974    0.119837
378.3        0.986089    0.119648
378.4        0.986125    0.119649
378.5        0.986277    0.119789
378.6        0.986348    0.119673
378.7        0.986473    0.119682
378.8        0.986509    0.119684
378.9         0.98677    0.119694
379           0.98677    0.119694
379.1         0.98677    0.119694
379.2        0.986806    0.119635
379.3        0.987213    0.119298
379.4        0.987303    0.119381
379.5        0.987376     0.11926
379.6        0.987662    0.119161
379.7        0.987771    0.119166
379.8        0.987965    0.119263
379.9        0.988025    0.119303
380          0.988025    0.119303
380.1        0.988025    0.119303
380.2        0.988221    0.119146
380.3        0.988317    0.119234
380.4        0.988346    0.119235
380.5        0.988424    0.119107
380.6        0.988974    0.118639
380.7        0.989162    0.118452
380.8        0.989274    0.118555
380.9        0.989398    0.118665
381          0.989683     0.11873
381.1        0.989683     0.11873
381.2        0.989892    0.118556
381.3        0.989989     0.11856
381.4        0.990075    0.118419
381.5         0.99026    0.118449
381.6        0.990332    0.118516
381.7         0.99039    0.118554
381.8        0.990557     0.11864
381.9        0.990796    0.118247
382           0.99098    0.118362
382.1        0.991109    0.118448
382.2        0.991109    0.118448
382.3        0.991189    0.118432
382.4        0.991468    0.118562
382.5        0.991763    0.118466
382.6        0.992205    0.118101
382.7        0.992321    0.118184
382.8        0.992321    0.118184
382.9        0.992478    0.118188
383          0.992478    0.118188
383.1         0.99257    0.118251
383.2        0.992624    0.118253
383.3        0.992667    0.118183
383.4        0.992749    0.118259
383.5        0.993023     0.11798
383.6        0.993199    0.118116
383.7        0.993199    0.118116
383.8        0.993342    0.118205
383.9        0.993415    0.118084
384          0.993553     0.11809
384.1        0.994353    0.117903
384.2        0.994353    0.117903
384.3        0.994445    0.117964
384.4        0.994827    0.117605
384.5        0.994827    0.117605
384.6        0.995062    0.117536
384.7        0.995234    0.117608
384.8        0.995332    0.117674
384.9        0.995706    0.117336
385          0.995744    0.117371
385.1        0.995993    0.117415
385.2         0.99613    0.117422
385.3        0.996504    0.117289
385.4        0.996658    0.117192
385.5        0.996658    0.117192
385.6        0.996676    0.117204
385.7        0.996856    0.117255
385.8        0.996903    0.117178
385.9        0.996903    0.117178
386          0.997049    0.117273
386.1        0.997173    0.117224
386.2        0.997256    0.117088
386.3        0.997256    0.117088
386.4        0.997331    0.117138
386.5        0.997441    0.117241
386.6        0.997523    0.117245
386.7         0.99768    0.116987
386.8        0.997828    0.117124
386.9        0.997991    0.117037
387          0.998278    0.116654
387.1        0.998489    0.116306
387.2        0.998733    0.116353
387.3        0.998733    0.116353
387.4        0.998891     0.11636
387.5        0.999013     0.11616
387.6        0.999129    0.116267
387.7        0.999246    0.116273
387.8        0.999397    0.116394
387.9        0.999397    0.116394
388          0.999565    0.116201
388.1        0.999575    0.116201
388.2         0.99962    0.116231
388.3        0.999704    0.116309
388.4         0.99979    0.116389
388.5         1.00029    0.115957
388.6         1.00044    0.116097
388.7          1.0005    0.116137
388.8         1.00058     0.11614
388.9         1.00103    0.115938
389           1.00109     0.11594
389.1         1.00113    0.115942
389.2         1.00137    0.116097
389.3         1.00139    0.116052
389.4         1.00149    0.116056
389.5         1.00179    0.116241
389.6           1.002    0.115902
389.7          1.0023    0.115409
389.8         1.00248    0.115417
389.9          1.0027    0.115414
390            1.0027    0.115414
390.1         1.00286     0.11532
390.2         1.00286     0.11532
390.3          1.0031    0.115042
390.4          1.0031    0.115042
390.5         1.00334    0.115231
390.6         1.00334    0.115231
390.7         1.00343    0.115181
390.8         1.00368    0.115313
390.9         1.00383    0.115395
391           1.00391    0.115273
391.1         1.00403    0.115366
391.2         1.00435    0.115076
391.3         1.00435    0.115076
391.4         1.00454    0.115165
391.5         1.00463    0.115023
391.6         1.00469    0.115025
391.7         1.00479    0.115105
391.8         1.00509    0.114773
391.9         1.00509    0.114773
392           1.00544     0.11496
392.1         1.00544     0.11496
392.2         1.00563    0.114888
392.3         1.00571    0.114948
392.4          1.0061    0.114422
392.5         1.00635    0.114449
392.6         1.00635    0.114449
392.7         1.00644    0.114291
392.8         1.00668    0.114318
392.9         1.00682    0.114415
393           1.00684    0.114415
393.1          1.0069    0.114474
393.2         1.00701    0.114288
393.3         1.00711    0.114314
393.4         1.00711    0.114314
393.5         1.00715    0.114339
393.6         1.00729    0.114182
393.7         1.00747    0.114155
393.8         1.00749    0.114107
393.9         1.00749    0.114107
394           1.00816    0.113538
394.1         1.00864    0.112768
394.2         1.00881    0.112803
394.3         1.00892    0.112903
394.4         1.00909    0.112618
394.5          1.0093    0.112485
394.6          1.0093    0.112485
394.7         1.00953    0.112295
394.8         1.00977    0.112409
394.9         1.00984      0.1123
395           1.01006    0.112193
395.1         1.01006    0.112193
395.2          1.0102    0.112285
395.3          1.0102    0.112285
395.4         1.01069    0.112096
395.5         1.01069    0.112096
395.6         1.01089    0.112034
395.7         1.01097    0.111912
395.8         1.01102    0.111912
395.9         1.01109    0.111914
396            1.0112    0.111977
396.1          1.0112    0.111977
396.2          1.0116    0.111688
396.3          1.0116    0.111688
396.4         1.01169     0.11169
396.5         1.01183    0.111804
396.6         1.01186    0.111826
396.7         1.01219     0.11165
396.8         1.01219     0.11165
396.9         1.01249     0.11137
397           1.01249     0.11137
397.1         1.01263    0.111276
397.2         1.01281    0.111318
397.3         1.01293    0.111287
397.4         1.01293    0.111287
397.5         1.01309     0.11139
397.6         1.01323    0.111501
397.7         1.01323    0.111501
397.8         1.01328    0.111539
397.9          1.0134    0.111543
398           1.01345    0.111467
398.1         1.01355    0.111546
398.2         1.01364    0.111549
398.3         1.01383    0.111476
398.4         1.01392    0.111479
398.5         1.01423    0.111428
398.6          1.0145    0.111188
398.7          1.0145    0.111188
398.8         1.01467    0.111194
398.9         1.01487    0.111122
399           1.01505    0.111036
399.1         1.01523    0.110897
399.2         1.01536     0.11097
399.3         1.01536     0.11097
399.4          1.0155    0.111107
399.5          1.0156     0.11111
399.6         1.01571     0.11118
399.7         1.01586    0.111137
399.8         1.01592    0.111196
399.9         1.01592    0.111196
400           1.01592    0.111196
400.1         1.01598    0.111252
400.2         1.01619    0.111089
400.3         1.01641    0.110743
400.4         1.01663    0.110489
400.5         1.01685     0.11027
400.6         1.01685     0.11027
400.7         1.01706    0.110394
400.8         1.01712    0.110307
400.9         1.01727    0.110217
401           1.01749     0.11011
401.1         1.01757    0.110112
401.2         1.01765    0.110164
401.3         1.01797    0.110108
401.4         1.01797    0.110108
401.5         1.01824    0.110148
401.6         1.01824    0.110148
401.7         1.01836     0.11022
401.8         1.01861    0.109886
401.9         1.01871    0.109981
402           1.01878    0.109862
402.1         1.01894    0.109605
402.2         1.01927     0.10979
402.3         1.01966    0.109787
402.4         1.01974    0.109652
402.5         1.01974    0.109652
402.6         1.01989     0.10975
402.7         1.02004    0.109648
402.8         1.02013    0.109575
402.9         1.02018    0.109488
403           1.02018    0.109488
403.1         1.02023    0.109531
403.2         1.02032    0.109542
403.3         1.02044     0.10934
403.4         1.02062    0.109453
403.5         1.02062    0.109453
403.6          1.0207    0.109506
403.7         1.02074    0.109441
403.8         1.02087    0.109228
403.9         1.02097    0.109231
404           1.02106    0.109299
404.1         1.02106    0.109299
404.2         1.02106    0.109299
404.3         1.02173    0.109484
404.4         1.02193    0.109147
404.5         1.02204    0.109149
404.6         1.02206    0.109149
404.7         1.02218    0.109229
404.8         1.02236    0.109206
404.9         1.02236    0.109206
405           1.02236    0.109206
405.1         1.02243    0.109268
405.2         1.02252    0.109208
405.3         1.02261    0.109265
405.4         1.02264    0.109266
405.5         1.02275    0.109371
405.6         1.02305    0.109495
405.7         1.02317    0.109527
405.8         1.02346    0.109377
405.9         1.02359    0.109465
406           1.02359    0.109465
406.1         1.02366    0.109529
406.2         1.02366    0.109529
406.3         1.02384    0.109445
406.4           1.024    0.109538
406.5         1.02417    0.109455
406.6         1.02417    0.109455
406.7          1.0243    0.109555
406.8          1.0243    0.109555
406.9         1.02454     0.10932
407            1.0248     0.10921
407.1          1.0248     0.10921
407.2         1.02496    0.109091
407.3         1.02509     0.10906
407.4         1.02529    0.109223
407.5         1.02546    0.109083
407.6         1.02567    0.109244
407.7         1.02591    0.109294
407.8         1.02626    0.108894
407.9         1.02651    0.108494
408           1.02706    0.107898
408.1         1.02781    0.107403
408.2         1.02823    0.106716
408.3         1.02834    0.106816
408.4         1.02871     0.10634
408.5         1.02884     0.10644
408.6         1.02907    0.106069
408.7         1.02907    0.106069
408.8         1.02925    0.106217
408.9         1.02932    0.106266
409           1.02939    0.106152
409.1         1.02964    0.106323
409.2         1.02977    0.106321
409.3         1.03016    0.105868
409.4         1.03016    0.105868
409.5          1.0305    0.106044
409.6         1.03058    0.105917
409.7         1.03058    0.105917
409.8         1.03097    0.106295
409.9         1.03128    0.105979
410           1.03152    0.105746
410.1          1.0317    0.105636
410.2         1.03186    0.105659
410.3         1.03186    0.105659
410.4          1.0321    0.105829
410.5         1.03222    0.105909
410.6         1.03239    0.105753
410.7         1.03239    0.105753
410.8         1.03245    0.105752
410.9         1.03266    0.105663
411           1.03266    0.105663
411.1         1.03288    0.105632
411.2         1.03308      0.1055
411.3         1.03331    0.105342
411.4         1.03337    0.105377
411.5         1.03344    0.105453
411.6         1.03356    0.105257
411.7         1.03373    0.105288
411.8         1.03385    0.105402
411.9         1.03392    0.105291
412           1.03418    0.105202
412.1         1.03438    0.105163
412.2         1.03448       0.105
412.3         1.03455    0.104998
412.4         1.03455    0.104998
412.5         1.03492    0.104568
412.6         1.03523    0.104291
412.7         1.03523    0.104291
412.8         1.03534    0.104118
412.9         1.03545    0.104226
413           1.03545    0.104226
413.1         1.03565    0.104074
413.2         1.03586    0.103731
413.3         1.03586    0.103731
413.4         1.03598    0.103748
413.5         1.03616    0.103686
413.6         1.03626    0.103534
413.7         1.03648    0.103637
413.8         1.03661    0.103438
413.9         1.03661    0.103438
414           1.03687    0.103425
414.1         1.03687    0.103425
414.2         1.03699    0.103223
414.3         1.03713    0.103108
414.4         1.03717    0.103136
414.5         1.03721    0.103172
414.6         1.03726     0.10317
414.7         1.03726     0.10317
414.8         1.03754     0.10305
414.9         1.03754     0.10305
415           1.03769    0.103121
415.1          1.0378    0.103141
415.2          1.0378    0.103141
415.3         1.03808      0.1028
415.4          1.0384    0.102668
415.5         1.03857    0.102752
415.6         1.03863     0.10275
415.7         1.03863     0.10275
415.8         1.03884    0.102947
415.9         1.03904    0.103082
416           1.03936    0.102738
416.1          1.0395    0.102831
416.2         1.03976    0.103061
416.3         1.03987    0.102879
416.4         1.04009    0.102977
416.5         1.04015    0.103019
416.6         1.04015    0.103019
416.7         1.04015    0.103019
416.8         1.04059    0.102665
416.9         1.04066    0.102549
417            1.0408    0.102492
417.1          1.0408    0.102492
417.2         1.04099    0.102276
417.3         1.04119    0.101958
417.4         1.04138    0.102109
417.5         1.04138    0.102109
417.6         1.04147    0.101968
417.7         1.04154    0.101873
417.8         1.04154    0.101873
417.9         1.04176    0.101864
418           1.04186    0.101884
418.1         1.04202    0.101956
418.2         1.04219    0.101677
418.3         1.04219    0.101677
418.4         1.04238     0.10162
418.5         1.04252     0.10149
418.6         1.04276    0.101618
418.7          1.0428    0.101559
418.8          1.0431    0.101667
418.9          1.0431    0.101667
419           1.04331    0.101651
419.1         1.04337    0.101709
419.2         1.04354    0.101798
419.3         1.04394    0.101152
419.4         1.04394    0.101152
419.5         1.04404    0.101222
419.6         1.04404    0.101222
419.7         1.04419    0.101216
419.8         1.04433    0.101002
419.9         1.04471    0.100911
420           1.04491    0.101043
420.1         1.04508    0.100776
420.2         1.04514    0.100835
420.3         1.04537    0.100711
420.4         1.04537    0.100711
420.5         1.04537    0.100711
420.6          1.0454     0.10074
420.7         1.04543    0.100739
420.8         1.04547    0.100682
420.9         1.04565    0.100802
421           1.04577    0.100608
421.1         1.04584    0.100679
421.2          1.0459    0.100737
421.3         1.04595     0.10077
421.4         1.04628    0.100675
421.5         1.04643    0.100636
421.6         1.04643    0.100636
421.7         1.04643    0.100636
421.8         1.04643    0.100636
421.9         1.04653    0.100469
422           1.04679    0.100496
422.1         1.04683    0.100535
422.2         1.04698    0.100592
422.3         1.04698    0.100592
422.4         1.04698    0.100592
422.5         1.04699    0.100578
422.6         1.04732    0.100584
422.7         1.04743    0.100579
422.8         1.04754    0.100403
422.9         1.04754    0.100403
423           1.04762    0.100456
423.1         1.04775    0.100388
423.2         1.04791    0.100381
423.3          1.0482    0.100183
423.4         1.04856    0.100454
423.5         1.04879    0.100274
423.6          1.0489    0.100096
423.7         1.04908    0.100218
423.8         1.04917    0.100273
423.9         1.04942   0.0999801
424           1.04942   0.0999801
424.1         1.04975   0.0998958
424.2         1.04992   0.0999867
424.3         1.05006   0.0998697
424.4         1.05037   0.0997977
424.5         1.05065   0.0995577
424.6         1.05065   0.0995577
424.7         1.05065   0.0995577
424.8           1.051   0.0995621
424.9         1.05104   0.0995938
425           1.05112   0.0994786
425.1         1.05112   0.0994786
425.2          1.0513   0.0995836
425.3         1.05142   0.0996077
425.4         1.05166   0.0996421
425.5         1.05167   0.0996413
425.6         1.05167   0.0996413
425.7         1.05175    0.099636
425.8         1.05192   0.0997522
425.9         1.05192   0.0997522
426           1.05192   0.0997522
426.1         1.05236   0.0998757
426.2         1.05245    0.099936
426.3         1.05245    0.099936
426.4         1.05245    0.099936
426.5         1.05256   0.0997689
426.6         1.05265   0.0998407
426.7         1.05268   0.0998386
426.8         1.05281   0.0999326
426.9         1.05297    0.099871
427           1.05308   0.0999471
427.1         1.05335   0.0996385
427.2         1.05343   0.0996939
427.3         1.05372   0.0995308
427.4         1.05386   0.0996723
427.5         1.05427   0.0994781
427.6         1.05438   0.0995534
427.7         1.05443   0.0996065
427.8         1.05445   0.0996049
427.9         1.05445   0.0996049
428           1.05493    0.099616
428.1         1.05505   0.0996063
428.2         1.05528   0.0994893
428.3         1.05538   0.0995974
428.4          1.0555   0.0996422
428.5         1.05565   0.0997107
428.6         1.05568   0.0996608
428.7         1.05577   0.0996539
428.8         1.05594   0.0997602
428.9         1.05617   0.0996438
429           1.05644   0.0994651
429.1         1.05654   0.0995637
429.2         1.05664   0.0996715
429.3         1.05682   0.0995584
429.4         1.05703   0.0993785
429.5         1.05709   0.0994164
429.6         1.05709   0.0994164
429.7         1.05709   0.0994164
429.8         1.05729   0.0992816
429.9         1.05775   0.0993482
430           1.05786   0.0994667
430.1         1.05796   0.0995597
430.2         1.05808   0.0996396
430.3         1.05808   0.0996282
430.4         1.05815   0.0996229
430.5         1.05822   0.0996713
430.6         1.05857    0.099715
430.7         1.05862   0.0997437
430.8         1.05864   0.0997414
430.9         1.05872    0.099735
431             1.059   0.0998077
431.1         1.05912   0.0999236
431.2         1.05921   0.0999155
431.3         1.05931    0.100011
431.4         1.05963   0.0996502
431.5         1.05983   0.0997834
431.6         1.05998   0.0998838
431.7         1.06019    0.099563
431.8         1.06019    0.099563
431.9         1.06039   0.0996731
432           1.06039   0.0996731
432.1         1.06052   0.0994531
432.2         1.06062   0.0995521
432.3         1.06065   0.0995736
432.4          1.0608   0.0994763
432.5         1.06089   0.0995533
432.6         1.06116   0.0991166
432.7          1.0615    0.098963
432.8          1.0616   0.0990608
432.9          1.0616   0.0990608
433           1.06167   0.0990647
433.1         1.06167   0.0990647
433.2         1.06184   0.0991821
433.3          1.0619    0.099109
433.4         1.06196   0.0990082
433.5         1.06214   0.0990837
433.6         1.06228   0.0990413
433.7         1.06228   0.0990413
433.8         1.06245   0.0992165
433.9         1.06265   0.0990408
434           1.06274   0.0991362
434.1         1.06304   0.0987691
434.2         1.06306   0.0987774
434.3         1.06317   0.0987658
434.4         1.06356    0.098805
434.5         1.06367   0.0987949
434.6         1.06367   0.0987949
434.7         1.06378   0.0986113
434.8         1.06422   0.0983472
434.9         1.06436   0.0984707
435           1.06449   0.0984593
435.1         1.06462   0.0984717
435.2         1.06471   0.0984634
435.3         1.06472   0.0984464
435.4         1.06488   0.0986116
435.5         1.06551   0.0980268
435.6         1.06551   0.0980268
435.7         1.06559   0.0980196
435.8         1.06581    0.098015
435.9         1.06594   0.0981421
436           1.06642   0.0978097
436.1         1.06648    0.097804
436.2         1.06666   0.0977133
436.3         1.06678   0.0977703
436.4         1.06678   0.0977703
436.5         1.06723   0.0978556
436.6         1.06727   0.0978519
436.7         1.06751   0.0974646
436.8         1.06762   0.0975713
436.9         1.06774   0.0976494
437           1.06793    0.097717
437.1         1.06811    0.097872
437.2         1.06819   0.0978724
437.3         1.06823   0.0978194
437.4         1.06829   0.0978131
437.5         1.06844   0.0979675
437.6         1.06879   0.0979904
437.7         1.06902   0.0980889
437.8         1.06916   0.0978728
437.9         1.06916   0.0978728
438            1.0696   0.0982032
438.1          1.0696   0.0982032
438.2          1.0696   0.0982032
438.3         1.06969   0.0980576
438.4         1.06992   0.0982024
438.5         1.07022   0.0983402
438.6         1.07035    0.098361
438.7         1.07044   0.0984528
438.8         1.07067    0.098201
438.9         1.07073   0.0982455
439            1.0708    0.098149
439.1         1.07112   0.0978747
439.2         1.07118   0.0978679
439.3          1.0713   0.0976826
439.4         1.07137   0.0975834
439.5          1.0717   0.0977956
439.6         1.07204    0.097654
439.7         1.07211   0.0976976
439.8         1.07211   0.0976976
439.9         1.07227   0.0975989
440           1.07241   0.0976901
440.1         1.07241   0.0976901
440.2         1.07268   0.0977675
440.3         1.07309   0.0975857
440.4         1.07309   0.0975857
440.5         1.07322   0.0973918
440.6         1.07325   0.0973992
440.7         1.07331   0.0974677
440.8         1.07331   0.0974677
440.9         1.07349   0.0974141
441           1.07361   0.0974899
441.1         1.07376   0.0972578
441.2         1.07391   0.0973592
441.3         1.07391   0.0973592
441.4         1.07391   0.0973592
441.5         1.07411   0.0975257
441.6         1.07426   0.0973641
441.7         1.07451   0.0971186
441.8         1.07463   0.0971616
441.9         1.07477   0.0973101
442           1.07488   0.0974271
442.1         1.07527   0.0976015
442.2         1.07543   0.0975723
442.3          1.0755   0.0975638
442.4          1.0755   0.0975638
442.5         1.07557   0.0976291
442.6         1.07587   0.0976223
442.7         1.07601   0.0976064
442.8         1.07645   0.0974662
442.9         1.07667    0.097119
443           1.07679   0.0971612
443.1         1.07679   0.0971612
443.2         1.07688   0.0971515
443.3         1.07718    0.096798
443.4         1.07739   0.0968808
443.5         1.07772   0.0967081
443.6         1.07782   0.0965523
443.7         1.07782   0.0965523
443.8         1.07798   0.0966523
443.9         1.07861   0.0959108
444           1.07885   0.0956396
444.1         1.07892   0.0957149
444.2         1.07912   0.0957184
444.3         1.07925   0.0957006
444.4          1.0796   0.0957491
444.5          1.0796   0.0957491
444.6          1.0798   0.0955587
444.7          1.0799   0.0956202
444.8          1.0799   0.0956202
444.9         1.08017   0.0952291
445           1.08035    0.095232
445.1         1.08043   0.0951033
445.2         1.08055   0.0951716
445.3         1.08059   0.0951958
445.4          1.0807   0.0953167
445.5         1.08078   0.0953068
445.6         1.08108   0.0951049
445.7         1.08122   0.0950889
445.8         1.08144   0.0951631
445.9         1.08149   0.0950876
446           1.08168    0.095222
446.1         1.08168    0.095222
446.2         1.08182   0.0950125
446.3         1.08206   0.0947995
446.4         1.08236   0.0944704
446.5         1.08255   0.0945078
446.6         1.08255   0.0945078
446.7         1.08266   0.0943425
446.8         1.08271   0.0943365
446.9         1.08281   0.0943754
447           1.08301   0.0941731
447.1         1.08306      0.0942
447.2         1.08306      0.0942
447.3         1.08342   0.0942695
447.4         1.08342   0.0942695
447.5         1.08368   0.0941899
447.6         1.08368   0.0941899
447.7         1.08378   0.0941775
447.8         1.08397    0.094283
447.9         1.08422   0.0944251
448           1.08452   0.0942042
448.1         1.08452   0.0942042
448.2         1.08469   0.0942472
448.3         1.08488   0.0942594
448.4         1.08488   0.0942594
448.5         1.08518   0.0943627
448.6         1.08518   0.0943627
448.7         1.08544    0.094164
448.8         1.08572   0.0942833
448.9         1.08572   0.0942833
449           1.08594    0.094018
449.1         1.08601   0.0940627
449.2         1.08608   0.0941354
449.3         1.08643   0.0936831
449.4         1.08652   0.0936707
449.5         1.08652   0.0936707
449.6         1.08666   0.0934582
449.7         1.08697   0.0935551
449.8         1.08697   0.0935551
449.9         1.08713   0.0936096
450           1.08713   0.0936096
450.1         1.08727    0.093637
450.2         1.08735   0.0935716
450.3         1.08735   0.0935716
450.4          1.0875   0.0936596
450.5         1.08765   0.0934351
450.6           1.088   0.0933531
450.7           1.088   0.0933531
450.8         1.08812   0.0934838
450.9         1.08812   0.0934838
451           1.08837   0.0933577
451.1         1.08861   0.0932428
451.2         1.08869   0.0933252
451.3         1.08912   0.0932711
451.4         1.08917   0.0932653
451.5          1.0893    0.093405
451.6         1.08942   0.0933905
451.7         1.08949   0.0934338
451.8         1.08958   0.0934879
451.9         1.08979   0.0935512
452           1.08979   0.0935512
452.1         1.09002   0.0934941
452.2         1.09013    0.093481
452.3         1.09013    0.093481
452.4         1.09024   0.0936009
452.5         1.09053   0.0931862
452.6          1.0906   0.0932088
452.7         1.09066   0.0931137
452.8         1.09066   0.0931137
452.9         1.09081   0.0931303
453           1.09081   0.0931303
453.1         1.09085   0.0931781
453.2         1.09099   0.0932633
453.3         1.09123   0.0932817
453.4         1.09123   0.0932817
453.5         1.09134   0.0933482
453.6         1.09157   0.0934644
453.7         1.09172   0.0934832
453.8         1.09184   0.0934692
453.9         1.09196   0.0932801
454           1.09233   0.0931942
454.1         1.09248    0.093178
454.2         1.09275   0.0934206
454.3         1.09314   0.0932404
454.4         1.09333   0.0932181
454.5         1.09353   0.0929087
454.6         1.09376   0.0930937
454.7         1.09383   0.0930864
454.8         1.09421   0.0927216
454.9         1.09441   0.0926984
455            1.0946   0.0926325
455.1         1.09472   0.0926196
455.2         1.09483   0.0927439
455.3         1.09518   0.0928016
455.4         1.09518   0.0928016
455.5         1.09537   0.0926518
455.6         1.09552   0.0926363
455.7         1.09552   0.0926363
455.8         1.09588   0.0923338
455.9           1.096    0.092455
456            1.0962   0.0925612
456.1         1.09663   0.0923307
456.2         1.09717   0.0917401
456.3         1.09729   0.0915492
456.4         1.09758   0.0914478
456.5         1.09766   0.0914961
456.6         1.09772   0.0914077
456.7         1.09775   0.0914039
456.8         1.09808   0.0910947
456.9         1.09822   0.0912468
457           1.09822   0.0912468
457.1         1.09827   0.0912407
457.2         1.09833   0.0912326
457.3         1.09849   0.0912231
457.4         1.09862   0.0913016
457.5          1.0988   0.0913764
457.6         1.09883   0.0913373
457.7         1.09895   0.0912784
457.8         1.09897   0.0912758
457.9         1.09898   0.0912743
458           1.09898   0.0912743
458.1         1.09916   0.0913516
458.2         1.09923   0.0912348
458.3          1.0993   0.0912258
458.4         1.09942   0.0912941
458.5         1.09958   0.0910807
458.6         1.09975   0.0911245
458.7         1.09986   0.0912011
458.8         1.09998   0.0913381
458.9         1.10013   0.0911121
459           1.10024   0.0911334
459.1         1.10024   0.0911334
459.2         1.10041   0.0910231
459.3         1.10041   0.0910231
459.4         1.10054    0.091168
459.5         1.10054    0.091168
459.6         1.10087   0.0911369
459.7         1.10114   0.0909157
459.8         1.10125    0.090901
459.9         1.10134   0.0908901
460           1.10146   0.0910192
460.1         1.10159   0.0909966
460.2         1.10183   0.0910204
460.3         1.10183   0.0910204
460.4         1.10194   0.0911363
460.5         1.10201    0.091127
460.6         1.10207   0.0910305
460.7         1.10232   0.0910215
460.8         1.10278   0.0909269
460.9         1.10298    0.090933
461           1.10308   0.0910405
461.1         1.10327   0.0908518
461.2         1.10337   0.0909599
461.3         1.10337   0.0909599
461.4         1.10348   0.0908209
461.5         1.10381   0.0907871
461.6         1.10381   0.0907871
461.7         1.10421    0.090507
461.8         1.10421    0.090507
461.9         1.10428   0.0904004
462           1.10437   0.0903872
462.1         1.10448   0.0905056
462.2         1.10456   0.0905946
462.3         1.10474   0.0905099
462.4         1.10503    0.090426
462.5          1.1051   0.0904683
462.6         1.10517   0.0903699
462.7         1.10517   0.0903699
462.8         1.10543   0.0902547
462.9         1.10558   0.0903332
463           1.10558   0.0903332
463.1         1.10566   0.0903216
463.2          1.1058   0.0904754
463.3         1.10588   0.0904645
463.4         1.10605     0.09062
463.5         1.10605     0.09062
463.6         1.10622   0.0907584
463.7         1.10666   0.0904972
463.8         1.10675   0.0905514
463.9         1.10686   0.0905352
464           1.10709   0.0904596
464.1         1.10709   0.0904596
464.2         1.10742   0.0903125
464.3         1.10749   0.0903037
464.4         1.10782   0.0900163
464.5         1.10809    0.090254
464.6         1.10821   0.0903225
464.7         1.10837   0.0902786
464.8         1.10855   0.0902167
464.9         1.10855   0.0902167
465            1.1086   0.0901326
465.1         1.10884   0.0900865
465.2         1.10891   0.0901294
465.3         1.10898   0.0900203
465.4         1.10898   0.0900203
465.5         1.10923   0.0902343
465.6         1.10929   0.0901433
465.7         1.10929   0.0901433
465.8         1.10961   0.0897443
465.9         1.10961   0.0897443
466           1.10969   0.0897452
466.1         1.10976   0.0898312
466.2         1.10986   0.0898875
466.3         1.11002   0.0899259
466.4         1.11008   0.0899151
466.5         1.11012    0.089857
466.6         1.11028   0.0899409
466.7         1.11046   0.0900189
466.8         1.11056    0.090004
466.9          1.1109    0.090038
467           1.11099    0.090089
467.1         1.11104   0.0900102
467.2         1.11137   0.0899606
467.3         1.11164   0.0898592
467.4         1.11178   0.0896525
467.5         1.11198   0.0897063
467.6          1.1122   0.0898413
467.7         1.11236    0.089686
467.8         1.11236    0.089686
467.9         1.11263   0.0894585
468           1.11263   0.0894585
468.1         1.11284   0.0893901
468.2         1.11302   0.0894793
468.3          1.1132   0.0894143
468.4          1.1133   0.0892674
468.5         1.11351   0.0893961
468.6         1.11383   0.0895562
468.7         1.11394   0.0895401
468.8         1.11394   0.0895401
468.9         1.11394   0.0895401
469            1.1141   0.0896821
469.1         1.11421   0.0895183
469.2         1.11438     0.08933
469.3         1.11441   0.0893473
469.4         1.11484   0.0889015
469.5         1.11484   0.0889015
469.6         1.11484   0.0889015
469.7         1.11536   0.0884892
469.8         1.11548   0.0886223
469.9          1.1156   0.0885883
470            1.1156   0.0885883
470.1         1.11569   0.0886443
470.2         1.11603   0.0882389
470.3         1.11636   0.0880008
470.4         1.11656   0.0880311
470.5         1.11662   0.0879341
470.6         1.11671   0.0879826
470.7         1.11688   0.0880905
470.8         1.11709   0.0879204
470.9         1.11709   0.0879204
471           1.11714   0.0879128
471.1         1.11784   0.0868288
471.2         1.11784   0.0868288
471.3         1.11784   0.0868288
471.4         1.11808   0.0869504
471.5          1.1183   0.0870729
471.6         1.11833   0.0870219
471.7         1.11852   0.0871353
471.8         1.11862   0.0872384
471.9         1.11897   0.0870883
472           1.11918   0.0872159
472.1         1.11925   0.0872602
472.2          1.1194   0.0871689
472.3          1.1194   0.0871689
472.4         1.11983    0.086738
472.5         1.11999   0.0868621
472.6          1.1201   0.0866951
472.7         1.12012   0.0867175
472.8         1.12029   0.0868183
472.9         1.12071   0.0869271
473           1.12076   0.0868432
473.1         1.12076   0.0868432
473.2         1.12101   0.0869211
473.3         1.12101   0.0869211
473.4         1.12107   0.0869124
473.5         1.12145   0.0863273
473.6         1.12191   0.0856023
473.7         1.12198   0.0856769
473.8         1.12228   0.0856455
473.9         1.12228   0.0856455
474           1.12238   0.0857562
474.1          1.1226   0.0857588
474.2         1.12276   0.0855655
474.3         1.12292   0.0854707
474.4         1.12295   0.0855016
474.5         1.12303   0.0855473
474.6         1.12312   0.0855323
474.7          1.1233   0.0857321
474.8         1.12338   0.0857205
474.9         1.12365   0.0858356
475           1.12365   0.0858356
475.1          1.1238    0.085811
475.2         1.12402   0.0854717
475.3         1.12418    0.085448
475.4         1.12418    0.085448
475.5         1.12429   0.0855555
475.6          1.1244   0.0855373
475.7         1.12458   0.0855107
475.8         1.12467   0.0855633
475.9         1.12484   0.0854773
476           1.12509   0.0855498
476.1         1.12516   0.0855908
476.2          1.1252   0.0855238
476.3         1.12556   0.0857787
476.4         1.12556   0.0857787
476.5         1.12564   0.0857666
476.6         1.12574   0.0858797
476.7         1.12574   0.0858797
476.8         1.12581   0.0859211
476.9          1.1259   0.0860177
477           1.12604   0.0859974
477.1         1.12607   0.0860141
477.2         1.12622    0.086081
477.3         1.12632   0.0861402
477.4          1.1268    0.085511
477.5         1.12693   0.0853097
477.6         1.12695   0.0853059
477.7         1.12698   0.0853399
477.8          1.1271   0.0852671
477.9          1.1273   0.0854395
478            1.1273   0.0854395
478.1         1.12737   0.0853295
478.2         1.12751   0.0854288
478.3         1.12777   0.0854404
478.4         1.12781   0.0854889
478.5         1.12802   0.0853474
478.6         1.12811   0.0853976
478.7         1.12832   0.0854784
478.8         1.12835   0.0854929
478.9         1.12855   0.0854887
479           1.12882   0.0854451
479.1         1.12887   0.0854757
479.2         1.12921   0.0852527
479.3         1.12921   0.0852527
479.4         1.12931   0.0853103
479.5         1.12942   0.0853848
479.6         1.12942   0.0853848
479.7         1.12966   0.0852888
479.8         1.12974   0.0852761
479.9         1.12995   0.0850693
480           1.13006   0.0851997
480.1         1.13025   0.0852372
480.2         1.13037   0.0853796
480.3         1.13037   0.0853796
480.4         1.13053   0.0854633
480.5         1.13071    0.085524
480.6         1.13071    0.085524
480.7          1.1308   0.0855107
480.8          1.1308   0.0855107
480.9         1.13095   0.0856235
481           1.13105   0.0856572
481.1         1.13105   0.0856572
481.2         1.13114    0.085688
481.3         1.13125   0.0857072
481.4         1.13138   0.0857826
481.5         1.13156   0.0856965
481.6         1.13184   0.0858854
481.7         1.13205   0.0855747
481.8         1.13233   0.0854976
481.9         1.13233   0.0854976
482           1.13262    0.085451
482.1         1.13269   0.0854503
482.2         1.13295   0.0850508
482.3         1.13312    0.085159
482.4         1.13312    0.085159
482.5         1.13325   0.0852358
482.6         1.13359   0.0850402
482.7         1.13391   0.0850882
482.8         1.13391   0.0850882
482.9         1.13409   0.0850103
483           1.13428   0.0851055
483.1         1.13449   0.0852937
483.2         1.13458   0.0851509
483.3         1.13466   0.0851934
483.4         1.13483    0.085299
483.5         1.13493   0.0851435
483.6         1.13523   0.0852701
483.7         1.13523   0.0852701
483.8          1.1353   0.0851569
483.9          1.1354   0.0852721
484            1.1357   0.0855327
484.1         1.13602   0.0856969
484.2         1.13612   0.0856798
484.3         1.13656   0.0850036
484.4         1.13689   0.0847992
484.5         1.13703   0.0848794
484.6         1.13703   0.0848794
484.7          1.1373   0.0848507
484.8          1.1373   0.0848507
484.9          1.1373   0.0848507
485            1.1376   0.0844922
485.1         1.13771   0.0846168
485.2         1.13785   0.0843974
485.3         1.13806   0.0841843
485.4         1.13806   0.0841843
485.5         1.13817   0.0843163
485.6         1.13832   0.0841922
485.7         1.13838   0.0842261
485.8         1.13867   0.0841445
485.9         1.13905   0.0839124
486           1.13936   0.0836842
486.1         1.13971   0.0831554
486.2         1.13976   0.0831449
486.3         1.13984   0.0832289
486.4         1.14017   0.0828214
486.5         1.14026   0.0828329
486.6          1.1406   0.0825684
486.7          1.1406   0.0825684
486.8         1.14082    0.082635
486.9         1.14092   0.0826146
487           1.14103   0.0827413
487.1         1.14125   0.0826385
487.2         1.14133   0.0826781
487.3         1.14149   0.0827649
487.4         1.14149   0.0827649
487.5         1.14149   0.0827649
487.6         1.14157    0.082646
487.7          1.1416   0.0826387
487.8         1.14177   0.0827218
487.9          1.1419   0.0827286
488           1.14198   0.0825994
488.1         1.14211   0.0827486
488.2         1.14238   0.0827188
488.3         1.14238   0.0827188
488.4         1.14262   0.0826359
488.5          1.1427    0.082619
488.6         1.14293   0.0826665
488.7         1.14299   0.0827352
488.8         1.14305   0.0827652
488.9         1.14313   0.0827157
489           1.14324   0.0826535
489.1         1.14337   0.0826827
489.2         1.14359   0.0827258
489.3         1.14374   0.0825018
489.4         1.14406   0.0822067
489.5         1.14416   0.0822904
489.6         1.14428   0.0823573
489.7         1.14444   0.0821185
489.8          1.1445   0.0821055
489.9         1.14486   0.0817993
490           1.14493   0.0818389
490.1          1.1451   0.0819692
490.2         1.14524    0.081892
490.3         1.14531   0.0819652
490.4         1.14531   0.0819652
490.5         1.14544   0.0820623
490.6         1.14563   0.0818708
490.7         1.14566   0.0818646
490.8         1.14566   0.0818646
490.9         1.14587   0.0818878
491           1.14605   0.0816791
491.1         1.14619   0.0817696
491.2         1.14619   0.0817696
491.3         1.14627   0.0818113
491.4         1.14636   0.0817734
491.5         1.14636   0.0817734
491.6         1.14643   0.0817572
491.7         1.14661    0.081738
491.8          1.1467   0.0818416
491.9         1.14683   0.0819329
492           1.14702   0.0820665
492.1         1.14718   0.0821517
492.2         1.14727    0.082165
492.3          1.1474   0.0821746
492.4          1.1474   0.0821746
492.5          1.1474   0.0821746
492.6          1.1476    0.082227
492.7         1.14769   0.0822086
492.8         1.14799   0.0817516
492.9         1.14808   0.0817493
493           1.14815   0.0817891
493.1         1.14833   0.0816189
493.2         1.14833   0.0816189
493.3         1.14846   0.0814146
493.4         1.14867   0.0814422
493.5         1.14867   0.0814422
493.6         1.14901   0.0813717
493.7         1.14914   0.0813418
493.8         1.14942   0.0811264
493.9         1.14973   0.0812396
494           1.14993   0.0810049
494.1         1.15007   0.0811405
494.2         1.15024   0.0811138
494.3         1.15035   0.0811753
494.4          1.1504   0.0812355
494.5         1.15045   0.0811542
494.6         1.15057   0.0811092
494.7         1.15063   0.0811401
494.8          1.1507   0.0812234
494.9         1.15077   0.0812673
495           1.15086   0.0812847
495.1         1.15102   0.0812337
495.2         1.15107   0.0812895
495.3         1.15131   0.0810634
495.4         1.15141   0.0811853
495.5         1.15141   0.0811853
495.6         1.15156   0.0811672
495.7          1.1516   0.0811917
495.8         1.15162   0.0812151
495.9         1.15189   0.0811293
496           1.15209   0.0809514
496.1         1.15222   0.0810957
496.2          1.1525   0.0811684
496.3         1.15254   0.0811926
496.4         1.15259   0.0811802
496.5         1.15284   0.0809269
496.6         1.15284   0.0809269
496.7         1.15325    0.081018
496.8         1.15325    0.081018
496.9         1.15344    0.081137
497           1.15344    0.081137
497.1         1.15367   0.0807935
497.2         1.15375   0.0808961
497.3         1.15433   0.0807789
497.4         1.15442   0.0808854
497.5         1.15454   0.0807014
497.6         1.15467   0.0808408
497.7         1.15467   0.0808408
497.8         1.15492   0.0809314
497.9         1.15496   0.0809828
498           1.15505   0.0808455
498.1         1.15516   0.0806791
498.2          1.1553   0.0807538
498.3         1.15565   0.0806628
498.4         1.15586   0.0807279
498.5         1.15599   0.0806885
498.6         1.15599   0.0806885
498.7         1.15599   0.0806885
498.8          1.1561   0.0806588
498.9         1.15631   0.0803516
499           1.15636    0.080382
499.1         1.15644   0.0802653
499.2          1.1566   0.0803311
499.3          1.1566   0.0803311
499.4         1.15697   0.0802778
499.5         1.15703   0.0803578
499.6         1.15741   0.0799408
499.7         1.15753   0.0799112
499.8         1.15759   0.0799451
499.9         1.15774   0.0800566
500           1.15791   0.0798021
500.1         1.15805   0.0798432
500.2         1.15824   0.0798135
500.3         1.15833   0.0798636
500.4         1.15833   0.0798636
500.5         1.15847   0.0799596
500.6         1.15863   0.0799187
500.7         1.15863   0.0799187
500.8         1.15893   0.0799539
500.9         1.15907   0.0801228
501            1.1592   0.0799336
501.1          1.1593   0.0800521
501.2          1.1594   0.0799035
501.3          1.1596   0.0799988
501.4         1.15994    0.080016
501.5            1.16   0.0799269
501.6         1.16027    0.079972
501.7         1.16033   0.0800368
501.8         1.16033   0.0800368
501.9         1.16067   0.0796509
502           1.16091   0.0796954
502.1         1.16113    0.079675
502.2         1.16126   0.0796719
502.3         1.16136   0.0797654
502.4         1.16159   0.0798618
502.5         1.16159   0.0798618
502.6         1.16169    0.079982
502.7         1.16204   0.0797759
502.8         1.16224   0.0799321
502.9         1.16224   0.0799321
503           1.16246    0.080062
503.1         1.16281   0.0797188
503.2         1.16302   0.0794108
503.3         1.16325   0.0792124
503.4         1.16338   0.0790912
503.5         1.16338   0.0790912
503.6         1.16349   0.0789206
503.7         1.16349   0.0789206
503.8         1.16359   0.0787707
503.9         1.16375   0.0787838
504           1.16375   0.0787838
504.1         1.16397    0.078698
504.2         1.16419   0.0784735
504.3         1.16419   0.0784735
504.4         1.16437   0.0785724
504.5         1.16464   0.0786926
504.6         1.16485   0.0785086
504.7         1.16498   0.0785446
504.8         1.16508   0.0786582
504.9         1.16524   0.0787058
505           1.16524   0.0787058
505.1          1.1655   0.0785772
505.2         1.16577   0.0788103
505.3         1.16607   0.0789153
505.4         1.16625   0.0789342
505.5         1.16647   0.0791962
505.6         1.16663   0.0792882
505.7         1.16676   0.0794353
505.8         1.16682   0.0793938
505.9          1.1669   0.0794387
506           1.16709   0.0795588
506.1         1.16709   0.0795588
506.2         1.16714   0.0795471
506.3         1.16769   0.0793165
506.4         1.16778   0.0794299
506.5         1.16788   0.0792777
506.6         1.16827   0.0793543
506.7         1.16832   0.0793793
506.8         1.16866    0.079358
506.9         1.16889   0.0792977
507           1.16893   0.0793521
507.1         1.16926   0.0789803
507.2         1.16929    0.078973
507.3          1.1695   0.0788347
507.4         1.16956   0.0788192
507.5         1.16984   0.0787541
507.6         1.17004   0.0789904
507.7         1.17033   0.0787176
507.8         1.17064   0.0783778
507.9         1.17064   0.0783778
508           1.17099    0.078547
508.1         1.17099    0.078547
508.2         1.17107   0.0785898
508.3         1.17114   0.0784896
508.4         1.17114   0.0784896
508.5         1.17134   0.0786524
508.6         1.17148   0.0785467
508.7         1.17148   0.0785467
508.8         1.17148   0.0785467
508.9         1.17185   0.0785392
509           1.17185   0.0785392
509.1          1.1721   0.0786001
509.2          1.1721   0.0786001
509.3         1.17221   0.0786576
509.4          1.1723   0.0786669
509.5          1.1725   0.0786814
509.6         1.17257    0.078663
509.7         1.17261   0.0787136
509.8         1.17271   0.0787669
509.9         1.17282   0.0786487
510           1.17301   0.0786389
510.1         1.17336   0.0783658
510.2         1.17336   0.0783658
510.3         1.17336   0.0783658
510.4          1.1736   0.0783917
510.5         1.17386   0.0780071
510.6         1.17388   0.0780191
510.7          1.1742   0.0779415
510.8         1.17429   0.0778106
510.9         1.17429   0.0778106
511            1.1744   0.0778897
511.1          1.1744   0.0778897
511.2         1.17458   0.0777345
511.3         1.17468   0.0778417
511.4         1.17468   0.0778417
511.5         1.17481   0.0777188
511.6         1.17481   0.0777188
511.7         1.17485   0.0777699
511.8         1.17508   0.0778144
511.9         1.17508   0.0778144
512           1.17536   0.0774605
512.1         1.17544   0.0774396
512.2          1.1755   0.0774205
512.3         1.17573   0.0770916
512.4         1.17583   0.0772207
512.5         1.17602   0.0771497
512.6         1.17617   0.0772318
512.7         1.17631   0.0773242
512.8          1.1764   0.0773732
512.9         1.17675   0.0769103
513           1.17675   0.0769103
513.1         1.17679   0.0768977
513.2         1.17697   0.0769278
513.3         1.17718   0.0768884
513.4         1.17732   0.0769873
513.5         1.17744   0.0771372
513.6         1.17769   0.0771935
513.7         1.17786   0.0772436
513.8         1.17797   0.0772128
513.9          1.1781   0.0771133
514            1.1781   0.0771133
514.1         1.17842   0.0771791
514.2         1.17855    0.077301
514.3         1.17867   0.0772656
514.4         1.17884   0.0770908
514.5         1.17897   0.0771633
514.6          1.1791   0.0773247
514.7         1.17917    0.077305
514.8          1.1793   0.0771759
514.9         1.17942   0.0771617
515           1.17964   0.0772601
515.1         1.17974   0.0773833
515.2         1.17986   0.0773501
515.3          1.1801   0.0772282
515.4         1.18034   0.0773323
515.5         1.18034   0.0773323
515.6          1.1805   0.0773677
515.7         1.18054   0.0774181
515.8         1.18054   0.0774181
515.9          1.1807   0.0772456
516           1.18094   0.0771787
516.1         1.18105   0.0772403
516.2         1.18121   0.0773349
516.3         1.18125   0.0773233
516.4         1.18125   0.0773233
516.5         1.18137   0.0771533
516.6         1.18157   0.0772169
516.7         1.18157   0.0772169
516.8         1.18164   0.0771968
516.9         1.18171    0.077283
517           1.18171    0.077283
517.1         1.18192   0.0772044
517.2         1.18218   0.0774506
517.3         1.18218   0.0774506
517.4         1.18239   0.0774494
517.5         1.18269   0.0773677
517.6          1.1828   0.0772121
517.7         1.18283   0.0772043
517.8         1.18288   0.0772321
517.9         1.18288   0.0772321
518           1.18343   0.0764229
518.1         1.18358   0.0764702
518.2         1.18358   0.0764702
518.3         1.18371   0.0763879
518.4         1.18399   0.0767263
518.5         1.18414   0.0769106
518.6         1.18418   0.0769343
518.7         1.18431      0.0769
518.8         1.18458   0.0768144
518.9         1.18471   0.0769797
519           1.18471   0.0769797
519.1         1.18496   0.0769167
519.2         1.18503   0.0769957
519.3         1.18508   0.0770163
519.4         1.18515    0.077104
519.5         1.18521   0.0770863
519.6         1.18551   0.0771473
519.7         1.18551   0.0771473
519.8         1.18581   0.0767827
519.9         1.18581   0.0767827
520           1.18607   0.0767296
520.1          1.1861   0.0767224
520.2         1.18624   0.0767987
520.3         1.18631   0.0768815
520.4         1.18663   0.0766026
520.5         1.18671   0.0765778
520.6         1.18671   0.0765778
520.7         1.18696   0.0766181
520.8         1.18709   0.0766016
520.9         1.18729   0.0767718
521           1.18743   0.0768562
521.1         1.18748   0.0768408
521.2         1.18753   0.0767676
521.3         1.18782   0.0768318
521.4         1.18782   0.0768318
521.5         1.18828   0.0764495
521.6         1.18844   0.0764025
521.7         1.18901   0.0759241
521.8         1.18901   0.0759241
521.9         1.18929   0.0761112
522           1.18955   0.0757335
522.1         1.18955   0.0757335
522.2          1.1896   0.0757885
522.3         1.18972    0.075843
522.4         1.18972    0.075843
522.5         1.18988   0.0756388
522.6         1.19016    0.075675
522.7         1.19041    0.075565
522.8         1.19046   0.0755517
522.9         1.19065   0.0753425
523           1.19094   0.0756236
523.1          1.1912   0.0757407
523.2          1.1914   0.0755427
523.3         1.19156   0.0756666
523.4         1.19181   0.0757201
523.5         1.19181   0.0757201
523.6         1.19237   0.0758737
523.7         1.19247   0.0759967
523.8         1.19249   0.0760109
523.9         1.19278   0.0756633
524           1.19282   0.0756805
524.1         1.19294   0.0757862
524.2         1.19315   0.0758731
524.3         1.19351   0.0757827
524.4         1.19364   0.0759403
524.5         1.19364   0.0759403
524.6         1.19405   0.0758879
524.7         1.19424   0.0758657
524.8         1.19436    0.076017
524.9         1.19443    0.076052
525           1.19461   0.0761787
525.1         1.19499   0.0760056
525.2          1.1953   0.0760883
525.3         1.19547   0.0762189
525.4         1.19557   0.0761075
525.5         1.19571    0.076177
525.6         1.19571    0.076177
525.7         1.19577    0.076256
525.8         1.19611   0.0761121
525.9         1.19634   0.0759061
526           1.19649   0.0760155
526.1         1.19662   0.0760292
526.2         1.19662   0.0760292
526.3         1.19677    0.076071
526.4         1.19684   0.0761578
526.5         1.19707   0.0763494
526.6         1.19727   0.0762255
526.7         1.19737   0.0763458
526.8         1.19745   0.0764505
526.9         1.19757   0.0762826
527           1.19774    0.076331
527.1          1.1978   0.0764074
527.2         1.19802   0.0765715
527.3         1.19814   0.0765372
527.4         1.19823   0.0764004
527.5         1.19831    0.076495
527.6         1.19845   0.0765175
527.7         1.19845   0.0765175
527.8          1.1987   0.0764065
527.9          1.1987   0.0764065
528           1.19884   0.0764154
528.1         1.19901   0.0765451
528.2         1.19922   0.0767599
528.3         1.19929   0.0767395
528.4          1.1999   0.0758601
528.5          1.2002   0.0754273
528.6         1.20042   0.0755514
528.7         1.20042   0.0755514
528.8         1.20077   0.0753727
528.9         1.20099   0.0754085
529           1.20123   0.0753685
529.1         1.20132   0.0754139
529.2         1.20168   0.0755242
529.3         1.20177    0.075508
529.4         1.20191   0.0756807
529.5         1.20194   0.0756708
529.6         1.20238   0.0755911
529.7          1.2025   0.0757306
529.8         1.20272    0.075632
529.9         1.20299   0.0759699
530           1.20327   0.0756863
530.1         1.20327   0.0756863
530.2         1.20337   0.0758169
530.3         1.20349   0.0757801
530.4         1.20357   0.0758219
530.5         1.20366   0.0756917
530.6         1.20397   0.0758675
530.7         1.20408   0.0760041
530.8         1.20425   0.0759756
530.9         1.20433   0.0760661
531           1.20433   0.0760661
531.1         1.20445   0.0762174
531.2         1.20469   0.0762164
531.3         1.20514   0.0758091
531.4         1.20514   0.0758091
531.5         1.20568   0.0760472
531.6         1.20568   0.0760472
531.7         1.20572   0.0759892
531.8         1.20586   0.0760208
531.9         1.20592    0.076101
532           1.20607   0.0761068
532.1         1.20623   0.0761917
532.2         1.20637   0.0761877
532.3         1.20654    0.075946
532.4         1.20668   0.0757427
532.5         1.20688    0.075812
532.6         1.20688    0.075812
532.7         1.20707   0.0758444
532.8         1.20707   0.0758444
532.9         1.20748   0.0757362
533           1.20777   0.0758142
533.1         1.20792   0.0758135
533.2         1.20815   0.0758478
533.3         1.20815   0.0758478
533.4         1.20831    0.075951
533.5         1.20831    0.075951
533.6         1.20852   0.0760545
533.7         1.20856   0.0760424
533.8         1.20875   0.0759439
533.9         1.20884   0.0760617
534           1.20901   0.0761239
534.1         1.20901   0.0761239
534.2         1.20947   0.0754768
534.3         1.20966    0.075613
534.4         1.20966    0.075613
534.5         1.21004   0.0751943
534.6         1.21021    0.075308
534.7         1.21025   0.0753263
534.8         1.21025   0.0753263
534.9         1.21061    0.075318
535           1.21061    0.075318
535.1         1.21064   0.0753334
535.2         1.21072   0.0754292
535.3         1.21116   0.0752671
535.4         1.21126   0.0753927
535.5         1.21145   0.0753472
535.6         1.21157    0.075402
535.7         1.21167   0.0755252
535.8         1.21178   0.0756682
535.9         1.21245      0.0757
536           1.21253   0.0757389
536.1         1.21267   0.0755405
536.2         1.21291   0.0757219
536.3         1.21299   0.0758309
536.4         1.21299   0.0758309
536.5         1.21325   0.0755327
536.6          1.2136   0.0750402
536.7          1.2137   0.0750862
536.8          1.2137   0.0750862
536.9          1.2138   0.0749446
537           1.21391   0.0750823
537.1         1.21401   0.0749445
537.2         1.21429   0.0749843
537.3          1.2144    0.074946
537.4         1.21452   0.0748258
537.5         1.21476   0.0747783
537.6         1.21486   0.0749154
537.7         1.21505   0.0750031
537.8          1.2153   0.0747389
537.9         1.21557   0.0744695
538           1.21569   0.0746264
538.1         1.21582   0.0748037
538.2         1.21594   0.0747314
538.3         1.21619   0.0749019
538.4         1.21626   0.0748082
538.5         1.21652   0.0748605
538.6         1.21665   0.0747578
538.7         1.21673   0.0748662
538.8         1.21688   0.0748627
538.9         1.21707   0.0748667
539           1.21718   0.0750078
539.1         1.21718   0.0750078
539.2         1.21743   0.0749142
539.3         1.21771   0.0749927
539.4         1.21776   0.0749729
539.5         1.21776   0.0749729
539.6         1.21776   0.0749729
539.7         1.21783   0.0750049
539.8         1.21805   0.0749169
539.9         1.21812   0.0750113
540           1.21833   0.0747261
540.1          1.2185   0.0748001
540.2         1.21865   0.0749987
540.3         1.21894   0.0749233
540.4         1.21903   0.0749631
540.5         1.21908   0.0749457
540.6         1.21944   0.0748567
540.7          1.2196    0.074971
540.8         1.21967   0.0749415
540.9         1.21983   0.0747318
541           1.21992   0.0747755
541.1         1.21992   0.0747755
541.2         1.22014   0.0747164
541.3         1.22014   0.0747164
541.4         1.22023   0.0747582
541.5         1.22033   0.0748048
541.6         1.22047   0.0746138
541.7         1.22047   0.0746138
541.8         1.22092   0.0743312
541.9         1.22098   0.0743599
542           1.22114   0.0743301
542.1         1.22121   0.0744169
542.2         1.22128   0.0743208
542.3         1.22145   0.0744681
542.4         1.22167   0.0746811
542.5         1.22167   0.0746811
542.6         1.22178   0.0748297
542.7         1.22192   0.0746948
542.8         1.22201   0.0745711
542.9         1.22218   0.0746565
543           1.22218   0.0746565
543.1         1.22248    0.074561
543.2          1.2227    0.074595
543.3          1.2227    0.074595
543.4           1.223    0.074429
543.5         1.22315   0.0744998
543.6          1.2234   0.0741622
543.7         1.22347   0.0742563
543.8         1.22354   0.0742264
543.9         1.22371   0.0744083
544           1.22386   0.0742012
544.1         1.22395   0.0743109
544.2         1.22399   0.0742942
544.3         1.22399   0.0742942
544.4         1.22426    0.074074
544.5         1.22434   0.0740794
544.6         1.22453   0.0743323
544.7         1.22466   0.0742776
544.8         1.22479   0.0741999
544.9         1.22491    0.074335
545           1.22502   0.0744753
545.1         1.22509   0.0744442
545.2         1.22532   0.0743752
545.3         1.22543   0.0745155
545.4         1.22569   0.0745817
545.5         1.22569   0.0745817
545.6         1.22569   0.0745817
545.7         1.22601   0.0746405
545.8         1.22601   0.0746405
545.9         1.22625   0.0744134
546           1.22625   0.0744134
546.1         1.22637   0.0745753
546.2         1.22649   0.0745884
546.3         1.22691   0.0743297
546.4         1.22705   0.0743906
546.5         1.22727    0.074463
546.6         1.22744   0.0745803
546.7         1.22752   0.0746137
546.8          1.2277   0.0746653
546.9         1.22771   0.0746875
547           1.22779   0.0746555
547.1         1.22807   0.0745189
547.2         1.22819   0.0743647
547.3          1.2283   0.0743187
547.4         1.22853   0.0745305
547.5         1.22862   0.0745686
547.6         1.22885   0.0744525
547.7         1.22887   0.0744723
547.8          1.2289   0.0744854
547.9          1.2289   0.0744854
548            1.2289   0.0744854
548.1         1.22946   0.0742192
548.2         1.22963   0.0739867
548.3         1.22963   0.0739867
548.4         1.22963   0.0739867
548.5         1.22982   0.0739685
548.6         1.22987    0.074025
548.7         1.23003   0.0738035
548.8         1.23031     0.07368
548.9         1.23056   0.0737878
549           1.23069   0.0738479
549.1         1.23082   0.0737374
549.2         1.23089   0.0738324
549.3         1.23094   0.0738568
549.4         1.23102   0.0738891
549.5         1.23115   0.0740236
549.6         1.23153   0.0738639
549.7         1.23153   0.0738639
549.8         1.23173   0.0740112
549.9         1.23181   0.0739745
550           1.23191   0.0740179
550.1         1.23214   0.0737915
550.2         1.23226   0.0739445
550.3         1.23233   0.0739786
550.4          1.2325   0.0737589
550.5         1.23285   0.0739443
550.6         1.23306    0.074093
550.7         1.23306    0.074093
550.8          1.2333   0.0739822
550.9          1.2333   0.0739822
551            1.2333   0.0739822
551.1         1.23343   0.0740055
551.2         1.23358   0.0738062
551.3          1.2338    0.073864
551.4         1.23422   0.0735541
551.5         1.23463   0.0731781
551.6         1.23468   0.0732387
551.7         1.23485   0.0732409
551.8         1.23495   0.0731916
551.9         1.23507   0.0733536
552           1.23519   0.0731958
552.1         1.23548    0.073413
552.2         1.23551   0.0733994
552.3         1.23559   0.0732895
552.4         1.23578   0.0733689
552.5         1.23578   0.0733689
552.6         1.23578   0.0733689
552.7         1.23616   0.0733169
552.8         1.23635   0.0731088
552.9          1.2365   0.0731755
553           1.23656   0.0731466
553.1         1.23665   0.0732713
553.2         1.23677   0.0731844
553.3         1.23677   0.0731844
553.4           1.237   0.0729417
553.5         1.23703   0.0729584
553.6         1.23707   0.0729433
553.7         1.23754   0.0729102
553.8         1.23754   0.0729102
553.9          1.2376   0.0729957
554           1.23775   0.0729811
554.1           1.238   0.0727484
554.2           1.238   0.0727484
554.3           1.238   0.0727484
554.4         1.23852   0.0727755
554.5         1.23852   0.0727755
554.6         1.23863   0.0726173
554.7         1.23879   0.0726866
554.8         1.23903   0.0727446
554.9         1.23903   0.0727446
555           1.23903   0.0727446
555.1          1.2392   0.0726706
555.2         1.23944   0.0725226
555.3         1.23954   0.0724746
555.4         1.23973   0.0722247
555.5         1.23987   0.0724129
555.6         1.24008   0.0723942
555.7          1.2405   0.0725792
555.8         1.24072    0.072871
555.9         1.24072    0.072871
556           1.24097   0.0727032
556.1         1.24097   0.0727032
556.2         1.24127    0.072989
556.3          1.2417   0.0729825
556.4         1.24201   0.0731253
556.5          1.2421    0.073234
556.6         1.24241   0.0728156
556.7         1.24259   0.0728408
556.8         1.24272    0.073008
556.9         1.24272   0.0730045
557             1.243   0.0729979
557.1           1.243   0.0729979
557.2          1.2433    0.073117
557.3         1.24338   0.0730794
557.4         1.24366    0.073448
557.5         1.24376   0.0733149
557.6         1.24376   0.0733149
557.7         1.24407    0.073539
557.8         1.24425   0.0736678
557.9         1.24434   0.0735497
558           1.24452   0.0736271
558.1         1.24462   0.0735808
558.2         1.24462   0.0735808
558.3         1.24474   0.0736345
558.4         1.24497    0.073531
558.5         1.24507   0.0736554
558.6         1.24524   0.0735974
558.7         1.24553   0.0735746
558.8         1.24561   0.0734744
558.9          1.2458    0.073454
559           1.24609   0.0732193
559.1         1.24647   0.0731018
559.2         1.24677   0.0735044
559.3         1.24709   0.0738114
559.4          1.2472   0.0736628
559.5         1.24736   0.0736702
559.6         1.24761   0.0736367
559.7         1.24779   0.0735675
559.8         1.24798   0.0733775
559.9         1.24809   0.0735205
560           1.24809   0.0735205
560.1         1.24823   0.0736936
560.2         1.24823   0.0736936
560.3         1.24835   0.0735949
560.4         1.24857   0.0737538
560.5         1.24871   0.0739072
560.6         1.24881   0.0740347
560.7         1.24901   0.0740057
560.8         1.24901   0.0740057
560.9          1.2493   0.0739426
561           1.24946   0.0738623
561.1         1.24946   0.0738623
561.2         1.24965   0.0738741
561.3         1.24973   0.0739094
561.4         1.24979    0.073884
561.5         1.24998   0.0736354
561.6         1.25003   0.0737115
561.7         1.25032   0.0736221
561.8         1.25032   0.0736221
561.9         1.25044   0.0736542
562            1.2506   0.0734402
562.1         1.25064   0.0734195
562.2         1.25076   0.0733614
562.3         1.25105   0.0733732
562.4         1.25131   0.0731756
562.5          1.2514   0.0731342
562.6         1.25173   0.0732986
562.7         1.25173   0.0732986
562.8         1.25214   0.0730139
562.9         1.25223   0.0731319
563           1.25223   0.0731319
563.1         1.25243   0.0732243
563.2         1.25243   0.0732243
563.3         1.25252   0.0731125
563.4         1.25264   0.0731653
563.5         1.25286   0.0733789
563.6         1.25299   0.0732005
563.7         1.25325   0.0728676
563.8         1.25333   0.0728284
563.9         1.25361   0.0728676
564           1.25391    0.072999
564.1         1.25396   0.0730749
564.2         1.25406   0.0730284
564.3         1.25422   0.0730238
564.4         1.25453   0.0732518
564.5         1.25486   0.0728845
564.6         1.25486   0.0728845
564.7         1.25496   0.0729324
564.8          1.2552   0.0731453
564.9         1.25542    0.073276
565           1.25549   0.0733096
565.1         1.25549   0.0733096
565.2         1.25566   0.0730865
565.3         1.25595   0.0732681
565.4         1.25595   0.0732681
565.5         1.25624   0.0734235
565.6         1.25627   0.0734087
565.7         1.25627   0.0734087
565.8         1.25645    0.073315
565.9         1.25648   0.0733651
566           1.25667   0.0733387
566.1         1.25667   0.0733387
566.2          1.2568   0.0732733
566.3          1.2569   0.0734093
566.4         1.25724   0.0734426
566.5         1.25724   0.0734426
566.6         1.25724   0.0734426
566.7         1.25732   0.0734995
566.8         1.25773   0.0733479
566.9          1.2579   0.0734267
567           1.25803   0.0733641
567.1         1.25815   0.0734197
567.2         1.25815   0.0734197
567.3          1.2582   0.0734408
567.4         1.25843   0.0734098
567.5         1.25851   0.0735221
567.6         1.25851   0.0735221
567.7         1.25851   0.0735221
567.8         1.25876   0.0732002
567.9         1.25899    0.073195
568           1.25933   0.0728465
568.1         1.25933   0.0728465
568.2         1.25936   0.0728905
568.3         1.25936   0.0728905
568.4         1.26005   0.0728202
568.5         1.26017   0.0726649
568.6         1.26017   0.0726649
568.7         1.26044   0.0726205
568.8         1.26051   0.0725839
568.9          1.2607   0.0726795
569           1.26086   0.0729002
569.1         1.26117   0.0727694
569.2         1.26123   0.0728451
569.3         1.26145   0.0728404
569.4         1.26171   0.0728702
569.5         1.26178   0.0728969
569.6         1.26214   0.0727137
569.7         1.26225   0.0728686
569.8         1.26237   0.0729216
569.9         1.26264    0.072575
570            1.2627    0.072544
570.1          1.2628   0.0724169
570.2         1.26287   0.0723797
570.3         1.26298   0.0725055
570.4         1.26303   0.0725248
570.5         1.26331   0.0726069
570.6          1.2634   0.0724934
570.7         1.26357   0.0725664
570.8         1.26374   0.0726985
570.9         1.26386   0.0725401
571           1.26393   0.0726269
571.1         1.26419   0.0727269
571.2         1.26419   0.0727269
571.3         1.26453   0.0725993
571.4         1.26453   0.0725993
571.5         1.26465    0.072577
571.6          1.2647   0.0726449
571.7         1.26505   0.0722787
571.8         1.26505   0.0722787
571.9         1.26505   0.0722787
572           1.26554    0.072282
572.1         1.26554    0.072282
572.2         1.26585   0.0723483
572.3         1.26593   0.0722395
572.4         1.26593   0.0722395
572.5         1.26593   0.0722395
572.6         1.26601   0.0721979
572.7         1.26623   0.0722773
572.8         1.26629   0.0722486
572.9         1.26648   0.0723619
573           1.26648   0.0723619
573.1         1.26703   0.0719345
573.2         1.26703   0.0719345
573.3         1.26733   0.0720694
573.4         1.26745   0.0722423
573.5         1.26745   0.0722423
573.6         1.26764   0.0722421
573.7         1.26769   0.0721802
573.8          1.2678   0.0723325
573.9         1.26785   0.0723536
574           1.26811   0.0724996
574.1         1.26833   0.0722098
574.2          1.2684   0.0721774
574.3         1.26847   0.0722853
574.4          1.2685   0.0722736
574.5         1.26872   0.0724497
574.6         1.26895   0.0725374
574.7          1.2691   0.0727502
574.8         1.26939   0.0729467
574.9         1.26945   0.0729163
575           1.26954   0.0729553
575.1         1.26968   0.0730484
575.2         1.26994   0.0727294
575.3         1.27017   0.0729894
575.4         1.27026   0.0730256
575.5         1.27026   0.0730256
575.6          1.2705   0.0730921
575.7          1.2705   0.0730921
575.8         1.27074   0.0731636
575.9         1.27086   0.0730065
576           1.27103   0.0729771
576.1         1.27109   0.0730718
576.2         1.27122   0.0729177
576.3         1.27142    0.072663
576.4         1.27163    0.072698
576.5         1.27184    0.072998
576.6         1.27204   0.0727515
576.7         1.27211   0.0728552
576.8          1.2724   0.0726136
576.9          1.2726   0.0725334
577            1.2726   0.0725334
577.1         1.27306   0.0722885
577.2         1.27306   0.0722885
577.3         1.27306   0.0722885
577.4         1.27337   0.0721757
577.5         1.27351   0.0723191
577.6          1.2736   0.0722715
577.7         1.27381   0.0720819
577.8         1.27381   0.0720819
577.9         1.27385   0.0721437
578           1.27385   0.0721437
578.1         1.27385   0.0721437
578.2         1.27418   0.0720481
578.3         1.27438   0.0719434
578.4         1.27438   0.0719434
578.5         1.27443   0.0718784
578.6         1.27443   0.0718784
578.7         1.27461   0.0719489
578.8         1.27485   0.0717283
578.9         1.27528   0.0718524
579           1.27528   0.0718524
579.1         1.27565   0.0720547
579.2         1.27649   0.0712553
579.3         1.27649   0.0712553
579.4         1.27661    0.071428
579.5         1.27684   0.0713471
579.6         1.27692   0.0713052
579.7         1.27702   0.0714473
579.8         1.27702   0.0714473
579.9         1.27716   0.0713707
580           1.27777    0.071532
580.1         1.27777    0.071532
580.2         1.27787   0.0714812
580.3         1.27816   0.0712519
580.4         1.27825   0.0713763
580.5         1.27834    0.071327
580.6         1.27839   0.0712982
580.7          1.2785   0.0712903
580.8         1.27868   0.0711344
580.9         1.27901   0.0714404
581           1.27906   0.0713803
581.1         1.27921   0.0714404
581.2         1.27921   0.0714404
581.3         1.27957   0.0715179
581.4         1.28052   0.0706176
581.5         1.28074   0.0708758
581.6         1.28092   0.0711388
581.7         1.28102   0.0712734
581.8         1.28109   0.0713694
581.9          1.2814   0.0709867
582           1.28154   0.0709324
582.1         1.28154   0.0709324
582.2         1.28162     0.07089
582.3         1.28191   0.0709882
582.4         1.28215   0.0709054
582.5         1.28221   0.0708745
582.6         1.28229   0.0709045
582.7         1.28243   0.0710993
582.8         1.28243   0.0710993
582.9         1.28266   0.0710022
583           1.28268   0.0709928
583.1          1.2828   0.0710943
583.2          1.2831   0.0708805
583.3         1.28318    0.070911
583.4         1.28337   0.0710442
583.5         1.28371   0.0706169
583.6         1.28396   0.0708104
583.7         1.28396   0.0708104
583.8         1.28414   0.0708622
583.9         1.28453   0.0706126
584           1.28475   0.0707301
584.1         1.28475   0.0707301
584.2          1.2849   0.0709475
584.3         1.28515   0.0709185
584.4         1.28521   0.0709384
584.5         1.28521   0.0709384
584.6         1.28563   0.0705861
584.7         1.28586   0.0708001
584.8         1.28594   0.0707555
584.9         1.28615   0.0709245
585           1.28615   0.0709245
585.1         1.28651   0.0705902
585.2         1.28651   0.0705902
585.3         1.28653   0.0705617
585.4         1.28653   0.0705617
585.5         1.28661   0.0706728
585.6         1.28676   0.0704904
585.7         1.28691    0.070509
585.8         1.28698   0.0704195
585.9         1.28698   0.0704195
586           1.28721   0.0702743
586.1         1.28721   0.0702743
586.2         1.28742    0.070388
586.3         1.28748   0.0703209
586.4         1.28759   0.0702576
586.5         1.28763   0.0702739
586.6         1.28772   0.0703915
586.7         1.28777   0.0704678
586.8         1.28807   0.0701842
586.9         1.28836   0.0701506
587           1.28862   0.0699305
587.1         1.28876   0.0699807
587.2           1.289   0.0696876
587.3         1.28908   0.0698002
587.4         1.28913   0.0697718
587.5         1.28932    0.069699
587.6         1.28943    0.069638
587.7         1.28971   0.0695059
587.8         1.28989      0.0694
587.9         1.29027    0.069481
588           1.29041   0.0693045
588.1         1.29084   0.0688931
588.2         1.29106   0.0688054
588.3         1.29126    0.068772
588.4         1.29139   0.0689625
588.5         1.29153   0.0687923
588.6         1.29168   0.0687249
588.7         1.29182    0.068926
588.8         1.29219   0.0688028
588.9         1.29219   0.0688028
589           1.29245   0.0689426
589.1         1.29267   0.0686771
589.2         1.29288   0.0685584
589.3           1.293   0.0686851
589.4         1.29322   0.0684286
589.5         1.29322   0.0684286
589.6         1.29322   0.0684286
589.7         1.29376    0.068188
589.8         1.29389   0.0681118
589.9         1.29398    0.068059
590           1.29406   0.0679689
590.1         1.29419    0.068013
590.2         1.29426   0.0681104
590.3         1.29433   0.0680668
590.4         1.29445   0.0681082
590.5         1.29453   0.0681342
590.6         1.29465   0.0680632
590.7         1.29479   0.0682518
590.8          1.2949   0.0681108
590.9          1.2952   0.0680622
591           1.29528   0.0681817
591.1         1.29556   0.0678465
591.2         1.29582   0.0682231
591.3         1.29586   0.0682003
591.4         1.29619   0.0683002
591.5         1.29632   0.0683451
591.6         1.29632   0.0683451
591.7         1.29632   0.0683451
591.8         1.29632   0.0683451
591.9         1.29632   0.0683451
592           1.29653   0.0685142
592.1         1.29669   0.0685512
592.2         1.29684   0.0683666
592.3         1.29684   0.0683666
592.4         1.29707   0.0683967
592.5         1.29719   0.0682518
592.6         1.29739   0.0683582
592.7         1.29755   0.0681649
592.8         1.29771     0.06822
592.9         1.29792    0.068204
593           1.29877   0.0674453
593.1         1.29888   0.0675958
593.2         1.29895   0.0675499
593.3         1.29916   0.0673503
593.4         1.29924    0.067472
593.5         1.29932   0.0674243
593.6         1.29964   0.0673804
593.7         1.29964   0.0673804
593.8         1.29964   0.0673804
593.9         1.29999   0.0675176
594           1.30033   0.0674296
594.1         1.30033   0.0674296
594.2         1.30053   0.0676224
594.3         1.30053   0.0676224
594.4         1.30071   0.0677038
594.5         1.30082   0.0677418
594.6         1.30096   0.0679407
594.7         1.30145   0.0676939
594.8         1.30145   0.0676939
594.9         1.30153   0.0677203
595           1.30172   0.0679937
595.1          1.3018    0.067944
595.2         1.30198   0.0678042
595.3         1.30218   0.0676304
595.4         1.30224   0.0676496
595.5         1.30241    0.067693
595.6          1.3026   0.0676845
595.7         1.30262   0.0676591
595.8         1.30281   0.0678166
595.9         1.30281   0.0678166
596           1.30296   0.0679246
596.1          1.3033   0.0676829
596.2         1.30344   0.0676965
596.3         1.30379   0.0680543
596.4          1.3039   0.0679902
596.5          1.3039   0.0679902
596.6          1.3041     0.06792
596.7         1.30418   0.0679469
596.8          1.3045   0.0680873
596.9          1.3045   0.0680873
597           1.30471   0.0682723
597.1         1.30491   0.0681083
597.2         1.30491   0.0681083
597.3         1.30515   0.0680185
597.4         1.30556   0.0680211
597.5         1.30556   0.0680211
597.6         1.30565   0.0681495
597.7         1.30579   0.0681959
597.8         1.30602   0.0681558
597.9         1.30633   0.0680987
598           1.30683   0.0679464
598.1         1.30707   0.0676636
598.2         1.30728    0.067701
598.3         1.30729   0.0677035
598.4         1.30741   0.0678016
598.5         1.30748   0.0678236
598.6         1.30771   0.0675971
598.7          1.3078   0.0677192
598.8         1.30785   0.0676574
598.9         1.30789   0.0676328
599           1.30807   0.0678657
599.1         1.30833   0.0679571
599.2         1.30847   0.0680019
599.3          1.3087   0.0677788
599.4          1.3087   0.0677788
599.5         1.30904     0.06782
599.6         1.30904     0.06782
599.7         1.30904     0.06782
599.8         1.30921   0.0679793
599.9         1.30921   0.0679793
600           1.30962    0.067812
600.1         1.31006   0.0676667
600.2         1.31043   0.0675586
600.3         1.31049   0.0675215
600.4         1.31066   0.0675175
600.5         1.31102   0.0671345
600.6         1.31102   0.0671345
600.7         1.31123   0.0671602
600.8         1.31135   0.0670235
600.9         1.31158   0.0671759
601           1.31166    0.067132
601.1         1.31184   0.0670966
601.2         1.31195   0.0670308
601.3         1.31215   0.0670286
601.4         1.31231   0.0670762
601.5         1.31231   0.0670762
601.6         1.31265   0.0670432
601.7         1.31272   0.0670653
601.8         1.31294   0.0671097
601.9         1.31307   0.0670441
602           1.31319   0.0670352
602.1         1.31319   0.0670352
602.2         1.31327   0.0669394
602.3         1.31364   0.0669193
602.4         1.31372   0.0669429
602.5         1.31397   0.0671569
602.6         1.31397   0.0671569
602.7         1.31406   0.0671064
602.8         1.31406   0.0671064
602.9         1.31437    0.067244
603           1.31462   0.0671208
603.1         1.31482   0.0672778
603.2         1.31491   0.0673066
603.3         1.31496   0.0673725
603.4         1.31496   0.0673725
603.5         1.31514   0.0672654
603.6         1.31536   0.0674638
603.7         1.31572   0.0670797
603.8         1.31582   0.0670235
603.9         1.31604   0.0671697
604           1.31621   0.0673228
604.1         1.31621   0.0673228
604.2         1.31656   0.0669847
604.3         1.31657   0.0670035
604.4         1.31671   0.0670472
604.5         1.31671   0.0670472
604.6         1.31698   0.0667957
604.7         1.31698   0.0667957
604.8         1.31729   0.0665621
604.9         1.31733   0.0665712
605           1.31739   0.0665346
605.1         1.31751   0.0665591
605.2         1.31772   0.0667804
605.3         1.31783   0.0667177
605.4         1.31807    0.066619
605.5         1.31807    0.066619
605.6         1.31818   0.0665493
605.7         1.31852   0.0666553
605.8         1.31874    0.066394
605.9         1.31888   0.0662295
606           1.31903   0.0662365
606.1         1.31915   0.0664221
606.2         1.31933   0.0664406
606.3         1.31958   0.0666925
606.4         1.31962   0.0667055
606.5         1.31984   0.0664891
606.6         1.32006   0.0666169
606.7         1.32027   0.0663689
606.8         1.32039   0.0665522
606.9         1.32039   0.0665522
607           1.32039   0.0665522
607.1         1.32076    0.066776
607.2         1.32088   0.0668095
607.3         1.32102   0.0668104
607.4         1.32113   0.0667395
607.5          1.3213   0.0669939
607.6         1.32137   0.0669519
607.7         1.32147   0.0669806
607.8         1.32167   0.0670529
607.9         1.32205   0.0667757
608           1.32205   0.0667757
608.1         1.32248   0.0672378
608.2         1.32263   0.0671216
608.3          1.3229   0.0669639
608.4         1.32303   0.0671516
608.5         1.32303   0.0671516
608.6         1.32318   0.0669774
608.7         1.32348   0.0672768
608.8         1.32398   0.0672984
608.9         1.32416   0.0671886
609           1.32425   0.0673156
609.1         1.32433   0.0672695
609.2         1.32452    0.067289
609.3         1.32458    0.067305
609.4         1.32523   0.0670771
609.5         1.32523   0.0670771
609.6         1.32548   0.0670413
609.7         1.32557   0.0669402
609.8         1.32566   0.0670777
609.9          1.3259   0.0672004
610            1.3259   0.0672004
610.1         1.32592   0.0671869
610.2         1.32592   0.0671869
610.3         1.32604   0.0672176
610.4         1.32629   0.0671772
610.5         1.32629   0.0671772
610.6         1.32637   0.0670789
610.7         1.32668   0.0671644
610.8         1.32684   0.0670701
610.9         1.32698   0.0669103
611           1.32711   0.0671039
611.1         1.32711   0.0671039
611.2         1.32751   0.0667829
611.3         1.32751   0.0667829
611.4         1.32802   0.0668219
611.5         1.32802   0.0668219
611.6          1.3281   0.0667248
611.7          1.3282   0.0667528
611.8          1.3283   0.0666925
611.9          1.3286   0.0670582
612            1.3286   0.0670582
612.1         1.32912   0.0665644
612.2         1.32935   0.0665332
612.3         1.32939   0.0664845
612.4         1.32959   0.0665548
612.5         1.32959   0.0665548
612.6         1.32967   0.0665093
612.7         1.32988   0.0665564
612.8          1.3301   0.0667065
612.9         1.33021   0.0666433
613           1.33034   0.0668381
613.1         1.33054   0.0668882
613.2         1.33083   0.0668443
613.3         1.33096   0.0666977
613.4         1.33103   0.0668071
613.5          1.3312   0.0666036
613.6         1.33173   0.0666268
613.7         1.33207   0.0665724
613.8         1.33207   0.0665724
613.9         1.33227   0.0665808
614           1.33243   0.0664887
614.1         1.33269     0.06618
614.2         1.33282   0.0662155
614.3         1.33282   0.0662155
614.4         1.33338   0.0662647
614.5         1.33338   0.0662647
614.6         1.33338   0.0662647
614.7         1.33376   0.0663643
614.8         1.33391   0.0665115
614.9         1.33397   0.0664732
615           1.33406   0.0663721
615.1         1.33428    0.066595
615.2         1.33434   0.0665172
615.3         1.33451   0.0665468
615.4          1.3347   0.0664867
615.5          1.3349    0.066495
615.6         1.33512   0.0666663
615.7          1.3353   0.0664593
615.8         1.33549    0.066662
615.9         1.33557   0.0666836
616           1.33579   0.0664263
616.1         1.33603   0.0661494
616.2         1.33625   0.0661139
616.3         1.33628   0.0660975
616.4         1.33639   0.0662669
616.5         1.33688   0.0659926
616.6         1.33702   0.0658325
616.7         1.33707   0.0658037
616.8         1.33707   0.0658037
616.9         1.33725   0.0658616
617           1.33737   0.0660378
617.1          1.3376   0.0660005
617.2         1.33776   0.0658571
617.3          1.3379    0.065892
617.4          1.3381   0.0660049
617.5         1.33833   0.0659662
617.6         1.33839   0.0660594
617.7         1.33847   0.0660136
617.8         1.33859   0.0660437
617.9          1.3388   0.0660872
618            1.3388   0.0660872
618.1         1.33915   0.0658778
618.2         1.33917   0.0659141
618.3         1.33955   0.0656861
618.4         1.33973   0.0654896
618.5         1.33973   0.0654896
618.6         1.34015   0.0653024
618.7         1.34037   0.0652873
618.8         1.34086   0.0647367
618.9         1.34111   0.0644564
619           1.34116   0.0644263
619.1         1.34135   0.0646092
619.2         1.34145   0.0646973
619.3         1.34155   0.0646303
619.4         1.34174   0.0645753
619.5         1.34187   0.0646076
619.6         1.34187   0.0646076
619.7         1.34199   0.0644817
619.8         1.34221    0.064535
619.9         1.34245   0.0646023
620           1.34262   0.0646456
620.1         1.34275   0.0648434
620.2         1.34287   0.0650267
620.3         1.34326   0.0647161
620.4         1.34334   0.0646634
620.5          1.3437   0.0645982
620.6         1.34378   0.0645424
620.7         1.34378   0.0645424
620.8         1.34385   0.0645006
620.9         1.34403   0.0646345
621           1.34417   0.0645856
621.1          1.3443   0.0647847
621.2         1.34477   0.0645822
621.3           1.345   0.0644987
621.4         1.34516   0.0645395
621.5         1.34524   0.0646628
621.6         1.34557   0.0644582
621.7         1.34557   0.0644582
621.8         1.34583   0.0642359
621.9         1.34591   0.0643683
622           1.34627   0.0645443
622.1         1.34638   0.0644187
622.2         1.34648   0.0643563
622.3         1.34663   0.0643966
622.4         1.34682   0.0644675
622.5         1.34709   0.0644728
622.6         1.34729   0.0642537
622.7         1.34753   0.0641978
622.8         1.34759   0.0641902
622.9         1.34764   0.0641632
623           1.34803   0.0642063
623.1         1.34844   0.0639466
623.2         1.34854   0.0639752
623.3         1.34866   0.0641457
623.4           1.349   0.0641506
623.5           1.349   0.0641506
623.6         1.34909   0.0640956
623.7         1.34933   0.0641426
623.8         1.34957   0.0641816
623.9         1.34988   0.0638491
624           1.34988   0.0638491
624.1         1.35033   0.0637004
624.2         1.35033   0.0637004
624.3         1.35034   0.0637145
624.4         1.35043   0.0636531
624.5         1.35043   0.0636531
624.6         1.35079   0.0635331
624.7         1.35094   0.0635752
624.8         1.35119   0.0638505
624.9         1.35123   0.0638232
625           1.35161   0.0638587
625.1         1.35161   0.0638587
625.2         1.35162   0.0638519
625.3         1.35185   0.0640723
625.4           1.352   0.0639761
625.5         1.35223   0.0638351
625.6         1.35248   0.0639249
625.7         1.35269   0.0638726
625.8         1.35269   0.0638726
625.9         1.35269   0.0638726
626           1.35271   0.0638953
626.1         1.35279   0.0639184
626.2         1.35308   0.0639698
626.3         1.35321   0.0638892
626.4         1.35344   0.0640545
626.5         1.35351   0.0640726
626.6         1.35369   0.0641739
626.7         1.35373   0.0641323
626.8         1.35379   0.0642176
626.9         1.35396   0.0643179
627           1.35434   0.0638892
627.1         1.35444   0.0638268
627.2          1.3546   0.0639203
627.3          1.3548   0.0637958
627.4          1.3548   0.0637958
627.5          1.3548   0.0637958
627.6         1.35501   0.0637879
627.7          1.3552   0.0638001
627.8          1.3552   0.0638001
627.9         1.35535   0.0638433
628           1.35571   0.0639748
628.1         1.35604   0.0638231
628.2         1.35604   0.0638231
628.3         1.35612    0.063847
628.4         1.35622   0.0639894
628.5         1.35629   0.0640916
628.6         1.35653   0.0638783
628.7         1.35665   0.0639139
628.8         1.35685   0.0638388
628.9          1.3572   0.0636795
629           1.35784   0.0636153
629.1         1.35816   0.0640916
629.2         1.35822   0.0640253
629.3         1.35833   0.0640572
629.4         1.35848   0.0641019
629.5         1.35863   0.0642828
629.6         1.35888   0.0642709
629.7           1.359   0.0642705
629.8         1.35921   0.0640271
629.9         1.35926   0.0641017
630           1.35956   0.0638687
630.1         1.35956   0.0638692
630.2         1.35956   0.0638692
630.3         1.35998   0.0637054
630.4         1.36019   0.0635471
630.5          1.3604   0.0636498
630.6          1.3604   0.0636498
630.7         1.36053   0.0635668
630.8         1.36061   0.0635874
630.9         1.36066   0.0635272
631           1.36072   0.0634854
631.1         1.36103   0.0635307
631.2         1.36117   0.0634438
631.3         1.36129   0.0634802
631.4         1.36138   0.0634514
631.5         1.36144   0.0635468
631.6         1.36158   0.0635846
631.7         1.36172   0.0635867
631.8         1.36242   0.0630633
631.9         1.36271   0.0627971
632           1.36281   0.0629417
632.1         1.36294   0.0628573
632.2         1.36314   0.0627243
632.3         1.36314   0.0627243
632.4         1.36322   0.0626743
632.5         1.36355   0.0628396
632.6         1.36355    0.062853
632.7         1.36365   0.0627902
632.8         1.36395   0.0627135
632.9         1.36406   0.0626413
633           1.36451   0.0622566
633.1         1.36458   0.0623602
633.2         1.36474   0.0623274
633.3         1.36487   0.0622773
633.4         1.36487   0.0622773
633.5         1.36502   0.0622619
633.6         1.36522   0.0623712
633.7         1.36522   0.0623712
633.8         1.36535   0.0622903
633.9         1.36545    0.062434
634           1.36552   0.0624522
634.1         1.36552   0.0624522
634.2         1.36577   0.0626376
634.3           1.366   0.0623788
634.4           1.366   0.0623788
634.5         1.36615   0.0626041
634.6         1.36627   0.0625284
634.7         1.36634   0.0625476
634.8         1.36641   0.0625978
634.9         1.36653   0.0624796
635           1.36653   0.0624796
635.1         1.36667    0.062703
635.2         1.36721   0.0627832
635.3         1.36732   0.0628102
635.4         1.36782   0.0625589
635.5         1.36806   0.0624815
635.6         1.36806   0.0624815
635.7         1.36875   0.0623609
635.8         1.36875   0.0623609
635.9         1.36893   0.0623637
636           1.36893   0.0623637
636.1         1.36911   0.0625379
636.2          1.3693   0.0625155
636.3          1.3694   0.0626642
636.4          1.3694   0.0626642
636.5         1.36955   0.0625676
636.6         1.36993   0.0627142
636.7         1.36993   0.0627142
636.8         1.37031   0.0626902
636.9         1.37031   0.0626902
637           1.37054   0.0627996
637.1         1.37063    0.062825
637.2         1.37084   0.0628571
637.3         1.37105    0.062871
637.4         1.37105    0.062871
637.5         1.37129   0.0626564
637.6         1.37129   0.0626564
637.7         1.37151   0.0626407
637.8         1.37162   0.0628015
637.9         1.37188   0.0629348
638            1.3719    0.062923
638.1         1.37214   0.0631357
638.2         1.37214   0.0631357
638.3         1.37219   0.0631043
638.4          1.3723    0.063134
638.5         1.37239   0.0630794
638.6         1.37276   0.0631519
638.7         1.37293   0.0631955
638.8         1.37317   0.0632384
638.9         1.37341   0.0630256
639           1.37359   0.0630733
639.1         1.37363   0.0630468
639.2         1.37391   0.0632875
639.3         1.37425   0.0631336
639.4         1.37454    0.063091
639.5         1.37454    0.063091
639.6         1.37477   0.0629403
639.7         1.37508   0.0628671
639.8         1.37519   0.0630357
639.9         1.37537   0.0630045
640           1.37543   0.0629396
640.1         1.37549   0.0628988
640.2         1.37555   0.0629148
640.3         1.37564   0.0630552
640.4         1.37584   0.0630158
640.5          1.3759   0.0631113
640.6         1.37623    0.062766
640.7         1.37623    0.062766
640.8         1.37686     0.06306
640.9         1.37686     0.06306
641           1.37686     0.06306
641.1         1.37713   0.0631178
641.2         1.37742   0.0627856
641.3         1.37742   0.0627856
641.4         1.37769   0.0628685
641.5         1.37801   0.0627905
641.6         1.37827   0.0627886
641.7         1.37871   0.0626533
641.8         1.37871   0.0626533
641.9         1.37877   0.0626137
642           1.37893   0.0628472
642.1         1.37924    0.062578
642.2         1.37952   0.0627442
642.3         1.37987   0.0624086
642.4          1.3799   0.0624493
642.5         1.38003   0.0624536
642.6         1.38003   0.0624536
642.7         1.38023   0.0623858
642.8         1.38023   0.0623858
642.9         1.38028   0.0623998
643           1.38028   0.0623998
643.1         1.38047   0.0623173
643.2         1.38047   0.0623173
643.3         1.38066   0.0624451
643.4         1.38097   0.0622793
643.5         1.38107   0.0623099
643.6         1.38107   0.0623099
643.7         1.38116   0.0624457
643.8         1.38125   0.0623913
643.9         1.38125   0.0623913
644           1.38194   0.0623577
644.1         1.38214   0.0622287
644.2         1.38269   0.0621292
644.3         1.38269   0.0621292
644.4         1.38277   0.0622371
644.5         1.38277   0.0622371
644.6         1.38332   0.0620183
644.7         1.38334   0.0620424
644.8         1.38334   0.0620424
644.9         1.38346   0.0619643
645           1.38368   0.0619033
645.1         1.38368   0.0619033
645.2         1.38378    0.061929
645.3         1.38378    0.061929
645.4         1.38398   0.0619086
645.5         1.38419   0.0620915
645.6         1.38428   0.0620396
645.7         1.38457   0.0621518
645.8         1.38457   0.0621518
645.9         1.38469   0.0621857
646           1.38532   0.0618373
646.1         1.38532   0.0618373
646.2         1.38537   0.0619077
646.3         1.38544   0.0620204
646.4         1.38552   0.0620412
646.5         1.38552   0.0620412
646.6         1.38597   0.0621652
646.7         1.38616   0.0621609
646.8          1.3862    0.062228
646.9         1.38651   0.0620965
647           1.38667   0.0620295
647.1         1.38685    0.062076
647.2         1.38685    0.062076
647.3         1.38685    0.062076
647.4         1.38727   0.0620717
647.5         1.38761   0.0623386
647.6         1.38799   0.0623016
647.7         1.38808   0.0622477
647.8         1.38814   0.0622649
647.9         1.38836   0.0620182
648           1.38857   0.0618865
648.1         1.38857   0.0618865
648.2         1.38874   0.0620491
648.3         1.38897   0.0618382
648.4         1.38901   0.0618468
648.5         1.38901   0.0618468
648.6         1.38926   0.0615698
648.7         1.38967   0.0617348
648.8         1.38967   0.0617348
648.9         1.39019   0.0613764
649           1.39032   0.0612874
649.1         1.39051    0.061168
649.2         1.39077   0.0608698
649.3         1.39081   0.0608789
649.4         1.39086   0.0609463
649.5         1.39094   0.0608929
649.6         1.39103   0.0610353
649.7          1.3912   0.0610314
649.8          1.3912   0.0610314
649.9         1.39139   0.0610787
650           1.39139   0.0610787
650.1          1.3915   0.0609671
650.2          1.3915   0.0609671
650.3         1.39161   0.0611218
650.4         1.39188   0.0611378
650.5         1.39201    0.061172
650.6         1.39201    0.061172
650.7         1.39218   0.0611113
650.8         1.39232   0.0611619
650.9         1.39235   0.0611455
651           1.39247   0.0611388
651.1         1.39268   0.0609109
651.2          1.3927   0.0608945
651.3         1.39277   0.0608486
651.4         1.39289   0.0607126
651.5         1.39331   0.0607462
651.6         1.39331   0.0607462
651.7          1.3934   0.0608761
651.8         1.39369   0.0605946
651.9         1.39369   0.0605946
652            1.3939   0.0605674
652.1          1.3939   0.0605674
652.2           1.394   0.0607283
652.3         1.39433    0.060691
652.4         1.39445   0.0608746
652.5         1.39469   0.0607243
652.6         1.39506    0.060888
652.7          1.3951   0.0608997
652.8          1.3952   0.0610443
652.9         1.39543   0.0610236
653           1.39558   0.0608573
653.1         1.39567   0.0608797
653.2         1.39587   0.0608177
653.3         1.39605   0.0609609
653.4         1.39614   0.0611067
653.5         1.39614   0.0611067
653.6         1.39641   0.0608064
653.7         1.39661   0.0607656
653.8         1.39721   0.0602405
653.9         1.39721   0.0602405
654           1.39747   0.0601283
654.1         1.39802   0.0599299
654.2         1.39802   0.0599299
654.3         1.39834   0.0598054
654.4         1.39849   0.0596999
654.5         1.39862   0.0598855
654.6         1.39862   0.0598855
654.7         1.39872   0.0600449
654.8         1.39925   0.0600731
654.9         1.39939   0.0599534
655           1.39939   0.0599534
655.1         1.39956   0.0599935
655.2         1.39973   0.0601733
655.3         1.39987   0.0600312
655.4         1.39993   0.0599662
655.5         1.40021   0.0599759
655.6         1.40029   0.0599953
655.7         1.40045   0.0602351
655.8         1.40071   0.0601708
655.9         1.40071   0.0601708
656           1.40101   0.0598842
656.1         1.40108   0.0599942
656.2         1.40118   0.0599262
656.3         1.40148   0.0596919
656.4         1.40148   0.0596919
656.5         1.40167   0.0596639
656.6         1.40167   0.0596639
656.7         1.40188   0.0594403
656.8         1.40188   0.0594403
656.9         1.40205   0.0593225
657           1.40243   0.0594223
657.1         1.40243   0.0594223
657.2          1.4026   0.0595856
657.3         1.40275   0.0598053
657.4         1.40289   0.0597038
657.5         1.40289   0.0597038
657.6         1.40302   0.0595663
657.7          1.4032   0.0595416
657.8         1.40364   0.0597882
657.9         1.40369   0.0597519
658           1.40369   0.0597519
658.1         1.40427   0.0596953
658.2         1.40427   0.0596953
658.3         1.40443   0.0596996
658.4         1.40455   0.0595734
658.5         1.40469   0.0596067
658.6         1.40469   0.0596067
658.7         1.40487   0.0596365
658.8         1.40498   0.0596629
658.9         1.40539   0.0593167
659           1.40542   0.0593555
659.1         1.40556   0.0592572
659.2         1.40584   0.0591613
659.3         1.40584   0.0591613
659.4         1.40584   0.0591613
659.5         1.40618   0.0587992
659.6          1.4066   0.0585431
659.7          1.4066   0.0585431
659.8          1.4066   0.0585431
659.9         1.40682   0.0584447
660           1.40688   0.0585397
660.1          1.4069    0.058526
660.2          1.4072   0.0585367
660.3          1.4072   0.0585367
660.4         1.40734   0.0584425
660.5         1.40764   0.0581219
660.6         1.40764   0.0581219
660.7         1.40806   0.0579539
660.8         1.40833   0.0578855
660.9         1.40859   0.0578673
661           1.40877   0.0576803
661.1         1.40899   0.0578846
661.2         1.40899   0.0578846
661.3         1.40931   0.0579954
661.4         1.40931   0.0579954
661.5         1.40969   0.0580009
661.6          1.4098   0.0581717
661.7         1.40994   0.0580777
661.8         1.40994   0.0580777
661.9         1.41044   0.0580523
662           1.41054   0.0580756
662.1         1.41067   0.0579902
662.2         1.41087   0.0581435
662.3          1.4113    0.058599
662.4         1.41164   0.0586974
662.5         1.41185   0.0587649
662.6         1.41209   0.0585982
662.7         1.41226   0.0584831
662.8         1.41259   0.0586651
662.9         1.41267   0.0587915
663           1.41301   0.0586853
663.1         1.41301   0.0586853
663.2          1.4133   0.0590235
663.3         1.41364   0.0590714
663.4         1.41364   0.0590714
663.5         1.41364   0.0590714
663.6          1.4138   0.0593092
663.7         1.41399   0.0591823
663.8         1.41429   0.0590339
663.9         1.41445   0.0589312
664           1.41453   0.0589474
664.1         1.41458   0.0589581
664.2         1.41468   0.0589884
664.3         1.41501   0.0588031
664.4         1.41515   0.0587135
664.5         1.41515   0.0587135
664.6         1.41548   0.0584374
664.7         1.41575   0.0583542
664.8         1.41615   0.0581993
664.9         1.41622   0.0581544
665           1.41622   0.0581544
665.1         1.41658    0.058372
665.2         1.41667   0.0582793
665.3         1.41686   0.0585743
665.4         1.41695   0.0585165
665.5         1.41707   0.0585404
665.6         1.41739   0.0584357
665.7         1.41786   0.0584757
665.8         1.41822   0.0582264
665.9         1.41828   0.0581631
666           1.41853   0.0580306
666.1         1.41853   0.0580306
666.2         1.41881   0.0577801
666.3         1.41892   0.0579499
666.4         1.41904   0.0579729
666.5         1.41918   0.0579221
666.6         1.41928   0.0580656
666.7         1.41982   0.0578538
666.8         1.41985   0.0579025
666.9         1.41985   0.0579025
667           1.42012   0.0576078
667.1         1.42049   0.0575315
667.2         1.42059   0.0574681
667.3         1.42081   0.0574968
667.4         1.42109   0.0573161
667.5         1.42151   0.0574133
667.6         1.42151   0.0574133
667.7         1.42162   0.0575105
667.8         1.42188   0.0575952
667.9         1.42188   0.0575952
668           1.42201     0.05762
668.1         1.42226   0.0573859
668.2         1.42236   0.0575439
668.3         1.42267   0.0574435
668.4         1.42267   0.0574435
668.5         1.42276   0.0573877
668.6         1.42292   0.0575062
668.7         1.42314   0.0577098
668.8          1.4233   0.0575343
668.9          1.4234   0.0575534
669           1.42385   0.0574521
669.1         1.42385   0.0574521
669.2         1.42403   0.0574306
669.3         1.42408   0.0573991
669.4         1.42408   0.0573991
669.5         1.42469   0.0567442
669.6         1.42483   0.0568208
669.7         1.42483   0.0568208
669.8         1.42493   0.0568825
669.9         1.42496    0.056887
670           1.42516   0.0568384
670.1         1.42516   0.0568384
670.2         1.42517   0.0568609
670.3         1.42532   0.0567687
670.4          1.4256   0.0569721
670.5         1.42573   0.0568893
670.6         1.42582   0.0570332
670.7         1.42607   0.0568754
670.8         1.42642    0.056976
670.9         1.42672    0.057122
671           1.42672    0.057122
671.1         1.42682   0.0570575
671.2         1.42701   0.0570862
671.3         1.42707   0.0570943
671.4         1.42718   0.0570235
671.5         1.42755   0.0566627
671.6         1.42755   0.0566627
671.7         1.42762     0.05677
671.8         1.42774   0.0567867
671.9         1.42797    0.056545
672           1.42797    0.056545
672.1         1.42812   0.0566195
672.2         1.42855    0.056805
672.3         1.42902   0.0572293
672.4         1.42921   0.0574413
672.5         1.42933   0.0574139
672.6         1.42957    0.057174
672.7         1.42957    0.057174
672.8         1.42993   0.0573202
672.9         1.43003   0.0572608
673           1.43011   0.0572729
673.1         1.43023   0.0571451
673.2         1.43036   0.0571512
673.3         1.43045   0.0572954
673.4          1.4306   0.0571358
673.5         1.43081   0.0570511
673.6         1.43092   0.0571908
673.7         1.43103   0.0571195
673.8         1.43134   0.0570369
673.9         1.43134   0.0570369
674           1.43149   0.0572701
674.1          1.4317   0.0572119
674.2          1.4317   0.0572119
674.3         1.43194   0.0571212
674.4          1.4321   0.0569484
674.5          1.4322   0.0568638
674.6         1.43261   0.0567314
674.7         1.43261   0.0567314
674.8         1.43273   0.0569178
674.9         1.43303   0.0567415
675           1.43328   0.0567858
675.1         1.43352   0.0569992
675.2         1.43388   0.0570868
675.3         1.43423   0.0569717
675.4         1.43454    0.056982
675.5         1.43475   0.0568529
675.6         1.43493   0.0571335
675.7         1.43505   0.0571258
675.8         1.43517    0.057001
675.9         1.43525   0.0569572
676           1.43536   0.0568881
676.1         1.43558   0.0568507
676.2         1.43575   0.0569577
676.3         1.43641   0.0568031
676.4         1.43658   0.0568233
676.5         1.43666   0.0569504
676.6         1.43682   0.0568596
676.7         1.43684   0.0568373
676.8         1.43684   0.0568373
676.9         1.43716    0.056919
677           1.43734    0.056815
677.1          1.4376   0.0569541
677.2         1.43777   0.0568007
677.3         1.43808   0.0567836
677.4          1.4382   0.0568084
677.5         1.43827   0.0568158
677.6         1.43828   0.0568422
677.7         1.43844   0.0567529
677.8         1.43848   0.0567577
677.9         1.43852   0.0567619
678           1.43852   0.0567619
678.1         1.43891   0.0566335
678.2         1.43895   0.0566118
678.3          1.4393   0.0562462
678.4         1.43966   0.0558544
678.5         1.43983   0.0560317
678.6         1.44012   0.0560613
678.7         1.44019   0.0560672
678.8         1.44019   0.0560672
678.9         1.44061   0.0559342
679           1.44107   0.0558785
679.1         1.44147   0.0559158
679.2         1.44147   0.0559158
679.3         1.44157   0.0559249
679.4         1.44225   0.0556813
679.5         1.44234    0.055624
679.6         1.44261   0.0555041
679.7         1.44261   0.0555041
679.8         1.44276   0.0556523
679.9           1.443   0.0554425
680           1.44317   0.0555109
680.1         1.44317   0.0555109
680.2         1.44332   0.0554193
680.3         1.44368   0.0551536
680.4         1.44383   0.0550678
680.5         1.44425    0.054719
680.6         1.44441   0.0546245
680.7          1.4445   0.0545708
680.8          1.4447   0.0545335
680.9          1.4447   0.0545335
681           1.44494   0.0543383
681.1         1.44513   0.0545661
681.2          1.4454   0.0547621
681.3          1.4454   0.0547621
681.4         1.44592   0.0547186
681.5         1.44604   0.0547291
681.6         1.44623   0.0545206
681.7         1.44647   0.0544679
681.8         1.44655   0.0545912
681.9         1.44655   0.0545912
682           1.44673   0.0546133
682.1         1.44694   0.0547044
682.2         1.44723   0.0547062
682.3         1.44757   0.0548418
682.4         1.44757   0.0548476
682.5         1.44783   0.0547785
682.6         1.44806   0.0549607
682.7         1.44844   0.0551119
682.8          1.4488   0.0550214
682.9         1.44881   0.0550474
683           1.44897   0.0549604
683.1         1.44897   0.0549604
683.2         1.44935   0.0549441
683.3         1.44935   0.0549441
683.4         1.44953   0.0549523
683.5         1.44953   0.0549523
683.6         1.44977   0.0551349
683.7         1.45011   0.0551984
683.8         1.45024     0.05514
683.9         1.45024     0.05514
684           1.45039   0.0553776
684.1         1.45039   0.0553776
684.2         1.45056    0.055518
684.3         1.45056    0.055518
684.4         1.45066   0.0554665
684.5         1.45076   0.0554733
684.6         1.45076   0.0554733
684.7         1.45089    0.055559
684.8         1.45089    0.055559
684.9         1.45102   0.0557673
685           1.45129   0.0557125
685.1         1.45168   0.0555032
685.2         1.45222   0.0552683
685.3         1.45222   0.0552683
685.4         1.45239   0.0554258
685.5         1.45239   0.0554258
685.6         1.45264   0.0555648
685.7         1.45286   0.0553267
685.8         1.45299    0.055255
685.9         1.45315   0.0553622
686           1.45326   0.0555355
686.1         1.45359   0.0555011
686.2         1.45371   0.0554393
686.3         1.45386   0.0554499
686.4          1.4544   0.0551572
686.5          1.4544   0.0551572
686.6          1.4544   0.0551572
686.7         1.45463    0.055105
686.8         1.45529   0.0544831
686.9         1.45529   0.0544831
687           1.45542   0.0544183
687.1         1.45565   0.0547924
687.2         1.45591   0.0547462
687.3         1.45623   0.0545789
687.4         1.45623   0.0545789
687.5         1.45666    0.054442
687.6         1.45673   0.0544459
687.7         1.45693   0.0543616
687.8         1.45693   0.0543616
687.9         1.45693   0.0543616
688           1.45737   0.0545724
688.1         1.45775   0.0545901
688.2         1.45799   0.0547189
688.3         1.45799   0.0547189
688.4         1.45799   0.0547189
688.5         1.45822   0.0545188
688.6         1.45836   0.0546705
688.7         1.45836   0.0546705
688.8         1.45862    0.054386
688.9         1.45877   0.0543586
689           1.45902    0.054558
689.1         1.45963   0.0541699
689.2         1.45971   0.0542859
689.3         1.46004   0.0541006
689.4         1.46011   0.0540677
689.5         1.46011   0.0540677
689.6          1.4604   0.0537972
689.7         1.46053   0.0538577
689.8         1.46073   0.0536404
689.9         1.46101   0.0538732
690           1.46101   0.0538732
690.1         1.46128   0.0537951
690.2         1.46128   0.0537951
690.3         1.46148   0.0536296
690.4         1.46182   0.0536477
690.5         1.46182   0.0536477
690.6         1.46197   0.0536485
690.7         1.46207   0.0535958
690.8         1.46247    0.053611
690.9         1.46255   0.0537373
691            1.4628   0.0535593
691.1         1.46292   0.0535493
691.2         1.46292   0.0535493
691.3         1.46326   0.0533239
691.4         1.46326   0.0533239
691.5         1.46342   0.0533591
691.6         1.46356   0.0533612
691.7         1.46374   0.0532618
691.8         1.46411   0.0533898
691.9         1.46411   0.0533898
692           1.46417   0.0533553
692.1         1.46456   0.0537912
692.2          1.4647   0.0536905
692.3         1.46487    0.053694
692.4         1.46512   0.0535636
692.5         1.46539   0.0535368
692.6         1.46581   0.0535545
692.7         1.46606   0.0534208
692.8         1.46606   0.0534208
692.9         1.46617   0.0534107
693            1.4665   0.0534272
693.1         1.46685     0.05356
693.2         1.46713   0.0533491
693.3         1.46724   0.0533575
693.4         1.46748   0.0533812
693.5         1.46786   0.0535445
693.6         1.46804   0.0533473
693.7         1.46804   0.0533473
693.8         1.46823    0.053169
693.9          1.4687   0.0532976
694            1.4687   0.0532976
694.1         1.46902   0.0534199
694.2         1.46917   0.0536053
694.3         1.46957   0.0532384
694.4         1.46958   0.0532624
694.5         1.46964    0.053267
694.6         1.46992   0.0531358
694.7         1.47022     0.05306
694.8         1.47046   0.0530277
694.9         1.47057    0.052964
695           1.47057    0.052964
695.1         1.47063   0.0529283
695.2         1.47073   0.0530847
695.3           1.471   0.0529892
695.4          1.4712   0.0530261
695.5         1.47135   0.0530397
695.6         1.47146   0.0532157
695.7         1.47158   0.0531219
695.8          1.4717   0.0529905
695.9         1.47198   0.0532076
696            1.4721   0.0530756
696.1         1.47216   0.0530804
696.2          1.4724   0.0529006
696.3         1.47267   0.0530776
696.4         1.47267   0.0530776
696.5          1.4731     0.05273
696.6         1.47327   0.0527457
696.7          1.4741    0.052566
696.8         1.47428   0.0523677
696.9         1.47439   0.0523323
697           1.47439   0.0523323
697.1         1.47492   0.0522554
697.2         1.47508    0.052271
697.3         1.47534   0.0519806
697.4         1.47548   0.0519917
697.5         1.47564   0.0519016
697.6         1.47579   0.0521422
697.7         1.47624   0.0520798
697.8         1.47639   0.0520903
697.9         1.47662   0.0518436
698           1.47696   0.0519909
698.1           1.477   0.0519682
698.2         1.47702   0.0519537
698.3         1.47702   0.0519537
698.4         1.47735   0.0518418
698.5         1.47752   0.0516941
698.6         1.47757   0.0516642
698.7         1.47757   0.0516642
698.8         1.47769   0.0515948
698.9           1.478   0.0516044
699             1.478   0.0516044
699.1          1.4783   0.0514939
699.2          1.4783   0.0514939
699.3          1.4783   0.0514939
699.4         1.47866    0.051164
699.5         1.47886   0.0511028
699.6         1.47935    0.051367
699.7         1.47935    0.051367
699.8         1.47971   0.0515877
699.9         1.47984   0.0515144
700           1.47986   0.0515387
700.1         1.48016   0.0515745
700.2         1.48016   0.0515745
700.3         1.48038   0.0515525
700.4         1.48046   0.0514712
700.5         1.48048   0.0514592
700.6         1.48061   0.0514663
700.7         1.48065   0.0515381
700.8         1.48096    0.051654
700.9         1.48115   0.0514502
701           1.48145    0.051477
701.1         1.48145    0.051477
701.2         1.48159   0.0515779
701.3          1.4817   0.0514955
701.4         1.48189   0.0516693
701.5         1.48189   0.0516693
701.6         1.48201   0.0515976
701.7         1.48224   0.0516625
701.8         1.48254   0.0519303
701.9         1.48268   0.0518925
702           1.48279   0.0520815
702.1         1.48279   0.0520815
702.2           1.483   0.0519218
702.3          1.4832   0.0518117
702.4         1.48342   0.0519151
702.5         1.48356   0.0519235
702.6         1.48391   0.0518206
702.7         1.48432   0.0517043
702.8         1.48458   0.0519452
702.9         1.48479   0.0521407
703           1.48486   0.0520626
703.1         1.48507   0.0519425
703.2         1.48529   0.0521356
703.3         1.48542   0.0519991
703.4         1.48572     0.05177
703.5         1.48589    0.052036
703.6         1.48589    0.052036
703.7         1.48642   0.0517218
703.8         1.48642   0.0517218
703.9         1.48642   0.0517218
704           1.48661   0.0515717
704.1         1.48686   0.0516087
704.2         1.48715   0.0517374
704.3         1.48731   0.0518788
704.4         1.48741    0.051864
704.5         1.48741    0.051864
704.6         1.48741    0.051864
704.7         1.48759   0.0519295
704.8         1.48805   0.0516689
704.9         1.48832   0.0518811
705           1.48841   0.0518272
705.1         1.48849    0.051741
705.2         1.48858   0.0516517
705.3         1.48872   0.0517864
705.4         1.48872   0.0517864
705.5          1.4888   0.0519246
705.6         1.48883   0.0519629
705.7         1.48904   0.0518147
705.8         1.48924    0.051767
705.9         1.48924    0.051767
706            1.4893   0.0517304
706.1         1.48951   0.0517016
706.2         1.48975   0.0516676
706.3         1.49002   0.0516218
706.4         1.49005   0.0516592
706.5         1.49035   0.0514221
706.6         1.49048   0.0515008
706.7         1.49069   0.0514307
706.8         1.49103   0.0515958
706.9         1.49103   0.0515958
707           1.49119   0.0516917
707.1         1.49154   0.0513773
707.2         1.49154   0.0513773
707.3         1.49181   0.0516324
707.4         1.49196   0.0516213
707.5         1.49201   0.0515972
707.6         1.49219   0.0516244
707.7         1.49244   0.0514864
707.8         1.49256   0.0514194
707.9         1.49267   0.0515853
708           1.49277   0.0515897
708.1         1.49289   0.0515239
708.2         1.49311   0.0514355
708.3          1.4932    0.051566
708.4         1.49345   0.0513645
708.5         1.49345   0.0513645
708.6         1.49345   0.0513645
708.7         1.49361   0.0514542
708.8         1.49373   0.0516422
708.9         1.49423    0.051301
709           1.49442    0.051197
709.1         1.49442    0.051197
709.2         1.49452   0.0513454
709.3         1.49515   0.0512241
709.4         1.49521   0.0511906
709.5          1.4953    0.051194
709.6         1.49562   0.0512751
709.7         1.49584   0.0513621
709.8         1.49622   0.0509942
709.9         1.49639    0.051269
710           1.49661   0.0512065
710.1          1.4967   0.0511562
710.2         1.49686     0.05116
710.3         1.49727   0.0510106
710.4         1.49744   0.0510165
710.5         1.49755   0.0509631
710.6         1.49771   0.0508771
710.7         1.49774   0.0509196
710.8         1.49818   0.0506731
710.9         1.49832   0.0508967
711           1.49851   0.0510665
711.1          1.4987   0.0509648
711.2         1.49917     0.05071
711.3          1.4993   0.0507738
711.4         1.49941   0.0507156
711.5         1.49941   0.0507156
711.6         1.49947   0.0506843
711.7         1.49972    0.051047
711.8         1.49986   0.0508874
711.9         1.49986   0.0508874
712           1.50022   0.0511051
712.1         1.50032   0.0509904
712.2         1.50069   0.0511411
712.3         1.50069   0.0511411
712.4          1.5009   0.0514677
712.5         1.50126   0.0517748
712.6         1.50147    0.051899
712.7         1.50155   0.0518588
712.8         1.50155   0.0518588
712.9         1.50155   0.0518588
713           1.50181   0.0519912
713.1         1.50214   0.0516615
713.2         1.50243   0.0518908
713.3         1.50243   0.0518908
713.4         1.50243   0.0518908
713.5         1.50265    0.052072
713.6         1.50282   0.0519818
713.7         1.50321   0.0520226
713.8         1.50321   0.0520226
713.9         1.50321   0.0520226
714           1.50329   0.0520246
714.1         1.50333   0.0520026
714.2         1.50333   0.0520026
714.3         1.50333   0.0520026
714.4         1.50363    0.051878
714.5         1.50363    0.051878
714.6         1.50392   0.0518042
714.7         1.50431   0.0518784
714.8         1.50431   0.0518784
714.9         1.50449   0.0517994
715           1.50515   0.0511109
715.1         1.50549   0.0511862
715.2         1.50579    0.050957
715.3         1.50623   0.0510441
715.4         1.50637   0.0510457
715.5         1.50658   0.0508254
715.6         1.50687   0.0508945
715.7         1.50687   0.0508945
715.8         1.50695   0.0509758
715.9         1.50704   0.0509378
716           1.50704   0.0509378
716.1         1.50733    0.051071
716.2         1.50759   0.0512921
716.3          1.5077   0.0512291
716.4         1.50788    0.051231
716.5         1.50801   0.0510904
716.6         1.50816   0.0510069
716.7         1.50832   0.0509221
716.8         1.50847   0.0509099
716.9         1.50865   0.0507082
717           1.50894   0.0507983
717.1         1.50894   0.0507983
717.2         1.50923    0.050701
717.3         1.50923    0.050701
717.4         1.50938   0.0506243
717.5         1.50974   0.0508033
717.6         1.50986   0.0506664
717.7         1.50986   0.0506664
717.8         1.50995   0.0508037
717.9         1.51017   0.0506786
718           1.51049   0.0509003
718.1         1.51049   0.0509003
718.2         1.51063   0.0508272
718.3         1.51083   0.0507438
718.4         1.51128   0.0505495
718.5         1.51165   0.0506831
718.6         1.51174   0.0508254
718.7         1.51186   0.0507638
718.8         1.51208   0.0508332
718.9         1.51208   0.0508332
719           1.51227   0.0506269
719.1         1.51245   0.0507751
719.2         1.51261     0.05074
719.3         1.51261     0.05074
719.4         1.51266   0.0508152
719.5         1.51301   0.0504925
719.6         1.51324   0.0507131
719.7         1.51335   0.0506597
719.8         1.51335   0.0506597
719.9         1.51348   0.0508617
720           1.51382   0.0506582
720.1         1.51409   0.0504606
720.2         1.51409   0.0504606
720.3          1.5142   0.0506357
720.4         1.51442   0.0505845
720.5         1.51456   0.0505831
720.6         1.51481   0.0505266
720.7         1.51523   0.0503288
720.8          1.5153   0.0502452
720.9         1.51544   0.0504673
721           1.51552   0.0505978
721.1         1.51578   0.0505533
721.2         1.51578   0.0505533
721.3         1.51612   0.0503536
721.4          1.5163   0.0503542
721.5         1.51653   0.0504628
721.6          1.5166   0.0504633
721.7          1.5166   0.0504633
721.8         1.51683   0.0503271
721.9         1.51683   0.0503271
722           1.51683   0.0503271
722.1         1.51721   0.0505381
722.2         1.51732   0.0504097
722.3         1.51747   0.0504662
722.4         1.51789   0.0501457
722.5         1.51807   0.0500785
722.6         1.51833    0.050015
722.7         1.51848   0.0500166
722.8         1.51859   0.0499621
722.9         1.51859   0.0499621
723             1.519   0.0499043
723.1         1.51907   0.0498701
723.2         1.51919   0.0498709
723.3         1.51935   0.0501301
723.4         1.51946   0.0500738
723.5         1.51969   0.0502187
723.6         1.51995   0.0502208
723.7         1.52002   0.0501881
723.8         1.52016   0.0500258
723.9         1.52084   0.0496148
724           1.52092    0.049572
724.1         1.52099   0.0494992
724.2         1.52109   0.0496628
724.3         1.52147   0.0494738
724.4         1.52161   0.0494733
724.5         1.52219   0.0492362
724.6          1.5226   0.0490974
724.7          1.5226   0.0490974
724.8         1.52297   0.0492871
724.9         1.52297   0.0492871
725           1.52331   0.0492092
725.1         1.52338    0.049176
725.2         1.52338    0.049176
725.3         1.52414   0.0490042
725.4         1.52414   0.0490042
725.5         1.52421     0.04897
725.6         1.52421     0.04897
725.7         1.52467   0.0489498
725.8         1.52472   0.0488969
725.9         1.52472   0.0488969
726           1.52514   0.0487719
726.1         1.52514   0.0487719
726.2         1.52527   0.0487729
726.3         1.52539   0.0489614
726.4         1.52586   0.0486071
726.5         1.52592   0.0487035
726.6         1.52592   0.0487035
726.7         1.52647   0.0483721
726.8         1.52659   0.0485653
726.9         1.52682   0.0484038
727           1.52704   0.0486318
727.1         1.52756   0.0485724
727.2         1.52756   0.0485724
727.3         1.52769   0.0485717
727.4         1.52798   0.0482999
727.5         1.52811    0.048364
727.6         1.52819   0.0483635
727.7         1.52833   0.0482859
727.8         1.52871   0.0481973
727.9         1.52914   0.0481515
728           1.52959   0.0480254
728.1         1.52959   0.0480254
728.2         1.52959   0.0480254
728.3         1.52967   0.0481546
728.4         1.52999   0.0479791
728.5         1.52999   0.0479791
728.6         1.52999   0.0479791
728.7         1.53031   0.0477937
728.8         1.53031   0.0477937
728.9         1.53088   0.0475256
729           1.53104   0.0473523
729.1         1.53154    0.047212
729.2         1.53172   0.0471075
729.3         1.53172   0.0471075
729.4         1.53191   0.0469131
729.5         1.53204   0.0470413
729.6         1.53225   0.0473848
729.7         1.53262   0.0470954
729.8         1.53296   0.0469933
729.9         1.53309    0.047199
730           1.53332   0.0473074
730.1         1.53351   0.0472005
730.2         1.53372   0.0473173
730.3         1.53413   0.0469144
730.4         1.53413   0.0469144
730.5          1.5342   0.0470306
730.6         1.53452   0.0468231
730.7         1.53452   0.0468231
730.8         1.53466   0.0466844
730.9         1.53471   0.0467611
731           1.53522   0.0462585
731.1         1.53522   0.0462585
731.2         1.53533   0.0462646
731.3         1.53542   0.0462049
731.4         1.53564   0.0464112
731.5         1.53597     0.04628
731.6          1.5361   0.0464989
731.7         1.53645   0.0464109
731.8         1.53645   0.0464109
731.9         1.53671   0.0462591
732           1.53685   0.0461934
732.1         1.53724   0.0461875
732.2         1.53737   0.0463952
732.3         1.53749    0.046389
732.4         1.53761   0.0462678
732.5         1.53787   0.0462188
732.6         1.53798   0.0464004
732.7         1.53813   0.0463146
732.8         1.53838   0.0464966
732.9         1.53872   0.0464432
733           1.53888   0.0464339
733.1         1.53917   0.0462254
733.2         1.53917   0.0462254
733.3         1.53939   0.0462634
733.4         1.53969   0.0461791
733.5         1.53991   0.0460907
733.6         1.53991   0.0460907
733.7         1.54025   0.0459256
733.8         1.54043   0.0459312
733.9         1.54061   0.0459243
734           1.54081   0.0458043
734.1         1.54081   0.0458043
734.2         1.54094   0.0459341
734.3         1.54118   0.0461645
734.4         1.54132   0.0460802
734.5         1.54155   0.0458996
734.6         1.54165   0.0460598
734.7         1.54199   0.0458913
734.8         1.54219   0.0457256
734.9         1.54219   0.0457256
735           1.54259   0.0456643
735.1          1.5427   0.0456593
735.2         1.54299   0.0455747
735.3         1.54299   0.0455747
735.4         1.54348   0.0453353
735.5          1.5436   0.0452636
735.6         1.54383   0.0452779
735.7         1.54406   0.0454714
735.8         1.54409   0.0454413
735.9         1.54431    0.045391
736           1.54474   0.0451723
736.1         1.54485   0.0453459
736.2          1.5449   0.0454348
736.3         1.54506   0.0455389
736.4         1.54522    0.045442
736.5         1.54527     0.04544
736.6          1.5454   0.0453072
736.7          1.5454   0.0453072
736.8         1.54582   0.0454952
736.9         1.54582   0.0454952
737           1.54619    0.045727
737.1         1.54643   0.0454943
737.2         1.54665    0.045368
737.3         1.54675   0.0453617
737.4         1.54719   0.0451997
737.5         1.54736   0.0451482
737.6         1.54743   0.0452658
737.7         1.54754   0.0451515
737.8          1.5477    0.045412
737.9         1.54797   0.0453354
738           1.54818   0.0453454
738.1         1.54822   0.0453431
738.2         1.54861   0.0450281
738.3         1.54868   0.0451361
738.4         1.54882    0.045127
738.5         1.54898   0.0453914
738.6         1.54933   0.0457434
738.7         1.54939     0.04574
738.8         1.54957   0.0456216
738.9         1.54987   0.0455287
739           1.54988   0.0455554
739.1          1.5502   0.0452799
739.2         1.55032   0.0454656
739.3         1.55032   0.0454656
739.4         1.55053   0.0456223
739.5          1.5509   0.0452774
739.6          1.5511    0.045106
739.7         1.55116   0.0450693
739.8         1.55142   0.0452395
739.9         1.55154    0.045163
740           1.55177   0.0449482
740.1         1.55201    0.045082
740.2         1.55201    0.045082
740.3         1.55245   0.0449125
740.4         1.55256   0.0449047
740.5         1.55271   0.0449896
740.6         1.55297   0.0451519
740.7         1.55323   0.0448987
740.8         1.55347   0.0451702
740.9         1.55366   0.0451233
741           1.55415   0.0453735
741.1         1.55415   0.0453735
741.2         1.55415   0.0453735
741.3         1.55422   0.0453681
741.4         1.55466   0.0451666
741.5         1.55492   0.0449174
741.6         1.55502   0.0450788
741.7          1.5554   0.0451307
741.8         1.55562   0.0450344
741.9         1.55584   0.0449338
742           1.55597   0.0451459
742.1          1.5561   0.0451341
742.2         1.55629   0.0452523
742.3         1.55658   0.0449784
742.4         1.55658   0.0449784
742.5         1.55705   0.0448782
742.6         1.55717   0.0447618
742.7         1.55717   0.0447618
742.8         1.55724   0.0448807
742.9         1.55724   0.0448807
743           1.55752   0.0447761
743.1         1.55786    0.044873
743.2         1.55864   0.0441549
743.3         1.55921   0.0436741
743.4         1.55939   0.0436549
743.5         1.55953   0.0435622
743.6         1.55997   0.0433742
743.7         1.55997   0.0433742
743.8          1.5602   0.0432257
743.9         1.56042   0.0433595
744            1.5606    0.043247
744.1          1.5611   0.0433265
744.2         1.56126    0.043426
744.3         1.56142    0.043408
744.4         1.56163    0.043755
744.5         1.56171   0.0436779
744.6         1.56201   0.0436792
744.7         1.56231   0.0434009
744.8         1.56236   0.0433946
744.9          1.5625   0.0436179
745           1.56302   0.0435255
745.1         1.56302   0.0435255
745.2         1.56302   0.0435255
745.3         1.56302   0.0435255
745.4         1.56302   0.0435255
745.5         1.56341    0.043726
745.6         1.56365   0.0439734
745.7         1.56409   0.0436176
745.8         1.56427   0.0435961
745.9         1.56448   0.0434595
746            1.5648   0.0436598
746.1         1.56517   0.0433624
746.2         1.56539    0.043518
746.3         1.56575   0.0438006
746.4         1.56586   0.0437878
746.5         1.56631   0.0437161
746.6         1.56631   0.0437161
746.7         1.56631   0.0437161
746.8         1.56655   0.0438043
746.9         1.56686   0.0436168
747           1.56686   0.0436168
747.1         1.56724   0.0433717
747.2         1.56727   0.0433743
747.3         1.56727   0.0433743
747.4         1.56738   0.0433056
747.5         1.56766    0.043156
747.6         1.56782   0.0430121
747.7           1.568   0.0431515
747.8         1.56828   0.0429752
747.9         1.56851   0.0428861
748           1.56923   0.0425465
748.1         1.56923   0.0425465
748.2         1.56935   0.0424903
748.3         1.56944   0.0424777
748.4         1.56984   0.0424329
748.5         1.56984   0.0424329
748.6         1.56997   0.0423488
748.7         1.57025    0.042385
748.8         1.57025    0.042385
748.9         1.57034   0.0425337
749           1.57034   0.0425337
749.1         1.57034   0.0425337
749.2         1.57042   0.0426628
749.3         1.57049   0.0426167
749.4         1.57083   0.0424067
749.5         1.57115   0.0427165
749.6         1.57115   0.0427165
749.7         1.57142   0.0425163
749.8         1.57142   0.0425163
749.9         1.57142   0.0425163
750           1.57182   0.0425211
750.1         1.57197   0.0426452
750.2         1.57197   0.0426452
750.3         1.57213   0.0429065
750.4         1.57243   0.0427108
750.5          1.5726   0.0429842
750.6         1.57266   0.0429428
750.7         1.57298   0.0428492
750.8         1.57298   0.0428492
750.9         1.57323   0.0428649
751            1.5733   0.0429953
751.1         1.57336   0.0429863
751.2         1.57377    0.042696
751.3         1.57377    0.042696
751.4         1.57391    0.042658
751.5         1.57398   0.0425984
751.6         1.57419   0.0425961
751.7         1.57426   0.0425848
751.8         1.57446   0.0424068
751.9         1.57477   0.0426013
752           1.57486   0.0425487
752.1         1.57508   0.0427477
752.2         1.57508   0.0427477
752.3         1.57537   0.0424918
752.4         1.57537   0.0424918
752.5         1.57591   0.0423649
752.6         1.57591   0.0423649
752.7         1.57591   0.0423649
752.8         1.57622   0.0425478
752.9          1.5765   0.0426325
753           1.57671   0.0425016
753.1         1.57671   0.0425016
753.2         1.57701   0.0430021
753.3         1.57723   0.0429024
753.4         1.57744   0.0427479
753.5         1.57773   0.0427058
753.6         1.57789   0.0426754
753.7         1.57798   0.0425918
753.8         1.57812   0.0425082
753.9         1.57829    0.042778
754           1.57847   0.0429901
754.1         1.57847   0.0429901
754.2          1.5788   0.0432746
754.3         1.57911   0.0430546
754.4         1.57911   0.0430546
754.5         1.57926   0.0433152
754.6         1.57957   0.0431547
754.7         1.57973   0.0430584
754.8         1.58005   0.0429869
754.9         1.58005   0.0429869
755           1.58044   0.0431281
755.1         1.58081   0.0429915
755.2         1.58098   0.0430981
755.3         1.58134   0.0428254
755.4          1.5818   0.0430333
755.5         1.58187   0.0429957
755.6         1.58205   0.0433033
755.7         1.58205   0.0433033
755.8         1.58227     0.04324
755.9         1.58227     0.04324
756           1.58238   0.0431402
756.1         1.58258   0.0431549
756.2         1.58306   0.0428822
756.3          1.5833   0.0429567
756.4         1.58366   0.0430211
756.5         1.58366   0.0430211
756.6         1.58366   0.0430211
756.7         1.58389   0.0428094
756.8         1.58412   0.0427214
756.9          1.5844   0.0428027
757            1.5844   0.0428027
757.1         1.58464   0.0429949
757.2          1.5848   0.0432607
757.3         1.58502   0.0434396
757.4         1.58535   0.0431707
757.5         1.58547   0.0431428
757.6         1.58563   0.0433152
757.7         1.58609   0.0433081
757.8         1.58668   0.0431095
757.9         1.58701   0.0431897
758           1.58701   0.0431897
758.1         1.58707   0.0432894
758.2         1.58729   0.0434714
758.3         1.58729   0.0434714
758.4         1.58751   0.0435498
758.5         1.58751   0.0435498
758.6         1.58767   0.0434066
758.7         1.58786   0.0433665
758.8         1.58793   0.0434898
758.9         1.58818   0.0434055
759            1.5884   0.0435416
759.1          1.5885   0.0434523
759.2         1.58864   0.0436917
759.3         1.58879   0.0436051
759.4         1.58891   0.0435812
759.5         1.58899   0.0437066
759.6         1.58949   0.0437936
759.7         1.58965   0.0437047
759.8         1.58974   0.0438605
759.9         1.59009   0.0437433
760           1.59026   0.0437115
760.1         1.59076   0.0435585
760.2         1.59093   0.0435264
760.3         1.59093   0.0435264
760.4         1.59102   0.0436646
760.5         1.59111   0.0436463
760.6         1.59118   0.0436056
760.7         1.59138   0.0434199
760.8          1.5921   0.0441237
760.9         1.59242   0.0441989
761           1.59242   0.0441989
761.1         1.59307    0.043801
761.2         1.59307    0.043801
761.3         1.59307    0.043801
761.4          1.5933   0.0436772
761.5         1.59335   0.0437545
761.6         1.59354   0.0437601
761.7          1.5941   0.0434419
761.8          1.5943   0.0432564
761.9          1.5944   0.0432338
762            1.5945   0.0434029
762.1          1.5947   0.0432912
762.2          1.5949   0.0431598
762.3          1.5949   0.0431598
762.4         1.59515   0.0433034
762.5         1.59527   0.0432606
762.6         1.59554   0.0437039
762.7         1.59571   0.0435517
762.8         1.59578    0.043682
762.9         1.59597   0.0435792
763           1.59612   0.0435038
763.1         1.59653   0.0432952
763.2         1.59656   0.0433443
763.3         1.59677   0.0431502
763.4         1.59677   0.0431502
763.5         1.59707   0.0432191
763.6         1.59729   0.0431743
763.7          1.5974    0.043109
763.8         1.59774    0.043208
763.9         1.59811   0.0430171
764           1.59819   0.0431459
764.1         1.59862   0.0427915
764.2         1.59878   0.0430756
764.3          1.5988   0.0430702
764.4          1.5993   0.0428238
764.5         1.59958   0.0427481
764.6         1.59968   0.0426964
764.7         1.59991   0.0429023
764.8         1.60012   0.0431579
764.9         1.60034   0.0433806
765           1.60057    0.043159
765.1         1.60079    0.042962
765.2         1.60079    0.042962
765.3         1.60124   0.0426643
765.4         1.60139   0.0429159
765.5         1.60171   0.0427884
765.6         1.60204   0.0429232
765.7         1.60204   0.0429232
765.8         1.60222   0.0432241
765.9         1.60256   0.0430978
766           1.60268    0.043066
766.1         1.60294   0.0432747
766.2         1.60318   0.0431214
766.3         1.60331   0.0430876
766.4         1.60347   0.0433579
766.5         1.60374   0.0435617
766.6         1.60386     0.04353
766.7         1.60386     0.04353
766.8         1.60397   0.0435006
766.9         1.60413   0.0437561
767           1.60433   0.0435707
767.1         1.60452   0.0434738
767.2         1.60452   0.0434738
767.3         1.60477   0.0437156
767.4          1.6049   0.0437791
767.5         1.60525   0.0435468
767.6          1.6056   0.0435939
767.7          1.6056   0.0435939
767.8         1.60571   0.0435728
767.9          1.6059   0.0435248
768           1.60613   0.0433105
768.1         1.60641   0.0433939
768.2         1.60697   0.0431786
768.3         1.60721    0.043079
768.4         1.60759   0.0427912
768.5         1.60767    0.042916
768.6         1.60783   0.0427675
768.7         1.60842   0.0427154
768.8         1.60858   0.0426733
768.9         1.60879   0.0426218
769           1.60892   0.0427592
769.1         1.60918   0.0427014
769.2         1.60938   0.0427659
769.3         1.60954   0.0428789
769.4         1.60981   0.0430459
769.5         1.61021   0.0432583
769.6         1.61021   0.0432583
769.7         1.61079   0.0433495
769.8         1.61079   0.0433495
769.9         1.61096   0.0432989
770           1.61107   0.0434876
770.1         1.61139   0.0436403
770.2         1.61157   0.0436007
770.3         1.61168   0.0437748
770.4          1.6125   0.0434793
770.5          1.6126   0.0434303
770.6         1.61283   0.0438155
770.7         1.61283   0.0438155
770.8         1.61311   0.0437736
770.9         1.61349   0.0439057
771           1.61358   0.0438861
771.1         1.61358   0.0438861
771.2         1.61365   0.0438704
771.3         1.61371   0.0439722
771.4         1.61402   0.0442878
771.5         1.61448   0.0447545
771.6         1.61453   0.0447056
771.7         1.61465   0.0448988
771.8         1.61509   0.0450365
771.9          1.6152   0.0450134
772            1.6152   0.0450134
772.1          1.6152   0.0450134
772.2           1.616   0.0448858
772.3           1.616   0.0448858
772.4         1.61622   0.0447714
772.5         1.61655   0.0449256
772.6         1.61705   0.0449907
772.7         1.61746   0.0446726
772.8         1.61759   0.0448988
772.9          1.6177   0.0450765
773           1.61832   0.0445805
773.1         1.61846   0.0445482
773.2         1.61865   0.0446428
773.3         1.61869   0.0446227
773.4         1.61869   0.0446227
773.5         1.61906   0.0447371
773.6         1.61918   0.0447104
773.7         1.61918   0.0447104
773.8         1.61928   0.0446618
773.9         1.61951   0.0445471
774           1.61984   0.0444771
774.1            1.62   0.0447397
774.2         1.62007   0.0447001
774.3         1.62037   0.0445189
774.4         1.62037   0.0445189
774.5         1.62065   0.0449894
774.6         1.62078   0.0450845
774.7         1.62103   0.0449216
774.8          1.6212   0.0452157
774.9          1.6214   0.0451122
775           1.62156   0.0449679
775.1         1.62179   0.0451405
775.2         1.62179   0.0451405
775.3         1.62198   0.0452473
775.4         1.62205   0.0451825
775.5         1.62218   0.0451555
775.6         1.62233   0.0450154
775.7         1.62251   0.0449174
775.8         1.62265   0.0451461
775.9         1.62291   0.0450659
776           1.62335   0.0447949
776.1         1.62338   0.0448475
776.2         1.62352   0.0447766
776.3         1.62366   0.0447479
776.4         1.62391   0.0447493
776.5         1.62426   0.0445664
776.6         1.62442   0.0446402
776.7         1.62452   0.0445872
776.8         1.62472   0.0447181
776.9          1.6248   0.0448088
777           1.62537   0.0451034
777.1         1.62561   0.0449836
777.2         1.62561   0.0449836
777.3         1.62577   0.0452496
777.4         1.62615   0.0451515
777.5         1.62639   0.0450987
777.6         1.62662   0.0451793
777.7         1.62676   0.0452656
777.8         1.62695   0.0452257
777.9         1.62723   0.0452629
778           1.62735   0.0454518
778.1         1.62769   0.0456698
778.2         1.62795   0.0454537
778.3         1.62808   0.0454282
778.4         1.62842   0.0451667
778.5         1.62859   0.0452685
778.6         1.62859   0.0452685
778.7         1.62882   0.0454559
778.8         1.62889    0.045421
778.9         1.62929   0.0458353
779           1.62929   0.0458353
779.1          1.6297   0.0465283
779.2          1.6302   0.0467026
779.3         1.63047    0.046902
779.4         1.63047    0.046902
779.5         1.63062   0.0471511
779.6         1.63072   0.0470995
779.7         1.63085   0.0469778
779.8           1.631   0.0472368
779.9         1.63121   0.0471704
780           1.63166   0.0468415
780.1         1.63172    0.046828
780.2         1.63203   0.0468199
780.3         1.63209   0.0467643
780.4         1.63209   0.0467643
780.5         1.63219   0.0467407
780.6         1.63283   0.0469482
780.7          1.6332   0.0471372
780.8          1.6332   0.0471372
780.9         1.63328   0.0470931
781           1.63371   0.0473669
781.1         1.63397   0.0476401
781.2         1.63397   0.0476401
781.3         1.63434    0.047411
781.4         1.63475   0.0473954
781.5         1.63489   0.0476108
781.6         1.63489   0.0476108
781.7         1.63491    0.047599
781.8         1.63491    0.047599
781.9         1.63527   0.0473362
782           1.63547   0.0472381
782.1         1.63583   0.0470939
782.2         1.63615   0.0471898
782.3         1.63615   0.0471898
782.4         1.63629   0.0471524
782.5         1.63679    0.047269
782.6           1.637   0.0471772
782.7         1.63707   0.0471435
782.8         1.63739   0.0468415
782.9         1.63766   0.0470445
783           1.63788    0.046985
783.1         1.63788    0.046985
783.2         1.63822   0.0469473
783.3         1.63842   0.0468532
783.4         1.63882   0.0467167
783.5         1.63927   0.0471064
783.6         1.63927   0.0471064
783.7         1.63931   0.0470892
783.8         1.63946   0.0470511
783.9         1.63958   0.0472602
784           1.63991   0.0470588
784.1         1.64006   0.0473253
784.2         1.64018   0.0472938
784.3          1.6404   0.0471914
784.4         1.64057   0.0471495
784.5         1.64094   0.0471614
784.6         1.64147   0.0475218
784.7         1.64147   0.0475218
784.8         1.64183   0.0475156
784.9         1.64213   0.0474112
785           1.64247   0.0475416
785.1         1.64247   0.0475416
785.2         1.64284   0.0474985
785.3         1.64284   0.0474985
785.4         1.64295   0.0476877
785.5         1.64307   0.0478864
785.6          1.6434   0.0478163
785.7         1.64352   0.0479371
785.8         1.64357   0.0479239
785.9         1.64357   0.0479239
786           1.64397   0.0479221
786.1         1.64397   0.0479221
786.2          1.6442   0.0483164
786.3         1.64463   0.0479943
786.4         1.64509   0.0481418
786.5         1.64509   0.0481418
786.6         1.64541   0.0482269
786.7         1.64563    0.048594
786.8         1.64577   0.0485584
786.9         1.64603   0.0483658
787           1.64658   0.0489468
787.1          1.6468   0.0493314
787.2          1.6468   0.0493314
787.3         1.64695   0.0491963
787.4          1.6471   0.0494463
787.5          1.6474   0.0493721
787.6         1.64747   0.0493354
787.7         1.64765   0.0496424
787.8         1.64822   0.0496845
787.9         1.64848   0.0499142
788           1.64877   0.0497605
788.1         1.64888   0.0499485
788.2         1.64896   0.0500856
788.3         1.64915   0.0499941
788.4         1.64948   0.0498655
788.5         1.64953   0.0499439
788.6         1.64959   0.0499283
788.7          1.6502   0.0500669
788.8          1.6502   0.0500669
788.9         1.65054    0.050231
789           1.65067   0.0502013
789.1          1.6509   0.0504218
789.2         1.65106   0.0503863
789.3         1.65119   0.0505926
789.4         1.65161   0.0503532
789.5         1.65194   0.0507453
789.6         1.65209   0.0509869
789.7         1.65218   0.0509676
789.8         1.65253   0.0511173
789.9         1.65296    0.051062
790           1.65321   0.0509411
790.1         1.65321   0.0509411
790.2         1.65339   0.0512359
790.3         1.65363   0.0513649
790.4         1.65369   0.0513366
790.5         1.65388   0.0511462
790.6         1.65405   0.0511115
790.7         1.65446   0.0511114
790.8         1.65446   0.0511114
790.9         1.65467   0.0513331
791           1.65476   0.0512654
791.1          1.6549   0.0514949
791.2          1.6553   0.0511714
791.3         1.65559   0.0510683
791.4         1.65562   0.0510455
791.5         1.65587   0.0509591
791.6         1.65646   0.0512042
791.7         1.65655   0.0511599
791.8         1.65686   0.0510965
791.9         1.65692   0.0510835
792           1.65714   0.0513008
792.1         1.65714   0.0513008
792.2         1.65729   0.0512304
792.3         1.65766   0.0513785
792.4         1.65781   0.0513087
792.5         1.65815   0.0516513
792.6         1.65835   0.0519745
792.7         1.65835   0.0519745
792.8          1.6585   0.0519049
792.9          1.6587   0.0520793
793           1.65878    0.052046
793.1         1.65915   0.0519545
793.2         1.65915   0.0519545
793.3         1.65945   0.0518189
793.4         1.66001   0.0518144
793.5         1.66064   0.0517791
793.6         1.66077   0.0518205
793.7         1.66077   0.0518205
793.8         1.66117   0.0520064
793.9          1.6612   0.0520443
794           1.66141   0.0518304
794.1         1.66158   0.0520376
794.2         1.66175   0.0519968
794.3         1.66203   0.0517282
794.4         1.66206   0.0517127
794.5         1.66223   0.0516725
794.6         1.66223   0.0516725
794.7         1.66289   0.0511576
794.8         1.66289   0.0511576
794.9         1.66305    0.051269
795           1.66315   0.0511728
795.1         1.66352   0.0514423
795.2         1.66399   0.0515507
795.3         1.66407    0.051695
795.4         1.66412   0.0516746
795.5         1.66412   0.0516746
795.6         1.66449   0.0517085
795.7         1.66472   0.0516369
795.8         1.66472   0.0516369
795.9         1.66488    0.051888
796           1.66515   0.0517373
796.1         1.66549    0.051835
796.2         1.66549    0.051835
796.3         1.66562    0.051775
796.4          1.6662    0.052334
796.5         1.66646   0.0522517
796.6         1.66646   0.0522517
796.7         1.66678   0.0520254
796.8         1.66737   0.0522023
796.9         1.66737   0.0522023
797           1.66805   0.0517656
797.1         1.66805   0.0517656
797.2         1.66851   0.0514537
797.3         1.66865   0.0515328
797.4         1.66865   0.0515328
797.5         1.66874   0.0514947
797.6         1.66914   0.0515576
797.7         1.66914   0.0515576
797.8          1.6694   0.0516269
797.9         1.66945   0.0517192
798           1.67012   0.0513656
798.1         1.67022   0.0515254
798.2         1.67073    0.051209
798.3         1.67082   0.0513538
798.4         1.67112   0.0513544
798.5         1.67112   0.0513544
798.6         1.67174   0.0514892
798.7         1.67184   0.0514646
798.8         1.67232   0.0510523
798.9         1.67232   0.0510523
799            1.6725   0.0513535
799.1         1.67276   0.0512524
799.2         1.67295   0.0515756
799.3         1.67333   0.0512939
799.4         1.67351   0.0512491
799.5         1.67366    0.051183
799.6         1.67377   0.0511542
799.7         1.67411   0.0513819
799.8         1.67437   0.0514971
799.9         1.67454    0.051453
800           1.67473   0.0515365
800.1         1.67527   0.0514793
800.2         1.67527   0.0514793
800.3         1.67547   0.0513935
800.4         1.67547   0.0513935
800.5         1.67586   0.0511913
800.6         1.67618   0.0516156
800.7         1.67667   0.0515494
800.8         1.67685   0.0514667
800.9         1.67729   0.0513987
801           1.67741   0.0513686
801.1         1.67764   0.0517433
801.2         1.67808    0.051314
801.3         1.67869   0.0517876
801.4         1.67881   0.0519865
801.5         1.67881   0.0519865
801.6         1.67919   0.0520865
801.7         1.67929   0.0521875
801.8         1.67936   0.0521529
801.9         1.67959   0.0522696
802           1.67959   0.0522693
802.1         1.67987   0.0519996
802.2         1.68017   0.0523308
802.3         1.68032   0.0522651
802.4          1.6804   0.0522423
802.5         1.68056    0.052169
802.6         1.68087   0.0520573
802.7          1.6811   0.0518345
802.8         1.68136   0.0517585
802.9         1.68144   0.0517231
803           1.68149   0.0516721
803.1         1.68161   0.0516187
803.2         1.68161   0.0516187
803.3         1.68228   0.0512909
803.4         1.68228   0.0512909
803.5         1.68264   0.0511749
803.6         1.68306   0.0511348
803.7         1.68318   0.0513387
803.8         1.68337   0.0515073
803.9         1.68388   0.0513966
804           1.68388   0.0513966
804.1         1.68411   0.0512898
804.2         1.68455   0.0520403
804.3         1.68462   0.0520225
804.4         1.68467   0.0520013
804.5         1.68498    0.052519
804.6         1.68523   0.0522787
804.7         1.68557   0.0525312
804.8         1.68578   0.0526781
804.9         1.68638   0.0522304
805            1.6865   0.0521993
805.1         1.68682    0.052541
805.2         1.68695   0.0525061
805.3         1.68707   0.0526955
805.4         1.68799   0.0528244
805.5         1.68799   0.0528244
805.6         1.68835   0.0526654
805.7         1.68835   0.0526654
805.8         1.68843   0.0527943
805.9          1.6887    0.053008
806            1.6889   0.0529449
806.1         1.68911   0.0527951
806.2         1.68928   0.0528934
806.3         1.68934   0.0528643
806.4         1.68986   0.0525022
806.5         1.68986   0.0525022
806.6         1.69005    0.052715
806.7         1.69005    0.052715
806.8         1.69105   0.0521655
806.9         1.69117   0.0521304
807           1.69117   0.0521304
807.1          1.6915   0.0525041
807.2         1.69173   0.0528842
807.3         1.69198   0.0531082
807.4         1.69226   0.0531823
807.5         1.69232    0.053298
807.6         1.69232    0.053298
807.7          1.6924   0.0532313
807.8         1.69256   0.0534685
807.9          1.6926   0.0534479
808           1.69325   0.0540099
808.1         1.69325   0.0540099
808.2         1.69406   0.0536297
808.3         1.69449   0.0533141
808.4         1.69462   0.0532505
808.5         1.69477   0.0531759
808.6         1.69506   0.0533225
808.7         1.69506   0.0533225
808.8         1.69552   0.0536471
808.9         1.69559   0.0536245
809           1.69586    0.053456
809.1         1.69593   0.0535865
809.2         1.69613    0.053493
809.3          1.6963   0.0537697
809.4         1.69662   0.0538121
809.5         1.69681   0.0536611
809.6         1.69681   0.0536611
809.7         1.69709   0.0537535
809.8         1.69722   0.0537117
809.9         1.69784   0.0532693
810           1.69792    0.053243
810.1         1.69813   0.0535962
810.2         1.69841   0.0536706
810.3         1.69849   0.0535909
810.4         1.69849   0.0535909
810.5         1.69862   0.0538086
810.6         1.69886   0.0537044
810.7         1.69913   0.0534983
810.8         1.69922   0.0534679
810.9         1.69937   0.0537237
811           1.69996   0.0535842
811.1         1.69996   0.0535842
811.2         1.69996   0.0535842
811.3         1.70062    0.053278
811.4         1.70077   0.0535352
811.5         1.70092   0.0534854
811.6         1.70102   0.0533986
811.7         1.70137   0.0532617
811.8         1.70151   0.0532192
811.9         1.70158   0.0533472
812           1.70162   0.0533292
812.1         1.70162   0.0533292
812.2         1.70214   0.0531439
812.3         1.70222   0.0531096
812.4         1.70227   0.0530867
812.5          1.7027   0.0530576
812.6         1.70285   0.0530116
812.7         1.70324   0.0532752
812.8         1.70324   0.0532752
812.9         1.70352   0.0532505
813           1.70371   0.0531572
813.1         1.70383   0.0530406
813.2         1.70423   0.0528883
813.3         1.70445   0.0527926
813.4         1.70454   0.0527638
813.5         1.70502   0.0529122
813.6         1.70535   0.0526187
813.7         1.70613   0.0532631
813.8         1.70636   0.0531603
813.9         1.70636   0.0531603
814           1.70692   0.0533015
814.1          1.7073   0.0530403
814.2         1.70748   0.0529812
814.3         1.70758    0.052938
814.4         1.70781   0.0533291
814.5         1.70792   0.0532858
814.6         1.70801   0.0532555
814.7         1.70821   0.0531054
814.8         1.70837   0.0530961
814.9         1.70846   0.0532388
815            1.7087   0.0534929
815.1           1.709   0.0536967
815.2           1.709   0.0536967
815.3         1.70933   0.0533869
815.4         1.70957   0.0533029
815.5          1.7099   0.0534275
815.6         1.71012   0.0533563
815.7         1.71067   0.0529442
815.8         1.71067   0.0529442
815.9         1.71118   0.0530805
816           1.71118   0.0530805
816.1         1.71189   0.0539029
816.2         1.71206   0.0538486
816.3         1.71206   0.0538486
816.4         1.71206   0.0538486
816.5         1.71276   0.0536709
816.6         1.71276   0.0536709
816.7         1.71315   0.0538394
816.8         1.71335    0.053769
816.9         1.71335    0.053769
817           1.71397   0.0545376
817.1         1.71412   0.0544918
817.2         1.71432   0.0544035
817.3         1.71432   0.0544035
817.4         1.71481    0.054097
817.5         1.71494   0.0543035
817.6         1.71494   0.0543035
817.7         1.71513   0.0541215
817.8         1.71546   0.0539953
817.9          1.7156   0.0539369
818           1.71594   0.0541224
818.1         1.71594   0.0541224
818.2         1.71612   0.0540646
818.3         1.71624   0.0542708
818.4         1.71643   0.0540908
818.5         1.71661   0.0541992
818.6         1.71691   0.0540919
818.7         1.71738   0.0540602
818.8         1.71752   0.0540055
818.9         1.71768   0.0542856
819           1.71786   0.0542261
819.1         1.71828   0.0539299
819.2         1.71828   0.0539299
819.3         1.71831   0.0539775
819.4         1.71903   0.0538797
819.5         1.71986    0.054098
819.6         1.71986    0.054098
819.7          1.7203   0.0542449
819.8          1.7203   0.0542449
819.9         1.72066   0.0541071
820           1.72112   0.0538434
820.1         1.72112   0.0538434
820.2         1.72112   0.0538434
820.3         1.72134   0.0542105
820.4         1.72154    0.054133
820.5         1.72183   0.0539444
820.6         1.72215   0.0540604
820.7         1.72215   0.0540604
820.8         1.72227   0.0539487
820.9         1.72248   0.0538675
821           1.72256   0.0538412
821.1         1.72322    0.054641
821.2          1.7238   0.0542006
821.3         1.72404   0.0539704
821.4         1.72417   0.0539264
821.5         1.72427   0.0541039
821.6         1.72431    0.054088
821.7         1.72488   0.0540967
821.8         1.72488   0.0540967
821.9          1.7254   0.0543711
822           1.72561    0.054288
822.1         1.72594   0.0541695
822.2         1.72615   0.0545211
822.3         1.72615   0.0545211
822.4         1.72675   0.0543383
822.5         1.72704   0.0540593
822.6         1.72764   0.0540209
822.7         1.72798    0.053892
822.8          1.7284   0.0538359
822.9         1.72846   0.0539262
823           1.72865   0.0538553
823.1         1.72912   0.0541859
823.2         1.72943   0.0539619
823.3         1.72985   0.0538044
823.4         1.73006   0.0541606
823.5          1.7302   0.0541134
823.6         1.73043   0.0539574
823.7         1.73062   0.0537832
823.8         1.73076   0.0537275
823.9         1.73112   0.0539224
824           1.73127   0.0538738
824.1         1.73127   0.0538738
824.2         1.73142   0.0537274
824.3         1.73147   0.0537064
824.4         1.73147   0.0537064
824.5         1.73189   0.0534178
824.6         1.73189   0.0534178
824.7         1.73211   0.0534057
824.8         1.73236   0.0538272
824.9         1.73281     0.05405
825           1.73281     0.05405
825.1          1.7332   0.0538239
825.2         1.73356   0.0538332
825.3         1.73356   0.0538332
825.4         1.73356   0.0538332
825.5         1.73373    0.053984
825.6         1.73373    0.053984
825.7         1.73402   0.0543015
825.8         1.73424   0.0542268
825.9         1.73448   0.0540052
826           1.73452   0.0540669
826.1         1.73468    0.054017
826.2         1.73498    0.054183
826.3         1.73516   0.0544922
826.4         1.73571   0.0545427
826.5         1.73599   0.0546654
826.6         1.73622   0.0545948
826.7         1.73635   0.0548045
826.8         1.73642   0.0547407
826.9         1.73685   0.0544676
827           1.73685   0.0544676
827.1         1.73713   0.0546732
827.2          1.7373   0.0546253
827.3         1.73774   0.0542819
827.4         1.73789    0.054529
827.5         1.73823   0.0547365
827.6         1.73883   0.0542875
827.7         1.73886   0.0542746
827.8         1.73911    0.054693
827.9          1.7395   0.0550398
828            1.7395   0.0550398
828.1         1.73977   0.0550606
828.2         1.74019   0.0547463
828.3          1.7405   0.0549846
828.4         1.74073    0.054891
828.5         1.74073    0.054891
828.6         1.74094   0.0548314
828.7         1.74122   0.0548073
828.8         1.74122   0.0548073
828.9          1.7415   0.0550903
829           1.74167   0.0550407
829.1         1.74167   0.0550407
829.2         1.74204   0.0550793
829.3         1.74219   0.0550111
829.4         1.74274   0.0552295
829.5         1.74293   0.0551412
829.6         1.74349   0.0549682
829.7          1.7437   0.0548907
829.8          1.7437   0.0548907
829.9         1.74414    0.055071
830           1.74445   0.0552488
830.1         1.74453   0.0553866
830.2          1.7447   0.0552264
830.3          1.7448   0.0551993
830.4          1.7448   0.0551993
830.5         1.74514   0.0552308
830.6         1.74549   0.0551156
830.7         1.74562   0.0553374
830.8         1.74583   0.0552406
830.9         1.74587   0.0552969
831           1.74605   0.0552219
831.1         1.74605   0.0552219
831.2         1.74679   0.0551357
831.3         1.74679   0.0551357
831.4         1.74692   0.0550796
831.5         1.74748   0.0549497
831.6         1.74764   0.0548743
831.7         1.74779   0.0551109
831.8         1.74829   0.0554879
831.9         1.74829   0.0554879
832           1.74856   0.0555292
832.1         1.74876   0.0553423
832.2         1.74909   0.0555908
832.3         1.74909   0.0555908
832.4         1.74909   0.0555908
832.5         1.74929   0.0555216
832.6         1.74936   0.0556384
832.7         1.74936   0.0556384
832.8         1.74976   0.0553233
832.9         1.75036   0.0554179
833           1.75036   0.0554179
833.1         1.75052   0.0553423
833.2         1.75052   0.0553423
833.3         1.75085   0.0554111
833.4         1.75093   0.0555453
833.5         1.75153   0.0552102
833.6         1.75183   0.0553654
833.7         1.75263   0.0551697
833.8          1.7529   0.0549167
833.9         1.75324   0.0551015
834           1.75324   0.0551015
834.1         1.75324   0.0551015
834.2         1.75352    0.055318
834.3         1.75389    0.055082
834.4         1.75402   0.0550212
834.5         1.75411    0.055159
834.6         1.75411    0.055159
834.7          1.7542   0.0551173
834.8         1.75443   0.0553748
834.9         1.75443   0.0553748
835           1.75527    0.055167
835.1         1.75548   0.0555288
835.2         1.75572   0.0557468
835.3         1.75587   0.0559924
835.4         1.75587   0.0559924
835.5         1.75676   0.0557372
835.6         1.75676   0.0557372
835.7         1.75676   0.0557372
835.8         1.75714   0.0557878
835.9         1.75771   0.0559824
836           1.75789   0.0562706
836.1         1.75789   0.0562706
836.2         1.75821   0.0560257
836.3         1.75831   0.0559786
836.4         1.75831   0.0559786
836.5         1.75845   0.0559359
836.6         1.75884   0.0555713
836.7         1.75978   0.0554574
836.8         1.75978   0.0554574
836.9          1.7598   0.0554508
837           1.75989   0.0556074
837.1         1.76015   0.0555133
837.2         1.76038    0.055899
837.3          1.7604   0.0558749
837.4         1.76047   0.0558468
837.5         1.76047   0.0558468
837.6         1.76075   0.0557598
837.7         1.76091   0.0560352
837.8         1.76121   0.0561097
837.9         1.76137   0.0560606
838           1.76171   0.0558944
838.1         1.76171   0.0558944
838.2         1.76206   0.0557599
838.3         1.76231   0.0559681
838.4         1.76231   0.0559681
838.5         1.76263   0.0556801
838.6         1.76263   0.0556801
838.7         1.76308   0.0564387
838.8         1.76346   0.0564717
838.9         1.76369   0.0564273
839           1.76371   0.0564469
839.1         1.76371   0.0564469
839.2         1.76395   0.0565476
839.3         1.76395   0.0565476
839.4         1.76434   0.0569106
839.5         1.76465   0.0566918
839.6         1.76465   0.0566918
839.7         1.76465   0.0566918
839.8         1.76465   0.0566918
839.9          1.7648   0.0566268
840           1.76524     0.05684
840.1         1.76524     0.05684
840.2         1.76557   0.0566614
840.3         1.76582   0.0570806
840.4         1.76626    0.057337
840.5         1.76663   0.0570628
840.6         1.76663   0.0570628
840.7         1.76693    0.057318
840.8         1.76707   0.0572807
840.9         1.76717   0.0572341
841           1.76755   0.0571629
841.1         1.76778   0.0570751
841.2         1.76786   0.0570394
841.3         1.76797   0.0572346
841.4         1.76807   0.0572007
841.5         1.76807   0.0572007
841.6         1.76843   0.0571245
841.7         1.76871   0.0570544
841.8         1.76888   0.0568815
841.9         1.76909   0.0568157
842           1.76932   0.0567601
842.1         1.76965   0.0568157
842.2         1.76976   0.0567671
842.3         1.76984   0.0569012
842.4         1.76994   0.0568595
842.5         1.77037   0.0571077
842.6         1.77051   0.0573457
842.7         1.77115   0.0570597
842.8         1.77115   0.0570597
842.9         1.77147    0.057299
843           1.77147    0.057299
843.1         1.77166   0.0572136
843.2         1.77166   0.0572136
843.3         1.77227   0.0572805
843.4         1.77279   0.0574296
843.5         1.77301    0.057567
843.6         1.77332   0.0574584
843.7         1.77347   0.0577152
843.8         1.77355   0.0578437
843.9          1.7737   0.0580869
844           1.77404   0.0579764
844.1         1.77422   0.0582846
844.2         1.77437   0.0582205
844.3         1.77437   0.0582205
844.4         1.77502   0.0577475
844.5         1.77554   0.0579005
844.6         1.77554   0.0579005
844.7         1.77568    0.057869
844.8          1.7757   0.0578581
844.9          1.7758   0.0578371
845           1.77611   0.0575247
845.1         1.77652   0.0577853
845.2          1.7768   0.0576976
845.3         1.77694   0.0576394
845.4         1.77734   0.0578422
845.5         1.77791   0.0574339
845.6         1.77799   0.0574009
845.7         1.77799   0.0574009
845.8         1.77808   0.0573647
845.9         1.77808   0.0573647
846           1.77881   0.0572277
846.1         1.77901   0.0571472
846.2         1.77901   0.0571472
846.3         1.77946   0.0575658
846.4         1.77969   0.0573319
846.5         1.78005   0.0575243
846.6         1.78026   0.0573841
846.7          1.7805   0.0575325
846.8         1.78068   0.0574609
846.9         1.78068   0.0574609
847           1.78089   0.0576814
847.1         1.78126   0.0575079
847.2         1.78173   0.0573685
847.3         1.78173   0.0573685
847.4         1.78175   0.0573917
847.5         1.78241   0.0569342
847.6         1.78288   0.0573264
847.7         1.78288   0.0573264
847.8         1.78316   0.0576429
847.9         1.78316   0.0576429
848           1.78372   0.0574964
848.1         1.78395    0.057267
848.2         1.78402   0.0573777
848.3         1.78429   0.0578312
848.4         1.78447   0.0577547
848.5         1.78447   0.0577547
848.6         1.78489   0.0579087
848.7         1.78514   0.0578281
848.8         1.78549   0.0576907
848.9         1.78549   0.0576907
849           1.78565   0.0579428
849.1         1.78565   0.0579428
849.2         1.78592   0.0578839
849.3         1.78615   0.0578038
849.4         1.78641   0.0579592
849.5         1.78641   0.0579592
849.6         1.78647   0.0579361
849.7          1.7871   0.0578947
849.8         1.78771   0.0581569
849.9         1.78771   0.0581569
850           1.78797   0.0580498
850.1         1.78824   0.0583219
850.2         1.78866   0.0582367
850.3         1.78866   0.0582367
850.4         1.78875   0.0582015
850.5         1.78875   0.0582015
850.6         1.78906   0.0583113
850.7         1.78972   0.0579052
850.8         1.78972   0.0579052
850.9         1.78995   0.0582847
851              1.79   0.0582736
851.1         1.79006   0.0583728
851.2         1.79064   0.0584585
851.3           1.791   0.0582089
851.4         1.79139   0.0580587
851.5         1.79169    0.057886
851.6         1.79191   0.0582613
851.7         1.79208   0.0585377
851.8         1.79238   0.0587758
851.9         1.79263   0.0588602
852           1.79272   0.0590167
852.1         1.79282   0.0591774
852.2         1.79282   0.0591774
852.3          1.7932   0.0591238
852.4         1.79337   0.0590888
852.5         1.79369   0.0593194
852.6         1.79369   0.0593194
852.7         1.79401    0.058981
852.8         1.79412   0.0589584
852.9         1.79435   0.0593347
853           1.79441   0.0593091
853.1         1.79502   0.0593505
853.2         1.79511    0.059313
853.3         1.79531   0.0596347
853.4         1.79539   0.0597686
853.5         1.79555   0.0597363
853.6         1.79555   0.0597363
853.7         1.79617   0.0593859
853.8         1.79637   0.0597102
853.9         1.79698   0.0604225
854           1.79698   0.0604225
854.1         1.79712   0.0603666
854.2         1.79719    0.060476
854.3         1.79738   0.0604392
854.4         1.79771   0.0603402
854.5         1.79798   0.0601475
854.6         1.79817   0.0604562
854.7         1.79856     0.06083
854.8         1.79895   0.0609355
854.9         1.79895   0.0609355
855           1.79959   0.0605219
855.1         1.79984    0.060802
855.2         1.80025   0.0609999
855.3         1.80073   0.0608437
855.4         1.80073   0.0608437
855.5         1.80086   0.0610607
855.6           1.801   0.0609056
855.7         1.80138   0.0608021
855.8         1.80147   0.0609555
855.9         1.80164    0.060771
856           1.80182   0.0610686
856.1         1.80223   0.0609666
856.2          1.8026   0.0611914
856.3         1.80342   0.0614558
856.4         1.80358   0.0612845
856.5         1.80383   0.0612456
856.6         1.80421   0.0615499
856.7         1.80438   0.0614857
856.8         1.80467   0.0611722
856.9         1.80485   0.0611435
857           1.80546   0.0607934
857.1         1.80575   0.0609016
857.2         1.80575   0.0609016
857.3         1.80577   0.0608955
857.4         1.80629   0.0609044
857.5         1.80655   0.0608287
857.6         1.80655   0.0608287
857.7         1.80674   0.0609434
857.8         1.80674   0.0609434
857.9         1.80701   0.0607446
858           1.80721   0.0608309
858.1          1.8074   0.0608972
858.2         1.80777   0.0609068
858.3          1.8083   0.0611255
858.4         1.80849   0.0609153
858.5         1.80872   0.0609581
858.6         1.80921   0.0607371
858.7         1.80957   0.0607795
858.8         1.80994   0.0609324
858.9         1.81011   0.0609141
859           1.81035   0.0608891
859.1         1.81116   0.0606707
859.2         1.81116   0.0606707
859.3         1.81126   0.0606598
859.4         1.81163   0.0607831
859.5         1.81187   0.0611823
859.6         1.81211   0.0611203
859.7         1.81211   0.0611203
859.8         1.81244   0.0612636
859.9         1.81277   0.0610587
860            1.8131   0.0611708
860.1          1.8131   0.0611708
860.2          1.8135   0.0611295
860.3         1.81364   0.0613678
860.4         1.81406   0.0612729
860.5         1.81422   0.0615368
860.6         1.81422   0.0615368
860.7         1.81434   0.0614052
860.8         1.81481   0.0616926
860.9         1.81513   0.0613424
861           1.81513   0.0613424
861.1         1.81517   0.0613246
861.2         1.81544   0.0617636
861.3         1.81553   0.0617266
861.4         1.81612   0.0616781
861.5         1.81623   0.0616683
861.6         1.81637   0.0616072
861.7         1.81658   0.0615713
861.8         1.81673    0.061801
861.9         1.81683   0.0616914
862            1.8172   0.0615837
862.1          1.8172   0.0615837
862.2         1.81731   0.0617526
862.3         1.81758   0.0616634
862.4         1.81758   0.0616634
862.5         1.81789   0.0615071
862.6         1.81799   0.0614648
862.7         1.81818   0.0614469
862.8         1.81882   0.0616936
862.9         1.81932   0.0620964
863           1.81949    0.062081
863.1         1.81976   0.0619176
863.2          1.8199   0.0619044
863.3         1.82012   0.0619008
863.4         1.82021   0.0618926
863.5         1.82036   0.0621357
863.6         1.82072   0.0617467
863.7         1.82126   0.0613639
863.8         1.82138   0.0613107
863.9         1.82138   0.0613107
864           1.82217   0.0613428
864.1          1.8227   0.0609882
864.2          1.8227   0.0609882
864.3          1.8227   0.0609882
864.4         1.82283   0.0609277
864.5         1.82323   0.0606223
864.6         1.82345   0.0607906
864.7         1.82353   0.0609222
864.8         1.82376   0.0609019
864.9         1.82415   0.0608426
865           1.82438    0.060823
865.1         1.82468   0.0605039
865.2         1.82496   0.0606617
865.3         1.82515   0.0604654
865.4         1.82534    0.060449
865.5         1.82565    0.060953
865.6         1.82565    0.060953
865.7         1.82614   0.0611464
865.8         1.82636   0.0609071
865.9         1.82672   0.0611816
866           1.82698   0.0610562
866.1         1.82711    0.061266
866.2         1.82754   0.0615607
866.3         1.82782   0.0614084
866.4         1.82782   0.0614084
866.5           1.828   0.0613222
866.6         1.82833   0.0612463
866.7         1.82851   0.0615491
866.8         1.82924   0.0616693
866.9         1.82924   0.0616693
867           1.82953   0.0615983
867.1         1.82999   0.0619829
867.2          1.8302   0.0617529
867.3          1.8304   0.0617026
867.4         1.83056    0.061627
867.5         1.83098   0.0619454
867.6         1.83098   0.0619454
867.7          1.8311   0.0619362
867.8         1.83118   0.0618972
867.9          1.8315   0.0617165
868           1.83159   0.0616747
868.1         1.83199   0.0616496
868.2         1.83219   0.0619338
868.3         1.83219   0.0619338
868.4         1.83291   0.0624152
868.5         1.83353   0.0623044
868.6         1.83374   0.0622912
868.7         1.83374   0.0622912
868.8         1.83415    0.062615
868.9         1.83439   0.0624535
869           1.83439   0.0624535
869.1          1.8349   0.0627765
869.2          1.8349   0.0627765
869.3          1.8353   0.0624592
869.4          1.8353   0.0624592
869.5         1.83534   0.0624569
869.6          1.8355   0.0623767
869.7         1.83585   0.0627323
869.8         1.83601    0.062563
869.9         1.83601    0.062563
870           1.83659   0.0628383
870.1         1.83659   0.0628383
870.2         1.83691   0.0624937
870.3         1.83718   0.0624772
870.4         1.83745   0.0625188
870.5         1.83765    0.062418
870.6         1.83765    0.062418
870.7         1.83783   0.0627102
870.8         1.83797   0.0627028
870.9         1.83823   0.0631244
871           1.83858   0.0627888
871.1         1.83871    0.062726
871.2          1.8393    0.062382
871.3         1.83944   0.0626226
871.4         1.83944   0.0626226
871.5         1.83948   0.0626201
871.6         1.83986   0.0625995
871.7         1.84046   0.0628463
871.8         1.84046   0.0628463
871.9         1.84062   0.0631188
872           1.84085   0.0628731
872.1         1.84102   0.0631368
872.2         1.84141   0.0629294
872.3         1.84182   0.0628347
872.4         1.84193   0.0630021
872.5         1.84231   0.0631254
872.6          1.8425   0.0631175
872.7         1.84288   0.0630428
872.8         1.84313   0.0634408
872.9         1.84328   0.0633649
873           1.84361   0.0636845
873.1         1.84377   0.0635152
873.2         1.84388   0.0635117
873.3         1.84421   0.0638009
873.4         1.84442   0.0636947
873.5         1.84484   0.0634799
873.6          1.8451   0.0634743
873.7         1.84524   0.0634747
873.8         1.84546   0.0632762
873.9         1.84576   0.0634291
874           1.84603   0.0632684
874.1         1.84633   0.0632671
874.2         1.84657   0.0634089
874.3         1.84675   0.0634095
874.4         1.84675   0.0634095
874.5         1.84688   0.0636157
874.6         1.84702    0.063617
874.7         1.84733   0.0632789
874.8         1.84777   0.0631926
874.9         1.84825   0.0628901
875           1.84836   0.0630657
875.1         1.84836   0.0630657
875.2         1.84905   0.0631046
875.3         1.84919   0.0633302
875.4         1.84933   0.0633317
875.5         1.84973   0.0633209
875.6            1.85   0.0634659
875.7            1.85   0.0634659
875.8         1.85045   0.0633309
875.9         1.85074   0.0632215
876           1.85101   0.0629261
876.1          1.8513    0.063067
876.2         1.85167   0.0628438
876.3         1.85188   0.0627378
876.4         1.85198   0.0629008
876.5         1.85265   0.0627916
876.6         1.85282   0.0627985
876.7         1.85327   0.0625752
876.8         1.85367   0.0629378
876.9         1.85367   0.0629378
877            1.8541   0.0632016
877.1         1.85463   0.0635785
877.2         1.85475   0.0635155
877.3         1.85492   0.0634515
877.4         1.85501   0.0633449
877.5         1.85522    0.063244
877.6         1.85555   0.0634978
877.7          1.8557   0.0635061
877.8          1.8558   0.0636573
877.9          1.8558   0.0636573
878            1.8564   0.0632659
878.1         1.85658   0.0635488
878.2         1.85695   0.0637113
878.3         1.85709   0.0636448
878.4         1.85733   0.0636417
878.5         1.85733   0.0636417
878.6         1.85752   0.0639307
878.7         1.85792   0.0635247
878.8         1.85823   0.0638154
878.9         1.85856   0.0642128
879           1.85856   0.0642128
879.1          1.8591   0.0646969
879.2         1.85943   0.0646458
879.3         1.85943   0.0646458
879.4         1.85978   0.0646988
879.5         1.85984   0.0646292
879.6          1.8601   0.0644041
879.7         1.86054   0.0646254
879.8          1.8606   0.0647271
879.9          1.8606   0.0647271
880            1.8606   0.0647271
880.1         1.86122   0.0645899
880.2         1.86154   0.0645601
880.3         1.86154   0.0645601
880.4         1.86187   0.0647981
880.5         1.86213   0.0647078
880.6         1.86235   0.0650511
880.7         1.86293   0.0652659
880.8         1.86293   0.0652659
880.9         1.86293   0.0652659
881           1.86327   0.0650122
881.1         1.86329   0.0650544
881.2         1.86329   0.0650544
881.3         1.86374    0.064583
881.4          1.8642    0.064257
881.5          1.8642    0.064257
881.6         1.86472   0.0647274
881.7          1.8648   0.0646811
881.8         1.86512   0.0646983
881.9         1.86527     0.06471
882           1.86552   0.0645322
882.1         1.86567   0.0646404
882.2         1.86567   0.0646404
882.3         1.86613   0.0643648
882.4          1.8664   0.0643089
882.5         1.86654   0.0642356
882.6         1.86679   0.0642848
882.7         1.86699   0.0643001
882.8         1.86735   0.0639289
882.9         1.86752   0.0641995
883           1.86781    0.064222
883.1          1.8679    0.064174
883.2         1.86819   0.0644256
883.3         1.86819   0.0644256
883.4          1.8685   0.0644289
883.5         1.86883   0.0643223
883.6         1.86915    0.064232
883.7         1.86926    0.064243
883.8          1.8694   0.0644656
883.9         1.86946   0.0644031
884           1.86989   0.0643188
884.1         1.87038   0.0646818
884.2         1.87038   0.0646818
884.3         1.87079   0.0645926
884.4         1.87096   0.0648666
884.5         1.87126   0.0649876
884.6         1.87126   0.0649876
884.7          1.8714    0.064838
884.8         1.87169   0.0649233
884.9         1.87238   0.0654756
885           1.87238   0.0654756
885.1         1.87275   0.0657141
885.2          1.8729   0.0655452
885.3         1.87308   0.0654521
885.4         1.87378   0.0656323
885.5          1.8739   0.0654959
885.6         1.87397   0.0654585
885.7         1.87414   0.0657151
885.8         1.87444   0.0658524
885.9         1.87444   0.0658524
886           1.87495   0.0663042
886.1           1.875   0.0662748
886.2         1.87554   0.0664016
886.3         1.87571   0.0664197
886.4           1.876   0.0668695
886.5         1.87627   0.0665606
886.6         1.87662   0.0667675
886.7         1.87662   0.0667675
886.8         1.87662   0.0667675
886.9         1.87684   0.0667895
887           1.87727    0.067141
887.1         1.87727    0.067141
887.2         1.87755   0.0669611
887.3         1.87769   0.0668858
887.4         1.87786    0.067146
887.5         1.87803   0.0669505
887.6         1.87824   0.0667872
887.7         1.87864   0.0668262
887.8         1.87878   0.0670427
887.9         1.87892   0.0669679
888           1.87911   0.0669883
888.1         1.87936   0.0670181
888.2         1.87979   0.0665267
888.3         1.88021   0.0661602
888.4         1.88035   0.0663243
888.5         1.88053   0.0666091
888.6         1.88082   0.0665723
888.7         1.88112   0.0670419
888.8         1.88141   0.0667198
888.9         1.88164   0.0667462
889           1.88176   0.0666835
889.1         1.88235   0.0667288
889.2         1.88254   0.0667517
889.3         1.88254   0.0667517
889.4         1.88284   0.0666775
889.5         1.88295   0.0668454
889.6         1.88313   0.0666405
889.7         1.88313   0.0666405
889.8         1.88353   0.0669313
889.9         1.88365   0.0668683
890           1.88387   0.0666199
890.1           1.884   0.0666369
890.2         1.88433   0.0667813
890.3         1.88439   0.0668802
890.4         1.88453   0.0668056
890.5          1.8851    0.066888
890.6          1.8851    0.066888
890.7         1.88534   0.0669163
890.8           1.886   0.0667998
890.9           1.886   0.0667998
891           1.88616   0.0667138
891.1         1.88633   0.0667376
891.2         1.88682   0.0661869
891.3         1.88705   0.0661267
891.4         1.88739   0.0660894
891.5         1.88776   0.0659693
891.6          1.8879   0.0661856
891.7         1.88808    0.066211
891.8         1.88817   0.0661613
891.9         1.88845   0.0663294
892           1.88845   0.0663294
892.1         1.88857   0.0663472
892.2         1.88877   0.0662769
892.3         1.88918   0.0665137
892.4         1.88951   0.0668321
892.5         1.88972   0.0667146
892.6         1.88972   0.0667146
892.7         1.89025   0.0664213
892.8         1.89043   0.0667007
892.9         1.89043   0.0667007
893           1.89043   0.0667007
893.1         1.89056   0.0666244
893.2         1.89079   0.0666588
893.3         1.89095     0.06648
893.4         1.89151   0.0671603
893.5         1.89151   0.0671603
893.6         1.89163   0.0670274
893.7         1.89179   0.0669362
893.8         1.89204   0.0670865
893.9         1.89218   0.0670058
894           1.89281   0.0668511
894.1         1.89313   0.0670452
894.2         1.89361   0.0675005
894.3         1.89402   0.0673041
894.4         1.89402   0.0673041
894.5         1.89436   0.0671143
894.6         1.89464   0.0673124
894.7          1.8948   0.0672234
894.8          1.8951   0.0672749
894.9         1.89549   0.0674781
895            1.8956   0.0673482
895.1          1.8956   0.0673482
895.2         1.89577   0.0673779
895.3         1.89594     0.06764
895.4         1.89618   0.0675082
895.5         1.89627   0.0676529
895.6         1.89646   0.0675083
895.7          1.8967   0.0674608
895.8          1.8967   0.0674608
895.9           1.897   0.0675633
896           1.89709   0.0677011
896.1         1.89715   0.0676357
896.2         1.89747   0.0679063
896.3         1.89747   0.0679063
896.4         1.89766   0.0679391
896.5         1.89793   0.0677947
896.6         1.89865   0.0677923
896.7          1.8989   0.0678345
896.8          1.8996   0.0680322
896.9         1.89974   0.0680561
897           1.89999   0.0677679
897.1         1.90037   0.0680569
897.2         1.90055    0.067963
897.3         1.90078    0.068003
897.4         1.90117   0.0682462
897.5          1.9013    0.068179
897.6          1.9015   0.0684869
897.7          1.9015   0.0684869
897.8         1.90166   0.0684041
897.9         1.90189   0.0684442
898           1.90189   0.0684442
898.1         1.90203   0.0682868
898.2          1.9024   0.0682919
898.3         1.90316    0.067837
898.4         1.90357    0.067352
898.5         1.90365   0.0674714
898.6         1.90377   0.0674087
898.7         1.90419   0.0677074
898.8         1.90419   0.0677074
898.9         1.90427   0.0677201
899           1.90427   0.0677201
899.1         1.90451   0.0677564
899.2         1.90464   0.0677784
899.3         1.90494   0.0674259
899.4         1.90505   0.0673671
899.5          1.9053   0.0676286
899.6          1.9055   0.0675273
899.7          1.9055   0.0675273
899.8          1.9062   0.0673335
899.9         1.90629   0.0672864
900           1.90658    0.067501
900.1         1.90672    0.067427
900.2         1.90705   0.0672079
900.3          1.9072   0.0671302
900.4          1.9072   0.0671302
900.5         1.90754   0.0674157
900.6         1.90783     0.06738
900.7         1.90794   0.0672499
900.8         1.90794   0.0672499
900.9          1.9085   0.0669515
901           1.90862   0.0668902
901.1         1.90862   0.0668902
901.2         1.90883   0.0670591
901.3         1.90889   0.0670298
901.4         1.90889   0.0670298
901.5         1.90902   0.0670529
901.6         1.90902   0.0670529
901.7         1.90978   0.0674157
901.8         1.91011   0.0670977
901.9         1.91011   0.0670977
902           1.91011   0.0670977
902.1         1.91024   0.0672955
902.2         1.91068   0.0673065
902.3         1.91068   0.0673065
902.4         1.91085   0.0672141
902.5         1.91132   0.0669409
902.6         1.91173   0.0670244
902.7         1.91195   0.0671153
902.8         1.91227   0.0673273
902.9         1.91227   0.0673273
903           1.91227   0.0673273
903.1         1.91238    0.067495
903.2         1.91285   0.0672144
903.3         1.91323   0.0672672
903.4         1.91334   0.0674439
903.5         1.91387   0.0676254
903.6         1.91466   0.0685611
903.7         1.91484   0.0684641
903.8         1.91484   0.0684641
903.9         1.91539    0.068362
904           1.91558   0.0683338
904.1         1.91586   0.0682779
904.2         1.91606   0.0683226
904.3         1.91649   0.0684752
904.4         1.91702   0.0683208
904.5         1.91738   0.0682509
904.6         1.91738   0.0682509
904.7         1.91796    0.068517
904.8         1.91813   0.0687696
904.9         1.91861   0.0685654
905           1.91884   0.0689012
905.1         1.91884   0.0689012
905.2         1.91921   0.0685638
905.3         1.91961   0.0687033
905.4         1.91973   0.0686442
905.5         1.92005   0.0688576
905.6          1.9206    0.068332
905.7         1.92081   0.0686499
905.8         1.92122   0.0689823
905.9         1.92142    0.069143
906           1.92174   0.0688513
906.1         1.92189   0.0687742
906.2         1.92212   0.0688277
906.3         1.92351   0.0706421
906.4         1.92397   0.0705423
906.5         1.92432   0.0705785
906.6         1.92449   0.0706171
906.7         1.92449   0.0706171
906.8         1.92506   0.0703647
906.9         1.92525   0.0706569
907           1.92534   0.0707902
907.1         1.92556    0.070986
907.2         1.92597   0.0713951
907.3         1.92644   0.0714746
907.4         1.92646   0.0714657
907.5         1.92663   0.0715059
907.6         1.92677   0.0714336
907.7         1.92698   0.0717532
907.8         1.92728   0.0716901
907.9         1.92728   0.0716901
908           1.92753   0.0717507
908.1         1.92753   0.0717507
908.2           1.928   0.0718785
908.3         1.92836   0.0714499
908.4         1.92867   0.0719094
908.5         1.92867   0.0719094
908.6         1.92883   0.0719489
908.7         1.92893   0.0718928
908.8         1.92903   0.0718417
908.9          1.9293   0.0718345
909            1.9296   0.0714728
909.1         1.92981   0.0715389
909.2         1.93026   0.0713349
909.3         1.93026   0.0713349
909.4         1.93046   0.0713829
909.5         1.93046   0.0713829
909.6         1.93117   0.0711806
909.7         1.93134   0.0710933
909.8         1.93134   0.0710933
909.9         1.93134   0.0710933
910           1.93134   0.0710933
910.1         1.93159   0.0712762
910.2         1.93229   0.0711073
910.3         1.93241   0.0710468
910.4         1.93268   0.0714609
910.5         1.93268   0.0714609
910.6         1.93294   0.0715218
910.7         1.93335   0.0716049
910.8         1.93335   0.0716049
910.9         1.93354   0.0715068
911           1.93378   0.0715647
911.1         1.93384   0.0716659
911.2         1.93415    0.071381
911.3         1.93472   0.0713918
911.4         1.93476   0.0714587
911.5         1.93494   0.0713619
911.6         1.93513   0.0716472
911.7         1.93521   0.0716069
911.8          1.9357   0.0717285
911.9          1.9357   0.0717285
912           1.93605   0.0716251
912.1         1.93605   0.0716251
912.2         1.93622   0.0715361
912.3         1.93639   0.0718018
912.4         1.93639   0.0718018
912.5         1.93685   0.0722488
912.6         1.93716   0.0719702
912.7         1.93735   0.0722513
912.8         1.93735   0.0722513
912.9         1.93748   0.0724446
913           1.93775   0.0721239
913.1         1.93816    0.072355
913.2         1.93816    0.072355
913.3         1.93887   0.0722356
913.4         1.93916   0.0718902
913.5         1.93953   0.0721698
913.6         1.93983   0.0718188
913.7         1.93983   0.0718188
913.8         1.94009   0.0715208
913.9         1.94009   0.0715208
914            1.9402   0.0714561
914.1         1.94074   0.0717652
914.2         1.94092   0.0718044
914.3         1.94123   0.0719873
914.4         1.94135   0.0720144
914.5         1.94215   0.0718041
914.6         1.94215   0.0718041
914.7         1.94215   0.0718041
914.8         1.94221   0.0718881
914.9         1.94251   0.0720041
915           1.94264   0.0719299
915.1         1.94307   0.0721725
915.2         1.94319    0.072102
915.3         1.94319   0.0721001
915.4         1.94329   0.0719872
915.5         1.94372    0.072302
915.6         1.94407   0.0719577
915.7         1.94446   0.0719394
915.8         1.94465    0.072231
915.9         1.94503   0.0717911
916           1.94503   0.0717911
916.1         1.94542   0.0720988
916.2         1.94542   0.0720988
916.3         1.94542   0.0720988
916.4         1.94584   0.0721662
916.5         1.94609   0.0725367
916.6         1.94609   0.0725367
916.7         1.94615   0.0725042
916.8         1.94633   0.0727738
916.9         1.94679   0.0730569
917           1.94697   0.0730971
917.1         1.94733   0.0734096
917.2         1.94767   0.0736039
917.3         1.94797   0.0735475
917.4         1.94863   0.0731502
917.5         1.94871   0.0731055
917.6         1.94885   0.0731411
917.7         1.94935   0.0731992
917.8         1.94935   0.0731992
917.9         1.94935   0.0731992
918           1.94946   0.0731398
918.1         1.95023   0.0733537
918.2         1.95045   0.0734094
918.3         1.95072   0.0733679
918.4          1.9509   0.0733195
918.5          1.9509   0.0733195
918.6         1.95115    0.073696
918.7          1.9515   0.0736665
918.8         1.95215   0.0737242
918.9         1.95215   0.0737242
919           1.95243   0.0736955
919.1         1.95271   0.0737695
919.2         1.95285   0.0738759
919.3         1.95313   0.0741051
919.4         1.95339   0.0741794
919.5         1.95352   0.0741039
919.6         1.95378   0.0740782
919.7         1.95395   0.0741268
919.8         1.95395   0.0741268
919.9         1.95395   0.0741268
920            1.9543   0.0741048
920.1         1.95439   0.0742475
920.2         1.95471    0.074561
920.3         1.95481   0.0745019
920.4         1.95502   0.0748109
920.5         1.95527   0.0745637
920.6         1.95527   0.0745637
920.7         1.95527   0.0745637
920.8         1.95553   0.0746426
920.9         1.95576    0.074719
921           1.95608   0.0748914
921.1          1.9565   0.0746648
921.2         1.95662   0.0745952
921.3         1.95704   0.0747898
921.4         1.95786   0.0743174
921.5         1.95816   0.0744018
921.6         1.95816   0.0744018
921.7         1.95831   0.0746199
921.8         1.95862   0.0745582
921.9         1.95889   0.0749428
922           1.95979   0.0754211
922.1         1.95987   0.0753763
922.2         1.96025   0.0752207
922.3         1.96039   0.0754355
922.4         1.96039   0.0754355
922.5         1.96118   0.0757513
922.6         1.96129   0.0759175
922.7         1.96145   0.0759647
922.8         1.96145   0.0759647
922.9         1.96211   0.0761357
923           1.96231   0.0760222
923.1         1.96231   0.0760222
923.2          1.9629   0.0759545
923.3          1.9629   0.0759545
923.4         1.96323   0.0760939
923.5         1.96323   0.0760939
923.6         1.96352   0.0761712
923.7         1.96362    0.076047
923.8         1.96391   0.0761109
923.9         1.96391   0.0761109
924           1.96405   0.0761518
924.1          1.9642   0.0760653
924.2         1.96453   0.0756668
924.3         1.96455    0.075697
924.4         1.96455    0.075697
924.5         1.96487   0.0755037
924.6         1.96506   0.0752726
924.7         1.96539   0.0755316
924.8         1.96563   0.0756013
924.9         1.96577   0.0756469
925           1.96595   0.0758994
925.1         1.96635   0.0761995
925.2         1.96665   0.0761007
925.3         1.96716   0.0761252
925.4         1.96739   0.0761969
925.5         1.96739   0.0761969
925.6         1.96782   0.0761317
925.7         1.96782   0.0761317
925.8         1.96816   0.0757327
925.9         1.96833   0.0759936
926           1.96885   0.0760266
926.1           1.969   0.0759315
926.2         1.96919   0.0762038
926.3         1.96958   0.0766069
926.4         1.96988   0.0767829
926.5         1.97003   0.0770022
926.6         1.97044   0.0771219
926.7         1.97079   0.0772236
926.8         1.97096    0.077276
926.9          1.9711   0.0773187
927           1.97148   0.0774559
927.1         1.97183   0.0776256
927.2         1.97188   0.0775952
927.3         1.97233   0.0780567
927.4         1.97308   0.0777688
927.5         1.97323   0.0779913
927.6         1.97323   0.0779913
927.7         1.97349   0.0781418
927.8         1.97386   0.0781011
927.9         1.97402   0.0783446
928           1.97427   0.0784899
928.1         1.97443   0.0783957
928.2         1.97463   0.0784531
928.3         1.97485   0.0784786
928.4         1.97504   0.0783663
928.5         1.97526   0.0784323
928.6         1.97542   0.0786693
928.7         1.97568   0.0786312
928.8         1.97589   0.0785755
928.9         1.97624   0.0787206
929           1.97624   0.0787206
929.1          1.9764   0.0787675
929.2         1.97668    0.078758
929.3         1.97677   0.0787845
929.4         1.97729   0.0787752
929.5         1.97752   0.0788428
929.6         1.97778   0.0789617
929.7         1.97791   0.0788875
929.8         1.97823   0.0791983
929.9         1.97859   0.0795715
930           1.97875   0.0794818
930.1         1.97887   0.0796643
930.2         1.97898   0.0796982
930.3         1.97937   0.0799548
930.4         1.97943   0.0799197
930.5          1.9796   0.0801733
930.6         1.97973   0.0800257
930.7         1.97973   0.0800257
930.8         1.97985   0.0802049
930.9          1.9802      0.0802
931           1.98052   0.0805443
931.1         1.98068   0.0807761
931.2         1.98068   0.0807761
931.3         1.98114   0.0806267
931.4         1.98127   0.0808097
931.5         1.98139   0.0807378
931.6         1.98156    0.080987
931.7         1.98191   0.0810898
931.8         1.98211   0.0809587
931.9         1.98248   0.0811578
932           1.98248   0.0811578
932.1         1.98261   0.0810865
932.2         1.98261   0.0810865
932.3         1.98292   0.0812699
932.4          1.9834    0.080984
932.5         1.98354   0.0809004
932.6          1.9836   0.0809849
932.7         1.98363   0.0810312
932.8         1.98378   0.0812412
932.9         1.98458   0.0808234
933           1.98489   0.0807959
933.1         1.98503    0.080841
933.2         1.98518   0.0807582
933.3         1.98581   0.0803512
933.4         1.98589   0.0803017
933.5         1.98626   0.0806605
933.6         1.98653    0.080956
933.7         1.98671   0.0808513
933.8          1.9879   0.0808452
933.9         1.98827   0.0811634
934           1.98855   0.0811196
934.1         1.98872   0.0813755
934.2         1.98913   0.0813105
934.3         1.98936   0.0813861
934.4         1.98979   0.0812697
934.5         1.99006   0.0813661
934.6         1.99024   0.0814246
934.7         1.99054   0.0816042
934.8         1.99071   0.0815002
934.9         1.99147   0.0816538
935           1.99147   0.0816538
935.1         1.99167   0.0815985
935.2         1.99196   0.0815558
935.3         1.99222   0.0818144
935.4         1.99239   0.0817146
935.5         1.99262   0.0814403
935.6         1.99262   0.0814403
935.7           1.993   0.0817589
935.8         1.99307   0.0817167
935.9         1.99321    0.081915
936           1.99321    0.081915
936.1         1.99355   0.0815586
936.2         1.99378   0.0816361
936.3         1.99407   0.0820552
936.4         1.99431   0.0821152
936.5         1.99452   0.0821874
936.6         1.99481   0.0822854
936.7         1.99502   0.0823605
936.8         1.99513   0.0822304
936.9         1.99531   0.0824979
937           1.99531   0.0824979
937.1         1.99584   0.0827002
937.2         1.99584   0.0827002
937.3         1.99634   0.0827778
937.4         1.99659   0.0828672
937.5         1.99659   0.0828672
937.6         1.99683   0.0828765
937.7         1.99697   0.0827918
937.8          1.9973   0.0828833
937.9         1.99759   0.0831185
938           1.99778   0.0830035
938.1           1.998   0.0827388
938.2          1.9982   0.0828111
938.3          1.9982   0.0828111
938.4          1.9986   0.0824461
938.5          1.9986   0.0824461
938.6         1.99885   0.0825062
938.7         1.99938    0.082679
938.8         1.99959   0.0827577
938.9         1.99959   0.0827577
939           1.99978   0.0828994
939.1         1.99989    0.082765
939.2         1.99989    0.082765
939.3         2.00053   0.0830105
939.4          2.0007    0.083079
939.5         2.00076   0.0830398
939.6         2.00081   0.0829833
939.7         2.00134   0.0831637
939.8         2.00183   0.0826637
939.9         2.00213   0.0830927
940           2.00263   0.0829177
940.1         2.00263   0.0829177
940.2         2.00271   0.0828695
940.3         2.00288   0.0829401
940.4         2.00326   0.0828899
940.5         2.00326   0.0828899
940.6          2.0034   0.0828982
940.7         2.00416   0.0828073
940.8         2.00445   0.0830777
940.9         2.00515   0.0828061
941           2.00549   0.0824543
941.1         2.00554   0.0824233
941.2         2.00569   0.0826252
941.3         2.00599   0.0826258
941.4          2.0061   0.0825604
941.5          2.0062   0.0824953
941.6         2.00645   0.0825933
941.7         2.00696    0.082447
941.8         2.00736   0.0828017
941.9         2.00736   0.0828017
942           2.00751   0.0830134
942.1         2.00807   0.0827713
942.2         2.00826   0.0826561
942.3         2.00826   0.0826561
942.4         2.00849   0.0829722
942.5         2.00894    0.082792
942.6         2.00922   0.0827274
942.7         2.00949   0.0828363
942.8         2.00963   0.0830456
942.9         2.00963   0.0830456
943           2.00997   0.0829097
943.1         2.01025    0.083023
943.2         2.01071   0.0834229
943.3         2.01071   0.0834229
943.4         2.01085   0.0833415
943.5         2.01085   0.0833415
943.6         2.01126   0.0836895
943.7         2.01126   0.0836895
943.8         2.01163   0.0835696
943.9         2.01163   0.0835696
944           2.01197   0.0837476
944.1         2.01222   0.0835159
944.2         2.01238    0.083581
944.3         2.01272   0.0836266
944.4         2.01272   0.0836266
944.5         2.01272   0.0836266
944.6          2.0129   0.0836609
944.7         2.01304   0.0838453
944.8         2.01377   0.0834027
944.9         2.01388   0.0833334
945           2.01415   0.0830122
945.1         2.01415   0.0830122
945.2         2.01549   0.0840623
945.3         2.01576   0.0837283
945.4         2.01629   0.0834224
945.5         2.01657   0.0834379
945.6         2.01683   0.0838128
945.7         2.01692    0.083763
945.8         2.01739   0.0844266
945.9         2.01739   0.0844266
946           2.01784   0.0841764
946.1         2.01784   0.0841764
946.2         2.01865   0.0844371
946.3         2.01881   0.0843498
946.4         2.01912   0.0843647
946.5         2.01948   0.0846527
946.6         2.01948   0.0846527
946.7         2.02043    0.084518
946.8         2.02043    0.084518
946.9         2.02082   0.0846687
947           2.02103   0.0847007
947.1         2.02126   0.0844161
947.2         2.02142   0.0846453
947.3         2.02142   0.0846453
947.4         2.02162   0.0845999
947.5         2.02188    0.084283
947.6         2.02224   0.0845995
947.7         2.02234   0.0845139
947.8         2.02253   0.0844286
947.9          2.0228   0.0845299
948            2.0229   0.0844741
948.1         2.02298   0.0843768
948.2         2.02299    0.084393
948.3         2.02323   0.0845449
948.4         2.02333   0.0844868
948.5         2.02357   0.0845815
948.6         2.02415   0.0844606
948.7         2.02415   0.0844606
948.8         2.02432   0.0846986
948.9         2.02456   0.0845596
949            2.0247   0.0846155
949.1         2.02495   0.0846318
949.2         2.02536   0.0850196
949.3         2.02547   0.0850623
949.4         2.02547   0.0850623
949.5         2.02572   0.0851681
949.6         2.02615   0.0852498
949.7         2.02673   0.0850736
949.8         2.02688   0.0849861
949.9         2.02704   0.0847854
950           2.02704   0.0847854
950.1         2.02725   0.0848389
950.2         2.02766   0.0848224
950.3         2.02786   0.0847102
950.4         2.02786   0.0847102
950.5         2.02804    0.084842
950.6         2.02846   0.0846594
950.7         2.02846   0.0846594
950.8         2.02863   0.0848886
950.9         2.02863   0.0848886
951           2.02863   0.0848886
951.1         2.02922   0.0852591
951.2         2.02922   0.0852591
951.3         2.02938   0.0851699
951.4         2.02992   0.0856935
951.5         2.03035   0.0860466
951.6         2.03058   0.0861865
951.7         2.03094    0.086396
951.8         2.03094    0.086396
951.9         2.03116   0.0864837
952           2.03127   0.0864225
952.1         2.03127   0.0864225
952.2         2.03145   0.0866821
952.3          2.0319   0.0866206
952.4         2.03228    0.086446
952.5         2.03283   0.0861414
952.6         2.03283   0.0861414
952.7         2.03283   0.0861414
952.8         2.03327   0.0863621
952.9         2.03383   0.0861433
953           2.03383   0.0861433
953.1          2.0341   0.0862546
953.2         2.03426   0.0864709
953.3         2.03486   0.0864311
953.4         2.03503   0.0862104
953.5         2.03503   0.0862104
953.6         2.03542   0.0862191
953.7         2.03573   0.0865379
953.8         2.03573   0.0865379
953.9         2.03656    0.086806
954           2.03677   0.0868959
954.1         2.03727   0.0870818
954.2         2.03747   0.0868324
954.3         2.03747   0.0868324
954.4         2.03747   0.0868324
954.5          2.0379   0.0865403
954.6         2.03809   0.0864345
954.7         2.03809   0.0864345
954.8         2.03826   0.0862171
954.9          2.0384    0.086144
955           2.03873   0.0864355
955.1         2.03873   0.0864355
955.2         2.03873   0.0864355
955.3         2.03887   0.0862611
955.4         2.03952   0.0866478
955.5         2.03977   0.0865126
955.6         2.03977   0.0865126
955.7         2.04016   0.0863919
955.8         2.04016   0.0863919
955.9         2.04016   0.0863919
956           2.04016   0.0863919
956.1         2.04045    0.086684
956.2         2.04081    0.086674
956.3         2.04085   0.0866545
956.4         2.04114   0.0862785
956.5         2.04132   0.0863576
956.6         2.04162   0.0866194
956.7         2.04162   0.0866194
956.8         2.04189   0.0866271
956.9         2.04242   0.0868857
957           2.04292   0.0870001
957.1         2.04315   0.0867082
957.2         2.04359   0.0868131
957.3          2.0438    0.086911
957.4         2.04392   0.0868424
957.5         2.04421   0.0864751
957.6          2.0444   0.0866493
957.7         2.04448   0.0866021
957.8         2.04468   0.0864885
957.9         2.04507   0.0864966
958           2.04526   0.0865882
958.1         2.04584   0.0862166
958.2         2.04603   0.0861092
958.3         2.04664   0.0858285
958.4         2.04684   0.0860976
958.5         2.04778   0.0858649
958.6         2.04778   0.0858649
958.7         2.04811   0.0856919
958.8         2.04859   0.0863535
958.9         2.04897    0.086145
959           2.04933   0.0861276
959.1         2.04933   0.0861276
959.2         2.04951   0.0859049
959.3          2.0499   0.0861868
959.4         2.05008   0.0862695
959.5         2.05037   0.0866757
959.6         2.05072   0.0864847
959.7         2.05099   0.0861497
959.8         2.05135    0.086175
959.9         2.05135    0.086175
960           2.05151   0.0863905
960.1         2.05151   0.0863905
960.2         2.05169   0.0864716
960.3         2.05179   0.0864173
960.4         2.05224   0.0861968
960.5         2.05258   0.0861801
960.6         2.05286   0.0865616
960.7         2.05326   0.0871195
960.8         2.05352   0.0872343
960.9         2.05401   0.0875101
961           2.05428   0.0871722
961.1         2.05461   0.0876331
961.2         2.05502   0.0874272
961.3         2.05539   0.0877448
961.4         2.05539   0.0877448
961.5         2.05564   0.0878598
961.6         2.05579   0.0877776
961.7         2.05597   0.0880211
961.8         2.05627   0.0883068
961.9         2.05645   0.0883906
962           2.05645   0.0883906
962.1         2.05695   0.0878846
962.2         2.05745   0.0883398
962.3         2.05745   0.0883398
962.4         2.05765   0.0886097
962.5         2.05773   0.0885641
962.6         2.05773   0.0885641
962.7         2.05826   0.0887108
962.8          2.0584   0.0887784
962.9         2.05866   0.0888091
963           2.05881   0.0888797
963.1         2.05881   0.0888797
963.2         2.05893   0.0887202
963.3         2.05908   0.0886398
963.4         2.05918   0.0887754
963.5          2.0598   0.0882832
963.6            2.06   0.0885585
963.7            2.06   0.0885585
963.8         2.06021   0.0886756
963.9          2.0605   0.0887127
964           2.06088   0.0888648
964.1         2.06132   0.0884192
964.2         2.06132   0.0884192
964.3         2.06132   0.0884192
964.4         2.06155   0.0885306
964.5         2.06168    0.088463
964.6         2.06229   0.0881716
964.7         2.06229   0.0881716
964.8         2.06265   0.0881735
964.9         2.06278   0.0883522
965           2.06305   0.0884922
965.1         2.06322   0.0883286
965.2         2.06322   0.0883286
965.3         2.06394   0.0885471
965.4         2.06394   0.0885471
965.5         2.06422    0.088751
965.6         2.06445   0.0886266
965.7         2.06468   0.0885037
965.8         2.06517   0.0881773
965.9         2.06517   0.0881773
966           2.06536   0.0880747
966.1         2.06584   0.0882946
966.2         2.06584   0.0882946
966.3         2.06627   0.0882229
966.4         2.06627   0.0882229
966.5         2.06674   0.0885889
966.6         2.06693   0.0884907
966.7         2.06721   0.0886239
966.8         2.06721   0.0886239
966.9          2.0677   0.0884186
967            2.0679   0.0886906
967.1         2.06817   0.0885413
967.2         2.06833    0.088752
967.3         2.06833    0.088752
967.4         2.06914   0.0886185
967.5          2.0694   0.0882911
967.6         2.06975   0.0882422
967.7         2.07005    0.087854
967.8         2.07052   0.0882326
967.9          2.0706     0.08819
968           2.07089   0.0884471
968.1         2.07145   0.0884303
968.2         2.07164   0.0886879
968.3         2.07185   0.0887932
968.4         2.07185   0.0887932
968.5         2.07266   0.0889206
968.6          2.0728   0.0888445
968.7         2.07317   0.0883592
968.8         2.07344   0.0884897
968.9         2.07344   0.0884897
969           2.07384   0.0888057
969.1         2.07397   0.0887334
969.2         2.07452   0.0889838
969.3         2.07466    0.088903
969.4         2.07487   0.0886396
969.5         2.07515    0.088905
969.6         2.07539   0.0889023
969.7         2.07556   0.0886803
969.8         2.07599   0.0887404
969.9         2.07617   0.0889826
970           2.07617   0.0889826
970.1         2.07617   0.0889826
970.2         2.07663   0.0892581
970.3         2.07663   0.0892581
970.4         2.07663   0.0892581
970.5         2.07701    0.089456
970.6         2.07724   0.0891972
970.7         2.07724   0.0891972
970.8         2.07745   0.0893023
970.9         2.07773   0.0896763
971           2.07806    0.089646
971.1         2.07819   0.0897084
971.2         2.07876   0.0896723
971.3         2.07932   0.0896875
971.4         2.07991   0.0894978
971.5         2.08006   0.0894157
971.6         2.08006   0.0894157
971.7         2.08006   0.0894157
971.8         2.08006   0.0894157
971.9         2.08065   0.0892136
972            2.0808   0.0894164
972.1         2.08111   0.0896987
972.2         2.08116   0.0896737
972.3         2.08155   0.0893142
972.4         2.08155   0.0893142
972.5         2.08192   0.0895184
972.6         2.08238   0.0899108
972.7         2.08238   0.0899108
972.8          2.0828   0.0902879
972.9         2.08307   0.0899353
973           2.08322   0.0898551
973.1         2.08365   0.0904328
973.2         2.08433    0.090847
973.3         2.08452   0.0906061
973.4         2.08464   0.0906633
973.5         2.08496   0.0906407
973.6         2.08496   0.0906407
973.7         2.08531    0.090925
973.8         2.08545   0.0908497
973.9          2.0857   0.0908674
974           2.08621   0.0907188
974.1         2.08676   0.0906014
974.2         2.08676   0.0906014
974.3         2.08676   0.0906014
974.4           2.087   0.0907145
974.5         2.08712   0.0906512
974.6         2.08735   0.0909648
974.7           2.088   0.0909148
974.8         2.08836   0.0909262
974.9         2.08836   0.0909262
975           2.08849   0.0910913
975.1         2.08925   0.0909853
975.2         2.08941   0.0909003
975.3         2.08957    0.090817
975.4         2.08981   0.0911445
975.5         2.09055    0.090595
975.6         2.09055    0.090595
975.7         2.09055    0.090595
975.8         2.09079   0.0909275
975.9         2.09153   0.0906967
976           2.09179    0.090363
976.1         2.09207   0.0902134
976.2          2.0925   0.0900809
976.3         2.09273    0.090384
976.4          2.0934   0.0902978
976.5          2.0934   0.0902978
976.6         2.09367    0.090155
976.7         2.09382   0.0902223
976.8         2.09409   0.0904111
976.9         2.09409   0.0904111
977            2.0942   0.0905667
977.1         2.09446   0.0905296
977.2         2.09495   0.0902981
977.3         2.09495   0.0902981
977.4         2.09542   0.0907244
977.5         2.09568   0.0908405
977.6         2.09604   0.0910774
977.7         2.09644   0.0907737
977.8         2.09652   0.0908072
977.9         2.09697   0.0906977
978           2.09697   0.0906977
978.1         2.09719   0.0909939
978.2         2.09733   0.0909185
978.3         2.09754   0.0906501
978.4         2.09783   0.0905837
978.5         2.09783   0.0905837
978.6         2.09827   0.0907985
978.7         2.09846   0.0909553
978.8         2.09901    0.090788
978.9          2.0993   0.0909138
979           2.09993   0.0908331
979.1         2.10004     0.09077
979.2         2.10004     0.09077
979.3         2.10052   0.0909512
979.4         2.10075   0.0910491
979.5         2.10143   0.0911805
979.6         2.10184     0.09159
979.7           2.102   0.0915037
979.8         2.10214   0.0916995
979.9         2.10228   0.0916159
980           2.10228   0.0916159
980.1         2.10244    0.091427
980.2          2.1026   0.0914983
980.3         2.10291   0.0916809
980.4         2.10301   0.0917237
980.5         2.10317   0.0919499
980.6         2.10326   0.0918482
980.7          2.1034   0.0917657
980.8          2.1034   0.0917657
980.9          2.1038   0.0918662
981           2.10435   0.0918253
981.1         2.10451   0.0920464
981.2         2.10538   0.0915547
981.3         2.10538   0.0915547
981.4         2.10564   0.0916686
981.5         2.10577   0.0915946
981.6         2.10624   0.0920584
981.7         2.10648   0.0917628
981.8         2.10659   0.0919212
981.9         2.10692   0.0915051
982           2.10747   0.0918391
982.1         2.10799   0.0925627
982.2         2.10885   0.0922355
982.3         2.10902   0.0923064
982.4         2.10933   0.0924083
982.5          2.1094   0.0923672
982.6          2.1094   0.0923672
982.7         2.10964   0.0924223
982.8         2.11001   0.0924476
982.9         2.11001   0.0924476
983            2.1108   0.0919923
983.1         2.11085   0.0920134
983.2         2.11114   0.0920685
983.3         2.11151   0.0920678
983.4         2.11184   0.0916568
983.5         2.11199    0.091867
983.6         2.11245   0.0917087
983.7          2.1126   0.0916254
983.8          2.1126   0.0916254
983.9         2.11333   0.0922047
984           2.11359   0.0923168
984.1         2.11375   0.0925446
984.2         2.11388   0.0924706
984.3         2.11416   0.0927591
984.4         2.11462   0.0924258
984.5         2.11462   0.0924258
984.6         2.11462   0.0924258
984.7         2.11478   0.0926518
984.8         2.11506   0.0925951
984.9         2.11524    0.092836
985           2.11598   0.0930688
985.1         2.11631   0.0933085
985.2         2.11631   0.0933085
985.3         2.11648   0.0933803
985.4         2.11703    0.092834
985.5         2.11703    0.092834
985.6         2.11703    0.092834
985.7         2.11703    0.092834
985.8         2.11778    0.092769
985.9         2.11778    0.092769
986           2.11813   0.0931147
986.1         2.11835   0.0932075
986.2         2.11893   0.0933194
986.3         2.11916   0.0930445
986.4         2.11947   0.0927367
986.5         2.11969   0.0930488
986.6         2.11993   0.0930204
986.7         2.11993   0.0930204
986.8         2.11993   0.0930204
986.9         2.12034   0.0929324
987           2.12034   0.0929324
987.1         2.12057   0.0931952
987.2         2.12086    0.093135
987.3         2.12124   0.0928082
987.4         2.12158   0.0930107
987.5          2.1219   0.0932738
987.6          2.1219   0.0932738
987.7         2.12213   0.0933723
987.8         2.12312   0.0932652
987.9         2.12325   0.0931004
988           2.12349   0.0934252
988.1         2.12379   0.0934319
988.2         2.12403   0.0931233
988.3         2.12433   0.0932882
988.4         2.12452   0.0933703
988.5         2.12454   0.0933359
988.6         2.12482   0.0931298
988.7         2.12549   0.0938688
988.8         2.12549   0.0938688
988.9         2.12571   0.0938456
989           2.12571   0.0938456
989.1         2.12608   0.0934754
989.2         2.12634   0.0934473
989.3         2.12686   0.0938211
989.4         2.12741   0.0934738
989.5         2.12787   0.0936133
989.6         2.12787   0.0936133
989.7         2.12822   0.0938889
989.8         2.12822   0.0938889
989.9         2.12865   0.0938226
990           2.12889   0.0937902
990.1         2.12889   0.0937902
990.2         2.12921   0.0937752
990.3         2.12945   0.0941138
990.4         2.12984   0.0936271
990.5         2.12997   0.0935517
990.6         2.13018   0.0936402
990.7          2.1306    0.093185
990.8          2.1306    0.093185
990.9         2.13098   0.0936317
991           2.13098   0.0936317
991.1         2.13128   0.0936237
991.2          2.1315   0.0939398
991.3         2.13204   0.0940099
991.4         2.13252   0.0938176
991.5         2.13333   0.0940898
991.6         2.13333   0.0940898
991.7         2.13349   0.0943107
991.8         2.13401   0.0945637
991.9          2.1343   0.0947048
992           2.13474    0.094581
992.1         2.13494   0.0946709
992.2         2.13504   0.0946113
992.3         2.13543   0.0947163
992.4         2.13571   0.0949713
992.5          2.1359   0.0952287
992.6         2.13613   0.0955488
992.7         2.13642   0.0957842
992.8         2.13678   0.0957711
992.9         2.13678   0.0957711
993           2.13678   0.0957711
993.1         2.13704   0.0957742
993.2         2.13704   0.0957742
993.3         2.13755   0.0954508
993.4          2.1377   0.0956667
993.5         2.13813   0.0960787
993.6         2.13831   0.0959774
993.7         2.13843   0.0960322
993.8         2.13865   0.0963314
993.9         2.13898    0.096629
994           2.13931   0.0963001
994.1         2.13974   0.0966227
994.2         2.14032   0.0963776
994.3         2.14108   0.0964084
994.4         2.14181   0.0970958
994.5         2.14181   0.0970958
994.6         2.14192   0.0971469
994.7          2.1421   0.0972232
994.8         2.14241   0.0969253
994.9         2.14267   0.0972876
995           2.14294   0.0971308
995.1         2.14313   0.0973862
995.2         2.14318   0.0974086
995.3         2.14377   0.0975998
995.4         2.14395   0.0978398
995.5         2.14408   0.0978971
995.6         2.14424   0.0978062
995.7         2.14452   0.0974524
995.8         2.14532   0.0980025
995.9         2.14577   0.0977132
996           2.14609   0.0980408
996.1         2.14623   0.0979628
996.2         2.14623   0.0979628
996.3         2.14652   0.0978881
996.4         2.14667   0.0978045
996.5         2.14683   0.0980244
996.6         2.14729   0.0978578
996.7         2.14782   0.0983507
996.8         2.14832   0.0978156
996.9          2.1491   0.0975128
997            2.1491   0.0975128
997.1         2.14929   0.0975917
997.2         2.14947   0.0977405
997.3         2.14949   0.0977296
997.4         2.14984   0.0976736
997.5         2.14984   0.0976736
997.6          2.1501   0.0977859
997.7          2.1505   0.0983437
997.8          2.1505   0.0983437
997.9         2.15077   0.0980155
998            2.1513   0.0976755
998.1          2.1513   0.0976755
998.2         2.15158   0.0978615
998.3         2.15158   0.0978615
998.4          2.1518   0.0981757
998.5         2.15202   0.0982642
998.6          2.1522   0.0981014
998.7         2.15268    0.098565
998.8         2.15295   0.0989371
998.9         2.15409    0.100542
999           2.15435    0.100526
999.1         2.15449    0.100724
999.2         2.15449    0.100724
999.3         2.15519    0.100798
999.4         2.15567    0.100617
999.5         2.15602    0.100919
999.6         2.15621    0.101183
999.7          2.1566    0.100825
999.8         2.15682    0.100914
999.9         2.15697    0.101118
1000          2.15697    0.101118
1000.1         2.1572     0.10144
1000.2        2.15756    0.101398
1000.3        2.15827    0.101201
1000.4        2.15827    0.101201
1000.5        2.15827    0.101201
1000.6        2.15863    0.100825
1000.7        2.15888    0.101185
1000.8        2.15926    0.101551
1000.9         2.1598    0.101087
1001          2.15984    0.101064
1001.1        2.16005    0.101149
1001.2        2.16005    0.101149
1001.3        2.16021    0.101369
1001.4        2.16047    0.101376
1001.5        2.16047    0.101376
1001.6          2.161    0.101197
1001.7          2.161    0.101197
1001.8          2.161    0.101197
1001.9        2.16132    0.101151
1002          2.16149    0.101392
1002.1        2.16168     0.10147
1002.2        2.16229    0.100965
1002.3        2.16277    0.101419
1002.4        2.16313    0.101734
1002.5        2.16342    0.101492
1002.6        2.16357    0.101703
1002.7        2.16397    0.101858
1002.8        2.16446    0.102199
1002.9        2.16446    0.102199
1003          2.16489     0.10227
1003.1        2.16489     0.10227
1003.2        2.16524    0.102321
1003.3        2.16524    0.102321
1003.4         2.1654    0.102381
1003.5        2.16582    0.102314
1003.6        2.16605    0.102644
1003.7        2.16605    0.102644
1003.8        2.16622    0.102549
1003.9        2.16684    0.103023
1004          2.16699    0.103241
1004.1        2.16699    0.103241
1004.2        2.16714    0.103301
1004.3        2.16754    0.103575
1004.4        2.16768     0.10362
1004.5        2.16787    0.103694
1004.6        2.16806    0.103961
1004.7        2.16849    0.103782
1004.8        2.16869    0.104053
1004.9        2.16869    0.104053
1005          2.16892     0.10392
1005.1        2.16932    0.104341
1005.2        2.16932    0.104341
1005.3        2.16957    0.104025
1005.4        2.17019    0.104081
1005.5        2.17054    0.104363
1005.6        2.17082    0.104443
1005.7         2.1711     0.10458
1005.8         2.1711     0.10458
1005.9        2.17135    0.104931
1006          2.17239    0.104625
1006.1        2.17303    0.104892
1006.2        2.17356    0.105157
1006.3        2.17356    0.105157
1006.4        2.17403    0.104726
1006.5        2.17443    0.104505
1006.6         2.1746    0.104411
1006.7         2.1752    0.104812
1006.8        2.17527    0.104775
1006.9        2.17554    0.104798
1007          2.17597    0.104992
1007.1        2.17613    0.105056
1007.2        2.17669    0.104833
1007.3         2.1768     0.10477
1007.4         2.1772    0.105123
1007.5        2.17736    0.105034
1007.6        2.17766    0.105461
1007.7        2.17792    0.105135
1007.8        2.17827     0.10549
1007.9        2.17874    0.105488
1008          2.17912    0.105505
1008.1        2.17912    0.105505
1008.2        2.17929    0.105747
1008.3        2.17951    0.105628
1008.4        2.17978    0.105518
1008.5        2.17992    0.105443
1008.6        2.17992    0.105443
1008.7        2.18034    0.105677
1008.8        2.18034    0.105677
1008.9        2.18061    0.105528
1009          2.18113    0.105511
1009.1        2.18157    0.105453
1009.2        2.18189    0.105725
1009.3        2.18222    0.106042
1009.4        2.18222    0.106042
1009.5         2.1827    0.105888
1009.6         2.1832    0.105398
1009.7        2.18365    0.105761
1009.8        2.18399    0.105736
1009.9        2.18426     0.10559
1010          2.18426     0.10559
1010.1        2.18476    0.105338
1010.2         2.1849    0.105391
1010.3        2.18558    0.105797
1010.4        2.18558    0.105797
1010.5        2.18619    0.106297
1010.6        2.18628    0.106251
1010.7        2.18648    0.106545
1010.8        2.18674    0.106639
1010.9        2.18704    0.106334
1011          2.18704    0.106334
1011.1        2.18743    0.106478
1011.2        2.18743    0.106478
1011.3        2.18743    0.106478
1011.4        2.18773    0.106282
1011.5        2.18783    0.106423
1011.6        2.18818    0.106393
1011.7        2.18835    0.106185
1011.8        2.18891    0.106662
1011.9        2.18922     0.10671
1012          2.18922     0.10671
1012.1        2.18941    0.106989
1012.2        2.18966    0.106755
1012.3        2.19003    0.106762
1012.4        2.19058    0.106993
1012.5        2.19081    0.107078
1012.6        2.19128     0.10694
1012.7        2.19151    0.106908
1012.8        2.19186    0.107242
1012.9        2.19211    0.107337
1013          2.19257    0.107422
1013.1        2.19309    0.107716
1013.2        2.19341    0.107878
1013.3        2.19341    0.107878
1013.4        2.19386    0.108226
1013.5        2.19386    0.108223
1013.6        2.19386    0.108223
1013.7        2.19393    0.108314
1013.8        2.19442    0.107787
1013.9        2.19462    0.107862
1014          2.19485    0.107907
1014.1        2.19499    0.107826
1014.2        2.19499    0.107826
1014.3         2.1956    0.107321
1014.4        2.19594     0.10727
1014.5        2.19603    0.107223
1014.6        2.19621    0.107441
1014.7        2.19644    0.107526
1014.8        2.19698    0.107265
1014.9        2.19698    0.107265
1015          2.19722    0.107355
1015.1        2.19802    0.107347
1015.2         2.1982    0.107417
1015.3        2.19851     0.10764
1015.4        2.19851     0.10764
1015.5        2.19862    0.107684
1015.6        2.19876    0.107608
1015.7        2.19912    0.107603
1015.8        2.19912    0.107603
1015.9        2.19982    0.108105
1016          2.19993    0.107969
1016.1        2.19993    0.107969
1016.2        2.20045     0.10844
1016.3        2.20098    0.108649
1016.4         2.2016    0.108428
1016.5         2.2016    0.108428
1016.6        2.20185    0.108772
1016.7        2.20226    0.109079
1016.8        2.20275    0.109075
1016.9        2.20282    0.109175
1017          2.20298    0.109081
1017.1        2.20298    0.109081
1017.2        2.20325    0.109236
1017.3        2.20379    0.108747
1017.4        2.20393    0.108802
1017.5        2.20413     0.10888
1017.6        2.20413     0.10888
1017.7        2.20436    0.109093
1017.8        2.20454    0.109346
1017.9        2.20467    0.109395
1018           2.2049    0.109318
1018.1        2.20504    0.109146
1018.2        2.20543    0.109503
1018.3        2.20558    0.109716
1018.4         2.2059    0.109721
1018.5        2.20632     0.10929
1018.6        2.20653    0.109578
1018.7        2.20653    0.109578
1018.8        2.20687    0.109869
1018.9        2.20687    0.109869
1019          2.20697    0.109816
1019.1        2.20722    0.110168
1019.2        2.20738    0.109962
1019.3        2.20759    0.109848
1019.4        2.20782    0.109718
1019.5        2.20821    0.110041
1019.6        2.20853    0.109647
1019.7        2.20853    0.109647
1019.8        2.20929    0.110269
1019.9        2.20929    0.110269
1020          2.20929    0.110269
1020.1        2.20937    0.110226
1020.2        2.20943    0.110188
1020.3        2.21027    0.110394
1020.4        2.21066    0.110346
1020.5        2.21087    0.110649
1020.6        2.21087    0.110649
1020.7        2.21116    0.110657
1020.8        2.21157    0.110961
1020.9        2.21187    0.110729
1021          2.21201    0.110919
1021.1        2.21214    0.110849
1021.2         2.2124    0.111218
1021.3        2.21256    0.111128
1021.4        2.21303    0.111362
1021.5        2.21303    0.111362
1021.6        2.21308    0.111337
1021.7        2.21326    0.111589
1021.8        2.21326    0.111589
1021.9        2.21339    0.111518
1022           2.2137    0.111388
1022.1        2.21437    0.111037
1022.2        2.21437    0.111037
1022.3        2.21442    0.111007
1022.4        2.21499    0.110886
1022.5         2.2153    0.111322
1022.6        2.21557    0.110984
1022.7        2.21632    0.111004
1022.8         2.2174    0.110869
1022.9        2.21757    0.111116
1023           2.2182    0.111348
1023.1        2.21833    0.111197
1023.2        2.21858    0.111555
1023.3        2.21899    0.111533
1023.4        2.21925     0.11191
1023.5         2.2193     0.11188
1023.6         2.2194    0.111917
1023.7        2.21973    0.111698
1023.8        2.21999    0.111555
1023.9        2.22013    0.111751
1024           2.2204    0.111606
1024.1         2.2204    0.111606
1024.2        2.22078      0.1116
1024.3        2.22091    0.111778
1024.4        2.22119     0.11143
1024.5        2.22138    0.111706
1024.6        2.22159    0.111784
1024.7        2.22215    0.111253
1024.8        2.22215    0.111253
1024.9        2.22272    0.111249
1025           2.2228    0.111204
1025.1        2.22306    0.111218
1025.2        2.22351    0.111131
1025.3        2.22351    0.111131
1025.4        2.22382    0.111247
1025.5        2.22432    0.111312
1025.6        2.22432    0.111312
1025.7        2.22473    0.111783
1025.8         2.2251    0.111389
1025.9        2.22526    0.111615
1026          2.22548    0.111695
1026.1        2.22573      0.1119
1026.2        2.22607    0.111563
1026.3        2.22607    0.111563
1026.4        2.22622    0.111767
1026.5        2.22654    0.111888
1026.6        2.22674     0.11178
1026.7        2.22674     0.11178
1026.8        2.22703    0.111882
1026.9        2.22739    0.111898
1027          2.22772    0.112076
1027.1        2.22772    0.112076
1027.2          2.228     0.11211
1027.3        2.22867    0.112785
1027.4        2.22867    0.112785
1027.5        2.22892    0.112473
1027.6        2.22925    0.112659
1027.7        2.22942    0.112569
1027.8        2.22993    0.112575
1027.9        2.22993    0.112575
1028          2.23061    0.112137
1028.1        2.23061    0.112137
1028.2        2.23083    0.112441
1028.3        2.23122    0.112443
1028.4        2.23173    0.112821
1028.5        2.23187    0.112744
1028.6        2.23237    0.112476
1028.7        2.23259    0.112785
1028.8        2.23291    0.112805
1028.9        2.23308    0.112597
1029          2.23308    0.112597
1029.1        2.23353    0.113031
1029.2        2.23369    0.113095
1029.3        2.23397    0.112867
1029.4        2.23416    0.113128
1029.5        2.23495    0.112822
1029.6        2.23545    0.112695
1029.7         2.2358    0.112505
1029.8        2.23594    0.112431
1029.9        2.23635    0.112126
1030          2.23678    0.112079
1030.1        2.23694    0.111995
1030.2        2.23694    0.111995
1030.3        2.23738    0.112414
1030.4        2.23785     0.11251
1030.5        2.23811    0.112648
1030.6        2.23811    0.112648
1030.7        2.23888     0.11307
1030.8        2.23902    0.112998
1030.9         2.2392    0.112766
1031          2.23941    0.112849
1031.1           2.24    0.113263
1031.2         2.2403    0.113462
1031.3        2.24064    0.113493
1031.4         2.2408     0.11329
1031.5        2.24086     0.11322
1031.6        2.24096    0.113167
1031.7        2.24096    0.113167
1031.8        2.24155      0.1136
1031.9        2.24155      0.1136
1032          2.24217    0.113364
1032.1        2.24231     0.11329
1032.2        2.24231     0.11329
1032.3        2.24254    0.113387
1032.4        2.24288    0.113055
1032.5        2.24338     0.11339
1032.6        2.24354    0.113304
1032.7        2.24365    0.113245
1032.8        2.24388    0.113345
1032.9        2.24405    0.113579
1033          2.24453    0.113881
1033.1        2.24453    0.113881
1033.2        2.24486     0.11381
1033.3        2.24524    0.113925
1033.4        2.24593    0.113784
1033.5        2.24593    0.113784
1033.6        2.24626    0.113429
1033.7         2.2465    0.113762
1033.8        2.24692    0.113818
1033.9        2.24728    0.114185
1034          2.24728    0.114185
1034.1        2.24772    0.114349
1034.2        2.24822    0.114385
1034.3         2.2486    0.114455
1034.4         2.2488    0.114732
1034.5          2.249    0.115005
1034.6        2.24927    0.114742
1034.7        2.24941    0.114932
1034.8        2.24941    0.114932
1034.9        2.24948    0.114958
1035          2.25013    0.115204
1035.1        2.25013    0.115204
1035.2         2.2506    0.115107
1035.3        2.25079    0.114863
1035.4        2.25133    0.115096
1035.5        2.25133    0.115096
1035.6        2.25185     0.11511
1035.7        2.25206    0.115411
1035.8        2.25225    0.115485
1035.9        2.25243    0.115387
1036          2.25243    0.115387
1036.1          2.253    0.114931
1036.2        2.25324     0.11527
1036.3        2.25348    0.115274
1036.4        2.25348    0.115274
1036.5        2.25372    0.115373
1036.6          2.254    0.115483
1036.7        2.25462    0.115727
1036.8        2.25484    0.116027
1036.9        2.25484    0.116027
1037          2.25484    0.116027
1037.1         2.2555    0.115707
1037.2         2.2555    0.115707
1037.3        2.25573    0.115802
1037.4        2.25606    0.116103
1037.5        2.25606    0.116103
1037.6        2.25645    0.115765
1037.7        2.25654     0.11565
1037.8        2.25697    0.115969
1037.9        2.25723    0.115718
1038          2.25723    0.115718
1038.1        2.25741    0.115623
1038.2        2.25764    0.115501
1038.3        2.25805    0.115867
1038.4         2.2584    0.115525
1038.5        2.25867    0.115906
1038.6        2.25867    0.115906
1038.7        2.25885    0.115811
1038.8        2.25908     0.11614
1038.9        2.25971    0.116134
1039          2.25993     0.11625
1039.1        2.25996    0.116231
1039.2        2.26013    0.116297
1039.3        2.26013    0.116297
1039.4        2.26085    0.115381
1039.5        2.26117     0.11562
1039.6        2.26154    0.115636
1039.7        2.26173    0.115902
1039.8        2.26205    0.115851
1039.9        2.26235    0.115691
1040          2.26258    0.116011
1040.1        2.26272    0.115935
1040.2        2.26308    0.116434
1040.3        2.26402    0.116096
1040.4        2.26461    0.116452
1040.5        2.26461    0.116452
1040.6        2.26461    0.116452
1040.7        2.26506     0.11661
1040.8        2.26536    0.116623
1040.9        2.26549    0.116461
1041          2.26573    0.116559
1041.1        2.26589    0.116782
1041.2        2.26589    0.116782
1041.3        2.26611    0.116665
1041.4        2.26655    0.116761
1041.5        2.26672    0.116553
1041.6        2.26691    0.116631
1041.7         2.2672    0.116819
1041.8         2.2672    0.116819
1041.9         2.2675    0.116436
1042           2.2677    0.116517
1042.1        2.26811    0.116618
1042.2        2.26828    0.116856
1042.3        2.26918    0.116748
1042.4        2.26936    0.116819
1042.5        2.26964     0.11667
1042.6        2.26992    0.116312
1042.7        2.26992    0.116312
1042.8        2.27023    0.116307
1042.9        2.27034    0.116458
1043          2.27068    0.116458
1043.1        2.27094    0.116823
1043.2        2.27119    0.117169
1043.3        2.27161    0.117132
1043.4        2.27161    0.117132
1043.5        2.27188    0.117259
1043.6        2.27222    0.117275
1043.7        2.27245    0.117596
1043.8        2.27271    0.117698
1043.9        2.27302    0.117532
1044          2.27302    0.117532
1044.1        2.27352    0.117789
1044.2        2.27402    0.117991
1044.3        2.27424    0.117707
1044.4        2.27441    0.117614
1044.5        2.27465    0.117943
1044.6        2.27465    0.117943
1044.7        2.27507    0.117552
1044.8        2.27555    0.117558
1044.9        2.27577    0.117854
1045          2.27625    0.118056
1045.1        2.27625    0.118056
1045.2        2.27648    0.117757
1045.3        2.27684    0.118103
1045.4        2.27684    0.118103
1045.5        2.27738    0.118258
1045.6        2.27769    0.118307
1045.7        2.27769    0.118307
1045.8        2.27802    0.118681
1045.9        2.27802    0.118681
1046           2.2784    0.118666
1046.1         2.2784    0.118666
1046.2        2.27896     0.11867
1046.3        2.27907    0.118614
1046.4        2.27949    0.119114
1046.5        2.27949    0.119114
1046.6        2.27997     0.11888
1046.7        2.28021    0.118752
1046.8        2.28021    0.118752
1046.9        2.28045    0.118854
1047          2.28086    0.119202
1047.1        2.28086    0.119202
1047.2        2.28101    0.119035
1047.3        2.28148    0.119689
1047.4        2.28201    0.119209
1047.5        2.28201    0.119209
1047.6        2.28233    0.119566
1047.7        2.28293    0.118936
1047.8        2.28293    0.118936
1047.9        2.28293    0.118936
1048          2.28312    0.119018
1048.1        2.28328    0.119233
1048.2        2.28358    0.119245
1048.3        2.28358    0.119245
1048.4        2.28372    0.119446
1048.5        2.28422    0.119291
1048.6        2.28422    0.119291
1048.7        2.28464    0.119412
1048.8        2.28522    0.119465
1048.9        2.28522    0.119465
1049          2.28572    0.119314
1049.1        2.28584    0.119253
1049.2        2.28631    0.119684
1049.3        2.28648     0.11976
1049.4        2.28658    0.119635
1049.5        2.28698    0.119753
1049.6        2.28726    0.119881
1049.7        2.28748    0.120181
1049.8        2.28748    0.120181
1049.9        2.28795    0.120276
1050           2.2881    0.120478
1050.1        2.28841    0.120284
1050.2        2.28852    0.120434
1050.3        2.28913    0.120572
1050.4        2.28926    0.120752
1050.5        2.28926    0.120752
1050.6        2.28974    0.120709
1050.7        2.28994    0.120459
1050.8        2.28994    0.120459
1050.9        2.28994    0.120459
1051          2.29058    0.121053
1051.1        2.29127    0.120976
1051.2        2.29127    0.120976
1051.3        2.29143    0.120884
1051.4        2.29143    0.120884
1051.5        2.29184     0.12061
1051.6        2.29224    0.120965
1051.7        2.29245    0.121257
1051.8        2.29264    0.121341
1051.9        2.29273    0.121226
1052          2.29311    0.121021
1052.1        2.29342    0.120997
1052.2        2.29371    0.121222
1052.3        2.29371    0.121222
1052.4        2.29425    0.121273
1052.5        2.29425    0.121273
1052.6         2.2948    0.121283
1052.7         2.2948    0.121283
1052.8        2.29505    0.121622
1052.9        2.29525    0.121714
1053          2.29585    0.122543
1053.1        2.29597    0.122593
1053.2        2.29619    0.122756
1053.3        2.29656    0.122929
1053.4        2.29677    0.122815
1053.5        2.29723    0.122365
1053.6        2.29746    0.122683
1053.7        2.29804    0.122969
1053.8        2.29804    0.122969
1053.9        2.29813    0.122919
1054          2.29813    0.122919
1054.1        2.29813    0.122919
1054.2        2.29861    0.123088
1054.3        2.29881    0.123356
1054.4        2.29896    0.123167
1054.5        2.29977    0.123537
1054.6        2.29999    0.123844
1054.7        2.30042    0.123738
1054.8        2.30064    0.123706
1054.9        2.30064    0.123706
1055          2.30075    0.123756
1055.1        2.30109    0.123978
1055.2        2.30144     0.12414
1055.3        2.30177    0.124592
1055.4        2.30214    0.124127
1055.5         2.3025    0.124136
1055.6        2.30276    0.124493
1055.7        2.30323     0.12408
1055.8        2.30386    0.123471
1055.9        2.30421    0.123628
1056          2.30421    0.123628
1056.1        2.30489    0.123484
1056.2        2.30522    0.123632
1056.3        2.30522    0.123632
1056.4        2.30561    0.123706
1056.5        2.30622    0.123763
1056.6        2.30622    0.123763
1056.7        2.30642    0.123512
1056.8        2.30667    0.123864
1056.9        2.30735    0.124072
1057          2.30735    0.124072
1057.1        2.30794    0.123884
1057.2        2.30794    0.123884
1057.3        2.30854    0.123732
1057.4        2.30854    0.123732
1057.5        2.30907    0.123684
1057.6        2.30928    0.123707
1057.7        2.30948    0.123975
1057.8        2.30948    0.123975
1057.9        2.30985    0.124114
1058          2.31007    0.124214
1058.1        2.31046    0.123722
1058.2        2.31092     0.12402
1058.3        2.31105    0.123949
1058.4        2.31123    0.124032
1058.5        2.31179    0.123884
1058.6        2.31196     0.12379
1058.7        2.31196     0.12379
1058.8        2.31196     0.12379
1058.9        2.31225    0.123424
1059          2.31275    0.123888
1059.1        2.31333    0.123358
1059.2        2.31333    0.123358
1059.3        2.31366    0.123308
1059.4        2.31375    0.123348
1059.5        2.31422    0.123484
1059.6        2.31467    0.123422
1059.7        2.31468    0.123417
1059.8        2.31475    0.123517
1059.9        2.31498    0.123504
1060          2.31498    0.123504
1060.1        2.31514    0.123414
1060.2        2.31538    0.123526
1060.3        2.31573    0.123581
1060.4        2.31582    0.123532
1060.5          2.316    0.123434
1060.6         2.3162    0.123525
1060.7        2.31647    0.123586
1060.8        2.31662    0.123798
1060.9         2.3171    0.123346
1061            2.318    0.123047
1061.1        2.31853    0.123545
1061.2        2.31864    0.123485
1061.3        2.31886    0.123779
1061.4         2.3191    0.123649
1061.5        2.31931    0.123745
1061.6        2.31962     0.12388
1061.7        2.31962     0.12388
1061.8        2.31979    0.123667
1061.9        2.32033    0.123861
1062          2.32057    0.123558
1062.1        2.32106     0.12381
1062.2        2.32125    0.123711
1062.3        2.32149    0.124036
1062.4        2.32196    0.124479
1062.5        2.32213    0.124388
1062.6        2.32225    0.124243
1062.7        2.32225    0.124243
1062.8        2.32274    0.124214
1062.9        2.32304    0.124632
1063          2.32361    0.124035
1063.1        2.32381    0.124126
1063.2        2.32381    0.124126
1063.3        2.32444    0.124013
1063.4        2.32444    0.124013
1063.5        2.32466    0.124322
1063.6         2.3253    0.124743
1063.7        2.32571    0.125145
1063.8        2.32581    0.125015
1063.9        2.32613    0.125238
1064          2.32629    0.125451
1064.1        2.32656    0.125445
1064.2        2.32656    0.125445
1064.3        2.32692    0.125775
1064.4         2.3275    0.125192
1064.5        2.32773    0.125299
1064.6        2.32773    0.125299
1064.7        2.32783    0.125244
1064.8        2.32816    0.125312
1064.9        2.32876    0.125636
1065          2.32915    0.125782
1065.1        2.32943    0.125633
1065.2        2.32993    0.125302
1065.3        2.32993    0.125302
1065.4        2.33028    0.125519
1065.5        2.33033    0.125489
1065.6        2.33046    0.125549
1065.7        2.33087    0.125833
1065.8          2.331    0.125894
1065.9        2.33145    0.125714
1066          2.33161    0.125925
1066.1         2.3324    0.125842
1066.2         2.3324    0.125842
1066.3        2.33277    0.126169
1066.4        2.33277    0.126169
1066.5        2.33277    0.126169
1066.6        2.33299     0.12647
1066.7        2.33368    0.126154
1066.8        2.33368    0.126154
1066.9        2.33368    0.126154
1067          2.33416    0.126118
1067.1        2.33425    0.126069
1067.2        2.33425    0.126069
1067.3        2.33458    0.126065
1067.4        2.33501     0.12648
1067.5        2.33538    0.126106
1067.6        2.33556    0.126188
1067.7        2.33556    0.126188
1067.8        2.33573    0.126422
1067.9        2.33573    0.126422
1068          2.33627    0.126427
1068.1        2.33627    0.126427
1068.2        2.33774    0.125965
1068.3        2.33789    0.125887
1068.4        2.33826    0.126062
1068.5        2.33863    0.126078
1068.6        2.33863    0.126078
1068.7         2.3388    0.126303
1068.8        2.33896    0.126323
1068.9        2.33932    0.125861
1069          2.33932    0.125861
1069.1        2.33971    0.125906
1069.2        2.33983     0.12584
1069.3        2.34005     0.12614
1069.4        2.34005     0.12614
1069.5        2.34068    0.125935
1069.6        2.34082    0.126001
1069.7        2.34091    0.125955
1069.8         2.3412    0.126347
1069.9         2.3412    0.126347
1070          2.34128    0.126303
1070.1        2.34152    0.126629
1070.2        2.34152    0.126629
1070.3         2.3421    0.126432
1070.4         2.3421    0.126432
1070.5        2.34246    0.126277
1070.6        2.34246    0.126277
1070.7        2.34303    0.126599
1070.8        2.34324    0.126335
1070.9        2.34342    0.126422
1071          2.34342    0.126422
1071.1        2.34368    0.126544
1071.2        2.34376    0.126498
1071.3        2.34432    0.126397
1071.4        2.34432    0.126397
1071.5        2.34452    0.126493
1071.6        2.34452    0.126493
1071.7        2.34452    0.126493
1071.8        2.34477     0.12652
1071.9        2.34521    0.126909
1072          2.34571    0.126875
1072.1        2.34604    0.126942
1072.2        2.34604    0.126942
1072.3        2.34614    0.126993
1072.4        2.34633     0.12724
1072.5        2.34654    0.127124
1072.6        2.34693    0.126938
1072.7        2.34693    0.126938
1072.8        2.34716    0.127188
1072.9        2.34741    0.127311
1073          2.34753     0.12716
1073.1        2.34753     0.12716
1073.2         2.3477     0.12739
1073.3        2.34814    0.127819
1073.4        2.34814    0.127819
1073.5        2.34829    0.127889
1073.6        2.34851    0.128188
1073.7        2.34868    0.128093
1073.8        2.34901    0.127909
1073.9        2.34901    0.127909
1074          2.34978    0.127865
1074.1        2.35007    0.128009
1074.2        2.35023    0.128228
1074.3        2.35107     0.12841
1074.4         2.3513     0.12872
1074.5        2.35145    0.128792
1074.6        2.35166    0.129084
1074.7        2.35221    0.129144
1074.8        2.35277    0.128987
1074.9        2.35277    0.128987
1075          2.35293    0.129205
1075.1         2.3531     0.12943
1075.2        2.35346    0.129463
1075.3        2.35346    0.129463
1075.4        2.35346    0.129463
1075.5        2.35391     0.12917
1075.6        2.35391     0.12917
1075.7        2.35413    0.128886
1075.8        2.35465    0.129298
1075.9        2.35491    0.129647
1076          2.35508     0.12955
1076.1        2.35532    0.129666
1076.2         2.3555    0.129432
1076.3        2.35594    0.129877
1076.4        2.35623    0.130267
1076.5        2.35649    0.130122
1076.6        2.35667    0.130024
1076.7        2.35704    0.130423
1076.8        2.35728    0.130735
1076.9        2.35769    0.130323
1077          2.35769    0.130323
1077.1        2.35769    0.130323
1077.2          2.358    0.130622
1077.3        2.35847    0.130527
1077.4        2.35866    0.130284
1077.5        2.35889    0.130585
1077.6        2.35936    0.130574
1077.7        2.35952    0.130484
1077.8        2.35996    0.130143
1077.9        2.35996    0.130143
1078          2.36063    0.130794
1078.1        2.36089    0.130918
1078.2        2.36179    0.130941
1078.3        2.36222    0.130496
1078.4        2.36222    0.130496
1078.5        2.36262    0.130659
1078.6        2.36278    0.130457
1078.7        2.36299    0.130555
1078.8        2.36299    0.130555
1078.9        2.36341    0.130969
1079          2.36341    0.130969
1079.1        2.36398    0.131171
1079.2        2.36426    0.130808
1079.3        2.36451    0.130781
1079.4        2.36451    0.130781
1079.5        2.36469    0.130681
1079.6        2.36508    0.130966
1079.7        2.36537      0.1306
1079.8        2.36645    0.130361
1079.9        2.36667    0.130468
1080          2.36697    0.130691
1080.1        2.36731    0.130266
1080.2        2.36763    0.130295
1080.3        2.36793    0.129984
1080.4        2.36793    0.129984
1080.5        2.36841    0.130449
1080.6        2.36908    0.130379
1080.7        2.36908    0.130379
1080.8        2.36944    0.130706
1080.9        2.36969    0.130653
1081          2.36983    0.130845
1081.1        2.37015    0.130437
1081.2        2.37086    0.130758
1081.3        2.37086    0.130758
1081.4        2.37097    0.130905
1081.5        2.37107    0.130849
1081.6        2.37107    0.130849
1081.7        2.37175     0.13113
1081.8        2.37218    0.130911
1081.9        2.37218    0.130911
1082          2.37234    0.131129
1082.1        2.37264    0.130958
1082.2         2.3728    0.131033
1082.3        2.37315     0.13059
1082.4        2.37315     0.13059
1082.5        2.37332    0.130821
1082.6        2.37377    0.130565
1082.7        2.37456    0.130321
1082.8        2.37472    0.130115
1082.9        2.37472    0.130115
1083          2.37485    0.130041
1083.1        2.37545    0.130175
1083.2        2.37545    0.130175
1083.3        2.37607    0.130292
1083.4        2.37665    0.130479
1083.5        2.37682    0.130383
1083.6        2.37707    0.130721
1083.7         2.3777    0.130563
1083.8         2.3777    0.130563
1083.9        2.37799    0.130628
1084          2.37799    0.130628
1084.1        2.37837    0.130133
1084.2        2.37886    0.130241
1084.3        2.37886    0.130241
1084.4        2.37944    0.130188
1084.5        2.37944    0.130188
1084.6        2.38031    0.129891
1084.7         2.3806    0.130107
1084.8        2.38075    0.129901
1084.9        2.38087     0.12984
1085          2.38107    0.130112
1085.1        2.38107    0.130112
1085.2        2.38183    0.130277
1085.3        2.38225    0.129851
1085.4        2.38264    0.130196
1085.5         2.3828    0.130114
1085.6         2.3833    0.130299
1085.7         2.3833    0.130299
1085.8        2.38364     0.13034
1085.9        2.38364     0.13034
1086          2.38378    0.130524
1086.1        2.38413    0.130236
1086.2         2.3843    0.130148
1086.3        2.38465    0.130466
1086.4        2.38465    0.130466
1086.5        2.38465    0.130466
1086.6        2.38504    0.130035
1086.7        2.38556    0.129826
1086.8        2.38586    0.130222
1086.9        2.38596    0.130169
1087          2.38596    0.130169
1087.1        2.38606    0.130303
1087.2        2.38632    0.130425
1087.3        2.38693    0.129758
1087.4        2.38722    0.130147
1087.5        2.38722    0.130147
1087.6        2.38752    0.130552
1087.7        2.38782    0.130629
1087.8        2.38802    0.130909
1087.9        2.38845     0.13089
1088          2.38855    0.130766
1088.1        2.38876    0.130657
1088.2        2.38876    0.130657
1088.3        2.38893    0.130736
1088.4        2.38901    0.130693
1088.5        2.38913    0.130548
1088.6        2.38913    0.130548
1088.7        2.38948    0.130878
1088.8         2.3901    0.130581
1088.9         2.3901    0.130581
1089           2.3901    0.130581
1089.1         2.3908    0.130338
1089.2        2.39095    0.130549
1089.3        2.39135     0.13052
1089.4        2.39135     0.13052
1089.5         2.3915    0.130591
1089.6        2.39192    0.130973
1089.7        2.39272    0.130755
1089.8        2.39317    0.130731
1089.9        2.39391    0.130855
1090          2.39447     0.13107
1090.1        2.39461    0.131135
1090.2        2.39472    0.131074
1090.3        2.39505    0.131384
1090.4        2.39505    0.131384
1090.5        2.39536    0.131629
1090.6        2.39536    0.131629
1090.7        2.39597    0.130993
1090.8        2.39612    0.131066
1090.9        2.39671    0.131293
1091          2.39671    0.131293
1091.1        2.39718    0.131707
1091.2        2.39718    0.131707
1091.3        2.39768    0.131669
1091.4        2.39796    0.131805
1091.5        2.39796    0.131805
1091.6        2.39805    0.131759
1091.7        2.39825    0.131854
1091.8        2.39876    0.131603
1091.9        2.39886     0.13155
1092          2.39927    0.131024
1092.1        2.39955    0.131161
1092.2        2.40002     0.13139
1092.3        2.40023    0.131491
1092.4        2.40039    0.131714
1092.5        2.40039    0.131714
1092.6        2.40063    0.131516
1092.7        2.40127    0.132194
1092.8        2.40148    0.132481
1092.9        2.40181     0.13256
1093          2.40181     0.13256
1093.1        2.40208    0.132692
1093.2         2.4025    0.132657
1093.3         2.4025    0.132657
1093.4        2.40289    0.132728
1093.5        2.40311    0.132838
1093.6        2.40333    0.132553
1093.7        2.40356    0.132852
1093.8        2.40356    0.132852
1093.9        2.40388    0.132935
1094          2.40388    0.132935
1094.1        2.40388    0.132935
1094.2         2.4044    0.132781
1094.3        2.40462    0.132842
1094.4        2.40479    0.133074
1094.5        2.40515    0.133553
1094.6        2.40556    0.133572
1094.7        2.40581    0.133902
1094.8        2.40615    0.133554
1094.9        2.40615    0.133554
1095          2.40671     0.13383
1095.1        2.40671     0.13383
1095.2        2.40709    0.133812
1095.3        2.40709    0.133812
1095.4        2.40798    0.133833
1095.5        2.40829    0.133988
1095.6        2.40829    0.133988
1095.7        2.40878    0.134306
1095.8        2.40878    0.134306
1095.9        2.40917     0.13437
1096          2.40942    0.134498
1096.1        2.40967    0.134366
1096.2        2.41057    0.134303
1096.3        2.41057    0.134303
1096.4        2.41106    0.134507
1096.5        2.41129    0.134212
1096.6        2.41137    0.134166
1096.7        2.41178     0.13454
1096.8        2.41201    0.134849
1096.9        2.41248    0.134644
1097          2.41248    0.134644
1097.1        2.41248    0.134644
1097.2        2.41314    0.134802
1097.3        2.41335    0.135085
1097.4        2.41356    0.134975
1097.5        2.41404    0.134796
1097.6        2.41423    0.134695
1097.7        2.41468    0.134819
1097.8        2.41488    0.135084
1097.9         2.4155    0.134804
1098           2.4155    0.134804
1098.1        2.41581    0.135139
1098.2        2.41581    0.135139
1098.3        2.41611    0.135204
1098.4        2.41611    0.135204
1098.5        2.41634    0.135508
1098.6        2.41656    0.135222
1098.7         2.4173    0.135539
1098.8        2.41768     0.13564
1098.9        2.41786    0.135545
1099          2.41814    0.135185
1099.1        2.41903    0.135956
1099.2         2.4194     0.13629
1099.3         2.4194     0.13629
1099.4        2.41962     0.13658
1099.5        2.41998    0.136417
1099.6        2.42066     0.13676
1099.7        2.42066     0.13676
1099.8        2.42083    0.136842
1099.9        2.42087    0.136791
1100          2.42097    0.136737
1100.1        2.42121    0.137066
1100.2        2.42187    0.136689
1100.3        2.42201    0.136617
1100.4        2.42223    0.136914
1100.5        2.42248    0.136944
1100.6        2.42248    0.136944
1100.7        2.42282    0.137263
1100.8        2.42282    0.137263
1100.9        2.42307    0.136932
1101          2.42364    0.137021
1101.1        2.42364    0.137021
1101.2        2.42427     0.13752
1101.3         2.4249    0.137203
1101.4         2.4249    0.137203
1101.5         2.4249    0.137203
1101.6        2.42505    0.137396
1101.7         2.4253    0.137263
1101.8        2.42552    0.136968
1101.9        2.42587    0.136962
1102          2.42608    0.136846
1102.1        2.42621    0.136911
1102.2        2.42621    0.136911
1102.3        2.42695    0.136877
1102.4        2.42758    0.136947
1102.5        2.42758    0.136947
1102.6        2.42758    0.136947
1102.7        2.42799    0.137328
1102.8        2.42846    0.137625
1102.9        2.42931    0.138015
1103          2.43007    0.137623
1103.1        2.43038    0.137353
1103.2        2.43087    0.137782
1103.3        2.43125    0.137984
1103.4        2.43153    0.138127
1103.5        2.43153    0.138127
1103.6        2.43165    0.138062
1103.7        2.43176    0.137914
1103.8         2.4319     0.13774
1103.9        2.43227    0.138075
1104          2.43256    0.137697
1104.1        2.43273    0.137783
1104.2        2.43283    0.137727
1104.3        2.43322    0.137875
1104.4        2.43322    0.137875
1104.5         2.4335    0.138253
1104.6        2.43365    0.138064
1104.7        2.43401     0.13786
1104.8        2.43425    0.137729
1104.9        2.43425    0.137729
1105          2.43462    0.137925
1105.1        2.43507    0.137991
1105.2        2.43526    0.138252
1105.3        2.43574    0.138392
1105.4        2.43574    0.138392
1105.5        2.43619     0.13844
1105.6        2.43657    0.138477
1105.7        2.43704    0.138493
1105.8        2.43737    0.138548
1105.9        2.43737    0.138548
1106          2.43775    0.138782
1106.1        2.43789    0.138706
1106.2        2.43833     0.13878
1106.3        2.43833     0.13878
1106.4        2.43858     0.13911
1106.5        2.43909    0.138823
1106.6        2.43956    0.138943
1106.7        2.43956    0.138943
1106.8        2.43977    0.139221
1106.9        2.43997    0.139496
1107             2.44    0.139483
1107.1         2.4406    0.138989
1107.2         2.4406    0.138989
1107.3        2.44099    0.138964
1107.4        2.44121    0.139255
1107.5        2.44121    0.139255
1107.6        2.44155    0.138819
1107.7        2.44206    0.138463
1107.8        2.44217    0.138403
1107.9        2.44239    0.138694
1108          2.44239    0.138694
1108.1        2.44245    0.138615
1108.2        2.44313    0.138869
1108.3         2.4433     0.13878
1108.4        2.44356    0.139122
1108.5         2.4438    0.139239
1108.6        2.44429    0.139903
1108.7        2.44439    0.139851
1108.8        2.44463    0.139969
1108.9        2.44537    0.140099
1109          2.44537    0.140099
1109.1        2.44592    0.140133
1109.2        2.44614     0.14024
1109.3        2.44654    0.140774
1109.4        2.44671    0.140854
1109.5        2.44681    0.140799
1109.6        2.44715    0.140856
1109.7        2.44715    0.140856
1109.8        2.44755    0.140643
1109.9        2.44795    0.140428
1110          2.44808    0.140595
1110.1        2.44873    0.140792
1110.2        2.44914    0.140582
1110.3        2.44932    0.140665
1110.4        2.44938     0.14075
1110.5        2.44938     0.14075
1110.6        2.44956    0.140656
1110.7         2.4501    0.140442
1110.8        2.45025    0.140634
1110.9        2.45079    0.141115
1111          2.45105    0.141131
1111.1        2.45131    0.141481
1111.2         2.4518    0.141704
1111.3        2.45233    0.142417
1111.4        2.45286    0.142365
1111.5        2.45332    0.142988
1111.6        2.45376    0.142741
1111.7        2.45395    0.142645
1111.8        2.45438    0.142874
1111.9        2.45457     0.14296
1112          2.45471    0.142891
1112.1        2.45547    0.143089
1112.2        2.45591    0.143497
1112.3        2.45622    0.143641
1112.4         2.4564    0.143724
1112.5        2.45679    0.143885
1112.6        2.45695      0.1438
1112.7        2.45738    0.144197
1112.8        2.45761    0.143901
1112.9        2.45774    0.143961
1113          2.45806    0.143936
1113.1        2.45816     0.14398
1113.2        2.45816     0.14398
1113.3        2.45838    0.144272
1113.4        2.45842     0.14425
1113.5        2.45865    0.144355
1113.6        2.45919    0.144222
1113.7        2.45966    0.144227
1113.8        2.45966    0.144227
1113.9        2.46012    0.144863
1114          2.46052    0.145065
1114.1        2.46052    0.145065
1114.2        2.46082    0.144757
1114.3        2.46131    0.145255
1114.4        2.46131    0.145255
1114.5        2.46179    0.145497
1114.6        2.46258    0.144763
1114.7        2.46258    0.144763
1114.8        2.46309     0.14455
1114.9        2.46309     0.14455
1115          2.46338    0.144177
1115.1        2.46358    0.144074
1115.2        2.46392    0.144396
1115.3        2.46418    0.144062
1115.4        2.46439    0.144354
1115.5        2.46457    0.144262
1115.6        2.46457    0.144262
1115.7        2.46491     0.14389
1115.8        2.46491     0.14389
1115.9        2.46528    0.143873
1116           2.4655    0.143595
1116.1        2.46604    0.143866
1116.2        2.46651    0.143875
1116.3        2.46669    0.143782
1116.4        2.46703    0.143583
1116.5        2.46703    0.143583
1116.6        2.46797    0.143849
1116.7        2.46805    0.143806
1116.8        2.46848     0.14418
1116.9        2.46866    0.144087
1117          2.46879    0.144145
1117.1        2.46903    0.144469
1117.2        2.46944    0.144438
1117.3        2.46956    0.144282
1117.4        2.46995    0.144478
1117.5        2.47036    0.144061
1117.6        2.47055    0.144143
1117.7        2.47106    0.144031
1117.8        2.47106    0.144031
1117.9        2.47128    0.144129
1118          2.47148    0.144032
1118.1        2.47148    0.144032
1118.2        2.47183    0.143964
1118.3        2.47195    0.144126
1118.4         2.4726    0.144641
1118.5        2.47268    0.144598
1118.6        2.47311    0.144239
1118.7        2.47324    0.144297
1118.8        2.47348    0.144341
1118.9        2.47371    0.144038
1119          2.47411    0.144399
1119.1        2.47411    0.144399
1119.2        2.47456    0.144765
1119.3         2.4747    0.144698
1119.4        2.47497    0.144559
1119.5        2.47497    0.144559
1119.6        2.47497    0.144559
1119.7        2.47533    0.144966
1119.8        2.47585    0.144373
1119.9        2.47643    0.144466
1120          2.47699    0.144651
1120.1        2.47725    0.144393
1120.2        2.47725    0.144393
1120.3        2.47769    0.144381
1120.4        2.47769    0.144381
1120.5         2.4779    0.144098
1120.6        2.47853    0.144528
1120.7        2.47869    0.144599
1120.8        2.47869    0.144599
1120.9        2.47882     0.14477
1121          2.47898    0.144995
1121.1        2.47921    0.144885
1121.2         2.4797    0.144904
1121.3         2.4797    0.144904
1121.4        2.48033    0.145224
1121.5        2.48062    0.145083
1121.6        2.48074    0.145023
1121.7        2.48102    0.145144
1121.8        2.48148    0.144727
1121.9        2.48174    0.145086
1122          2.48198    0.144966
1122.1        2.48223    0.145294
1122.2        2.48262      0.1453
1122.3        2.48262      0.1453
1122.4        2.48264    0.145318
1122.5        2.48288    0.145345
1122.6        2.48337    0.145085
1122.7        2.48367    0.145066
1122.8        2.48367    0.145066
1122.9        2.48393    0.145422
1123          2.48419    0.145381
1123.1        2.48442    0.145076
1123.2         2.4848    0.145401
1123.3        2.48538    0.146195
1123.4        2.48554    0.146121
1123.5        2.48554    0.146121
1123.6        2.48606    0.146258
1123.7        2.48646    0.145846
1123.8        2.48657    0.145894
1123.9        2.48696    0.146325
1124          2.48696    0.146325
1124.1        2.48717    0.146416
1124.2        2.48738    0.146236
1124.3        2.48791    0.146158
1124.4        2.48817    0.146272
1124.5        2.48817    0.146272
1124.6         2.4884    0.146371
1124.7        2.48918    0.146246
1124.8        2.48961    0.146607
1124.9        2.48961    0.146607
1125          2.48993    0.146758
1125.1        2.49008    0.146561
1125.2        2.49042      0.1468
1125.3        2.49076    0.146762
1125.4        2.49076    0.146762
1125.5        2.49096    0.147037
1125.6        2.49105    0.146993
1125.7        2.49128    0.147092
1125.8        2.49156    0.147471
1125.9        2.49249    0.147233
1126          2.49319    0.147437
1126.1        2.49354    0.146976
1126.2        2.49368    0.147037
1126.3        2.49368    0.147037
1126.4        2.49412    0.147461
1126.5        2.49438    0.147338
1126.6        2.49482    0.147344
1126.7        2.49538    0.147321
1126.8        2.49538    0.147321
1126.9        2.49582    0.147407
1127           2.4967    0.147551
1127.1        2.49702    0.147234
1127.2        2.49757    0.147552
1127.3        2.49779     0.14786
1127.4        2.49801    0.148151
1127.5        2.49873    0.147677
1127.6        2.49921    0.148114
1127.7        2.49943     0.14821
1127.8        2.49965    0.147919
1127.9        2.49984    0.148005
1128          2.50012    0.147876
1128.1         2.5004    0.148256
1128.2         2.5009    0.148698
1128.3         2.5011     0.14897
1128.4         2.5011     0.14897
1128.5        2.50169    0.149178
1128.6        2.50185    0.149099
1128.7        2.50206    0.149189
1128.8        2.50235    0.149593
1128.9        2.50275    0.149207
1129          2.50293    0.149289
1129.1        2.50346    0.148977
1129.2        2.50356    0.149111
1129.3        2.50402    0.149315
1129.4        2.50487    0.149276
1129.5        2.50516    0.149543
1129.6        2.50516    0.149543
1129.7        2.50533    0.149346
1129.8        2.50541    0.149461
1129.9        2.50541    0.149461
1130          2.50583    0.149766
1130.1        2.50664    0.149846
1130.2        2.50676    0.149791
1130.3        2.50695    0.149881
1130.4        2.50721    0.149757
1130.5        2.50753    0.149904
1130.6        2.50794    0.149569
1130.7        2.50821    0.149937
1130.8        2.50821    0.149937
1130.9        2.50832    0.149887
1131          2.50895    0.150395
1131.1        2.50947    0.150889
1131.2        2.50947    0.150889
1131.3        2.51014    0.150577
1131.4        2.51033    0.150664
1131.5        2.51055    0.150768
1131.6         2.5111    0.150284
1131.7        2.51136    0.150633
1131.8        2.51156    0.150537
1131.9        2.51156    0.150537
1132          2.51165    0.150578
1132.1        2.51201    0.150655
1132.2        2.51227    0.150535
1132.3        2.51248    0.150629
1132.4        2.51296    0.150467
1132.5        2.51328    0.150443
1132.6        2.51366    0.150657
1132.7         2.5138     0.15084
1132.8        2.51439    0.150852
1132.9        2.51476    0.151144
1133          2.51564    0.151018
1133.1        2.51573    0.151137
1133.2        2.51573    0.151137
1133.3        2.51624    0.151085
1133.4        2.51685    0.151381
1133.5        2.51713    0.151154
1133.6        2.51779    0.151637
1133.7        2.51818    0.151614
1133.8        2.51874    0.152359
1133.9        2.51898     0.15247
1134          2.51946    0.151999
1134.1        2.51987    0.152551
1134.2        2.52037    0.152816
1134.3        2.52058    0.153109
1134.4        2.52093    0.152807
1134.5        2.52126    0.152655
1134.6        2.52126    0.152655
1134.7        2.52161    0.152816
1134.8         2.5218    0.152731
1134.9         2.5225    0.152951
1135          2.52292    0.152655
1135.1        2.52292    0.152655
1135.2         2.5233    0.152139
1135.3        2.52369    0.151617
1135.4        2.52379    0.151572
1135.5        2.52416    0.151087
1135.6        2.52447    0.151093
1135.7        2.52497    0.151159
1135.8        2.52538    0.151346
1135.9        2.52596    0.151701
1136          2.52596    0.151701
1136.1        2.52628    0.151265
1136.2        2.52628    0.151265
1136.3        2.52628    0.151265
1136.4        2.52649    0.151357
1136.5        2.52711    0.151327
1136.6        2.52729    0.151578
1136.7        2.52772    0.151964
1136.8        2.52794    0.151865
1136.9        2.52842    0.152121
1137          2.52922    0.151586
1137.1        2.52945    0.151771
1137.2        2.52962     0.15154
1137.3        2.52978    0.151465
1137.4        2.53016    0.151681
1137.5        2.53031    0.151748
1137.6        2.53031    0.151748
1137.7        2.53101    0.151949
1137.8        2.53141    0.152116
1137.9        2.53141    0.152116
1138          2.53172    0.152138
1138.1        2.53194    0.151851
1138.2        2.53256     0.15228
1138.3         2.5327    0.152216
1138.4         2.5328    0.152087
1138.5        2.53372    0.152258
1138.6        2.53394     0.15216
1138.7        2.53419    0.152273
1138.8        2.53486     0.15299
1138.9        2.53509    0.153094
1139           2.5353    0.152809
1139.1        2.53552    0.152847
1139.2        2.53552    0.152847
1139.3         2.5358     0.15322
1139.4        2.53585    0.153198
1139.5        2.53641    0.153255
1139.6         2.5366    0.153344
1139.7        2.53687    0.153222
1139.8        2.53708    0.153314
1139.9        2.53753    0.153228
1140          2.53788    0.153228
1140.1        2.53788    0.153228
1140.2        2.53808     0.15332
1140.3        2.53831    0.153217
1140.4        2.53831    0.153217
1140.5         2.5388    0.153589
1140.6        2.53956    0.153438
1140.7        2.53956    0.153438
1140.8        2.53979    0.153742
1140.9        2.53979    0.153742
1141          2.54029    0.153848
1141.1        2.54029    0.153848
1141.2        2.54106    0.154104
1141.3        2.54147    0.154446
1141.4        2.54168    0.154544
1141.5        2.54194    0.154426
1141.6        2.54259    0.154619
1141.7        2.54296    0.154896
1141.8        2.54339    0.154561
1141.9        2.54403    0.153913
1142          2.54403    0.153913
1142.1        2.54427    0.153793
1142.2        2.54427    0.153793
1142.3        2.54436    0.153832
1142.4         2.5447     0.15405
1142.5        2.54488    0.153968
1142.6        2.54498    0.153922
1142.7        2.54557    0.153529
1142.8        2.54646    0.153566
1142.9        2.54646    0.153566
1143          2.54702    0.153938
1143.1        2.54736    0.154064
1143.2        2.54793    0.153757
1143.3        2.54832    0.153911
1143.4        2.54832    0.153911
1143.5        2.54853    0.154199
1143.6        2.54887    0.154468
1143.7        2.54925     0.15451
1143.8        2.54941    0.154731
1143.9        2.54978    0.154741
1144          2.55008    0.154409
1144.1        2.55023    0.154346
1144.2        2.55041     0.15443
1144.3        2.55064     0.15474
1144.4        2.55153    0.153737
1144.5        2.55182    0.154119
1144.6        2.55195     0.15406
1144.7        2.55235    0.154599
1144.8        2.55306    0.154296
1144.9         2.5536    0.153892
1145          2.55374    0.153829
1145.1        2.55388    0.154017
1145.2        2.55444    0.154226
1145.3        2.55465    0.154129
1145.4        2.55536    0.154645
1145.5        2.55576    0.155085
1145.6        2.55603    0.155207
1145.7        2.55671    0.155287
1145.8        2.55705    0.155315
1145.9        2.55796    0.155656
1146          2.55796    0.155656
1146.1        2.55796    0.155656
1146.2        2.55873    0.155976
1146.3        2.55873    0.155976
1146.4          2.559    0.156101
1146.5        2.55953    0.156097
1146.6        2.55973    0.156006
1146.7        2.55973    0.156006
1146.8         2.5601     0.15565
1146.9        2.56042    0.155635
1147          2.56067    0.155961
1147.1        2.56067    0.155961
1147.2        2.56111    0.155762
1147.3        2.56148    0.155723
1147.4        2.56193    0.156106
1147.5        2.56229    0.156224
1147.6        2.56254    0.156114
1147.7        2.56254    0.156114
1147.8        2.56276    0.156016
1147.9          2.563    0.155911
1148          2.56325    0.156239
1148.1        2.56399    0.155758
1148.2        2.56418    0.155846
1148.3        2.56445    0.156084
1148.4        2.56518    0.155896
1148.5        2.56544    0.156237
1148.6        2.56561    0.156163
1148.7        2.56587    0.155813
1148.8        2.56611     0.15571
1148.9          2.567    0.155706
1149          2.56725    0.155608
1149.1        2.56746    0.155524
1149.2        2.56746    0.155524
1149.3        2.56778    0.155806
1149.4        2.56814    0.155923
1149.5        2.56837    0.156236
1149.6        2.56884    0.156261
1149.7        2.56884    0.156261
1149.8        2.56893    0.156142
1149.9         2.5694     0.15625
1150          2.56958    0.156494
1150.1        2.56988    0.156767
1150.2        2.56988    0.156767
1150.3        2.57012    0.156563
1150.4        2.57055    0.156692
1150.5        2.57092    0.156856
1150.6        2.57092    0.156856
1150.7        2.57137    0.156672
1150.8        2.57256    0.155857
1150.9        2.57297     0.15621
1151          2.57297     0.15621
1151.1        2.57339    0.156041
1151.2        2.57362    0.156146
1151.3        2.57415    0.156375
1151.4        2.57415    0.156375
1151.5        2.57491     0.15634
1151.6        2.57531    0.156336
1151.7        2.57569    0.156562
1151.8        2.57569    0.156562
1151.9        2.57569    0.156562
1152          2.57639    0.156949
1152.1        2.57663    0.157056
1152.2        2.57713    0.156682
1152.3        2.57731    0.156761
1152.4        2.57752    0.156678
1152.5        2.57767    0.156473
1152.6         2.5779    0.156383
1152.7        2.57805    0.156448
1152.8        2.57829    0.156557
1152.9        2.57884    0.157278
1153          2.57924    0.156921
1153.1        2.57985    0.157387
1153.2        2.58005    0.157309
1153.3        2.58015    0.157354
1153.4        2.58015    0.157354
1153.5        2.58072    0.157058
1153.6        2.58112    0.157332
1153.7        2.58143    0.157004
1153.8        2.58143    0.157004
1153.9        2.58152    0.157041
1154          2.58175    0.157347
1154.1        2.58215    0.157444
1154.2        2.58253    0.157464
1154.3        2.58273    0.157552
1154.4        2.58298     0.15789
1154.5        2.58349    0.157613
1154.6        2.58349    0.157613
1154.7        2.58385    0.157473
1154.8        2.58385    0.157473
1154.9        2.58403    0.157405
1155          2.58443    0.157563
1155.1        2.58486    0.157614
1155.2        2.58506    0.157534
1155.3        2.58529    0.157836
1155.4        2.58549    0.157922
1155.5        2.58615    0.157957
1155.6        2.58665     0.15809
1155.7        2.58683    0.158172
1155.8        2.58707    0.158483
1155.9        2.58735    0.158851
1156          2.58786    0.158468
1156.1        2.58786    0.158468
1156.2        2.58835    0.158942
1156.3        2.58862    0.159156
1156.4         2.5888    0.159086
1156.5        2.58941    0.159101
1156.6        2.58941    0.159101
1156.7        2.59008    0.159596
1156.8        2.59025    0.159826
1156.9        2.59084    0.160157
1157          2.59109    0.160486
1157.1        2.59167    0.160474
1157.2        2.59188    0.160566
1157.3        2.59188    0.160566
1157.4        2.59188    0.160566
1157.5        2.59243    0.160012
1157.6        2.59256    0.160182
1157.7        2.59271    0.160122
1157.8        2.59307    0.160107
1157.9        2.59344    0.160116
1158          2.59344    0.160116
1158.1        2.59365    0.160036
1158.2        2.59405    0.159875
1158.3        2.59405    0.159875
1158.4         2.5945    0.160074
1158.5        2.59474    0.160178
1158.6        2.59474    0.160178
1158.7        2.59516    0.160438
1158.8        2.59537    0.160154
1158.9        2.59606    0.160732
1159          2.59646    0.161088
1159.1        2.59676    0.161486
1159.2         2.5971    0.161946
1159.3        2.59741    0.161523
1159.4        2.59741    0.161523
1159.5        2.59769    0.161645
1159.6        2.59769    0.161645
1159.7        2.59819    0.161936
1159.8        2.59858     0.16191
1159.9        2.59858     0.16191
1160          2.59892    0.162078
1160.1        2.59892    0.162078
1160.2        2.59948    0.162214
1160.3        2.59968    0.162331
1160.4        2.60021     0.16212
1160.5        2.60056    0.161985
1160.6        2.60095    0.162495
1160.7        2.60131    0.161993
1160.8        2.60153    0.162087
1160.9        2.60203    0.162311
1161          2.60268    0.162521
1161.1        2.60299    0.162511
1161.2        2.60319    0.162434
1161.3        2.60355    0.162227
1161.4         2.6039     0.16226
1161.5         2.6039     0.16226
1161.6        2.60422    0.162031
1161.7        2.60422    0.162031
1161.8        2.60464    0.162594
1161.9         2.6048    0.162535
1162          2.60493    0.162587
1162.1        2.60493    0.162587
1162.2        2.60514    0.162512
1162.3        2.60523    0.162641
1162.4        2.60605    0.162127
1162.5        2.60605    0.162127
1162.6        2.60651    0.162518
1162.7        2.60695    0.162594
1162.8        2.60734    0.162839
1162.9          2.608    0.162576
1163            2.608    0.162576
1163.1          2.608    0.162576
1163.2        2.60823    0.162262
1163.3        2.60863    0.162675
1163.4        2.60916    0.162934
1163.5        2.60956    0.162641
1163.6        2.60982    0.162548
1163.7        2.60982    0.162548
1163.8        2.61007    0.162458
1163.9        2.61044    0.162828
1164          2.61044    0.162828
1164.1        2.61075    0.162868
1164.2        2.61118    0.163017
1164.3        2.61118    0.163017
1164.4        2.61132    0.163076
1164.5         2.6118    0.162607
1164.6        2.61199    0.162538
1164.7        2.61246    0.162993
1164.8        2.61275    0.163228
1164.9        2.61292    0.163447
1165           2.6133    0.163351
1165.1         2.6135    0.163622
1165.2        2.61371    0.163693
1165.3        2.61391    0.163622
1165.4        2.61454    0.163561
1165.5        2.61454    0.163561
1165.6        2.61519    0.163881
1165.7        2.61572    0.163781
1165.8        2.61572    0.163781
1165.9        2.61589     0.16385
1166          2.61617    0.164229
1166.1        2.61647    0.164247
1166.2        2.61731    0.164233
1166.3        2.61731    0.164233
1166.4        2.61731    0.164233
1166.5        2.61764    0.164154
1166.6        2.61776     0.16432
1166.7        2.61824    0.164369
1166.8        2.61824    0.164369
1166.9        2.61824    0.164369
1167          2.61865    0.164746
1167.1        2.61897    0.165014
1167.2        2.61991     0.16538
1167.3        2.61991     0.16538
1167.4        2.62001    0.165348
1167.5        2.62036     0.16562
1167.6        2.62063    0.165524
1167.7        2.62109    0.164895
1167.8        2.62153    0.165275
1167.9        2.62175    0.165367
1168          2.62249    0.165141
1168.1        2.62293    0.164674
1168.2        2.62309    0.164742
1168.3        2.62356    0.165207
1168.4        2.62369    0.165021
1168.5         2.6242    0.165025
1168.6         2.6242    0.165025
1168.7        2.62447    0.164837
1168.8        2.62515    0.165203
1168.9        2.62548    0.165369
1169          2.62548    0.165369
1169.1        2.62587    0.165707
1169.2        2.62587    0.165707
1169.3        2.62587    0.165707
1169.4        2.62651    0.165604
1169.5        2.62696    0.165447
1169.6        2.62714    0.165685
1169.7        2.62714    0.165685
1169.8        2.62714    0.165685
1169.9        2.62741    0.166036
1170          2.62768    0.165648
1170.1        2.62801    0.165643
1170.2        2.62823    0.165566
1170.3        2.62842    0.165816
1170.4        2.62869    0.165433
1170.5        2.62901    0.165552
1170.6        2.62921    0.165634
1170.7        2.62975    0.165649
1170.8        2.62975    0.165649
1170.9         2.6302    0.165413
1171           2.6302    0.165413
1171.1        2.63054    0.165406
1171.2        2.63075    0.165694
1171.3        2.63099    0.165614
1171.4         2.6313    0.165171
1171.5        2.63206    0.165751
1171.6        2.63206    0.165751
1171.7        2.63266    0.165741
1171.8        2.63266    0.165741
1171.9        2.63266    0.165741
1172          2.63286    0.165827
1172.1        2.63347    0.165999
1172.2        2.63374     0.16562
1172.3        2.63374     0.16562
1172.4        2.63427    0.166054
1172.5        2.63503    0.166003
1172.6        2.63526    0.166305
1172.7        2.63545    0.166243
1172.8        2.63594    0.166303
1172.9         2.6364    0.166263
1173           2.6364    0.166263
1173.1        2.63661    0.166194
1173.2         2.6369    0.166245
1173.3         2.6369    0.166245
1173.4        2.63713    0.166341
1173.5        2.63727    0.166522
1173.6        2.63768    0.166527
1173.7        2.63789    0.166459
1173.8        2.63844     0.16668
1173.9        2.63844     0.16668
1174          2.63877    0.166447
1174.1        2.63924     0.16634
1174.2        2.63948    0.166648
1174.3        2.63948    0.166648
1174.4        2.63962    0.166603
1174.5        2.63994    0.166687
1174.6        2.63994    0.166687
1174.7        2.64018    0.167007
1174.8        2.64063     0.16697
1174.9        2.64089    0.167079
1175          2.64139     0.16664
1175.1        2.64139     0.16664
1175.2        2.64158    0.166723
1175.3        2.64158    0.166723
1175.4        2.64158    0.166723
1175.5        2.64212    0.166892
1175.6        2.64212    0.166892
1175.7         2.6425    0.167229
1175.8         2.6425    0.167229
1175.9        2.64317    0.167184
1176          2.64359    0.167422
1176.1         2.6438    0.167357
1176.2         2.6445     0.16812
[truncated: 3,000,093 more chars]
