# Supplementary material for: Antibody–nanobody combination increases their neutralizing activity against SARS-CoV-2 and nanobody H11-H4 is effective against Alpha, Kappa and Delta variants
Source: Sci Rep. 2022 Jun 11;12:9701. doi: 10.1038/s41598-022-14263-1 (PMC9188278; doi:10.1038/s41598-022-14263-1)
Supplement: Supplementary file 2 — Supplementary Information 2. [file 41598_2022_14263_MOESM2_ESM.zip › SciRep_data/SMD_data/WT/Binding_affinity/v=0.5/both/out_average_f_t.dat]

# Time     Average force (pN)     standard deviation
           0   -1.76148e-05    1.74203e-05
         0.1       0.124844        0.63539
         0.2      0.0668494        1.09756
         0.3      -0.348361        1.87063
         0.4       -0.72334        2.59602
         0.5       -1.03842        3.25263
         0.6       -1.79778         3.5829
         0.7       -2.98174        3.92982
         0.8       -4.11244        4.68937
         0.9       -5.07865        5.89009
           1       -6.25702        7.24277
         1.1       -7.64464        8.50612
         1.2       -8.54566        9.26429
         1.3       -9.73649        9.72604
         1.4       -11.1848        10.0053
         1.5       -12.5991        10.9675
         1.6       -13.7967        11.8157
         1.7       -14.6332        11.7436
         1.8       -15.2862        11.2263
         1.9        -15.173        11.3143
           2       -14.4735        11.3971
         2.1       -14.3533        11.6089
         2.2       -14.8032        11.7199
         2.3       -14.8094        11.8263
         2.4       -13.9581        11.8142
         2.5       -13.1473        11.2352
         2.6       -12.9282        10.2979
         2.7       -12.7473        9.51962
         2.8       -12.4023        9.17248
         2.9       -12.4478        8.71008
           3       -12.1773        8.50859
         3.1       -11.3809        8.49094
         3.2       -10.5338        8.03026
         3.3        -10.172        7.63792
         3.4       -9.90177        7.42926
         3.5       -9.49215        6.43612
         3.6       -9.88053        6.00882
         3.7       -10.7157        6.19121
         3.8       -10.5358         6.1757
         3.9       -9.51975        6.52006
           4       -8.18932        7.15775
         4.1       -7.22015        7.86982
         4.2        -7.4181        8.00001
         4.3       -8.15804        7.88892
         4.4       -8.76678        7.83718
         4.5       -9.12504        8.05694
         4.6       -9.15114        8.46961
         4.7       -9.32219         8.2268
         4.8        -9.2568        7.78661
         4.9       -9.22015        7.29999
           5       -9.60752        7.12453
         5.1       -9.88651        6.41868
         5.2        -10.266         5.6586
         5.3       -10.6033        5.55836
         5.4       -11.4611        6.13193
         5.5       -11.8907        6.10659
         5.6       -11.8576        4.99576
         5.7       -11.5901        3.83405
         5.8       -11.2075         3.8661
         5.9       -11.1849        3.19244
           6       -11.7443        2.78023
         6.1       -12.4722        2.79403
         6.2       -12.9249        2.34183
         6.3       -12.6106        1.80758
         6.4       -12.0541        1.80232
         6.5       -11.8396         1.8186
         6.6       -11.0846        2.05391
         6.7       -10.6874        2.32926
         6.8       -10.8852        2.70104
         6.9       -10.6834        3.17957
           7         -10.78        3.25642
         7.1       -11.0237        2.89134
         7.2       -11.1835         3.3513
         7.3       -11.7255        3.86602
         7.4       -11.4061        3.82973
         7.5       -10.6999        3.49165
         7.6       -10.4941        3.02245
         7.7       -10.2853        2.64914
         7.8       -9.47116         2.4502
         7.9       -8.58237        2.44097
           8       -7.44404        3.58083
         8.1       -6.36689        5.43818
         8.2       -5.56962        6.78756
         8.3       -5.19047        7.24609
         8.4       -5.25003        7.83736
         8.5        -6.1254        9.10164
         8.6       -6.22778        10.9816
         8.7       -6.14557        12.5798
         8.8       -5.99221        13.5919
         8.9       -6.05952        13.5921
           9       -6.51541        13.2067
         9.1       -6.47515        12.1824
         9.2       -6.76935        11.6072
         9.3       -7.28226        11.7251
         9.4       -7.67695        12.2258
         9.5       -7.61218        12.6898
         9.6       -7.78409        12.6866
         9.7        -7.4807        12.8462
         9.8       -7.99008        13.0755
         9.9        -8.2668        13.0183
          10       -8.24827        13.2387
        10.1       -7.84321        13.9251
        10.2       -7.22371        14.5589
        10.3        -7.1267        15.0332
        10.4       -7.55096        15.1758
        10.5       -8.01424        14.7422
        10.6        -8.3882        14.9351
        10.7       -8.32752        15.2706
        10.8       -7.79155        14.6167
        10.9       -7.48334        14.2442
          11       -7.22343        14.1308
        11.1       -6.80538        14.1227
        11.2        -6.8871        14.6791
        11.3       -7.30955        15.0804
        11.4         -8.557        15.6352
        11.5         -9.854        15.6496
        11.6       -10.8025        15.9589
        11.7       -11.7146        16.2647
        11.8       -12.8795        16.8703
        11.9       -13.3501        17.7762
          12       -13.4666        18.2832
        12.1       -13.5077         18.356
        12.2       -13.7997        17.9987
        12.3       -14.1716        18.3671
        12.4       -14.0371        18.7447
        12.5       -13.6539        18.5541
        12.6       -12.9448        18.2078
        12.7       -12.2648        17.4917
        12.8       -12.3154        16.5226
        12.9       -12.1954         15.992
          13       -12.0676        15.9772
        13.1       -12.0028        16.2777
        13.2       -12.2144        16.8999
        13.3        -11.951        17.1095
        13.4        -11.462        17.2517
        13.5       -10.0248        17.5346
        13.6       -8.43607        17.8808
        13.7       -7.45146        18.2175
        13.8       -7.10188        18.6314
        13.9       -7.21128        19.2705
          14       -7.63628        19.8545
        14.1       -8.32431        20.2723
        14.2       -9.07876        20.4172
        14.3       -9.92549        20.5257
        14.4       -10.1355        20.6498
        14.5        -10.494         21.208
        14.6       -10.9981        22.2629
        14.7       -11.6553        23.0364
        14.8       -11.8696        23.0051
        14.9        -11.681        22.7553
          15       -11.2392        21.9112
        15.1       -10.6859        21.0934
        15.2       -9.64584        20.2044
        15.3         -8.643        19.4379
        15.4       -7.63807         18.905
        15.5       -7.79126        18.5309
        15.6       -8.09611           17.8
        15.7       -8.74048        16.4643
        15.8       -8.24419        14.9323
        15.9       -7.26568        13.5232
          16       -6.43782        11.7555
        16.1       -5.60848        10.7499
        16.2       -5.11817        10.2246
        16.3       -4.80848        10.2417
        16.4        -5.0131        11.0375
        16.5       -5.25108        11.7798
        16.6       -4.92957        12.0712
        16.7       -4.67394        12.2133
        16.8       -4.52871        12.6546
        16.9       -3.97046         12.984
          17       -3.91976        13.3937
        17.1       -4.84619        13.3231
        17.2       -6.35818        13.7146
        17.3       -7.91516        14.2745
        17.4       -8.88475         14.828
        17.5       -8.85723        15.8961
        17.6       -8.99635        16.6183
        17.7       -9.62495        17.2144
        17.8       -10.0759        17.1011
        17.9       -10.7612        16.4581
          18       -11.0334        16.0313
        18.1       -11.2961        15.3343
        18.2       -10.9881        15.2273
        18.3       -10.5468        15.7701
        18.4        -10.084        16.6095
        18.5       -10.3245        16.5434
        18.6       -10.5823        16.3511
        18.7        -10.187        16.1822
        18.8       -9.32841        17.0196
        18.9       -8.13085        17.5412
          19       -7.57024        17.5353
        19.1       -7.45712        16.8388
        19.2       -7.71894        16.7685
        19.3       -7.41662        17.2297
        19.4       -7.20009        17.8113
        19.5       -6.41999        17.9222
        19.6        -4.6338        18.3676
        19.7       -2.94953        19.3601
        19.8       -1.98978        20.0239
        19.9       -2.20219        20.6209
          20       -2.75428        20.4435
        20.1       -3.20785        19.6389
        20.2       -2.98585        19.2423
        20.3       -2.14414        19.2272
        20.4       -1.75434         18.916
        20.5       -2.09367        18.3892
        20.6       -2.97507        18.0425
        20.7       -4.26278         17.533
        20.8       -5.45477        16.8871
        20.9       -5.91106        16.3224
          21       -5.62812          15.87
        21.1       -4.76098        14.9307
        21.2       -4.07512        14.2735
        21.3       -4.67629        13.5575
        21.4       -5.27841         13.382
        21.5       -5.63556        13.6277
        21.6       -5.03269        13.8027
        21.7       -4.63461        13.5169
        21.8       -4.42637        12.7279
        21.9       -4.07739        12.0439
          22       -3.99549        11.5309
        22.1       -4.20886        11.1247
        22.2       -4.95956        11.6933
        22.3       -5.19295        11.9739
        22.4       -5.41447        12.3354
        22.5       -5.69399        12.5457
        22.6       -6.74406         12.781
        22.7       -7.60306         13.678
        22.8       -8.23186        14.4688
        22.9       -8.89268        14.7662
          23       -9.08181        14.3087
        23.1       -9.35169        12.8566
        23.2       -9.89198        11.4843
        23.3       -10.4132        10.4711
        23.4       -10.6564        10.0242
        23.5       -10.0746        10.2976
        23.6       -9.24719        10.5038
        23.7       -8.80711        11.1166
        23.8        -9.6412        11.4721
        23.9       -11.4669        11.3632
          24       -13.4932        10.5681
        24.1       -14.8528        10.2188
        24.2       -15.5533         10.252
        24.3        -16.034        10.4043
        24.4       -16.2614        10.0688
        24.5       -17.0192        10.2229
        24.6       -17.9134        10.7568
        24.7       -18.8763        11.0993
        24.8       -19.3265        11.2216
        24.9       -19.5144        11.0154
          25       -19.2073        10.8957
        25.1        -18.808        11.2269
        25.2       -18.6331        11.0462
        25.3        -18.472        11.0971
        25.4       -18.5974        12.0212
        25.5       -18.4331        12.6189
        25.6       -18.4292        12.9632
        25.7       -18.0203        13.5402
        25.8       -17.9549        13.3706
        25.9       -17.3516        13.0285
          26       -16.4815        12.4359
        26.1       -16.0299        12.4652
        26.2       -15.6846        12.6136
        26.3       -15.6884        12.1357
        26.4       -16.1245        11.8825
        26.5       -17.3737        11.3073
        26.6       -17.4519          10.18
        26.7       -16.8808        8.90573
        26.8       -16.2899        8.44444
        26.9       -15.4758        8.52595
          27       -14.7051         8.1384
        27.1       -14.2543         7.5278
        27.2       -13.7586        7.58338
        27.3       -13.4365        8.22492
        27.4       -13.0813        8.50278
        27.5       -12.4883        9.00696
        27.6       -11.7668         8.8572
        27.7       -11.5304        8.42039
        27.8       -11.3666        8.22899
        27.9       -11.1065        7.43403
          28       -10.1043        6.78406
        28.1       -8.74324        6.51793
        28.2       -7.94723        6.37714
        28.3       -7.27064        6.47852
        28.4       -6.37099        6.47558
        28.5       -5.71054        6.08733
        28.6       -4.70248        5.61497
        28.7       -3.72534        6.30116
        28.8       -2.58062        7.64493
        28.9       -1.64512        8.69972
          29      -0.955541        9.19272
        29.1      -0.135083        10.3903
        29.2       0.158589        11.0941
        29.3       0.906846        11.5981
        29.4         1.3253        11.7475
        29.5        2.21415         11.997
        29.6        2.91753        12.5146
        29.7        3.03287        12.7537
        29.8        3.21568        12.4317
        29.9        3.47831        12.5101
          30        3.69457        13.4133
        30.1        4.84324        13.3984
        30.2        6.68304        13.6988
        30.3         8.1236        13.8496
        30.4        9.13165        13.6024
        30.5        9.26988         13.219
        30.6        8.64848        12.3027
        30.7        8.13908        11.7713
        30.8         8.0301         11.952
        30.9        7.70326        11.9263
          31        7.90585        11.5288
        31.1        7.48015        10.7907
        31.2        6.97855        10.1757
        31.3        6.45493        10.0418
        31.4        5.71968        10.2504
        31.5        5.14772        10.1562
        31.6        5.08127        9.50838
        31.7         4.9218        9.16382
        31.8        5.22498         8.4363
        31.9        5.24767        7.91528
          32        4.98139        6.96111
        32.1        4.97601        6.32378
        32.2        4.24156        5.88801
        32.3        3.55535         5.4265
        32.4        2.75682        5.39535
        32.5        2.66494        5.05546
        32.6         2.3881        4.99248
        32.7        1.53943        5.05341
        32.8        1.35033           5.54
        32.9          1.543        6.15524
          33        1.67387        6.39636
        33.1        2.06384        7.03019
        33.2        2.61821        7.29401
        33.3        2.34695        6.66514
        33.4        2.08887        6.16552
        33.5        1.46216        5.71177
        33.6        1.52749        6.06866
        33.7        2.62763        5.81125
        33.8        3.43917        5.45842
        33.9        3.97264        4.95686
          34         3.6631        5.16292
        34.1        2.74889        5.40878
        34.2        2.42127        5.50051
        34.3        1.89226        5.57881
        34.4        1.75525        5.62383
        34.5        1.98821        6.32234
        34.6        2.98158        6.75891
        34.7        3.26152        7.43202
        34.8        3.37954         7.5401
        34.9        4.33615        7.67898
          35        5.37331        7.52517
        35.1        6.02981        7.07134
        35.2         6.5758         6.5919
        35.3        7.63742        5.95202
        35.4        8.95409        5.79639
        35.5        9.23174        5.95666
        35.6        9.05825         6.5876
        35.7        8.54625         7.0445
        35.8        8.49018        6.98174
        35.9        8.64436        6.50212
          36        9.01001        6.75707
        36.1        8.72948        7.63691
        36.2        8.50826        8.13957
        36.3        8.23929        8.07259
        36.4        7.29288        6.87723
        36.5        6.25102        5.43558
        36.6        6.23892        4.31775
        36.7         6.6601         4.6627
        36.8        6.88729        5.34217
        36.9        7.43768        5.99316
          37        8.03209        6.90262
        37.1        8.21458        7.08997
        37.2        7.94061         7.0568
        37.3        8.23401        7.15332
        37.4        8.78708        7.89789
        37.5        9.58832          8.858
        37.6        10.1166         9.2003
        37.7         10.517        8.93418
        37.8        10.0007        8.35462
        37.9        9.57184        7.76812
          38        9.16364        7.52732
        38.1        8.95814        7.82105
        38.2        8.73816        8.25881
        38.3        8.81615        8.17919
        38.4        9.22695        7.84131
        38.5        10.0649        7.46073
        38.6        10.3874        6.85944
        38.7        11.0372        6.21861
        38.8        11.4766        5.66148
        38.9        11.7029        5.80326
          39        12.3363        6.28772
        39.1        12.8906        6.75887
        39.2         13.517        6.53158
        39.3        13.8394        6.13497
        39.4        13.9996        5.60176
        39.5        14.0419        5.72466
        39.6         14.672        6.11206
        39.7        15.0137        7.13201
        39.8        15.3374        8.32615
        39.9         15.212        9.13882
          40        14.6731        9.52059
        40.1        14.6538        9.73738
        40.2        13.9981         9.8669
        40.3        13.5099        9.54942
        40.4        13.6539        9.18144
        40.5        14.0646        8.97026
        40.6        14.6033        8.74537
        40.7        15.7305        8.99612
        40.8        16.5846        9.17227
        40.9        16.8303         8.7982
          41        16.9761        8.52317
        41.1         17.256        8.54253
        41.2        17.5419        8.90789
        41.3        18.3811        9.76463
        41.4        19.2474        10.7149
        41.5        19.1052        11.3843
        41.6        18.8016        11.4457
        41.7        18.4952        11.2233
        41.8        17.8991        11.3322
        41.9        17.6436         10.883
          42        18.1285        9.84975
        42.1        17.7836        8.23491
        42.2        17.3375         6.9956
        42.3         16.372        6.32671
        42.4        15.2499        5.93644
        42.5        14.4221        5.20292
        42.6        14.0015        4.75466
        42.7         13.669        4.59077
        42.8        13.9904        4.20208
        42.9        14.4705        4.89084
          43        14.7008        5.76308
        43.1        14.2553        5.60141
        43.2         13.361        5.02706
        43.3        12.2235        3.99707
        43.4        10.8794        3.67656
        43.5        10.1514        3.73253
        43.6         9.6263        3.61172
        43.7        9.60306        3.55468
        43.8        9.31927        4.39296
        43.9        8.22213         5.2444
          44        7.86315        5.66631
        44.1        8.99586        5.34378
        44.2        10.4121        4.36694
        44.3        10.4264        3.36753
        44.4        10.1309        2.66868
        44.5        9.59898         2.8294
        44.6        9.60898        2.99515
        44.7        10.1827        3.31074
        44.8         10.758        3.60005
        44.9        11.1179        4.02071
          45        11.3504        4.97741
        45.1        11.4005        5.23235
        45.2        11.1371        5.70783
        45.3        11.0363        6.00405
        45.4        11.2029        6.36178
        45.5        11.9357        7.16951
        45.6        12.9597        7.48473
        45.7        14.1632        7.86132
        45.8        14.9653        8.20557
        45.9        15.2937        8.16446
          46        15.8693        8.18525
        46.1        16.3545        8.28037
        46.2         17.449        8.47297
        46.3        18.2789         8.7435
        46.4        19.0281         8.8493
        46.5        19.5225        8.37343
        46.6         19.613        8.19056
        46.7        19.8919        8.15733
        46.8        19.7459        8.22655
        46.9        19.0208        8.46533
          47        18.6812        8.21197
        47.1        18.2393        8.06611
        47.2        17.5312        8.03496
        47.3        16.8492        7.77348
        47.4        16.1926         7.3604
        47.5        15.5691        6.94254
        47.6        14.6079        6.61696
        47.7        13.6098        5.83424
        47.8          12.36        5.87285
        47.9        11.4012        5.62737
          48        10.9577        5.31111
        48.1        10.7455        4.38237
        48.2        10.7573         2.5954
        48.3        10.2143        1.42286
        48.4        10.3969        1.43542
        48.5        9.67775        2.16366
        48.6        9.02543        3.34928
        48.7         7.8496         4.3015
        48.8        6.49739        5.08485
        48.9        4.71948        4.88124
          49        3.32888        4.67427
        49.1        2.96967        4.54637
        49.2        3.55389        4.77238
        49.3        4.39493        5.19095
        49.4        4.89121        5.86225
        49.5        5.28255        6.30395
        49.6        4.56079        6.78984
        49.7        4.19606        6.58548
        49.8        4.03836        6.01481
        49.9        4.39314        5.44291
          50        4.95516        5.71192
        50.1        5.29395        5.83575
        50.2        4.84823        5.48115
        50.3        3.81602        5.21803
        50.4        3.47532        5.45373
        50.5        3.28275        5.96979
        50.6        2.93831        5.23393
        50.7        2.98281        4.20739
        50.8        3.10489        4.14895
        50.9        3.03479         4.4524
          51        2.98331        4.14888
        51.1        3.06306        3.55697
        51.2        2.80102        3.41935
        51.3        2.96511        3.69139
        51.4         2.9434        3.59415
        51.5        3.26706        3.96286
        51.6        3.87129        4.34218
        51.7        5.23387         4.3354
        51.8        6.82593        4.39684
        51.9        8.33691         4.5824
          52        9.31156        4.95282
        52.1        10.3043        6.12243
        52.2        11.2301        6.84084
        52.3         12.152        7.11765
        52.4        12.9591        7.25306
        52.5         13.551        7.74088
        52.6         13.701        7.83553
        52.7        13.9597        8.30697
        52.8        14.2418        8.79687
        52.9         14.245        9.01201
          53        14.0528        9.44287
        53.1         14.103        10.4845
        53.2        14.2537        10.8765
        53.3        14.4111        10.9082
        53.4        14.2579        10.7852
        53.5        13.8307        10.2438
        53.6        13.9238         10.247
        53.7        14.1365        10.6881
        53.8        14.4896        10.6994
        53.9        14.7181        9.93555
          54        14.7589        8.76848
        54.1        15.4224        7.77747
        54.2        16.2521        7.67054
        54.3        17.0776         7.7482
        54.4        17.2645        7.62894
        54.5        16.5576        7.29847
        54.6        15.8516        5.91048
        54.7        16.0726        4.25182
        54.8        16.9641        3.77312
        54.9        18.5951        3.66331
          55        20.2016        4.10064
        55.1        21.0832        4.48887
        55.2        21.5348        4.31402
        55.3        21.7366        3.92221
        55.4        21.6451        3.28439
        55.5        21.7407        2.58388
        55.6        22.5662        2.43832
        55.7        23.6999        2.67405
        55.8         24.267        3.55972
        55.9        23.7275        4.33686
          56        23.0325         4.9999
        56.1         23.447        5.37713
        56.2        24.3534        6.25523
        56.3        25.1597        7.12754
        56.4        25.4082        8.20471
        56.5         25.636        8.76306
        56.6        25.4939        8.13093
        56.7        25.4753        7.32614
        56.8        25.8193        6.00734
        56.9        26.2428        4.93976
          57        27.1278        4.99567
        57.1        27.5043        4.78392
        57.2        27.6845         4.8185
        57.3        27.9207        4.71482
        57.4        28.5989        3.84888
        57.5        28.5796        3.10895
        57.6        27.9551        3.08674
        57.7        27.5139        2.61128
        57.8         27.251        2.18927
        57.9         26.776        2.68967
          58        26.2984        2.95281
        58.1        25.7753        2.62168
        58.2        25.6239        1.65001
        58.3        25.3394        1.76781
        58.4        24.8275         2.5981
        58.5        24.0734        3.36714
        58.6        22.9264        4.53401
        58.7        22.1054        5.27272
        58.8        21.6719        5.97479
        58.9        21.5169        7.04578
          59        21.3049        8.10577
        59.1        21.2028        8.37587
        59.2        21.1615        7.96455
        59.3        20.9596        7.13998
        59.4        20.8629        5.83041
        59.5        21.1489        4.72003
        59.6         21.367        4.76636
        59.7        21.6726        5.49488
        59.8        22.0721        5.83415
        59.9         21.593        5.82997
          60        20.8398        5.23704
        60.1        20.4347        4.59814
        60.2        20.1245        3.74112
        60.3        20.2202        4.10607
        60.4        20.1796        5.82528
        60.5        20.0732        6.76591
        60.6        20.1638        6.90838
        60.7        20.4961        6.11361
        60.8          20.69        5.31201
        60.9        20.3964         5.1231
          61        19.8743        5.73873
        61.1        19.5807        6.28434
        61.2        19.2241        6.62299
        61.3        18.6971         6.8512
        61.4        18.8098        6.59989
        61.5        18.7986        6.67064
        61.6        19.2318        6.50443
        61.7        19.3186        6.43235
        61.8        19.1838        6.99025
        61.9        19.1774        7.57944
          62        19.9095        7.75516
        62.1        20.8052        7.36361
        62.2        21.7274         7.3227
        62.3         22.377        7.74723
        62.4        22.3694        7.76659
        62.5        22.2601        7.56222
        62.6        22.3823        7.28675
        62.7        22.2063        6.99993
        62.8        22.2637        6.60848
        62.9        23.1174        6.68095
          63         23.667        6.35174
        63.1        23.8854        5.45987
        63.2        24.6244        4.49285
        63.3        25.3278        3.85174
        63.4        26.3384        3.48029
        63.5        27.1478        3.46779
        63.6        27.6822        3.69297
        63.7        29.1888        3.51678
        63.8        30.2201        2.59815
        63.9         31.371        1.61914
          64        31.7841        1.46894
        64.1        31.4124        2.34435
        64.2        31.0765        2.92368
        64.3        30.9039        2.69644
        64.4        30.9182        2.38228
        64.5        30.2714        1.95076
        64.6        29.5561        2.10293
        64.7        27.8222        2.30369
        64.8         26.464        2.57391
        64.9        25.1721        2.74831
          65        24.6215         3.0512
        65.1        24.2898        3.77132
        65.2        23.2733        3.87231
        65.3        22.8021        3.44883
        65.4        22.4443        3.58974
        65.5        21.8287        4.32296
        65.6        21.2183         5.0644
        65.7        21.5495        6.27177
        65.8          21.45        7.92308
        65.9        20.8675        8.91014
          66        20.3154        8.78933
        66.1        20.0044        8.54923
        66.2        20.2824        8.21054
        66.3        20.4963        7.64637
        66.4        20.0221        7.39881
        66.5         19.784        6.51278
        66.6         19.449        5.59953
        66.7        18.8705        4.86423
        66.8        19.0281        5.41731
        66.9        19.5658        6.57109
          67        19.4422        6.62177
        67.1         19.287        5.94454
        67.2        19.4656        5.09814
        67.3        19.7182        4.79745
        67.4        19.3981        4.70505
        67.5        19.4647        4.36316
        67.6        19.5354        4.35189
        67.7        18.9441        4.83799
        67.8        18.2181        4.69471
        67.9        17.4534        4.02144
          68        17.0195        3.52064
        68.1        16.8344        4.00653
        68.2        16.1857         3.9527
        68.3        15.4331        3.57928
        68.4        14.5903        3.13782
        68.5        14.2328        3.22349
        68.6        14.6943        3.62684
        68.7        15.9583        3.93498
        68.8         16.972        4.41832
        68.9        18.0688        4.99837
          69        18.6017        5.18801
        69.1        18.7416        4.69161
        69.2        19.3407        3.84067
        69.3        20.4733        3.99228
        69.4         21.747         4.8107
        69.5        22.1276        5.45005
        69.6        22.3381        5.44031
        69.7        22.9325        6.16092
        69.8        23.4965        6.92527
        69.9        23.7697        7.40588
          70        23.5124        7.37298
        70.1        22.8984        7.49595
        70.2        23.1697        7.76564
        70.3        23.6226        8.32086
        70.4         23.247        9.52369
        70.5        22.2519        10.6762
        70.6        21.1719        11.3211
        70.7        20.0058        11.7004
        70.8        18.8035        12.0639
        70.9        18.2037         12.341
          71        18.2408        12.7375
        71.1        18.0182        14.2954
        71.2         17.682        16.1911
        71.3        17.5544        18.0123
        71.4        17.1926        19.6911
        71.5         16.572        21.0839
        71.6        16.1504        21.7783
        71.7        15.1432        21.9224
        71.8        13.6839        21.8607
        71.9        11.9546        22.0694
          72        11.1283        22.4625
        72.1        9.96896        23.1744
        72.2        9.42892        24.1828
        72.3        9.02585        25.8428
        72.4        8.51527         26.328
        72.5        7.90514         26.352
        72.6        7.19886        25.8644
        72.7        6.68555        25.0329
        72.8        6.10279        24.3713
        72.9        5.78924        23.6576
          73        6.15901        23.3403
        73.1        6.41592        23.1952
        73.2        6.62114        23.4887
        73.3        7.01644        23.3775
        73.4        7.46853        22.6195
        73.5        7.35627         22.566
        73.6        7.20642        22.4719
        73.7        7.55065        22.0669
        73.8        7.94205        21.4924
        73.9        7.91322        21.4542
          74        7.80986        21.1663
        74.1        7.93598        20.4377
        74.2        8.99613        18.9891
        74.3        9.90931        17.7787
        74.4        9.54709         16.739
        74.5        8.62529        15.4371
        74.6        8.04485        13.8349
        74.7        8.47557        12.8591
        74.8        9.07795        11.4734
        74.9         9.3964        10.0087
          75         9.7764        8.52863
        75.1        10.0862         8.1874
        75.2        10.0392        7.94003
        75.3         10.546        7.47773
        75.4        10.9375        7.45911
        75.5         11.629        7.68321
        75.6        12.7694        7.23754
        75.7        13.3221        6.37386
        75.8        12.9046        4.99745
        75.9        13.4111        3.51251
          76        13.6209        2.75899
        76.1        13.1877        2.11982
        76.2        13.0847        1.81681
        76.3        13.4614        1.28463
        76.4        14.6236       0.926197
        76.5        16.3176        1.53461
        76.6        17.8511        2.71121
        76.7        18.3621        3.66636
        76.8        18.8618        3.87618
        76.9        19.4622        4.25725
          77        20.4138        5.04927
        77.1        20.9981        6.06231
        77.2        20.8065         7.3053
        77.3        20.8626        8.32319
        77.4         21.624        9.66772
        77.5        22.7353        10.5881
        77.6        23.5856        10.8975
        77.7        24.2037        10.7582
        77.8        24.5747        10.8107
        77.9        24.2564        11.1336
          78        24.3651        11.6552
        78.1        25.0959        12.5126
        78.2        25.6361        13.1787
        78.3        26.1749        14.0606
        78.4        26.7144        15.5252
        78.5        26.2881        17.1253
        78.6        25.7264        18.0183
        78.7        25.8751        18.8098
        78.8        26.6682        19.3634
        78.9        27.7483        18.9769
          79        28.9915        18.0266
        79.1        29.3313        17.2994
        79.2        29.0964        17.2189
        79.3        28.9123        17.1476
        79.4        28.9565        17.1447
        79.5        29.4753        17.2771
        79.6        30.4697        17.1506
        79.7        31.0125        17.0584
        79.8        31.4844        16.5802
        79.9        31.7788        16.2317
          80        31.8101        15.9342
        80.1        31.9366        15.6605
        80.2        31.9414        15.3132
        80.3        31.7158         14.914
        80.4        31.7991        14.5276
        80.5        31.8392        13.9453
        80.6        31.2391        13.8374
        80.7         30.761        13.3243
        80.8         29.938        12.3154
        80.9        29.1609        11.6028
          81         29.342        11.5645
        81.1        29.6516        11.9997
        81.2         30.036        12.4324
        81.3        30.4573        13.1384
        81.4        30.7602        13.7927
        81.5        30.7843        14.5296
        81.6        31.0651        14.9574
        81.7        31.5774        15.4435
        81.8        32.6139        15.7637
        81.9        33.3726         15.609
          82        33.7157        15.3647
        82.1        35.0999        14.8296
        82.2        36.3247        14.4518
        82.3        37.3126        14.3011
        82.4        37.5915        14.1981
        82.5        37.6254        13.2452
        82.6        38.0432        12.8287
        82.7        37.8911        12.5391
        82.8        37.5427        11.5542
        82.9        36.8339        10.8589
          83        36.1321        10.3171
        83.1        36.1513        10.1913
        83.2        36.0838        10.0404
        83.3        36.1803        10.3289
        83.4        36.0513        10.4002
        83.5        36.3097        9.74186
        83.6        36.0109        9.27178
        83.7        35.5117        8.86345
        83.8        35.1713         8.2908
        83.9        34.5524        7.70351
          84         34.113        6.96194
        84.1        33.5707        6.51479
        84.2        33.9694        6.58672
        84.3        34.6828        6.84336
        84.4        35.4865        6.85569
        84.5        36.4298         7.0335
        84.6        37.1807        7.99988
        84.7        37.9176        8.82513
        84.8        38.4855        9.61519
        84.9        39.0842        10.2514
          85        39.6813        10.5405
        85.1        39.6305        10.6652
        85.2        39.3061        10.3303
        85.3        38.9939        8.89873
        85.4        38.6118        7.88167
        85.5        38.8212        7.59215
        85.6        38.8972        7.76056
        85.7        38.9306        7.45178
        85.8        38.9409        6.82249
        85.9        38.8418        6.51556
          86        38.7128        6.54137
        86.1         38.721        6.34243
        86.2        38.5074        6.11526
        86.3        38.4778         5.8407
        86.4        38.9734         5.6849
        86.5        39.6913        5.75773
        86.6        39.9528        5.98555
        86.7        38.9959        6.96884
        86.8        37.7906        7.82264
        86.9        36.9271        8.43077
          87        36.7206        8.22084
        87.1        37.1544        8.66713
        87.2        37.6053        9.16335
        87.3        37.4261        9.75549
        87.4        37.5828        10.4838
        87.5        38.0322        12.0889
        87.6        37.8488        13.2768
        87.7        37.2826        14.6203
        87.8        36.9169        15.2844
        87.9        36.1109        14.8059
          88        34.9775          14.13
        88.1        34.1802        13.7183
        88.2        33.5087        13.1635
        88.3        33.2007        12.6672
        88.4        32.9647        13.2051
        88.5         32.687        13.5161
        88.6        32.9559        13.5467
        88.7        33.1981        13.0001
        88.8        33.1792        12.4017
        88.9         33.395        12.1146
          89        33.9155        13.0531
        89.1        34.3206        14.0203
        89.2        33.7126        14.1847
        89.3        33.0572        14.0607
        89.4        32.2499         13.799
        89.5        31.3602         13.305
        89.6        30.5059        12.7594
        89.7        30.6377        12.0071
        89.8        30.7254        10.7187
        89.9        30.0621        9.63288
          90        29.7474        8.84118
        90.1        29.9482        8.05104
        90.2        30.7859        7.73282
        90.3        30.9698        7.05052
        90.4        30.7268        6.49674
        90.5        30.6677        5.95421
        90.6        30.5568        5.77032
        90.7        30.5886        5.23422
        90.8        30.5655        6.05919
        90.9        30.7735        7.14674
          91        31.1793        7.22273
        91.1        31.2011        6.49227
        91.2        31.6549        5.94112
        91.3        31.9646         5.7601
        91.4         32.255        6.29547
        91.5        33.2076        7.20783
        91.6        34.5903        8.07649
        91.7        35.8863        7.74057
        91.8        37.8297        7.46996
        91.9        39.2878        6.74799
          92        39.4105        6.30207
        92.1        38.3689        6.01746
        92.2         37.631        6.35818
        92.3        37.5579        7.03292
        92.4        37.4575        7.42045
        92.5        37.4501        7.61496
        92.6        37.4066        7.56567
        92.7        37.0629        7.28795
        92.8        37.6002        6.83754
        92.9        38.2374        6.94882
          93        38.6832        7.79261
        93.1        38.7016        8.50977
        93.2        39.1313        8.92355
        93.3        39.9579        8.43639
        93.4        40.7802        7.91539
        93.5         41.404        6.43012
        93.6        41.6789        5.40359
        93.7        41.8302        5.54671
        93.8        42.4345        6.15995
        93.9        42.8494        7.35189
          94        43.3923         8.3218
        94.1        43.4067        9.29286
        94.2        43.2534        9.92737
        94.3        42.9132        11.1554
        94.4        43.6904        11.6236
        94.5        44.6765        11.8195
        94.6        45.7336        11.1046
        94.7        46.7105        10.1932
        94.8        46.8342        10.2126
        94.9        47.0159        10.4566
          95        46.8289        10.2751
        95.1        46.8462        9.95146
        95.2        46.3959        9.16065
        95.3        46.1685        8.16321
        95.4         45.736        7.60882
        95.5        45.1418         7.6719
        95.6        44.7304        7.64703
        95.7        44.2228        7.59444
        95.8         43.814        7.90028
        95.9        43.0385        8.72605
          96        42.2571        9.38897
        96.1        42.2576        9.92683
        96.2        41.8404        10.3999
        96.3        41.2477        10.9688
        96.4        41.0091        11.4295
        96.5        39.8508        11.6925
        96.6        38.7427         11.672
        96.7        38.2334        10.7618
        96.8        38.1124        10.4477
        96.9        38.0709        10.7313
          97        37.4818        10.6693
        97.1        37.1328        11.3976
        97.2        36.6186        12.2212
        97.3          36.53        12.1896
        97.4        36.5669        12.3584
        97.5        36.7664        12.2139
        97.6        36.9944        12.5623
        97.7        37.7058        12.9613
        97.8         38.329        13.3531
        97.9        38.3426        13.6221
          98        38.5508        13.7408
        98.1        38.7262        14.1184
        98.2        38.1777        14.9829
        98.3        37.4332        16.4786
        98.4        37.5309        17.7215
        98.5        37.7626        18.7259
        98.6        38.0662        19.4378
        98.7        38.9855          20.03
        98.8        39.7462        20.2213
        98.9        40.9148        20.0812
          99        42.4745        19.3776
        99.1        43.3422        19.0968
        99.2        43.8557        19.3427
        99.3        44.3306         19.152
        99.4        44.1139        18.6647
        99.5        43.5386        18.0954
        99.6        43.4207        17.9313
        99.7        43.7028        17.6426
        99.8        43.9373        16.7207
        99.9        44.0034        15.6915
         100        44.8971        14.5777
       100.1        45.4166        14.2774
       100.2        45.2413        14.1288
       100.3        45.3698        13.7971
       100.4        45.7454        13.0678
       100.5        45.6087         11.883
       100.6        45.6566        10.1226
       100.7        45.5248        8.46672
       100.8        45.0323        7.44133
       100.9        44.1972        6.70064
         101        43.8166        6.31256
       101.1        43.7251        5.90855
       101.2        43.2874        5.83525
       101.3        42.8875        5.91766
       101.4        42.2089        5.72099
       101.5        41.7304        4.75003
       101.6        41.4627        3.62087
       101.7        41.1911        2.73605
       101.8         40.867        2.46676
       101.9        40.7636        3.14747
         102        40.7666        3.33291
       102.1        40.4091        3.49102
       102.2        40.0586        3.39071
       102.3        40.1906        3.51581
       102.4        40.7569        3.71308
       102.5        40.5393        3.78096
       102.6        40.3197         4.1832
       102.7        40.2301         4.2238
       102.8        40.4627        4.17602
       102.9        40.8898        3.85525
         103        40.9211        3.00946
       103.1        42.0166        2.72464
       103.2        43.7195        2.43958
       103.3         44.779        2.71431
       103.4        45.5236        3.25337
       103.5        46.0017         3.5842
       103.6        47.3843        4.01808
       103.7         47.936        4.56539
       103.8        48.1473        5.62643
       103.9        48.7822        6.53838
         104        49.1296        7.56127
       104.1        49.4227        8.36896
       104.2        49.2317        8.05152
       104.3        48.9979        7.16412
       104.4        49.2441        6.44905
       104.5        49.8888        6.28169
       104.6        50.6983        6.94679
       104.7        51.3541        8.56068
       104.8        52.7098        9.61828
       104.9        53.5648        10.2382
         105        53.5673        9.71279
       105.1         53.275        9.72273
       105.2        52.7629        9.57012
       105.3         52.355        8.81905
       105.4        52.7445        8.87413
       105.5        52.5594        9.26813
       105.6        51.9761        9.97037
       105.7        50.7028        9.67938
       105.8        49.7543        9.95622
       105.9        49.2006        9.95985
         106         48.883        9.26236
       106.1        49.1795        9.24378
       106.2         48.757        8.95064
       106.3        48.3321        8.92288
       106.4        47.5776        9.78069
       106.5        46.4806        11.1064
       106.6        46.2149        11.7808
       106.7        46.4978        11.5488
       106.8        47.2062        11.0251
       106.9        47.8359        11.0428
         107        47.9653         11.438
       107.1        47.9935         11.103
       107.2        47.8389        10.8743
       107.3        47.4873        10.4761
       107.4        46.8495        10.3076
       107.5        46.1505        10.1993
       107.6        45.8521        10.3122
       107.7        45.4688        10.3347
       107.8        45.4938        9.63293
       107.9        45.2579        8.79152
         108        44.5023        8.34997
       108.1        43.8234        8.81854
       108.2        43.8339        9.94674
       108.3        43.8904        11.1696
       108.4         43.564        12.0558
       108.5        43.1757         12.203
       108.6        42.1038         11.402
       108.7        40.8473        11.0975
       108.8        40.5846        11.3963
       108.9        40.2317        12.5245
         109         39.997        12.9609
       109.1        39.4973        12.9575
       109.2        39.1236        12.1365
       109.3        39.2093        10.9836
       109.4         39.532        9.85546
       109.5        39.6901        9.15434
       109.6        39.6408        9.12496
       109.7        39.6336        9.00915
       109.8        39.1583        8.73814
       109.9        38.6572        7.40699
         110        37.9815        6.19997
       110.1        37.5183        5.06456
       110.2        37.3036        4.13483
       110.3        37.5331        4.47575
       110.4        37.5047          4.944
       110.5        37.6222        5.34898
       110.6        37.7838        5.78223
       110.7         37.435        6.35932
       110.8        37.8164        6.44702
       110.9         38.673         6.3049
         111        39.3989        6.27526
       111.1        40.3695        5.82649
       111.2        41.3036        5.35379
       111.3        42.0101        4.78622
       111.4         42.585        3.97965
       111.5        43.6766        3.44597
       111.6        44.1201        3.54316
       111.7        43.9507        3.86028
       111.8        43.6735        3.81197
       111.9        43.9904        3.43171
         112        44.6511        3.73723
       112.1        44.6208        3.10934
       112.2        44.5472        3.10918
       112.3        45.1712        4.01659
       112.4        45.9895        4.69646
       112.5        46.4148        5.28622
       112.6        46.8242        5.27257
       112.7        47.8106        5.78172
       112.8        48.1588        6.63696
       112.9        47.8781        6.98261
         113        47.7728        7.13578
       113.1           47.4        6.90833
       113.2        46.7097        6.37883
       113.3        46.0527        6.38437
       113.4        45.3847        7.33956
       113.5        44.7309        8.75148
       113.6        44.3728        9.78848
       113.7        44.3034        10.6687
       113.8        44.6015        11.5483
       113.9        44.5707        12.0249
         114        44.0159        12.4876
       114.1        43.0267        13.0231
       114.2        42.3118        13.2083
       114.3        42.0371        13.6602
       114.4        42.3068        13.7722
       114.5        42.8341         13.125
       114.6        42.9112        12.4857
       114.7        43.3933        11.7682
       114.8        44.0526        11.2183
       114.9        43.9059        11.1303
         115        43.3754        11.5099
       115.1        42.3607        11.8933
       115.2        42.2423         12.303
       115.3        42.5358        13.0565
       115.4        42.3281        13.0216
       115.5        42.2921        13.0931
       115.6        41.4111        12.7201
       115.7        40.3677        12.1736
       115.8        39.3745        12.0121
       115.9        39.1958         12.716
         116        39.2523        13.0789
       116.1        39.1435        13.0378
       116.2        38.2067        13.5656
       116.3        37.9107        14.2671
       116.4        37.7502        13.9213
       116.5        37.9027        13.4842
       116.6        38.1512        13.3568
       116.7         38.192        13.5098
       116.8        38.0945        13.1832
       116.9        37.8478        12.9555
         117         37.598        11.9565
       117.1        37.2464        11.4953
       117.2        37.3975        11.2314
       117.3        37.4398        11.0452
       117.4        38.1263        10.1576
       117.5        38.8058        9.42796
       117.6        38.9219        8.64972
       117.7         38.843        8.00878
       117.8        38.7849        7.39289
       117.9        38.6692        6.94243
         118        38.5915        6.43957
       118.1        38.8502        5.15217
       118.2        38.9473        4.40004
       118.3        39.3929        4.11779
       118.4        40.2615        4.31581
       118.5        40.4499        5.33554
       118.6        39.9978        6.14923
       118.7        39.5334        6.70814
       118.8        39.0183        7.36813
       118.9        38.4703        7.48924
         119        38.1783        8.26846
       119.1        38.2618        9.13552
       119.2         38.835        9.39131
       119.3        39.5965        9.39953
       119.4        40.5185        9.19938
       119.5        40.6067        9.41889
       119.6         39.966        10.1045
       119.7        39.7748        10.4556
       119.8        40.5754        11.1949
       119.9         41.888         11.868
         120        43.5344        12.1652
       120.1        44.5654        12.2273
       120.2        45.2042        12.3197
       120.3        45.2909        11.5139
       120.4        45.4353        9.99258
       120.5        45.3161        8.43422
       120.6        45.0342        8.41048
       120.7        45.0536        8.43518
       120.8        44.9891        7.97519
       120.9        44.2579        7.87888
         121        43.6305        7.51874
       121.1        42.7498        7.00624
       121.2        42.5679        6.52581
       121.3        43.0224        6.15016
       121.4         43.247        6.16423
       121.5         43.222        6.37939
       121.6         43.467        6.08207
       121.7        43.3216         6.1083
       121.8        43.4001        5.97041
       121.9        43.0575          5.871
         122        42.2785        5.65886
       122.1        41.5019        5.53455
       122.2        40.5328        6.12646
       122.3        39.3252        6.43526
       122.4        38.9428        5.91207
       122.5        38.4019        5.09693
       122.6         37.783        5.25337
       122.7        37.4811        5.64597
       122.8        37.3565         5.8675
       122.9        37.8582         6.5229
         123        38.7118        7.35059
       123.1        39.4525        7.87142
       123.2        40.0028        7.96606
       123.3        40.8764        8.27725
       123.4         41.237        8.48694
       123.5        41.2204        8.68371
       123.6        41.3804        9.41393
       123.7        41.3688        10.1531
       123.8        41.8491        10.2734
       123.9        42.4711        9.53091
         124        43.6121         9.6377
       124.1        44.4188        9.63613
       124.2        44.9772        9.20335
       124.3        45.4526        8.60246
       124.4        45.4733        7.26095
       124.5        45.5879        5.29686
       124.6        46.0879        4.71922
       124.7        47.1798         5.1808
       124.8        47.7042        5.32215
       124.9        47.0234        4.96648
         125        46.0833        5.27945
       125.1        45.3758         4.8956
       125.2        44.9058        4.25291
       125.3        45.2055         4.3851
       125.4        45.3814         5.4089
       125.5        45.7351        8.32447
       125.6        45.4625        11.1686
       125.7        44.7314        12.8773
       125.8        43.3476        13.5064
       125.9        42.2341        14.6571
         126        41.5848        15.8761
       126.1        40.9307        17.3596
       126.2        40.2842        18.3162
       126.3        39.5158        18.6772
       126.4        39.5751         18.925
       126.5        39.5349        19.3362
       126.6        39.0982        19.7827
       126.7         38.624        20.2156
       126.8        38.6416        20.8514
       126.9        39.2531        21.3302
         127        40.1252        21.9515
       127.1        40.9035        22.7166
       127.2        41.4734        23.7244
       127.3         42.009        24.2683
       127.4         42.733        24.5808
       127.5        42.8243        25.3527
       127.6        42.9066        25.7447
       127.7        42.6578        26.1533
       127.8        42.0204        26.0027
       127.9        42.0476        25.3604
         128        42.8139        25.1684
       128.1        43.4962         24.985
       128.2        44.2471        24.4656
       128.3        44.3687        23.6114
       128.4        44.3934        22.8777
       128.5         44.169        22.6446
       128.6        43.7397        23.3529
       128.7        43.5844        24.0562
       128.8        43.9778        24.1173
       128.9        45.0685        23.7492
         129        46.5784        22.9941
       129.1        47.2012        23.1051
       129.2        47.0747        23.4237
       129.3        46.5772        23.9919
       129.4        46.2858        23.6286
       129.5        46.0494        23.1092
       129.6        45.9618        22.5844
       129.7        45.1256        21.4468
       129.8        44.5914         20.445
       129.9        44.2546        20.2859
         130        44.0667        20.7321
       130.1        43.7274        21.0299
       130.2        43.6066        21.5653
       130.3         43.749        21.7111
       130.4        43.6812        22.0095
       130.5        43.8323        22.7429
       130.6          44.25        22.9394
       130.7        44.5038        22.5641
       130.8        44.7197        21.9161
       130.9        45.2253         21.168
         131        46.0207        20.7529
       131.1        46.4133        20.4411
       131.2        46.5973        20.3058
       131.3        46.9764        20.2832
       131.4        46.9279        19.5396
       131.5        46.5562        19.0576
       131.6        46.0687        18.4296
       131.7        46.3465         16.874
       131.8        47.2322        15.1448
       131.9        48.0049         13.728
         132        48.2089        13.2922
       132.1        48.3789        12.8129
       132.2        48.9798        12.3594
       132.3        50.0487        11.2874
       132.4          51.45        9.76993
       132.5        52.0034        8.51946
       132.6        52.3956        8.75192
       132.7        52.0831        9.21479
       132.8        52.1373        9.59678
       132.9        52.9682        9.82713
         133        53.3487        10.0228
       133.1        53.8262        10.5908
       133.2        53.6246        10.7383
       133.3        52.8163        10.8812
       133.4        52.3706        11.4335
       133.5         51.909        12.7002
       133.6        51.8149        13.6412
       133.7        51.9718        13.7906
       133.8        52.2321        13.3046
       133.9        52.7236        13.3264
         134        52.5419         13.239
       134.1          52.09        13.1855
       134.2        51.4558        13.1514
       134.3        51.5443         12.972
       134.4        51.7849        13.0888
       134.5        52.5514        13.5864
       134.6        53.4477        13.8135
       134.7        53.7139        13.3981
       134.8        54.1234        13.4342
       134.9        54.8317        13.4408
         135        55.5736        12.5242
       135.1        56.2986        11.3335
       135.2        57.7649        10.6264
       135.3        58.6284        9.88951
       135.4        58.1751        9.57861
       135.5         57.839        9.32164
       135.6        58.2611        8.82909
       135.7        59.1265        8.46072
       135.8        59.9936        7.63716
       135.9        60.4014        6.32165
         136          60.35        5.10373
       136.1        60.1907        4.28978
       136.2         60.463        4.66693
       136.3        60.9907        5.84591
       136.4        61.6898        6.92389
       136.5        61.5442        7.45209
       136.6        61.0125         7.8865
       136.7        60.9155        8.52646
       136.8        61.4246        9.08686
       136.9        61.8958        9.55198
         137        62.6734         10.153
       137.1        63.4567        10.7252
       137.2        63.6913        10.7053
       137.3        63.5589        10.6901
       137.4        63.5018        10.6617
       137.5        63.9419        10.2432
       137.6        65.2326         10.181
       137.7        65.9257        10.4392
       137.8        66.5819        10.5825
       137.9        66.7667        10.8219
         138         66.319        10.7933
       138.1        65.8012        10.5223
       138.2        65.2965        10.2053
       138.3        64.9193        9.82671
       138.4        64.7294        9.36066
       138.5        63.8438         9.3918
       138.6        62.4353        9.62766
       138.7        61.4556        10.0609
       138.8        61.2387        9.77145
       138.9        61.2633        9.12929
         139        61.5973        8.51266
       139.1        61.9777         7.6248
       139.2        62.7957        6.89046
       139.3        63.1363        6.82489
       139.4        62.9057         6.7861
       139.5        62.7502        6.62161
       139.6        62.6285        6.14163
       139.7        62.9306        5.69021
       139.8        63.1206         4.6914
       139.9        63.1205        3.71356
         140        62.6728        3.76997
       140.1        61.7087        4.50259
       140.2        61.6895        5.46007
       140.3        61.8735        6.62623
       140.4        61.8382        7.27878
       140.5        61.8617        7.82158
       140.6        61.9065        7.96161
       140.7         61.747        7.52221
       140.8        61.2297        7.20977
       140.9        60.6179        7.33509
         141        59.4708        7.58541
       141.1        58.1979        7.06158
       141.2        57.4504        6.71532
       141.3        56.8258        6.23449
       141.4        56.2068        5.90001
       141.5        55.2629         5.6672
       141.6         54.708         5.8136
       141.7        54.4006        5.93935
       141.8        55.1482        5.63705
       141.9         56.228        5.47271
         142        56.4881        5.15325
       142.1        56.4292        4.95238
       142.2        56.7992        4.81216
       142.3        57.0365        4.84648
       142.4        57.1027         5.8179
       142.5        57.7688        7.22061
       142.6        58.1446        8.07694
       142.7        57.9087        8.32464
       142.8        57.6058        8.29998
       142.9        57.1792         8.5364
         143        56.5696        8.53766
       143.1        56.4553        8.67905
       143.2        56.4441        9.12286
       143.3        56.7928        9.61444
       143.4        57.0952        10.0651
       143.5        57.5536        10.2689
       143.6        57.2434         10.463
       143.7        56.8557        10.9168
       143.8        56.8011        11.4703
       143.9        56.2652        12.1466
         144        55.0888        13.1452
       144.1        54.3061         14.387
       144.2         54.636        15.0942
       144.3        55.1257        15.4788
       144.4        55.4349        15.8701
       144.5        54.9985        16.8319
       144.6        54.1363        17.8575
       144.7        53.9832         18.082
       144.8         53.606        18.4791
       144.9        52.9605        18.9647
         145        52.6671        18.9946
       145.1        51.8599        19.2547
       145.2        50.9971        19.2889
       145.3         50.839        18.4977
       145.4        50.7874         17.722
       145.5        51.2479        17.5296
       145.6        51.2728        17.4833
       145.7        51.0726         17.834
       145.8        51.3086        18.4099
       145.9        51.5511        18.7803
         146        51.4017        19.6537
       146.1        50.7326          19.67
       146.2        50.4024        19.9182
       146.3        50.1804        20.0671
       146.4          49.78        20.1258
       146.5        49.4808        19.8459
       146.6        49.0866        19.0903
       146.7        48.5247        18.7337
       146.8        47.5096        18.3748
       146.9        46.7258         18.186
         147        46.4266        17.7859
       147.1        46.5297        16.7697
       147.2        46.8271         16.247
       147.3        46.9996        15.7752
       147.4        47.0434        16.0521
       147.5        46.9583        17.1087
       147.6        47.2007        17.6382
       147.7        47.6829        17.8211
       147.8         47.415        18.5367
       147.9        47.4335        19.1439
         148        47.8086        19.8782
       148.1        48.2756        20.1497
       148.2        49.0481        20.4175
       148.3        50.1782        20.8148
       148.4        50.9399        21.1476
       148.5        52.0561        21.3701
       148.6        52.9042        21.8381
       148.7        54.1931        22.5638
       148.8         55.449        22.8596
       148.9        56.1532        23.1334
         149        56.3095        23.8995
       149.1        56.3477        24.1952
       149.2        55.7354        25.0913
       149.3        55.3328        25.6749
       149.4        55.0136        25.8038
       149.5        55.0442        25.2162
       149.6        55.0137         24.465
       149.7        54.9022         23.198
       149.8        55.1096        22.2399
       149.9        55.6548        21.2097
         150        55.8456        20.6005
       150.1        55.7237         20.221
       150.2        56.1112        19.8968
       150.3          56.81        19.2452
       150.4        57.0263        17.8696
       150.5         56.909        16.5506
       150.6        57.3156         16.063
       150.7        57.5843        15.5194
       150.8        57.9117        14.9603
       150.9        58.7036        14.1473
         151        58.8864          13.39
       151.1        59.1622        13.0905
       151.2        59.4333        13.2289
       151.3        59.8692        12.9089
       151.4        59.9888         12.336
       151.5        60.3361        12.0334
       151.6        59.8926        12.0634
       151.7        59.6154        12.2314
       151.8        59.2078        12.1001
       151.9        59.1957        11.7747
         152        58.9812         10.915
       152.1        59.5691        9.71731
       152.2        60.3854        9.03283
       152.3        61.2722        8.41315
       152.4        61.6158        7.74881
       152.5        61.2012         7.5912
       152.6        61.2959        7.74217
       152.7        61.6145        7.97754
       152.8        61.7733        7.83124
       152.9        61.6179        7.12661
         153        61.6808        6.47833
       153.1        61.4815        6.22119
       153.2        61.0303        5.66388
       153.3        60.4782        4.79241
       153.4        60.4097        3.77744
       153.5        60.8509        3.32317
       153.6        61.4479        3.53457
       153.7        61.9564        3.35249
       153.8        62.4355        2.66392
       153.9        62.8854         2.4138
         154        63.2933        2.15873
       154.1        63.3546        2.09161
       154.2        63.6186         3.0289
       154.3        63.3351        3.96619
       154.4        62.8229        4.64249
       154.5        62.2523        5.59534
       154.6        62.3797        6.03169
       154.7        61.9244        6.65947
       154.8        61.1783         7.4062
       154.9        61.1135        8.30706
         155        60.9462        9.50414
       155.1        61.0265        10.3685
       155.2        61.9097        10.7143
       155.3        63.3315         10.753
       155.4        64.3337        10.7455
       155.5        65.8529        10.7761
       155.6        67.1379        10.9861
       155.7        67.8808        11.1176
       155.8        68.3498        11.1964
       155.9        68.6479        11.6304
         156        69.3755        12.3317
       156.1        69.8421        12.2035
       156.2        70.2129        11.6956
       156.3        70.2369        11.7463
       156.4        70.6921        12.2043
       156.5         70.917        13.1892
       156.6        71.3097        13.6117
       156.7        71.9505        13.0786
       156.8        71.6473        12.1912
       156.9        70.7968        10.9081
         157        70.1196        9.65599
       157.1        69.0609         8.5824
       157.2        68.1878        8.07922
       157.3        67.4952        7.56249
       157.4         66.993         7.8739
       157.5         66.165        7.57241
       157.6        65.1709        6.67317
       157.7        63.9968        5.83512
       157.8        63.3149        5.34922
       157.9        63.0195         5.4516
         158        62.7353        6.01802
       158.1        62.3373        5.58159
       158.2        61.9256        4.62032
       158.3        61.2635        4.00037
       158.4        60.1274        3.94409
       158.5        59.2906        3.34468
       158.6        58.5833        2.30399
       158.7        58.4316        2.20782
       158.8        58.0393         3.0795
       158.9        58.1795        3.43929
         159        58.2136        3.39961
       159.1        58.2166        3.58839
       159.2        58.6338        4.50841
       159.3        59.3498        6.19331
       159.4          60.03        7.10145
       159.5        60.4144        8.18381
       159.6        61.2816        8.98301
       159.7        61.9268        9.57198
       159.8        62.2158        9.88929
       159.9        62.1319        9.94618
         160        62.0995        10.4672
       160.1        62.0843        11.4923
       160.2        62.2871        12.0329
       160.3        62.9047        11.9861
       160.4        63.5581        11.0973
       160.5        64.4856        10.3525
       160.6        65.4372         9.6483
       160.7        66.2077        9.02382
       160.8        66.3465        8.42573
       160.9        66.3595        8.18127
         161        66.4037        8.27516
       161.1         66.736        8.25801
       161.2        67.0583        8.30376
       161.3        67.2052        8.10022
       161.4        67.1631         7.3019
       161.5        67.1718        6.97068
       161.6        66.3389        6.54883
       161.7        65.0545         6.5627
       161.8        64.8342        6.59949
       161.9        65.0928        6.53946
         162        65.2413        6.44711
       162.1        65.2018        6.13739
       162.2        64.4014        5.98548
       162.3        63.1689        6.34109
       162.4        61.8996        7.17958
       162.5        61.3435         7.4827
       162.6        60.9701        7.46538
       162.7          60.97        7.71787
       162.8        61.1742        8.21099
       162.9        61.5774        9.03036
         163        61.5757        9.75841
       163.1        61.8667         10.693
       163.2        61.7493        12.0785
       163.3        61.2945         12.753
       163.4        60.4199        12.9202
       163.5        59.9835        12.8555
       163.6         60.415        12.5692
       163.7        60.7196        13.0621
       163.8        60.9986        14.3249
       163.9        60.6838        15.4392
         164        60.3994        16.2963
       164.1        60.7416        16.4616
       164.2        61.0221        16.1718
       164.3        60.7343        15.9545
       164.4        60.7583        16.3153
       164.5        60.4931        17.7041
       164.6         60.378        18.8161
       164.7        60.6795        19.3598
       164.8        61.3225        18.8949
       164.9        61.6108        18.4812
         165        61.8133        18.2998
       165.1        61.7568        18.4695
       165.2        61.5721         18.047
       165.3        61.2389        17.7791
       165.4        61.0909        17.7732
       165.5        61.4895        17.7825
       165.6        61.9162         17.087
       165.7        62.3004        16.0172
       165.8        62.9057        15.2392
       165.9        62.6359        14.7354
         166        62.3221        14.0736
       166.1        62.6218        13.3256
       166.2        63.8164        12.4136
       166.3        65.0781        11.3189
       166.4        65.9267        9.92987
       166.5        66.3866        8.81259
       166.6        65.9481        7.96287
       166.7        65.1511         7.0781
       166.8        64.2266        5.95079
       166.9        64.4955        5.45422
         167        65.2924        5.04223
       167.1        66.1026        4.56186
       167.2        66.0985        4.63776
       167.3        65.2168        4.56297
       167.4        64.1378        5.00784
       167.5        63.4828        5.44712
       167.6        63.6317        6.01724
       167.7        64.0395         5.9757
       167.8        64.5507        5.90455
       167.9         64.861        5.62122
         168        65.7686        5.56088
       168.1        66.3038         6.1077
       168.2        66.1792        5.98153
       168.3        65.4127        6.14595
       168.4        64.7394        6.24631
       168.5        63.8796        5.95657
       168.6        63.6744         6.2673
       168.7        63.2581        7.19694
       168.8        62.6688        7.41979
       168.9        62.0237        7.83255
         169         61.112        8.17859
       169.1        60.1267        8.06803
       169.2        59.2736        7.33799
       169.3        58.6169        7.22674
       169.4        58.2474        7.43893
       169.5        58.4486        7.57157
       169.6        58.6315        6.93549
       169.7        58.3018        6.17175
       169.8        58.1206        5.36219
       169.9        57.9321        4.63538
         170        57.4606        4.50024
       170.1        57.0048        4.33919
       170.2        57.3396        4.53544
       170.3        58.0524        5.64865
       170.4         58.753        6.50285
       170.5        59.4153        6.81119
       170.6        60.3548        7.09165
       170.7        61.0348        7.54577
       170.8         61.491         7.5687
       170.9        61.2032         6.9864
         171        61.4895        6.77801
       171.1        62.1543        7.34601
       171.2        62.2508        7.93537
       171.3        63.2019        8.75758
       171.4        63.9971        8.46622
       171.5        64.1776        8.36869
       171.6        63.3012         8.3041
       171.7        61.8805        8.66449
       171.8         61.043        9.46457
       171.9        60.3131        10.5882
         172        60.2756        11.3772
       172.1        60.8046        11.8021
       172.2        61.2573        12.3616
       172.3        60.9249        12.6134
       172.4        60.2392        12.0746
       172.5         59.801        11.1593
       172.6        59.7666        10.6978
       172.7        59.1489        10.7658
       172.8        58.7466        9.79735
       172.9        58.7435        7.90456
         173        59.7124        6.07564
       173.1        60.1869        5.36955
       173.2        60.2308        6.02173
       173.3        60.6562        6.68078
       173.4         60.984        7.06219
       173.5         60.858        7.05143
       173.6         60.684        6.47784
       173.7        59.6317        5.76787
       173.8        58.4919        4.57635
       173.9        57.7296        3.82631
         174        56.5316        3.88273
       174.1        55.9821        3.92777
       174.2        55.4926        3.73924
       174.3        55.6384        2.83447
       174.4        56.1807        1.79647
       174.5        56.8377        1.33472
       174.6        57.1611       0.715716
       174.7          56.96        0.77547
       174.8        56.4112        1.28071
       174.9        56.5002        1.04011
         175        57.1923         1.1639
       175.1         58.196       0.819759
       175.2        59.2786       0.445998
       175.3        60.3252       0.194884
       175.4        60.3913       0.233962
       175.5        60.0402         1.4655
       175.6        59.4765        2.59267
       175.7        59.4681        2.87569
       175.8        59.5155        2.76273
       175.9           59.6        2.72993
         176        59.6738        2.69378
       176.1        59.4692        2.95776
       176.2        59.6363        2.89434
       176.3        59.0652        3.43935
       176.4        58.0474        4.35687
       176.5        57.2154        5.90576
       176.6        56.9135        7.57313
       176.7        56.6003        8.50722
       176.8        56.5656        8.91836
       176.9        57.2481        8.55468
         177        58.1696        8.17976
       177.1        58.7835        8.00109
       177.2        59.6075        7.44237
       177.3        60.3681         7.4401
       177.4        61.7148         8.2663
       177.5        62.8957        8.72291
       177.6        63.5597        8.77381
       177.7        64.0801        8.67362
       177.8        64.1505         8.5869
       177.9        64.1963        8.39212
         178        64.2005        7.96526
       178.1        65.0404        8.03503
       178.2        66.8301         7.9297
       178.3        67.8112        8.24289
       178.4        67.8966        7.84171
       178.5        68.2577        7.56934
       178.6        68.3077        6.88031
       178.7        67.7668        6.19575
       178.8         68.051        5.99663
       178.9        68.6761        6.63915
         179        69.6053         7.9292
       179.1        70.5976        8.45625
       179.2        70.9897        8.71557
       179.3        70.8793         9.0109
       179.4        70.5046        9.27425
       179.5        70.2912        9.31891
       179.6        70.6054        9.33252
       179.7        71.2937        9.49872
       179.8        72.4246        10.6859
       179.9        72.9749        11.9878
         180        72.6861        12.1325
       180.1        71.6604        12.1584
       180.2        71.3559        12.2215
       180.3        71.4683        11.9126
       180.4        71.4041        12.3602
       180.5        70.9563        13.3226
       180.6        70.3241        14.0697
       180.7         68.953        14.5411
       180.8        67.9868        14.7851
       180.9        67.6036        14.5738
         181        67.4443         14.333
       181.1        67.6677        14.6169
       181.2        68.0225        14.9935
       181.3        68.6691        15.0514
       181.4        69.0206        15.2362
       181.5        68.6212        15.0505
       181.6        68.9544        14.3637
       181.7        69.3331        14.1576
       181.8        69.1998        14.8696
       181.9        68.2739        15.6645
         182        67.1351        16.8876
       182.1        66.5185        18.3288
       182.2        66.6635        19.1282
       182.3        66.9943        19.1322
       182.4        67.1517        19.0845
       182.5        67.7294        19.7573
       182.6        69.0942        20.7628
       182.7        70.9134        21.3532
       182.8        72.5532        21.4945
       182.9        73.2615        21.8967
         183        73.1423        21.7888
       183.1        73.3476        21.6321
       183.2        74.3169        21.8949
       183.3        76.3151        22.6695
       183.4        78.1893        22.4709
       183.5        79.2602        21.2581
       183.6         79.657        19.9652
       183.7        79.6457        19.5865
       183.8        79.7166        19.5362
       183.9        79.5681        19.3611
         184        78.9044        19.5186
       184.1        78.7143        19.3001
       184.2        78.1806        19.5297
       184.3        77.4702        19.6831
       184.4        76.6826        19.2826
       184.5        76.3299        18.6586
       184.6        76.4645        18.0323
       184.7        76.5686        17.6601
       184.8        77.0601        17.3763
       184.9        77.4002        16.7623
         185        78.0381        15.9051
       185.1         78.328        14.8009
       185.2        78.2086        13.4909
       185.3        78.3663        13.4421
       185.4        79.3999        13.1494
       185.5        80.1055        13.0568
       185.6        80.3513        13.4953
       185.7        79.8804        14.1907
       185.8        79.1072        14.6997
       185.9         78.621        14.4972
         186        78.5265        14.6233
       186.1        78.8025        14.4261
       186.2        78.7025        14.8195
       186.3        78.2028        15.6104
       186.4        78.0417        15.7348
       186.5        78.4381         15.715
       186.6        78.8954        16.0431
       186.7         79.763         16.213
       186.8        80.4507        16.1984
       186.9        80.3754        16.0098
         187        80.1624        16.6526
       187.1        80.3171        17.0753
       187.2        80.3115        17.3584
       187.3         80.312        16.5259
       187.4        80.2901        15.7251
       187.5        80.8041        15.0065
       187.6         81.415        14.0927
       187.7        81.7862        13.5245
       187.8        81.7229        13.0848
       187.9        81.8038        13.4553
         188        81.7288        13.5574
       188.1        82.3077        13.3837
       188.2        83.3008         13.108
       188.3        84.0451        12.9566
       188.4        85.7131         12.576
       188.5        86.8466        12.4172
       188.6        87.1969        13.0488
       188.7         86.552        13.7896
       188.8         85.731        14.2339
       188.9        85.5576        14.4638
         189        86.3408        14.6756
       189.1        87.1341        15.1895
       189.2        87.7979        16.7045
       189.3        87.9484        18.0444
       189.4        87.5397        18.3742
       189.5         87.716        17.8223
       189.6        88.9944        17.5982
       189.7        90.9348        17.3485
       189.8         92.666        17.4915
       189.9        93.2549        18.2465
         190        92.7195        18.5652
       190.1        92.5233        18.6088
       190.2        92.6956        18.3167
       190.3        92.8743        17.2715
       190.4        92.9603        16.1058
       190.5        92.7203        15.1594
       190.6        92.2281        15.5042
       190.7        91.8248        16.6058
       190.8        91.4309        17.7975
       190.9        91.0737        18.1674
         191        91.0517        17.8472
       191.1        90.7456        17.4117
       191.2        90.1378        17.4267
       191.3        89.3126        17.4978
       191.4        89.3969        17.6875
       191.5        89.5714        18.1083
       191.6        89.7209        17.8027
       191.7        89.4613         16.913
       191.8        89.1309        16.0496
       191.9         89.109        15.0487
         192         89.726        14.6137
       192.1        89.9683        14.4826
       192.2        89.7601        14.0421
       192.3        89.4938        13.6107
       192.4         89.392         13.417
       192.5         89.378         12.779
       192.6        89.2203        12.1942
       192.7        89.2538        12.5514
       192.8        89.2643        12.9299
       192.9         89.413        13.5224
         193        89.9729        14.4294
       193.1        90.5737        15.5422
       193.2        90.2872        15.3206
       193.3        89.6471        14.0342
       193.4        89.5036        12.1168
       193.5        89.5714        11.0015
       193.6        89.6184        10.7029
       193.7         89.531        10.4417
       193.8        89.5878        10.1227
       193.9        89.2881        9.84497
         194        89.0958        9.01824
       194.1        88.8772        8.26803
       194.2         88.931        7.81199
       194.3        89.2387        6.96965
       194.4        89.2056        6.48102
       194.5        88.6307        6.37382
       194.6        87.8245        5.69621
       194.7        86.8861        5.27803
       194.8        86.5819        5.03969
       194.9        86.8409        5.23447
         195        88.0668        5.75847
       195.1        89.7674        6.19067
       195.2        90.7883        6.57186
       195.3        90.9194        6.80961
       195.4         90.621        7.01081
       195.5        90.8758        7.38155
       195.6        91.0816        7.88864
       195.7        90.6156        8.83436
       195.8        90.3392        8.94046
       195.9        90.3493        8.88202
         196        90.1732        8.67662
       196.1        89.4099         8.7327
       196.2        89.0112        9.15374
       196.3        89.0115        9.51804
       196.4        88.3782        9.45274
       196.5        88.0182        8.91682
       196.6        87.8481         8.2744
       196.7        87.8723        7.89926
       196.8        87.9571        7.87351
       196.9        87.9579        7.71403
         197        87.8489        8.02961
       197.1        87.1219        8.71433
       197.2        86.9048        9.01088
       197.3        87.0907          8.808
       197.4        87.0511        9.14565
       197.5         87.028        9.46775
       197.6        87.6126        9.87662
       197.7        87.6557        10.1696
       197.8        88.0051        10.1646
       197.9        87.8628        10.2728
         198        88.4141         9.8383
       198.1        89.1664        8.54246
       198.2        89.5334        8.64124
       198.3        90.1336        9.37224
       198.4        90.6656        9.60773
       198.5        91.0512        9.39036
       198.6        91.5142         9.6029
       198.7        91.8468         10.366
       198.8        91.8642        10.8089
       198.9        92.0702        11.2761
         199        92.1785         11.995
       199.1        92.1592        12.0675
       199.2        92.5778        11.7089
       199.3         92.649        10.9617
       199.4        92.2763        10.0906
       199.5        91.8846        9.60889
       199.6        92.2575        9.38101
       199.7        92.0639        9.10897
       199.8        91.7113        8.66348
       199.9        91.4735        8.36323
         200        90.7032        8.23138
       200.1        90.0955        8.87412
       200.2        89.8681        9.52749
       200.3        90.2221        10.0336
       200.4        91.3343        9.90612
       200.5        91.9628        9.85259
       200.6        92.3185        10.1729
       200.7        92.1791        10.8795
       200.8        92.3856         10.871
       200.9        91.8718        10.2853
         201        91.0473        9.88384
       201.1        90.4973        9.54543
       201.2        90.1171        9.58976
       201.3        89.9872        10.1571
       201.4        90.0279        10.9745
       201.5        90.0502         11.987
       201.6        89.6075        11.9547
       201.7        89.0883        11.1019
       201.8        88.3254        10.3031
       201.9        88.2518        9.73696
         202        88.3719        9.42802
       202.1        89.1006        8.79283
       202.2        90.2752        7.75543
       202.3         91.703        6.49177
       202.4        92.8162        4.83022
       202.5        93.4528         3.9951
       202.6         93.109        3.71021
       202.7        92.5921        3.64087
       202.8        92.8342        2.82135
       202.9        93.0285         2.2413
         203        92.9328         2.1119
       203.1        92.9195        3.46089
       203.2         93.157        4.67387
       203.3         93.116        5.25542
       203.4        92.8384        5.35949
       203.5        92.2256        5.19995
       203.6        90.6313        5.10677
       203.7        89.4471        4.79466
       203.8          88.88        4.30165
       203.9         88.677        3.83726
         204         88.768        3.14532
       204.1        89.0928        2.69912
       204.2        89.4826        2.28981
       204.3        90.0136        2.48957
       204.4        90.3256        3.02632
       204.5        90.7638        3.24907
       204.6        91.1799        4.05801
       204.7        91.6693        5.11604
       204.8        92.2817        6.04394
       204.9        92.8899        6.93706
         205        93.0406        7.06706
       205.1        93.2814        6.91022
       205.2        92.9328        6.46976
       205.3        92.8585        6.80107
       205.4        93.0904        7.30227
       205.5        92.6695        7.66119
       205.6        92.1224        7.08189
       205.7        91.8555        6.42547
       205.8        91.0274        6.46172
       205.9        89.7089        6.68364
         206        88.8621        7.64335
       206.1        88.8373        8.17128
       206.2          89.32        8.48164
       206.3        89.4394        8.25242
       206.4        89.2667        7.54036
       206.5        89.2877        6.73137
       206.6        89.4113        6.87972
       206.7        89.6773        7.38594
       206.8        90.0303        7.58777
       206.9        90.4302        7.92243
         207        91.3788        8.29436
       207.1        92.2698        8.37648
       207.2        92.3942        8.42072
       207.3        92.5282        8.58993
       207.4        92.5616        9.27304
       207.5        93.3233        10.0867
       207.6        94.3038        10.9411
       207.7        95.2584         11.857
       207.8        95.9738        12.5477
       207.9        96.5521        13.0063
         208        96.2997        13.3517
       208.1        96.1261        13.4702
       208.2        96.4345         13.173
       208.3        97.3265        12.8272
       208.4         98.048        12.7909
       208.5        98.4871         12.735
       208.6        98.5155        12.0859
       208.7        98.2211        11.2559
       208.8        97.6471        10.4931
       208.9        96.9984        9.69261
         209        96.6739        9.56418
       209.1        97.2518        10.2633
       209.2        98.5444        11.4579
       209.3         99.685        12.0693
       209.4         100.02        12.0857
       209.5        99.9732        12.2466
       209.6        99.9026        12.7031
       209.7        99.8438        12.4742
       209.8        99.2528        12.3224
       209.9        99.0082        12.2833
         210        98.1631        12.0162
       210.1        97.2441        12.4896
       210.2        96.5769        13.1759
       210.3        95.7605        13.7075
       210.4        95.0875        13.7352
       210.5        94.7798        13.3694
       210.6        94.3756        13.6932
       210.7        93.9255         14.189
       210.8        93.2824        15.3135
       210.9        92.0325        16.9086
         211        91.5032        17.6085
       211.1        91.5884        17.2297
       211.2        91.8077        16.9392
       211.3        92.0809        17.0974
       211.4        92.2203        17.3581
       211.5        91.5459        17.5801
       211.6        90.5716        17.6302
       211.7        90.3362        17.0759
       211.8        91.1912        16.3284
       211.9        92.1607        15.2069
         212        93.0749        14.4781
       212.1        93.6076        13.9988
       212.2        93.5348        13.9659
       212.3        93.4705        13.8801
       212.4        93.6264        14.2088
       212.5         93.815        14.4474
       212.6         94.235        15.1996
       212.7        93.7688         16.076
       212.8        93.0778        16.5467
       212.9        92.9031        16.3399
         213        93.4539        16.3983
       213.1        93.7053        16.4892
       213.2        93.7185        17.0127
       213.3        93.6643        17.6211
       213.4        93.9648        18.0735
       213.5        94.0585        17.5509
       213.6        93.7414        16.5938
       213.7        93.2293         16.085
       213.8        93.0603        15.9405
       213.9        93.2633        16.0077
         214        93.0839        16.6306
       214.1        92.6138        16.8023
       214.2        91.5993        16.6031
       214.3        90.3772        16.1539
       214.4        89.5212        15.7379
       214.5        88.6586        15.7625
       214.6        88.2151        16.7499
       214.7        88.2414        17.4655
       214.8        88.2339         17.522
       214.9        87.2679        16.8845
         215        86.4506        16.0369
       215.1        85.6091        15.7435
       215.2        85.3807        15.2235
       215.3        86.4098        14.8731
       215.4        87.0983        14.2671
       215.5        88.0761        13.7643
       215.6        89.1659        13.4343
       215.7         89.942        12.3795
       215.8        90.6131        11.7849
       215.9        90.8194        11.8231
         216        91.1079        11.5164
       216.1        91.9685        11.6357
       216.2        92.0163        11.7279
       216.3         92.534        11.6712
       216.4        93.5513        11.3071
       216.5        94.3159        11.2839
       216.6        95.2343        11.1466
       216.7        95.3846         11.102
       216.8        95.1626         11.862
       216.9        94.8404        12.4605
         217        94.9802        12.9643
       217.1        95.4691         13.381
       217.2        96.0256         12.756
       217.3        96.8242        11.9682
       217.4        97.2331         11.639
       217.5        97.7003         11.382
       217.6        97.7773        10.6909
       217.7         98.012        11.1134
       217.8        97.8941        11.8228
       217.9        98.1235        11.4765
         218        98.1286        11.0539
       218.1        98.4326         10.425
       218.2        98.5819        10.0565
       218.3        98.3443        9.64582
       218.4        97.6295        9.99206
       218.5        96.4463        10.3653
       218.6        94.7535        10.3214
       218.7        92.7344        10.9241
       218.8        91.0574        11.6065
       218.9        90.4759         11.695
         219        90.4248        11.2299
       219.1        90.5592        11.4022
       219.2        90.0435        12.1621
       219.3        89.3668        12.8952
       219.4        88.2147        14.6205
       219.5        87.4492        15.5856
       219.6        87.7585        15.8828
       219.7        88.9059        15.7774
       219.8        89.4504        15.0013
       219.9        90.0836        14.8247
         220        90.3611        14.8293
       220.1        90.5328        15.2291
       220.2        90.7847        16.1293
       220.3        90.5542        16.7285
       220.4        90.5283        16.3597
       220.5        91.0144        16.0527
       220.6         91.704         16.478
       220.7        91.6405        16.6628
       220.8        91.4338        17.3028
       220.9        91.1755        18.3633
         221        91.4183        19.5347
       221.1        91.6108        20.8531
       221.2        91.6133        21.5215
       221.3        91.4289        21.9564
       221.4        91.6054        22.6105
       221.5        91.7206        23.2902
       221.6        91.1463        24.1351
       221.7        90.0118        24.5449
       221.8        88.8495        24.5378
       221.9        87.7222        24.0843
         222        86.7092         23.556
       222.1        86.1608        22.6019
       222.2        85.4728        21.8554
       222.3        84.6007        21.2206
       222.4        84.2914         20.709
       222.5        84.8446        20.4789
       222.6        85.1418        20.0264
       222.7        85.4385        19.2791
       222.8        86.0342        18.4736
       222.9        86.5709        17.8158
         223        87.4957        17.2766
       223.1        88.1125        17.0342
       223.2        88.5935        16.7001
       223.3        88.6825        16.3961
       223.4        89.0316        15.7903
       223.5        89.5694         15.066
       223.6        89.8661         15.143
       223.7        89.6107        15.5107
       223.8        89.3161        15.8913
       223.9        89.1674        16.2006
         224        89.5199        16.4928
       224.1        89.4664        16.4843
       224.2        89.1069        16.6254
       224.3        88.5451        16.9517
       224.4        88.3479        17.7348
       224.5        87.9531        17.7787
       224.6        87.6626        17.1128
       224.7        87.3155        16.2598
       224.8         87.209        15.5945
       224.9        87.3557        15.3369
         225        87.5809        14.8992
       225.1        86.8108         13.893
       225.2        85.8176        13.4227
       225.3        84.8655         13.022
       225.4        84.6776        12.2388
       225.5        84.8285        11.2454
       225.6        85.3395        10.7091
       225.7        85.6138        10.0933
       225.8         85.744        9.91159
       225.9        85.5471         8.8716
         226        85.1285        8.02337
       226.1        84.5289        7.68755
       226.2        84.8416         7.5128
       226.3        85.2545        6.83459
       226.4        85.3054        6.68193
       226.5        85.9658        6.77189
       226.6        86.6891        6.65694
       226.7        87.1684        7.07875
       226.8        87.4527        7.50551
       226.9        87.1804        6.82554
         227        87.1483         6.1772
       227.1        87.3738        5.67732
       227.2        87.6294        5.77753
       227.3        87.7044        6.05211
       227.4        88.4366        5.88504
       227.5        88.9745        5.27779
       227.6        89.0526        5.09464
       227.7        89.3983        4.49105
       227.8        90.1543        4.12332
       227.9        90.7004        3.69036
         228        91.1217        4.00146
       228.1        91.6078        4.12931
       228.2        91.4767        3.81739
       228.3         91.437        3.41472
       228.4        91.8255        3.79984
       228.5         92.363        4.56887
       228.6        92.5667        5.78115
       228.7        92.0192        6.06682
       228.8        90.9929        5.78667
       228.9         90.287        5.29958
         229        89.9067         5.0943
       229.1        90.0103        5.04613
       229.2        90.0721        5.52366
       229.3        89.9787        6.72338
       229.4        89.7328        7.65808
       229.5        88.7856        7.72872
       229.6        88.5639        7.26006
       229.7        88.8508        7.07536
       229.8        90.0998        7.01777
       229.9        91.4554        7.14174
         230        92.5653        7.71297
       230.1        93.5759        8.10744
       230.2        93.7473        8.25732
       230.3        94.1662        7.92209
       230.4         94.597        7.64509
       230.5        94.6738        8.22369
       230.6        94.9423        9.02807
       230.7        95.2657        9.05157
       230.8        95.4215        9.23754
       230.9        94.9481        9.24332
         231        94.5518        9.29354
       231.1        93.6747         8.8881
       231.2        92.9619        9.07397
       231.3        92.0836        9.73402
       231.4         91.611        10.5457
       231.5        91.2924        11.4905
       231.6        91.4441        12.3614
       231.7        91.1999        11.7198
       231.8        91.0431        10.0321
       231.9        91.0094        8.55809
         232        90.6041        7.92333
       232.1        90.7027        8.38881
       232.2        90.8794        9.41222
       232.3        89.6289         10.951
       232.4        89.0179        11.4563
       232.5        89.2589        10.9093
       232.6         89.672        10.8975
       232.7        90.5347        11.0632
       232.8        91.2659        10.9832
       232.9        91.9794        10.8462
         233          92.37        10.3631
       233.1        92.2368        10.8082
       233.2        91.9689        12.0599
       233.3        91.0178        13.0676
       233.4        89.8803        13.9642
       233.5        89.4194        13.7513
       233.6        89.1075        13.0623
       233.7        89.1071        13.5253
       233.8        89.3284        14.1679
       233.9        89.3503         14.833
         234        89.0272        15.2187
       234.1        88.8147        15.6867
       234.2        88.4751        15.8011
       234.3        88.1123         15.759
       234.4        88.3425         16.025
       234.5        88.6705        16.1937
       234.6        88.8864        17.0755
       234.7        89.3086        17.8059
       234.8        89.5179        18.1968
       234.9         89.974        17.7398
         235        90.6848         16.446
       235.1        91.5108        15.0961
       235.2        91.8276         14.256
       235.3        92.5657        13.3391
       235.4        93.1654        12.4564
       235.5        93.6168        11.3065
       235.6        94.3717        10.4485
       235.7        94.3354        9.02748
       235.8        93.9978        7.86326
       235.9        94.6273        6.57287
         236         95.483        5.51754
       236.1         96.122        4.41579
       236.2        96.6697        3.43778
       236.3        97.2693        3.19932
       236.4        97.7597        2.56405
       236.5        98.0551        2.72737
       236.6        97.8411        4.07483
       236.7        98.1928        4.84964
       236.8        98.7729        5.05716
       236.9        99.0908        5.05131
         237        99.0536        5.31482
       237.1         98.262        5.67782
       237.2        98.0073        5.53179
       237.3        98.0325        5.30469
       237.4        97.5826        5.32638
       237.5        97.6396        4.88264
       237.6        98.1863        5.34449
       237.7        98.8013        5.83394
       237.8        99.9339        5.67859
       237.9        100.473         5.2953
         238        100.856        5.37821
       238.1        101.213        5.92445
       238.2        101.458        6.63989
       238.3        101.884        7.35005
       238.4        102.854         8.3679
       238.5        103.473        8.89332
       238.6        102.936        8.87225
       238.7        101.973        8.04432
       238.8        101.358        7.42171
       238.9        101.055        7.20098
         239        100.355         8.3062
       239.1        100.039        10.1816
       239.2        100.091        11.6534
       239.3        99.8059        11.9592
       239.4        99.5442        11.8188
       239.5        99.3851        11.1209
       239.6        99.3684        10.7404
       239.7        99.7312        11.2596
       239.8        100.283        12.3754
       239.9        100.132        13.5032
         240        100.173        13.8846
       240.1        100.655        14.3156
       240.2        100.612        15.0791
       240.3         100.97        15.2593
       240.4         101.55        15.4817
       240.5        102.803        15.7267
       240.6        104.881        15.7916
       240.7        106.109        15.7592
       240.8        106.256        15.9863
       240.9        106.526        15.7358
         241        107.452        15.6151
       241.1        108.562        15.6478
       241.2        109.666        15.0607
       241.3        110.866        14.5797
       241.4        111.361        14.3727
       241.5        111.335        14.0584
       241.6        111.086        13.9107
       241.7        111.445         14.538
       241.8        112.692        14.3802
       241.9        113.869        14.1859
         242         114.97        14.0806
       242.1        115.884        14.0895
       242.2        115.967        13.5362
       242.3        115.993        12.9584
       242.4        115.354        12.5937
       242.5        114.463        12.9301
       242.6        113.943         13.649
       242.7        113.801        14.2663
       242.8        113.841        14.6513
       242.9         113.84        14.9837
         243        113.828        15.3446
       243.1        113.839         15.242
       243.2         113.82        14.4262
       243.3        114.454        13.7657
       243.4        114.445         13.618
       243.5        113.688        13.6008
       243.6        113.327        12.7518
       243.7        113.486        11.7805
       243.8        113.474        10.8655
       243.9        113.202        9.99817
         244        112.489        9.91156
       244.1        112.143        10.1677
       244.2        112.501        11.1405
       244.3        112.754        12.2543
       244.4         113.22        13.0495
       244.5        114.096        13.8857
       244.6        114.441        14.5895
       244.7         114.31        14.5774
       244.8         114.07        14.1815
       244.9        113.917        13.8131
         245        114.256        13.5057
       245.1        114.741          13.56
       245.2        114.751         13.659
       245.3         114.92        14.0566
       245.4        115.994        14.5656
       245.5        117.353        15.1352
       245.6        117.528        15.7443
       245.7        117.169        15.8742
       245.8        116.695        15.8734
       245.9        117.039        16.0216
         246        117.368         16.143
       246.1        117.472        16.1711
       246.2        116.575        16.3612
       246.3        115.731        16.3731
       246.4        114.381        15.8088
       246.5        113.206        15.3797
       246.6        112.463        14.8338
       246.7        111.724        14.1212
       246.8        110.935        13.6001
       246.9         110.23        13.4036
         247        108.902         12.186
       247.1        107.583        11.4235
       247.2        106.621        10.5213
       247.3        105.341        10.4032
       247.4        104.336        10.8478
       247.5          103.7        11.6886
       247.6        103.697        12.7534
       247.7        103.803        13.4977
       247.8        103.423        14.1481
       247.9        103.129        14.1976
         248         102.82        15.2473
       248.1        101.973        16.7692
       248.2        101.037         18.148
       248.3        99.6981         18.575
       248.4        98.9758        18.4633
       248.5        99.3424        18.2764
       248.6        99.7652        18.5012
       248.7        99.2922        18.9769
       248.8        98.7455        19.3669
       248.9        98.7164         20.256
         249        98.6933        20.9251
       249.1        98.7532        20.9258
       249.2        99.3034        20.8261
       249.3        99.2694        21.5286
       249.4        99.5991        22.5338
       249.5        99.8716         23.646
       249.6        99.6798        24.4618
       249.7        99.6946        25.3959
       249.8        100.024         25.642
       249.9        100.138        25.3618
         250         100.16        25.5328
       250.1        99.9303        25.0065
       250.2        100.157        24.1292
       250.3        100.212        23.1323
       250.4        100.075        22.3565
       250.5        99.3945        20.8316
       250.6         98.856         19.492
       250.7        98.5559        18.8359
       250.8        98.9762        18.1317
       250.9        100.248        17.6387
         251        101.337        16.9077
       251.1        102.174        15.5429
       251.2        102.406        13.8899
       251.3        101.589        12.4235
       251.4        101.271        11.4873
       251.5        100.894        10.8142
       251.6        101.194        10.1971
       251.7         101.03        9.03723
       251.8        100.676        8.23803
       251.9        100.684        7.63888
         252        100.681        7.21454
       252.1        100.992        6.99911
       252.2          101.5        6.58263
       252.3        102.557        5.89704
       252.4        103.893        5.33159
       252.5        104.769        4.66444
       252.6        105.377        3.90455
       252.7        105.519         3.1508
       252.8        105.277        3.32897
       252.9        105.247        3.77948
         253        105.497        3.92885
       253.1        106.047        3.80597
       253.2        106.315        3.05177
       253.3        106.133        3.12268
       253.4        105.831        4.59986
       253.5          105.7        5.46404
       253.6        105.714        5.85718
       253.7        105.568        7.12532
       253.8        106.037        9.05943
       253.9        106.246        10.7946
         254        106.551         11.276
       254.1        106.514        11.3571
       254.2        106.652        11.5755
       254.3        107.263         11.754
       254.4        107.787        12.2919
       254.5        108.341        13.0759
       254.6        108.706         13.567
       254.7        108.943        13.7692
       254.8        108.791        13.7347
       254.9        108.585        13.7605
         255        109.112        13.6141
       255.1        109.213        13.3405
       255.2        109.582        13.7107
       255.3        110.412        14.1153
       255.4         111.28        14.3124
       255.5        112.089        14.6967
       255.6        113.091        14.7551
       255.7        114.152        14.5347
       255.8        114.767        14.8715
       255.9        115.714        15.3021
         256        115.974        16.3287
       256.1        116.289        17.1895
       256.2        116.421        18.0295
       256.3        116.464        18.2774
       256.4        116.158        18.4918
       256.5        115.925        19.0997
       256.6        116.188         20.136
       256.7        116.016        20.9402
       256.8        115.774        20.7753
       256.9        115.877        20.6483
         257        116.085        20.7849
       257.1        116.611        21.2073
       257.2        117.308        22.0225
       257.3        117.827        22.7974
       257.4        118.744        22.4444
       257.5          119.7        21.1706
       257.6          120.4        20.3047
       257.7        120.993        20.3305
       257.8        120.928        21.2658
       257.9        120.936        21.4084
         258        121.253        20.7782
       258.1        121.917        20.0516
       258.2        122.445         19.438
       258.3        122.408        18.7954
       258.4        122.692         18.902
       258.5        122.825        19.2617
       258.6         122.62         19.228
       258.7        122.032         19.005
       258.8        121.147        18.5085
       258.9        119.929        17.9641
         259         119.07        17.6806
       259.1        118.677        17.0563
       259.2        118.999        15.8623
       259.3        119.313        15.1925
       259.4        119.499        14.6789
       259.5        119.657        14.0285
       259.6        119.389        14.0384
       259.7        118.428        14.3475
       259.8        117.648        14.1155
       259.9        117.573        13.1417
         260        118.134        12.3768
       260.1        117.848        11.7767
       260.2        116.542        11.6349
       260.3        115.714        11.6166
       260.4        115.386        11.9792
       260.5        115.426        12.5347
       260.6        115.796        12.7457
       260.7        116.373        12.8312
       260.8        116.791        12.5549
       260.9        116.928        11.4917
         261        116.753        10.7576
       261.1        116.923        10.5923
       261.2        117.239        10.8081
       261.3        117.298        10.8526
       261.4        117.335        10.1902
       261.5        116.818        9.14765
       261.6        115.467        8.70442
       261.7        114.528        8.40411
       261.8        113.728        8.87533
       261.9        113.348        9.03577
         262         112.95        9.06686
       262.1        112.976        9.20525
       262.2        113.335        9.20112
       262.3        113.568        8.24151
       262.4        113.785         7.1911
       262.5          114.2        6.93463
       262.6        114.973        7.13094
       262.7        114.849        7.22485
       262.8        114.326        7.18569
       262.9        113.919        7.29221
         263        113.438        7.19264
       263.1        112.957        6.93713
       263.2        113.249        7.13108
       263.3        113.406        7.45245
       263.4        113.975        7.75559
       263.5         114.41          7.966
       263.6        114.623        7.89829
       263.7         114.78        7.96531
       263.8         115.13        7.55591
       263.9        114.971        6.95756
         264        114.334        6.58711
       264.1        113.646        6.82798
       264.2        113.953        7.23881
       264.3        114.523        7.46061
       264.4        115.087        7.38156
       264.5        115.631        6.48443
       264.6          115.6        5.82461
       264.7          115.5        5.58449
       264.8        116.081        5.34798
       264.9        116.626        5.21044
         265        116.358        5.63844
       265.1        115.858         5.6333
       265.2        115.653        5.63027
       265.3        115.777        5.64971
       265.4        116.077        5.44587
       265.5        116.625        5.28394
       265.6        117.553        5.56957
       265.7        117.876        6.09363
       265.8        117.819        6.73795
       265.9        117.889        6.84645
         266        118.235         6.8984
       266.1        119.236        6.95216
       266.2        120.362        7.27159
       266.3        121.174        6.68856
       266.4         121.23        6.33162
       266.5        120.636         5.5074
       266.6         120.48        4.79172
       266.7        120.423        5.17419
       266.8        121.223        5.73691
       266.9        122.257        6.38474
         267        123.231        6.39909
       267.1        123.323        6.80429
       267.2        123.207        6.62924
       267.3        123.008        7.22037
       267.4        122.301        8.40473
       267.5        121.724        9.71362
       267.6        121.604        10.5633
       267.7        120.981        10.9309
       267.8        120.478        11.0423
       267.9         120.31        11.3154
         268         120.23        11.5155
       268.1        119.619        12.0284
       268.2        119.022        12.9255
       268.3        119.018        13.5531
       268.4        118.905        13.8656
       268.5        118.972        13.1604
       268.6        118.897        13.1365
       268.7        118.542        13.3782
       268.8        118.344        13.1798
       268.9        117.026        12.5267
         269        115.386        12.0598
       269.1        114.399           11.7
       269.2        113.591        11.6083
       269.3        112.376        11.5779
       269.4        111.596        11.5897
       269.5        110.376        11.4926
       269.6        108.996        12.2332
       269.7        107.792        13.1709
       269.8        107.399        14.0512
       269.9         107.41        13.7979
         270        107.381        13.1007
       270.1        107.416        12.8862
       270.2        107.223        12.5131
       270.3        106.492        11.8387
       270.4        106.259        11.4371
       270.5        105.892         11.361
       270.6        105.638        11.3028
       270.7        105.819        11.1283
       270.8        105.591        10.7398
       270.9        105.416        10.2029
         271        105.686        9.63011
       271.1        106.367        9.63937
       271.2        107.037        9.88549
       271.3        107.609        10.1664
       271.4        107.929        10.7315
       271.5        108.122        10.7235
       271.6        108.894        10.3342
       271.7        109.976        9.96107
       271.8        110.849         9.8432
       271.9        111.712        9.45273
         272        112.106        9.50875
       272.1        112.897        9.56847
       272.2        113.859        9.17235
       272.3        114.814        9.52189
       272.4        115.965        9.70081
       272.5        116.977        10.1851
       272.6        117.917        10.5499
       272.7        119.036        10.8434
       272.8         120.01        10.6327
       272.9         121.17        10.4692
         273        122.446        10.6547
       273.1        123.336        11.5241
       273.2        123.324        12.2558
       273.3        123.302        12.3215
       273.4        122.765        13.0227
       273.5        122.984        13.9961
       273.6        123.638        14.2774
       273.7        123.676        14.4882
       273.8        123.507        14.7846
       273.9        123.508        15.5465
         274        124.221        16.4247
       274.1        125.357        16.6806
       274.2        126.179        16.5964
       274.3        126.601        16.4354
       274.4        126.919        16.9785
       274.5        127.388        16.9864
       274.6        127.155         16.704
       274.7        126.352        16.0219
       274.8        125.698        15.2052
       274.9        124.924        14.8063
         275        124.343        14.3987
       275.1        123.899        13.9504
       275.2        122.971        13.5222
       275.3        121.672        13.3797
       275.4        119.995        13.6421
       275.5        119.109        14.2378
       275.6        118.536        14.7102
       275.7        118.309        15.5522
       275.8        118.466         16.747
       275.9        117.946        17.7263
         276        117.228        17.9724
       276.1        116.957         17.857
       276.2        116.503        17.7903
       276.3        115.935        17.6507
       276.4        116.404        17.3706
       276.5        117.264        17.6257
       276.6        117.285        18.0841
       276.7        116.862        18.1034
       276.8        116.853        18.4098
       276.9        116.743        18.6973
         277         116.71        18.7613
       277.1        116.832         18.947
       277.2        117.105        19.1396
       277.3         117.78        19.1055
       277.4        117.501        18.9347
       277.5        117.365        18.3211
       277.6         117.45        17.2979
       277.7        117.326        15.9213
       277.8        116.936         14.077
       277.9        117.407        12.9292
         278        118.536        11.9726
       278.1        119.457        11.2449
       278.2        119.885        10.5983
       278.3        119.584        9.89361
       278.4        119.921        9.69459
       278.5        120.689         9.5837
       278.6        121.693        9.05437
       278.7        122.889        8.66626
       278.8        123.824         8.6077
       278.9        123.571        8.97976
         279        122.755        9.97296
       279.1        122.228        10.4333
       279.2         122.81        10.2471
       279.3        123.579        9.85291
       279.4        124.142        9.87839
       279.5        124.553        10.1053
       279.6        124.863        10.7796
       279.7        124.525        11.2974
       279.8        123.947        11.3357
       279.9        123.313        10.8098
         280        123.725        10.4456
       280.1        124.615         10.917
       280.2        124.596        11.7917
       280.3        123.753        13.4154
       280.4        122.638        14.2079
       280.5        121.326        14.9185
       280.6        120.416        15.5809
       280.7         119.91        16.2373
       280.8        119.802        16.6806
       280.9        119.668        17.5186
         281         119.76        18.4719
       281.1        120.287        19.2364
       281.2        120.197        19.2285
       281.3        120.091        18.4993
       281.4         119.96        17.9035
       281.5        119.765        17.7771
       281.6        119.623        17.7332
       281.7        119.355        17.9304
       281.8        119.105         18.358
       281.9        118.595        19.0421
         282        117.339        19.6654
       282.1        116.147        19.5269
       282.2        116.143        18.8534
       282.3         117.18        18.5873
       282.4        117.741        19.0013
       282.5        118.149        19.4817
       282.6        117.762        19.9825
       282.7        116.961        20.9095
       282.8        115.936        21.1799
       282.9        115.053         20.886
         283        115.062        20.3289
       283.1        115.688        19.6807
       283.2        115.766        19.4871
       283.3        116.323         20.127
       283.4        116.206        21.2048
       283.5          115.7        22.6744
       283.6        115.087        23.7632
       283.7        114.216        24.0193
       283.8        113.503        24.0976
       283.9        112.795        24.3457
         284        112.564        24.6351
       284.1        112.471        25.5348
       284.2        111.686        26.6713
       284.3        110.919        27.4162
       284.4        110.224        26.9249
       284.5         109.99        26.1584
       284.6         109.75        24.5675
       284.7        109.761        22.8652
       284.8        110.255        21.5993
       284.9        110.194         21.338
         285        110.591        21.2298
       285.1        111.435        20.6337
       285.2        112.179        20.0693
       285.3        113.088        19.6675
       285.4        113.695        19.0453
       285.5         114.16        19.0255
       285.6        114.223        19.0768
       285.7        114.433         18.652
       285.8        113.412        18.2249
       285.9        112.409        17.6405
         286        111.797         17.196
       286.1        111.915        17.2412
       286.2        112.612         17.028
       286.3        113.345        16.9605
       286.4        113.996        17.8956
       286.5         114.39         18.269
       286.6        114.517        18.6594
       286.7        114.999        19.0295
       286.8        115.238        19.0275
       286.9          115.4        19.1892
         287        115.902        19.5002
       287.1        116.255         19.711
       287.2        116.092        20.1043
       287.3        115.637        19.6446
       287.4        115.148        19.4107
       287.5        115.346        19.3987
       287.6        115.806        18.8891
       287.7        116.548        17.7416
       287.8        116.578        16.3007
       287.9        116.698        14.8359
         288        118.234        13.6119
       288.1        119.514        12.5675
       288.2        119.406        12.0125
       288.3         118.85        11.2908
       288.4        118.773        10.8981
       288.5        118.372        10.5081
       288.6         117.92        10.4027
       288.7        117.833        10.0001
       288.8        118.083        10.3192
       288.9        118.233        10.3832
         289         118.48        10.9938
       289.1        118.566        11.4539
       289.2         118.66        11.7784
       289.3        118.125        12.0061
       289.4        117.373        12.2259
       289.5        117.192        12.6534
       289.6        117.563        13.6542
       289.7        118.171        14.6338
       289.8        118.922         15.412
       289.9        118.752        16.0301
         290        118.341        16.8345
       290.1        117.851        16.7413
       290.2         117.58        16.4453
       290.3        117.203        16.0573
       290.4         116.54         16.208
       290.5         116.59        16.1218
       290.6        117.105        16.0938
       290.7         117.52        16.0904
       290.8        117.879        15.9549
       290.9        118.376        15.6152
         291        118.976        14.7653
       291.1        119.581        13.9469
       291.2        120.061        13.1638
       291.3         119.95        13.5375
       291.4        120.068         14.334
       291.5        120.791        14.4543
       291.6        121.879        14.6345
       291.7        122.953        14.7824
       291.8        123.525        14.4222
       291.9        124.233        13.6484
         292        125.167        13.1331
       292.1        126.445        13.0847
       292.2        127.481        13.8151
       292.3        127.966        14.7035
       292.4        127.688         15.495
       292.5        127.656        15.7374
       292.6        127.955        15.9421
       292.7        129.342        16.1324
       292.8        130.513        15.2887
       292.9         130.96        13.6804
         293        131.001        12.6326
       293.1        130.684        12.3981
       293.2        130.271        12.6902
       293.3        129.958        12.7769
       293.4        129.979        12.4876
       293.5        130.251        12.0082
       293.6        130.157        11.4428
       293.7        130.375        10.7618
       293.8        129.823        10.2524
       293.9        129.286        9.90028
         294        129.714        9.78341
       294.1        129.773        9.69602
       294.2        129.098        9.25703
       294.3        128.017        8.55462
       294.4        126.816        8.36422
       294.5        126.763        8.39253
       294.6        127.336        8.79081
       294.7        128.257        9.42495
       294.8        129.131        10.0163
       294.9        129.113        9.90838
         295        128.809        9.28928
       295.1         128.36        8.97567
       295.2        127.826        8.70522
       295.3         127.71         7.6791
       295.4        128.077        6.93212
       295.5        128.938        6.46005
       295.6        129.967        6.86454
       295.7        129.962        7.51668
       295.8        129.988        7.90204
       295.9        131.019        8.21002
         296        132.204        8.46845
       296.1          132.9        8.66092
       296.2        132.999         9.8303
       296.3        132.541        11.2623
       296.4        132.294        12.4352
       296.5        132.415        12.9736
       296.6        133.549        13.4942
       296.7         134.27        13.8559
       296.8         133.73         14.132
       296.9        133.091        14.6355
         297        133.085         15.104
       297.1        133.478        15.3278
       297.2        133.972        15.6782
       297.3        133.737        16.1341
       297.4        132.992        15.8959
       297.5        132.715        15.5092
       297.6        131.975        15.2812
       297.7        131.796        14.8772
       297.8        132.453        14.5262
       297.9        132.317        14.6364
         298          131.7        14.7377
       298.1         130.77        14.6633
       298.2        129.783        14.6177
       298.3        129.301        14.7885
       298.4        128.423        14.9049
       298.5        127.122        15.2942
       298.6        125.715        15.1979
       298.7        125.669        14.8494
       298.8        126.015        14.9918
       298.9        125.694        15.0362
         299        125.209        14.6843
       299.1        124.147        14.0707
       299.2        122.894        13.7432
       299.3        121.929        14.0857
       299.4         121.98        14.1271
       299.5        122.164        14.8927
       299.6        122.621        15.5296
       299.7        123.251        16.5495
       299.8        123.442        17.4441
       299.9        123.498        18.7192
         300        124.182        19.6348
       300.1        124.541        19.8907
       300.2        125.167        19.9991
       300.3        126.035        20.8101
       300.4        126.667        21.5498
       300.5        126.686        21.9305
       300.6        126.403        22.1333
       300.7        126.496        22.6406
       300.8        127.076        24.1095
       300.9        127.836        24.9611
         301        128.267        24.9628
       301.1        129.049        24.4713
       301.2        130.137        24.1502
       301.3        131.546        23.9442
       301.4        132.211        23.3624
       301.5        133.342        22.3197
       301.6        134.406        21.4797
       301.7        134.816        20.6357
       301.8        135.498        19.4916
       301.9        135.973        18.6288
         302        136.602         18.242
       302.1         137.05        17.2452
       302.2         136.77        15.7267
       302.3        136.051         14.828
       302.4        135.683        14.6425
       302.5          135.4        14.4564
       302.6         135.85        14.6189
       302.7         136.84        14.4137
       302.8        138.168        13.4039
       302.9        139.351        12.6511
         303        139.257        12.7384
       303.1        138.487         13.014
       303.2         137.78        13.1997
       303.3        137.921        13.1353
       303.4        137.555        13.1687
       303.5          137.1        12.8067
       303.6        137.083        12.4316
       303.7        136.045        11.9713
       303.8        134.968        12.4272
       303.9         133.66        12.9576
         304        132.606         12.594
       304.1        132.161        12.0062
       304.2        131.737        11.6691
       304.3        131.543        11.2499
       304.4         131.65        10.8953
       304.5        131.731        12.1331
       304.6        132.122        13.7607
       304.7        132.528        15.4777
       304.8        132.459        16.7401
       304.9        132.659        17.2804
         305        132.718        18.0414
       305.1        132.946        18.3829
       305.2        132.666        18.5238
       305.3        133.215        19.3134
       305.4        134.197        19.3227
       305.5        134.857        18.5521
       305.6        135.339        17.8197
       305.7        135.623        16.7391
       305.8        135.534        15.5938
       305.9        135.476        14.9281
         306        135.474        14.7887
       306.1         135.28        14.9078
       306.2        135.512        14.8302
       306.3        135.972        14.0108
       306.4        136.411        12.9365
       306.5        136.451        12.3374
       306.6        136.536        12.2893
       306.7        136.608        13.2877
       306.8         136.22        14.8852
       306.9        135.622        16.0539
         307        135.762        16.2395
       307.1        136.489        15.7707
       307.2        137.015        15.5382
       307.3        137.084        15.7015
       307.4        136.498        16.2198
       307.5        136.316        17.1817
       307.6        136.141        19.0863
       307.7        136.855        21.0937
       307.8        137.783        22.4223
       307.9        138.614        23.4387
         308         139.41         23.502
       308.1        140.075        23.0158
       308.2        140.811        22.6071
       308.3        141.749        22.3542
       308.4        142.186        22.3936
       308.5         142.44        23.3066
       308.6        142.727        24.4463
       308.7        142.824        24.6738
       308.8        142.452        24.8025
       308.9         141.95        24.9073
         309        141.384         24.926
       309.1        141.252        25.5115
       309.2        141.045        25.9588
       309.3        140.716        26.2781
       309.4        140.565        27.1312
       309.5        140.601        27.5921
       309.6        140.834        27.6496
       309.7        140.935        27.4242
       309.8        141.414        27.0303
       309.9        142.099        26.5022
         310        142.293        25.9327
       310.1        142.281        25.9628
       310.2        141.805        25.9416
       310.3        140.837        25.7057
       310.4        140.011        25.5502
       310.5         139.66        25.6326
       310.6         139.28        25.4632
       310.7        138.748        24.9428
       310.8        138.295        24.2842
       310.9        137.772        22.9972
         311        137.524        22.2118
       311.1        137.362        21.6503
       311.2        137.527        21.4234
       311.3         137.19        21.5575
       311.4        136.441        22.1459
       311.5        135.051        22.1986
       311.6        134.705        21.3709
       311.7        135.093        20.0069
       311.8          135.7         19.006
       311.9        135.415        18.5194
         312        134.245        17.9514
       312.1        133.686        17.3845
       312.2        133.458        16.9411
       312.3        132.711        16.0326
       312.4        132.662        15.3289
       312.5        132.592        14.9899
       312.6        132.361        14.7342
       312.7        132.144        14.4596
       312.8        132.113        13.8613
       312.9        132.369        13.1944
         313        132.153        13.0766
       313.1        131.737         12.798
       313.2        130.481        12.4969
       313.3        128.456        12.7326
       313.4        126.852        13.7181
       313.5        126.068        15.1103
       313.6        125.724        16.4747
       313.7        125.012         17.356
       313.8        124.135        17.8352
       313.9        123.619        17.9917
         314        123.271        17.8856
       314.1        123.535        18.0158
       314.2        124.013        18.3771
       314.3         123.98        18.6959
       314.4         124.34        18.8869
       314.5        124.101        18.8581
       314.6        124.063        19.2128
       314.7         124.98        18.8973
       314.8        125.876        19.0059
       314.9        126.285        19.8489
         315        126.653        20.6333
       315.1        126.593        21.4118
       315.2         126.41        21.9371
       315.3        126.573        22.5146
       315.4        126.575        21.9008
       315.5        126.516        20.6134
       315.6        125.718        19.4634
       315.7        124.917        19.5685
       315.8        124.116        20.3606
       315.9        123.198        20.7237
         316        122.661         20.653
       316.1        122.281        20.2863
       316.2        122.862         20.555
       316.3        123.712        20.9944
       316.4        123.581        21.0418
       316.5        123.024        21.4115
       316.6        122.648        21.9512
       316.7        122.494        21.5101
       316.8        121.955         21.012
       316.9        121.291        20.4029
         317        121.288         20.117
       317.1        121.625        19.9806
       317.2        121.487        20.3365
       317.3        121.397        20.5214
       317.4        122.144        20.2521
       317.5        123.353        20.0829
       317.6        124.704        19.6283
       317.7         125.83        19.6232
       317.8        126.443        20.4095
       317.9        127.584        21.0952
         318        129.456        21.7956
       318.1        130.861        21.7903
       318.2        132.323        21.2047
       318.3         133.27        20.3511
       318.4        133.732        19.8797
       318.5        133.745         19.837
       318.6         134.12        19.9994
       318.7        134.023        19.9116
       318.8         133.76        20.2718
       318.9        133.827        20.9283
         319        134.275        22.1641
       319.1        134.458        23.0127
       319.2        134.509        23.8003
       319.3        134.539        24.3792
       319.4         134.49        24.8519
       319.5        133.957        25.0757
       319.6        133.555        25.6297
       319.7        133.925         26.122
       319.8        134.621        26.5239
       319.9        134.786        26.4388
         320        134.048        26.0893
       320.1        133.162        26.3148
       320.2        132.911        25.9826
       320.3        133.524        25.6048
       320.4        134.483        25.2682
       320.5         134.32        25.3107
       320.6        133.666        25.3008
       320.7        132.953        25.9636
       320.8        132.546        26.1966
       320.9        132.553        26.4449
         321        132.768        26.5089
       321.1        132.658        26.1131
       321.2        131.935         25.599
       321.3         131.72        25.6491
       321.4        132.309        25.5836
       321.5        132.935        25.8464
       321.6        133.203        26.5782
       321.7        132.603        26.9176
       321.8        132.117        27.0387
       321.9        132.344        26.3438
         322        133.671        25.4751
       322.1        134.989        24.4839
       322.2        136.045        23.3963
       322.3        137.137        23.0252
       322.4        137.759        23.4558
       322.5        138.322        23.8647
       322.6        138.445        23.8331
       322.7        138.529        23.5204
       322.8        138.846        22.7673
       322.9        139.893        21.4621
         323        141.771        20.1368
       323.1        143.452        19.1031
       323.2        145.036        18.7977
       323.3        145.403        18.6028
       323.4        145.486        18.4371
       323.5        145.134         18.679
       323.6        144.949        18.2726
       323.7        144.648        18.3051
       323.8        144.796        18.5301
       323.9        145.583        18.6699
         324        146.266        18.9771
       324.1        146.245         19.632
       324.2        145.509         20.257
       324.3        145.262        21.0302
       324.4        145.219        21.5135
       324.5         146.21        21.6816
       324.6        146.506        22.1975
       324.7        146.347        22.5089
       324.8        145.513        22.5444
       324.9        144.339        23.1005
         325        142.856        23.6199
       325.1        141.829        23.9393
       325.2        141.058        23.7703
       325.3         140.63        23.9704
       325.4        140.743        24.7029
       325.5        140.956        26.2694
       325.6        140.863        27.5448
       325.7        140.949        28.6094
       325.8          140.8        28.5277
       325.9        139.724        28.1337
         326        139.011        28.0033
       326.1        138.413        27.9635
       326.2        138.567        27.9361
       326.3        139.123         27.544
       326.4        139.573        27.1542
       326.5        139.528        26.7555
       326.6        139.301        26.0822
       326.7        138.644        25.6986
       326.8        137.851        25.7152
       326.9        137.596        26.0904
         327        137.999        26.1322
       327.1        138.285        26.2007
       327.2         138.41        26.0479
       327.3        137.973        26.4139
       327.4        137.622        27.4004
       327.5          137.5        28.2131
       327.6         137.41        29.3662
       327.7        137.422        29.8298
       327.8        137.342        28.9828
       327.9        137.182        27.8318
         328        137.832        27.4995
       328.1         138.62        27.1563
       328.2        139.243        27.3685
       328.3        139.849        27.6479
       328.4        140.609        27.7109
       328.5        141.513        27.6815
       328.6        141.968         27.328
       328.7        141.962        26.5715
       328.8         141.69        26.0223
       328.9        141.889        25.9241
         329        142.048        25.8197
       329.1         141.86        25.7079
       329.2        141.325        25.3089
       329.3        141.293        24.7867
       329.4        141.069        24.2016
       329.5        140.806        23.5546
       329.6        140.893        23.1476
       329.7        140.881         23.212
       329.8        141.433        23.1374
       329.9        141.693        22.6748
         330        142.131        22.0337
       330.1        142.376        21.8073
       330.2        143.322        21.4108
       330.3        144.255        21.3746
       330.4        144.516         21.466
       330.5        143.881        21.3651
       330.6        143.711        21.3733
       330.7        143.453         20.957
       330.8        143.359        21.1768
       330.9        143.863         21.667
         331        144.424        21.5559
       331.1        144.032         21.478
       331.2        143.654        21.0208
       331.3        143.125        20.4162
       331.4        142.252        19.5167
       331.5        142.633        19.0722
       331.6         143.63        18.7289
       331.7        144.995        17.9595
       331.8        145.447        17.7106
       331.9        145.364        18.0685
         332        144.934        18.2955
       332.1        144.644        18.2525
       332.2        144.588        18.7081
       332.3        144.913        19.3851
       332.4        145.398        19.6038
       332.5         146.03        20.1233
       332.6        146.087        20.4961
       332.7        145.518        20.8746
       332.8        145.205        21.3552
       332.9        144.849        22.5025
         333        144.813        24.5414
       333.1         145.24        25.5985
       333.2          145.5         25.662
       333.3        145.826        25.0701
       333.4        145.937        24.2951
       333.5        145.891        23.9413
       333.6        145.448        24.3702
       333.7        145.068        25.2474
       333.8        145.494        25.4463
       333.9        146.553        25.1893
         334        146.538        24.8789
       334.1        146.799          25.52
       334.2        146.823        26.4602
       334.3          146.8        26.8671
       334.4        147.172         26.714
       334.5        148.071        25.3992
       334.6        148.548        24.3338
       334.7         148.75        23.3525
       334.8        149.477        22.2987
       334.9        149.554        20.8489
         335        148.842        19.6678
       335.1         148.54         19.184
       335.2        148.145        19.8473
       335.3        147.882        20.6014
       335.4        147.847        20.5073
       335.5        147.621        20.6777
       335.6        147.051        21.0309
       335.7        146.796        20.3345
       335.8        146.683        19.1446
       335.9        147.085         18.879
         336        147.906         19.286
       336.1        147.788        19.2827
       336.2        146.762        19.0793
       336.3        145.906        18.5092
       336.4        145.788        17.8211
       336.5        145.219        18.3812
       336.6        144.972        19.1229
       336.7        145.167        20.3124
       336.8        145.022        21.0724
       336.9        144.354        21.2964
         337        143.862        21.8595
       337.1         143.69         22.134
       337.2        142.808        22.4305
       337.3        142.174        22.5255
       337.4        142.738        22.8282
       337.5        143.287        22.8435
       337.6        143.375        23.0397
       337.7        142.923        22.9491
       337.8        142.898        22.6825
       337.9        143.749        22.2549
         338        144.268        21.7647
       338.1        144.781        21.5963
       338.2         145.21        22.1366
       338.3         145.05        22.4728
       338.4        144.766        22.6307
       338.5        144.551        22.5333
       338.6        144.682        22.5445
       338.7        145.514        23.3673
       338.8        146.648        23.9329
       338.9         147.64         23.805
         339        147.782         23.736
       339.1        147.588        23.6313
       339.2        147.599        23.6747
       339.3        147.765        24.2492
       339.4        148.033        24.1643
       339.5        148.777        23.5491
       339.6        149.209         22.821
       339.7        149.417        22.1085
       339.8        149.343        21.4009
       339.9        149.703        20.6801
         340        150.232        20.5172
       340.1        150.636        20.2511
       340.2        150.183        20.3996
       340.3        150.249         20.604
       340.4        150.467        20.5325
       340.5        150.819        20.9596
       340.6        151.023        21.5085
       340.7        151.172        21.9576
       340.8        151.534        21.5634
       340.9        151.462        21.3757
         341        150.966        20.9407
       341.1        151.012         21.256
       341.2        150.844        21.6296
       341.3        151.086        21.7806
       341.4        151.456        21.2787
       341.5        152.039        21.2136
       341.6        152.266        21.8665
       341.7        152.441         22.441
       341.8         152.47         22.925
       341.9        151.774        22.5681
         342        150.838        22.5212
       342.1        150.472        22.7025
       342.2        150.642        23.1762
       342.3        150.668        23.4493
       342.4        150.621        23.4674
       342.5        150.115        23.3682
       342.6        149.908        23.0711
       342.7        149.865        22.8945
       342.8        149.507        23.0742
       342.9        148.872        23.6934
         343        148.427        23.6877
       343.1        148.223        23.0276
       343.2        148.607        21.4867
       343.3        148.363        20.0734
       343.4        148.286        19.0873
       343.5        148.078        18.2143
       343.6        148.172        17.5781
       343.7         147.86        16.6824
       343.8        147.299         15.506
       343.9        146.417        14.8597
         344        146.193        14.4467
       344.1        147.014        14.3294
       344.2        147.977        14.2318
       344.3        148.016        13.9799
       344.4        147.896        13.7359
       344.5        147.459        13.8173
       344.6        146.905        13.4178
       344.7        146.493        12.6268
       344.8        146.645         12.442
       344.9        146.923        12.5673
         345        147.367        12.8985
       345.1        147.946        13.5869
       345.2         148.19        14.5682
       345.3        148.278         15.401
       345.4        148.526        15.4185
       345.5        148.956        15.7373
       345.6        149.441        16.7161
       345.7        149.732        17.8747
       345.8        149.162        18.2319
       345.9        148.549        18.2026
         346         148.51        18.3584
       346.1         148.65        18.3871
       346.2        148.709        17.6902
       346.3        148.811        17.3933
       346.4        148.625        17.1627
       346.5          148.8         17.343
       346.6         148.42        17.9123
       346.7        148.145        17.7538
       346.8        148.039        17.3655
       346.9        148.136        17.0564
         347        147.889        17.2336
       347.1        147.429        17.3801
       347.2        147.392        17.0549
       347.3        147.525        16.0404
       347.4        147.677        15.5086
       347.5        147.412        15.2381
       347.6        147.314        14.4175
       347.7        147.311        13.0079
       347.8        146.543        12.3406
       347.9        146.027        12.1667
         348        146.744        12.0164
       348.1        147.436        11.4351
       348.2        147.959        11.0124
       348.3        148.328        10.7146
       348.4        149.704        10.5981
       348.5        150.368        10.2003
       348.6        150.751        9.69097
       348.7        150.678        9.31478
       348.8        151.035        8.58363
       348.9         151.45        7.79446
         349        152.049         6.5267
       349.1        152.311        5.69086
       349.2        152.735         5.4742
       349.3        153.391        5.90101
       349.4        153.576        6.14894
       349.5        154.149          6.421
       349.6        154.189        6.84944
       349.7        153.801        7.31364
       349.8         153.64         7.9688
       349.9        153.834        8.59423
         350        154.072        9.40909
       350.1        153.795        9.88105
       350.2         153.29        10.6306
       350.3        153.324        11.9204
       350.4        153.781        12.8306
       350.5        154.217        13.2645
       350.6        154.782        13.5303
       350.7        155.852        13.9674
       350.8        156.593        14.2786
       350.9        156.711        14.2882
         351        156.506        14.3723
       351.1        156.793        13.8991
       351.2         157.77        12.6628
       351.3        158.022        11.3403
       351.4         157.56        10.9811
       351.5        156.919        11.1786
       351.6        156.283        12.7179
       351.7        156.063        14.4189
       351.8        157.016        15.4882
       351.9        157.416        15.9372
         352        156.931        16.2851
       352.1        156.321        17.2735
       352.2        156.418        18.3725
       352.3         157.03        19.5805
       352.4         157.88        20.3232
       352.5        159.031        19.8034
       352.6        159.412        18.5148
       352.7         159.25        17.6185
       352.8        158.061         17.512
       352.9        156.636        17.6393
         353        156.211        17.4438
       353.1        157.109        16.7944
       353.2        157.524         15.576
       353.3        156.762        14.3562
       353.4         155.78        13.0368
       353.5        154.478        12.0387
       353.6        153.907        11.9107
       353.7        154.134        12.0548
       353.8        154.884         11.884
       353.9        155.048        11.3968
         354        154.405        11.0749
       354.1        153.588         10.826
       354.2        153.254        11.3413
       354.3        152.545        11.9676
       354.4        152.228        12.3443
       354.5         151.84        12.3893
       354.6        151.358        12.3485
       354.7        151.795        11.6466
       354.8        152.873        12.0585
       354.9         154.18        12.4309
         355        154.928        12.8959
       355.1        155.098        13.8401
       355.2        155.774        15.0543
       355.3        156.962        15.8076
       355.4        157.989        16.7864
       355.5        158.839        18.0659
       355.6        159.548        19.4028
       355.7            160         20.252
       355.8        160.531        20.7722
       355.9        161.124        21.2787
         356        161.773        21.9033
       356.1         162.74        22.5909
       356.2        163.357        23.3907
       356.3        163.332        23.9212
       356.4        163.743        23.3639
       356.5        163.976        22.5842
       356.6         164.03        21.3378
       356.7        164.195         20.935
       356.8        165.211        20.8067
       356.9        166.709        20.7427
         357         167.95        20.3879
       357.1        168.125        20.5766
       357.2        168.315        20.2419
       357.3        168.825        19.5526
       357.4        169.371        18.8075
       357.5        169.218        17.4892
       357.6        168.989        16.3434
       357.7        168.844        16.5622
       357.8        168.793        17.0263
       357.9        169.422        17.7012
         358        169.782        17.1371
       358.1        169.459        16.1995
       358.2        169.906         15.207
       358.3        170.532         14.561
       358.4        171.324        14.2577
       358.5        172.241        14.2163
       358.6        173.145         14.471
       358.7        173.977        14.5537
       358.8        174.441        14.1832
       358.9        175.395        14.0059
         359        176.791        13.7664
       359.1        177.779        13.1034
       359.2        178.129        12.9415
       359.3        178.547        13.0186
       359.4         178.55        13.0489
       359.5        178.469        11.9127
       359.6        178.409        10.3852
       359.7        178.222        9.14989
       359.8        178.539        8.67652
       359.9        178.158        8.53632
         360        177.931        9.33673
       360.1        178.032         10.356
       360.2        177.979        11.4671
       360.3        177.859        11.9445
       360.4        177.822        11.2973
       360.5        177.542        11.5484
       360.6        177.789         12.413
       360.7        178.015        13.2818
       360.8        178.244        14.1716
       360.9        178.792        15.3222
         361        179.285        15.5989
       361.1        180.107         15.632
       361.2        180.461        16.0054
       361.3        180.141        16.2167
       361.4        179.192        16.0317
       361.5        178.887        16.3686
       361.6        179.042        17.2431
       361.7        178.784        17.3282
       361.8        178.084        17.5216
       361.9         177.26        17.4745
         362        176.195        17.7142
       362.1        175.027        17.4372
       362.2        174.111        17.1135
       362.3        173.694        17.1222
       362.4        173.974        17.1427
       362.5        173.968        17.5048
       362.6        174.065        17.9335
       362.7         173.74        17.7904
       362.8        173.272        17.2847
       362.9        172.137         16.041
         363        171.112        16.3922
       363.1        170.692        17.7671
       363.2        171.098        18.0608
       363.3        171.085        18.7079
       363.4        170.507        19.0657
       363.5        169.499        19.2055
       363.6        168.697        19.5273
       363.7        168.214        20.2588
       363.8        167.852        20.7712
       363.9        166.847        20.7956
         364        166.297        21.5954
       364.1        166.066        22.4292
       364.2        165.722         22.633
       364.3        165.593        22.6532
       364.4        165.298        22.9566
       364.5        164.589        23.1983
       364.6         164.47        22.9468
       364.7        165.114         22.156
       364.8        165.859         21.513
       364.9        166.725        21.2031
         365        167.877        21.1145
       365.1        168.431        21.2452
       365.2         168.95        20.8935
       365.3        169.146        20.1928
       365.4        168.903        19.7219
       365.5        168.523        19.4051
       365.6        168.697        19.6363
       365.7        169.529         19.955
       365.8        170.213        20.7185
       365.9        170.142        20.9757
         366        169.472        20.5498
       366.1        168.376        20.3426
       366.2        167.549        20.5132
       366.3        167.167        20.5682
       366.4         167.07        19.9752
       366.5        167.162        19.8096
       366.6        166.917        20.6993
       366.7        166.787        21.0268
       366.8         166.75        20.5633
       366.9        166.493        19.7997
         367        165.794        18.6798
       367.1        164.528        17.9139
       367.2        163.713        17.7122
       367.3        163.244        17.3604
       367.4        163.201        16.5634
       367.5        162.861         15.452
       367.6        162.123        14.5277
       367.7        161.438        13.1355
       367.8        161.382        12.2135
       367.9        161.654         12.734
         368        161.612        13.3562
       368.1        161.432        13.3015
       368.2        161.486        12.7419
       368.3        161.598        12.2566
       368.4        161.612        12.3174
       368.5        161.616        13.2906
       368.6        161.206        14.7633
       368.7        160.418        16.1212
       368.8        159.793        16.8124
       368.9        159.928        17.8432
         369        159.661         18.822
       369.1        159.543        19.5609
       369.2        159.941        20.7576
       369.3        160.127        21.9635
       369.4        159.991         22.336
       369.5        159.825         22.016
       369.6        160.561        21.5147
       369.7        161.284        21.3575
       369.8        161.754        21.7745
       369.9        161.835        22.4902
         370        161.895        22.8467
       370.1        162.141        23.5214
       370.2        162.339        24.2183
       370.3        162.758        24.5763
       370.4        162.966        23.8088
       370.5        162.656        22.2777
       370.6        162.466        20.6594
       370.7        163.342        20.2536
       370.8        163.965        20.5069
       370.9        164.193        20.8262
         371        163.613        20.5872
       371.1        162.705        19.8565
       371.2        162.172        18.8636
       371.3        162.001        17.7222
       371.4        161.972        17.0037
       371.5        161.796        16.9666
       371.6        161.804        17.0988
       371.7         162.25        17.5517
       371.8        162.646        17.7923
       371.9        162.751        17.2599
         372        162.939        16.0399
       372.1        163.294        15.3015
       372.2        164.055        15.4852
       372.3        164.755        16.6942
       372.4         164.84        18.0535
       372.5        164.556        18.5008
       372.6        163.981        18.0021
       372.7         163.48        16.7718
       372.8        162.558        15.9101
       372.9        161.696        15.8764
         373        161.385        16.5697
       373.1        161.214        17.0474
       373.2         161.03        16.6371
       373.3        161.007        15.6411
       373.4        161.469        15.0481
       373.5        162.245        14.7307
       373.6        162.471        15.0787
       373.7        162.611        15.5301
       373.8        163.095        16.4274
       373.9        163.643        17.0875
         374        164.512        17.4383
       374.1        164.909         17.949
       374.2        164.603        18.3641
       374.3         164.52        18.1003
       374.4        165.068        17.8551
       374.5        165.908        17.3835
       374.6        166.496        16.4725
       374.7        167.035        16.0159
       374.8        167.809        16.5176
       374.9        168.451        17.3889
         375        168.979         18.118
       375.1        170.532        18.2867
       375.2        172.086        18.0011
       375.3        173.643        16.7755
       375.4        174.551         15.741
       375.5        174.585         15.164
       375.6        174.652        14.8041
       375.7         175.12        15.1592
       375.8        176.065        15.5162
       375.9        177.117        15.2904
         376        178.646        14.7886
       376.1        179.396        14.0928
       376.2        179.074        13.4823
       376.3         178.72        13.0198
       376.4        177.993        12.7743
       376.5        177.533        13.0036
       376.6        177.979        12.9399
       376.7        178.356         12.763
       376.8        178.144        12.8418
       376.9        177.558        12.9248
         377        176.521        12.9353
       377.1        175.556        12.4669
       377.2        175.043        12.3334
       377.3        175.013        12.9918
       377.4        175.455         13.708
       377.5        176.349        14.4689
       377.6        177.111        14.1183
       377.7        177.523        13.3236
       377.8        177.082         12.463
       377.9        176.567        12.0439
         378        176.349        12.3011
       378.1        176.069        12.9995
       378.2        175.955        13.2366
       378.3        176.146        13.1263
       378.4        176.367        12.7126
       378.5        176.323        13.2826
       378.6        176.041        14.9281
       378.7        176.262        16.6398
       378.8        176.725        17.9257
       378.9         177.17        18.6055
         379        176.929         19.368
       379.1        176.645          19.89
       379.2        176.684        19.8957
       379.3        176.689        19.9038
       379.4         177.14         19.327
       379.5        177.301        18.7854
       379.6        177.311        18.8539
       379.7        176.388        18.8497
       379.8        175.075         18.199
       379.9        174.404        17.5342
         380        174.148        16.8101
       380.1        173.816        16.3405
       380.2        173.471        16.2568
       380.3        173.037        16.9523
       380.4        172.891        17.9854
       380.5        172.529        18.9378
       380.6        172.282        18.4494
       380.7        171.551        17.5155
       380.8        170.734        16.5067
       380.9        170.842        15.8263
         381        171.122        16.3794
       381.1        170.645         16.976
       381.2        170.295        16.8507
       381.3        169.361        16.2282
       381.4        168.502        14.9175
       381.5        168.961        14.0952
       381.6         169.57        14.1668
       381.7        168.961        14.2094
       381.8        168.366        13.8765
       381.9         168.69        13.9804
         382        168.936        13.9599
       382.1        168.529        13.3938
       382.2        167.771        12.6568
       382.3         166.98        12.8785
       382.4        166.574        13.2732
       382.5        166.723        13.6457
       382.6        166.344        14.8699
       382.7        165.934        15.9977
       382.8        165.536        16.4543
       382.9        164.925        16.4848
         383        163.768        16.2145
       383.1        162.661        15.5825
       383.2        161.985        15.0205
       383.3        161.683        15.2489
       383.4        161.118        15.5941
       383.5        160.744        16.3734
       383.6        160.277        17.2102
       383.7        159.717        17.7903
       383.8        159.091        17.7521
       383.9        158.031        17.4778
         384        157.082         17.668
       384.1        155.779        18.6981
       384.2        154.647        19.8803
       384.3        153.554        21.1824
       384.4        153.102        21.7517
       384.5        152.915        22.6438
       384.6        153.035        23.5366
       384.7        152.823        23.9704
       384.8        151.883        24.1847
       384.9        152.247        24.3218
         385        153.127        24.0689
       385.1        154.554        23.5031
       385.2        155.323        22.9148
       385.3        155.723        22.1041
       385.4        155.468        20.8996
       385.5        155.207        20.4695
       385.6        154.841        21.0256
       385.7        155.403        21.5131
       385.8        156.178        22.3186
       385.9        156.988        22.4245
         386        157.349        22.2525
       386.1        157.222        22.3208
       386.2        156.801        22.4485
       386.3         156.69        22.7951
       386.4        156.843        23.4213
       386.5        157.049        23.6033
       386.6        157.369        23.7392
       386.7        157.179        23.6541
       386.8        156.949        23.1687
       386.9        157.161        22.8839
         387        157.596        23.2908
       387.1        158.204        23.7232
       387.2        158.868        24.6402
       387.3        159.283        25.3494
       387.4        159.252        25.0792
       387.5        159.534        24.1969
       387.6         159.28        24.4093
       387.7        158.932        25.3496
       387.8        158.877         26.383
       387.9        158.572        27.4425
         388        158.403        27.1609
       388.1        158.425        25.9969
       388.2        158.309        24.5458
       388.3        158.831        23.6139
       388.4        159.212        23.5327
       388.5        159.729        24.0385
       388.6        160.298        24.2977
       388.7        160.817        23.4796
       388.8         162.19        22.5525
       388.9        163.463        21.6713
         389        164.217        20.9053
       389.1        164.374        20.4566
       389.2        164.672        19.9322
       389.3        165.128        19.0857
       389.4        165.952        17.9379
       389.5        167.808        16.5066
       389.6        169.776        14.5742
       389.7        171.245        13.6868
       389.8        171.873        13.5689
       389.9          171.8        13.9559
         390        172.016         14.075
       390.1        173.173        13.1548
       390.2        174.004         11.888
       390.3        174.492        11.1926
       390.4        175.158        10.5828
       390.5        175.435        10.7389
       390.6        175.522        11.0196
       390.7        175.535          11.38
       390.8        175.938        11.1493
       390.9        176.457        10.2511
         391         177.02        9.88787
       391.1         177.53        10.5554
       391.2        177.673        11.1627
       391.3        177.599        11.8972
       391.4        177.719        11.8831
       391.5        177.893        11.0974
       391.6        178.124        10.4377
       391.7        178.552        10.3371
       391.8        178.527        11.0956
       391.9         178.14        11.6391
         392         177.87        11.5952
       392.1        177.803        11.6577
       392.2         177.89        12.0129
       392.3        177.475        11.8152
       392.4        176.564        11.3566
       392.5        176.043        11.3951
       392.6        175.096        11.4078
       392.7        174.354        11.1281
       392.8        174.036        10.7375
       392.9        174.665        10.6374
         393        175.729        10.3672
       393.1         176.65        10.1189
       393.2        177.162        10.1458
       393.3        177.687        10.1685
       393.4        178.444        10.0921
       393.5        179.084        9.80686
       393.6        179.092        9.69049
       393.7        178.531        8.88968
       393.8        178.753        7.02332
       393.9        179.749        4.90536
         394        180.801        3.51141
       394.1        181.172        2.49554
       394.2        180.979        1.91198
       394.3         181.38        1.71799
       394.4        182.227        2.12982
       394.5        183.322        3.20935
       394.6        184.338        4.20255
       394.7        185.375        5.26442
       394.8        185.723         6.0662
       394.9        185.767        7.36659
         395        185.608        8.98742
       395.1        185.721        10.1327
       395.2         186.51         11.263
       395.3        186.424        12.1113
       395.4        186.536        11.9361
       395.5        186.756        12.0054
       395.6        187.132        11.6975
       395.7        187.748        11.5101
       395.8        187.968        11.7133
       395.9        187.265        12.4238
         396         186.53         12.769
       396.1         186.39        12.6385
       396.2        186.471        11.9768
       396.3        186.615        11.2995
       396.4        186.714        10.4231
       396.5        187.001        9.61898
       396.6        185.977        9.21696
       396.7        184.865        8.57284
       396.8         183.73        7.62154
       396.9        182.501        6.22261
         397        181.918        5.09644
       397.1        181.193        4.45657
       397.2        180.293        4.14741
       397.3        179.911        4.50224
       397.4        179.307        4.95484
       397.5        178.583         5.6391
       397.6        178.097        6.20964
       397.7        178.517        6.43229
       397.8        178.904        7.49462
       397.9        179.584        8.86874
         398        179.307        9.91482
       398.1        178.533        10.1473
       398.2        177.124        10.1511
       398.3        175.926        9.99515
       398.4        175.108        9.69508
       398.5        174.342        9.58874
       398.6        173.663        9.67546
       398.7        173.092        9.40695
       398.8        172.225        8.90137
       398.9        171.728        8.41001
         399        171.226         8.0278
       399.1        170.783        8.10888
       399.2        170.368          8.585
       399.3        169.704        8.51523
       399.4        169.053        8.18086
       399.5        169.022        8.07232
       399.6        169.493        8.15512
       399.7        170.031        8.79626
       399.8         170.56        10.1243
       399.9        171.236        12.2157
         400        172.093        13.7556
       400.1        172.391        14.3929
       400.2        172.682        14.7131
       400.3        173.196        14.8849
       400.4        174.242        14.8657
       400.5          175.6        15.2585
       400.6        176.959        15.9995
       400.7        178.012        15.8544
       400.8        178.718        15.3557
       400.9        179.494        15.3161
         401        179.874        15.5953
       401.1        180.344        15.9117
       401.2        180.214        15.9147
       401.3         179.99        15.6921
       401.4        179.728        15.5711
       401.5        179.532        15.5198
       401.6        179.159        15.1612
       401.7        178.587        14.7806
       401.8        178.525        14.3538
       401.9        178.353         13.915
         402        178.598         14.046
       402.1        179.134        14.0219
       402.2        178.894        14.5977
       402.3        177.935        14.7171
       402.4          177.2        14.5541
       402.5         176.45        14.2576
       402.6        175.601         15.223
       402.7        175.651        16.7721
       402.8        176.382        17.6381
       402.9        176.824        17.0371
         403        176.267        15.6649
       403.1        175.561        13.5723
       403.2        174.989        12.9459
       403.3        175.589        13.9168
       403.4        176.275        15.4171
       403.5        176.569         16.478
       403.6        176.496        16.2243
       403.7        175.956        15.3871
       403.8        175.937        13.9573
       403.9        176.864        13.0646
         404        177.801        12.4892
       404.1        177.788        12.2985
       404.2        177.721        11.9782
       404.3        177.057        10.5138
       404.4        176.811        8.86315
       404.5        176.576        8.35202
       404.6        176.305        8.56499
       404.7        175.805         8.7801
       404.8        175.097        8.98767
       404.9          174.5          8.315
         405        174.174        7.50571
       405.1         173.48        7.79195
       405.2         172.96        8.63004
       405.3        172.841        9.69658
       405.4        172.461        11.0012
       405.5        172.152        11.7657
       405.6        171.796         12.361
       405.7        171.042        12.8623
       405.8        169.476        12.8144
       405.9        166.898        12.2636
         406         165.15        11.7071
       406.1        164.382        11.0481
       406.2        163.788        10.8954
       406.3        163.281        11.4138
       406.4        162.468        11.9591
       406.5        161.458        12.4991
       406.6        160.765        12.8299
       406.7        160.673        12.8553
       406.8        160.861        12.3814
       406.9         161.03        12.4187
         407        161.389        12.4043
       407.1        161.065        12.6682
       407.2        160.241        13.4306
       407.3        159.143        13.7795
       407.4        158.791        13.6097
       407.5        159.017        12.5406
       407.6        160.029         11.156
       407.7        160.494        9.89448
       407.8         160.35        8.58155
       407.9        159.933        7.96137
         408        159.645         8.3593
       408.1        160.048        8.77994
       408.2        160.147        8.99637
       408.3        160.199         8.9012
       408.4        159.569        8.22186
       408.5        159.343        7.47724
       408.6        159.844        6.62132
       408.7        160.377        5.65993
       408.8        160.983         5.3576
       408.9        161.339        5.42871
         409        161.884        5.72734
       409.1        162.095        5.93219
       409.2        162.152        6.97314
       409.3        162.368        8.51194
       409.4        162.715        9.66113
       409.5        162.977        10.8537
       409.6         163.41        11.5014
       409.7        164.468        12.2239
       409.8        165.114        13.7251
       409.9        165.203        15.7504
         410        165.105         16.664
       410.1        165.397        17.1735
       410.2        165.225        17.8729
       410.3        165.266        18.9242
       410.4        165.284        19.2855
       410.5        165.077        19.3041
       410.6        164.376        19.3632
       410.7        164.274         19.538
       410.8        165.019        19.8127
       410.9        165.903        20.1054
         411        166.956        20.0403
       411.1        167.776        19.7203
       411.2        168.508        19.0846
       411.3            170         18.526
       411.4        171.793        18.3991
       411.5        173.072        18.5636
       411.6        173.879        17.9213
       411.7        174.528        17.4974
       411.8        175.288        17.1047
       411.9        176.246        17.2157
         412        177.329        17.7678
       412.1        177.322        18.7532
       412.2        177.063        19.8005
       412.3        177.142        20.0905
       412.4        178.191        20.3141
       412.5        178.971          20.34
       412.6        179.221        19.8884
       412.7        179.828        18.9982
       412.8        180.371        18.1679
       412.9         181.16         17.597
         413        180.825        17.0721
       413.1        179.758        16.3673
       413.2        179.173        16.2591
       413.3        179.291        15.8569
       413.4        179.563        14.8599
       413.5        180.031        14.2572
       413.6        180.813        14.3691
       413.7         181.21        14.6842
       413.8        181.397        14.8498
       413.9        181.801        14.8352
         414        181.663        15.0242
       414.1        181.482        14.6739
       414.2        180.436        14.0786
       414.3        179.479        13.2395
       414.4        178.683        12.7894
       414.5        178.682        12.6646
       414.6        178.982        12.5859
       414.7        178.793        12.7106
       414.8        178.123        13.0004
       414.9        178.375        12.5616
         415        178.757        12.4288
       415.1        179.245        12.7742
       415.2        179.642        13.4694
       415.3        179.979        13.8172
       415.4        180.345        13.4355
       415.5        179.906        13.3778
       415.6        179.194        13.7442
       415.7        178.967        13.8838
       415.8        179.016        14.0149
       415.9        179.176        13.7898
         416        178.893        13.1243
       416.1        178.217        12.8647
       416.2        177.464        12.8788
       416.3        176.713        13.1487
       416.4        176.364        13.4108
       416.5        176.488        13.8566
       416.6        176.701        13.6849
       416.7        177.116        13.0456
       416.8        177.033        12.2048
       416.9        176.692        11.6122
         417        176.838        11.2698
       417.1        176.832         11.019
       417.2        176.118        10.6901
       417.3         175.14        11.0256
       417.4        174.256        11.5991
       417.5        172.797        11.3782
       417.6        171.993        10.5192
       417.7        172.637        9.38728
       417.8        173.635         8.8532
       417.9         174.52        8.41232
         418        174.879        8.47919
       418.1        174.958        9.16205
       418.2        175.642        9.52729
       418.3        176.546        9.95374
       418.4        177.113        11.2117
       418.5        177.605        12.4737
       418.6        177.632        13.5837
       418.7        177.138         14.685
       418.8        177.645        15.3845
       418.9        178.934        16.3145
         419          180.5        16.2552
       419.1        182.001        16.0814
       419.2         182.87        15.6722
       419.3        182.923        15.5223
       419.4        183.577        14.6807
       419.5        184.628        13.4953
       419.6        185.953          13.08
       419.7        187.646        12.7835
       419.8        188.532        12.9477
       419.9        189.283        13.5187
         420         189.52         14.464
       420.1        189.009        15.0751
       420.2        188.531        15.1348
       420.3        187.884        14.8973
       420.4        187.629          14.77
       420.5        188.234        15.2254
       420.6         188.53         15.932
       420.7        188.861        15.9805
       420.8        188.793        16.0151
       420.9        189.407        15.2843
         421        189.836        14.6747
       421.1        189.515        14.5238
       421.2        189.162        14.4904
       421.3        188.675        14.8988
       421.4        188.102        15.2819
       421.5        187.161        15.4827
       421.6        186.687        15.3127
       421.7        185.782        15.5687
       421.8        184.794        16.0464
       421.9        184.134        16.2487
         422        183.279        16.1206
       422.1        182.661        15.6196
       422.2        181.915        15.4072
       422.3        181.502        15.3181
       422.4        181.133        14.6993
       422.5        180.594        14.4916
       422.6        179.579        15.1726
       422.7        179.324        15.7541
       422.8        179.295        15.9494
       422.9        179.571        15.9162
         423        179.393        15.3549
       423.1        178.892        15.0567
       423.2        178.189        15.1581
       423.3        178.632        15.5455
       423.4        179.096        16.0793
       423.5        179.299        16.3415
       423.6        180.258        15.9026
       423.7        181.085        15.3221
       423.8        181.043        14.8061
       423.9        180.655        14.4756
         424        180.733        14.5132
       424.1        181.571        14.5668
       424.2        182.351        14.8677
       424.3         182.94        15.5345
       424.4        183.695        16.6037
       424.5        183.961        16.7484
       424.6        183.306        16.8781
       424.7        182.938        16.6908
       424.8        182.499        16.1869
       424.9        181.595         15.854
         425        181.106        15.9538
       425.1        181.321        16.4785
       425.2        181.848        17.2828
       425.3        181.953        17.7876
       425.4        181.664        17.5644
       425.5         181.46        17.8857
       425.6        181.283        18.2672
       425.7        181.347        17.7956
       425.8        181.433        16.9754
       425.9        182.359         15.759
         426        183.836        14.7485
       426.1        185.419        14.5987
       426.2        186.653        14.5837
       426.3        187.189        15.3353
       426.4        187.485        16.0113
       426.5        187.832        15.8026
       426.6         187.57        15.4622
       426.7        187.606        14.5559
       426.8        188.569        14.4989
       426.9        190.176        14.9607
         427        191.918        14.9733
       427.1          193.4        14.3669
       427.2        194.044         13.668
       427.3        194.067        13.4225
       427.4        193.866        13.2634
       427.5        194.316        13.4122
       427.6        195.169        13.5575
       427.7         196.18        13.5196
       427.8        197.497        13.4538
       427.9        198.278        12.6554
         428        198.824        11.9079
       428.1        199.224        11.7156
       428.2        200.041        11.5635
       428.3        200.525        11.1597
       428.4        201.065        10.0437
       428.5        201.677        9.19394
       428.6        202.606        8.54166
       428.7        203.516        8.28305
       428.8        203.946        8.04909
       428.9        203.999        8.24864
         429        203.742        8.82811
       429.1        203.719        9.51684
       429.2        203.962        10.1749
       429.3        203.611        9.85746
       429.4        203.731        9.87872
       429.5        203.482        10.0418
       429.6        203.424        10.3676
       429.7        203.562         11.917
       429.8        203.691        12.7041
       429.9        203.875        12.6679
         430        204.031        12.3921
       430.1        204.172        11.7184
       430.2        204.003        11.6661
       430.3        203.246        11.8903
       430.4         202.86        12.3406
       430.5          202.7        12.8126
       430.6        202.026        13.1941
       430.7        201.366        13.5769
       430.8        200.767        14.3771
       430.9        200.006        15.5486
         431        199.789        17.3302
       431.1        199.844        18.8872
       431.2        199.246          19.38
       431.3        198.307        19.2724
       431.4        197.469        19.0417
       431.5        197.007        19.3303
       431.6        197.496        19.5692
       431.7        198.149        19.0735
       431.8        198.424        18.9815
       431.9        198.205        19.0534
         432        197.711        19.1229
       432.1        197.529         18.922
       432.2        197.265        18.9529
       432.3        197.345        19.2287
       432.4        198.089        19.3056
       432.5        199.536        19.5128
       432.6        200.737         20.458
       432.7         201.66        21.2996
       432.8        202.772        21.8483
       432.9         203.18        22.1251
         433        203.206        21.8731
       433.1        203.911        20.8926
       433.2        204.315        20.4757
       433.3        204.632        20.1985
       433.4        204.573        20.7189
       433.5         204.26        22.3304
       433.6         204.61        23.4143
       433.7        204.937        23.5056
       433.8        204.451        22.7813
       433.9        203.457        22.2706
         434        202.337        22.1054
       434.1        201.136        21.9784
       434.2        199.955        22.0994
       434.3        199.621        23.1672
       434.4        199.616        23.7758
       434.5        199.144         23.172
       434.6        198.602        23.1563
       434.7        198.689        24.0257
       434.8        198.646        25.0295
       434.9        198.531        25.4382
         435        198.241        25.2422
       435.1        198.273         24.424
       435.2        198.535        23.7522
       435.3        198.951        23.0909
       435.4        199.631        22.5815
       435.5        200.848        21.9514
       435.6        201.589        21.9207
       435.7        202.632        21.7428
       435.8        203.148        21.6298
       435.9        203.087        21.3851
         436         203.05         21.185
       436.1         203.04        20.9479
       436.2         203.16        20.3097
       436.3        203.903        19.7818
       436.4        204.089        19.8906
       436.5        204.162        20.4254
       436.6        203.843        20.2869
       436.7        202.933        19.6683
       436.8        202.134        19.1652
       436.9        201.714        18.5542
         437        201.027        18.2349
       437.1        200.284        18.2877
       437.2        199.083        18.3431
       437.3        197.747        17.6872
       437.4        196.755        17.0902
       437.5        197.096        16.6717
       437.6        197.665        16.4198
       437.7        198.135        16.8616
       437.8        198.812        18.1998
       437.9        199.163        18.9063
         438        198.761        19.1403
       438.1        198.415        18.7256
       438.2        197.992        18.4776
       438.3        197.766        18.5833
       438.4        197.551        18.3828
       438.5        196.682        17.9422
       438.6        195.937        17.0518
       438.7        195.659        16.3872
       438.8        195.538        16.6678
       438.9        195.071        16.7815
         439        194.524        16.7659
       439.1        194.319         16.388
       439.2        194.161        16.1841
       439.3        194.161         15.999
       439.4        194.107        15.9623
       439.5        194.452        15.4622
       439.6        194.703        15.5291
       439.7        193.976        16.0469
       439.8        192.926        16.1071
       439.9          192.5        15.9812
         440        192.875        16.0634
       440.1        193.754        15.7691
       440.2        194.627        14.9347
       440.3        194.698        13.9721
       440.4        193.933        13.2982
       440.5          192.9        13.1808
       440.6        192.222        13.4443
       440.7        192.162        12.7607
       440.8         192.14        11.8296
       440.9        192.555        10.3419
         441        192.977        8.56113
       441.1        192.268        7.26468
       441.2        192.036        6.35582
       441.3        192.492        6.34029
       441.4        193.324        6.32845
       441.5        193.781        6.21247
       441.6        194.167        5.14276
       441.7        193.966        4.60352
       441.8        194.257        4.64622
       441.9        194.321         4.5353
         442        194.929        4.28739
       442.1        195.236        4.31891
       442.2        195.201        4.52821
       442.3        194.891        5.11446
       442.4        194.757        5.97956
       442.5        193.869        6.61282
       442.6        192.661        6.96601
       442.7        193.006        6.89807
       442.8        193.271         7.2477
       442.9        193.315        7.75394
         443        193.424        8.47283
       443.1        193.349        9.47896
       443.2        193.326        10.2428
       443.3         193.13        10.4149
       443.4         193.28        11.0291
       443.5        193.705        11.3223
       443.6        194.586        11.0448
       443.7        195.908        11.0612
       443.8        196.933          11.13
       443.9        197.439         10.231
         444        197.697        9.50849
       444.1        198.055        9.05488
       444.2        198.062        8.80276
       444.3        198.211        8.44692
       444.4        198.429        8.08047
       444.5        198.416        7.32293
       444.6        198.672        7.16208
       444.7         199.08        6.91847
       444.8        200.183        7.27062
       444.9        200.706        7.46224
         445        200.326        7.74552
       445.1        200.184        7.55659
       445.2        200.294        7.27525
       445.3        200.673        7.37845
       445.4        200.551        7.69923
       445.5         200.51        7.66427
       445.6        200.374        7.23422
       445.7        200.162        7.18834
       445.8        200.262        6.70287
       445.9         201.09        6.24368
         446        201.871        5.75274
       446.1        202.942        4.70713
       446.2        203.399        3.80681
       446.3        203.988        3.85849
       446.4        204.955           4.16
       446.5        206.112        4.18679
       446.6        208.135        4.26796
       446.7        209.508        5.04215
       446.8        209.972        5.76474
       446.9        210.234        6.41119
         447        210.316        6.44085
       447.1        210.553        6.59079
       447.2        210.894        6.81011
       447.3        211.569        6.58242
       447.4        211.944        6.32975
       447.5        212.119        6.75974
       447.6        212.597        7.23016
       447.7        212.937          7.613
       447.8        212.822        7.74207
       447.9        213.089        8.38798
         448        213.371        9.00197
       448.1        213.585        9.73376
       448.2         213.47        10.6881
       448.3        213.509        10.8149
       448.4        213.671        10.2604
       448.5        213.864        9.81632
       448.6        213.994        9.66283
       448.7        213.488        9.42843
       448.8        213.047        9.33541
       448.9        212.633        9.41467
         449        211.661        9.38084
       449.1        210.575        9.16455
       449.2        209.412        8.40502
       449.3        208.325        7.92876
       449.4        207.499          8.254
       449.5        207.471        9.04196
       449.6        208.059        9.49292
       449.7        208.483         9.5475
       449.8        208.603         9.6858
       449.9        207.861        10.0085
         450         206.59        10.5316
       450.1        206.367        10.5165
       450.2        207.058        10.4116
       450.3        207.833        9.69427
       450.4        207.891        8.78604
       450.5        207.408        8.44583
       450.6        206.808        8.66679
       450.7        206.076        8.73904
       450.8        205.318        8.67302
       450.9        204.721        8.75483
         451        205.305        8.95326
       451.1        205.853        9.35594
       451.2        206.216        9.82655
       451.3        206.392        10.5056
       451.4        206.245        11.0157
       451.5        205.958        10.9764
       451.6        206.196        10.5407
       451.7        206.042        11.3312
       451.8        205.748        12.6062
       451.9        205.628        13.7889
         452        205.192        15.3482
       452.1        204.663        16.0653
       452.2        204.353        16.9294
       452.3        204.162        17.5318
       452.4        204.881        17.7937
       452.5        205.485         18.093
       452.6        206.246        18.1065
       452.7         206.04        17.9622
       452.8        205.784        18.0451
       452.9        205.682        18.4752
         453        205.663        19.0272
       453.1        205.347        19.3501
       453.2        205.431        19.3218
       453.3        205.718        18.8318
       453.4        205.446        18.4349
       453.5         204.92        17.6422
       453.6        204.243        17.7745
       453.7        203.733        18.4488
       453.8        203.833        18.9189
       453.9         203.67        19.7168
         454        204.154        19.7991
       454.1        204.816        19.7657
       454.2        205.073        19.9094
       454.3        204.528        20.0747
       454.4        203.961        20.2069
       454.5        203.672        19.9938
       454.6        203.825        20.1229
       454.7        204.334        20.4595
       454.8        205.156        20.6502
       454.9        205.452        20.8387
         455        205.494        21.2413
       455.1        205.411        21.2835
       455.2        204.796        20.8187
       455.3        204.491         20.711
       455.4        203.989        20.7254
       455.5        203.006        20.6663
       455.6        202.078        20.3151
       455.7         201.59        19.3286
       455.8        201.603        18.3036
       455.9        202.335        18.3242
         456        203.106        18.8363
       456.1        203.455        18.6358
       456.2        203.092        18.1849
       456.3        203.097        18.5681
       456.4        203.204        18.5723
       456.5        203.654        18.2398
       456.6        203.791        18.3517
       456.7         204.38        18.7922
       456.8        205.608        18.8031
       456.9        206.846        18.2418
         457        207.459        17.2163
       457.1        207.842        16.2903
       457.2        208.103        15.6699
       457.3        207.977        15.4677
       457.4        207.492        16.0212
       457.5        207.922        16.2058
       457.6            209        16.1147
       457.7        209.707        16.3318
       457.8        209.649        16.4845
       457.9        209.307        17.6829
         458        209.826        19.1232
       458.1        211.011        20.1568
       458.2        212.198        20.8711
       458.3        212.963        20.6188
       458.4         213.22        19.8318
       458.5        213.861        19.8249
       458.6        214.758        20.7124
       458.7        215.364        21.5374
       458.8        215.758        21.5379
       458.9        215.354        21.9245
         459        214.815        22.4038
       459.1        214.892        22.6279
       459.2        214.893        22.7231
       459.3        214.988        22.3282
       459.4        215.173        21.9561
       459.5         214.45        21.8538
       459.6        214.055        21.6638
       459.7        213.009        20.6597
       459.8        212.387        19.8173
       459.9          212.3        19.0679
         460        212.134        18.5878
       460.1        211.655        18.1334
       460.2        210.983        18.1772
       460.3        210.473        18.4885
       460.4        209.635        18.1053
       460.5        209.049        18.1747
       460.6        209.328        18.4665
       460.7        209.917        18.2069
       460.8        210.064        17.4937
       460.9         210.63        17.0051
         461         211.16        17.2469
       461.1        211.529        17.7525
       461.2        211.592        18.0704
       461.3        212.394        17.7458
       461.4        213.655        17.1252
       461.5        214.856        16.9013
       461.6        215.786        16.7333
       461.7        216.856        16.4421
       461.8        217.854         16.503
       461.9        218.567        16.7784
         462        219.605        16.9539
       462.1        220.722        16.3466
       462.2        221.693        16.0669
       462.3        221.911        15.8198
       462.4        222.322        15.1211
       462.5         222.81        14.5425
       462.6        223.177        14.2149
       462.7         223.11         14.563
       462.8        223.366         15.157
       462.9        223.219         15.762
         463        223.091        16.5981
       463.1        223.649        17.2888
       463.2        223.548        17.4584
       463.3         223.48        18.1763
       463.4         223.45           19.5
       463.5        223.834        20.5302
       463.6         224.24        21.3978
       463.7        224.519        21.8287
       463.8        224.214        21.6058
       463.9         223.62        20.5452
         464        223.378         20.039
       464.1        222.864        19.7447
       464.2        222.757        20.1933
       464.3        222.689        21.2468
       464.4        222.062        22.1164
       464.5        221.448        22.3864
       464.6         220.22        21.9489
       464.7        219.099        21.4885
       464.8        218.311        21.2776
       464.9        218.347        22.0292
         465        218.802        23.0708
       465.1        218.979        23.2917
       465.2        219.154        23.5199
       465.3        218.555        23.2361
       465.4        217.566         22.673
       465.5        216.586        21.9062
       465.6        215.856        21.4634
       465.7        215.823        21.3356
       465.8        215.572        21.1139
       465.9        215.009        21.0224
         466        214.768        20.5752
       466.1        214.963        20.3712
       466.2         215.09        19.8487
       466.3        215.492        19.3558
       466.4        215.774        18.9371
       466.5        215.444        18.0388
       466.6        214.995         16.985
       466.7        214.475         15.894
       466.8        213.831        15.5274
       466.9         212.92        15.2757
         467        211.919        15.4327
       467.1        211.147        15.7088
       467.2        211.121        16.2923
       467.3        212.014        16.8596
       467.4        212.214        16.9086
       467.5        211.372         16.309
       467.6        210.279        16.0067
       467.7        209.155        15.9356
       467.8        208.481        16.4827
       467.9        208.102        17.5812
         468        208.291        19.5066
       468.1        208.345        21.5108
       468.2        207.753        22.7367
       468.3        206.714         23.354
       468.4        206.114        23.7867
       468.5        205.007        24.3087
       468.6         204.68        24.8676
       468.7        204.852        25.3317
       468.8         204.93         24.984
       468.9        204.664        24.3743
         469        204.819        23.8884
       469.1        205.143        22.9015
       469.2          205.8        22.1486
       469.3        206.588        21.5798
       469.4        207.225        20.7112
       469.5        207.634        19.9492
       469.6        208.083        19.3655
       469.7        208.493        18.9553
       469.8        208.849        18.4218
       469.9        208.706        18.0427
         470        208.196        17.6384
       470.1        207.427        17.3635
       470.2        206.477        17.7256
       470.3        205.642        18.6146
       470.4        205.043        19.0645
       470.5        204.807        18.6985
       470.6        204.838        18.5867
       470.7        206.156        18.4627
       470.8        207.355        18.0728
       470.9        208.677        17.5027
         471        209.762         17.393
       471.1        210.747        17.2136
       471.2        211.788        16.3344
       471.3        212.453        15.4746
       471.4        213.054         14.678
       471.5         213.16        14.1343
       471.6        213.581        14.1526
       471.7        214.622         13.808
       471.8        215.461        13.5716
       471.9        216.291        14.5163
         472        216.867        14.9261
       472.1         216.99        13.5366
       472.2        217.094        11.7718
       472.3        217.306         10.179
       472.4        218.096        9.28195
       472.5         219.01         9.0631
       472.6        220.303        10.4402
       472.7        220.955        11.1799
       472.8        220.279        10.9023
       472.9        219.334         10.153
         473        218.653        9.44871
       473.1        218.833        9.24509
       473.2        219.557        9.32729
       473.3        220.099        9.40817
       473.4        219.938        9.23942
       473.5        219.183         8.8286
       473.6        218.748         8.2942
       473.7        218.165        7.57012
       473.8        218.065        6.26437
       473.9        218.432        5.28959
         474        218.332        5.18133
       474.1        218.016        5.74057
       474.2        217.896        6.84914
       474.3        217.216         7.1049
       474.4        216.539         7.4951
       474.5        215.616        7.97759
       474.6        214.812         7.8437
       474.7        214.547        7.49497
       474.8        214.165        7.26474
       474.9        214.228        7.72146
         475        213.884        8.34145
       475.1        213.532        9.19468
       475.2        213.264        9.79273
       475.3        213.602        10.6592
       475.4        213.495        10.8145
       475.5        213.094        10.2377
       475.6        213.438        9.88197
       475.7        214.059        9.55783
       475.8        214.479        9.90478
       475.9        214.445        10.3894
         476        213.896        10.9914
       476.1        213.031        11.1689
       476.2        212.381        10.4116
       476.3        212.109        9.73696
       476.4        212.158        9.64015
       476.5         212.39        9.99732
       476.6        212.761        11.1008
       476.7        213.274        12.0242
       476.8        213.619        13.2062
       476.9        213.232        14.8807
         477        213.388        16.0413
       477.1        213.453        17.0155
       477.2         213.64         17.487
       477.3        212.746        18.0293
       477.4        212.147        17.9121
       477.5        211.777        17.7236
       477.6        211.482        17.7516
       477.7         211.79        18.2858
       477.8        212.306        18.6354
       477.9        212.949        18.5178
         478        213.952        17.9618
       478.1        215.453        16.8865
       478.2        215.817        16.2772
       478.3        215.734        16.5157
       478.4        215.934        17.3644
       478.5        216.261        17.1018
       478.6        215.742        16.7532
       478.7        215.578        16.9744
       478.8        215.587        16.9532
       478.9        216.016        17.2151
         479        216.782         17.274
       479.1        217.228        17.4245
       479.2         217.81        18.0734
       479.3        218.324        17.8184
       479.4        218.246        18.3241
       479.5        217.631        19.0659
       479.6        216.982        19.6064
       479.7        217.108        19.5811
       479.8        217.541        20.0232
       479.9        217.576        20.4243
         480        217.142        20.3438
       480.1        216.645        19.8087
       480.2        216.692        19.5362
       480.3        217.591        20.4539
       480.4        218.654        21.4284
       480.5        219.351        22.9787
       480.6        219.696        24.5502
       480.7        219.647         25.451
       480.8        219.819        25.9171
       480.9        219.897         26.447
         481        220.139        26.8387
       481.1        220.946        26.9821
       481.2        221.708        27.0711
       481.3        221.989        27.6917
       481.4        221.083        28.3141
       481.5        220.039         28.222
       481.6        219.327        27.5138
       481.7        218.463        26.7713
       481.8        217.802        26.5198
       481.9        217.714        26.5295
         482        218.165        26.8701
       482.1        218.764        27.3772
       482.2        219.395         28.217
       482.3        220.674        29.3921
       482.4         221.61        29.8762
       482.5        222.073        30.0088
       482.6        223.051        28.9664
       482.7        224.074        28.4032
       482.8        225.528        28.5563
       482.9         226.96        28.6433
         483        227.944        28.6463
       483.1        228.681        28.1134
       483.2        229.094        27.0735
       483.3        229.308        26.1716
       483.4        229.428         25.126
       483.5        229.935        24.1484
       483.6        229.845        24.0389
       483.7        229.902        24.4468
       483.8        230.631        25.0335
       483.9        231.328        24.6017
         484        231.902        23.5978
       484.1        231.619        22.9051
       484.2        231.436        22.2798
       484.3        230.774        21.8695
       484.4        230.331        21.7904
       484.5        229.902        21.7172
       484.6        230.105        21.9023
       484.7        229.819        22.5231
       484.8        229.191        23.6667
       484.9        227.622        24.3108
         485        226.294        25.0139
       485.1        225.401        25.8122
       485.2        225.063        25.6778
       485.3        224.873        24.7753
       485.4        224.396        24.5623
       485.5        223.962        24.7819
       485.6        223.021         24.877
       485.7        221.648        24.9194
       485.8        221.152        25.1797
       485.9        221.379        25.1457
         486        221.606        24.7611
       486.1         221.19        24.9969
       486.2        220.323        25.3655
       486.3        219.888        25.1418
       486.4        219.893        25.2765
       486.5         220.48        25.4657
       486.6        220.739        25.3539
       486.7        220.596        25.5532
       486.8        220.232        25.4182
       486.9        219.595        24.9152
         487        219.486        24.0031
       487.1        220.262        23.5885
       487.2        220.367        23.9808
       487.3        220.433        24.6762
       487.4        220.455        25.2124
       487.5         220.39        25.5632
       487.6        220.435        24.9845
       487.7        220.291        24.6766
       487.8        220.011         24.407
       487.9        220.134        23.2113
         488        220.525        22.3445
       488.1        220.933        21.9491
       488.2        221.088         21.537
       488.3        221.451        21.8348
       488.4        222.771        22.1492
       488.5        224.211        21.6734
       488.6        225.406        21.2667
       488.7        225.587        21.1384
       488.8        225.355        22.0702
       488.9        225.761         23.434
         489        226.331        23.8776
       489.1        227.137        23.4426
       489.2          228.2        22.3813
       489.3        228.993        21.2786
       489.4        229.119        20.9061
       489.5         228.69        20.4246
       489.6        227.811        20.2439
       489.7        227.373        20.3525
       489.8         227.43        20.7135
       489.9        227.746        21.0633
         490        227.908        20.7736
       490.1        228.325        20.9071
       490.2        228.469        21.8454
       490.3        228.388        22.3549
       490.4        227.706        23.0856
       490.5        226.672        23.5725
       490.6        225.894        23.7166
       490.7        225.445        23.7801
       490.8        225.125        24.1276
       490.9        224.837        24.0122
         491        223.838        23.9754
       491.1        222.237        23.8172
       491.2          220.2        23.2975
       491.3        218.793        22.2898
       491.4        218.237        21.8633
       491.5        217.303         22.654
       491.6        216.497        23.4993
       491.7        216.496        24.1568
       491.8        216.093        24.8883
       491.9        215.873        25.6053
         492        216.002        25.9404
       492.1        216.359        26.3467
       492.2        216.764        26.6777
       492.3        216.658        26.5761
       492.4        216.398        26.1764
       492.5        216.104        26.0703
       492.6        216.266         26.313
       492.7        217.033        26.8754
       492.8        217.756        26.1611
       492.9        218.336        24.2995
         493        218.505        21.9582
       493.1        218.792        20.6673
       493.2        219.181        20.4392
       493.3         219.99        21.0903
       493.4        220.416        22.1775
       493.5        220.956        23.1534
       493.6          221.2        23.0864
       493.7        220.802        22.6193
       493.8        220.911        22.6143
       493.9        221.328        23.1722
         494        221.505        23.8315
       494.1         222.06        24.4978
       494.2        222.438        24.4302
       494.3        222.425        23.9937
       494.4         222.85        23.6326
       494.5        223.689         23.709
       494.6        224.201        24.5694
       494.7        224.901        24.9575
       494.8        225.702        24.3262
       494.9        226.102         23.399
         495        226.678        23.6259
       495.1         226.81        24.1721
       495.2        226.521        25.0486
       495.3        226.036        25.9985
       495.4        225.083        26.4808
       495.5        224.984        26.3799
       495.6         224.78        26.1437
       495.7        224.756        25.1434
       495.8        224.908        24.9215
       495.9         225.09        25.3174
         496        225.494        25.2213
       496.1        225.468        25.2581
       496.2        225.195         24.802
       496.3        224.876        24.2539
       496.4        224.243        24.1122
       496.5        223.029        24.1031
       496.6        222.959        24.5608
       496.7        223.628        24.8377
       496.8        223.377        24.6467
       496.9        222.584        23.8308
         497        221.636        22.5797
       497.1        220.836        21.5435
       497.2        220.165        20.7962
       497.3        219.657         20.881
       497.4        219.539         20.818
       497.5        219.845        20.1724
       497.6        219.382        18.8974
       497.7        217.842        17.6088
       497.8        216.342        16.9683
       497.9        215.722        16.6143
         498        216.167        16.1999
       498.1        216.593        16.1157
       498.2        217.175        16.0868
       498.3        217.501        15.5535
       498.4        218.141        15.6568
       498.5        218.394        15.4106
       498.6        217.985        15.4815
       498.7        217.789        16.3997
       498.8        217.574        17.0212
       498.9        217.149        18.0161
         499        217.441        18.7216
       499.1        217.814        19.3028
       499.2        218.423        19.7995
       499.3        218.917        19.8721
       499.4        219.301        19.5886
       499.5        219.608        19.5401
       499.6        219.657        19.9724
       499.7        219.559        20.2297
       499.8         218.69        19.8274
       499.9        217.649        19.0249
         500        216.791        19.2377
       500.1        216.789        19.7166
       500.2         216.69        19.7491
       500.3        216.625        19.7426
       500.4        216.659         19.802
       500.5        216.369        19.4301
       500.6        216.364        18.5324
       500.7        216.694        17.1851
       500.8        217.057         16.191
       500.9        217.044        16.1326
         501        217.316        16.4805
       501.1        218.024        16.6786
       501.2        218.825        16.5413
       501.3        219.153        16.4332
       501.4        219.391        16.6466
       501.5         219.59        16.4923
       501.6         219.31        16.5252
       501.7        219.386        16.7402
       501.8        220.723        16.5541
       501.9        222.435        16.4243
         502        224.115        16.1089
       502.1        225.145        15.1747
       502.2        225.102        13.9795
       502.3        225.002        12.3165
       502.4        225.045        10.9852
       502.5        224.664        10.7946
       502.6        224.474        11.1189
       502.7        224.622        12.0957
       502.8        224.989        13.3852
       502.9        225.486        13.9954
         503        225.996        14.2851
       503.1        226.705         14.206
       503.2         227.13        14.1325
       503.3         227.03        13.7434
       503.4        227.511        13.1237
       503.5        228.711        12.6387
       503.6        230.005          12.87
       503.7        230.688        12.9443
       503.8        230.706        12.8414
       503.9        230.211        12.9166
         504        229.583        13.1958
       504.1        229.227         12.999
       504.2        229.079        12.0098
       504.3        229.097        11.6882
       504.4        229.146        11.3511
       504.5        229.246        10.8748
       504.6        229.181        11.0868
       504.7        228.815        11.8738
       504.8        228.788        12.2007
       504.9        229.126        12.4178
         505        229.284        12.5369
       505.1        230.067        12.5253
       505.2         231.42        12.7133
       505.3        232.942        12.7891
       505.4        234.133        13.1017
       505.5        234.386        13.3038
       505.6        234.153        13.7461
       505.7        233.331         14.667
       505.8        232.758        15.3994
       505.9        232.414        15.8643
         506        231.746        15.9161
       506.1        230.735        15.8634
       506.2        229.946        16.4668
       506.3        229.127        17.4689
       506.4        228.247        18.5938
       506.5        227.273        19.7459
       506.6        226.888        20.6918
       506.7        226.458        21.4609
       506.8         225.95        21.9613
       506.9        226.055        21.9388
         507        226.231        21.7849
       507.1        226.514        22.0383
       507.2        227.475        22.3448
       507.3        228.172        22.3571
       507.4        228.458        22.6279
       507.5        228.958        23.4177
       507.6        229.209        24.5881
       507.7        229.685        25.7387
       507.8        230.304        26.0963
       507.9        231.154        25.8082
         508        231.956        25.0335
       508.1        232.702        24.1045
       508.2        233.433        23.3196
       508.3        233.847        23.1334
       508.4        234.524        21.8456
       508.5        234.436         20.798
       508.6        234.097        20.3643
       508.7         233.18        19.6619
       508.8        232.629        19.2741
       508.9        232.163        19.1208
         509        232.167        18.9747
       509.1        232.568        18.8747
       509.2        233.266        18.8843
       509.3        233.869        19.2652
       509.4        234.413          19.75
       509.5        234.119        20.2837
       509.6        233.995        20.0053
       509.7        234.519        19.3134
       509.8        235.443        18.0104
       509.9        235.812        16.2687
         510        236.107        15.4951
       510.1        235.962        15.6233
       510.2         235.73        16.1131
       510.3        235.481        16.6217
       510.4        234.795        17.0706
       510.5        234.287        17.0539
       510.6        234.316        16.7134
       510.7        234.712        16.8269
       510.8        235.345        17.1315
       510.9        235.056        17.5449
         511        234.329        17.7007
       511.1        233.228        16.6776
       511.2        233.372        15.8286
       511.3        234.086        14.8386
       511.4        234.854        14.2109
       511.5        235.832        13.7436
       511.6        237.144        13.5852
       511.7        238.188        12.9095
       511.8        238.638        12.6621
       511.9        238.106        12.5475
         512        237.884        13.6151
       512.1        238.743        14.6526
       512.2         240.23        15.4264
       512.3        241.168        16.2677
       512.4        241.513        17.1766
       512.5        241.177        17.6739
       512.6        240.573        18.2834
       512.7        240.854        18.7861
       512.8        241.173        19.0907
       512.9        241.513        19.3599
         513        241.914        19.5271
       513.1        241.731        18.7452
       513.2        241.361        18.8054
       513.3        240.861        19.6782
       513.4        240.318        20.1319
       513.5        239.729         20.218
       513.6        239.244        21.1947
       513.7        239.004        21.6268
       513.8         239.09        22.0106
       513.9        239.372        22.4801
         514        238.474        23.5467
       514.1        237.695        24.6737
       514.2        236.806        24.9114
       514.3        236.629        24.3136
       514.4        236.113         23.594
       514.5         235.82        23.2383
       514.6        235.625        23.8098
       514.7        235.239        24.2993
       514.8        234.824        24.6046
       514.9        234.535        23.8479
         515        235.169        22.9577
       515.1        235.893        22.3022
       515.2        235.814         21.937
       515.3        235.827        22.0004
       515.4        235.436        21.9482
       515.5        235.551        21.9819
       515.6        235.305        22.2975
       515.7        234.646        22.4571
       515.8         234.66        22.5263
       515.9        234.608        21.9651
         516        234.337        21.3201
       516.1         233.86        20.6314
       516.2         234.07        19.8351
       516.3        234.248        19.1123
       516.4        234.252        18.3799
       516.5        234.432         17.699
       516.6        235.188        17.1618
       516.7        235.795        16.5523
       516.8        236.665        15.3607
       516.9        237.441        14.7289
         517        237.836        13.7198
       517.1        238.356        12.6648
       517.2        239.272        11.9079
       517.3        238.823        11.4468
       517.4        238.341        11.3645
       517.5        238.031        10.4859
       517.6        237.762        9.31277
       517.7        237.533        7.89914
       517.8        236.996        6.88745
       517.9        236.356        6.58067
         518        235.896         6.1053
       518.1        236.069        6.35051
       518.2        237.082        6.24718
       518.3        237.905        5.68072
       518.4        238.152        5.15824
       518.5        238.374        5.18144
       518.6        238.219         5.4641
       518.7        237.599        5.60081
       518.8        237.114        6.03453
       518.9        236.319        6.74431
         519         235.74        7.56211
       519.1        235.763        8.38098
       519.2        236.144        9.95369
       519.3        236.245        11.5744
       519.4        235.701        12.8814
       519.5        234.819        13.1429
       519.6        233.599        12.6937
       519.7        233.704        12.7957
       519.8        234.175        13.3686
       519.9         234.45        14.0443
         520        234.037         14.147
       520.1        233.759        13.7822
       520.2        233.209        13.0611
       520.3        232.193        12.5519
       520.4        231.185         12.355
       520.5        231.211        11.9037
       520.6        231.047        11.1131
       520.7        231.204        10.6071
       520.8        231.536        10.0938
       520.9        232.169        8.89432
         521        232.244        7.47554
       521.1        232.497        6.88807
       521.2        233.572        6.69687
       521.3        234.262        7.08153
       521.4        234.801        8.02992
       521.5        234.896        8.75579
       521.6         235.34        8.32122
       521.7        236.003         7.6282
       521.8        235.435        7.48101
       521.9        234.257        7.32158
         522        232.826         7.3289
       522.1        232.304         7.3703
       522.2        232.669        7.20576
       522.3        233.368        7.45014
       522.4        234.367        7.74935
       522.5        235.093        7.40464
       522.6        235.607         6.5487
       522.7        236.279         5.9031
       522.8        236.658        5.48507
       522.9        237.331         5.7996
         523        237.819         6.1677
       523.1        237.269        6.80819
       523.2        236.608        6.94424
       523.3        236.922        7.66635
       523.4        237.319        8.03798
       523.5        237.668        8.86124
       523.6        238.001        9.28829
       523.7        237.921        9.09634
       523.8        238.207        9.23489
       523.9        239.211        9.23493
         524        240.174        9.03869
       524.1         241.62         9.1087
       524.2         242.73        9.72481
       524.3         242.94        10.3766
       524.4        243.837        11.1206
       524.5        244.886        12.1247
       524.6        245.431        13.7205
       524.7        245.765         14.529
       524.8          245.9        14.7495
       524.9        245.394        14.2273
         525        244.649        14.0039
       525.1        243.762        14.8449
       525.2        243.651        16.1907
       525.3        243.122        16.7593
       525.4        242.048        16.5908
       525.5        240.851         16.008
       525.6        240.737        15.1709
       525.7        241.206        14.7728
       525.8        241.535        14.6443
       525.9        241.265        14.7506
         526        240.472        15.1995
       526.1        239.001          15.32
       526.2        238.809        14.8118
       526.3         238.93         13.951
       526.4        239.844        13.2305
       526.5         241.11        12.8982
       526.6        241.834        12.9915
       526.7        241.662        12.6963
       526.8        241.654        12.8366
       526.9        241.997         13.759
         527        242.787        14.1594
       527.1        243.087        14.2442
       527.2        242.929        14.9524
       527.3        242.824        15.4955
       527.4        242.413        15.9452
       527.5        241.726        16.1081
       527.6        240.988        16.3661
       527.7        241.171        16.8438
       527.8        242.439        17.2432
       527.9        243.785        17.2807
         528        244.074        16.9557
       528.1        243.362        16.8488
       528.2        242.578        16.8164
       528.3        242.407        17.2197
       528.4        242.867         17.266
       528.5        243.336        16.5559
       528.6        243.562        15.2695
       528.7        244.365        14.4315
       528.8        245.255        13.6475
       528.9        246.198        13.0816
         529        246.722        12.4972
       529.1        246.947        11.5764
       529.2         246.79        10.1292
       529.3        246.582        8.70075
       529.4        246.632        7.76755
       529.5        246.802        7.41448
       529.6        247.304        6.93335
       529.7        247.318        6.19685
       529.8         246.98        5.43589
       529.9        246.652        4.51921
         530        246.385        4.46905
       530.1        246.649        5.25558
       530.2        247.143        5.86852
       530.3        247.788        5.66983
       530.4        248.259        5.74999
       530.5        248.433        5.68078
       530.6        248.554        5.05563
       530.7          248.9        4.82771
       530.8        249.683        4.93679
       530.9        250.654         5.4047
         531        250.874        5.37614
       531.1        250.775        5.29463
       531.2        251.606        4.91573
       531.3        252.472        4.48985
       531.4        252.588        4.05979
       531.5        251.857        3.87357
       531.6        251.139        4.11575
       531.7        250.253        5.01587
       531.8        249.022        6.20071
       531.9        247.668        6.46539
         532        247.056        6.53626
       532.1        247.324        7.08574
       532.2        247.593        7.42975
       532.3        247.281        7.89292
       532.4        246.657        7.62789
       532.5         245.87        7.75258
       532.6        245.268        8.56149
       532.7        245.873        9.10266
       532.8         246.01        9.53331
       532.9        245.608        9.80443
         533        246.243        9.36431
       533.1        246.326        8.85114
       533.2        245.335        8.56022
       533.3         244.42        9.02496
       533.4        243.583        10.0558
       533.5        243.402        10.5714
       533.6        243.447         11.056
       533.7        243.619        12.4186
       533.8        243.769         14.121
       533.9        243.695         15.563
         534        243.513        16.3084
       534.1        244.251         17.148
       534.2        244.984        18.4725
       534.3        246.227        20.3494
       534.4        247.324        21.7079
       534.5        247.978         22.251
       534.6        248.559         22.086
       534.7        248.469        22.2604
       534.8        248.649         22.129
       534.9        249.344        22.3083
         535        250.553        21.8545
       535.1        251.807        21.8609
       535.2        251.961        22.2716
       535.3        251.673        22.4827
       535.4        250.999        22.1869
       535.5        251.081        21.3064
       535.6        251.721        20.2097
       535.7        252.167        19.6797
       535.8        252.248        19.4905
       535.9        252.796        20.0675
         536        252.824         20.005
       536.1        252.999        19.7742
       536.2        253.179        20.3343
       536.3        253.899        21.1436
       536.4        254.701        22.1186
       536.5        254.917        22.7765
       536.6        254.891        23.2986
       536.7        254.465        23.7905
       536.8          253.8        24.2915
       536.9        253.711        24.5908
         537        253.733        24.8974
       537.1        253.925        25.4707
       537.2            254        25.2766
       537.3        253.296        24.8091
       537.4        252.092        24.4971
       537.5        250.909        23.7792
       537.6         250.28        22.6684
       537.7        250.472        21.9931
       537.8        250.887        21.6516
       537.9         251.13         22.068
         538        250.891        22.7962
       538.1        250.475        23.0407
       538.2        250.164        23.2165
       538.3        250.062        23.6817
       538.4        250.893        23.7543
       538.5        251.503        23.3243
       538.6        251.485        23.0478
       538.7        250.722        23.4022
       538.8        250.098        23.9944
       538.9        249.788        25.0008
         539        249.073        25.5723
       539.1        248.807        25.6042
       539.2        248.839        25.3232
       539.3         249.55        24.5266
       539.4        250.648        23.7072
       539.5        251.883        23.0867
       539.6        253.028        23.0978
       539.7        254.069        23.1252
       539.8        254.822        23.2084
       539.9        254.797        23.1206
         540        254.348        23.1144
       540.1        253.563        22.4785
       540.2        252.901        22.1125
       540.3        252.918        21.2903
       540.4        252.697        20.9253
       540.5        252.143        20.7831
       540.6        251.032        20.6072
       540.7        250.649        20.1117
       540.8        250.245        19.2507
       540.9        250.237        18.2534
         541        250.362        17.8364
       541.1        249.561        18.0583
       541.2        248.627        17.6974
       541.3        248.025        16.5407
       541.4        247.418        15.6853
       541.5        247.123         14.564
       541.6        247.302        13.4292
       541.7        247.218        12.6588
       541.8        247.102        12.4941
       541.9        246.734        12.7132
         542        245.931        13.2572
       542.1        245.516        13.7117
       542.2        244.635        14.2108
       542.3        244.557        14.8433
       542.4         244.64        15.8485
       542.5        244.992        16.8372
       542.6        244.792        17.5196
       542.7        243.903        17.7806
       542.8        243.405         18.294
       542.9        243.864        18.7059
         543        243.897        19.0976
       543.1        243.316        19.2004
       543.2        242.814        19.7487
       543.3        242.484        20.8994
       543.4        242.284        22.3397
       543.5        242.363        23.7405
       543.6        242.801        24.3731
       543.7        243.303        24.7333
       543.8        243.983        24.6132
       543.9        244.831        24.2433
         544        246.092        24.3144
       544.1        247.718        24.4346
       544.2        249.123        24.2398
       544.3        250.023        23.6337
       544.4        250.683        22.9848
       544.5        251.771         23.038
       544.6        251.969        23.4752
       544.7        251.603         23.884
       544.8        252.047        23.5762
       544.9        252.057        22.5511
         545        252.569        21.1129
       545.1        253.325        20.6079
       545.2        253.082        19.9449
       545.3        252.539        20.1587
       545.4        252.962        20.6905
       545.5        253.491        20.9911
       545.6        253.221        20.9474
       545.7        252.784        20.4662
       545.8        252.459        19.4283
       545.9        252.837        18.5386
         546        253.568        18.0878
       546.1        253.633        17.7008
       546.2        253.611        17.2428
       546.3        253.584        17.0366
       546.4        253.114        16.7892
       546.5        252.935        15.4357
       546.6        253.248        14.2891
       546.7        253.157        13.4247
       546.8        252.984        12.8774
       546.9        251.887         12.244
         547        250.523        11.4347
       547.1        249.704        10.0777
       547.2        249.093        8.62458
       547.3        248.421        7.73447
       547.4        247.735        7.10959
       547.5        246.824        7.09382
       547.6        246.335        7.78065
       547.7        246.019        8.32635
       547.8        245.791        8.31524
       547.9        245.211        7.74006
         548         244.38        6.98426
       548.1         244.32        6.70561
       548.2        244.293        7.06562
       548.3        243.953        7.53319
       548.4        243.793        8.87451
       548.5         243.48        10.3202
       548.6        243.207        10.8494
       548.7        242.915        9.94235
       548.8         242.95         8.5842
       548.9        243.708        8.09753
         549        244.228         9.0541
       549.1        244.061        9.84599
       549.2        244.245        10.5533
       549.3        244.747        10.4293
       549.4        245.141        10.5404
       549.5        245.692        10.5996
       549.6        246.381        10.3088
       549.7        246.817        10.2276
       549.8        247.163        9.95994
       549.9        247.685        9.86703
         550        248.329        10.7475
       550.1        249.599        11.0672
       550.2        250.475        11.3921
       550.3        250.978        11.8288
       550.4        251.202        12.1058
       550.5         250.43        12.2343
       550.6        249.893        12.4101
       550.7        249.459        12.8978
       550.8        249.818        13.1046
       550.9        250.572        13.2352
         551        250.843        12.9866
       551.1        249.927        12.8012
       551.2        249.198         12.415
       551.3        249.104        12.1474
       551.4        248.653        12.2539
       551.5        248.831        13.1512
       551.6        249.482        14.2164
       551.7        249.545        15.0497
       551.8        249.593        15.4779
       551.9        249.684         15.425
         552        250.242        16.1964
       552.1        250.934        16.9665
       552.2        251.278        17.3405
       552.3        251.085        17.8304
       552.4        251.295        18.6886
       552.5        251.494        18.7916
       552.6        251.671        18.0842
       552.7        251.949        17.8604
       552.8        252.021        17.8872
       552.9         251.81        18.2543
         553        252.218        18.8446
       553.1        252.048        19.7095
       553.2        251.616        20.7064
       553.3        251.798        20.8351
       553.4        252.105        21.3753
       553.5        252.556        22.0064
       553.6        253.009        22.5313
       553.7        253.272        23.0299
       553.8        253.207        23.8919
       553.9        253.146        25.2027
         554        253.079        26.6008
       554.1        252.933        26.5959
       554.2        252.189        25.7228
       554.3        251.935        24.9534
       554.4        251.728        24.0047
       554.5        251.734        23.2518
       554.6        252.268        22.8714
       554.7        252.653        22.7246
       554.8        252.695        22.8254
       554.9         252.31        22.6911
         555        251.539        21.9014
       555.1        251.096        20.5228
       555.2        251.114        20.0604
       555.3        250.925        21.0462
       555.4        251.029         22.111
       555.5        251.498         22.482
       555.6         251.77        22.5932
       555.7        251.453        22.4498
       555.8         250.55        21.9411
       555.9          249.6        21.9302
         556        249.816        22.2197
       556.1         250.47        22.8845
       556.2        250.656        23.6923
       556.3        251.664        24.4161
       556.4        252.601         25.434
       556.5        253.121        25.7493
       556.6        253.362        25.5832
       556.7         252.28        25.7731
       556.8         250.97        26.2956
       556.9        250.167        26.6968
         557        250.398        26.9443
       557.1        250.905        27.2961
       557.2        251.448        27.4222
       557.3        251.648         26.285
       557.4        251.888        24.3492
       557.5         252.28        22.6594
       557.6        252.903        21.7115
       557.7        253.956        20.8048
       557.8        253.904        20.2362
       557.9        253.589        18.9934
         558        253.226         18.028
       558.1         252.85        16.9343
       558.2        253.048        15.9413
       558.3        253.007        15.5721
       558.4        253.218        15.6123
       558.5        254.081        15.4683
       558.6        254.926        15.8981
       558.7        255.075        16.2255
       558.8        254.797        15.8434
       558.9        254.818        15.5742
         559        255.027        15.7927
       559.1        254.781        15.9655
       559.2        254.655        16.4614
       559.3        254.749        17.3878
       559.4        255.176        18.3098
       559.5        255.386        19.0534
       559.6        255.087        19.4112
       559.7         255.05         20.001
       559.8        255.356        19.8872
       559.9        255.979        19.4161
         560        256.407        19.8378
       560.1        256.468        20.7361
       560.2         257.12        21.5815
       560.3        257.373        21.4865
       560.4        257.333        20.9347
       560.5        257.462        20.3278
       560.6        257.602        20.3022
       560.7        257.036        19.9152
       560.8        256.992        19.6655
       560.9        256.652        20.5567
         561        255.978        21.3484
       561.1         255.83        21.9832
       561.2        256.436        22.1937
       561.3        256.711        21.3949
       561.4        256.409        20.4597
       561.5        255.811        19.8507
       561.6        255.813        19.5986
       561.7        256.285        19.6092
       561.8        256.509         19.283
       561.9        256.265        18.8199
         562        255.762        18.3126
       562.1         254.79        18.5037
       562.2        254.075        19.2381
       562.3        253.499        18.6003
       562.4        253.594        18.1122
       562.5        253.523        17.7053
       562.6        252.935        18.5455
       562.7         252.37        19.9034
       562.8        252.173        20.9095
       562.9        251.795        21.7246
         563        251.669        22.2478
       563.1        251.341        22.2553
       563.2         251.51        22.4947
       563.3        251.432         23.533
       563.4        251.684        24.4952
       563.5        252.487        25.3775
       563.6        253.639        26.0029
       563.7        254.193        26.7268
       563.8        253.883        27.1279
       563.9        253.854        27.0033
         564        254.291        26.1162
       564.1        255.559        25.9813
       564.2        256.463        25.7614
       564.3        256.677        26.2246
       564.4        256.651        26.7595
       564.5        256.907         27.225
       564.6         257.05        28.1034
       564.7        257.396        28.4108
       564.8        258.205        28.2812
       564.9        258.811        28.4426
         565        258.877        28.3025
       565.1        258.784        28.1925
       565.2        258.318        27.8993
       565.3        258.379         27.538
       565.4        258.992        26.9963
       565.5        259.219        26.2723
       565.6         258.79         25.798
       565.7        258.348        25.4658
       565.8        257.829         24.891
       565.9        256.779        24.9511
         566        255.502        25.2033
       566.1        255.112        25.5883
       566.2        255.529        25.5548
       566.3        256.118        24.1405
       566.4        257.146        23.2417
       566.5        258.125        23.2269
       566.6        258.131        22.5372
       566.7        258.323        21.3527
       566.8        258.556        20.3447
       566.9        258.773        18.9917
         567        259.619        18.3267
       567.1        260.679        17.9155
       567.2        261.997        17.2335
       567.3        262.756        16.6014
       567.4        263.047        15.2916
       567.5        263.486        13.6521
       567.6        263.371        12.7245
       567.7        263.761        12.8199
       567.8        265.067        12.7473
       567.9        266.577        11.9079
         568         267.55        11.1704
       568.1        267.728        10.2349
       568.2        267.169        9.93956
       568.3        266.738        9.60553
       568.4        266.381        8.86619
       568.5        266.584        8.18543
       568.6        266.971         8.0517
       568.7        267.148        8.38896
       568.8        267.358        8.51742
       568.9        267.277        8.18802
         569        267.166         7.8566
       569.1        267.582        8.24629
       569.2        268.093          8.582
       569.3        268.552        9.50092
       569.4        268.212        10.5167
       569.5        267.559        11.3264
       569.6        267.505        12.0257
       569.7        268.227        12.4838
       569.8        268.972        12.0502
       569.9         269.56        11.6016
         570        269.946        11.0445
       570.1        270.115        11.1256
       570.2        270.126        11.6304
       570.3        269.318        11.4051
       570.4        268.968        10.9124
       570.5        269.317        10.5897
       570.6        269.781        10.3105
       570.7        270.023        9.65474
       570.8        269.632        8.89578
       570.9        269.059        8.14799
         571        268.319        8.03171
       571.1         268.05        7.58551
       571.2        267.897        7.61899
       571.3        267.711        7.41535
       571.4        267.194        7.04785
       571.5        266.311        6.92432
       571.6        265.949        6.96386
       571.7        265.283         7.1568
       571.8        264.798        7.91524
       571.9         265.25        9.20785
         572            266        10.6223
       572.1        266.069        11.7446
       572.2        265.328        12.1971
       572.3        264.743        11.5566
       572.4        264.333        10.9035
       572.5        264.174         10.598
       572.6         263.61        11.2055
       572.7         262.68        11.8892
       572.8        262.669        12.4353
       572.9        263.057        11.7072
         573        262.192        10.3087
       573.1        260.744        9.45803
       573.2        259.062        9.38597
       573.3        257.506        9.75842
       573.4        256.342        10.1908
       573.5        256.593        10.9065
       573.6        257.444        10.8854
       573.7        257.669        10.3062
       573.8        257.846        9.70359
       573.9        257.859        9.24572
         574         258.26        8.94208
       574.1        258.018        8.94505
       574.2        257.842        9.27676
       574.3        257.622         9.2552
       574.4        257.596        8.99433
       574.5         257.28        8.51685
       574.6          257.2        8.15871
       574.7        257.349        8.32392
       574.8        257.443        8.84346
       574.9         257.88        10.1127
         575        258.164        10.8917
       575.1        258.203        11.1419
       575.2        257.701        10.7119
       575.3         258.22        10.0625
       575.4        259.264        9.17359
       575.5        259.804        8.65175
       575.6        260.001        8.33565
       575.7        259.402        8.30457
       575.8        258.962         7.8398
       575.9        258.605        7.43748
         576        258.905        6.93196
       576.1        259.979        6.75588
       576.2        260.852        7.17704
       576.3        261.755        7.48071
       576.4        262.137        7.63149
       576.5          262.1        7.43175
       576.6         262.07        6.88628
       576.7        262.316        6.96469
       576.8        262.543        7.92465
       576.9        262.982        8.53566
         577        264.179        9.09821
       577.1        265.166        9.72304
       577.2         265.54        10.2095
       577.3        265.908        10.0688
       577.4        266.143         10.166
       577.5        267.184        10.7549
       577.6        268.442        11.7426
       577.7        269.543        12.1246
       577.8        270.134        11.4904
       577.9        270.196        10.5518
         578        270.362        9.69939
       578.1         270.62         9.7077
       578.2        270.985        10.1298
       578.3        271.461        10.3058
       578.4        271.944        10.2013
       578.5        272.155        10.4298
       578.6        271.743        10.0552
       578.7        270.509        9.38003
       578.8        269.213         9.0264
       578.9         267.89         8.7821
         579        267.274        9.09543
       579.1        267.021        9.04144
       579.2        266.261        8.73808
       579.3        265.745        8.78639
       579.4        265.795        8.75721
       579.5         265.56        8.98865
       579.6        264.929         8.9164
       579.7        264.658         8.8827
       579.8        264.036        9.39879
       579.9        263.903        10.6188
         580        263.676        11.6124
       580.1         263.73        12.2224
       580.2        264.335        12.4989
       580.3        264.594        13.0299
       580.4        265.068        13.4502
       580.5         265.14        14.0009
       580.6          264.4        13.9652
       580.7        264.091         13.084
       580.8        264.251          11.92
       580.9        264.885        10.4659
         581        265.017        9.48111
       581.1        265.316        9.10395
       581.2        265.692        8.90606
       581.3        264.892        9.25852
       581.4        263.999        9.11719
       581.5         263.29        8.48274
       581.6        263.122        7.82987
       581.7        263.576        7.26762
       581.8        264.372         7.2883
       581.9        264.876         7.2581
         582        264.432        7.21792
       582.1        264.346        7.69772
       582.2        265.103        8.21748
       582.3        265.905         8.3905
       582.4        267.027         8.1802
       582.5        267.049        7.46026
       582.6        266.308        7.09449
       582.7         265.96        7.22586
       582.8        265.965        7.39663
       582.9         265.93        7.00559
         583        266.309        6.99792
       583.1        267.056        6.53307
       583.2        267.201        6.00808
       583.3         267.27         6.5961
       583.4        268.264        7.06779
       583.5        269.682        7.58707
       583.6        271.271        7.21334
       583.7        272.349         6.2155
       583.8        272.855         5.0653
       583.9        272.299        3.90096
         584         272.53        3.01217
       584.1        273.795        2.45515
       584.2         274.62        3.45068
       584.3        275.285        5.42991
       584.4        275.532        7.25638
       584.5        276.583        8.35249
       584.6        277.412        8.83263
       584.7        276.988        9.64777
       584.8        275.981        10.3675
       584.9        275.074        11.2307
         585        275.094        11.5436
       585.1        275.525        11.4848
       585.2        275.611        11.2639
       585.3        274.948        10.8876
       585.4        274.585        10.2444
       585.5        273.167        9.64354
       585.6         271.67        9.29082
       585.7        271.008        9.69694
       585.8        269.985        9.68932
       585.9        269.661        9.90342
         586        269.728        9.65009
       586.1         269.94        8.10521
       586.2        270.314        6.71629
       586.3        270.178         5.8455
       586.4        270.048        5.73061
       586.5        271.161        5.70427
       586.6         271.75        5.41209
       586.7        272.544        4.79656
       586.8        272.562        3.95323
       586.9        271.708        3.04257
         587        271.096        2.40101
       587.1        271.423        1.92887
       587.2         272.21        1.32207
       587.3        272.737       0.937041
       587.4        273.594        1.21803
       587.5        275.084        1.92229
       587.6        276.438        2.93389
       587.7        276.444        3.39425
       587.8        276.247        4.23924
       587.9        276.164        5.67416
         588         276.41        6.74709
       588.1        276.179        7.60936
       588.2         275.99         8.2904
       588.3        276.098        8.58658
       588.4        276.036        8.27167
       588.5        276.369        8.25202
       588.6        276.512        7.94931
       588.7        276.416        7.64523
       588.8        276.706        7.58327
       588.9        276.678        7.84042
         589        275.975         8.6824
       589.1        274.949        9.83965
       589.2        272.991        11.2318
       589.3        271.167        12.5469
       589.4        269.887        13.1059
       589.5        269.321        13.0949
       589.6         268.76        13.1886
       589.7        268.365        13.3792
       589.8        267.598        13.8519
       589.9        266.753        13.6863
         590        266.039        13.3463
       590.1         265.22         13.257
       590.2        264.201        12.8803
       590.3        264.134        12.7615
       590.4         264.47        13.7082
       590.5        265.132        14.9836
       590.6         265.78        16.1943
       590.7        265.616        16.6272
       590.8         265.58         16.996
       590.9         266.26        17.0181
         591        266.668        17.2003
       591.1        266.947        17.1119
       591.2        267.128        16.6659
       591.3        267.868        16.3076
       591.4        268.116        16.0598
       591.5        268.313         16.301
       591.6        268.749        16.7568
       591.7        269.283        17.0245
       591.8        269.772        17.2298
       591.9         270.19        17.6113
         592        270.975        17.8341
       592.1        271.469        18.5259
       592.2        271.786        19.5261
       592.3        272.035        20.7647
       592.4        271.881        21.7428
       592.5        272.272        22.0549
       592.6        272.419        22.1012
       592.7        272.197        22.4965
       592.8        273.011        22.3715
       592.9        273.796        22.0527
         593        273.763        22.1689
       593.1        273.456        22.0917
       593.2        272.362        21.8088
       593.3        270.919        20.6953
       593.4        269.517        20.0994
       593.5        268.807        19.8233
       593.6        268.242        19.9145
       593.7        268.141        20.4797
       593.8        268.234        20.5314
       593.9        268.598        20.2641
         594        269.008        20.1935
       594.1        269.482        20.3379
       594.2        269.531        21.1043
       594.3        269.769        21.5472
       594.4        270.116        21.5452
       594.5        271.098        21.2648
       594.6        272.051        20.9752
       594.7        272.674        20.7338
       594.8         272.69        20.2865
       594.9        272.377        18.9542
         595        272.799        17.2951
       595.1        273.007        15.8088
       595.2        272.934        14.8804
       595.3        272.727        14.2995
       595.4        272.392        13.6243
       595.5        271.916        13.1022
       595.6        271.672        13.3467
       595.7        271.787         13.481
       595.8        271.562        13.6626
       595.9        271.191         13.327
         596        271.322        13.4053
       596.1         271.34        14.3913
       596.2        270.925        15.2927
       596.3        270.426        15.7215
       596.4        270.545        15.4812
       596.5        270.849         14.585
       596.6        271.016        13.6605
       596.7        270.592        12.3104
       596.8        269.977        11.6785
       596.9        269.242        11.7081
         597        268.796        12.6125
       597.1        268.913        13.4096
       597.2        268.844        13.9133
       597.3        268.188        14.2057
       597.4        266.906         14.372
       597.5        265.549        14.5086
       597.6        264.772        14.0787
       597.7        264.329        13.4368
       597.8        263.994        12.4874
       597.9        263.908        11.2881
         598        264.563        10.0779
       598.1        265.133        8.97509
       598.2         265.22        8.00881
       598.3         265.85        7.38539
       598.4        266.601        7.08687
       598.5        267.231        6.31707
       598.6        267.307         5.4902
       598.7        267.403        4.51778
       598.8         267.07        3.76554
       598.9        266.812        3.24025
         599        266.904        4.25501
       599.1        267.071        5.76029
       599.2         267.04        6.10092
       599.3        266.625        5.67485
       599.4        265.268         4.9962
       599.5        264.288        4.55174
       599.6        262.978        4.92784
       599.7        262.392        6.00674
       599.8        262.141         6.8907
       599.9        262.318        6.72379
         600        262.612        6.40257
       600.1        263.036        5.84624
       600.2        262.777        5.42697
       600.3        262.671        5.54122
       600.4        263.293        5.86445
       600.5        263.071        5.97492
       600.6        263.271        6.17904
       600.7        264.043        6.15284
       600.8        265.089        5.75017
       600.9        265.948        4.87818
         601        266.395        4.33078
       601.1        266.576        4.64761
       601.2         266.38        4.68237
       601.3        266.232        5.29927
       601.4        266.676        6.02728
       601.5        267.817         6.3283
       601.6        268.492        6.97673
       601.7         268.65        7.72547
       601.8        268.798        8.87871
       601.9        269.288        9.02606
         602        269.921        8.45911
       602.1        270.255        8.03254
       602.2        270.799        7.61063
       602.3        271.963        8.55505
       602.4        272.665          9.185
       602.5        273.858        9.22745
       602.6         274.78        9.03425
       602.7        274.874        8.81228
       602.8        274.528        8.85156
       602.9        274.698        9.39459
         603        275.756        9.86207
       603.1        276.807        10.5485
       603.2        277.496        10.8615
       603.3        277.783        10.7004
       603.4        278.672        10.3058
       603.5        279.288        9.40672
       603.6         279.58        8.88236
       603.7        280.253        8.85411
       603.8        281.462        9.26216
       603.9        282.232        10.3898
         604        282.462         11.696
       604.1        281.938        12.5849
       604.2        281.321        12.7411
       604.3        281.885        13.3421
       604.4        281.929        14.4577
       604.5        282.058        14.8356
       604.6        282.173        14.8801
       604.7        282.236        15.2923
       604.8         282.45        15.7958
       604.9        282.628        16.1111
         605        282.688        16.4453
       605.1        282.517        17.0908
       605.2        282.248         17.596
       605.3        282.213        16.8425
       605.4        282.228        15.4471
       605.5         282.07        14.9534
       605.6        281.979        14.1127
       605.7        281.832        12.9306
       605.8        281.988        12.2092
       605.9        282.378        12.1602
         606        282.021        12.3334
       606.1        281.505         12.179
       606.2        281.175        12.0142
       606.3        281.808        11.7165
       606.4        282.034        12.3474
       606.5        281.211        13.1231
       606.6        280.882        14.1355
       606.7        280.894        14.8629
       606.8        280.983        14.9434
       606.9        281.569        14.6287
         607        281.651        14.4148
       607.1        281.329        14.1718
       607.2        281.534        14.2849
       607.3        281.572        14.8469
       607.4        281.535        15.0103
       607.5         281.15        14.2851
       607.6        280.743        14.4395
       607.7        280.821        14.7559
       607.8        280.749        14.8374
       607.9        280.381         15.094
         608        280.033        15.5297
       608.1            280        16.1145
       608.2         279.92        16.5226
       608.3        280.328        16.7099
       608.4        280.702        16.7689
       608.5        281.084        16.7295
       608.6        280.402         16.227
       608.7        279.714        15.5147
       608.8        279.244        15.3429
       608.9        279.371        15.3949
         609        279.573        14.6844
       609.1        279.474        14.3993
       609.2        278.824        14.6266
       609.3        278.305          15.12
       609.4        278.155        15.4542
       609.5         277.96        15.4504
       609.6        276.891         14.877
       609.7        275.787        14.4405
       609.8        275.786        13.9705
       609.9        275.975        13.1954
         610        276.067        12.9103
       610.1        276.594        12.9074
       610.2        276.637        13.1068
       610.3        276.283        12.8878
       610.4        276.089        12.1301
       610.5        276.533        11.0825
       610.6        277.502        10.1211
       610.7        278.756        9.08593
       610.8        279.693        8.94424
       610.9        279.883        9.32335
         611        279.475         9.3808
       611.1        279.589        9.12115
       611.2        279.963        8.99292
       611.3        279.411        8.07631
       611.4        278.897         6.8754
       611.5        279.374        6.57396
       611.6        279.844        6.92646
       611.7         280.15         7.2814
       611.8        280.577        7.22652
       611.9        281.331        6.44546
         612        282.339        5.45337
       612.1        283.416        4.03781
       612.2        284.741        3.66975
       612.3        285.224          3.977
       612.4        285.228        4.93742
       612.5        285.026        5.56424
       612.6        285.638        5.62964
       612.7        285.899        6.23072
       612.8        285.867         7.0906
       612.9        286.142        7.79107
         613        286.582        8.05717
       613.1        286.659        8.16307
       613.2        286.802        8.18716
       613.3          286.6        8.87968
       613.4        286.396        9.16058
       613.5        286.072        9.72895
       613.6        286.546         9.7497
       613.7        287.333        8.99458
       613.8        288.107        8.52663
       613.9        288.209        7.79783
         614        287.311        6.78283
       614.1        286.114         5.1188
       614.2        285.924        4.19124
       614.3        286.549        3.56658
       614.4        288.032        3.51238
       614.5        290.502        3.03857
       614.6        291.799        2.42082
       614.7        292.374        2.24366
       614.8        292.657        2.82291
       614.9        293.057        3.32936
         615        293.427        3.78882
       615.1        293.598        4.09212
       615.2        293.968        4.48071
       615.3        294.858        4.41022
       615.4        296.274        4.58937
       615.5        297.413        4.94858
       615.6        298.064        5.14989
       615.7        298.329        5.10113
       615.8        298.429        5.28134
       615.9        298.205        4.50961
         616         297.96         4.2516
       616.1        297.087        4.68298
       616.2        296.097        4.57297
       616.3        294.953        4.20643
       616.4        294.475        4.08805
       616.5        294.317        3.56459
       616.6        294.023        3.39707
       616.7        293.042        3.16405
       616.8        291.973        2.75153
       616.9         291.31        3.22439
         617        290.137        3.27844
       617.1        288.794        3.82008
       617.2         287.65        4.33166
       617.3         286.84        5.13272
       617.4        285.544        5.89443
       617.5        284.485        6.84693
       617.6        283.862        7.93157
       617.7         283.69        9.08469
       617.8         283.26        9.87583
       617.9        283.083        10.5967
         618        283.298        11.5236
       618.1        283.126        12.1079
       618.2        283.474         12.244
       618.3        284.179        11.9003
       618.4        284.757        11.9565
       618.5         285.85        12.6861
       618.6        287.481        14.0379
       618.7        288.647        15.4628
       618.8        289.275        17.2413
       618.9        289.748        18.5699
         619        290.437         19.315
       619.1        291.599        19.4195
       619.2         292.57        19.1303
       619.3        293.706        18.7393
       619.4        294.904         17.925
       619.5        295.817        17.1773
       619.6        296.038        16.4842
       619.7        295.994          16.22
       619.8        296.342        15.6502
       619.9        296.982         14.858
         620        298.189        14.7719
       620.1        300.084        14.7827
       620.2        301.414        14.2995
       620.3        302.078        14.2663
       620.4        302.548        14.7888
       620.5        302.739        15.3286
       620.6        302.995        15.4852
       620.7         303.53        14.8402
       620.8        304.349        13.5504
       620.9        305.957        12.4409
         621        306.859        12.4391
       621.1        306.619        13.0005
       621.2          306.3        12.6187
       621.3        305.855        11.4446
       621.4        305.704        11.0099
       621.5        305.433        11.3117
       621.6        304.953          11.93
       621.7        304.248         11.851
       621.8        304.325         11.225
       621.9        304.186        10.1968
         622        303.642        8.91944
       622.1        302.819        8.25289
       622.2        302.264         8.0804
       622.3        301.666        8.24377
       622.4        301.406        8.08427
       622.5        300.802        8.15034
       622.6        300.597        8.67414
       622.7        300.027        8.92495
       622.8         299.45        8.51736
       622.9        299.077        8.03005
         623        299.258          7.819
       623.1        299.019        8.44341
       623.2        298.722        9.09358
       623.3        298.249        9.93541
       623.4        297.311        11.1186
       623.5        296.069        11.5546
       623.6        294.789        11.6661
       623.7        293.411        11.2376
       623.8        292.702        11.1135
       623.9        292.918        11.4221
         624        292.725        10.7606
       624.1        292.468         9.7334
       624.2        292.021        8.82323
       624.3         291.68        8.19629
       624.4        291.757        7.82488
       624.5        290.881        7.67853
       624.6        290.238         7.5688
       624.7        289.354        6.86016
       624.8         289.68        6.25622
       624.9         289.88         5.5798
         625          289.9        4.87072
       625.1        289.948        4.75621
       625.2        290.216        4.98963
       625.3        290.151         6.0131
       625.4        289.731        7.32606
       625.5        289.592        7.98013
       625.6        289.216        8.10452
       625.7        288.755        8.94835
       625.8        287.938        9.38664
       625.9        287.497        10.0647
         626        286.774        10.8986
       626.1        286.724        11.8653
       626.2        286.722        12.7097
       626.3        286.506         13.758
       626.4        285.679        14.7824
       626.5        284.692        15.1176
       626.6        283.532        15.1787
       626.7        282.506        15.5351
       626.8        281.657        16.6631
       626.9        281.482        18.3764
         627        281.868        19.6118
       627.1        282.737        19.9973
       627.2         283.48        20.2084
       627.3        283.402        20.5879
       627.4        283.267         20.718
       627.5        283.025        20.9396
       627.6        283.363         20.923
       627.7        283.515        20.9071
       627.8        283.612        20.9036
       627.9        283.918        20.0884
         628        284.612        19.4068
       628.1        284.848        19.3075
       628.2         285.02        19.6977
       628.3        285.163        19.6468
       628.4        285.019        19.3577
       628.5        285.063        19.0117
       628.6        285.014        18.6444
       628.7        285.158        18.2852
       628.8        285.198        17.8608
       628.9        285.135        17.5668
         629         285.13        16.4984
       629.1        285.543        15.8087
       629.2        285.787        15.6113
       629.3         285.94        15.2952
       629.4        285.947          14.43
       629.5        285.577        13.8855
       629.6        285.005        13.5229
       629.7        284.891        12.6852
       629.8         284.58        12.7781
       629.9        284.185         13.779
         630        283.819        14.5389
       630.1        283.628        15.1671
       630.2        284.669        15.3915
       630.3         286.23        14.9139
       630.4        287.771        13.9319
       630.5         288.55        12.7508
       630.6        289.174        12.0786
       630.7         289.69        11.5933
       630.8        289.743        11.4924
       630.9        289.784        11.2416
         631        290.457        10.5445
       631.1        291.679        9.88435
       631.2        292.866        9.32663
       631.3        293.347        9.15863
       631.4        293.466        8.81242
       631.5         293.52        8.78828
       631.6        293.547        9.68105
       631.7        293.713        10.5481
       631.8        293.443        10.7932
       631.9          292.7        11.0209
         632        291.697        10.7516
       632.1        290.658        10.9689
       632.2        290.322        10.7457
       632.3        289.881          10.87
       632.4        289.975        10.9572
       632.5        290.245        10.5233
       632.6        290.646        9.72296
       632.7        291.189        9.26279
       632.8        291.582        9.58209
       632.9        291.087        10.1943
         633        290.377        10.2737
       633.1        290.195        10.0705
       633.2        289.891        10.5665
       633.3        289.964        11.2358
       633.4        290.482        11.5042
       633.5        290.734        11.9341
       633.6        290.468        11.8989
       633.7         290.21        11.4568
       633.8        289.361        11.6464
       633.9        288.706        12.5717
         634        288.973        13.5565
       634.1        289.469        14.3631
       634.2        289.956        14.8272
       634.3        290.501         15.007
       634.4        290.639        14.8113
       634.5        290.592        14.4264
       634.6        290.632        13.8604
       634.7        290.643        13.2496
       634.8        291.287        12.7374
       634.9        292.509        12.6676
         635        293.094        12.7647
       635.1        293.165        12.3663
       635.2        293.476        12.3557
       635.3        293.664        11.3865
       635.4        293.378        9.94223
       635.5        293.373        9.12481
       635.6        292.981        8.79901
       635.7        292.972        8.82973
       635.8        293.135        9.33704
       635.9        293.562        9.25249
         636        293.905        8.80236
       636.1        293.596        8.70184
       636.2        293.237        8.50111
       636.3        292.844        8.57056
       636.4        292.558        8.59345
       636.5        292.683        9.26814
       636.6        293.157        9.67097
       636.7        293.557        9.61994
       636.8        294.299        9.13277
       636.9        295.216        9.35577
         637        296.021        9.55744
       637.1        296.439        9.28541
       637.2        296.278        9.80674
       637.3        296.703        10.5224
       637.4        298.011        11.6525
       637.5        299.779        12.4803
       637.6        300.865        12.0596
       637.7        300.961        11.3604
       637.8        300.075        10.5363
       637.9        299.608        10.0893
         638        299.584        10.0623
       638.1        299.652        10.2265
       638.2        299.381        11.0049
       638.3        298.985        11.9261
       638.4        298.586        12.8161
       638.5        298.051        14.2683
       638.6        297.084        15.8026
       638.7        296.612        16.5729
       638.8        296.403        16.4386
       638.9        296.558        16.5429
         639        296.976        17.0108
       639.1        297.612        17.8779
       639.2        298.061        18.0752
       639.3        298.077        18.2008
       639.4        298.093        18.2753
       639.5        298.558        18.6424
       639.6        299.152        18.5731
       639.7         299.78        18.4165
       639.8        299.488        18.1537
       639.9        298.842        17.8299
         640        298.306        17.6941
       640.1        298.063        17.6284
       640.2        297.827        17.3263
       640.3        298.166        16.4697
       640.4        298.724         15.632
       640.5        299.565        14.4384
       640.6        300.217        13.1986
       640.7        300.254        11.7885
       640.8        301.302        10.6537
       640.9        301.907        10.3252
         641        302.325        10.8656
       641.1        303.043        10.8497
       641.2        303.903        10.7999
       641.3         304.28        10.9618
       641.4        303.922        11.2848
       641.5        302.925         10.863
       641.6        302.679         10.514
       641.7        302.543        10.2571
       641.8        302.474        10.7252
       641.9        302.437        12.0892
         642        302.514        13.0168
       642.1        302.065        13.7125
       642.2        301.255        14.5672
       642.3        300.323        15.1718
       642.4        299.998        15.6793
       642.5        299.798        16.3668
       642.6        299.244        16.2224
       642.7        298.474        15.6397
       642.8        297.974        14.9846
       642.9        297.986        14.9076
         643        297.856        15.2814
       643.1        297.277        15.6822
       643.2        296.783        15.8734
       643.3        296.556        16.0496
       643.4        296.773        16.0207
       643.5        297.089        15.4458
       643.6         297.15        15.0865
       643.7        297.527        14.1962
       643.8        297.663        14.2569
       643.9        297.945        14.3954
         644         298.18        14.0625
       644.1        298.598        12.8627
       644.2        299.331        11.7377
       644.3        299.868        10.2908
       644.4        300.006        9.48881
       644.5        300.769        9.95691
       644.6        301.724          10.79
       644.7        302.979        10.8877
       644.8        303.879        9.95762
       644.9        304.585        9.17976
         645        304.661        9.18525
       645.1        304.177        9.65623
       645.2        304.189        10.5274
       645.3        304.264        11.1694
       645.4        304.598        12.3016
       645.5        305.188        13.1023
       645.6        305.098        13.4145
       645.7          304.3        13.8064
       645.8        303.424        13.7595
       645.9         302.84        13.4956
         646        303.251        13.6546
       646.1        304.357        14.5504
       646.2        305.733        15.4652
       646.3        306.709        16.3058
       646.4        307.427        17.0677
       646.5        307.805        17.8551
       646.6         307.91        18.0159
       646.7         308.35        17.8944
       646.8        308.985        17.7254
       646.9        310.614        17.3371
         647        312.113        17.1955
       647.1        313.631        17.2529
       647.2        313.796        16.8657
       647.3        313.539         15.721
       647.4        312.909        14.6681
       647.5        312.918        14.3936
       647.6        313.028        13.8701
       647.7        313.529        13.9808
       647.8        313.623        14.0991
       647.9        313.211        13.7993
         648         312.27        13.5919
       648.1        311.325        12.7143
       648.2        310.629         11.874
       648.3        310.141        11.1051
       648.4        310.274        10.4263
       648.5        309.937        10.3404
       648.6        308.893        10.2432
       648.7        307.876        10.4433
       648.8        307.707        10.2486
       648.9        307.795        9.93805
         649        308.543        10.2198
       649.1         308.67        11.0632
       649.2        308.159        12.2674
       649.3        307.393        13.4192
       649.4        306.361        14.0372
       649.5        306.311        13.2413
       649.6        306.866        12.2267
       649.7        307.879        11.7133
       649.8        308.701        11.9541
       649.9        308.733        12.1089
         650        308.418        11.6894
       650.1        307.587        10.7374
       650.2        306.281        10.3037
       650.3        305.274        9.46013
       650.4         304.81        9.04451
       650.5        305.336        9.28908
       650.6        306.534        9.64774
       650.7        306.925        9.75799
       650.8        306.764        9.80649
       650.9         306.56        10.4024
         651         306.62        11.2217
       651.1        306.167        12.2593
       651.2        305.765        13.1878
       651.3         305.16        14.1843
       651.4        305.136        15.1559
       651.5        305.862        16.2534
       651.6         307.31        16.9416
       651.7        308.837        16.8003
       651.8        309.697        17.2473
       651.9        310.335        17.4766
         652        310.498        17.3976
       652.1        310.378        16.9988
       652.2        309.874        16.1523
       652.3         309.37         15.339
       652.4        308.936        14.2151
       652.5        308.509        13.4929
       652.6        308.391        13.2361
       652.7        308.382        13.8249
       652.8        307.998        14.3403
       652.9        306.987        14.5189
         653        306.156        14.2522
       653.1        305.931        12.9418
       653.2        305.864         11.882
       653.3        306.081        11.6286
       653.4        306.397        12.1039
       653.5        306.581        12.8977
       653.6         306.77        12.7324
       653.7        306.754        12.3622
       653.8        306.744        11.9573
       653.9        306.986        11.4028
         654        307.367         11.093
       654.1          307.7        10.8805
       654.2        308.257        10.7095
       654.3        308.391        10.8541
       654.4        308.408        11.0263
       654.5        308.176        10.7593
       654.6        307.827          10.08
       654.7        307.627        9.43605
       654.8         307.23        9.99509
       654.9         306.84        10.3538
         655        306.379        11.2731
       655.1        306.404         12.772
       655.2        306.504        13.8247
       655.3        306.661         14.724
       655.4        307.292        15.4477
       655.5        307.349         16.147
       655.6        306.917        17.2984
       655.7        306.417        18.6399
       655.8        306.266        19.7934
       655.9        306.035        20.4953
         656        305.583        20.8867
       656.1        305.126        21.1202
       656.2        304.456        21.4047
       656.3        304.291        21.3684
       656.4        303.573         21.013
       656.5        303.131        21.0139
       656.6         302.99        20.4174
       656.7        302.924        19.4335
       656.8        303.092        17.9795
       656.9        303.332        16.9069
         657        303.599        16.5654
       657.1        303.455        17.0854
       657.2        302.993        17.7777
       657.3        303.031        18.0472
       657.4         303.31        17.4695
       657.5        303.572         16.318
       657.6        304.071        15.4956
       657.7        305.268        15.1052
       657.8         305.64        14.8311
       657.9        305.782        14.3143
         658        306.187        13.2437
       658.1         306.03        12.0047
       658.2        306.426        10.9548
       658.3        307.078         10.223
       658.4        307.724        10.1687
       658.5        307.955        9.71072
       658.6        308.006        9.28624
       658.7        308.063        8.75869
       658.8        308.457        8.21887
       658.9        308.653        7.30404
         659        308.518        6.16206
       659.1        308.757        5.16952
       659.2        309.469        4.43784
       659.3        310.323        4.10273
       659.4        310.759        4.22409
       659.5        310.835        4.14288
       659.6        310.752        3.69964
       659.7        309.671        4.05112
       659.8        307.797        4.31693
       659.9        306.209        4.39874
         660        305.386        4.76542
       660.1        305.633        5.36427
       660.2        306.005        6.32125
       660.3         305.66        6.72388
       660.4        304.392        7.00025
       660.5        302.669        7.88657
       660.6        301.827        8.55265
       660.7        301.244        8.28457
       660.8        300.723        8.16941
       660.9         299.54        8.65088
         661        298.017        9.09952
       661.1        296.592        9.80439
       661.2        295.603         10.248
       661.3        294.684         10.341
       661.4        294.488        10.3109
       661.5        294.884        10.2907
       661.6        295.011        10.4208
       661.7        295.319        10.5081
       661.8        296.084        10.6083
       661.9        297.313        11.3709
         662        298.293        11.9715
       662.1        298.761        12.0614
       662.2        298.839        12.4072
       662.3        299.044        12.2763
       662.4        299.026         12.078
       662.5        299.055        12.3597
       662.6        299.156        12.3163
       662.7        299.577        12.4348
       662.8        299.437        12.1861
       662.9        298.689        11.1676
         663        298.091        9.88464
       663.1         297.85        9.14144
       663.2        298.147        8.22484
       663.3        298.448        8.16525
       663.4        298.695        8.77617
       663.5        299.751         8.6932
       663.6        300.189        8.27148
       663.7        300.337        7.62636
       663.8        300.916        6.56571
       663.9        301.586        6.10404
         664        301.899        6.08881
       664.1        301.574        6.50613
       664.2        301.551        7.51211
       664.3        302.005        8.66153
       664.4        302.594        9.79573
       664.5        301.969        10.5926
       664.6        301.203        11.3933
       664.7        300.671        12.3444
       664.8        300.034        12.7502
       664.9        299.741        12.9611
         665        300.267        12.9286
       665.1        301.008         12.888
       665.2        301.476        12.8364
       665.3        301.313        12.6126
       665.4        300.764        12.4138
       665.5        300.494        12.2908
       665.6        300.448        12.5969
       665.7        300.646        12.9336
       665.8        300.587        12.9713
       665.9         301.18        13.0191
         666        302.084        12.8934
       666.1        303.253        12.3842
       666.2        304.605        11.8108
       666.3        305.451        11.4283
       666.4         305.97        11.1454
       666.5        305.936        10.9605
       666.6        305.787        10.4718
       666.7        306.086        10.3767
       666.8        306.638        11.1612
       666.9        307.371        11.3054
         667        308.195        11.9154
       667.1        308.819        11.9853
       667.2        309.507        12.2718
       667.3        309.959        12.3277
       667.4        310.451        12.0499
       667.5        310.229        11.3725
       667.6        310.281        10.9121
       667.7        310.463        10.1111
       667.8        310.197        9.58974
       667.9        309.907        9.80321
         668        309.887        10.3313
       668.1        309.858        10.3365
       668.2        309.794        9.87949
       668.3        310.577        9.22176
       668.4        310.807        8.63555
       668.5        310.212        8.91462
       668.6          309.6        9.05197
       668.7        309.453        8.95749
       668.8        310.165        8.74348
       668.9         311.15        8.81449
         669        312.217        9.39373
       669.1        312.896        10.1198
       669.2        313.017        10.4087
       669.3        313.056        10.6331
       669.4        313.202        11.0798
       669.5        313.537        11.5557
       669.6        313.975        12.1406
       669.7        314.196        12.8036
       669.8        314.847        13.0374
       669.9        315.055        12.9414
         670        314.543        12.5372
       670.1         313.91        11.8031
       670.2        313.713        11.5742
       670.3        313.857        11.9837
       670.4        313.462        11.9571
       670.5        312.471        11.3913
       670.6        311.414        10.6049
       670.7        310.346        9.81939
       670.8        309.844        9.15757
       670.9        310.298        9.12005
         671        311.086        9.47093
       671.1        311.468        9.19013
       671.2        311.226        9.15239
       671.3        310.502        9.76701
       671.4        309.998         9.4829
       671.5        309.843        8.82874
       671.6        309.751        7.85295
       671.7        310.277        7.75783
       671.8        310.399        7.94838
       671.9        310.963        7.82402
         672        311.503        7.29189
       672.1        311.628        6.83529
       672.2        311.521        6.52417
       672.3         310.74        6.53542
       672.4        310.012        7.07203
       672.5        309.351        8.13424
       672.6        309.287        8.48186
       672.7        309.404        8.94529
       672.8        309.005        9.43586
       672.9        308.323        9.86777
         673        307.394        10.5601
       673.1        306.279        11.6416
       673.2        305.791        13.2647
       673.3        306.187        14.7936
       673.4        306.758        15.7084
       673.5         307.86        16.1012
       673.6         308.27        16.7859
       673.7        308.442        17.3794
       673.8        308.369        17.8402
       673.9        308.916        18.1945
         674        310.017        18.8897
       674.1        310.806        20.0953
       674.2        310.999        21.4817
       674.3            311        22.2491
       674.4        310.925        22.9256
       674.5         311.31        22.9085
       674.6        311.087        22.7524
       674.7        310.704        23.4908
       674.8        311.145        23.8707
       674.9        311.557         23.908
         675        312.202        23.7118
       675.1        312.684        23.3955
       675.2        313.775        23.6832
       675.3        315.177        24.0306
       675.4        316.758         24.332
       675.5        317.898         24.251
       675.6        318.165        24.3731
       675.7         317.76        25.3826
       675.8          317.3        26.3201
       675.9        316.704        26.5526
         676        316.499        25.3392
       676.1        316.838        23.7719
       676.2        317.709        22.4933
       676.3        318.823        21.5423
       676.4        319.266        20.6356
       676.5        319.693        19.8258
       676.6        320.126        19.1217
       676.7         321.19         18.419
       676.8        322.028        17.9136
       676.9        322.905        17.1662
         677         323.27        15.8257
       677.1        322.467        15.0489
       677.2        321.615        14.6634
       677.3        321.732        14.7774
       677.4        322.159        14.4103
       677.5         322.37        14.4265
       677.6         322.02        14.8525
       677.7        321.545        15.3608
       677.8        320.813        15.3398
       677.9        320.405        15.3553
         678        320.516        15.4204
       678.1        320.919        14.9596
       678.2        321.252        13.8264
       678.3        321.465        13.3999
       678.4         320.97        13.0504
       678.5        320.672        13.0203
       678.6        320.859        13.1867
       678.7        321.274        13.4363
       678.8        321.825        13.7751
       678.9        322.262        14.4092
         679        322.718        14.5602
       679.1        323.067        14.6273
       679.2        323.428        14.0794
       679.3        323.439        13.6216
       679.4        323.525        13.5073
       679.5        323.504        13.6697
       679.6        323.662        14.3373
       679.7        323.428          14.88
       679.8        322.817        14.7869
       679.9        322.079        14.7314
         680        321.835        14.2561
       680.1        322.169        13.6463
       680.2         322.55        13.8177
       680.3        323.031        14.6353
       680.4        323.196        15.5394
       680.5        322.989        15.5455
       680.6        322.676        15.4127
       680.7        322.138        15.6848
       680.8        322.263        16.4105
       680.9        322.903        17.2061
         681        323.029        18.2444
       681.1         322.57        18.9854
       681.2        322.513        19.4568
       681.3        322.607        20.4406
       681.4        322.407        21.4765
       681.5        322.035        21.5833
       681.6        321.415        21.0753
       681.7        320.501        20.5809
       681.8         319.79        19.9686
       681.9        319.666        19.5965
         682        319.692        19.8555
       682.1        319.654        20.5612
       682.2        319.786        21.0362
       682.3        319.849        21.1137
       682.4        319.758        21.0657
       682.5        319.653        20.8016
       682.6        320.367        20.3446
       682.7        321.051        20.6392
       682.8        320.994        21.1857
       682.9        320.495        21.0603
         683        320.247        20.6819
       683.1        319.819        19.9037
       683.2        319.126        19.1261
       683.3        318.286        18.8704
       683.4        317.343        18.9568
       683.5        316.709        19.4433
       683.6        316.453        19.1128
       683.7        317.167        18.7836
       683.8        317.794        18.5362
       683.9        317.855        18.6684
         684        317.275        19.0177
       684.1        316.971        19.3935
       684.2        316.569        19.8261
       684.3        316.448        20.3717
       684.4        316.719        21.4588
       684.5        317.363        21.8786
       684.6        317.703        22.2623
       684.7        317.394         22.228
       684.8        316.662        22.1522
       684.9        316.465        22.3933
         685        316.456        23.0606
       685.1        316.333        23.8946
       685.2        316.415        24.8009
       685.3        316.195        25.6017
       685.4        315.619        25.7758
       685.5         314.44        26.1407
       685.6          313.6        26.2788
       685.7        312.665        26.2921
       685.8         311.79        26.1584
       685.9        311.328        26.1056
         686        310.709        26.2506
       686.1        310.401        26.7304
       686.2        309.573        26.7452
       686.3        309.362        26.6273
       686.4        308.454        26.3896
       686.5        308.189        26.5618
       686.6          308.2        27.1479
       686.7        307.782        27.3148
       686.8        307.395        27.7116
       686.9        306.536        27.4159
         687        305.854        27.4519
       687.1        304.833        27.3651
       687.2        304.334        26.9946
       687.3        304.146        26.6826
       687.4        304.172        26.3875
       687.5        303.417        26.3177
       687.6        302.988        26.6362
       687.7        302.412        26.9887
       687.8        301.949        27.5209
       687.9        300.878        27.6756
         688        299.715        27.5581
       688.1        298.534        27.5277
       688.2        298.165        27.5326
       688.3        297.595        27.6853
       688.4        297.531        27.6069
       688.5        297.388        27.0228
       688.6        297.914        26.6241
       688.7        298.866        26.3531
       688.8        300.203         26.018
       688.9        301.214        25.6308
         689        302.205        25.4113
       689.1         303.25        25.0529
       689.2        303.717        24.4569
       689.3        303.677        24.1775
       689.4        304.383        24.3888
       689.5        305.035        24.9333
       689.6        305.372        25.2229
       689.7        304.694        25.1929
       689.8        304.528        24.5793
       689.9        304.475        23.6774
         690         304.54        22.4123
       690.1        304.898        21.8926
       690.2        304.609        21.5917
       690.3        303.594        22.2195
       690.4        302.404        22.5782
       690.5        301.393        23.1389
       690.6        300.253        23.2543
       690.7        299.467        22.8466
       690.8        299.586        21.8759
       690.9        299.482        21.8092
         691        299.169         22.602
       691.1        298.911        23.7638
       691.2        298.818        24.2688
       691.3        298.216        24.4443
       691.4        297.917        23.5818
       691.5        297.327        22.9454
       691.6        297.025        22.6429
       691.7         296.69        23.3099
       691.8        296.633        24.8826
       691.9        296.903         26.382
         692        297.593        28.0054
       692.1        297.778        28.8761
       692.2        297.734        29.4428
       692.3        296.913        30.2073
       692.4        296.212        31.1879
       692.5        296.056         32.306
       692.6        296.068        32.3935
       692.7        295.516         31.471
       692.8        295.012        30.1697
       692.9        295.394        29.0825
         693        295.928        29.0572
       693.1        295.922        29.8437
       693.2        295.452        30.2502
       693.3        295.266        29.6819
       693.4        295.423        28.4083
       693.5        295.678        27.5581
       693.6        295.724        27.3004
       693.7         295.59        26.6313
       693.8        295.315        26.4459
       693.9        295.327        26.8386
         694        296.227        26.5338
       694.1        297.746        26.0198
       694.2        298.123        25.5327
       694.3        298.633        25.3049
       694.4        299.546        25.0921
       694.5        300.247        24.6108
       694.6        300.663        24.5203
       694.7        301.717        23.8477
       694.8        302.857        23.4514
       694.9        304.058        22.7384
         695        304.604        21.2352
       695.1        305.216        19.9612
       695.2        305.631        19.2674
       695.3        305.514        18.9322
       695.4        304.866        18.1377
       695.5        304.314        17.6241
       695.6         303.94        17.2379
       695.7        303.543        17.3971
       695.8        303.718        17.5704
       695.9        304.244        17.2499
         696        304.585        17.2062
       696.1        304.527         17.201
       696.2        305.001        16.6478
       696.3        306.006        16.2136
       696.4        306.607        15.6498
       696.5        306.613        15.3332
       696.6        307.147        15.1206
       696.7        307.654        14.9543
       696.8        308.044         14.773
       696.9        308.465        14.5855
         697        309.031        13.8172
       697.1        308.681        13.0275
       697.2        308.562        12.3266
       697.3        308.308        11.6782
       697.4        309.043        11.5107
       697.5        309.918        11.7511
       697.6        310.395        12.0809
       697.7        310.521        12.4005
       697.8        310.143        11.9694
       697.9        309.037        10.8528
         698        308.448         10.434
       698.1        309.138        10.2176
       698.2        310.185        10.5102
       698.3        311.084         10.939
       698.4        311.651        11.3028
       698.5        310.808        10.9986
       698.6        309.988        10.9003
       698.7         309.67        10.6711
       698.8        309.649        10.7096
       698.9        310.686        10.9654
         699        311.495        11.4705
       699.1        311.813        11.6682
       699.2          312.2        11.2278
       699.3        313.386        10.9682
       699.4        314.434        10.6734
       699.5        314.978        10.8506
       699.6        315.525        11.1746
       699.7        315.946        11.3891
       699.8        316.296         11.624
       699.9        316.843        11.3168
         700          317.2        11.0392
       700.1        317.734        11.5549
       700.2        318.688        11.7393
       700.3        318.536        11.6393
       700.4        317.721        11.6075
       700.5        317.088         12.637
       700.6        316.878        14.0362
       700.7        317.094        14.8289
       700.8        316.953        15.0487
       700.9        316.323        15.3379
         701        316.288        15.2187
       701.1        316.592        15.5207
       701.2        316.484        16.1515
       701.3        316.489        16.8431
       701.4        316.948         17.346
       701.5        317.554        17.5264
       701.6        317.695        17.0229
       701.7        317.224        16.2375
       701.8        317.187        15.7115
       701.9         317.63        15.1881
         702        318.119        15.0796
       702.1        318.517        15.3165
       702.2        319.198        15.9455
       702.3        319.098         16.217
       702.4        319.108        16.2314
       702.5        319.013         15.714
       702.6        319.137        14.4214
       702.7        319.288        13.5244
       702.8        319.117        12.8378
       702.9        319.281         12.316
         703        319.236        11.8679
       703.1        319.471        11.7808
       703.2         319.46        11.7576
       703.3        319.981        11.8756
       703.4        320.425        11.6677
       703.5        320.542        11.8122
       703.6        321.325         12.367
       703.7        321.958        12.7458
       703.8        322.597         13.453
       703.9         322.78        14.8527
         704        323.698        16.5735
       704.1        324.841        18.1102
       704.2        325.921         18.372
       704.3        327.964        18.0478
       704.4         329.89        17.5952
       704.5        331.787        17.1122
       704.6        333.007        16.6757
       704.7        333.448        17.1389
       704.8        333.904        17.8183
       704.9        335.014        17.7298
         705        335.678        17.4568
       705.1        336.181        17.1625
       705.2        336.266        16.6181
       705.3        336.182        16.7241
       705.4        336.269        16.4419
       705.5        336.577        16.0425
       705.6        337.046        15.2858
       705.7        337.255         14.017
       705.8        337.427        13.6762
       705.9        336.915         13.815
         706        336.872        14.1475
       706.1        337.651        14.6893
       706.2        338.872        15.0461
       706.3        340.007        14.6115
       706.4        340.356        13.9051
       706.5        339.802        13.6006
       706.6        338.836        13.6608
       706.7        337.939        13.8432
       706.8        337.541        14.7146
       706.9        336.971        15.5901
         707        337.137        15.9672
       707.1        337.581        15.9493
       707.2        337.779        15.2055
       707.3        337.383        15.0316
       707.4        336.445        16.0363
       707.5        335.756        17.5039
       707.6        335.034         18.754
       707.7        334.544        19.5926
       707.8         334.16         20.101
       707.9        333.406        19.8707
         708        333.013        19.4091
       708.1        332.799        19.4312
       708.2        332.378        19.9477
       708.3        331.764        20.3567
       708.4        331.277         20.355
       708.5        330.987        20.0729
       708.6        330.491        20.0423
       708.7        330.593        20.1988
       708.8        330.392        20.7811
       708.9         329.48         21.186
         709        328.458        21.8181
       709.1        327.676        22.3472
       709.2        327.108        23.2349
       709.3        326.734        23.4992
       709.4        327.294        23.7921
       709.5        327.769        24.0021
       709.6        328.594        23.9518
       709.7        329.459        23.8804
       709.8        329.864        23.8743
       709.9        330.798         24.601
         710        331.571        25.4984
       710.1         332.41        26.0936
       710.2         333.41        26.6302
       710.3        334.033        26.5234
       710.4        334.505        26.4776
       710.5        334.382        25.5696
       710.6        334.984         24.561
       710.7        335.291        24.7662
       710.8        335.558        25.5365
       710.9        335.525        25.6735
         711        335.424        25.9094
       711.1        335.729        26.2291
       711.2        336.142        25.9501
       711.3        336.737        25.9497
       711.4         336.55        26.0744
       711.5        336.212        26.1783
       711.6        335.796        25.6444
       711.7        335.489        25.2596
       711.8        335.462        25.0802
       711.9        335.054        25.8425
         712        335.524        26.2413
       712.1        336.197        26.0594
       712.2        336.333        25.1699
       712.3        336.581        25.0115
       712.4        336.956        25.5167
       712.5        337.093        26.4362
       712.6        336.953        26.6819
       712.7        336.652        26.3117
       712.8        336.011        25.7113
       712.9          335.1        25.4315
         713        334.726        25.5429
       713.1        335.326        25.2873
       713.2        336.405        24.5958
       713.3        338.044        23.6701
       713.4        338.649        23.4898
       713.5        338.514        23.1925
       713.6        338.427         22.952
       713.7        338.445         22.845
       713.8        339.057        22.8902
       713.9        340.033        22.3915
         714        340.544        22.0423
       714.1        340.282        21.8975
       714.2        340.427        22.0737
       714.3        341.184        22.1298
       714.4        342.072        22.2791
       714.5        342.329        22.8806
       714.6         342.67        22.8511
       714.7        342.128        21.4534
       714.8        341.562        19.6071
       714.9        341.154        18.6008
         715        340.682         18.885
       715.1        340.877        19.2945
       715.2        341.697        19.2274
       715.3        342.019        18.5756
       715.4        341.726        17.5672
       715.5        341.372         16.387
       715.6        341.165        15.5254
       715.7        341.481        15.8737
       715.8        341.128        16.5468
       715.9        339.941        16.8558
         716        338.922        17.0309
       716.1        338.174        16.2701
       716.2        337.664        15.5328
       716.3        336.929        15.3905
       716.4        336.326        15.9237
       716.5         336.04        16.7774
       716.6        336.467         17.243
       716.7        336.835        18.0756
       716.8        337.586        19.1255
       716.9        338.075        20.0249
         717        339.123        20.1622
       717.1        339.907        20.0627
       717.2        340.141        19.2924
       717.3        340.117         18.501
       717.4        340.302        18.2237
       717.5        341.017        18.0528
       717.6         341.76        18.0285
       717.7        342.715        18.4913
       717.8        343.329        18.7332
       717.9        343.456        18.4777
         718        343.214        18.5912
       718.1        342.194        18.3019
       718.2         341.08        17.7009
       718.3        340.559        17.4062
       718.4        340.284        17.2766
       718.5        339.725        17.6342
       718.6        339.243        18.6739
       718.7        339.206        19.4864
       718.8        339.076        19.8541
       718.9        338.728        19.8423
         719        337.854        19.1083
       719.1        336.995          18.36
       719.2        335.922        17.6602
       719.3        334.822        17.3657
       719.4        334.362        17.4382
       719.5        334.005        17.0869
       719.6        333.467         16.351
       719.7        332.786        15.8622
       719.8        331.782        15.2072
       719.9         331.18        14.6834
         720        330.882         14.337
       720.1        331.311        13.9862
       720.2        331.634        13.6978
       720.3        331.639        13.7146
       720.4        331.976        13.3693
       720.5        332.223        13.5325
       720.6        332.548        13.8307
       720.7        333.108        13.2455
       720.8        333.211        12.3426
       720.9        332.814        12.0962
         721        333.257        12.6298
       721.1        333.732        14.0823
       721.2        333.856        15.5526
       721.3        333.887        16.2982
       721.4        333.611        16.0644
       721.5        333.323        15.8555
       721.6        333.045        16.5737
       721.7        332.751        17.8509
       721.8        332.524        18.7453
       721.9        332.785        18.6791
         722        333.489        18.1624
       722.1        334.098        17.8902
       722.2        334.395        18.4373
       722.3        334.669        19.0763
       722.4        334.685         19.309
       722.5        335.124        19.1288
       722.6         336.01        19.2251
       722.7        336.912        19.3963
       722.8        337.294         20.183
       722.9        336.951        20.9363
         723        336.001        20.5888
       723.1        335.566         20.271
       723.2        335.828        19.7535
       723.3        335.898        19.3706
       723.4        336.434        19.0905
       723.5        336.576        18.9968
       723.6        336.137        18.3526
       723.7        336.248        18.1017
       723.8        336.955        18.0494
       723.9        337.255        17.5696
         724        337.426        17.3768
       724.1        337.563        17.1843
       724.2        337.876        16.8117
       724.3        337.986        16.3601
       724.4        337.444        16.3045
       724.5        337.239        16.3042
       724.6        337.246        16.2592
       724.7        337.181        15.9509
       724.8         337.61        15.1629
       724.9        337.575        14.3135
         725         337.64        14.1782
       725.1         337.58        14.2204
       725.2        337.303        14.2774
       725.3        337.346        13.7132
       725.4        337.534          12.96
       725.5        337.552        11.9484
       725.6        337.962        11.4752
       725.7         339.06         10.802
       725.8        339.904        10.1114
       725.9        340.267        9.50808
         726        339.754         8.8577
       726.1        338.217        9.00972
       726.2        337.127        9.50876
       726.3        336.732        9.96521
       726.4        336.423        9.84269
       726.5         335.83        9.68514
       726.6        335.725        10.3601
       726.7        335.972        10.6813
       726.8        336.593        9.80698
       726.9        336.936        9.35132
         727        337.559        9.76611
       727.1        338.915        10.3397
       727.2        339.823        10.6816
       727.3        340.065         10.345
       727.4        340.522        9.96931
       727.5        340.657        10.0771
       727.6        341.098        10.1698
       727.7        341.155        10.0472
       727.8        341.323        10.0851
       727.9        341.623        10.0531
         728        342.613        10.0445
       728.1        343.149        10.0366
       728.2        342.972        9.52667
       728.3        342.957        9.13547
       728.4        343.111         8.6556
       728.5        343.218        8.19063
       728.6        343.427        7.62071
       728.7         343.87        7.24044
       728.8        343.037        6.72616
       728.9        341.746        6.02381
         729        340.801        6.19973
       729.1        339.898        6.48332
       729.2         339.87        6.41716
       729.3        340.198        6.11407
       729.4        340.809        5.31042
       729.5        340.629        4.41298
       729.6        340.184        4.43896
       729.7        339.922        4.53734
       729.8        339.768        4.77329
       729.9        339.423        4.68961
         730        338.744        4.39486
       730.1        338.287        4.11874
       730.2         337.42        4.09118
       730.3        336.258        4.56459
       730.4        335.298          5.612
       730.5        333.624        6.72885
       730.6        331.775        7.24061
       730.7        330.789        7.68551
       730.8        330.303        8.45841
       730.9        329.916         9.1399
         731        328.919        9.62863
       731.1        329.119         10.342
       731.2        329.689         11.379
       731.3        329.698        12.5381
       731.4        329.556         13.901
       731.5        328.751        15.1267
       731.6        327.509        16.1485
       731.7        326.211        17.2367
       731.8        325.184        18.1507
       731.9        324.592        18.6407
         732        324.736        18.6929
       732.1        324.656         18.543
       732.2        324.739        18.1591
       732.3        324.816         17.877
       732.4         325.32          17.71
       732.5        325.499        18.0265
       732.6        324.882        18.3633
       732.7        324.427        18.7267
       732.8        324.466        18.8398
       732.9        325.038        18.9443
         733        325.942        18.9268
       733.1        326.949        19.8708
       733.2        327.113         21.188
       733.3        327.293        22.0933
       733.4        327.885        23.4726
       733.5        328.059        24.8327
       733.6        328.424        25.8673
       733.7        328.895        26.3067
       733.8         328.98        26.6113
       733.9        328.821        26.9477
         734        328.586        26.4793
       734.1        329.064        25.6471
       734.2        329.806        25.1357
       734.3        329.479        24.0767
       734.4        328.921        23.3174
       734.5        328.396        22.6815
       734.6        328.175        22.0407
       734.7        328.587        21.2834
       734.8        329.061        20.3935
       734.9        329.303        19.0212
         735        329.272         17.757
       735.1        329.011        17.0151
       735.2        328.756        15.8191
       735.3        328.515        14.3634
       735.4        328.145        13.6004
       735.5        328.616         12.828
       735.6        329.793        12.2431
       735.7        330.414        11.1689
       735.8         330.82        10.5333
       735.9        330.516        11.0372
         736        330.231        11.4289
       736.1         330.14        11.2471
       736.2        330.787        11.2363
       736.3         330.78        11.4376
       736.4         331.31        11.9207
       736.5        331.816        12.2238
       736.6        333.377        12.1244
       736.7        335.116        11.3313
       736.8        336.306        10.9107
       736.9        337.244        10.6195
         737        338.357        10.8046
       737.1        339.893        10.5065
       737.2        341.319         10.311
       737.3        341.613        10.3241
       737.4        341.936        9.82819
       737.5        342.756        9.35915
       737.6        342.941        9.34489
       737.7        342.649        9.77675
       737.8        342.527        9.34136
       737.9        343.032        8.79062
         738         344.14         8.6433
       738.1        345.055        9.17138
       738.2        346.103        10.2292
       738.3        347.297        11.5698
       738.4        348.137        12.9312
       738.5        348.209        13.9327
       738.6        347.693        14.9762
       738.7        347.631         16.368
       738.8        348.461        17.8025
       738.9        349.795        18.3267
         739        350.634        17.7656
       739.1        351.264        16.6668
       739.2        351.172        15.4572
       739.3        350.719        15.0838
       739.4        350.099         15.957
       739.5        348.878        16.7639
       739.6        347.415        17.2742
       739.7        346.942        17.4279
       739.8        346.798        16.7852
       739.9        347.102        16.1165
         740        347.228        15.7511
       740.1         347.77        15.6914
       740.2        349.019        15.7481
       740.3        349.439        16.0367
       740.4        349.342        16.2369
       740.5        349.115        16.4252
       740.6        349.605         16.581
       740.7        350.104        16.6418
       740.8        350.134         17.029
       740.9        349.239        17.5048
         741        348.457        18.3238
       741.1        347.949        19.7304
       741.2        348.044        20.6655
       741.3        347.849        20.7676
       741.4        348.194        20.2312
       741.5        348.504        19.5303
       741.6        348.806        18.8078
       741.7        348.728        17.9163
       741.8        348.688        16.6312
       741.9        349.073        15.4616
         742        349.391        14.5179
       742.1        349.282        13.7987
       742.2        349.072        13.4271
       742.3        349.222        13.2767
       742.4        348.986        12.3802
       742.5        349.281        11.4268
       742.6        349.574        11.1054
       742.7        350.055        10.6874
       742.8        349.878        11.0842
       742.9        349.224        11.7931
         743         349.66        11.8658
       743.1        349.902        11.1103
       743.2        349.618        9.52873
       743.3        349.078        8.41241
       743.4        348.286        8.80894
       743.5        348.215        9.53105
       743.6        348.276         9.4842
       743.7        348.105        9.75378
       743.8        347.658        9.39385
       743.9         346.71         9.3764
         744        345.269        9.42452
       744.1        344.683        9.10123
       744.2        344.611        7.91102
       744.3         345.56        6.74498
       744.4        346.398        6.89882
       744.5         346.24        7.71075
       744.6        345.628        8.54676
       744.7        345.247        8.44487
       744.8        345.198        8.15399
       744.9        345.641        8.04771
         745         346.27        8.45515
       745.1          346.9        8.80372
       745.2        347.161        9.51372
       745.3        346.994        10.0017
       745.4        347.206        10.5152
       745.5         348.09        11.0865
       745.6        348.821        11.2989
       745.7        349.353         11.698
       745.8        349.834        11.8675
       745.9        350.283        11.8084
         746        350.642        11.4737
       746.1        350.791        10.8218
       746.2        351.166        11.0195
       746.3        351.842        10.8153
       746.4        352.464        9.93556
       746.5        352.989          8.871
       746.6        353.281        8.10589
       746.7        353.306         7.2014
       746.8        353.545         6.3037
       746.9        353.908         5.7264
         747        354.636        6.22251
       747.1        355.158        7.10424
       747.2        355.054        7.99262
       747.3        354.873        9.15737
       747.4        353.692        9.45434
       747.5        352.859        8.98305
       747.6        352.291        8.16751
       747.7        352.047        7.74543
       747.8        352.055        7.55274
       747.9        351.525        7.87169
         748        351.282        7.82966
       748.1        350.565        7.64385
       748.2        349.879        8.06395
       748.3        348.821        8.27927
       748.4        348.069        8.47682
       748.5        348.121        8.84512
       748.6        348.715        9.67327
       748.7        349.048        10.2239
       748.8        349.279        10.3147
       748.9        349.225        9.87151
         749        349.078        9.73088
       749.1        349.732        9.84899
       749.2        350.259        11.0649
       749.3        350.051        11.2921
       749.4        349.438        11.5229
       749.5        349.202        11.3676
       749.6        349.115        11.3447
       749.7        349.022         11.445
       749.8        348.953        11.4784
       749.9        348.518        11.1786
         750        348.078        10.2611
       750.1        347.114        9.37177
       750.2        346.437        9.02476
       750.3        346.416        8.63688
       750.4        346.478        8.84935
       750.5         346.74        9.42444
       750.6        347.387        10.3983
       750.7        347.302        10.1689
       750.8        346.262        9.75828
       750.9        345.264        9.91308
         751        344.737        10.0333
       751.1        345.523        10.6534
       751.2        346.296        11.0918
       751.3        346.398        11.4926
       751.4        346.393        12.3187
       751.5        346.612        12.7427
       751.6        346.966        13.6622
       751.7        347.101        14.9247
       751.8        347.629        15.9493
       751.9        348.234        16.9119
         752        348.387        17.6453
       752.1        348.871        18.0175
       752.2        348.776        18.2267
       752.3        348.387        17.8734
       752.4        347.509        17.0088
       752.5        346.579        15.9045
       752.6        345.503        15.6551
       752.7        344.417        15.9778
       752.8        343.543        16.2395
       752.9        343.642        16.8161
         753        343.955        16.9741
       753.1        343.928        16.8897
       753.2        343.327        16.3019
       753.3        342.709         16.225
       753.4        342.311        16.5862
       753.5        342.006         17.392
       753.6        341.591        18.8364
       753.7        341.049        19.4799
       753.8        341.259        19.8418
       753.9        341.766        20.3568
         754        342.539        20.8589
       754.1        342.878        21.4502
       754.2        342.957        22.7095
       754.3        342.588        24.0303
       754.4        342.992        24.6028
       754.5        342.902         24.587
       754.6        342.827        24.5783
       754.7        343.204        25.0994
       754.8        344.052        26.0445
       754.9        343.931        26.3413
         755        343.728        26.3995
       755.1        344.576        25.8687
       755.2          345.6        25.0499
       755.3        345.747        24.0911
       755.4        345.418        23.3777
       755.5        345.512        23.6295
       755.6        345.488        24.4021
       755.7        345.138        25.3553
       755.8        344.373        25.4186
       755.9        344.122        25.0461
         756        344.188         25.177
       756.1        344.488        24.7653
       756.2        344.943        24.6255
       756.3        344.819        24.9003
       756.4        344.862        24.7813
       756.5        344.762        24.8482
       756.6        345.116        24.5613
       756.7        345.331        23.4355
       756.8        345.624        22.3397
       756.9         345.68        21.3819
         757        345.929        20.7411
       757.1        345.832        19.7194
       757.2        345.358         19.245
       757.3        345.124        18.9873
       757.4         345.16        18.0535
       757.5        344.461        16.8912
       757.6        343.676        15.5458
       757.7        343.033        14.5064
       757.8        342.554        13.8641
       757.9        343.034        13.0872
         758        342.728        12.6557
       758.1        342.279         12.145
       758.2        342.333        12.0478
       758.3        342.266        12.3958
       758.4        342.192        12.7167
       758.5        342.644        12.6554
       758.6        343.181        13.0329
       758.7        344.308        13.2438
       758.8        345.597        13.5208
       758.9        346.422        13.6601
         759        347.118        14.1932
       759.1        347.578        13.6632
       759.2        347.772        13.3713
       759.3        348.467        13.3856
       759.4        349.761        13.1093
       759.5        350.934        12.5961
       759.6        351.794        12.0763
       759.7        352.474        11.5683
       759.8        353.693        11.0996
       759.9         354.34        10.9837
         760        354.444        10.8584
       760.1         354.64        10.7247
       760.2        355.084        10.0808
       760.3        355.545        9.91646
       760.4        355.236        9.92642
       760.5        354.395        10.0581
       760.6        353.795        9.95254
       760.7        353.544        9.52959
       760.8        353.126        9.59893
       760.9         353.08         9.5968
         761        353.197        9.06476
       761.1        353.288        9.50311
       761.2        353.141         9.6989
       761.3        352.873        9.26612
       761.4        353.343        8.26871
       761.5        353.707        7.91281
       761.6        353.966        7.96643
       761.7        353.524        8.06647
       761.8        353.702        7.77304
       761.9        353.968        7.26395
         762        354.168        7.36145
       762.1        354.062        7.66578
       762.2        353.888        7.90673
       762.3        354.302         8.2613
       762.4        354.684         8.4548
       762.5        354.881        8.59359
       762.6        354.921         8.4505
       762.7        354.825        8.25034
       762.8        354.214        7.72984
       762.9        353.358        7.42999
         763        353.009        7.65311
       763.1        352.959        7.70593
       763.2        353.261        7.26524
       763.3         353.44        6.80857
       763.4        353.365        6.51119
       763.5        352.815        6.16397
       763.6        352.486        5.83541
       763.7        352.455        5.68539
       763.8        352.772        5.21159
       763.9        353.494        4.03684
         764        353.924        3.12554
       764.1        353.775        2.99752
       764.2        353.355        3.56638
       764.3        352.655         4.2756
       764.4        351.877        4.75929
       764.5         350.98        4.09847
       764.6        350.965        4.72443
       764.7        351.261        6.21975
       764.8        351.786        7.63004
       764.9        351.963        8.59999
         765         351.18        9.57438
       765.1        350.302        9.70842
       765.2        349.691        9.49917
       765.3        349.006        9.76859
       765.4        349.203        9.95844
       765.5         349.62          10.05
       765.6        349.093        9.78876
       765.7        347.875        9.53078
       765.8        346.509        8.61143
       765.9        346.111        7.70751
         766        345.934        6.38939
       766.1        345.696        5.60572
       766.2        345.368        5.59833
       766.3        345.141        5.78285
       766.4        344.722        5.95638
       766.5        344.044        5.79082
       766.6        344.016        5.37799
       766.7        344.186        5.38605
       766.8         344.37        5.54472
       766.9        344.344        5.96616
         767        344.376        6.52538
       767.1        343.784        7.02072
       767.2        342.331        7.40125
       767.3        341.555        7.64843
       767.4        341.683        8.42967
       767.5        341.799        9.16339
       767.6         342.11        9.65622
       767.7        341.997        10.3383
       767.8        341.169        10.6149
       767.9        340.507        11.4293
         768        340.359        12.5708
       768.1        340.755        14.3936
       768.2        341.752        16.3529
       768.3        342.844        18.3244
       768.4        343.764        19.3373
       768.5        343.691        20.2085
       768.6        343.802        21.4072
       768.7        344.019        22.6831
       768.8        343.934        24.2112
       768.9        344.287        26.2264
         769        345.061        27.3158
       769.1        345.974        28.5477
       769.2        346.064        29.6201
       769.3        345.922        30.6908
       769.4        345.201        31.8878
       769.5        344.784        32.7741
       769.6        344.906        33.4411
       769.7        345.464        34.2661
       769.8        346.205         34.949
       769.9        347.064        34.8647
         770        348.435        35.4609
       770.1         349.41        36.3162
       770.2        349.882        37.1814
       770.3        349.608        37.9121
       770.4        349.647         39.243
       770.5        349.113        39.9166
       770.6        348.451        40.0822
       770.7        348.393        39.7331
       770.8         348.61        39.3425
       770.9        348.401        38.7085
         771        348.208        38.3668
       771.1        347.682        38.1125
       771.2        347.023        37.8425
       771.3        346.456        37.4272
       771.4        346.163        37.1596
       771.5        346.166        36.8988
       771.6         346.83        36.9313
       771.7        347.103        36.3986
       771.8        347.071        35.3024
       771.9        347.652        34.8496
         772        348.311        34.2852
       772.1        348.497        33.5655
       772.2         349.22        32.8527
       772.3        350.087        31.9943
       772.4        350.547        30.2483
       772.5        351.367        28.6425
       772.6        352.064        27.3737
       772.7        352.232        25.8281
       772.8        352.227        25.3164
       772.9        352.825        25.2793
         773        353.732        25.1361
       773.1        354.586        24.2354
       773.2        355.184        23.5284
       773.3        354.837         23.513
       773.4        354.622        23.3431
       773.5        354.887        22.8436
       773.6        355.404        22.4325
       773.7        355.581        22.1615
       773.8         355.27        22.4473
       773.9        354.841        21.9536
         774        354.321        21.0574
       774.1        353.981        20.1086
       774.2        354.073        19.7123
       774.3        354.161        19.3853
       774.4        354.341           18.8
       774.5        354.586        18.5836
       774.6        356.124        18.4599
       774.7        357.688        18.3564
       774.8        358.304        17.9622
       774.9        358.434        18.0479
         775        359.003        18.0542
       775.1        360.269        18.0675
       775.2         360.99        18.2209
       775.3        361.712        18.5994
       775.4        362.353        18.6976
       775.5        362.744        19.0477
       775.6        363.446        19.6254
       775.7        364.287         20.042
       775.8        365.387        20.3358
       775.9         367.04        20.4606
         776        368.532        21.1126
       776.1        369.764        21.6565
       776.2        371.217        22.4853
       776.3        372.596        23.3157
       776.4        373.626        23.1898
       776.5        374.396        22.8757
       776.6        374.986        22.9029
       776.7        374.757        22.6058
       776.8        374.212        22.6048
       776.9        373.949        22.1683
         777            374        21.7949
       777.1        374.158        21.1349
       777.2        373.974        20.3428
       777.3        374.227        19.9258
       777.4        374.452        19.9676
       777.5        374.575        19.8442
       777.6        374.523        19.7757
       777.7        375.084        20.1963
       777.8         375.63        20.1866
       777.9        375.436        19.8146
         778        375.321        19.7902
       778.1        375.079        19.3551
       778.2        375.594        18.9324
       778.3        375.626        19.1231
       778.4        375.544        19.3776
       778.5        374.981         19.869
       778.6        374.918         20.964
       778.7        375.221        21.6576
       778.8        375.515        22.1692
       778.9        375.187        22.6439
         779        375.034        22.9591
       779.1        374.306        22.7015
       779.2        373.886        22.3896
       779.3        373.719        22.6533
       779.4        373.811        23.1904
       779.5        373.573         23.435
       779.6        372.963        23.2531
       779.7        371.996        23.0702
       779.8        370.766         23.346
       779.9        370.019         23.223
         780        369.173        23.4145
       780.1        368.835        24.1829
       780.2        369.086        24.9524
       780.3        369.422         25.537
       780.4        369.283        26.0603
       780.5        368.791        25.0221
       780.6        368.724        23.4951
       780.7        368.391        22.3103
       780.8         368.74         21.636
       780.9        369.234        21.8844
         781         369.05        22.6334
       781.1        368.284        22.5607
       781.2        367.035         21.589
       781.3        366.036        19.9089
       781.4        365.395        18.9397
       781.5        365.299        17.9846
       781.6        364.763        17.6618
       781.7        364.161        17.6355
       781.8        363.461        17.5835
       781.9        363.167        16.9802
         782         362.72        16.5568
       782.1        362.108        15.8536
       782.2        361.253         15.262
       782.3        360.338        15.4556
       782.4        359.864        16.0491
       782.5        360.273        16.6395
       782.6        361.174        17.1769
       782.7         361.78        17.5093
       782.8        362.599        17.8025
       782.9        363.813        18.3797
         783        365.328        18.4469
       783.1        366.107         18.237
       783.2        366.633        17.7651
       783.3        366.443        16.8001
       783.4        366.718        16.1488
       783.5        367.482        15.6167
       783.6        367.879        14.8673
       783.7        367.318        14.5084
       783.8        366.962         14.371
       783.9        367.012        14.2102
         784        367.178        14.4595
       784.1        367.607        15.0292
       784.2        367.849        16.1858
       784.3        367.874        17.2131
       784.4        367.395        18.2004
       784.5        366.634        18.2584
       784.6        365.544        18.4149
       784.7        364.202        18.3743
       784.8        363.581        19.1983
       784.9        363.746        19.8842
         785        363.237        20.4298
       785.1        362.856        20.6993
       785.2        361.458        20.6074
       785.3         360.52        20.2166
       785.4         360.48        19.4586
       785.5        361.009        18.7439
       785.6        361.064        18.3347
       785.7        360.244        18.0176
       785.8        358.699        17.3904
       785.9        358.057        17.4248
         786        358.331        17.1429
       786.1        358.624         16.884
       786.2        358.894        16.5804
       786.3        358.852        15.3644
       786.4        358.787         14.511
       786.5        358.874         14.101
       786.6         358.83        13.9893
       786.7        359.095        14.0519
       786.8        359.502        14.3475
       786.9        359.399        14.5367
         787        360.082        14.6559
       787.1        361.082        14.3198
       787.2        361.281        13.9292
       787.3        360.992        13.7203
       787.4        360.224        13.7996
       787.5        359.874        14.0086
       787.6        360.317        14.3551
       787.7        360.935        14.6478
       787.8        361.856        14.2912
       787.9        362.395        14.1456
         788        361.714        13.8902
       788.1        361.359        13.4499
       788.2        361.851        13.9982
       788.3        362.494        14.8012
       788.4        362.827        15.2579
       788.5        363.002        15.7674
       788.6        363.763         16.139
       788.7        364.673        15.8081
       788.8        364.949        16.0269
       788.9        364.567         16.728
         789        364.536        17.8868
       789.1        364.294        18.6271
       789.2        364.839        18.7009
       789.3        365.858        18.5061
       789.4        367.019        17.9623
       789.5        368.106        17.9157
       789.6        368.611        17.9297
       789.7        368.629        18.4475
       789.8        368.569        18.5751
       789.9        367.864        18.1013
         790        366.944        17.6894
       790.1        366.095        17.7091
       790.2        366.371        18.0585
       790.3        367.017        18.5163
       790.4        367.867         18.536
       790.5        368.608        18.6332
       790.6        369.638        18.4789
       790.7        370.549        18.6678
       790.8        371.542        18.4361
       790.9        372.515         18.263
         791        371.988        18.0615
       791.1        371.387         17.422
       791.2         371.02         16.605
       791.3        370.605         16.038
       791.4        370.623        15.4563
       791.5          370.2        15.2027
       791.6        369.467         16.195
       791.7        368.377        16.6271
       791.8        367.803        16.4322
       791.9        367.168        16.1899
         792        366.842          15.41
       792.1         366.46        14.5799
       792.2        365.822        13.5544
       792.3         365.76        12.5645
       792.4        366.132        12.7785
       792.5        365.859        13.0071
       792.6        365.806        12.7378
       792.7        366.178        11.5683
       792.8        367.177        10.4615
       792.9         367.16        10.0147
         793        366.493        10.2628
       793.1        365.628        10.9116
       793.2        365.068        11.3894
       793.3        365.169        11.6123
       793.4        365.314        11.6385
       793.5        365.743        11.2875
       793.6         365.96        11.4772
       793.7        365.774          12.52
       793.8        365.633        13.9981
       793.9        365.653        14.8166
         794        365.372        14.4951
       794.1        365.693        13.1714
       794.2        366.054        12.2115
       794.3        365.757        12.4927
       794.4        364.656        13.5129
       794.5        363.464        14.1611
       794.6        362.509         14.618
       794.7        362.517        14.1128
       794.8         363.42        12.9445
       794.9        364.202        12.1284
         795        364.558        11.5733
       795.1        364.368        12.3448
       795.2        364.234        13.5962
       795.3        364.456        14.9893
       795.4        364.563        15.8883
       795.5        364.359        17.0214
       795.6        364.244        17.8879
       795.7        363.195        18.7612
       795.8         361.55        19.3733
       795.9        360.789        19.7083
         796          360.3        20.7381
       796.1        360.381        21.5119
       796.2        361.096        22.2386
       796.3        361.963         23.176
       796.4        362.347        24.4378
       796.5        363.063        25.4426
       796.6         362.73        25.6244
       796.7        361.633        25.6548
       796.8        360.713        25.4328
       796.9        360.633         25.326
         797        360.904        25.4413
       797.1        362.004        26.0844
       797.2        362.907        26.9418
       797.3        363.987        27.6363
       797.4        364.858        29.1546
       797.5        365.395        30.4116
       797.6        365.479        30.7378
       797.7        365.514        30.9371
       797.8        365.765        30.8048
       797.9        366.149        30.0889
         798        366.862        29.1745
       798.1        367.021         28.814
       798.2        367.099        28.8578
       798.3        366.895        28.2044
       798.4        366.154        27.8548
       798.5        365.827        27.5636
       798.6        365.861         27.218
       798.7        365.676        26.8628
       798.8        365.232        26.7564
       798.9        364.844        27.3625
         799        363.895        27.8838
       799.1         363.18         28.567
       799.2        363.078        28.6434
       799.3        363.467        28.4712
       799.4        364.019         28.699
       799.5        364.075        28.6574
       799.6        363.709        28.3219
       799.7        362.638        28.1552
       799.8        361.632        27.7153
       799.9        360.679        27.6535
         800        359.406        27.7739
       800.1        358.025        27.8992
       800.2        356.923         28.158
       800.3        356.239         28.644
       800.4        355.929        29.0689
       800.5        356.102        28.6022
       800.6        356.163        28.2345
       800.7        356.218        27.8839
       800.8        356.062        27.9134
       800.9        356.175        27.6454
         801        356.599        27.1057
       801.1        357.073        26.2745
       801.2        357.899         25.453
       801.3        359.291        24.8928
       801.4        360.906        24.9577
       801.5        361.682        25.3278
       801.6        362.441        25.0435
       801.7        363.228        24.8047
       801.8        363.684        25.9795
       801.9        363.915        27.7591
         802        364.486        29.0794
       802.1        364.445        29.2052
       802.2        364.739        28.9653
       802.3        364.731        28.6802
       802.4         364.85        28.5617
       802.5        364.458        29.3021
       802.6        364.549        30.3437
       802.7        364.658        30.8752
       802.8        365.613          31.05
       802.9        366.411        30.9305
         803        366.277        30.6689
       803.1        365.385        29.7744
       803.2         364.67        28.8893
       803.3        364.524        28.9037
       803.4        363.915        29.5195
       803.5        364.106        29.6291
       803.6         364.37        29.2308
       803.7        364.471        28.4189
       803.8        364.034        27.6944
       803.9        363.268        26.9065
         804        363.146        26.6418
       804.1        363.402        26.7807
       804.2        363.191        26.7208
       804.3        362.565        26.3148
       804.4        361.968         26.134
       804.5        360.737        25.8933
       804.6        359.717        25.1799
       804.7        358.991        24.9439
       804.8        358.952        24.9077
       804.9        359.638        26.2298
         805        359.781        27.1468
       805.1        360.049        27.3107
       805.2        360.607        27.1815
       805.3        361.367        26.2535
       805.4        361.423        25.4985
       805.5        361.724        25.5381
       805.6        362.971        25.8504
       805.7        364.715        26.0145
       805.8        366.049        25.3353
       805.9        366.639        24.3279
         806        366.863        23.4139
       806.1        366.865        22.9331
       806.2        366.779        23.1229
       806.3        367.141        23.6873
       806.4        367.673        24.0317
       806.5        368.507        23.8501
       806.6        369.279        24.1448
       806.7        369.804        24.7284
       806.8        369.945        24.4304
       806.9        369.639        24.0704
         807        369.902        24.2057
       807.1        369.963        24.3588
       807.2         369.41        24.2911
       807.3        368.662        23.9348
       807.4        367.758        24.0701
       807.5        367.252        24.9144
       807.6        366.779        25.4918
       807.7        366.256        25.4252
       807.8         366.14        24.8353
       807.9        366.007        24.7094
         808        365.301         24.983
       808.1        364.433        25.2731
       808.2        363.804        25.4783
       808.3        363.367        25.5389
       808.4        363.678        25.1006
       808.5        364.341        24.6156
       808.6        364.719        24.1715
       808.7        364.499        24.1741
       808.8        364.392         24.355
       808.9        365.341        24.9207
         809        366.318        25.0147
       809.1        366.312        24.8676
       809.2        366.324        25.0588
       809.3        365.986        25.5082
       809.4        365.678        26.3727
       809.5        365.477        27.0717
       809.6        364.889        27.6473
       809.7        364.105        27.5091
       809.8        364.049        26.6716
       809.9        363.506         26.373
         810        362.149        26.9646
       810.1        360.852        27.8753
       810.2        360.304        28.6409
       810.3        360.549        28.5266
       810.4        361.636        28.3709
       810.5        362.882        28.5542
       810.6         363.66        29.4578
       810.7        363.832        30.9799
       810.8        363.697        32.2027
       810.9         363.02        33.0076
         811        362.518        33.7949
       811.1        363.066        34.9497
       811.2        363.326        36.4843
       811.3        363.381        37.3786
       811.4        363.559        37.6626
       811.5         363.98        38.1752
       811.6          364.4        39.1881
       811.7        364.511        40.0943
       811.8        364.371         40.223
       811.9        364.256         40.865
         812        364.117        41.4327
       812.1        363.731        41.6291
       812.2        362.817        41.7395
       812.3        361.417        41.9631
       812.4        360.746        42.0236
       812.5        360.551        41.3685
       812.6        360.028        40.4301
       812.7        359.573        39.3858
       812.8        359.283        38.8839
       812.9          359.3        38.4373
         813        359.818         38.264
       813.1        360.289        37.9408
       813.2        360.845         38.165
       813.3        360.552        38.3367
       813.4        360.093        38.1083
       813.5         360.66        37.4297
       813.6        361.485        36.5576
       813.7        362.187        35.4854
       813.8        362.446        34.4798
       813.9        363.104        34.1064
         814        364.215        33.3138
       814.1        365.731        31.9622
       814.2         366.46        30.5534
       814.3        367.378        29.3609
       814.4        367.973        28.1773
       814.5        368.485         27.342
       814.6        368.598        25.9831
       814.7        368.527        24.9852
       814.8        368.557        25.0335
       814.9        368.605        25.4332
         815        368.944        25.7529
       815.1        368.827        25.7303
       815.2        368.675         25.221
       815.3         368.38         25.037
       815.4        368.017        25.3348
       815.5        368.264        26.1201
       815.6        368.365        26.9993
       815.7        368.725        27.3099
       815.8        368.917        27.6752
       815.9        368.464        27.6707
         816        367.936        27.9275
       816.1        367.578        28.2265
       816.2        367.762        28.0591
       816.3        368.364        28.2396
       816.4        369.091        28.5991
       816.5        369.125        28.5138
       816.6        369.142        28.3409
       816.7        369.734        26.8809
       816.8        370.662        25.9243
       816.9        371.207        25.4027
         817        371.186        24.9997
       817.1        370.745        25.3451
       817.2        370.155        25.1333
       817.3        369.335        23.9573
       817.4        368.659        23.0759
       817.5        368.593        22.7941
       817.6        368.314        22.9425
       817.7        368.488        23.1045
       817.8        368.537        23.1827
       817.9        368.167        23.1298
         818         367.49        22.9734
       818.1        366.854        22.4784
       818.2        366.561        22.4286
       818.3        366.782        21.8945
       818.4        366.957        21.0558
       818.5        367.217        19.9162
       818.6        368.494        19.6934
       818.7        369.144        19.9377
       818.8        369.082        19.7785
       818.9        369.651        19.8998
         819        370.095        19.9638
       819.1        370.403        20.6299
       819.2        370.789        21.2031
       819.3        371.448        22.4291
       819.4        371.785        23.4123
       819.5        372.104        24.1178
       819.6        372.322        24.7484
       819.7        371.818        25.3035
       819.8        370.785        26.2184
       819.9        369.681        26.6705
         820        369.498         27.246
       820.1        369.034        27.2595
       820.2        368.592        26.5684
       820.3        368.458         25.084
       820.4        368.692        23.7221
       820.5        369.254        23.4113
       820.6        369.967        24.0794
       820.7        370.272        25.4638
       820.8        370.368        25.8296
       820.9        370.798        25.8895
         821        371.508        25.4756
       821.1        372.716        24.6766
       821.2        373.956        24.4444
       821.3        374.388        23.6895
       821.4        375.071        23.3255
       821.5        375.443        23.5213
       821.6        375.937        24.1157
       821.7         376.35        24.5569
       821.8        376.807        23.9242
       821.9        376.525        23.1088
         822        375.689         23.009
       822.1        375.298        23.1886
       822.2        375.256        23.4019
       822.3         375.17        23.6104
       822.4        375.448         23.828
       822.5        375.906        23.5241
       822.6        375.732        23.6274
       822.7        375.209        24.1574
       822.8        375.537        24.7658
       822.9        376.625        25.4688
         823        377.576         25.987
       823.1        378.114        25.4429
       823.2        378.212        24.9074
       823.3        378.055        24.4147
       823.4        377.302        23.9814
       823.5         376.52        24.0961
       823.6         376.14        24.3067
       823.7        376.393         23.487
       823.8        376.671        22.6247
       823.9        376.912        21.9694
         824        377.319        21.1246
       824.1        377.746         20.063
       824.2        377.815        19.9741
       824.3        377.417        19.6849
       824.4        377.339        19.0769
       824.5        377.366        18.5691
       824.6        377.165        18.3849
       824.7         376.95        18.3899
       824.8        376.518        18.7892
       824.9        375.683        19.5733
         825        374.952          20.14
       825.1        373.702        21.0417
       825.2        373.125        21.0528
       825.3        372.309        20.6013
       825.4        371.436        19.8992
       825.5        370.637        19.3819
       825.6        370.007        19.0101
       825.7        369.401        19.0736
       825.8        369.018        18.6453
       825.9        368.753         17.536
         826        368.733         16.697
       826.1        368.701        15.5381
       826.2         368.85        15.5025
       826.3         368.99        15.6103
       826.4         369.07        16.3925
       826.5        369.145        16.4257
       826.6         368.63        16.4197
       826.7        367.958        16.2564
       826.8        367.942        15.7228
       826.9        368.285        15.4839
         827        369.071        14.7206
       827.1        369.737         13.752
       827.2        370.067        13.1206
       827.3        369.755        12.3078
       827.4        369.515         11.862
       827.5        369.379        10.9778
       827.6        369.793        10.7332
       827.7        369.955        11.2815
       827.8        369.503        11.0851
       827.9        369.353        10.5742
         828        368.339        10.8363
       828.1        367.104        11.4214
       828.2        366.033        11.3477
       828.3         365.41        11.9617
       828.4        364.958        13.0177
       828.5        364.516        14.2696
       828.6         363.69        15.3705
       828.7        363.379        15.4859
       828.8        363.484        15.2015
       828.9        363.791        14.9914
         829        363.745        14.0983
       829.1        363.937        13.3572
       829.2        364.199        13.3982
       829.3        363.752        13.2534
       829.4        363.522        13.0638
       829.5        363.865        12.8658
       829.6        364.682        13.3379
       829.7        365.785        14.4992
       829.8        366.546         15.947
       829.9          367.6        16.4615
         830        368.905        16.3541
       830.1        369.856        16.2071
       830.2        370.378        16.0175
       830.3        371.203        15.7141
       830.4        372.432          15.56
       830.5        373.918        15.5952
       830.6        375.006        15.8754
       830.7         375.47        16.4446
       830.8        375.949        16.7812
       830.9        376.373        17.3008
         831        376.537        16.8557
       831.1        376.153        16.6198
       831.2        376.619        17.1103
       831.3         377.38        18.1703
       831.4        378.791        19.3209
       831.5        379.557        20.0077
       831.6        379.859        20.4322
       831.7        379.456        21.1861
       831.8        378.817         21.441
       831.9        378.442        22.8224
         832        378.196         24.659
       832.1        378.453         25.672
       832.2        378.429         26.105
       832.3        378.531        25.4875
       832.4        378.777        24.6321
       832.5        378.426        23.6967
       832.6        377.072        22.9679
       832.7        376.404        22.5847
       832.8        376.401        22.4809
       832.9        376.724        22.2734
         833        376.903        21.8525
       833.1         377.06        20.4303
       833.2         377.95        19.2453
       833.3        378.457        18.1387
       833.4        378.254        17.6372
       833.5        377.406        17.3777
       833.6        375.958        17.5785
       833.7        375.219        17.4515
       833.8         375.46        16.9579
       833.9        376.142        16.1355
         834        376.259        15.8313
       834.1        375.535        15.3466
       834.2        374.889        14.7548
       834.3         373.91        13.7949
       834.4        373.196        12.9871
       834.5        373.209        12.2672
       834.6        373.198        12.2763
       834.7        374.012        12.3073
       834.8         375.14        11.5632
       834.9        375.226         10.898
         835        375.254        10.4344
       835.1        375.774        9.58693
       835.2        376.619        9.63538
       835.3        377.839        10.3398
       835.4        378.913         11.126
       835.5        380.079        11.6446
       835.6        380.784        11.6805
       835.7        381.045        11.8319
       835.8        381.619        11.9684
       835.9        382.383        11.7667
         836        383.705        11.2397
       836.1        385.476        10.7653
       836.2        386.638         10.831
       836.3        386.812        11.3931
       836.4        386.608        11.7367
       836.5         386.62        12.3326
       836.6         386.74        13.1109
       836.7        387.138        14.0292
       836.8        387.463          14.72
       836.9        387.256        15.0914
         837        386.259        15.0822
       837.1        385.033        15.3444
       837.2        384.496        15.9254
       837.3        384.007        16.2703
       837.4        383.707        16.3438
       837.5        383.717        16.6617
       837.6        382.911        17.6684
       837.7        382.153        18.3673
       837.8        381.329        18.6448
       837.9        380.601        18.4791
         838        380.028         18.887
       838.1        379.987        19.3843
       838.2        380.037        19.2625
       838.3        379.914         18.738
       838.4        379.641        18.7112
       838.5        379.105        18.4023
       838.6        379.447        17.9238
       838.7        379.996        17.3803
       838.8        380.309        16.6917
       838.9        380.416        16.2764
         839        379.825        15.7587
       839.1        378.727        14.6924
       839.2        378.033        13.6573
       839.3        378.507        12.9997
       839.4        379.108        12.8424
       839.5        379.237        12.7003
       839.6        379.613         12.523
       839.7        380.134        11.9509
       839.8         380.26         11.991
       839.9        380.059        12.3677
         840        379.169        12.3986
       840.1        378.594        12.9908
       840.2        378.642        13.3752
       840.3        379.541        13.5251
       840.4        380.298        13.1759
       840.5        380.938        12.4973
       840.6        381.088        12.1215
       840.7        380.982        12.5711
       840.8        380.656        13.0162
       840.9         380.27        13.0071
         841        380.184        12.9893
       841.1        380.894        13.0735
       841.2        381.734        13.3579
       841.3        382.748        13.8905
       841.4        382.972        14.7109
       841.5          382.8        14.8101
       841.6        382.785        14.6918
       841.7        383.483        14.7823
       841.8        383.883        15.0985
       841.9         384.69         14.692
         842        385.015        13.9753
       842.1        384.078        12.7706
       842.2         383.04        11.3635
       842.3        382.672        10.9523
       842.4        382.586        10.9702
       842.5        383.026         11.521
       842.6         383.42        12.3341
       842.7        383.494        12.9077
       842.8        383.364          12.93
       842.9        384.331        13.1528
         843        385.238        12.9791
       843.1        385.754        12.5556
       843.2        386.202        12.2455
       843.3         386.77        12.2889
       843.4        388.265        11.9694
       843.5        390.146        11.9408
       843.6        391.284        12.7299
       843.7        390.864        12.7328
       843.8        390.679        12.2628
       843.9        390.848        12.9313
         844        391.068        14.2309
       844.1        391.346        15.9322
       844.2        391.342        16.7174
       844.3        391.214        17.0718
       844.4        391.333        17.1552
       844.5        391.038        17.2899
       844.6        390.413        17.6921
       844.7        390.585        18.2114
       844.8         390.93         18.587
       844.9        391.211        18.9384
         845        390.939         19.259
       845.1        389.961        19.5747
       845.2        389.655          19.75
       845.3        389.719        20.0299
       845.4        389.891        20.7852
       845.5         390.03        21.5557
       845.6        390.266        21.8167
       845.7         389.51         21.742
       845.8        389.073        21.9361
       845.9         388.35        22.2225
         846        387.473        22.6338
       846.1         386.97         22.661
       846.2        386.901         22.495
       846.3        386.842        22.6469
       846.4        386.127        23.0127
       846.5        385.374        22.3135
       846.6        385.499          22.24
       846.7        385.575        22.2721
       846.8         386.35        22.6206
       846.9        387.459        22.9537
         847        387.514        22.9884
       847.1        386.554        23.0583
       847.2        384.971         22.557
       847.3        383.476        22.1917
       847.4        382.698        22.3653
       847.5        382.293        22.5186
       847.6        382.251        23.0689
       847.7        382.591        22.5826
       847.8        383.006        22.4528
       847.9        383.305        22.0665
         848        383.961         21.507
       848.1        384.927        21.2984
       848.2        385.326        21.0345
       848.3        385.518        20.7399
       848.4         386.04        20.2538
       848.5        386.939         19.767
       848.6        387.596        19.4816
       848.7        387.701        18.7522
       848.8        387.446        17.8189
       848.9        387.643        16.8224
         849        387.844         16.205
       849.1        388.079        15.7642
       849.2        388.451         15.483
       849.3        389.109        15.2687
       849.4        389.565        15.3185
       849.5         389.53        15.5027
       849.6        389.075        15.8889
       849.7        388.836        16.2866
       849.8        388.935        16.7021
       849.9          389.3         16.354
         850        389.646        16.7944
       850.1        388.868         17.275
       850.2        387.663        17.9594
       850.3        386.489        17.8945
       850.4        386.502        17.2477
       850.5        386.972        16.2366
       850.6        388.135        15.8197
       850.7        389.159        15.7843
       850.8        389.113        15.7455
       850.9        387.999        15.8394
         851         386.59        16.0662
       851.1        385.863        16.5121
       851.2        386.114        16.2704
       851.3        386.712        15.9594
       851.4        387.618        16.2638
       851.5          388.3        17.1516
       851.6        388.569        16.7365
       851.7        388.396        15.2595
       851.8         389.17        13.9408
       851.9        390.083        12.4656
         852        391.088        10.9817
       852.1        392.283         10.039
       852.2        392.814        9.55883
       852.3        393.369        9.54886
       852.4        394.039        9.67037
       852.5        394.897        10.4384
       852.6        394.578        11.6163
       852.7        394.433        12.7232
       852.8         394.77        13.3118
       852.9        394.992        13.7525
         853        394.986         14.535
       853.1        394.798        14.9613
       853.2         394.44        14.8578
       853.3        393.858        14.9652
       853.4        393.494        15.4856
       853.5        393.173        16.0048
       853.6         392.92        17.0298
       853.7        391.892        17.5865
       853.8         390.96        17.8817
       853.9         390.32        16.9448
         854        389.798        15.9527
       854.1        389.545         15.413
       854.2        389.635        15.0281
       854.3        389.649        14.8547
       854.4        389.612        14.8377
       854.5        388.619        14.3714
       854.6        387.663        14.0358
       854.7        387.415        13.5718
       854.8         386.93        13.2309
       854.9        386.636        13.1671
         855        386.574        12.8362
       855.1        387.056        12.0549
       855.2        387.962        11.6624
       855.3        388.699        11.4405
       855.4        388.881        11.7004
       855.5        389.524        11.8896
       855.6        391.068        12.4192
       855.7        392.508        13.0082
       855.8        393.357        12.8936
       855.9        393.791        12.5837
         856        393.567        12.0352
       856.1        393.187        11.4443
       856.2         392.68        11.2929
       856.3        392.129        11.1712
       856.4        391.657        10.7416
       856.5        392.077        10.2094
       856.6        392.576        10.3332
       856.7        392.839        10.5498
       856.8        392.645        11.0033
       856.9        392.138        11.6658
         857        392.453        12.3635
       857.1        393.493        13.0742
       857.2        393.967        13.7272
       857.3        394.057        14.2959
       857.4        393.812        14.3539
       857.5        393.418        13.5143
       857.6        392.343        13.1451
       857.7        391.882        13.2404
       857.8        391.962        13.4375
       857.9        391.727         13.818
         858        392.092        14.0761
       858.1        392.203        14.6794
       858.2         392.24        14.7895
       858.3        392.165        14.1861
       858.4        391.541         13.645
       858.5        391.083        13.5158
       858.6        390.542        13.1523
       858.7        389.831        12.6485
       858.8        389.178        13.1675
       858.9        388.768        13.6208
         859        388.794        13.7235
       859.1        389.162        13.4495
       859.2        388.965        13.5022
       859.3        388.432        12.7873
       859.4        388.405        11.8663
       859.5        387.715        11.0764
       859.6        387.254        10.3348
       859.7        386.951        10.3419
       859.8        386.875         10.742
       859.9        386.727        10.7592
         860        386.375        10.2296
       860.1        386.219        10.0886
       860.2        385.578        10.2742
       860.3        384.787         10.455
       860.4        384.329        9.86375
       860.5        384.383        9.10128
       860.6        383.557        9.29331
       860.7        382.829        9.86195
       860.8        382.859         10.109
       860.9        383.023        10.1253
         861        383.216        10.0655
       861.1        383.563        9.93929
       861.2         383.46        10.1869
       861.3        383.839        10.9776
       861.4        384.906        11.5365
       861.5        385.787        11.8463
       861.6        386.505        11.7126
       861.7        386.507        11.3804
       861.8        386.846        11.4381
       861.9        387.201        11.5322
         862         386.96        11.7657
       862.1        387.481        12.1337
       862.2        388.484        12.2771
       862.3        389.557        11.8076
       862.4        390.151        10.7829
       862.5        390.437        10.1143
       862.6         390.62        9.10315
       862.7         390.22        7.51969
       862.8        389.473        6.58849
       862.9        388.069        5.99495
         863        387.617        5.50289
       863.1         387.72         5.0323
       863.2        387.608        5.23983
       863.3        387.383        5.86138
       863.4        386.937         6.8419
       863.5        385.853        7.55365
       863.6        384.375        7.64831
       863.7        383.764        7.72268
       863.8        383.464        7.83775
       863.9        383.423        8.01358
         864        383.588        8.47545
       864.1        383.967         9.0777
       864.2        384.451        9.62805
       864.3        384.931        9.98326
       864.4        385.044        10.8293
       864.5        384.277        11.9472
       864.6        383.656        13.6898
       864.7        383.123        15.1404
       864.8        382.548        15.6238
       864.9        382.437        15.8881
         865        382.643        16.5166
       865.1        382.781        16.6077
       865.2        383.438        16.5619
       865.3        383.983        16.7422
       865.4        384.764        16.6352
       865.5         385.83        16.2414
       865.6        386.374        16.3111
       865.7        386.311        16.4047
       865.8        386.011        16.2718
       865.9        386.431        16.4724
         866        387.912        16.5659
       866.1        389.178        16.8293
       866.2         389.94        17.5016
       866.3        390.054        17.4605
       866.4        390.369        17.1872
       866.5        391.125        17.0066
       866.6         391.81        16.7142
       866.7        392.854         16.372
       866.8        393.978         15.534
       866.9        395.728        15.1105
         867         397.15        14.8074
       867.1        398.304        14.7201
       867.2        399.034         14.809
       867.3        399.843        15.0567
       867.4        400.963          14.91
       867.5        402.216        14.2723
       867.6         402.98        13.4487
       867.7        403.393         12.916
       867.8        403.198        13.2182
       867.9         402.74        13.8221
         868        402.782        14.3168
       868.1        402.633        14.7753
       868.2        402.453        15.0318
       868.3        402.308        15.4583
       868.4        402.427        15.3895
       868.5         402.38        14.6343
       868.6        401.836         14.119
       868.7        400.993          14.23
       868.8        400.565        14.7705
       868.9        400.496        15.2592
         869        400.074        15.2394
       869.1        399.316        14.9053
       869.2        398.518        14.5111
       869.3        397.584         14.581
       869.4        396.658        14.2372
       869.5        396.776        13.8702
       869.6        397.041        13.7158
       869.7        397.697        13.5761
       869.8        398.069        12.9677
       869.9        398.365        12.5657
         870        398.031        12.3424
       870.1        397.632        12.1212
       870.2        396.746        12.2399
       870.3        396.706        12.6679
       870.4        396.929        12.9783
       870.5        397.163        12.7635
       870.6        397.692        13.2441
       870.7        397.868        13.9183
       870.8        397.447        14.6453
       870.9        397.238        15.2227
         871        397.308        16.0607
       871.1        397.034        17.3699
       871.2        396.559        18.3047
       871.3        395.707        18.8777
       871.4        394.911        18.6069
       871.5        395.496        18.5918
       871.6        396.963         18.681
       871.7        398.568        18.9658
       871.8        399.078        19.5585
       871.9        399.157        19.9302
         872        398.856         20.412
       872.1        398.536        20.7031
       872.2        398.799        20.8109
       872.3        398.882        21.6584
       872.4        398.295        22.1043
       872.5        397.824        21.7262
       872.6        397.321        21.0465
       872.7        396.965        20.1314
       872.8        397.098         19.569
       872.9        398.026        20.0256
         873        398.564         20.374
       873.1        398.407        20.6128
       873.2        397.188        20.8465
       873.3        396.386        20.8616
       873.4        395.833         20.628
       873.5        395.559        20.6654
       873.6        394.606        20.8556
       873.7          394.3        21.0726
       873.8        394.493        21.6844
       873.9        395.067        22.2646
         874        394.635        22.6621
       874.1        393.767        23.0334
       874.2        392.778        22.7891
       874.3        391.794        22.9339
       874.4        390.686        23.1366
       874.5        390.265        23.3109
       874.6        390.028        23.4454
       874.7        389.998        23.1364
       874.8        390.333        22.7847
       874.9        390.823        23.3546
         875        391.549        24.2428
       875.1        391.923        25.5183
       875.2        391.543        26.1845
       875.3         390.42        26.0167
       875.4        390.056         25.075
       875.5        389.896        24.5039
       875.6        389.466        24.4937
       875.7        389.841        25.6541
       875.8        390.894        26.6713
       875.9        391.769        26.1514
         876        392.235        24.4333
       876.1        392.391        23.1281
       876.2        392.651         22.363
       876.3        393.756         22.623
       876.4        394.302        23.0497
       876.5        394.782        23.0157
       876.6        395.392        21.8161
       876.7        395.468        20.4157
       876.8        395.232        19.1842
       876.9        394.875        18.3247
         877        394.702        18.0975
       877.1        394.465        18.2754
       877.2        394.115        18.3462
       877.3         393.77        18.5115
       877.4        393.919        18.4281
       877.5        393.965        18.1631
       877.6        393.863         17.683
       877.7        394.008         17.741
       877.8        393.901        17.7183
       877.9         394.04        17.6619
         878        394.382        17.1082
       878.1        394.633        16.8441
       878.2        394.426        16.7106
       878.3        394.552        16.3688
       878.4         394.76         16.024
       878.5        395.126        15.8624
       878.6        396.143        16.4057
       878.7        397.272        16.3505
       878.8        397.897        16.0649
       878.9        398.241         16.105
         879        399.357        15.6135
       879.1        399.997        14.9352
       879.2        400.935        14.3373
       879.3        401.766        13.6253
       879.4        402.316        13.3973
       879.5        402.335        13.7047
       879.6        401.771        14.5136
       879.7        401.498           16.3
       879.8        401.396        17.8177
       879.9        401.251        18.7836
         880        401.161        19.5328
       880.1        400.917        20.3243
       880.2        401.191        20.8417
       880.3        401.477        21.0961
       880.4        401.203        21.0124
       880.5        400.839        20.4201
       880.6        401.096        19.7196
       880.7        401.258        19.8385
       880.8        401.314        20.6823
       880.9        400.881        21.6688
         881        400.126        22.4614
       881.1         399.81        22.5269
       881.2        399.881        22.1403
       881.3        400.604        21.9582
       881.4        401.327        21.6949
       881.5        401.462         21.397
       881.6        400.965        20.6591
       881.7        400.868        20.2046
       881.8        401.357        19.5148
       881.9        402.023        19.1319
         882        402.164         18.988
       882.1        402.076        18.6841
       882.2         401.95        18.5345
       882.3         402.02        19.0538
       882.4        402.117        19.3585
       882.5        401.407        19.9249
       882.6        400.884        20.2074
       882.7         400.69        19.7742
       882.8        400.388        19.7665
       882.9        399.928        20.1488
         883        399.892        21.0962
       883.1        399.549        22.0314
       883.2        399.174        22.4294
       883.3        398.459        22.2285
       883.4        398.065        21.8274
       883.5        397.151        21.9266
       883.6        396.452        22.6824
       883.7        396.791        23.9686
       883.8        397.467        24.2869
       883.9        398.111        23.6526
         884        398.789        22.8924
       884.1        399.129        22.1907
       884.2        399.254        22.0617
       884.3        399.582        22.1334
       884.4        400.712        22.1353
       884.5        402.155        22.4724
       884.6        403.413        22.8499
       884.7         404.45        21.9881
       884.8        405.004        20.8872
       884.9        405.306        19.7223
         885        405.601        19.5665
       885.1         405.42        20.6671
       885.2        405.139        21.8843
       885.3        405.938        23.6199
       885.4        406.601        24.3572
       885.5        407.293        24.7649
       885.6        407.289        25.0685
       885.7         407.35        24.9033
       885.8        407.266         24.545
       885.9        407.345        24.2136
         886        407.632        24.5254
       886.1         408.11        25.3444
       886.2        408.229        25.2512
       886.3        408.888        24.8037
       886.4        409.446        24.0982
       886.5        409.807        23.4301
       886.6        409.166         22.831
       886.7        408.434        22.7142
       886.8        408.022        22.3346
       886.9        407.402        22.0245
         887        407.237        21.0236
       887.1        406.839        19.8605
       887.2        406.397        19.4391
       887.3        405.811        18.9705
       887.4        404.562        18.6714
       887.5        403.684        18.7613
       887.6        403.252        18.2091
       887.7        402.657        17.3253
       887.8        402.359        15.6382
       887.9        402.099        13.9983
         888         402.46        12.6785
       888.1        402.329        11.5602
       888.2        402.134        11.2033
       888.3        401.866        10.4638
       888.4        402.322        10.1328
       888.5        402.648        9.98848
       888.6        402.799        9.58222
       888.7        402.169        8.59061
       888.8         401.24        7.50986
       888.9        400.476        7.08124
         889        400.165        7.38742
       889.1        399.719        8.43616
       889.2        400.001        8.80275
       889.3        400.355        8.04422
       889.4        401.054        7.26136
       889.5        401.358        6.97846
       889.6        401.675        7.70626
       889.7        402.532        8.44898
       889.8        402.818        8.59274
       889.9        402.155        8.50621
         890        401.646        9.16279
       890.1        401.626        9.74377
       890.2        401.386        10.0699
       890.3        401.234        10.4819
       890.4        401.262        11.2583
       890.5        401.633        12.4599
       890.6        401.428        13.9321
       890.7        401.558        14.9495
       890.8         401.36        15.8853
       890.9        401.108        16.6293
         891        401.175        16.4919
       891.1        401.878        16.0413
       891.2        402.352        15.8673
       891.3        401.919        15.4411
       891.4          401.1         14.996
       891.5        400.476        15.6345
       891.6        400.277        16.3595
       891.7        400.604        16.9713
       891.8        400.324        17.0328
       891.9        400.098        16.3042
         892         400.52         15.869
       892.1        400.926        15.8452
       892.2        401.731        15.9848
       892.3        402.668        16.7749
       892.4        403.343        18.1157
       892.5        404.442        19.0291
       892.6        405.666        19.1584
       892.7        405.943        19.2861
       892.8        406.266        19.2122
       892.9        406.904        19.1689
         893         407.94        19.2845
       893.1        408.529        19.3182
       893.2        408.887        19.4617
       893.3        409.329        19.7173
       893.4         409.99        20.2535
       893.5        410.665        20.7202
       893.6        411.412        21.0338
       893.7        411.875        20.6252
       893.8        412.016        19.8673
       893.9        411.811        19.3401
         894        412.217        18.7628
       894.1        413.314        18.3256
       894.2        414.829        17.1811
       894.3        416.606        16.6214
       894.4        417.583        15.6859
       894.5        417.589        15.1201
       894.6        417.742        14.4294
       894.7        418.586        14.0537
       894.8        419.718        13.8922
       894.9         420.61        14.2487
         895        420.969        14.7299
       895.1         421.24        14.8504
       895.2        420.767        14.2981
       895.3        420.253        13.2735
       895.4        420.214        13.7198
       895.5        421.086        14.4114
       895.6        422.179        14.8876
       895.7        422.949        14.4511
       895.8        423.073        14.1289
       895.9        423.179        13.5942
         896        423.461        13.3846
       896.1        423.199        14.0231
       896.2        423.224        14.9156
       896.3        423.194        15.3197
       896.4        422.896        15.3616
       896.5        422.477        16.2665
       896.6        421.792        17.8393
       896.7        421.308        18.5295
       896.8        421.401        19.2636
       896.9        421.583         19.504
         897        420.904        19.4115
       897.1        419.992        19.1489
       897.2        418.696        18.6938
       897.3        417.741        18.6175
       897.4        416.984        17.8146
       897.5        416.144        17.1623
       897.6         414.97        16.4395
       897.7        413.842        15.8779
       897.8         413.01        15.1627
       897.9        413.042         13.999
         898        413.222        13.2707
       898.1        413.526        12.7975
       898.2        412.898        12.5922
       898.3        412.222        12.4847
       898.4        411.693        12.5851
       898.5        411.667        12.3131
       898.6        412.022        11.8904
       898.7        412.264        11.7928
       898.8        412.264        11.8371
       898.9        411.923        11.5853
         899        411.721        11.4577
       899.1        411.886        10.9286
       899.2        412.166        10.4332
       899.3         412.62        9.40087
       899.4        413.149        7.96759
       899.5        413.082        6.96856
       899.6        413.063        6.73385
       899.7        413.344        6.31113
       899.8        413.125        6.01522
       899.9        413.513        6.14926
         900        413.215        6.06643
       900.1        413.637         6.0543
       900.2        414.685        6.52096
       900.3        415.879        7.29564
       900.4        416.248        8.26998
       900.5        416.598        9.42491
       900.6        417.236        9.90225
       900.7        417.184        10.3312
       900.8        416.885        11.0572
       900.9        416.645        11.5834
         901        416.926        12.4681
       901.1        417.329        12.9184
       901.2        417.527        13.3132
       901.3        418.128        13.7927
       901.4         418.41        14.8592
       901.5        418.808        16.5471
       901.6        419.233        17.8331
       901.7        419.811        18.5528
       901.8        420.133        18.9509
       901.9        420.278        19.0516
         902        420.363        19.0746
       902.1        420.359         19.034
       902.2         419.97        19.1966
       902.3        419.839             19
       902.4        419.545         18.372
       902.5        420.019        17.3863
       902.6        420.575        16.6156
       902.7        420.409        15.5389
       902.8        420.536        14.9571
       902.9        420.196        14.2548
         903        420.194        13.4277
       903.1        420.976        13.1982
       903.2        422.007        12.9606
       903.3        423.102        12.3398
       903.4        423.366        12.3279
       903.5        422.803        12.1752
       903.6        421.561        12.1457
       903.7         420.85         10.979
       903.8        420.746        9.59842
       903.9        421.284         8.3596
         904        421.235         6.9512
       904.1        421.149        5.48074
       904.2         421.66        4.19947
       904.3         422.36        3.55061
       904.4        422.821        3.92967
       904.5        422.815        4.40433
       904.6        422.038        4.17788
       904.7        421.471        4.23135
       904.8        420.629        4.08386
       904.9        420.044        3.08515
         905        419.275         2.5287
       905.1         419.25        2.37137
       905.2        419.118        2.17279
       905.3        418.203        2.18396
       905.4        417.424        2.26714
       905.5        416.356        2.52902
       905.6        415.636         2.1003
       905.7        415.587        2.30564
       905.8        415.613        2.30429
       905.9        415.647        2.57524
         906        415.613        2.57098
       906.1        415.573        3.11415
       906.2        414.717        3.80713
       906.3        414.261        3.99206
       906.4        414.167        3.21026
       906.5        414.476        2.64422
       906.6        414.545        2.66587
       906.7         414.16        2.90948
       906.8        413.767        2.86745
       906.9         413.33        2.75111
         907        412.708        2.71879
       907.1        412.844        2.60481
       907.2        413.573        3.19377
       907.3        413.569        4.04317
       907.4        413.212         5.1179
       907.5         412.95         5.9658
       907.6        413.411        6.47414
       907.7        413.968        6.51912
       907.8        414.542        6.37152
       907.9        415.303        6.49063
         908        415.919        6.84523
       908.1        417.217        7.77283
       908.2        417.993        9.13654
       908.3        418.194        9.53815
       908.4        418.185        8.99151
       908.5        418.277        8.45003
       908.6        418.226        8.99056
       908.7        419.321         9.7605
       908.8        420.812        10.3878
       908.9        421.821        10.5588
         909        421.608        9.93487
       909.1        421.028        9.28315
       909.2        420.331        9.03153
       909.3        419.767        9.52959
       909.4        419.116        10.3124
       909.5        418.675        10.6135
       909.6        418.254        10.8884
       909.7        417.069        10.7096
       909.8        415.383        9.64728
       909.9        414.279         9.2963
         910        414.052        9.15296
       910.1        413.848        8.88956
       910.2         413.53        8.61594
       910.3        413.634        9.04034
       910.4        413.808        9.54259
       910.5        413.464        9.85145
       910.6        412.988        9.37135
       910.7        412.353        9.08868
       910.8        411.786        8.92299
       910.9        411.555        8.45078
         911        411.899        8.05776
       911.1        411.628        7.96619
       911.2        410.741        8.31144
       911.3        410.326        8.44366
       911.4        409.384        8.33233
       911.5        408.469        8.15717
       911.6        408.206        7.77134
       911.7        408.156         7.6815
       911.8        407.735         8.4169
       911.9         407.51        9.40788
         912         407.78        9.73646
       912.1        408.546        9.99231
       912.2        408.586        10.8181
       912.3         408.05         11.494
       912.4        408.684        11.6242
       912.5        410.015        12.2691
       912.6        411.423        12.6802
       912.7        413.899        13.5822
       912.8        416.811        14.8678
       912.9        418.542        16.0658
         913        419.723        16.7519
       913.1        420.392        17.9175
       913.2        421.471        18.7395
       913.3         422.57        19.4612
       913.4        423.338        18.9176
       913.5        423.608        18.0654
       913.6        423.466        17.6298
       913.7        422.665        18.0433
       913.8        421.698        19.0802
       913.9        421.068         19.711
         914        420.927        20.3722
       914.1        421.491        20.5235
       914.2        421.536        20.2084
       914.3        421.023        20.1158
       914.4        420.851        19.9174
       914.5        420.669        19.8621
       914.6        420.832        19.9187
       914.7        421.423         20.481
       914.8        422.301        20.5764
       914.9         422.89        20.4132
         915         423.15         20.056
       915.1        422.667        20.3175
       915.2        421.927        21.0468
       915.3         422.53        21.9099
       915.4        423.678        22.8761
       915.5        425.399        23.2667
       915.6         427.12        23.0622
       915.7        428.163        22.3173
       915.8        428.478        22.3435
       915.9        428.937        22.6966
         916        429.793        23.5017
       916.1         431.12        24.3652
       916.2        432.495        25.5428
       916.3        433.436        26.4537
       916.4        433.938         26.829
       916.5         433.83        27.2819
       916.6        433.421        27.5166
       916.7        433.093        27.2846
       916.8        432.495        26.7804
       916.9        432.611         26.504
         917        433.124        26.2332
       917.1        432.998        25.8224
       917.2        432.319        25.4845
       917.3        431.363        24.9568
       917.4        430.871        24.2786
       917.5        429.865        23.1202
       917.6        429.767         21.949
       917.7        429.935         21.208
       917.8        429.967        21.1051
       917.9          429.3        21.2004
         918        428.785         20.754
       918.1        428.211        19.9569
       918.2        427.598        19.6001
       918.3        427.621        19.2331
       918.4        427.867        18.7562
       918.5        427.733        17.4018
       918.6        427.674        16.6241
       918.7        427.904        17.0333
       918.8        427.837        17.6613
       918.9        426.775        18.3215
         919        425.748        18.4186
       919.1        424.472        18.3059
       919.2        424.007        17.8378
       919.3        423.979        17.5747
       919.4        423.752        17.5593
       919.5        423.436        17.4046
       919.6        422.599        16.8231
       919.7        421.674        15.9912
       919.8        420.689        15.9606
       919.9        420.245        16.0511
         920         420.61        15.9435
       920.1        421.389        16.3302
       920.2        421.661        16.9517
       920.3        421.556        17.4952
       920.4        421.062        18.4828
       920.5        420.539        19.1097
       920.6        420.214        19.4267
       920.7        420.003        19.6038
       920.8        419.027        20.2935
       920.9        418.611        21.2967
         921        418.694        21.7573
       921.1        419.003        21.7495
       921.2        419.082        21.1854
       921.3        418.889        21.2217
       921.4        418.681         21.301
       921.5        418.372        21.2244
       921.6        417.903        21.3796
       921.7        417.381        21.5853
       921.8         416.94        22.1764
       921.9        416.872        21.9297
         922         417.04        21.5207
       922.1        417.344        20.8485
       922.2        417.333        20.0945
       922.3        417.566        19.0812
       922.4        417.626        18.6267
       922.5         417.41        17.9646
       922.6        417.869        17.0943
       922.7        418.494        16.2186
       922.8        419.183        15.5613
       922.9        419.662        15.5901
         923        419.636        16.2277
       923.1        419.314        16.8495
       923.2        418.714        17.4453
       923.3        418.229        17.8798
       923.4        417.483        17.7792
       923.5        416.842        17.3974
       923.6        416.396        17.4149
       923.7         415.88        17.9356
       923.8        415.344        18.8713
       923.9        414.465         19.883
         924        413.236        21.1175
       924.1        411.956        21.1963
       924.2        411.714        21.4494
       924.3        412.155        21.9059
       924.4        412.595        22.4879
       924.5        413.039        22.9325
       924.6        413.496        23.9309
       924.7        414.037        24.5327
       924.8        414.219        24.2408
       924.9        414.214        24.0133
         925        414.857        24.0909
       925.1         414.35        24.3123
       925.2        413.792        25.0073
       925.3        413.693        24.4631
       925.4        413.752         23.624
       925.5        413.316        23.0516
       925.6        413.211         22.385
       925.7        413.809        22.1453
       925.8        414.583        22.0259
       925.9        415.271        22.3229
         926        415.548        22.9607
       926.1        416.339        23.4148
       926.2        416.943        23.2064
       926.3        417.055        22.9842
       926.4         416.47        23.3927
       926.5        415.865         24.555
       926.6        415.153        25.0065
       926.7        414.824        24.6798
       926.8        414.127        23.9314
       926.9        413.778        23.6004
         927        414.043        23.5997
       927.1        414.303        24.0914
       927.2        414.626        24.3775
       927.3          414.8        24.3002
       927.4        414.651        24.0481
       927.5        414.581        23.5348
       927.6        415.002        22.7929
       927.7        415.427        22.5859
       927.8         415.19        22.6346
       927.9        414.732        22.5397
         928        414.873        22.1434
       928.1        415.427        21.6164
       928.2        415.816        21.7821
       928.3         416.55        22.6866
       928.4        416.872        23.0171
       928.5        417.091        22.9024
       928.6        417.085        22.7932
       928.7        417.224        22.4962
       928.8        417.431        21.8076
       928.9        417.379          21.45
         929        417.568        21.0716
       929.1        417.779        20.8825
       929.2        418.037        20.5907
       929.3        418.046        20.0115
       929.4        417.861        19.5222
       929.5        418.547        19.3261
       929.6        419.482        19.5795
       929.7        420.006        19.6147
       929.8        420.131        19.3046
       929.9        419.837        19.4504
         930        420.018        19.6891
[truncated: 3,900,101 more chars]
