# Supplementary material for: Antibody–nanobody combination increases their neutralizing activity against SARS-CoV-2 and nanobody H11-H4 is effective against Alpha, Kappa and Delta variants
Source: Sci Rep. 2022 Jun 11;12:9701. doi: 10.1038/s41598-022-14263-1 (PMC9188278; doi:10.1038/s41598-022-14263-1)
Supplement: Supplementary file 2 — Supplementary Information 2. [file 41598_2022_14263_MOESM2_ESM.zip › SciRep_data/SMD_data/WT/Binding_affinity/v=0.5/both/out_delta_F_time_H.dat]

#Time (ps)     -delta_F (kcal/mol)
0         0.000188774
0.1       0.000218894
0.2       0.000276441
0.3       0.000451338
0.4       0.000715168
0.5        0.00103358
0.6        0.00135396
0.7        0.00195336
0.8        0.00301385
0.9        0.00458723
1          0.00687359
1.1         0.0097478
1.2         0.0118064
1.3         0.0140457
1.4         0.0166812
1.5         0.0206884
1.6         0.0244945
1.7          0.026169
1.8         0.0267462
1.9         0.0265701
2           0.0251027
2.1         0.0251846
2.2         0.0263989
2.3         0.0266564
2.4         0.0248302
2.5         0.0221858
2.6         0.0202229
2.7         0.0186715
2.8         0.0175172
2.9         0.0169792
3           0.0162247
3.1          0.014849
3.2         0.0129546
3.3         0.0119865
3.4         0.0113782
3.5        0.00977785
3.6        0.00992329
3.7         0.0113377
3.8         0.0110413
3.9         0.0098794
4           0.0087907
4.1        0.00848106
4.2        0.00883079
4.3        0.00954443
4.4         0.0102398
4.5         0.0109789
4.6         0.0115273
4.7          0.011449
4.8         0.0108344
4.9         0.0102462
5           0.0105946
5.1         0.0102903
5.2         0.0101854
5.3         0.0106314
5.4         0.0125348
5.5          0.013254
5.6         0.0122546
5.7         0.0110181
5.8         0.0104016
5.9         0.0100052
6           0.0107452
6.1         0.0120257
6.2         0.0126869
6.3         0.0119346
6.4         0.0109378
6.5         0.0105767
6.6         0.0093891
6.7        0.00885295
6.8        0.00930379
6.9        0.00919525
7          0.00938046
7.1        0.00959383
7.2         0.0100652
7.3         0.0112331
7.4         0.0106777
7.5        0.00936746
7.6        0.00882403
7.7        0.00835921
7.8        0.00711795
7.9        0.00595543
8          0.00514333
8.1        0.00529841
8.2        0.00582419
8.3        0.00599551
8.4        0.00668094
8.5        0.00896893
8.6         0.0118188
8.7         0.0145445
8.8         0.0163628
8.9         0.0164098
9           0.0160604
9.1         0.0140991
9.2         0.0134009
9.3         0.0141557
9.4          0.015521
9.5         0.0163275
9.6          0.016501
9.7         0.0164376
9.8         0.0174077
9.9         0.0175487
10          0.0179369
10.1        0.0188441
10.2        0.0195264
10.3         0.020515
10.4        0.0213742
10.5        0.0210471
10.6        0.0220518
10.7         0.022793
10.8         0.020577
10.9         0.019335
11          0.0187479
11.1        0.0182332
11.2        0.0194868
11.3        0.0208592
11.4        0.0236971
11.5        0.0255814
11.6        0.0278414
11.7        0.0301255
11.8        0.0337566
11.9        0.0370282
12          0.0386763
12.1        0.0390485
12.2        0.0387951
12.3        0.0406792
12.4        0.0414177
12.5        0.0399729
12.6        0.0375357
12.7        0.0342624
12.8        0.0318745
12.9         0.030343
13          0.0300507
13.1        0.0306607
13.2        0.0325801
13.3         0.032569
13.4        0.0320658
13.5        0.0304673
13.6        0.0292997
13.7        0.0290346
13.8        0.0297432
13.9        0.0315922
14          0.0337129
14.1        0.0358508
14.2        0.0374245
14.3        0.0391522
14.4        0.0399047
14.5        0.0422379
14.6         0.046389
14.7        0.0502309
14.8        0.0505539
14.9        0.0493566
15          0.0456582
15.1        0.0420127
15.2        0.0374935
15.3        0.0337488
15.4        0.0308777
15.5        0.0299982
15.6        0.0283463
15.7        0.0257654
15.8        0.0215558
15.9        0.0174219
16          0.0132889
16.1         0.010883
16.2       0.00968274
16.3       0.00949512
16.4        0.0109176
16.5        0.0123674
16.6         0.012675
16.7        0.0127667
16.8        0.0135005
16.9        0.0137853
17          0.0145831
17.1        0.0151017
17.2        0.0172587
17.3        0.0202428
17.4        0.0228046
17.5        0.0253875
17.6         0.027523
17.7        0.0301811
17.8        0.0306308
17.9          0.03006
18          0.0294003
18.1        0.0280917
18.2        0.0272901
18.3        0.0279089
18.4        0.0293784
18.5        0.0295798
18.6        0.0294282
18.7        0.0281997
18.8        0.0289329
18.9        0.0285442
19          0.0278235
19.1        0.0258512
19.2        0.0259832
19.3        0.0267916
19.4        0.0280693
19.5        0.0274775
19.6           0.0271
19.7        0.0288462
19.8         0.030459
19.9        0.0324196
20          0.0320871
20.1        0.0298143
20.2        0.0284631
20.3         0.027988
20.4        0.0269615
20.5        0.0256245
20.6        0.0251011
20.7        0.0245867
20.8        0.0239339
20.9         0.022949
21          0.0215555
21.1        0.0185541
21.2        0.0165782
21.3        0.0154708
21.4        0.0156218
21.5        0.0164714
21.6        0.0163529
21.7        0.0154498
21.8         0.013714
21.9        0.0121611
22          0.0111804
22.1         0.010622
22.2        0.0121389
22.3        0.0128234
22.4          0.01367
22.5        0.0142834
22.6        0.0157132
22.7        0.0184669
22.8        0.0208926
22.9        0.0224703
23          0.0216931
23.1        0.0190185
23.2        0.0172282
23.3        0.0163275
23.4        0.0160164
23.5         0.015581
23.6        0.0147256
23.7        0.0151054
23.8        0.0168299
23.9        0.0194893
24           0.021884
24.1        0.0241335
24.2        0.0257165
24.3        0.0270671
24.4        0.0270699
24.5        0.0291655
24.6        0.0323305
24.7        0.0355733
24.8        0.0370988
24.9          0.03731
25          0.0362298
25.1        0.0356923
25.2        0.0348882
25.3        0.0344858
25.4        0.0364793
25.5        0.0370966
25.6        0.0377147
25.7        0.0377278
25.8        0.0372333
25.9        0.0349866
26          0.0316983
26.1        0.0306205
26.2        0.0300504
26.3        0.0291041
26.4        0.0296745
26.5        0.0317744
26.6         0.030167
26.7        0.0268711
26.8        0.0248259
26.9        0.0230386
27          0.0208587
27.1        0.0191878
27.2        0.0182215
27.3        0.0183271
27.4        0.0179685
27.5        0.0175077
27.6        0.0160282
27.7         0.015052
27.8        0.0145554
27.9         0.013223
28          0.0109932
28.1       0.00886725
28.2       0.00777719
28.3       0.00712385
28.4       0.00622213
28.5       0.00527477
28.6       0.00410121
28.7       0.00410442
28.8       0.00493762
28.9       0.00590346
29         0.00641544
29.1       0.00804916
29.2       0.00915765
29.3        0.0100414
29.4        0.0103636
29.5        0.0110145
29.6        0.0121852
29.7        0.0126736
29.8        0.0121633
29.9        0.0124275
30          0.0142459
30.1        0.0148908
30.2        0.0169975
30.3        0.0188477
30.4        0.0196318
30.5        0.0190864
30.6        0.0165844
30.7        0.0150503
30.8        0.0152484
30.9        0.0148225
31          0.0143804
31.1        0.0127124
31.2        0.0112578
31.3         0.010558
31.4        0.0102175
31.5        0.0096178
31.6         0.008627
31.7       0.00803773
31.8       0.00734032
31.9       0.00673773
32         0.00550346
32.1       0.00488632
32.2       0.00400706
32.3       0.00323556
32.4       0.00284397
32.5       0.00255224
32.6       0.00240615
32.7       0.00220713
32.8       0.00253847
32.9       0.00310234
33         0.00334902
33.1       0.00407291
33.2       0.00453414
33.3       0.00380191
33.4       0.00325168
33.5       0.00270026
33.6       0.00301896
33.7       0.00313184
33.8       0.00320467
33.9       0.00311321
34         0.00308959
34.1       0.00284999
34.2        0.0028004
34.3        0.0026993
34.4       0.00270036
34.5       0.00336638
34.6       0.00413982
34.7       0.00496144
34.8       0.00513383
34.9       0.00582863
35         0.00639208
35.1        0.0064618
35.2       0.00649206
35.3       0.00700366
35.4       0.00845608
35.5        0.0089628
35.6        0.0093195
35.7       0.00912212
35.8       0.00897813
35.9       0.00869951
36          0.0094142
36.1       0.00999076
36.2        0.0103101
36.3       0.00990234
36.4       0.00750195
36.5       0.00517233
36.6       0.00436876
36.7       0.00499528
36.8       0.00572204
36.9       0.00685256
37         0.00840721
37.1       0.00882344
37.2       0.00846253
37.3       0.00891725
37.4        0.0104712
37.5        0.0127856
37.6        0.0140148
37.7        0.0142545
37.8        0.0126976
37.9        0.0113487
38          0.0105092
38.1        0.0105803
38.2        0.0108206
38.3        0.0107909
38.4        0.0108947
38.5        0.0116149
38.6        0.0114332
38.7        0.0118275
38.8         0.012061
38.9        0.0125707
39          0.0141333
39.1        0.0156204
39.2        0.0166095
39.3        0.0168853
39.4        0.0167582
39.5        0.0169695
39.6         0.018653
39.7        0.0204739
39.8          0.02269
39.9        0.0235458
40          0.0229149
40.1        0.0231646
40.2        0.0219016
40.3        0.0203922
40.4        0.0201649
40.5        0.0207055
40.6        0.0215243
40.7        0.0244018
40.8        0.0266878
40.9        0.0267643
41          0.0267348
41.1         0.027477
41.2        0.0287309
41.3        0.0322747
41.4        0.0363236
41.5        0.0371156
41.6        0.0364083
41.7        0.0351287
41.8        0.0336531
41.9         0.032139
42          0.0317003
42.1        0.0284211
42.2        0.0257642
42.3        0.0226599
42.4        0.0196753
42.5        0.0172636
42.6        0.0160567
42.7        0.0152622
42.8        0.0156519
42.9        0.0171533
43          0.0183659
43.1        0.0172884
43.2        0.0150221
43.3        0.0121962
43.4       0.00975538
43.5       0.00866976
43.6       0.00785655
43.7        0.0077877
43.8       0.00789166
43.9       0.00709897
44         0.00701294
44.1       0.00813795
44.2       0.00943418
44.3       0.00888086
44.4       0.00812558
44.5       0.00743359
44.6       0.00752269
44.7       0.00849031
44.8       0.00951576
44.9        0.0103111
45          0.0113199
45.1        0.0115996
45.2        0.0115472
45.3        0.0116274
45.4        0.0122243
45.5         0.014258
45.6          0.01645
45.7        0.0192524
45.8        0.0213617
45.9        0.0220522
46          0.0233864
46.1        0.0246301
46.2        0.0275855
46.3        0.0301254
46.4        0.0323163
46.5        0.0330685
46.6        0.0330905
46.7        0.0338593
46.8         0.033527
46.9        0.0317824
47          0.0305164
47.1          0.02915
47.2        0.0272808
47.3        0.0252604
47.4        0.0232104
47.5        0.0213096
47.6        0.0188681
47.7        0.0160924
47.8        0.0137708
47.9        0.0119055
48          0.0109309
48.1       0.00993986
48.2       0.00904477
48.3       0.00787397
48.4       0.00814841
48.5       0.00729838
48.6        0.0069023
48.7       0.00600604
48.8       0.00513524
48.9       0.00352823
49         0.00257028
49.1        0.0023191
49.2       0.00274838
49.3       0.00353958
49.4       0.00441889
49.5       0.00510092
49.6       0.00504869
49.7       0.00461976
49.8       0.00399825
49.9       0.00374312
50         0.00434878
50.1       0.00471202
50.2       0.00408687
50.3       0.00322582
50.4       0.00322772
50.5       0.00356137
50.6       0.00280573
50.7       0.00211887
50.8       0.00213477
50.9       0.00229257
51         0.00207842
51.1       0.00178189
51.2       0.00160248
51.3       0.00181185
51.4       0.00174985
51.5       0.00209742
51.6       0.00263908
51.7       0.00353577
51.8       0.00496799
51.9       0.00675302
52         0.00827309
52.1        0.0106754
52.2        0.0128419
52.3        0.0147125
52.4        0.0163111
52.5        0.0179883
52.6        0.0184094
52.7        0.0195365
52.8        0.0207927
52.9        0.0211245
53          0.0213552
53.1        0.0230659
53.2        0.0239868
53.3        0.0243288
53.4        0.0237816
53.5        0.0220335
53.6        0.0222058
53.7        0.0233575
53.8        0.0241139
53.9        0.0233691
54          0.0218061
54.1        0.0220372
54.2        0.0238569
54.3        0.0260044
54.4        0.0263555
54.5        0.0242274
54.6        0.0210827
54.7        0.0202562
54.8        0.0220809
54.9        0.0262233
55          0.0310081
55.1        0.0339429
55.2        0.0352089
55.3        0.0355809
55.4        0.0349122
55.5        0.0348822
55.6        0.0374744
55.7        0.0413661
55.8        0.0438201
55.9        0.0424552
56          0.0406347
56.1          0.04236
56.2        0.0464136
56.3        0.0503776
56.4        0.0528123
56.5        0.0545157
56.6        0.0530096
56.7        0.0518002
56.8         0.051504
56.9        0.0520649
57          0.0555405
57.1        0.0568337
57.2        0.0575531
57.3        0.0584023
57.4        0.0605452
57.5        0.0600418
57.6        0.0574733
57.7        0.0554687
57.8        0.0542508
57.9        0.0526101
58          0.0508909
58.1        0.0487582
58.2         0.047855
58.3        0.0468479
58.4        0.0452916
58.5        0.0430013
58.6         0.039834
58.7        0.0377025
58.8        0.0369279
58.9          0.03753
59          0.0381066
59.1        0.0381033
59.2        0.0374812
59.3        0.0358962
59.4        0.0342967
59.5        0.0342656
59.6        0.0349816
59.7        0.0365361
59.8        0.0381089
59.9        0.0365787
60          0.0337341
60.1         0.032031
60.2        0.0305552
60.3        0.0310797
60.4        0.0323589
60.5        0.0330304
60.6        0.0334643
60.7        0.0335856
60.8        0.0334186
60.9        0.0323834
61          0.0314147
61.1        0.0311106
61.2        0.0304772
61.3        0.0292669
61.4        0.0292873
61.5        0.0293148
61.6        0.0303348
61.7        0.0304831
61.8        0.0307022
61.9        0.0313895
62          0.0337235
62.1        0.0359388
62.2        0.0387675
62.3        0.0414163
62.4        0.0413685
62.5        0.0407403
62.6         0.040824
62.7        0.0399087
62.8        0.0396362
62.9         0.042576
63          0.0441155
63.1         0.043969
63.2        0.0457245
63.3        0.0478112
63.4        0.0513654
63.5        0.0544795
63.6        0.0567404
63.7        0.0628267
63.8        0.0667716
63.9        0.0715346
64          0.0733918
64.1        0.0719948
64.2        0.0707293
64.3        0.0698409
64.4         0.069757
64.5        0.0667279
64.6         0.063687
64.7        0.0565666
64.8        0.0513455
64.9        0.0465826
65          0.0447569
65.1        0.0439824
65.2        0.0405553
65.3        0.0387252
65.4        0.0376337
65.5        0.0361369
65.6        0.0347766
65.7        0.0368947
65.8        0.0384574
65.9        0.0379844
66          0.0361498
66.1        0.0348883
66.2        0.0352722
66.3         0.035199
66.4        0.0335011
66.5        0.0318195
66.6        0.0299988
66.7        0.0277682
66.8        0.0286326
66.9        0.0312189
67          0.0309299
67.1        0.0298358
67.2        0.0296341
67.3        0.0301326
67.4        0.0291627
67.5        0.0290906
67.6        0.0292885
67.7        0.0279939
67.8        0.0259313
67.9        0.0234728
68          0.0220805
68.1        0.0219127
68.2        0.0203275
68.3        0.0183749
68.4         0.016316
68.5        0.0156132
68.6        0.0167847
68.7        0.0197624
68.8        0.0224989
68.9        0.0257121
69          0.0272656
69.1         0.027284
69.2        0.0283789
69.3        0.0317526
69.4         0.036242
69.5        0.0379933
69.6        0.0386646
69.7        0.0413095
69.8         0.044017
69.9        0.0455222
70          0.0445907
70.1        0.0426864
70.2        0.0439518
70.3        0.0462548
70.4        0.0467782
70.5         0.045358
70.6        0.0430436
70.7        0.0401806
70.8        0.0374371
70.9        0.0363779
71          0.0373686
71.1        0.0402594
71.2        0.0441747
71.3        0.0491684
71.4         0.053508
71.5        0.0566062
71.6        0.0582143
71.7         0.056227
71.8        0.0528202
71.9        0.0501063
72          0.0499656
72.1         0.050538
72.2         0.053698
72.3        0.0599707
72.4        0.0609635
72.5        0.0598457
72.6        0.0564522
72.7        0.0522534
72.8        0.0488169
72.9        0.0457285
73          0.0448967
73.1        0.0445106
73.2        0.0456309
73.3        0.0455322
73.4        0.0433924
73.5         0.043271
73.6         0.042787
73.7         0.041746
73.8        0.0401209
73.9        0.0397205
74          0.0385343
74.1        0.0362632
74.2        0.0332145
74.3        0.0310795
74.4        0.0277518
74.5        0.0232932
74.6        0.0190299
74.7        0.0176114
74.8        0.0158994
74.9        0.0139673
75          0.0124401
75.1        0.0124469
75.2        0.0120768
75.3        0.0123177
75.4        0.0129142
75.5         0.014295
75.6        0.0158275
75.7        0.0160188
75.8        0.0140825
75.9        0.0141123
76          0.0141701
76.1         0.013088
76.2        0.0128094
76.3         0.013406
76.4        0.0157019
76.5        0.0196032
76.6        0.0237857
76.7        0.0255959
76.8        0.0270669
76.9          0.02897
77          0.0323003
77.1        0.0349308
77.2        0.0356486
77.3        0.0370981
77.4        0.0414826
77.5        0.0466784
77.6        0.0501304
77.7         0.052121
77.8        0.0535482
77.9        0.0528867
78          0.0542271
78.1         0.058708
78.2        0.0622554
78.3        0.0663299
78.4        0.0721565
78.5        0.0748673
78.6        0.0752289
78.7        0.0781692
78.8        0.0831343
78.9        0.0864232
79          0.0888396
79.1        0.0881109
79.2         0.086716
79.3        0.0856099
79.4        0.0858567
79.5        0.0886225
79.6        0.0928387
79.7         0.095131
79.8        0.0959963
79.9        0.0963423
80          0.0954164
80.1        0.0950712
80.2         0.093894
80.3        0.0916379
80.4        0.0910509
80.5        0.0896809
80.6        0.0864667
80.7        0.0830655
80.8        0.0772929
80.9        0.0725693
81          0.0732791
81.1        0.0754527
81.2        0.0779777
81.3        0.0812647
81.4        0.0840551
81.5        0.0858295
81.6        0.0881135
81.7        0.0917007
81.8        0.0974621
81.9         0.100876
82           0.102072
82.1         0.107886
82.2         0.113572
82.3         0.118821
82.4         0.120427
82.5          0.11857
82.6         0.120172
82.7         0.118628
82.8         0.114588
82.9         0.109323
83           0.104554
83.1           0.1044
83.2         0.103827
83.3         0.105061
83.4         0.104481
83.5         0.104563
83.6         0.102121
83.7        0.0988902
83.8        0.0962164
83.9        0.0922206
84          0.0890152
84.1        0.0857465
84.2        0.0878364
84.3        0.0917746
84.4        0.0958989
84.5         0.101092
84.6         0.106597
84.7            0.112
84.8         0.116518
84.9          0.12101
85            0.12483
85.1         0.124529
85.2         0.121776
85.3         0.117425
85.4         0.113757
85.5         0.114586
85.6         0.115353
85.7         0.115114
85.8         0.114349
85.9         0.113414
86           0.112713
86.1         0.112505
86.2         0.111043
86.3         0.110545
86.4         0.113187
86.5         0.117401
86.6          0.11922
86.7         0.115057
86.8         0.109572
86.9         0.105822
87           0.104389
87.1         0.107615
87.2         0.111027
87.3         0.111207
87.4          0.11371
87.5         0.120313
87.6          0.12273
87.7         0.123598
87.8         0.123586
87.9         0.117416
88           0.109092
88.1         0.103794
88.2        0.0989638
88.3        0.0959598
88.4        0.0960506
88.5           0.0955
88.6        0.0968679
88.7        0.0963629
88.8        0.0944558
88.9        0.0946962
89          0.0996359
89.1         0.104155
89.2         0.101276
89.3        0.0975175
89.4        0.0926755
89.5        0.0870567
89.6         0.081859
89.7        0.0808408
89.8          0.07869
89.9        0.0737854
90          0.0711528
90.1        0.0708682
90.2        0.0741515
90.3        0.0740738
90.4        0.0722735
90.5        0.0714101
90.6        0.0707402
90.7        0.0703207
90.8        0.0710272
90.9        0.0732355
91          0.0751297
91.1        0.0743085
91.2        0.0757616
91.3        0.0769997
91.4        0.0789079
91.5        0.0845641
91.6        0.0926432
91.7        0.0988603
91.8         0.108969
91.9         0.116163
92           0.116299
92.1         0.110033
92.2         0.106302
92.3         0.106696
92.4         0.106651
92.5         0.106943
92.6         0.106769
92.7         0.104541
92.8         0.106824
92.9         0.110359
93           0.114053
93.1         0.115363
93.2         0.118614
93.3         0.122656
93.4         0.126683
93.5          0.12831
93.6         0.128744
93.7         0.129853
93.8         0.134289
93.9         0.138534
94           0.143612
94.1         0.145484
94.2         0.145839
94.3         0.146376
94.4         0.152434
94.5         0.159358
94.6         0.164699
94.7         0.169303
94.8         0.170232
94.9         0.172092
95           0.170449
95.1         0.169894
95.2         0.165022
95.3         0.161556
95.4         0.157736
95.5         0.153915
95.6         0.151133
95.7         0.147706
95.8         0.145549
95.9         0.142011
96           0.138314
96.1         0.139361
96.2         0.137672
96.3         0.135201
96.4         0.134746
96.5         0.128465
96.6         0.121976
96.7          0.11698
96.8         0.115631
96.9         0.115933
97           0.112434
97.1         0.112056
97.2         0.111103
97.3         0.110524
97.4         0.111183
97.5         0.111975
97.6          0.11395
97.7         0.118879
97.8         0.123447
97.9         0.124234
98           0.125763
98.1         0.127596
98.2         0.126644
98.3         0.126502
98.4         0.130866
98.5         0.135884
98.6         0.140557
98.7         0.148497
98.8         0.154584
98.9         0.161685
99            0.16922
99.1         0.174207
99.2         0.179525
99.3         0.182636
99.4          0.17944
99.5         0.172996
99.6         0.170695
99.7         0.170686
99.8         0.168652
99.9          0.16573
100          0.168347
100.1        0.170889
100.2        0.169236
100.3        0.169088
100.4        0.169659
100.5        0.165574
100.6         0.16185
100.7        0.157737
100.8        0.152727
100.9        0.146118
101          0.143185
101.1        0.142132
101.2        0.139281
101.3        0.136896
101.4        0.132415
101.5        0.128423
101.6        0.125801
101.7        0.123573
101.8        0.121499
101.9        0.121269
102          0.121401
102.1        0.119399
102.2        0.117322
102.3        0.118168
102.4        0.121613
102.5        0.120352
102.6        0.119375
102.7        0.118888
102.8        0.120214
102.9        0.122475
103          0.122105
103.1        0.128527
103.2        0.138935
103.3        0.145893
103.4        0.151116
103.5        0.154537
103.6        0.164243
103.7        0.168554
103.8        0.171213
103.9         0.17688
104          0.180917
104.1        0.184546
104.2        0.182659
104.3        0.179496
104.4        0.180129
104.5        0.184625
104.6        0.191688
104.7        0.199926
104.8        0.213076
104.9        0.221743
105          0.220358
105.1        0.218131
105.2        0.213623
105.3        0.208526
105.4        0.211652
105.5        0.211105
105.6        0.208404
105.7        0.198025
105.8        0.191775
105.9        0.187733
106          0.183625
106.1        0.185712
106.2        0.181926
106.3        0.178711
106.4        0.175123
106.5        0.170573
106.6        0.170286
106.7        0.171473
106.8        0.174842
106.9        0.179133
107          0.180924
107.1        0.180287
107.2        0.178608
107.3        0.175168
107.4        0.170243
107.5        0.165171
107.6        0.163509
107.7        0.161148
107.8        0.159981
107.9        0.156779
108          0.151024
108.1        0.147643
108.2        0.150284
108.3        0.153698
108.4         0.15376
108.5        0.151608
108.6        0.142614
108.7        0.133996
108.8        0.133183
108.9        0.133783
109          0.133308
109.1        0.130158
109.2        0.125791
109.3        0.123533
109.4         0.12293
109.5        0.122396
109.6         0.12195
109.7         0.12164
109.8        0.118365
109.9        0.113432
110          0.108081
110.1        0.104321
110.2        0.102355
110.3        0.103896
110.4        0.104218
110.5        0.105292
110.6        0.106674
110.7        0.105458
110.8        0.107656
110.9        0.112254
111          0.116362
111.1        0.121463
111.2        0.126458
111.3         0.13013
111.4          0.1329
111.5        0.139328
111.6        0.142207
111.7        0.141383
111.8        0.139542
111.9        0.141271
112          0.145747
112.1        0.145103
112.2         0.14462
112.3        0.149396
112.4        0.155486
112.5         0.15902
112.6        0.161802
112.7        0.169307
112.8        0.172977
112.9        0.171494
113          0.170899
113.1        0.167818
113.2        0.162246
113.3         0.15779
113.4        0.154651
113.5        0.152662
113.6        0.152374
113.7        0.154123
113.8        0.158631
113.9        0.159982
114           0.15797
114.1        0.153417
114.2        0.149546
114.3        0.149453
114.4        0.151616
114.5        0.152965
114.6        0.151431
114.7        0.152348
114.8        0.155119
114.9        0.153809
115          0.151179
115.1        0.145616
115.2         0.14599
115.3        0.150073
115.4        0.148745
115.5        0.148895
115.6        0.142395
115.7        0.134431
115.8        0.128094
115.9        0.129135
116          0.130516
116.1        0.129735
116.2        0.125883
116.3        0.126496
116.4        0.124445
116.5        0.123959
116.6        0.124949
116.7        0.125585
116.8        0.123916
116.9        0.121678
117          0.117376
117.1        0.114086
117.2        0.114079
117.3        0.113724
117.4        0.115661
117.5        0.117971
117.6        0.117086
117.7        0.115543
117.8         0.11423
117.9        0.112922
118          0.111821
118.1        0.111847
118.2        0.111714
118.3        0.114036
118.4        0.119226
118.5        0.121305
118.6        0.119624
118.7        0.117615
118.8        0.115523
118.9        0.112505
119          0.111975
119.1         0.11381
119.2        0.117435
119.3        0.121826
119.4        0.126912
119.5        0.127821
119.6        0.125313
119.7        0.124877
119.8         0.13119
119.9        0.140789
120           0.15205
120.1        0.159003
120.2        0.163518
120.3        0.162077
120.4        0.159738
120.5        0.156038
120.6        0.154157
120.7        0.154341
120.8        0.153086
120.9        0.148031
121          0.143424
121.1        0.137123
121.2        0.135364
121.3        0.137758
121.4        0.139227
121.5        0.139425
121.6        0.140666
121.7        0.139811
121.8        0.140137
121.9        0.137842
122          0.132758
122.1        0.127866
122.2        0.122722
122.3         0.11607
122.4        0.113253
122.5        0.109318
122.6        0.106022
122.7        0.104757
122.8        0.104312
122.9        0.107829
123           0.11369
123.1        0.118711
123.2        0.122048
123.3        0.127649
123.4        0.130119
123.5        0.130328
123.6        0.132571
123.7        0.133824
123.8        0.136968
123.9        0.139496
124           0.14701
124.1        0.152245
124.2        0.155174
124.3        0.157339
124.4        0.155268
124.5        0.153413
124.6        0.156139
124.7        0.164045
124.8          0.1678
124.9        0.162692
125           0.15662
125.1        0.151518
125.2        0.147806
125.3        0.149913
125.4        0.152182
125.5        0.158853
125.6        0.162994
125.7        0.162461
125.8        0.155033
125.9        0.151032
126          0.150622
126.1        0.151514
126.2        0.150982
126.3        0.147512
126.4        0.148857
126.5        0.150245
126.6        0.149325
126.7        0.148231
126.8        0.151074
126.9        0.157012
127          0.165528
127.1        0.174464
127.2         0.18338
127.3        0.190479
127.4        0.198201
127.5        0.203206
127.6        0.205938
127.7        0.206397
127.8        0.200948
127.9        0.196526
128          0.200548
128.1         0.20381
128.2        0.205633
128.3        0.201113
128.4        0.197135
128.5        0.193843
128.6        0.193842
128.7        0.195796
128.8        0.198098
128.9        0.203318
129           0.20991
129.1        0.214319
129.2        0.214091
129.3        0.212211
129.4        0.207961
129.5        0.203866
129.6        0.200963
129.7        0.190154
129.8        0.182593
129.9        0.179549
130          0.179709
130.1        0.178299
130.2        0.179438
130.3        0.181259
130.4        0.181952
130.5        0.185891
130.6        0.189719
130.7        0.190728
130.8        0.189899
130.9        0.190971
131          0.195445
131.1        0.197302
131.2         0.19811
131.3        0.201164
131.4         0.19836
131.5        0.194635
131.6        0.189483
131.7        0.186061
131.8        0.185907
131.9        0.186786
132          0.186892
132.1        0.186708
132.2         0.18982
132.3        0.195117
132.4        0.202355
132.5        0.204173
132.6        0.207765
132.7        0.206328
132.8        0.207567
132.9        0.214684
133          0.218392
133.1        0.223981
133.2        0.222786
133.3        0.216642
133.4        0.214602
133.5        0.214937
133.6        0.217627
133.7        0.219578
133.8        0.219765
133.9        0.223403
134          0.221447
134.1        0.217722
134.2         0.21288
134.3        0.212939
134.4        0.215058
134.5        0.222505
134.6        0.230344
134.7        0.231311
134.8        0.235098
134.9        0.241203
135          0.244062
135.1        0.246139
135.2        0.256614
135.3        0.261968
135.4        0.257034
135.5        0.253121
135.6        0.255273
135.7        0.261805
135.8          0.2677
135.9        0.269015
136          0.266808
136.1        0.264456
136.2        0.267327
136.3        0.273688
136.4        0.281824
136.5        0.281614
136.6        0.277711
136.7        0.278195
136.8        0.284005
136.9        0.289319
137          0.298008
137.1        0.306928
137.2         0.30929
137.3        0.308355
137.4         0.30799
137.5        0.310914
137.6        0.323048
137.7        0.330542
137.8        0.337352
137.9        0.339917
138          0.335374
138.1        0.329462
138.2        0.323604
138.3        0.318792
138.4        0.315632
138.5        0.307347
138.6        0.294923
138.7        0.287139
138.8        0.284373
138.9         0.28291
139          0.284493
139.1        0.285964
139.2        0.291999
139.3         0.29503
139.4        0.292855
139.5        0.291067
139.6        0.288933
139.7        0.290892
139.8        0.291183
139.9        0.290029
140          0.286015
140.1         0.27811
140.2        0.279166
140.3        0.282658
140.4        0.283582
140.5         0.28492
140.6        0.285563
140.7        0.283232
140.8        0.278168
140.9        0.273034
141           0.26339
141.1        0.251412
141.2        0.244431
141.3        0.238464
141.4        0.232937
141.5        0.224938
141.6        0.220719
141.7        0.218447
141.8        0.223983
141.9        0.232507
142          0.234217
142.1        0.233473
142.2        0.236341
142.3        0.238351
142.4        0.240286
142.5        0.248392
142.6        0.253462
142.7        0.251855
142.8        0.249029
142.9        0.245889
143          0.240848
143.1        0.240241
143.2        0.241237
143.3         0.24544
143.4        0.249146
143.5        0.253716
143.6        0.251767
143.7        0.250058
143.8        0.251756
143.9        0.249855
144          0.243643
144.1        0.242031
144.2         0.24781
144.3        0.253576
144.4        0.257745
144.5        0.258527
144.6         0.25637
144.7        0.255777
144.8        0.254451
144.9        0.251954
145          0.250998
145.1        0.247045
145.2        0.240515
145.3        0.234695
145.4        0.229814
145.5        0.232604
145.6         0.23273
145.7        0.233467
145.8        0.239045
145.9        0.243565
146          0.248107
146.1        0.242659
146.2        0.241702
146.3        0.240904
146.4        0.237969
146.5         0.23339
146.6        0.225099
146.7         0.21835
146.8        0.208409
146.9        0.201317
147          0.196501
147.1        0.191595
147.2        0.190443
147.3        0.188991
147.4        0.189683
147.5        0.193165
147.6        0.196778
147.7        0.200975
147.8        0.201339
147.9        0.203196
148          0.209206
148.1        0.213839
148.2        0.220932
148.3        0.231457
148.4        0.239213
148.5        0.249488
148.6        0.259119
148.7        0.274302
148.8        0.287704
148.9        0.296054
149          0.301679
149.1        0.302905
149.2        0.302223
149.3        0.303038
149.4        0.300986
149.5        0.297556
149.6        0.291897
149.7        0.283261
149.8        0.279759
149.9        0.279655
150          0.278282
150.1        0.274875
150.2        0.276378
150.3        0.279028
150.4        0.274715
150.5        0.268214
150.6        0.269909
150.7        0.270416
150.8         0.27167
150.9        0.276138
151          0.275176
151.1        0.276753
151.2        0.279994
151.3        0.282862
151.4         0.28181
151.5        0.283885
151.6        0.279947
151.7         0.27783
151.8        0.273426
151.9        0.271901
152          0.267339
152.1         0.26923
152.2        0.274854
152.3        0.281348
152.4        0.282884
152.5        0.278861
152.6        0.280141
152.7        0.283701
152.8         0.28492
152.9        0.281962
153          0.281243
153.1        0.278988
153.2        0.274049
153.3         0.26783
153.4        0.265958
153.5        0.269339
153.6         0.27482
153.7        0.279212
153.8        0.282927
153.9        0.286836
154          0.290374
154.1        0.290888
154.2        0.293985
154.3         0.29233
154.4        0.288554
154.5        0.284714
154.6        0.286531
154.7         0.28336
154.8        0.277961
154.9        0.279212
155          0.280488
155.1        0.283491
155.2        0.292627
155.3        0.306266
155.4        0.316041
155.5        0.330984
155.6        0.344112
155.7        0.351793
155.8        0.356799
155.9         0.36133
156          0.371243
156.1        0.375553
156.2        0.377406
156.3        0.377858
156.4         0.38445
156.5        0.390554
156.6        0.396511
156.7         0.40144
156.8        0.394863
156.9        0.381211
157          0.370179
157.1        0.356286
157.2        0.346278
157.3        0.338267
157.4        0.334126
157.5        0.325325
157.6        0.313817
157.7        0.301127
157.8        0.294036
157.9        0.291569
158           0.29001
158.1        0.285574
158.2        0.280336
158.3        0.273624
158.4        0.263592
158.5        0.255713
158.6        0.248888
158.7        0.247567
158.8        0.244838
158.9        0.246329
159           0.24659
159.1        0.246765
159.2        0.251346
159.3        0.260038
159.4        0.267842
159.5        0.273664
159.6        0.283477
159.7        0.290788
159.8        0.294292
159.9        0.294115
160          0.296148
160.1        0.300011
160.2        0.304191
160.3        0.309799
160.4         0.31235
160.5        0.318336
160.6         0.32495
160.7        0.330329
160.8        0.329737
160.9        0.329036
161          0.329685
161.1        0.332855
161.2        0.336066
161.3        0.336905
161.4        0.334657
161.5          0.3341
161.6        0.325096
161.7        0.312762
161.8        0.310751
161.9        0.313136
162          0.314447
162.1        0.313427
162.2        0.305525
162.3        0.294712
162.4        0.284701
162.5        0.280246
162.6        0.276804
162.7        0.277188
162.8        0.279866
162.9        0.285192
163          0.286745
163.1        0.291804
163.2        0.294825
163.3         0.29282
163.4        0.285272
163.5        0.281024
163.6        0.284214
163.7        0.289094
163.8        0.296879
163.9        0.298804
164          0.299934
164.1        0.304011
164.2        0.306291
164.3        0.303641
164.4          0.3068
164.5        0.312462
164.6        0.318342
164.7        0.325345
164.8        0.328525
164.9        0.328821
165          0.329027
165.1        0.329035
165.2        0.324559
165.3        0.319657
165.4         0.31789
165.5        0.321889
165.6        0.322088
165.7        0.319675
165.8        0.320584
165.9        0.314868
166          0.308404
166.1        0.308369
166.2        0.316296
166.3        0.324681
166.4        0.328412
166.5        0.329566
166.6        0.323167
166.7        0.313723
166.8        0.303141
166.9        0.304923
167          0.311862
167.1         0.31894
167.2        0.319042
167.3        0.310575
167.4        0.301114
167.5        0.295738
167.6        0.298067
167.7        0.301767
167.8        0.306461
167.9        0.308905
168          0.317423
168.1        0.323318
168.2        0.321823
168.3        0.314671
168.4        0.308434
168.5        0.299892
168.6        0.298496
168.7        0.296246
168.8        0.291211
168.9        0.286075
169          0.278502
169.1        0.269544
169.2        0.260774
169.3        0.254911
169.4        0.252137
169.5        0.254117
169.6         0.25461
169.7         0.25063
169.8        0.247971
169.9        0.245488
170          0.241461
170.1        0.237491
170.2        0.240515
170.3           0.248
170.4        0.255294
170.5        0.261505
170.6        0.270266
170.7         0.27718
170.8        0.281259
170.9        0.277454
171           0.27954
171.1        0.286572
171.2         0.28873
171.3         0.29945
171.4        0.306358
171.5        0.308053
171.6        0.300026
171.7        0.288079
171.8         0.28284
171.9        0.279819
172          0.282057
172.1        0.288289
172.2        0.294552
172.3        0.292386
172.4        0.283684
172.5        0.276252
172.6        0.274267
172.7        0.268835
172.8        0.262599
172.9        0.257996
173          0.262902
173.1        0.265844
173.2        0.267099
173.3        0.271839
173.4        0.275423
173.5        0.274261
173.6        0.271774
173.7        0.261448
173.8        0.250104
173.9        0.242903
174          0.233005
174.1        0.228571
174.2        0.224468
174.3        0.224914
174.4        0.228726
174.5        0.233912
174.6        0.236395
174.7         0.23474
174.8        0.230365
174.9        0.231046
175          0.236754
175.1        0.245033
175.2        0.254187
175.3        0.263183
175.4        0.263793
175.5        0.260996
175.6        0.256754
175.7        0.256884
175.8         0.25722
175.9        0.257926
176          0.258528
176.1        0.256966
176.2        0.258343
176.3        0.253882
176.4        0.246186
176.5        0.241254
176.6        0.241701
176.7        0.241212
176.8        0.242072
176.9        0.247022
177          0.253993
177.1        0.258773
177.2        0.264621
177.3        0.271134
177.4        0.284782
177.5        0.296606
177.6        0.302815
177.7        0.307355
177.8        0.307591
177.9        0.307597
178          0.306678
178.1        0.314694
178.2        0.331791
178.3        0.342076
178.4        0.341976
178.5        0.345038
178.6        0.344247
178.7        0.337647
178.8        0.340117
178.9        0.347528
179          0.359662
179.1         0.37126
179.2        0.376233
179.3        0.376222
179.4        0.373235
179.5        0.371065
179.6        0.374403
179.7        0.382247
179.8        0.398223
179.9        0.409339
180          0.407153
180.1         0.39656
180.2         0.39362
180.3        0.393544
180.4        0.394881
180.5        0.394696
180.6        0.391725
180.7        0.379978
180.8         0.37161
180.9        0.366561
181          0.363629
181.1        0.367802
181.2        0.373957
181.3        0.381122
181.4        0.385685
181.5        0.379672
181.6        0.379175
181.7        0.382611
181.8        0.385283
181.9        0.380253
182           0.37595
182.1        0.379616
182.2        0.387727
182.3        0.390725
182.4        0.391067
182.5        0.401981
182.6        0.424841
182.7        0.450618
182.8        0.471195
182.9        0.480922
183          0.475462
183.1        0.473667
183.2        0.485789
183.3        0.515482
183.4        0.535518
183.5        0.538366
183.6        0.532956
183.7        0.527759
183.8        0.525446
183.9        0.521331
184          0.514254
184.1        0.510095
184.2        0.504311
184.3        0.496143
184.4        0.484319
184.5        0.476299
184.6        0.473963
184.7        0.473199
184.8        0.477039
184.9        0.477325
185          0.480732
185.1        0.479352
185.2        0.472151
185.3        0.473848
185.4         0.48508
185.5        0.493391
185.6        0.498694
185.7         0.49645
185.8        0.489601
185.9        0.483013
186          0.483402
186.1        0.486353
186.2        0.488529
186.3          0.4875
186.4        0.485238
186.5        0.488426
186.6        0.494166
186.7        0.504579
186.8        0.512558
186.9        0.510401
187          0.511138
187.1        0.515404
187.2        0.516302
187.3        0.510836
187.4        0.505927
187.5        0.508786
187.6        0.511595
187.7        0.513291
187.8        0.510412
187.9         0.51273
188          0.512244
188.1        0.518571
188.2        0.529936
188.3         0.53902
188.4         0.55948
188.5        0.574604
188.6          0.5824
188.7        0.577924
188.8        0.570102
188.9         0.56985
189          0.582085
189.1        0.597055
189.2        0.618836
189.3         0.63137
189.4         0.62717
189.5        0.625185
189.6        0.642063
189.7         0.66832
189.8         0.69709
189.9        0.715511
190          0.713243
190.1        0.711725
190.2        0.709969
190.3        0.701141
190.4        0.691936
190.5        0.681397
190.6        0.677733
190.7        0.681126
190.8        0.684726
190.9        0.682125
191          0.679191
191.1        0.672097
191.2        0.664527
191.3        0.652472
191.4        0.655173
191.5        0.661602
191.6        0.661567
191.7        0.650651
191.8        0.638719
191.9        0.630241
192          0.635335
192.1        0.638154
192.2        0.631925
192.3        0.624394
192.4        0.620882
192.5        0.616422
192.6        0.610799
192.7        0.613754
192.8        0.616935
192.9         0.62335
193          0.637694
193.1        0.654595
193.2        0.648589
193.3        0.629592
193.4         0.61416
193.5        0.608017
193.6        0.606666
193.7        0.604294
193.8        0.603886
193.9        0.598834
194          0.592343
194.1        0.586011
194.2        0.584654
194.3        0.586009
194.4        0.584193
194.5         0.57646
194.6        0.564397
194.7        0.551562
194.8        0.547377
194.9        0.551153
195          0.568084
195.1        0.591287
195.2        0.605856
195.3        0.608485
195.4        0.605131
195.5        0.609674
195.6        0.614083
195.7         0.61152
195.8        0.608405
195.9        0.608377
196          0.605226
196.1        0.595201
196.2        0.591519
196.3         0.59284
196.4        0.583829
196.5        0.576838
196.6        0.572386
196.7        0.571676
196.8        0.572878
196.9         0.57235
197          0.571851
197.1        0.564966
197.2        0.563131
197.3        0.564579
197.4        0.565204
197.5        0.566226
197.6        0.575538
197.7        0.577452
197.8        0.581835
197.9        0.580037
198          0.585453
198.1        0.590261
198.2        0.595315
198.3        0.606104
198.4        0.614345
198.5        0.618635
198.6        0.625541
198.7        0.633431
198.8        0.636393
198.9        0.642056
199          0.647508
199.1        0.647912
199.2        0.651688
199.3        0.648458
199.4        0.638598
199.5        0.630828
199.6         0.63478
199.7        0.630709
199.8        0.623783
199.9        0.619116
200          0.608064
200.1        0.601881
200.2        0.601259
200.3        0.608361
200.4        0.623267
200.5        0.631894
200.6        0.638705
200.7         0.64081
200.8        0.644536
200.9        0.634839
201          0.621748
201.1        0.612386
201.2        0.607042
201.3        0.607536
201.4        0.611561
201.5        0.616728
201.6         0.61058
201.7        0.599612
201.8        0.586027
201.9         0.58265
202          0.582818
202.1        0.589838
202.2        0.601602
202.3        0.617046
202.4        0.628081
202.5        0.635176
202.6        0.629971
202.7         0.62292
202.8        0.624868
202.9        0.626763
203          0.625301
203.1        0.626808
203.2        0.632315
203.3        0.633295
203.4        0.629883
203.5         0.62113
203.6        0.599621
203.7        0.583336
203.8         0.57495
203.9        0.571544
204          0.571736
204.1        0.575384
204.2         0.57997
204.3        0.587101
204.4        0.591835
204.5        0.597878
204.6          0.6047
204.7        0.613301
204.8        0.623724
204.9        0.634525
205          0.636977
205.1        0.639764
205.2         0.63363
205.3        0.633498
205.4        0.638107
205.5        0.633364
205.6        0.624035
205.7        0.618524
205.8        0.607488
205.9         0.59066
206          0.582245
206.1        0.583441
206.2         0.59069
206.3        0.591519
206.4        0.587139
206.5         0.58525
206.6        0.587176
206.7        0.591932
206.8         0.59712
206.9        0.603385
207           0.61731
207.1        0.629626
207.2        0.631422
207.3        0.633793
207.4        0.636848
207.5        0.650969
207.6        0.669223
207.7        0.688449
207.8        0.704089
207.9        0.716432
208          0.715729
208.1        0.714714
208.2        0.717637
208.3        0.728691
208.4        0.739393
208.5        0.745199
208.6        0.740452
208.7        0.730197
208.8        0.716822
208.9        0.702591
209          0.696944
209.1        0.707782
209.2        0.731728
209.3        0.751471
209.4        0.757119
209.5         0.75807
209.6        0.759159
209.7        0.756047
209.8        0.746305
209.9        0.742161
210          0.728561
210.1        0.718095
210.2        0.712701
210.3        0.704483
210.4        0.695784
210.5        0.690217
210.6         0.68777
210.7        0.685573
210.8        0.685093
210.9        0.681301
211           0.68197
211.1        0.681728
211.2        0.682917
211.3        0.689185
211.4        0.694664
211.5        0.687535
211.6        0.673526
211.7        0.664868
211.8        0.670889
211.9        0.675159
212          0.682541
212.1        0.686874
212.2        0.685862
212.3        0.684201
212.4        0.689312
212.5        0.694184
212.6        0.706556
212.7        0.707151
212.8        0.700605
212.9        0.695936
213          0.703695
213.1        0.706061
213.2        0.709647
213.3        0.712689
213.4        0.719652
213.5        0.716117
213.6        0.703543
213.7        0.691784
213.8        0.688138
213.9         0.69041
214          0.690906
214.1        0.685085
214.2        0.669933
214.3        0.650265
214.4        0.636088
214.5        0.624188
214.6        0.625015
214.7        0.631354
214.8        0.632756
214.9        0.615909
215          0.598225
215.1        0.584338
215.2        0.577262
215.3        0.588069
215.4        0.593561
215.5        0.604046
215.6        0.618477
215.7        0.622331
215.8        0.627486
215.9        0.630841
216          0.633043
216.1        0.645635
216.2        0.646926
216.3        0.653307
216.4        0.664735
216.5        0.675125
216.6        0.687788
216.7        0.689585
216.8        0.690637
216.9        0.689084
217          0.693878
217.1        0.704159
217.2        0.708591
217.3        0.715508
217.4         0.71889
217.5        0.723664
217.6         0.72034
217.7        0.726025
217.8        0.728813
217.9        0.729597
218          0.727245
218.1        0.728861
218.2         0.72979
218.3        0.723986
218.4         0.71543
218.5        0.700421
218.6        0.675708
218.7        0.650275
218.8        0.630703
218.9        0.622482
219          0.618316
219.1        0.620274
219.2        0.616575
219.3        0.610847
219.4        0.604389
219.5        0.599637
219.6        0.604826
219.7        0.618754
219.8        0.621096
219.9        0.628201
220          0.631211
220.1        0.634525
220.2        0.642535
220.3        0.643691
220.4        0.643078
220.5        0.649249
220.6         0.66198
220.7        0.662884
220.8        0.665184
220.9        0.670374
221            0.6838
221.1        0.698116
221.2        0.704161
221.3        0.705323
221.4        0.714173
221.5        0.722412
221.6        0.722599
221.7        0.710649
221.8        0.694261
221.9        0.673693
222          0.654234
222.1        0.637898
222.2        0.621869
222.3        0.604634
222.4        0.596018
222.5        0.601167
222.6        0.601141
222.7        0.598701
222.8        0.600191
222.9        0.602563
223          0.610879
223.1        0.617697
223.2        0.621707
223.3        0.621428
223.4        0.624482
223.5        0.630372
223.6        0.636994
223.7        0.636898
223.8        0.635612
223.9        0.634759
224          0.641292
224.1        0.639501
224.2        0.633935
224.3         0.62776
224.4        0.630301
224.5        0.624222
224.6        0.615082
224.7        0.604864
224.8         0.59923
224.9        0.599665
225          0.600017
225.1        0.584234
225.2        0.568733
225.3        0.554406
225.4        0.547894
225.5        0.544996
225.6        0.549033
225.7        0.550163
225.8         0.55119
225.9        0.544805
226          0.536627
226.1         0.52811
226.2        0.531475
226.3        0.534873
226.4        0.535233
226.5        0.543753
226.6        0.552317
226.7        0.559543
226.8        0.564641
226.9        0.559243
227          0.557038
227.1        0.558653
227.2        0.561942
227.3        0.563522
227.4        0.572465
227.5        0.578196
227.6        0.578756
227.7         0.58193
227.8        0.591144
227.9        0.597648
228           0.60373
228.1        0.610437
228.2        0.608179
228.3        0.607015
228.4        0.612823
228.5        0.621372
228.6         0.62683
228.7         0.62032
228.8        0.606009
228.9        0.595598
229          0.590157
229.1        0.591357
229.2        0.593191
229.3        0.595332
229.4        0.595069
229.5        0.582813
229.6        0.578449
229.7        0.581689
229.8        0.597896
229.9        0.616371
230          0.633668
230.1        0.649471
230.2        0.652689
230.3        0.657012
230.4        0.661745
230.5        0.665278
230.6        0.672945
230.7        0.677474
230.8        0.679854
230.9        0.672573
231           0.66675
231.1        0.652311
231.2        0.642725
231.3        0.633143
231.4        0.629803
231.5        0.629153
231.6        0.634729
231.7        0.628096
231.8        0.619018
231.9        0.613448
232          0.606163
232.1        0.609294
232.2        0.615816
232.3        0.606223
232.4         0.60098
232.5        0.602008
232.6        0.607794
232.7        0.619977
232.8        0.629021
232.9        0.638009
233          0.640453
233.1        0.640202
233.2        0.642339
233.3        0.633566
233.4        0.621533
233.5        0.613642
233.6        0.605468
233.7        0.606753
233.8        0.612281
233.9        0.615977
234          0.613976
234.1        0.614144
234.2        0.611072
234.3        0.606584
234.4        0.611553
234.5        0.617896
234.6        0.628188
234.7         0.64035
234.8          0.6488
234.9        0.653763
235          0.655689
235.1        0.658975
235.2        0.657841
235.3        0.661967
235.4         0.66459
235.5        0.664374
235.6        0.670825
235.7        0.663124
235.8        0.653305
235.9        0.657434
236          0.666208
236.1        0.672571
236.2        0.678429
236.3        0.686497
236.4        0.692527
236.5        0.696908
236.6         0.69616
236.7        0.702939
236.8        0.711746
236.9        0.716198
237          0.716273
237.1        0.705771
237.2        0.701742
237.3        0.701496
237.4         0.69508
237.5        0.694673
237.6        0.703393
237.7         0.71337
237.8        0.729439
237.9          0.7363
238          0.742143
238.1        0.748737
238.2        0.754345
238.3        0.762819
238.4        0.780867
238.5        0.792116
238.6        0.783891
238.7        0.766471
238.8        0.755251
238.9        0.750077
239          0.743452
239.1        0.746578
239.2        0.755134
239.3        0.753458
239.4        0.749803
239.5        0.744159
239.6        0.742166
239.7        0.750828
239.8        0.766681
239.9        0.774007
240          0.778785
240.1        0.790645
240.2        0.797414
240.3        0.805066
240.4        0.815932
240.5        0.837019
240.6        0.871318
240.7        0.892773
240.8        0.898188
240.9         0.90022
241          0.913864
241.1        0.933177
241.2        0.944204
241.3        0.957387
241.4        0.962741
241.5        0.959182
241.6        0.953051
241.7        0.964299
241.8        0.983097
241.9         1.00097
242            1.0185
242.1         1.03348
242.2          1.0293
242.3          1.0248
242.4         1.01118
242.5        0.998462
242.6        0.993811
242.7        0.995066
242.8        0.997607
242.9         1.00032
243           1.00496
243.1          1.0053
243.2        0.998279
243.3          1.0035
243.4         1.00364
243.5        0.992349
243.6        0.979969
243.7          0.9749
243.8        0.968044
243.9        0.958356
244          0.946423
244.1        0.943074
244.2        0.956919
244.3        0.970768
244.4        0.986236
244.5         1.01019
244.6          1.0237
244.7         1.02182
244.8         1.01397
244.9         1.00764
245           1.01027
245.1         1.01893
245.2         1.01979
245.3         1.02751
245.4         1.05274
245.5         1.08485
245.6         1.09645
245.7         1.09082
245.8         1.08115
245.9         1.08863
246           1.09562
246.1         1.09789
246.2         1.08473
246.3          1.0693
246.4         1.03665
246.5         1.00988
246.6        0.990437
246.7        0.969842
246.8        0.951337
246.9        0.937355
247          0.904543
247.1        0.876989
247.2        0.855106
247.3        0.833788
247.4        0.820973
247.5        0.817418
247.6        0.825819
247.7        0.833546
247.8        0.832386
247.9         0.82787
248          0.831563
248.1        0.832138
248.2        0.832113
248.3        0.816624
248.4        0.803639
248.5        0.806512
248.6        0.815657
248.7        0.814237
248.8        0.810357
248.9        0.819388
249          0.825717
249.1        0.825986
249.2        0.833586
249.3        0.843127
249.4        0.864183
249.5        0.888412
249.6        0.900758
249.7        0.917516
249.8        0.924614
249.9        0.922149
250          0.925389
250.1        0.910672
250.2        0.898405
250.3         0.87765
250.4        0.858227
250.5        0.823782
250.6        0.801189
250.7        0.790873
250.8        0.790817
250.9        0.803389
251          0.811402
251.1         0.81112
251.2        0.802356
251.3         0.78158
251.4        0.772151
251.5        0.763709
251.6        0.765925
251.7        0.758381
251.8        0.749451
251.9         0.74732
252           0.74583
252.1        0.749762
252.2        0.756045
252.3        0.769838
252.4        0.788178
252.5        0.799506
252.6        0.806858
252.7        0.807488
252.8        0.804062
252.9        0.804359
253          0.808442
253.1        0.816728
253.2        0.819526
253.3         0.81689
253.4        0.815522
253.5        0.816152
253.6        0.817638
253.7        0.819888
253.8        0.835619
253.9        0.848157
254          0.855565
254.1        0.853979
254.2        0.856517
254.3        0.866714
254.4         0.87805
254.5        0.891976
254.6        0.900214
254.7        0.904644
254.8        0.902236
254.9        0.899387
255          0.907797
255.1        0.908712
255.2         0.91853
255.3        0.936111
255.4        0.953149
255.5        0.970554
255.6        0.988361
255.7         1.00296
255.8         1.01443
255.9         1.03505
256           1.04928
256.1         1.06389
256.2         1.07449
256.3          1.0771
256.4         1.07489
256.5         1.08143
256.6         1.10384
256.7         1.11533
256.8         1.11286
256.9         1.11683
257           1.12564
257.1         1.14872
257.2         1.18419
257.3         1.21265
257.4          1.2228
257.5         1.21736
257.6         1.21851
257.7          1.2319
257.8          1.2485
257.9         1.25206
258           1.24686
258.1         1.24561
258.2         1.24315
258.3         1.22867
258.4         1.23461
258.5         1.24363
258.6         1.23943
258.7         1.22372
258.8         1.19698
258.9         1.16424
259           1.14338
259.1         1.12886
259.2         1.11955
259.3         1.11766
259.4         1.11617
259.5          1.1121
259.6         1.10721
259.7         1.09389
259.8         1.07766
259.9         1.06519
260           1.06695
260.1         1.05563
260.2         1.03148
260.3         1.01689
260.4         1.01392
260.5         1.01944
260.6         1.02727
260.7         1.03643
260.8         1.04027
260.9         1.03303
261           1.02423
261.1         1.02616
261.2         1.03336
261.3         1.03387
261.4         1.02917
261.5         1.01293
261.6        0.986852
261.7        0.969306
261.8        0.957938
261.9        0.952246
262          0.945775
262.1         0.94685
262.2        0.952574
262.3        0.951755
262.4        0.950926
262.5        0.956907
262.6        0.970431
262.7        0.968869
262.8        0.960379
262.9        0.954278
263           0.94599
263.1        0.937308
263.2        0.943536
263.3        0.947703
263.4        0.958451
263.5        0.966803
263.6        0.970056
263.7        0.973058
263.8        0.976792
263.9        0.971253
264          0.958818
264.1        0.948166
264.2        0.954857
264.3        0.965324
264.4        0.974358
264.5        0.979608
264.6        0.976517
264.7        0.974069
264.8        0.983037
264.9        0.991868
265           0.98889
265.1        0.980579
265.2        0.977112
265.3        0.979154
265.4        0.983325
265.5        0.991838
265.6         1.00847
265.7         1.01599
265.8          1.0177
265.9         1.01937
266           1.02556
266.1         1.04318
266.2         1.06439
266.3         1.07611
266.4         1.07554
266.5         1.06186
266.6         1.05672
266.7         1.05697
266.8         1.07302
266.9         1.09394
267           1.11139
267.1         1.11496
267.2         1.11233
267.3         1.11239
267.4         1.10669
267.5         1.10486
267.6         1.10913
267.7         1.10103
267.8         1.09373
267.9         1.09349
268           1.09438
268.1           1.088
268.2          1.0863
268.3         1.09418
268.4         1.09739
268.5         1.09095
268.6          1.0892
268.7         1.08483
268.8         1.07846
268.9         1.04747
269           1.01436
269.1        0.993885
269.2        0.979316
269.3        0.958303
269.4        0.945152
269.5        0.923717
269.6        0.906927
269.7        0.895734
269.8         0.89789
269.9        0.896118
270          0.889055
270.1        0.887363
270.2         0.88104
270.3        0.863253
270.4        0.855396
270.5        0.848093
270.6        0.843029
270.7        0.844829
270.8        0.838669
270.9        0.832704
271          0.833302
271.1         0.84289
271.2        0.853589
271.3        0.863586
271.4        0.871565
271.5        0.874895
271.6        0.884949
271.7        0.899789
271.8        0.913112
271.9        0.925522
272          0.931987
272.1        0.945508
272.2        0.959646
272.3         0.97747
272.4        0.998123
272.5         1.01771
272.6         1.03576
272.7         1.05689
272.8         1.07275
272.9          1.0923
273           1.11628
273.1         1.13748
273.2         1.14146
273.3         1.14151
273.4         1.13662
273.5         1.14846
273.6         1.16439
273.7          1.1688
273.8         1.17067
273.9         1.17846
274           1.20088
274.1         1.22531
274.2         1.24044
274.3         1.24816
274.4         1.26198
274.5         1.27262
274.6         1.26651
274.7          1.2454
274.8         1.22561
274.9         1.20748
275           1.19413
275.1         1.18249
275.2         1.16129
275.3         1.13591
275.4         1.10871
275.5         1.10105
275.6         1.09865
275.7         1.10633
275.8         1.12539
275.9         1.12932
276           1.12045
276.1         1.11523
276.2         1.10658
276.3         1.09297
276.4         1.09607
276.5         1.11523
276.6         1.12356
276.7         1.11764
276.8         1.12478
276.9         1.12784
277            1.1281
277.1         1.13354
277.2         1.14169
277.3         1.15399
277.4         1.14583
277.5         1.13281
277.6         1.11787
277.7         1.09463
277.8         1.06305
277.9         1.05849
278           1.06832
278.1         1.07798
278.2         1.08039
278.3         1.06917
278.4         1.07276
278.5         1.08504
278.6         1.09897
278.7         1.11758
278.8         1.13434
278.9         1.13259
279            1.1251
279.1         1.11842
279.2         1.12693
279.3         1.13746
279.4          1.1476
279.5         1.15678
279.6         1.16736
279.7         1.16497
279.8          1.1544
279.9          1.1388
280           1.14452
280.1         1.16519
280.2         1.17389
280.3         1.17551
280.4         1.16452
280.5         1.14967
280.6         1.14134
280.7         1.14162
280.8         1.14606
280.9          1.1569
281           1.17485
281.1         1.19978
281.2         1.19911
281.3         1.18572
281.4         1.17443
281.5         1.16945
281.6         1.16633
281.7         1.16387
281.8         1.16583
281.9         1.16762
282           1.15427
282.1         1.12903
282.2         1.11757
282.3         1.13299
282.4         1.15036
282.5         1.16609
282.6         1.16683
282.7         1.16707
282.8          1.1508
282.9         1.12702
283           1.11561
283.1         1.11552
283.2         1.11314
283.3          1.1336
283.4         1.14719
283.5         1.16013
283.6         1.16473
283.7         1.14836
283.8         1.13542
283.9         1.12656
284           1.12726
284.1         1.14436
284.2         1.14813
284.3         1.15377
284.4         1.13333
284.5         1.11798
284.6         1.08798
284.7         1.05938
284.8          1.0466
284.9         1.04334
285           1.05113
285.1         1.05812
285.2         1.06267
285.3         1.07213
285.4         1.07366
285.5         1.08158
285.6         1.08349
285.7         1.08026
285.8         1.05606
285.9         1.02985
286           1.01231
286.1         1.01403
286.2         1.02191
286.3         1.03172
286.4         1.05503
286.5         1.06493
286.6         1.07133
286.7          1.0863
286.8         1.09248
286.9         1.10034
287           1.11331
287.1         1.11989
287.2         1.11846
287.3         1.10178
287.4         1.08736
287.5         1.08909
287.6         1.08905
287.7         1.08703
287.8          1.0698
287.9         1.05585
288            1.0707
288.1         1.08393
288.2         1.07714
288.3         1.06168
288.4         1.05759
288.5         1.04777
288.6         1.03899
288.7         1.03489
288.8         1.04127
288.9          1.0441
289           1.05266
289.1         1.05727
289.2         1.06124
289.3         1.05367
289.4         1.04211
289.5          1.0418
289.6         1.05606
289.7          1.0751
289.8          1.0953
289.9         1.09811
290           1.09929
290.1         1.09038
290.2         1.08293
290.3         1.07175
290.4         1.06115
290.5         1.06163
290.6         1.07079
290.7         1.07859
290.8         1.08388
290.9         1.08953
291            1.0916
291.1         1.09412
291.2         1.09412
291.3         1.09242
291.4         1.09874
291.5         1.11237
291.6          1.1347
291.7         1.15691
291.8         1.16511
291.9         1.17211
292           1.18617
292.1         1.21075
292.2         1.23731
292.3         1.25546
292.4         1.25909
292.5         1.26183
292.6         1.27077
292.7         1.29992
292.8         1.31352
292.9         1.30698
293           1.29893
293.1         1.29171
293.2         1.28855
293.3          1.2861
293.4         1.28506
293.5         1.28665
293.6         1.27961
293.7         1.27774
293.8         1.26206
293.9         1.24809
294           1.25447
294.1         1.25474
294.2         1.23824
294.3          1.2126
294.4          1.1888
294.5         1.18776
294.6         1.20117
294.7         1.22272
294.8         1.24462
294.9         1.24363
295           1.23343
295.1         1.22322
295.2         1.21184
295.3         1.20286
295.4         1.20514
295.5         1.21849
295.6         1.24002
295.7         1.24374
295.8         1.24638
295.9         1.26798
296           1.29216
296.1         1.30611
296.2         1.31481
296.3         1.31592
296.4         1.32133
296.5         1.33006
296.6         1.35808
296.7         1.37626
296.8         1.36652
296.9         1.35628
297           1.36051
297.1         1.37062
297.2         1.38447
297.3         1.38482
297.4         1.36793
297.5         1.35906
297.6         1.34156
297.7         1.33242
297.8         1.34036
297.9         1.33914
298           1.32943
298.1         1.31193
298.2         1.29301
298.3         1.28621
298.4         1.27049
298.5         1.24945
298.6          1.2209
298.7         1.21676
298.8         1.22662
298.9         1.22452
299           1.21474
299.1         1.19163
299.2         1.16713
299.3         1.15472
299.4         1.15644
299.5         1.17056
299.6         1.18898
299.7         1.21666
299.8         1.23421
299.9         1.25629
300           1.28641
300.1         1.29768
300.2         1.31206
300.3         1.34509
300.4         1.37335
300.5         1.38043
300.6         1.37896
300.7         1.39463
300.8         1.44414
300.9          1.4822
301           1.48941
301.1         1.49226
301.2         1.50304
301.3         1.52388
301.4         1.52437
301.5         1.52615
301.6         1.52761
301.7          1.5103
301.8         1.49647
301.9         1.48751
302             1.493
302.1         1.48538
302.2         1.45809
302.3         1.43308
302.4         1.42476
302.5         1.41833
302.6         1.42961
302.7         1.44498
302.8         1.45682
302.9         1.47255
303           1.47154
303.1         1.45836
303.2         1.44339
303.3         1.44267
303.4         1.43289
303.5         1.41883
303.6          1.4151
303.7         1.39097
303.8         1.37456
303.9         1.35371
304           1.32964
304.1         1.31575
304.2         1.30477
304.3         1.29804
304.4         1.29727
304.5         1.30918
304.6         1.33224
304.7          1.3582
304.8         1.37187
304.9          1.3846
305            1.3972
305.1         1.40597
305.2         1.40151
305.3         1.42224
305.4         1.44206
305.5         1.44524
305.6         1.44809
305.7         1.44132
305.8         1.42592
305.9         1.41762
306           1.41603
306.1          1.4118
306.2         1.41454
306.3         1.41455
306.4         1.41434
306.5         1.41094
306.6         1.41218
306.7         1.42386
306.8         1.43568
306.9         1.43909
307           1.44555
307.1         1.45571
307.2         1.46427
307.3         1.46761
307.4         1.46231
307.5         1.47381
307.6         1.50228
307.7         1.55881
307.8         1.60768
307.9         1.64497
308           1.66186
308.1          1.6616
308.2         1.66673
308.3         1.68048
308.4         1.68876
308.5         1.70732
308.6         1.73622
308.7         1.73992
308.8         1.73201
308.9         1.71985
309           1.70312
309.1         1.71136
309.2         1.71249
309.3         1.70515
309.4         1.71424
309.5         1.72026
309.6         1.72434
309.7         1.71987
309.8         1.72197
309.9         1.72348
310           1.71472
310.1         1.71581
310.2         1.70752
310.3         1.68351
310.4         1.66135
310.5         1.65417
310.6         1.64159
310.7         1.61978
310.8         1.59771
310.9         1.56613
311           1.55097
311.1         1.54014
311.2         1.54102
311.3         1.53544
311.4         1.52793
311.5         1.49902
311.6         1.47932
311.7         1.46764
311.8         1.46582
311.9         1.45136
312           1.41711
312.1         1.39786
312.2         1.38907
312.3         1.36622
312.4         1.35977
312.5         1.35766
312.6         1.35391
312.7         1.34947
312.8         1.34491
312.9         1.34409
313           1.33923
313.1         1.32874
313.2         1.30101
313.3         1.26385
313.4         1.24446
313.5          1.2482
313.6         1.26109
313.7         1.26031
313.8         1.25174
313.9         1.24561
314           1.23738
314.1         1.24494
314.2         1.26014
314.3         1.26457
314.4         1.27654
314.5          1.2726
314.6         1.27858
314.7         1.28976
314.8         1.30769
314.9          1.3302
315           1.34873
315.1         1.35647
315.2          1.3548
315.3         1.36173
315.4         1.34558
315.5         1.31986
315.6         1.28436
315.7         1.26609
315.8         1.25899
315.9         1.24284
316           1.22948
316.1         1.21816
316.2         1.23348
316.3         1.25323
316.4         1.24739
316.5           1.238
316.6         1.23685
316.7         1.22689
316.8         1.21183
316.9         1.19498
317           1.19421
317.1         1.20128
317.2         1.20449
317.3         1.20469
317.4         1.21559
317.5         1.23533
317.6         1.25331
317.7          1.2737
317.8         1.29676
317.9         1.33182
318           1.38404
318.1         1.41766
318.2         1.43776
318.3         1.44114
318.4         1.44087
318.5         1.43933
318.6         1.44772
318.7         1.44295
318.8         1.44242
318.9         1.45406
319           1.48285
319.1         1.50016
319.2         1.51369
319.3         1.52371
319.4         1.53095
319.5         1.52441
319.6         1.52445
319.7         1.53955
319.8         1.56128
319.9         1.56298
320           1.54069
320.1         1.52533
320.2         1.51418
320.3         1.52102
320.4         1.53639
320.5         1.53347
320.6         1.51872
320.7         1.51456
320.8         1.51011
320.9         1.51521
321           1.52202
321.1         1.51546
321.2         1.49304
321.3         1.49033
321.4         1.50692
321.5         1.53273
321.6         1.55993
321.7         1.55568
321.8         1.54933
321.9         1.54005
322           1.55013
322.1         1.56105
322.2         1.56409
322.3         1.58088
322.4         1.60319
322.5         1.62362
322.6         1.62802
322.7         1.62631
322.8         1.62056
322.9         1.62231
323           1.64017
323.1         1.66111
323.2          1.6978
323.3         1.71153
323.4         1.71577
323.5         1.71603
323.6         1.70494
323.7         1.70058
323.8         1.70981
323.9         1.72974
324           1.75095
324.1         1.76811
324.2          1.7688
324.3         1.78372
324.4         1.79339
324.5          1.8176
324.6         1.83283
324.7          1.8316
324.8         1.81038
324.9         1.79593
325           1.77367
325.1         1.75382
325.2          1.7262
325.3          1.7175
325.4         1.74003
325.5         1.79438
325.6          1.8268
325.7         1.84904
325.8         1.82853
325.9         1.78329
326           1.75991
326.1         1.74406
326.2         1.74332
326.3         1.74248
326.4         1.73998
326.5         1.72287
326.6         1.69725
326.7         1.67461
326.8         1.66281
326.9         1.67195
327            1.6897
327.1         1.70522
327.2         1.71306
327.3         1.72337
327.4         1.75007
327.5         1.77603
327.6         1.80255
327.7         1.80525
327.8          1.7764
327.9         1.74093
328           1.73974
328.1         1.74096
328.2         1.76007
328.3         1.78803
328.4         1.80746
328.5         1.82509
328.6         1.82871
328.7         1.80247
328.8         1.77653
328.9         1.77464
329           1.77131
329.1         1.76131
329.2         1.73546
329.3         1.71697
329.4         1.69143
329.5         1.66886
329.6         1.65867
329.7         1.65792
329.8          1.6656
329.9         1.65986
330            1.6567
330.1           1.657
330.2         1.67138
330.3         1.69192
330.4         1.69849
330.5         1.68177
330.6         1.67783
330.7         1.66554
330.8         1.66638
330.9         1.68457
331           1.69507
331.1         1.68427
331.2         1.66949
331.3          1.6492
331.4         1.61406
331.5         1.61278
331.6          1.6283
331.7         1.64669
331.8         1.65493
331.9         1.65804
332           1.65253
332.1          1.6492
332.2         1.65975
332.3         1.68189
332.4         1.69551
332.5         1.71567
332.6         1.72089
332.7         1.71093
332.8         1.71154
332.9         1.72514
333           1.76788
333.1         1.80771
333.2         1.81731
333.3         1.80964
333.4         1.79101
333.5         1.77648
333.6         1.77095
333.7         1.78346
333.8         1.79902
333.9         1.81597
334           1.81019
334.1         1.83144
334.2         1.85674
334.3         1.86803
334.4         1.88033
334.5         1.88076
334.6         1.87564
334.7         1.86751
334.8         1.87008
334.9         1.84419
335           1.80561
335.1         1.79187
335.2         1.79824
335.3         1.80994
335.4         1.80509
335.5         1.79844
335.6          1.7937
335.7         1.77501
335.8         1.75117
335.9         1.75542
336           1.78014
336.1          1.7739
336.2         1.74378
336.3         1.71335
336.4          1.6979
336.5         1.69694
336.6         1.70832
336.7         1.73225
336.8         1.73863
336.9         1.72267
337           1.71888
337.1         1.71847
337.2         1.70659
337.3         1.69854
337.4         1.71698
337.5         1.72815
337.6         1.73402
337.7         1.72258
337.8         1.71864
337.9         1.72877
338           1.73327
338.1         1.74216
338.2         1.76273
338.3         1.76432
338.4         1.75803
338.5         1.74836
338.6         1.75646
338.7         1.79801
338.8         1.83497
338.9         1.84488
339           1.83235
339.1         1.81141
339.2         1.80247
339.3         1.80748
339.4         1.80625
339.5         1.80566
339.6         1.79774
339.7         1.78873
339.8         1.77858
339.9         1.77794
340           1.79137
340.1         1.80198
340.2         1.79827
340.3         1.80628
340.4         1.81811
340.5         1.84113
340.6         1.85968
340.7          1.8716
340.8         1.87567
340.9         1.87563
341           1.86502
341.1         1.88174
341.2         1.89089
341.3         1.90094
341.4         1.90053
341.5         1.91388
341.6         1.93609
341.7         1.95222
341.8         1.95704
341.9         1.92848
342           1.90851
342.1         1.90528
342.2         1.91778
342.3         1.92439
342.4         1.92093
342.5         1.90308
342.6         1.89007
342.7         1.88514
342.8         1.87928
342.9          1.8736
343           1.86117
343.1         1.84149
343.2         1.81818
343.3         1.78706
343.4         1.76397
343.5         1.73924
343.6         1.72676
343.7         1.70506
343.8         1.67558
343.9         1.64722
344           1.63737
344.1         1.65313
344.2          1.6722
344.3         1.66943
344.4         1.66365
344.5         1.65529
344.6         1.63862
344.7         1.62062
344.8         1.62176
344.9         1.62865
345           1.64143
345.1         1.66138
345.2         1.67716
345.3         1.68772
345.4         1.69147
345.5         1.70402
345.6         1.72725
345.7         1.74746
345.8         1.73705
345.9          1.7201
346           1.71985
346.1         1.72337
346.2         1.71904
346.3         1.71913
346.4         1.71375
346.5         1.72497
346.6         1.73111
346.7         1.73297
346.8         1.73143
346.9         1.73255
347           1.72825
347.1         1.71994
347.2         1.71412
347.3         1.70372
347.4         1.70109
347.5         1.69356
347.6         1.67988
347.7           1.659
347.8         1.63331
347.9          1.6187
348           1.63185
348.1         1.63977
348.2         1.64647
348.3         1.65117
348.4         1.68105
348.5         1.69035
348.6         1.69208
348.7         1.68512
348.8          1.6863
348.9         1.68849
349           1.69229
349.1         1.69292
349.2         1.70065
349.3         1.71734
349.4         1.72302
349.5         1.73755
349.6         1.74113
349.7         1.73615
349.8         1.73866
349.9         1.74896
350           1.76187
350.1         1.76007
350.2         1.75676
350.3         1.77327
350.4         1.79727
350.5         1.81513
350.6          1.8326
350.7         1.86417
350.8         1.88577
350.9         1.88663
351            1.8792
351.1         1.87767
351.2         1.88361
351.3         1.87173
351.4          1.8545
351.5         1.84119
351.6          1.8453
351.7         1.86398
351.8         1.90314
351.9         1.91984
352           1.91292
352.1         1.91532
352.2         1.93904
352.3         1.97569
352.4          2.0094
352.5         2.02506
352.6         2.01222
352.7         1.99065
352.8         1.95915
352.9         1.92595
353           1.91257
353.1         1.92392
353.2         1.91482
353.3         1.87696
353.4          1.8359
353.5         1.79372
353.6         1.77851
353.7         1.78526
353.8         1.79946
353.9         1.79767
354           1.78005
354.1         1.75937
354.2         1.75778
354.3         1.74972
354.4         1.74839
354.5         1.74032
354.6         1.72865
354.7         1.73091
354.8         1.75963
354.9         1.79271
355           1.81331
355.1         1.82742
355.2         1.85846
355.3         1.89722
355.4         1.93698
355.5         1.97563
355.6         2.01614
355.7         2.04716
355.8         2.07738
355.9         2.10922
356           2.14446
356.1         2.18701
356.2         2.22072
356.3         2.22231
356.4          2.2088
356.5         2.19429
356.6         2.16918
356.7         2.16157
356.8         2.18222
356.9         2.21647
357           2.24292
357.1         2.25771
357.2         2.26178
357.3         2.25854
357.4         2.25221
357.5         2.22094
357.6         2.19974
357.7         2.20252
357.8         2.21134
357.9         2.24262
358           2.24512
358.1         2.22067
358.2         2.21742
358.3         2.22471
358.4         2.23996
358.5         2.26048
358.6         2.28739
358.7         2.31113
358.8         2.31493
358.9         2.33398
359           2.36411
359.1         2.37938
359.2         2.38652
359.3         2.39796
359.4         2.39699
359.5         2.37957
359.6         2.36017
359.7         2.34203
359.8         2.34585
359.9         2.33527
360           2.33704
360.1         2.35018
360.2         2.35955
360.3         2.36033
360.4         2.35132
360.5          2.3469
360.6         2.36393
360.7         2.38202
360.8         2.40257
360.9         2.43559
361            2.4513
361.1         2.47426
361.2         2.49202
361.3         2.49058
361.4         2.46525
361.5         2.46279
361.6         2.48098
361.7         2.47508
361.8         2.45937
361.9         2.43409
362           2.40898
362.1         2.37444
362.2         2.34582
362.3         2.33557
362.4         2.34321
362.5           2.349
362.6          2.3614
362.7          2.3508
362.8         2.32877
362.9         2.27824
363           2.25916
363.1         2.27565
363.2         2.29565
363.3         2.31213
363.4         2.30693
363.5         2.28309
363.6         2.26697
363.7         2.26815
363.8         2.26449
363.9         2.23523
364           2.23397
364.1         2.24619
364.2         2.24623
364.3         2.24516
364.4         2.24388
364.5         2.22872
364.6         2.21979
364.7          2.2205
364.8         2.22683
364.9         2.24229
365           2.27088
365.1          2.2887
365.2         2.29493
365.3         2.28548
365.4         2.26834
365.5         2.25143
365.6         2.25939
365.7         2.28611
365.8         2.31701
365.9         2.31904
366           2.29325
366.1         2.26235
366.2         2.24445
366.3         2.23539
366.4         2.22052
366.5         2.21811
366.6         2.22724
366.7         2.22917
366.8          2.2194
366.9          2.1992
367           2.16183
367.1         2.11716
367.2         2.09372
367.3         2.07778
367.4         2.06415
367.5         2.03666
367.6         2.00335
367.7         1.96858
367.8         1.95673
367.9         1.96996
368           1.97656
368.1         1.97073
368.2         1.96486
368.3         1.96297
368.4         1.96486
368.5         1.97708
368.6          1.9875
368.7         1.98958
368.8         1.98778
368.9         2.01153
369           2.02625
369.1         2.04183
369.2         2.08013
369.3         2.11384
369.4         2.12162
369.5         2.11142
369.6         2.12214
369.7          2.1402
369.8         2.16479
369.9         2.18201
370           2.18385
370.1         2.19307
370.2         2.20323
370.3          2.2187
370.4         2.20261
370.5           2.157
370.6         2.11791
370.7         2.13247
370.8         2.15299
370.9         2.16474
371           2.14519
371.1          2.1084
371.2         2.07707
371.3         2.05351
371.4         2.04125
371.5          2.0363
371.6          2.0393
371.7         2.05922
371.8         2.07508
371.9         2.07184
372           2.05744
372.1         2.05449
372.2         2.07685
372.3         2.11364
372.4         2.13698
372.5         2.13403
372.6         2.10577
372.7         2.06848
372.8         2.03043
372.9         2.00906
373           2.01256
373.1         2.01387
373.2         2.00045
373.3         1.98513
373.4         1.98802
373.5         2.00321
373.6         2.01609
373.7         2.03233
373.8           2.062
373.9         2.08694
374           2.11669
374.1          2.1402
374.2           2.146
374.3         2.14461
374.4         2.15595
374.5         2.16858
374.6         2.16333
374.7         2.16559
374.8         2.19166
374.9         2.22342
375           2.25393
375.1         2.30159
375.2         2.34089
375.3         2.35519
375.4         2.35591
375.5         2.34486
375.6          2.3395
375.7         2.35758
375.8         2.39066
375.9         2.41523
376           2.44893
376.1         2.45725
376.2         2.43813
376.3         2.41859
376.4         2.39263
376.5          2.3828
376.6         2.39451
376.7         2.39996
376.8         2.39382
376.9         2.38021
377           2.35471
377.1          2.3213
377.2         2.30475
377.3         2.31254
377.4         2.33269
377.5         2.36547
377.6         2.37739
377.7         2.37478
377.8         2.35216
377.9         2.33303
378           2.33291
378.1         2.33804
378.2         2.34027
378.3         2.34496
378.4         2.34727
378.5          2.3581
378.6         2.38156
378.7         2.42276
378.8         2.46616
378.9         2.49464
379           2.49959
379.1         2.49586
379.2         2.48825
379.3          2.4862
379.4         2.48637
379.5         2.48063
379.6         2.48182
379.7         2.45346
379.8         2.40275
379.9         2.37079
380           2.35148
380.1          2.3348
380.2         2.32304
380.3         2.32245
380.4         2.33481
380.5         2.34069
380.6          2.3264
380.7         2.29027
380.8         2.24945
380.9         2.23956
381           2.25561
381.1         2.25287
381.2         2.24202
381.3         2.20848
381.4          2.1676
381.5         2.16931
381.6         2.18685
381.7         2.17078
381.8         2.15091
381.9         2.16278
382           2.17138
382.1         2.15592
382.2         2.12768
382.3           2.111
382.4         2.10547
382.5         2.11533
382.6          2.1252
382.7         2.13114
382.8         2.12654
382.9         2.10866
383           2.07444
383.1         2.03638
383.2         2.01126
383.3         2.00744
383.4         1.99841
383.5         2.00096
383.6         2.00281
383.7         1.99897
383.8         1.98409
383.9         1.95383
384           1.93179
384.1         1.91488
384.2         1.90796
384.3         1.90431
384.4         1.90584
384.5          1.9201
384.6         1.93706
384.7         1.93135
384.8         1.90242
384.9          1.9029
385           1.91197
385.1         1.93704
385.2         1.94764
385.3         1.94509
385.4         1.92016
385.5         1.90636
385.6         1.90216
385.7         1.92084
385.8         1.95267
385.9         1.97529
386           1.98695
386.1         1.98952
386.2          1.9818
386.3         1.98006
386.4         1.99264
386.5         2.00103
386.6         2.01329
386.7          2.0085
386.8         1.99594
386.9          1.9983
387           2.01985
387.1         2.04909
387.2         2.09472
387.3         2.12832
387.4         2.12165
387.5         2.10491
387.6         2.10081
387.7          2.1137
387.8         2.14022
387.9         2.15879
388           2.14364
388.1         2.10816
388.2          2.0666
388.3         2.05621
388.4         2.05822
388.5         2.07639
388.6         2.08732
388.7         2.08237
388.8         2.10265
388.9         2.12131
389           2.12606
389.1         2.11804
389.2         2.11655
389.3         2.11395
389.4         2.11846
389.5         2.14831
389.6         2.17687
389.7         2.20511
389.8         2.21919
389.9         2.22049
390           2.22639
390.1         2.24655
390.2         2.25565
390.3         2.26145
390.4         2.27304
390.5         2.28174
390.6         2.28659
390.7         2.29113
390.8         2.29947
390.9         2.30426
391           2.31623
391.1         2.33706
391.2         2.34883
391.3         2.35483
391.4         2.35631
391.5          2.3517
391.6         2.35038
391.7         2.36067
391.8         2.36832
391.9         2.36432
392           2.35633
392.1         2.35479
392.2           2.362
392.3         2.34868
392.4         2.31966
392.5         2.30557
392.6         2.28131
392.7         2.25977
392.8         2.24888
392.9         2.26614
393           2.29351
393.1         2.31586
393.2         2.32989
393.3         2.34259
393.4         2.36037
393.5         2.37438
393.6         2.37403
393.7         2.35164
393.8         2.33993
393.9         2.35057
394           2.37071
394.1          2.3765
394.2         2.36994
394.3         2.37995
394.4         2.40321
394.5         2.43599
394.6         2.46817
394.7         2.50346
394.8         2.51964
394.9         2.53241
395            2.5458
395.1         2.56406
395.2         2.60326
395.3         2.61388
395.4         2.61429
395.5         2.62189
395.6         2.62654
395.7         2.64034
395.8         2.64936
395.9         2.63889
396           2.62376
396.1         2.61794
396.2          2.6089
396.3         2.60321
396.4         2.59212
396.5         2.58916
396.6         2.55589
396.7         2.51842
396.8         2.47812
396.9          2.4328
397           2.40918
397.1          2.3858
397.2         2.36051
397.3         2.35284
397.4         2.34016
397.5         2.32682
397.6         2.31956
397.7         2.33293
397.8         2.35403
397.9         2.38883
398           2.39607
398.1          2.3789
398.2         2.34001
398.3          2.3063
398.4         2.28106
398.5         2.25868
398.6         2.24171
398.7         2.22238
398.8          2.1941
398.9         2.17513
399           2.15606
399.1         2.14341
399.2          2.1361
399.3         2.11871
399.4         2.09995
399.5          2.0986
399.6         2.11166
399.7         2.13016
399.8         2.15504
399.9         2.19513
400           2.23877
400.1         2.25483
400.2          2.2626
400.3         2.27564
400.4         2.30064
400.5         2.34133
400.6         2.39037
400.7         2.41884
400.8         2.42977
400.9         2.44685
401           2.46075
401.1         2.47934
401.2         2.47622
401.3          2.4658
401.4         2.45509
401.5         2.45073
401.6         2.43415
401.7         2.41098
401.8         2.40148
401.9         2.39123
402           2.39912
402.1         2.41365
402.2         2.41503
402.3         2.39261
402.4         2.37253
402.5         2.35104
402.6         2.34587
402.7          2.3765
402.8         2.41895
402.9         2.42437
403           2.38451
403.1         2.33332
403.2          2.3102
403.3         2.34186
403.4         2.38816
403.5         2.41881
403.6         2.41094
403.7         2.37671
403.8         2.35091
403.9         2.36459
404           2.38427
404.1         2.38156
404.2         2.37261
404.3         2.33353
404.4         2.30631
404.5         2.29402
404.6         2.28992
404.7         2.27935
404.8         2.26231
404.9         2.24017
405           2.22468
405.1         2.20785
405.2         2.20112
405.3         2.20659
405.4         2.20848
405.5         2.20766
405.6         2.20367
405.7         2.18914
405.8         2.14885
405.9          2.0794
406           2.03166
406.1          2.0075
406.2         1.99294
406.3         1.98635
406.4         1.97349
406.5         1.95625
406.6         1.94417
406.7         1.94367
406.8         1.94324
406.9         1.94876
407           1.95743
407.1         1.95343
407.2          1.9451
407.3         1.92361
407.4         1.91249
407.5         1.90511
407.6         1.91441
407.7         1.91222
407.8         1.89589
407.9         1.88072
408           1.87676
408.1         1.88962
408.2         1.89372
408.3         1.89443
408.4         1.87467
408.5         1.86503
408.6         1.87129
408.7          1.8772
408.8         1.88945
408.9         1.89826
409           1.91309
409.1         1.91912
409.2         1.92784
409.3         1.94638
409.4         1.96545
409.5          1.9844
409.6         2.00242
409.7         2.03663
409.8         2.07108
409.9         2.10429
410           2.11705
410.1         2.13201
410.2         2.13936
410.3         2.16037
410.4         2.16848
410.5         2.16445
410.6         2.14717
410.7         2.14782
410.8         2.17187
410.9         2.19691
411           2.22014
411.1         2.23393
411.2         2.24051
411.3         2.27098
411.4         2.31723
411.5         2.35391
411.6         2.36375
411.7         2.37402
411.8         2.38739
411.9         2.41521
412           2.45505
412.1         2.47408
412.2         2.48797
412.3         2.49599
412.4         2.52968
412.5         2.55139
412.6         2.54851
412.7         2.54651
412.8         2.54675
412.9         2.56117
413           2.54247
413.1         2.49672
413.2         2.47741
413.3         2.47293
413.4         2.46292
413.5         2.46563
413.6         2.48823
413.7         2.50417
413.8          2.5123
413.9         2.52345
414           2.52483
414.1         2.51557
414.2         2.47675
414.3         2.43616
414.4         2.40715
414.5         2.40509
414.6         2.41195
414.7         2.40954
414.8         2.39736
414.9         2.39706
415           2.40327
415.1         2.42169
415.2         2.44326
415.3          2.4553
415.4         2.45915
415.5         2.44648
415.6         2.43208
415.7         2.42728
415.8          2.4291
415.9         2.42728
416           2.41127
416.1           2.391
416.2          2.3734
416.3         2.35993
416.4         2.35546
416.5         2.36382
416.6         2.36332
416.7         2.36253
416.8         2.35199
416.9         2.34187
417           2.34379
417.1         2.34092
417.2         2.31662
417.3          2.2956
417.4         2.27981
417.5          2.2374
417.6         2.20433
417.7         2.20707
417.8         2.22718
417.9         2.24578
418           2.25561
418.1         2.26486
418.2         2.28517
418.3         2.31317
418.4         2.34254
418.5         2.37083
418.6         2.38693
418.7         2.39083
418.8         2.41577
418.9          2.4658
419           2.50726
419.1         2.54628
419.2         2.56485
419.3         2.56654
419.4         2.57225
419.5         2.58151
419.6          2.6104
419.7         2.65247
419.8         2.68034
419.9         2.71024
420           2.73176
420.1         2.72409
420.2         2.70781
420.3         2.68333
420.4         2.67519
420.5         2.70009
420.6         2.71685
420.7         2.72185
420.8         2.71862
420.9         2.72644
421           2.72893
421.1         2.71734
421.2         2.70901
421.3          2.7075
421.4         2.70453
421.5         2.68625
421.6         2.67388
421.7         2.65743
421.8         2.64332
421.9         2.63152
422            2.6027
422.1          2.5716
422.2         2.54771
422.3         2.53703
422.4         2.51655
422.5         2.50055
422.6         2.49206
422.7         2.50185
422.8         2.50555
422.9         2.51448
423           2.49789
423.1         2.48038
423.2         2.46767
423.3         2.48916
423.4         2.50915
423.5         2.51533
423.6         2.53006
423.7         2.53869
423.8         2.52604
423.9         2.50729
424           2.51027
424.1         2.53544
424.2         2.56214
424.3         2.59375
424.4         2.63727
424.5         2.65169
424.6         2.63878
424.7         2.62892
424.8         2.60734
424.9         2.57003
425            2.5519
425.1         2.55951
425.2         2.58884
425.3         2.60453
425.4         2.59191
425.5         2.58999
425.6         2.58755
425.7         2.57503
425.8         2.56295
425.9          2.5623
426            2.5773
426.1         2.61325
426.2         2.64362
426.3         2.66931
426.4         2.68664
426.5         2.69228
426.6         2.67976
426.7         2.67156
426.8         2.70537
426.9         2.76343
427           2.81541
427.1         2.84555
427.2         2.84774
427.3          2.8446
427.4         2.83937
427.5         2.86009
427.6         2.89103
427.7         2.92226
427.8         2.96011
427.9         2.96614
428           2.96456
428.1         2.96958
428.2         2.99046
428.3         2.99889
428.4         2.99815
428.5          3.0042
428.6         3.02327
428.7         3.04729
428.8         3.05884
428.9         3.06563
429           3.06866
429.1         3.08019
429.2         3.10015
429.3         3.08515
429.4         3.09098
429.5         3.08599
429.6         3.08868
429.7         3.12164
429.8         3.14377
429.9         3.15167
430           3.15418
430.1          3.1414
430.2         3.12966
430.3         3.10557
430.4         3.09865
430.5         3.09847
430.6         3.07757
430.7         3.06226
430.8         3.05929
430.9         3.05903
431           3.08909
431.1          3.1231
431.2         3.11189
431.3         3.07785
431.4          3.0472
431.5         3.04356
431.6         3.06754
431.7         3.07894
431.8         3.08348
431.9         3.07747
432           3.06638
432.1         3.06232
432.2         3.06094
432.3         3.06979
432.4         3.09117
432.5         3.14001
432.6         3.19773
432.7         3.25024
432.8         3.29885
432.9         3.31638
433           3.30954
433.1         3.31337
433.2         3.31835
433.3         3.31714
433.4         3.32634
433.5         3.36289
433.6         3.40995
433.7         3.42821
433.8         3.39359
433.9         3.35204
434           3.32111
434.1         3.28428
434.2         3.25047
434.3         3.26269
434.4         3.27401
434.5         3.23461
434.6         3.21161
434.7         3.23545
434.8         3.26071
434.9         3.26773
435           3.25119
435.1         3.22568
435.2         3.21685
435.3         3.21603
435.4         3.22248
435.5         3.24206
435.6         3.26421
435.7         3.29388
435.8         3.30808
435.9         3.30068
436           3.29394
436.1         3.28241
436.2         3.26509
436.3         3.27432
436.4         3.28223
436.5         3.29476
436.6          3.2817
436.7         3.23663
436.8         3.19767
436.9         3.16685
437           3.13651
437.1         3.11799
437.2         3.08645
437.3         3.03364
437.4         2.99005
437.5         2.98782
437.6         2.99173
437.7         3.00308
437.8         3.04137
437.9         3.06234
438           3.04982
438.1         3.03068
438.2         3.01354
438.3         3.00718
438.4         2.99995
438.5         2.96828
438.6         2.93194
438.7         2.91489
438.8         2.91892
438.9         2.90711
439            2.8919
439.1         2.88412
439.2         2.87982
439.3         2.88169
439.4         2.88727
439.5         2.89558
439.6         2.91173
439.7         2.90934
439.8         2.88113
439.9         2.86497
440           2.88151
440.1         2.90304
440.2         2.90963
440.3         2.89164
440.4          2.8563
440.5         2.82598
440.6         2.81412
440.7         2.80339
440.8          2.7873
440.9         2.77225
441           2.75435
441.1         2.71561
441.2         2.69809
441.3         2.71036
441.4         2.73283
441.5         2.74414
441.6         2.74465
441.7         2.73497
441.8         2.74357
441.9         2.74465
442           2.76014
442.1         2.76899
442.2         2.77002
442.3         2.76654
442.4         2.77056
442.5         2.75132
442.6         2.72032
442.7         2.72812
442.8         2.73827
442.9         2.74398
443           2.75472
443.1         2.76549
443.2          2.7756
443.3         2.77478
443.4         2.79319
443.5         2.81561
443.6         2.83671
443.7         2.87574
443.8         2.91037
443.9         2.90908
444           2.90404
444.1         2.90742
444.2         2.90471
444.3         2.90348
444.4         2.90418
444.5         2.89264
444.6         2.89734
444.7         2.90524
444.8         2.94076
444.9           2.958
445           2.95089
445.1         2.94403
445.2         2.94295
445.3         2.95494
445.4         2.95478
445.5         2.95321
445.6         2.94435
445.7         2.93868
445.8         2.93605
445.9         2.95512
446           2.97275
446.1         2.99456
446.2         3.00191
446.3         3.01938
446.4         3.05003
446.5         3.08481
446.6         3.14576
446.7          3.1929
446.8         3.21319
446.9         3.22678
447           3.22849
447.1         3.23766
447.2         3.25088
447.3         3.26828
447.4         3.27714
447.5         3.28725
447.6         3.30753
447.7         3.32234
447.8         3.32101
447.9         3.33745
448            3.3551
448.1         3.37364
448.2         3.38882
448.3         3.39635
448.4          3.3949
448.5         3.39456
448.6         3.39622
448.7         3.37543
448.8         3.36154
448.9         3.35313
449           3.32392
449.1         3.28627
449.2         3.23524
449.3         3.19342
449.4         3.17179
449.5         3.18042
449.6         3.20337
449.7          3.2172
449.8          3.2229
449.9         3.20354
450           3.16933
450.1         3.15983
450.2         3.18092
450.3         3.19727
450.4         3.18761
450.5         3.16856
450.6         3.15343
450.7         3.13267
450.8         3.10813
450.9         3.09023
451           3.11136
451.1         3.13515
451.2         3.15319
451.3         3.16782
451.4         3.16681
451.5         3.15524
451.6          3.1552
451.7         3.16235
451.8         3.17212
451.9           3.189
452           3.20851
452.1         3.20801
452.2         3.21893
452.3         3.22589
452.4          3.2537
452.5         3.28658
452.6         3.31555
452.7         3.30924
452.8         3.30286
452.9          3.3072
453           3.32295
453.1         3.32372
453.2         3.33079
453.3         3.32967
453.4          3.3084
453.5         3.26347
453.6          3.2402
453.7         3.23841
453.8         3.24741
453.9         3.26277
454           3.28547
454.1         3.31075
454.2         3.32349
454.3         3.31127
454.4         3.29619
454.5         3.28823
454.6         3.30337
454.7         3.32953
454.8         3.36506
454.9         3.38547
455           3.40298
455.1         3.40675
455.2         3.37472
455.3         3.36493
455.4         3.34843
455.5         3.32145
455.6         3.28982
455.7         3.25792
455.8         3.24444
455.9         3.28268
456           3.33419
456.1         3.33882
456.2         3.30785
456.3         3.31833
456.4         3.32287
456.5         3.32786
456.6         3.33952
456.7         3.37315
456.8         3.41066
456.9         3.42392
457           3.40328
457.1         3.38309
457.2         3.36967
457.3         3.35678
457.4         3.35706
457.5         3.37602
457.6         3.40772
457.7         3.43851
457.8         3.44745
457.9          3.4786
458           3.55091
458.1         3.64315
458.2         3.71901
458.3         3.73144
458.4         3.70903
458.5         3.73924
458.6         3.81832
458.7         3.88675
458.8         3.90372
458.9         3.90879
459           3.91104
459.1         3.92338
459.2         3.92357
459.3         3.90269
459.4         3.88158
459.5          3.8394
459.6         3.80409
459.7         3.71477
459.8         3.65761
459.9          3.6305
460            3.6082
460.1         3.57739
460.2         3.55603
460.3         3.54962
460.4         3.50049
460.5         3.48409
460.6         3.50189
460.7         3.50951
460.8         3.48996
460.9         3.49423
461           3.52443
461.1         3.55629
461.2         3.56975
461.3         3.58427
461.4         3.60304
461.5         3.63389
461.6         3.65928
461.7         3.68755
461.8         3.72106
461.9         3.75702
462           3.80177
462.1         3.81975
462.2         3.84971
462.3         3.85071
462.4         3.83976
462.5         3.83923
462.6         3.84122
462.7         3.85191
462.8         3.88196
462.9         3.89787
463           3.92302
463.1         3.96887
463.2         3.97292
463.3         4.00474
463.4         4.06065
463.5         4.12123
463.6          4.1775
463.7         4.20824
463.8          4.1872
463.9         4.10868
464           4.06555
464.1         4.01706
464.2         4.00714
464.3          4.0261
464.4         4.03128
464.5         4.01691
464.6          3.9564
464.7         3.90064
464.8         3.86791
464.9         3.89214
465           3.92882
465.1         3.92514
465.2         3.92445
465.3         3.88378
465.4         3.82567
465.5         3.76759
465.6         3.72729
465.7          3.7176
465.8          3.6979
465.9         3.67367
466           3.65013
466.1         3.65044
466.2         3.64266
466.3         3.64417
466.4         3.64351
466.5         3.60956
466.6         3.56974
466.7         3.52961
466.8         3.50058
466.9         3.47024
467            3.4482
467.1         3.43005
467.2         3.43863
467.3         3.47228
467.4           3.474
467.5         3.43332
467.6         3.39141
467.7         3.35334
467.8         3.34443
467.9         3.35756
468           3.41132
468.1         3.47072
468.2         3.49231
468.3         3.48423
468.4         3.47267
468.5         3.44472
468.6         3.44979
468.7         3.47111
468.8         3.46739
468.9         3.44311
469            3.4333
469.1         3.41177
469.2         3.40443
469.3         3.40995
469.4         3.40304
469.5          3.3917
469.6         3.39081
469.7         3.39756
469.8         3.39901
469.9         3.39176
470           3.37351
470.1         3.33966
470.2         3.31329
470.3         3.30531
470.4         3.29701
470.5          3.2802
470.6         3.27898
470.7         3.31768
470.8         3.35001
470.9         3.38576
471           3.42391
471.1         3.45057
471.2         3.46073
471.3         3.45863
471.4         3.45934
471.5         3.45289
471.6         3.47068
471.7         3.50315
471.8         3.52924
471.9          3.5803
472           3.61009
472.1         3.57834
472.2         3.53865
472.3         3.51236
472.4         3.52182
472.5         3.54422
472.6         3.60562
472.7         3.63784
472.8         3.61198
472.9         3.56972
473           3.53603
473.1          3.5362
473.2         3.55583
473.3         3.57126
473.4         3.56344
473.5         3.53347
473.6         3.51287
473.7          3.4848
473.8         3.46848
473.9         3.47183
474           3.46829
474.1         3.46323
474.2         3.47068
474.3         3.45217
474.4         3.43501
474.5         3.41037
474.6         3.38236
474.7         3.36932
474.8         3.35476
474.9         3.36091
475           3.35618
475.1         3.35465
475.2         3.35356
475.3         3.37596
475.4         3.37548
475.5          3.3564
475.6         3.36335
475.7         3.37804
475.8          3.3961
475.9         3.40243
476            3.3922
476.1         3.36593
476.2         3.33488
476.3         3.31743
476.4         3.31746
476.5         3.32909
476.6         3.35527
476.7         3.38342
476.8         3.40937
476.9         3.42186
477           3.44427
477.1         3.46266
477.2         3.47915
477.3         3.46202
477.4         3.44098
477.5         3.42374
477.6         3.41596
477.7         3.43759
477.8         3.46343
477.9         3.47883
478           3.49867
478.1         3.52787
478.2         3.52868
478.3         3.52927
478.4         3.54887
478.5         3.55586
478.6         3.53436
478.7         3.53473
478.8         3.53489
478.9          3.5526
479           3.57759
479.1          3.5972
479.2          3.6323
479.3         3.64744
479.4         3.65584
479.5         3.65493
479.6         3.64965
479.7         3.65205
479.8         3.66973
479.9         3.67197
480           3.65305
480.1         3.62254
480.2         3.61817
480.3         3.66445
480.4         3.71675
480.5         3.77098
480.6         3.81496
480.7         3.83198
480.8         3.84013
480.9         3.84876
481           3.86422
481.1         3.89173
481.2         3.91929
481.3         3.94613
481.4          3.9292
481.5         3.89585
481.6         3.85991
481.7         3.81553
481.8          3.7804
481.9         3.76745
482            3.7858
482.1         3.81541
482.2         3.85774
482.3         3.93003
482.4         3.97506
482.5         3.99063
482.6         4.00047
482.7           4.021
482.8         4.07418
482.9          4.1305
483           4.17393
483.1         4.18881
483.2          4.1774
483.3         4.16563
483.4         4.14986
483.5         4.15211
483.6           4.152
483.7         4.16317
483.8         4.19555
483.9         4.20927
484           4.21165
484.1         4.18948
484.2         4.16998
484.3         4.14086
484.4         4.13207
484.5         4.12138
484.6         4.13443
484.7         4.13668
484.8         4.13191
484.9         4.08337
485           4.04534
485.1         4.03159
485.2         4.01597
485.3         3.98677
485.4         3.96433
485.5         3.95861
485.6         3.93156
485.7          3.8859
485.8         3.87081
485.9         3.88229
486           3.89324
486.1         3.89163
486.2         3.87508
486.3         3.85503
486.4         3.86225
486.5         3.89006
486.6         3.88682
486.7         3.87673
486.8         3.85652
486.9         3.82665
487           3.80605
487.1         3.81686
487.2         3.82143
487.3         3.83561
487.4         3.85304
487.5          3.8659
487.6         3.85852
487.7         3.85106
487.8         3.84011
487.9         3.81833
488           3.81089
488.1         3.81074
488.2         3.80357
488.3         3.82054
488.4         3.87192
488.5         3.91834
488.6         3.95767
488.7         3.96752
488.8         3.98618
488.9         4.03803
489            4.0748
489.1         4.09621
489.2         4.10803
489.3          4.1075
489.4         4.10618
489.5         4.08189
489.6         4.05125
489.7         4.03954
489.8         4.05807
489.9         4.08771
490           4.08901
490.1         4.11889
490.2         4.16996
490.3          4.2041
490.4         4.23024
490.5         4.21296
490.6         4.18601
490.7          4.1671
490.8         4.17084
490.9         4.17421
491           4.16012
491.1         4.11795
491.2         4.01921
491.3         3.92531
491.4         3.87878
491.5         3.85944
491.6         3.86248
491.7         3.89864
491.8         3.91539
491.9         3.95753
492            3.9998
492.1         4.03282
492.2         4.06495
492.3         4.05106
492.4         4.01116
492.5         3.98636
492.6         4.00204
492.7         4.04758
492.8         4.04244
492.9         3.98471
493            3.8931
493.1         3.85303
493.2          3.8542
493.3         3.91651
493.4         3.99459
493.5         4.07439
493.6         4.09535
493.7         4.06895
493.8         4.07724
493.9         4.12363
494           4.16322
494.1         4.21766
494.2         4.22845
494.3         4.21069
494.4         4.20492
494.5         4.23873
494.6         4.29321
494.7         4.32631
494.8         4.31023
494.9         4.27841
495           4.32165
495.1         4.35808
495.2         4.40453
495.3         4.43944
495.4         4.41445
495.5         4.38253
495.6         4.34559
495.7         4.29758
495.8         4.31706
495.9         4.36443
496           4.37917
496.1         4.37439
496.2         4.32683
496.3         4.27896
496.4         4.24255
496.5         4.19402
496.6         4.22515
496.7         4.28084
496.8         4.27303
496.9         4.20691
497           4.11879
497.1         4.04905
497.2         3.99359
497.3         3.98303
497.4         3.97913
497.5         3.95888
497.6         3.88514
497.7         3.77316
497.8         3.69603
497.9         3.65359
498           3.64459
498.1         3.64987
498.2         3.67321
498.3          3.6734
498.4          3.7013
498.5         3.70162
498.6          3.6919
498.7         3.71711
498.8         3.72428
498.9         3.73488
499           3.77122
499.1         3.80911
499.2         3.84462
499.3         3.86035
499.4         3.84546
499.5           3.835
499.6         3.84145
499.7         3.84131
499.8         3.79465
499.9         3.73306
500           3.71082
500.1         3.72316
500.2         3.71605
500.3         3.70652
500.4         3.69977
500.5         3.67344
500.6         3.64698
500.7         3.61904
500.8         3.60222
500.9         3.59398
501           3.60631
501.1         3.63274
501.2         3.65379
501.3         3.66095
501.4         3.67097
501.5          3.6665
501.6         3.65442
501.7         3.65775
501.8         3.69537
501.9         3.74832
502           3.79934
502.1         3.81852
502.2         3.79771
502.3         3.76843
502.4         3.75099
502.5         3.73742
502.6         3.73688
502.7         3.75676
502.8         3.79045
502.9         3.81933
503           3.84704
503.1         3.87479
503.2         3.89059
503.3         3.88283
503.4         3.88797
503.5         3.92004
503.6          3.9718
503.7         4.00036
503.8         4.00094
503.9          3.9886
504           3.97376
504.1         3.95613
504.2         3.92954
504.3         3.92314
504.4         3.91813
504.5          3.9126
504.6         3.91529
504.7         3.91706
504.8         3.92078
504.9         3.93819
505            3.9493
505.1         3.97559
505.2         4.02563
505.3          4.0798
505.4         4.12688
505.5         4.14392
505.6         4.15083
505.7         4.14725
505.8         4.14868
505.9         4.15246
506           4.13386
506.1         4.10603
506.2         4.09832
506.3         4.09809
506.4         4.09339
506.5         4.09331
506.6         4.11747
506.7         4.13939
506.8          4.1544
506.9         4.18617
507            4.2086
507.1         4.23836
507.2         4.29515
507.3         4.33195
507.4         4.36809
507.5          4.4393
507.6         4.51641
507.7         4.60056
507.8         4.64328
507.9         4.65944
508           4.64935
508.1         4.62364
508.2         4.60376
508.3         4.60195
508.4         4.55493
508.5          4.4872
508.6         4.44054
508.7         4.36542
508.8         4.31922
508.9           4.285
509           4.27384
509.1         4.28659
509.2         4.31546
509.3         4.35079
509.4         4.38011
509.5         4.38505
509.6         4.35468
509.7         4.33324
509.8         4.31224
509.9         4.26986
510           4.25727
510.1         4.25457
510.2         4.25573
510.3         4.25496
510.4         4.23924
510.5         4.21815
510.6         4.20566
510.7         4.21657
510.8         4.24756
510.9          4.2554
511            4.2419
511.1          4.1837
511.2         4.17604
511.3         4.17519
511.4          4.1866
511.5         4.21105
511.6         4.25159
511.7         4.27102
511.8         4.28207
511.9         4.25549
512           4.26521
512.1         4.31425
512.2         4.38273
512.3         4.43709
512.4         4.47351
512.5         4.47304
512.6         4.46615
512.7         4.49343
512.8         4.51169
512.9         4.53212
513           4.55866
513.1         4.53819
513.2         4.53394
513.3         4.54043
513.4         4.54747
513.5         4.55275
513.6         4.59704
513.7         4.62678
513.8          4.6625
513.9         4.71373
514           4.75236
514.1          4.8031
514.2         4.79518
514.3         4.76151
514.4         4.70436
514.5         4.68027
514.6         4.72167
514.7         4.75272
514.8         4.76164
514.9         4.71372
515           4.69326
515.1         4.69139
515.2         4.67108
515.3         4.67543
515.4         4.65741
515.5         4.66399
515.6         4.67238
515.7         4.65427
515.8         4.65575
515.9         4.61819
516           4.56814
516.1         4.51052
516.2         4.47721
516.3         4.44519
516.4         4.40589
516.5          4.3824
516.6           4.386
516.7          4.3807
516.8         4.36229
516.9         4.36591
517           4.34135
517.1         4.32042
517.2         4.32743
517.3           4.297
517.4         4.27738
517.5         4.23882
517.6         4.19672
517.7         4.15602
517.8         4.11816
517.9         4.09017
518           4.06594
518.1         4.07386
518.2         4.10543
518.3         4.12438
518.4         4.12662
518.5         4.13475
518.6         4.13152
518.7         4.11051
518.8         4.09742
518.9         4.07683
519           4.06584
519.1         4.07745
519.2         4.11249
519.3         4.13999
519.4         4.14215
519.5         4.11616
519.6         4.06557
519.7         4.07139
519.8         4.09816
519.9         4.11991
520           4.10863
520.1         4.09255
520.2         4.05901
520.3         4.01516
520.4         3.97688
520.5         3.96997
520.6         3.95178
520.7         3.94976
520.8         3.95397
520.9         3.96006
521           3.94648
521.1          3.9498
521.2         3.98583
521.3         4.01692
521.4         4.05398
521.5         4.07253
521.6         4.08018
521.7         4.08907
521.8          4.0651
521.9         4.02115
522           3.97168
522.1         3.95239
522.2         3.96271
522.3         3.99106
522.4         4.02928
522.5         4.04861
522.6         4.05499
522.7         4.06996
522.8         4.07945
522.9         4.10745
523           4.13033
523.1         4.12107
523.2         4.10093
523.3         4.12525
523.4         4.14753
523.5          4.1803
523.6         4.20363
523.7         4.19529
523.8         4.20785
523.9         4.24133
524             4.268
524.1         4.31863
524.2          4.3678
524.3         4.38453
524.4         4.42909
524.5          4.4869
524.6         4.54098
524.7         4.57519
524.8         4.58935
524.9         4.55428
525           4.51892
525.1         4.50765
525.2         4.53772
525.3         4.53084
525.4         4.48579
525.5         4.42745
525.6         4.40497
525.7         4.41454
525.8         4.42433
525.9         4.41759
526           4.40031
526.1         4.35011
526.2         4.32958
526.3         4.31221
526.4         4.32589
526.5         4.36173
526.6         4.39046
526.7         4.37983
526.8          4.3862
526.9         4.42371
527           4.46321
527.1         4.47413
527.2          4.4864
527.3         4.49897
527.4           4.498
527.5         4.47773
527.6         4.45673
527.7         4.47641
527.8           4.535
527.9         4.58561
528           4.58631
528.1         4.55723
528.2         4.52713
528.3         4.53029
528.4          4.5487
528.5         4.54804
528.6         4.51961
528.7         4.52653
528.8         4.53872
528.9         4.55922
529           4.56377
529.1         4.54825
529.2          4.5096
529.3         4.47597
529.4         4.46271
529.5         4.46427
529.6         4.47578
529.7         4.46586
529.8         4.44255
529.9         4.41959
530           4.40967
530.1         4.42796
530.2         4.45386
530.3         4.47555
530.4         4.49447
530.5         4.49855
530.6         4.49444
530.7          4.5041
530.8         4.53318
530.9         4.57426
531           4.58285
531.1         4.57894
531.2          4.6055
531.3         4.63184
531.4          4.6308
531.5          4.6019
531.6         4.57799
531.7         4.55641
531.8         4.52935
531.9         4.48501
532           4.46508
532.1         4.48633
532.2         4.50347
532.3         4.50305
532.4         4.47478
532.5         4.44884
532.6         4.44504
532.7         4.48085
532.8         4.49874
532.9         4.49251
533           4.50346
533.1         4.49293
533.2         4.44875
533.3          4.4256
533.4         4.42058
533.5          4.4284
533.6         4.44003
533.7         4.48512
533.8         4.54438
533.9         4.59819
534           4.62889
534.1         4.71028
534.2         4.81559
534.3         4.97149
534.4         5.10402
534.5         5.16915
534.6         5.18516
534.7         5.19293
534.8         5.18942
534.9         5.22311
535           5.23492
535.1          5.2772
535.2         5.30566
535.3         5.30738
535.4         5.26551
535.5         5.20982
535.6         5.16444
535.7         5.14936
535.8         5.14181
535.9          5.1943
536           5.18244
536.1         5.15845
536.2         5.17221
536.3         5.23383
536.4         5.32529
536.5         5.37564
536.6         5.39107
536.7         5.38491
536.8         5.36931
536.9         5.35878
537           5.35382
537.1         5.38605
537.2         5.36223
537.3         5.29595
537.4         5.21515
537.5          5.1062
537.6         5.02705
537.7         4.99846
537.8         4.98628
537.9         4.99388
538           5.00438
538.1         5.00445
538.2         5.01186
538.3         5.02939
538.4          5.0753
538.5         5.08236
538.6         5.08698
538.7         5.09911
538.8         5.11667
538.9         5.17516
539           5.18841
539.1         5.20131
539.2         5.21264
539.3         5.22228
539.4         5.24355
539.5         5.26912
539.6         5.32935
539.7         5.39628
539.8         5.45749
539.9         5.46741
540            5.4499
540.1         5.36707
540.2         5.30462
540.3         5.26207
540.4         5.23941
540.5         5.20965
540.6         5.15211
540.7         5.10566
540.8         5.04488
540.9         4.99208
541           4.97092
541.1         4.93368
541.2         4.86658
541.3         4.79121
541.4         4.72678
541.5         4.66753
541.6         4.62876
541.7          4.5949
541.8         4.57658
541.9          4.5503
542           4.52271
542.1         4.51041
542.2         4.48295
542.3         4.49043
542.4         4.51478
542.5         4.54745
542.6         4.55114
542.7         4.52079
542.8         4.51157
542.9         4.53743
543           4.54775
543.1         4.52955
543.2         4.52159
543.3         4.53413
543.4         4.55758
543.5         4.58732
543.6         4.61538
543.7         4.63983
543.8         4.66312
543.9         4.69078
544           4.74235
544.1         4.80969
544.2         4.86387
544.3         4.89456
544.4         4.90042
544.5         4.94038
544.6         4.96041
544.7         4.95952
544.8         4.97687
544.9         4.95684
545           4.95289
545.1         4.98483
545.2         4.96259
545.3         4.94615
545.4         4.96901
545.5         4.99865
545.6         4.99379
545.7         4.96912
545.8         4.92821
545.9         4.91516
546           4.92882
546.1         4.91072
546.2         4.89335
546.3          4.8859
546.4         4.86003
546.5         4.82017
546.6         4.80602
546.7         4.78108
546.8         4.76322
546.9         4.71123
547           4.64761
547.1         4.59631
547.2         4.55289
547.3         4.51695
547.4         4.48581
547.5         4.45535
547.6          4.4512
547.7         4.45185
547.8         4.44868
547.9         4.41977
548           4.37744
548.1         4.37127
548.2         4.37576
548.3          4.3717
548.4         4.39326
548.5         4.41376
548.6         4.41573
548.7         4.38024
548.8         4.34732
548.9         4.36259
549           4.39753
549.1         4.40697
549.2         4.43488
549.3         4.45536
549.4          4.4774
549.5         4.50121
549.6         4.52172
549.7         4.54023
549.8         4.55042
549.9         4.57041
550           4.62191
550.1         4.67967
550.2         4.72259
550.3         4.75473
550.4           4.773
550.5         4.75055
550.6         4.73838
550.7         4.74181
550.8         4.76363
550.9         4.79652
551           4.79266
551.1         4.74875
551.2         4.70591
551.3         4.68861
551.4         4.67001
551.5         4.70823
551.6         4.77435
551.7         4.81217
551.8         4.83757
551.9         4.84246
552           4.90326
552.1         4.97238
552.2         5.00742
552.3         5.02327
552.4         5.07349
552.5         5.08467
552.6         5.05619
552.7         5.06403
552.8         5.07539
552.9         5.09089
553           5.14051
553.1         5.18215
553.2         5.22189
553.3         5.23169
553.4         5.26513
553.5         5.30481
553.6         5.34628
553.7         5.38683
553.8          5.4353
553.9         5.52349
554           5.60652
554.1         5.59131
554.2         5.49853
554.3          5.4416
554.4         5.37442
554.5         5.32108
554.6         5.30915
554.7         5.29388
554.8         5.28549
554.9         5.27492
555           5.20489
555.1         5.10906
555.2         5.07959
555.3         5.11233
555.4         5.16632
555.5          5.1971
555.6          5.1994
555.7         5.16862
555.8         5.10546
555.9         5.06455
556           5.09579
556.1         5.16848
556.2         5.23846
556.3         5.33329
556.4         5.42875
556.5         5.46853
556.6         5.46656
556.7         5.44253
556.8         5.43626
556.9         5.44166
557           5.46999
557.1         5.51226
557.2         5.52775
557.3         5.43962
557.4         5.30067
557.5         5.20013
557.6         5.16495
557.7         5.14958
557.8         5.11672
557.9         5.05555
558           4.99699
558.1         4.93833
558.2           4.909
558.3         4.87627
558.4         4.87451
558.5         4.90534
558.6          4.9641
558.7         4.98775
558.8         4.95976
558.9         4.94832
559           4.95867
559.1         4.94753
559.2         4.95558
559.3         4.99929
559.4         5.06629
559.5         5.10928
559.6         5.11636
559.7          5.1488
559.8         5.16843
559.9         5.18068
560           5.21281
560.1         5.26201
560.2         5.34609
560.3         5.36024
560.4         5.35783
560.5         5.35537
560.6         5.36965
560.7         5.32869
560.8         5.31688
560.9         5.36219
561           5.39688
561.1         5.43858
561.2         5.48615
561.3         5.45637
561.4         5.38869
561.5         5.33427
561.6         5.32216
561.7         5.34208
561.8         5.33689
561.9          5.3004
562           5.24634
562.1         5.21217
562.2         5.21287
562.3         5.14637
562.4         5.10007
562.5         5.05821
562.6           5.059
562.7         5.09231
562.8         5.12381
562.9          5.1386
563           5.15024
563.1         5.13465
563.2         5.13902
563.3         5.18514
563.4         5.25585
563.5         5.34831
563.6         5.46155
563.7         5.54958
563.8         5.57435
563.9          5.5691
564           5.54195
564.1         5.60194
564.2         5.64736
564.3         5.68684
564.4         5.71281
564.5          5.7483
564.6         5.81304
564.7         5.84818
564.8         5.88248
564.9         5.91205
565           5.90564
565.1          5.9085
565.2         5.89466
565.3         5.89576
565.4         5.90341
565.5         5.87958
565.6         5.83314
565.7         5.78661
565.8         5.72055
565.9         5.67622
566           5.64616
566.1         5.66669
566.2         5.68658
566.3         5.61853
566.4         5.60141
566.5         5.63208
566.6         5.57258
566.7         5.50222
566.8         5.44973
566.9         5.38123
567           5.38179
567.1         5.40522
567.2         5.42734
567.3         5.42387
567.4         5.36862
567.5          5.3112
567.6         5.26512
567.7         5.28349
567.8          5.3347
567.9         5.36215
568           5.36862
568.1         5.33616
568.2         5.30307
568.3         5.27666
568.4         5.24168
568.5         5.23333
568.6         5.24652
568.7         5.26404
568.8         5.27555
568.9         5.26042
569            5.2474
569.1         5.26984
569.2         5.29173
569.3         5.33438
569.4         5.35335
569.5         5.35373
569.6         5.37517
569.7         5.41709
569.8         5.42747
569.9         5.43221
570           5.43019
570.1         5.43753
570.2         5.45232
570.3         5.41129
570.4         5.38549
570.5         5.39229
570.6          5.4008
570.7         5.39073
570.8         5.35608
570.9         5.31791
571           5.28652
571.1         5.26726
571.2         5.26176
571.3          5.2506
571.4         5.22424
571.5         5.18748
571.6         5.17465
571.7         5.15289
571.8         5.14627
571.9         5.18947
572            5.2528
572.1         5.28412
572.2         5.26832
572.3         5.23045
572.4         5.20074
572.5         5.18984
572.6         5.18677
572.7         5.16825
572.8          5.1806
572.9          5.1726
573           5.10361
573.1         5.03048
573.2         4.96275
573.3         4.90957
573.4         4.87681
573.5         4.90385
573.6         4.93389
573.7         4.92223
573.8         4.91262
573.9         4.90187
574           4.91117
574.1         4.90146
574.2         4.89804
574.3         4.88888
574.4         4.88378
574.5         4.86311
574.6         4.85397
574.7         4.86332
574.8         4.88312
574.9         4.93615
575           4.97155
575.1         4.98062
575.2         4.95025
575.3         4.95419
575.4         4.97383
575.5         4.98315
575.6         4.98176
575.7         4.95459
575.8         4.92448
575.9         4.90121
576           4.90296
576.1         4.94033
576.2         4.98089
576.3         5.01999
576.4         5.03399
576.5          5.0287
576.6         5.02009
576.7         5.03221
576.8         5.05943
576.9         5.08916
577            5.1473
577.1         5.19794
577.2         5.22174
577.3         5.23307
577.4          5.2434
577.5         5.29827
577.6         5.37599
577.7         5.43517
577.8         5.44387
577.9         5.41916
578           5.40657
578.1         5.42335
578.2         5.44979
578.3         5.47254
578.4         5.48731
578.5         5.50283
578.6          5.4797
578.7          5.4138
578.8         5.35618
578.9         5.30063
579           5.28376
579.1         5.27072
579.2         5.23147
579.3         5.21163
579.4         5.21349
579.5          5.2151
579.6         5.19297
579.7         5.18176
579.8         5.16805
579.9         5.19769
580           5.22171
580.1         5.24732
580.2         5.28646
580.3         5.32062
580.4         5.35135
580.5         5.37655
580.6         5.34818
580.7         5.29774
580.8         5.25864
580.9         5.22952
581           5.20429
581.1         5.20265
581.2         5.20929
581.3         5.18475
581.4         5.14357
581.5         5.10088
581.6         5.08108
581.7          5.0862
581.8         5.11418
581.9         5.13221
582           5.11331
582.1         5.11686
582.2          5.1554
582.3         5.18894
582.4         5.22907
582.5         5.21845
582.6         5.18575
582.7         5.17799
582.8         5.18552
582.9         5.17865
583           5.19062
583.1         5.21176
583.2         5.21206
583.3         5.22948
583.4         5.28017
583.5         5.34796
583.6         5.40001
583.7         5.42055
583.8         5.42041
583.9         5.38229
584           5.38162
584.1         5.42679
584.2         5.46654
584.3         5.51349
584.4         5.54728
584.5         5.60653
584.6         5.64861
584.7         5.64937
584.8         5.62682
584.9         5.60914
585           5.61899
585.1         5.63783
585.2         5.63491
585.3         5.59583
585.4         5.56558
585.5         5.49612
585.6         5.42908
585.7         5.41156
585.8         5.37378
585.9         5.36555
586           5.36122
586.1         5.34059
586.2         5.33385
586.3         5.31683
586.4         5.31028
586.5           5.353
586.6         5.37235
586.7         5.39646
586.8         5.38891
586.9         5.34802
587            5.3198
587.1         5.32991
587.2         5.35828
587.3          5.3778
587.4         5.41245
587.5         5.47481
587.6         5.53616
587.7          5.5404
587.8         5.54043
587.9          5.5532
588           5.57654
588.1         5.58105
588.2         5.58969
588.3         5.60191
588.4         5.59626
588.5         5.60901
588.6         5.60593
588.7         5.59662
588.8         5.60843
588.9         5.61466
589           5.60473
589.1         5.58813
589.2          5.5423
589.3         5.50282
589.4         5.46549
589.5         5.44501
589.6         5.42794
589.7         5.41731
589.8         5.39948
589.9         5.35871
590           5.31846
590.1         5.28248
590.2         5.23504
590.3         5.23401
590.4         5.27836
590.5         5.34531
590.6         5.40882
590.7         5.41434
590.8         5.42752
590.9         5.45522
591           5.47937
591.1         5.48845
591.2         5.47527
591.3          5.4885
591.4         5.47744
591.5         5.48234
591.6         5.51038
591.7         5.53775
591.8         5.55471
591.9          5.5753
592           5.60939
592.1         5.65092
592.2         5.68769
592.3         5.73356
592.4         5.76186
592.5         5.80112
592.6         5.82033
592.7         5.83362
592.8         5.86299
592.9         5.89106
593           5.90744
593.1         5.88479
593.2          5.8099
593.3         5.68674
593.4         5.59576
593.5         5.55321
593.6         5.52816
593.7         5.53208
593.8          5.5299
593.9         5.53161
594           5.53998
594.1         5.55746
594.2         5.57474
594.3         5.59413
594.4         5.60844
594.5         5.64634
594.6         5.69172
594.7         5.72632
594.8         5.71489
594.9         5.66115
595           5.63623
595.1         5.61598
595.2         5.60461
595.3         5.59055
595.4         5.56229
595.5         5.53158
595.6         5.52952
595.7          5.5393
595.8         5.53982
595.9         5.52201
596           5.53331
596.1         5.56095
596.2         5.56971
596.3         5.56563
596.4         5.56731
596.5         5.55304
596.6         5.53191
596.7          5.4765
596.8         5.43458
596.9         5.40445
597              5.41
597.1         5.43924
597.2         5.44583
597.3         5.42462
597.4         5.37598
597.5         5.32973
597.6         5.28909
597.7         5.25521
597.8         5.22208
597.9         5.19467
598           5.19576
598.1         5.19428
598.2         5.17851
598.3         5.18928
598.4         5.21109
598.5         5.21973
598.6          5.2076
598.7         5.19604
598.8          5.1738
598.9         5.15823
599            5.1718
599.1         5.20004
599.2         5.20477
599.3         5.18126
599.4         5.11862
599.5         5.07611
599.6         5.03234
599.7         5.02901
599.8         5.03748
599.9         5.04039
600           5.04415
600.1         5.04907
600.2         5.03114
600.3         5.02854
600.4         5.05739
600.5         5.05077
600.6         5.06231
600.7         5.08905
600.8         5.12103
600.9         5.14222
601           5.15319
601.1         5.16352
601.2         5.15549
601.3         5.15649
601.4         5.18361
601.5         5.23274
601.6         5.26949
601.7         5.29252
601.8         5.32505
601.9         5.34583
602           5.35576
602.1         5.36086
602.2         5.37272
602.3           5.435
602.4         5.47348
602.5           5.524
602.6         5.55674
602.7         5.55484
602.8         5.54498
602.9         5.57013
603           5.63281
603.1         5.70076
603.2         5.74512
603.3         5.75487
603.4         5.78167
603.5         5.78292
603.6         5.78293
603.7          5.8084
603.8         5.86509
603.9         5.92182
604           5.96621
604.1         5.96324
604.2         5.93628
604.3         5.97477
604.4         6.01373
604.5         6.03225
604.6         6.03802
604.7         6.05432
604.8         6.08093
604.9         6.10016
605           6.11664
605.1         6.13305
605.2         6.13523
605.3         6.10629
605.4         6.05954
605.5         6.03455
605.6         6.00442
605.7         5.96349
605.8         5.95282
605.9          5.9717
606           5.96024
606.1         5.92712
606.2         5.90248
606.3         5.91553
606.4         5.94549
606.5         5.94082
606.6         5.96594
606.7         5.99078
606.8         5.99489
606.9         6.00426
607           5.99829
607.1         5.97533
607.2         5.98672
607.3         6.00831
607.4         6.01411
607.5         5.97492
607.6         5.96273
607.7         5.98123
607.8         5.97847
607.9         5.96609
608           5.96297
608.1         5.97972
608.2         5.98911
608.3          6.0134
608.4         6.03517
608.5         6.05596
608.6         6.01473
608.7         5.96299
608.8         5.93414
608.9         5.94249
609           5.92943
609.1         5.91978
609.2         5.90168
609.3         5.89266
609.4         5.89649
609.5         5.88458
609.6         5.81656
609.7         5.75478
609.8         5.73563
609.9         5.71734
610           5.71611
610.1          5.7412
610.2         5.75115
610.3         5.72745
610.4         5.69631
610.5         5.68504
610.6         5.70087
610.7         5.72841
610.8         5.76228
610.9         5.77674
611           5.76142
611.1         5.76185
611.2         5.77525
611.3         5.73151
611.4         5.68592
611.5         5.69803
611.6         5.72161
611.7         5.73809
611.8         5.75465
611.9         5.77412
612           5.80097
612.1         5.82811
612.2         5.87846
612.3         5.90219
612.4         5.91699
612.5         5.92192
612.6         5.94733
612.7         5.96402
612.8         5.97502
612.9         6.00085
613           6.02596
613.1         6.03166
613.2         6.03895
613.3          6.0477
613.4         6.04648
613.5         6.04812
613.6         6.06881
613.7         6.08276
613.8         6.10474
613.9         6.09285
614           6.03445
614.1         5.95569
614.2         5.93512
614.3         5.95398
614.4         6.01499
614.5         6.11391
614.6         6.16357
614.7         6.18665
614.8         6.20395
614.9         6.22644
615           6.24749
615.1          6.2574
615.2         6.27621
615.3         6.31236
615.4         6.37529
615.5         6.42887
615.6         6.46055
615.7         6.47254
615.8         6.48219
615.9         6.46178
616           6.44707
616.1         6.41586
616.2         6.37192
616.3         6.31753
616.4         6.29618
616.5         6.28309
616.6         6.26862
616.7         6.22399
616.8         6.17456
616.9         6.15117
617           6.10186
617.1         6.05085
617.2          6.0083
617.3         5.98615
617.4         5.94592
617.5         5.92254
617.6          5.9249
617.7         5.95439
617.8         5.96234
617.9         5.97967
618           6.02502
618.1         6.04699
618.2         6.07348
618.3         6.09551
618.4         6.12631
618.5         6.20671
618.6         6.34432
618.7         6.47541
618.8         6.61539
618.9         6.72524
619           6.80782
619.1         6.86357
619.2         6.88553
619.3         6.90857
619.4         6.90216
619.5         6.89032
619.6         6.85613
619.7         6.84684
619.8         6.82826
619.9         6.80742
620           6.85184
620.1         6.93814
620.2         6.98044
620.3         7.01163
620.4         7.05776
620.5         7.09335
620.6         7.11208
620.7         7.09704
620.8         7.06363
620.9          7.0741
621           7.09452
621.1         7.09425
621.2         7.06272
621.3         6.98611
621.4         6.95268
621.5         6.93942
621.6          6.9263
621.7         6.88732
621.8         6.86892
621.9         6.83686
622           6.78889
622.1         6.74313
622.2         6.71473
622.3         6.69113
622.4         6.67679
622.5         6.65547
622.6         6.66714
622.7         6.65329
622.8          6.6146
622.9         6.58056
623           6.58033
623.1         6.58852
623.2         6.60224
623.3         6.62357
623.4         6.63938
623.5         6.60418
623.6         6.55193
623.7         6.47113
623.8         6.43163
623.9         6.45039
624           6.41399
624.1         6.36382
624.2         6.31197
624.3         6.27608
624.4         6.26728
624.5         6.22513
624.6         6.19468
624.7         6.13673
624.8          6.1341
624.9         6.12627
625           6.11408
625.1          6.1153
625.2         6.13092
625.3         6.14904
625.4         6.16382
625.5         6.17583
625.6         6.16428
625.7         6.17372
625.8         6.15605
625.9         6.16475
626           6.16559
626.1         6.20263
626.2         6.23706
626.3         6.27959
626.4         6.30318
626.5         6.28169
626.6         6.23343
626.7          6.2042
626.8         6.22704
626.9         6.32464
627           6.41605
627.1         6.47273
627.2         6.50884
627.3         6.52576
627.4         6.52063
627.5         6.51746
627.6         6.51964
627.7         6.51762
627.8           6.523
627.9         6.48654
628           6.46898
628.1         6.47801
628.2         6.51585
628.3         6.52159
628.4         6.50307
628.5         6.49195
628.6         6.47826
628.7          6.4663
628.8         6.44926
628.9         6.43375
629           6.37137
629.1         6.35038
629.2         6.34579
629.3         6.33617
629.4         6.29262
629.5         6.25001
629.6         6.20613
629.7         6.15751
629.8         6.14662
629.9         6.17577
630           6.18855
630.1         6.19032
630.2         6.22146
630.3         6.25529
630.4         6.27737
630.5         6.26184
630.6         6.25895
630.7         6.25724
630.8         6.24951
630.9         6.23817
631           6.24804
631.1         6.28614
631.2         6.32688
631.3         6.34752
631.4         6.34334
631.5         6.34944
631.6         6.38606
631.7         6.43257
631.8         6.42896
631.9         6.40422
632           6.35138
632.1         6.31397
632.2         6.29135
632.3         6.27916
632.4         6.28409
632.5         6.27155
632.6           6.251
632.7         6.25074
632.8          6.2681
632.9         6.25968
633           6.22779
633.1         6.20703
633.2         6.20003
633.3         6.21619
633.4         6.24738
633.5         6.27277
633.6         6.26356
633.7         6.24384
633.8         6.21667
633.9         6.21534
634           6.26027
634.1         6.31184
634.2         6.34668
634.3         6.37047
634.4         6.36645
634.5         6.35866
634.6          6.3525
634.7         6.33636
634.8          6.3499
634.9         6.39532
635            6.4176
635.1         6.40573
635.2         6.41705
635.3         6.40486
635.4          6.3598
635.5         6.34085
635.6          6.3121
635.7         6.30885
635.8         6.32537
635.9          6.3459
636            6.3563
636.1         6.34373
636.2         6.32448
636.3          6.3116
636.4         6.29625
636.5         6.30899
636.6         6.33195
636.7         6.34794
636.8         6.37262
636.9          6.4198
637           6.46183
637.1         6.47271
637.2         6.47972
637.3         6.51838
637.4         6.60271
637.5         6.70193
637.6         6.73653
637.7          6.7233
637.8         6.66178
637.9         6.63527
638           6.64122
638.1         6.66196
638.2         6.69282
638.3         6.72617
638.4         6.75949
638.5         6.81263
638.6         6.86377
638.7         6.90201
638.8         6.88923
638.9         6.90356
639           6.94741
639.1         7.03697
639.2         7.07541
639.3         7.08819
639.4         7.09749
639.5         7.14872
639.6         7.17272
639.7         7.18839
639.8         7.15351
639.9         7.09395
640           7.05589
640.1         7.03118
640.2          6.9866
640.3         6.92988
640.4         6.89886
640.5         6.87363
640.6         6.83199
640.7         6.74897
640.8         6.73568
640.9         6.73318
641           6.75429
641.1         6.78304
641.2         6.82121
641.3         6.84475
641.4         6.84127
641.5         6.78375
641.6         6.75907
641.7         6.74525
641.8         6.75187
641.9         6.77797
642           6.80177
642.1          6.7974
642.2         6.78172
642.3         6.75427
642.4         6.75161
642.5         6.75629
642.6         6.72698
642.7         6.67961
642.8         6.64536
642.9          6.6507
643           6.66665
643.1         6.65484
643.2         6.63822
643.3          6.6324
643.4         6.64259
643.5         6.64439
643.6         6.63714
643.7         6.62443
643.8         6.62437
643.9         6.63819
644            6.6437
644.1         6.62986
644.2         6.63587
644.3         6.62626
644.4         6.61477
644.5         6.66221
644.6         6.72862
644.7         6.79115
644.8         6.81141
644.9         6.82744
645           6.84123
645.1         6.84033
645.2          6.8658
645.3          6.8835
645.4         6.93431
645.5         6.98896
645.6         6.99621
645.7         6.97186
645.8         6.92513
645.9         6.88388
646           6.90634
646.1         6.98329
646.2         7.07411
646.3         7.14215
646.4         7.19867
646.5         7.24341
646.6         7.24519
646.7         7.24824
646.8         7.25722
646.9         7.30984
647           7.36846
647.1         7.43412
647.2         7.42431
647.3         7.37959
647.4         7.31751
647.5         7.30762
647.6         7.30021
647.7         7.32676
647.8         7.33545
647.9          7.3144
648           7.27008
648.1         7.20828
648.2         7.15671
648.3         7.11648
648.4         7.11608
648.5         7.11427
648.6         7.07728
648.7         7.04616
648.8         7.03439
648.9         7.03079
649           7.07744
649.1         7.11701
649.2         7.14138
649.3         7.16144
649.4         7.14523
649.5         7.10469
649.6         7.07718
649.7         7.09996
649.8         7.15063
649.9         7.17223
650           7.14139
650.1          7.0571
650.2         6.97287
650.3         6.89377
650.4         6.85742
650.5         6.89177
650.6          6.9604
650.7         6.97601
650.8         6.96411
650.9         6.97211
651           6.99999
651.1         7.01396
651.2          7.0273
651.3         7.03369
651.4         7.06214
651.5         7.13302
651.6         7.22806
651.7         7.29908
651.8         7.37036
651.9         7.42056
652           7.43114
652.1         7.41747
652.2         7.35716
652.3         7.29784
652.4         7.22329
652.5         7.16748
652.6         7.15509
652.7         7.18687
652.8         7.20726
652.9         7.17178
653           7.11105
653.1         7.03122
653.2         6.98002
653.3         6.97582
653.4         7.00376
653.5         7.03677
653.6         7.04057
653.7         7.02835
653.8         7.01345
653.9         7.00457
654            7.0096
654.1         7.01624
654.2         7.04375
654.3         7.05598
654.4         7.06525
654.5         7.04653
654.6         7.00808
654.7         6.97793
654.8         6.97509
654.9         6.97037
655           6.97925
655.1         7.02919
655.2         7.06804
655.3         7.10315
655.4         7.15544
655.5           7.179
655.6         7.19562
655.7         7.21933
655.8         7.25322
655.9         7.27034
656           7.26866
656.1         7.25752
656.2         7.23473
656.3         7.22692
656.4         7.17905
656.5         7.16424
656.6         7.13384
656.7         7.09053
656.8         7.03301
656.9         7.00184
657            7.0207
657.1         7.07828
657.2         7.13578
657.3         7.18735
657.4         7.18532
657.5         7.13079
657.6         7.11629
657.7         7.15188
657.8         7.15825
657.9         7.13406
658           7.09684
658.1         7.04135
658.2         7.01865
658.3         7.01829
658.4         7.05219
658.5         7.04692
658.6         7.03253
658.7         7.01008
658.8         7.00774
658.9         6.98965
659           6.95301
659.1         6.94025
659.2         6.95812
659.3         6.99078
659.4         7.01281
659.5         7.01442
659.6         7.00455
659.7         6.95975
659.8         6.87816
659.9         6.80774
660           6.77629
660.1         6.79702
660.2         6.83404
660.3         6.82758
660.4         6.77553
660.5          6.7193
660.6         6.69536
660.7         6.65594
660.8         6.62718
660.9         6.58187
661           6.52161
661.1         6.47245
661.2         6.44183
661.3           6.409
661.4         6.40262
661.5         6.42094
661.6         6.42526
661.7          6.4357
661.8         6.47284
661.9         6.55237
662           6.62221
662.1          6.6567
662.2         6.67577
662.3         6.68468
662.4         6.67851
662.5         6.68561
662.6         6.68474
662.7         6.71044
662.8          6.7066
662.9         6.64764
663           6.58734
663.1         6.55869
663.2         6.54274
663.3         6.55763
663.4         6.59049
663.5         6.63831
663.6         6.64548
663.7         6.63359
663.8         6.62909
663.9         6.64568
664            6.6577
664.1         6.65305
664.2          6.6769
664.3         6.72793
664.4         6.79086
664.5         6.79138
664.6         6.79303
664.7         6.81618
664.8         6.81003
664.9         6.80802
665           6.83399
665.1         6.87135
665.2         6.89769
665.3          6.8806
665.4           6.847
665.5         6.82532
665.6         6.83554
665.7         6.85928
665.8         6.85467
665.9         6.87993
666           6.90692
666.1          6.9292
666.2         6.96212
666.3         6.98621
666.4          6.9945
666.5         6.97857
666.6         6.94793
666.7         6.96218
666.8         7.01449
666.9         7.04258
667           7.08936
667.1         7.11569
667.2          7.1594
667.3          7.1869
667.4         7.20917
667.5         7.17993
667.6          7.1618
667.7         7.13806
667.8         7.10558
667.9         7.09578
668           7.11701
668.1         7.11801
668.2         7.09919
668.3         7.11819
668.4         7.11092
668.5         7.09024
668.6         7.06361
668.7         7.05624
668.8         7.08229
668.9         7.12953
669           7.18957
669.1         7.23444
669.2         7.24576
669.3         7.25351
669.4         7.27417
669.5         7.30511
669.6         7.34704
669.7         7.37699
669.8         7.41022
669.9         7.41025
670           7.37331
670.1         7.32191
670.2         7.30407
670.3          7.3146
670.4          7.2875
670.5         7.22182
670.6         7.15656
670.7          7.0989
670.8         7.07057
670.9         7.10023
671           7.15379
671.1         7.17043
671.2         7.16602
671.3         7.16218
671.4         7.13326
671.5         7.10297
671.6         7.06391
671.7         7.07991
671.8         7.08449
671.9         7.10132
672           7.10773
672.1         7.09853
672.2         7.08552
672.3         7.05089
672.4         7.03218
672.5         7.03663
672.6         7.05027
672.7         7.07825
672.8         7.08124
672.9         7.06603
673           7.04994
673.1         7.04047
673.2         7.09356
673.3         7.19487
673.4          7.2681
673.5         7.31962
673.6         7.34682
673.7         7.35323
673.8         7.34803
673.9         7.37004
674           7.44293
674.1         7.52131
674.2         7.57122
674.3         7.59329
674.4          7.6104
674.5          7.6134
674.6         7.57004
674.7         7.56724
674.8         7.60276
674.9         7.61354
675            7.6321
675.1         7.64346
675.2         7.71036
675.3         7.78763
675.4         7.87589
675.5         7.94742
675.6         7.96572
675.7         7.98067
675.8         7.97643
675.9          7.9503
676           7.88506
676.1         7.83993
676.2         7.84101
676.3         7.86715
676.4         7.86146
676.5         7.86429
676.6         7.87198
676.7         7.89512
676.8         7.90096
676.9         7.91041
677           7.89827
677.1         7.85962
677.2         7.82317
677.3         7.83853
677.4         7.84335
677.5         7.84606
677.6         7.83507
677.7         7.82952
677.8         7.79226
677.9         7.77876
678           7.79029
678.1         7.79216
678.2           7.765
678.3         7.76266
678.4         7.73081
678.5         7.71656
678.6         7.73519
678.7         7.77262
678.8            7.82
678.9         7.87813
679           7.90846
679.1         7.93963
679.2         7.93272
679.3           7.901
679.4         7.88541
679.5         7.88576
679.6         7.92101
679.7         7.92979
679.8         7.89096
679.9         7.84492
680           7.81129
680.1         7.80245
680.2         7.83571
680.3         7.90068
680.4         7.95669
680.5         7.95638
680.6         7.94129
680.7         7.93644
680.8         7.96906
680.9         8.02444
681           8.07594
681.1         8.09071
681.2         8.10105
681.3         8.12928
681.4         8.13741
681.5         8.11184
681.6          8.0641
681.7         8.00645
681.8         7.95688
681.9          7.9575
682           7.98741
682.1         8.04159
682.2         8.09571
682.3          8.1413
682.4         8.18358
682.5         8.20672
682.6         8.24799
682.7         8.32534
682.8         8.37415
682.9         8.33381
683           8.30062
683.1         8.22636
683.2         8.11954
683.3         8.04344
683.4         7.99908
683.5         7.99611
683.6         7.96083
683.7         7.96389
683.8         7.96077
683.9         7.96673
684           7.95219
684.1         7.95311
684.2         7.94726
684.3         7.94279
684.4         8.00238
684.5         8.06309
684.6         8.12203
684.7         8.12472
684.8         8.07578
684.9         8.03874
685           8.02101
685.1         8.01505
685.2         8.06379
685.3         8.11232
685.4         8.08166
685.5         8.04812
685.6         8.02354
685.7         7.99177
685.8         7.94361
685.9         7.92137
686           7.90329
686.1         7.89975
686.2         7.85874
686.3         7.84841
686.4         7.79296
686.5         7.79529
686.6         7.84312
686.7         7.85779
686.8         7.87244
686.9         7.80011
687           7.75018
687.1         7.67919
687.2         7.63147
687.3         7.60507
687.4         7.57928
687.5         7.52805
687.6          7.5151
687.7         7.49576
687.8         7.48847
687.9         7.44516
688           7.41529
688.1         7.38369
688.2         7.37226
688.3         7.34212
688.4         7.33693
688.5         7.30379
688.6         7.32284
688.7         7.37104
688.8          7.4417
688.9         7.47573
689            7.4839
689.1         7.47668
689.2         7.44746
689.3         7.42636
689.4         7.48261
689.5         7.56978
689.6         7.63043
689.7         7.59466
689.8         7.52969
689.9         7.45569
690           7.38007
690.1         7.35759
690.2         7.31658
690.3         7.29094
690.4         7.25888
690.5         7.24709
690.6         7.19897
690.7         7.13647
690.8         7.10234
690.9         7.09794
691           7.12248
691.1         7.17094
691.2         7.21948
691.3          7.2251
691.4         7.18423
691.5         7.13642
691.6         7.12383
691.7         7.18848
691.8         7.33572
691.9          7.4912
692           7.65965
692.1         7.73972
692.2         7.77597
692.3         7.81192
692.4         7.88093
692.5          7.9917
692.6         8.02216
692.7         7.93609
692.8         7.80739
692.9         7.73799
693           7.77565
693.1         7.84929
693.2         7.85471
693.3         7.79447
693.4         7.70695
693.5         7.66404
693.6         7.65165
693.7         7.58211
693.8          7.5536
693.9         7.58418
694           7.60991
694.1         7.64955
694.2         7.62957
694.3          7.6322
694.4          7.6514
694.5         7.64308
694.6         7.65664
694.7         7.64975
694.8          7.6697
694.9         7.65835
695           7.55849
695.1         7.48507
695.2         7.46254
695.3         7.43629
695.4         7.33693
695.5         7.26858
695.6         7.23402
695.7         7.24172
695.8         7.27408
695.9         7.29138
696            7.3096
696.1         7.31395
696.2         7.30254
696.3         7.32271
696.4         7.31564
696.5         7.28706
696.6         7.29364
696.7         7.30389
696.8         7.30984
696.9         7.31285
697           7.28442
697.1         7.22462
697.2          7.1871
697.3         7.15264
697.4         7.18702
697.5         7.24431
697.6         7.28497
697.7         7.30878
697.8         7.26635
697.9         7.15869
698           7.11218
698.1         7.13326
698.2         7.19512
698.3         7.25704
698.4         7.30009
698.5         7.24175
698.6         7.20108
698.7          7.1768
698.8         7.17617
698.9         7.23565
699           7.30046
699.1         7.32696
699.2         7.32279
699.3         7.36557
699.4         7.40031
699.5          7.4351
699.6         7.47632
699.7             7.5
699.8          7.5228
699.9         7.53074
700           7.53801
700.1         7.59441
700.2         7.65089
700.3         7.63482
700.4         7.58684
700.5         7.60435
700.6         7.67726
700.7         7.73631
700.8         7.74152
700.9         7.72316
701            7.7144
701.1          7.7454
701.2           7.774
701.3         7.80809
701.4         7.85495
701.5         7.90393
701.6         7.88178
701.7         7.82215
701.8         7.79233
701.9         7.77911
702           7.80031
702.1         7.83728
702.2         7.92233
702.3         7.94294
702.4         7.94873
702.5         7.91306
702.6         7.83112
702.7         7.77953
702.8         7.73208
702.9         7.70946
703           7.68074
703.1         7.68167
703.2         7.66712
703.3         7.68026
703.4         7.68505
703.5          7.6952
703.6          7.7589
703.7         7.79456
703.8         7.83858
703.9         7.89741
704           8.01275
704.1         8.14145
704.2         8.20907
704.3         8.29955
704.4         8.37576
704.5         8.44436
704.6         8.46897
704.7         8.50694
704.8         8.56086
704.9         8.61459
705           8.63673
705.1         8.64761
705.2         8.62586
705.3         8.62594
705.4         8.61752
705.5         8.61762
705.6         8.60715
705.7         8.56056
705.8         8.55122
705.9         8.52387
706            8.5308
706.1          8.5932
706.2          8.6612
706.3         8.69647
706.4         8.68549
706.5         8.65286
706.6         8.60901
706.7          8.5699
706.8         8.59064
706.9         8.61019
707           8.64776
707.1         8.67687
707.2         8.65079
707.3         8.61991
707.4         8.61366
707.5         8.64063
707.6         8.65367
707.7         8.66979
707.8         8.67014
707.9         8.62514
708           8.58382
708.1          8.5767
708.2         8.58539
708.3         8.57389
708.4         8.55304
708.5         8.52316
708.6         8.49468
708.7         8.50792
708.8           8.524
708.9         8.50818
709           8.50254
709.1         8.48798
709.2         8.50922
709.3         8.51668
709.4         8.55422
709.5         8.58596
709.6         8.62785
709.7         8.68993
709.8         8.73734
709.9         8.86959
710           8.98197
710.1         9.06958
710.2         9.13499
710.3          9.1326
710.4         9.13661
710.5         9.07264
710.6         9.05744
710.7         9.09339
710.8         9.14472
710.9          9.1398
711           9.13856
711.1         9.15097
711.2         9.13977
711.3         9.19859
711.4         9.22694
711.5         9.23939
711.6         9.19332
711.7         9.13846
711.8         9.09173
711.9          9.1352
712           9.20866
712.1         9.23174
712.2         9.17497
712.3         9.17017
712.4         9.22807
712.5         9.31742
712.6         9.31051
712.7         9.25135
712.8         9.18254
712.9         9.10954
713            9.0921
713.1         9.11316
713.2         9.11009
713.3         9.13184
713.4         9.14791
713.5         9.09977
713.6         9.08222
713.7         9.06368
713.8         9.09464
713.9         9.07895
714           9.04689
714.1         9.01135
714.2         9.00659
714.3         9.01175
714.4         9.02892
714.5          9.0414
714.6         9.04804
714.7         8.96256
714.8         8.86307
714.9         8.80052
715           8.78288
715.1         8.80692
715.2         8.84745
715.3         8.84503
715.4          8.8001
715.5         8.74686
715.6          8.7095
715.7         8.73309
715.8         8.73589
715.9         8.69151
716           8.65543
716.1         8.60307
716.2         8.55964
716.3         8.51313
716.4          8.4951
716.5         8.50723
716.6         8.55126
716.7         8.60438
716.8         8.68637
716.9          8.7453
717           8.80342
717.1         8.84642
717.2         8.83522
717.3         8.80351
717.4         8.79871
717.5         8.82691
717.6         8.85986
717.7         8.91719
717.8         8.95363
717.9         8.96737
718           8.96128
718.1         8.88396
718.2         8.78311
718.3         8.73343
718.4          8.7122
718.5         8.69312
718.6         8.69627
718.7         8.71544
718.8         8.72236
718.9         8.71392
719           8.65764
719.1         8.60437
719.2         8.54027
719.3         8.47638
719.4         8.46476
719.5          8.4343
719.6         8.38875
719.7         8.35538
719.8         8.29768
719.9          8.2501
720           8.21453
720.1          8.2127
720.2         8.22108
720.3         8.22176
720.4         8.22954
720.5         8.25022
720.6         8.28067
720.7         8.29752
720.8         8.28007
720.9         8.24803
721           8.28234
721.1         8.35865
721.2         8.41741
721.3          8.4428
721.4         8.41852
721.5         8.38622
721.6         8.38363
721.7         8.40079
721.8         8.41282
721.9         8.41883
722           8.43914
722.1         8.46235
722.2         8.49652
722.3         8.53793
722.4         8.54822
722.5          8.5659
722.6         8.61331
722.7         8.66739
722.8         8.71827
722.9         8.73231
723           8.66147
723.1         8.61112
723.2          8.5903
723.3         8.57092
723.4         8.58936
723.5         8.60701
723.6         8.58562
723.7         8.59226
723.8         8.62807
723.9         8.62292
724           8.63393
724.1         8.65593
724.2         8.67605
724.3         8.67963
724.4         8.65312
724.5         8.64142
724.6         8.62669
724.7         8.60555
724.8         8.60217
724.9         8.56838
725             8.562
725.1         8.55123
725.2         8.53209
725.3         8.51516
725.4         8.49529
725.5         8.45778
725.6         8.45683
725.7         8.48978
725.8         8.51385
725.9         8.51303
726           8.47246
726.1         8.40688
726.2         8.37559
726.3         8.37429
726.4         8.35582
726.5         8.31773
726.6         8.33282
726.7         8.35611
726.8         8.35835
726.9         8.35843
727           8.39989
727.1         8.47954
727.2         8.53102
727.3         8.53476
727.4         8.54817
727.5         8.55394
727.6         8.57453
727.7         8.57175
727.8         8.58134
727.9         8.59504
728           8.64106
728.1         8.66595
728.2         8.64565
728.3         8.63776
728.4         8.63575
728.5         8.62826
728.6          8.6239
728.7         8.63835
728.8         8.58696
728.9         8.50733
729           8.46339
729.1         8.42267
729.2          8.4194
729.3         8.43182
729.4         8.44696
729.5         8.42269
729.6         8.40301
729.7         8.39432
729.8         8.39485
729.9         8.37582
730           8.33615
730.1         8.30951
730.2         8.26748
730.3         8.21908
730.4          8.1949
730.5         8.14389
730.6         8.06961
730.7          8.0366
730.8         8.03797
730.9         8.04454
731           8.01855
731.1         8.05212
731.2         8.11448
731.3          8.1571
731.4         8.21863
731.5         8.25168
731.6         8.24678
731.7         8.24763
731.8         8.25312
731.9          8.2619
732           8.26618
732.1         8.24923
732.2         8.24227
732.3         8.25155
732.4         8.28786
732.5         8.33402
732.6         8.32326
732.7         8.32105
732.8         8.33751
732.9         8.39085
733           8.45099
733.1         8.58142
733.2         8.68693
733.3         8.75334
733.4         8.89212
733.5          9.0058
733.6         9.10907
733.7         9.17951
733.8         9.23306
733.9         9.26999
734           9.22506
734.1         9.17883
734.2         9.16824
734.3         9.02619
734.4         8.91706
734.5         8.85313
734.6         8.80381
734.7         8.77699
734.8         8.73262
734.9         8.62614
735           8.52033
735.1          8.4496
735.2         8.36016
735.3           8.258
735.4         8.19123
735.5         8.16538
735.6         8.18887
735.7         8.15222
735.8         8.12753
735.9         8.11459
736            8.1074
736.1         8.09838
736.2         8.13531
736.3         8.14646
736.4         8.18863
736.5         8.22647
736.6         8.30323
736.7         8.35715
736.8         8.39742
736.9         8.43268
737           8.49248
737.1         8.55876
737.2         8.62611
737.3         8.64144
737.4         8.63071
737.5         8.65024
737.6         8.65084
737.7         8.64702
737.8         8.62936
737.9         8.64511
738           8.70163
738.1          8.7708
738.2         8.87204
738.3         8.99338
738.4         9.09127
738.5         9.13114
738.6         9.13516
738.7         9.18472
738.8         9.28769
738.9         9.38524
739           9.41035
739.1          9.3987
739.2         9.33991
739.3         9.28745
739.4         9.28615
739.5         9.25119
739.6          9.1894
739.7         9.19063
739.8         9.16045
739.9         9.16173
740           9.14884
740.1         9.15676
740.2          9.1884
740.3         9.21015
740.4         9.22301
740.5         9.24207
740.6         9.28818
740.7         9.30753
740.8         9.30393
740.9         9.24907
741           9.22443
741.1         9.25534
741.2         9.30696
741.3          9.3031
741.4         9.28347
741.5         9.27265
741.6         9.26964
741.7         9.24812
741.8         9.19755
741.9         9.16902
742           9.14905
742.1         9.12237
742.2         9.09813
742.3          9.1115
742.4         9.07657
742.5         9.07653
742.6         9.09298
742.7         9.11177
742.8         9.11598
742.9         9.10151
743           9.12484
743.1         9.11177
743.2         9.04014
743.3         8.97346
743.4         8.94774
743.5          8.9665
743.6          8.9564
743.7         8.95171
743.8         8.91449
743.9         8.86564
744            8.7948
744.1         8.75534
744.2         8.71204
744.3         8.72458
744.4         8.77103
744.5          8.7862
744.6         8.78481
744.7         8.76711
744.8          8.7591
744.9         8.77836
745           8.82496
745.1         8.87226
745.2         8.91877
745.3         8.93613
745.4         8.97182
745.5         9.04873
745.6         9.09765
745.7         9.13738
745.8         9.16076
745.9         9.17816
746           9.18744
746.1         9.17635
746.2         9.21049
746.3         9.22349
746.4         9.19726
746.5         9.16953
746.6         9.15071
746.7         9.12393
746.8         9.11624
746.9         9.12346
747           9.17445
747.1         9.22671
747.2         9.25255
747.3         9.29156
747.4         9.24704
747.5         9.18242
747.6         9.12014
747.7         9.09319
747.8         9.09198
747.9         9.08187
748           9.06941
748.1         9.03078
748.2         9.01521
748.3         8.96643
748.4         8.93238
748.5         8.94405
748.6         9.00569
748.7         9.04966
748.8         9.06441
748.9         9.03479
749           9.01502
749.1         9.04175
749.2         9.10564
749.3          9.0956
749.4         9.06927
749.5         9.04673
749.6          9.0169
749.7         9.00108
749.8          8.9952
749.9          8.9667
750           8.91884
750.1         8.84666
750.2         8.80244
750.3         8.79528
750.4         8.80721
750.5         8.83977
750.6         8.90495
750.7         8.90201
750.8           8.842
750.9         8.79931
751           8.77203
751.1         8.82773
751.2         8.88043
751.3         8.88862
751.4         8.90817
751.5         8.92759
751.6         8.97104
751.7         9.01941
751.8         9.08055
751.9         9.15307
752            9.2022
752.1         9.25098
752.2         9.24027
752.3         9.19402
752.4         9.10818
752.5         9.01094
752.6         8.93378
752.7         8.88098
752.8         8.84358
752.9         8.86965
753           8.90581
753.1         8.92376
753.2         8.89689
753.3         8.87187
753.4         8.87082
753.5         8.89007
753.6         8.94267
753.7         8.95231
753.8         8.99002
753.9         9.04344
754           9.10797
754.1          9.1818
754.2         9.26939
754.3         9.34196
754.4         9.40657
754.5         9.39932
754.6         9.38811
754.7         9.45921
754.8         9.59073
754.9         9.64289
755           9.70901
755.1         9.74581
755.2         9.76155
755.3         9.73705
755.4         9.70201
755.5          9.7584
755.6         9.82643
755.7         9.89076
755.8         9.86061
755.9         9.80905
756           9.80321
756.1         9.77777
756.2         9.78387
756.3         9.79781
756.4         9.79934
756.5         9.83134
756.6         9.84971
756.7         9.75777
756.8         9.67776
756.9         9.60156
757           9.57753
757.1         9.50417
757.2         9.42782
757.3         9.34987
757.4         9.25645
757.5         9.12866
757.6         8.99652
757.7         8.89246
757.8         8.83139
757.9         8.82442
758           8.79168
758.1         8.74476
758.2         8.74003
758.3          8.7512
758.4         8.76508
758.5         8.78638
758.6         8.83484
758.7         8.90512
758.8         8.98072
758.9         9.02725
759           9.09711
759.1         9.09495
759.2         9.08593
759.3         9.11821
759.4         9.17545
759.5         9.21721
759.6         9.23974
759.7         9.26437
759.8         9.31203
759.9         9.33104
760            9.3227
760.1         9.32183
760.2         9.32086
760.3         9.33934
760.4         9.32406
760.5         9.28251
760.6          9.2465
760.7         9.21867
760.8          9.2021
760.9         9.19913
761           9.18575
761.1         9.20618
761.2          9.2059
761.3         9.17685
761.4          9.1675
761.5          9.1726
761.6         9.18954
761.7         9.17085
761.8         9.16743
761.9         9.16334
762           9.17392
762.1         9.17601
762.2         9.17887
762.3          9.2183
762.4         9.24819
762.5         9.26004
762.6         9.25057
762.7         9.23619
762.8         9.18938
762.9         9.13822
763            9.1257
763.1         9.12525
763.2         9.12836
763.3         9.12783
763.4          9.1155
763.5         9.07846
763.6         9.05392
763.7         9.05163
763.8         9.05933
763.9         9.07088
764           9.07711
764.1          9.0681
764.2         9.05654
764.3         9.03343
764.4         8.99981
764.5         8.93952
764.6         8.94668
764.7         8.99085
764.8         9.04841
764.9         9.07721
765           9.05807
765.1          9.0161
765.2         8.97903
765.3         8.94914
765.4         8.96385
765.5         8.98776
765.6         8.95598
765.7         8.89361
765.8          8.8076
765.9         8.77112
766           8.73509
766.1         8.70873
766.2         8.69443
766.3         8.68767
766.4         8.67018
766.5         8.63263
766.6         8.62067
766.7         8.62828
766.8         8.63691
766.9         8.64118
767           8.65145
767.1          8.6284
767.2         8.56021
767.3         8.52705
767.4         8.55344
767.5         8.58202
767.6         8.61258
767.7         8.62575
767.8         8.58589
767.9         8.56825
768           8.58934
768.1         8.65357
768.2         8.75495
768.3         8.86597
768.4          8.9422
768.5         8.96695
768.6          9.0183
768.7         9.08453
768.8          9.1357
768.9           9.226
769           9.32401
769.1          9.4607
769.2         9.56723
769.3         9.66478
769.4         9.68741
769.5         9.70284
769.6         9.73671
769.7         9.84311
769.8         9.97514
769.9         10.0542
770            10.188
770.1         10.3151
770.2         10.4385
770.3         10.5126
770.4         10.6534
770.5         10.7115
770.6         10.7218
770.7         10.7618
770.8         10.8004
770.9         10.7533
771           10.6942
771.1         10.6122
771.2         10.5454
771.3         10.4786
771.4         10.4502
771.5         10.4193
771.6         10.4373
771.7         10.4083
771.8         10.3407
771.9         10.3312
772           10.3009
772.1          10.231
772.2         10.2039
772.3         10.1877
772.4         10.0955
772.5         10.0396
772.6         9.99741
772.7         9.92028
772.8         9.87774
772.9         9.89939
773           9.93553
773.1         9.92716
773.2         9.91619
773.3         9.88277
773.4         9.85214
773.5         9.84683
773.6         9.86946
773.7         9.87301
773.8         9.86576
773.9         9.81891
774           9.75201
774.1         9.70832
774.2         9.73339
774.3         9.75253
774.4         9.74583
774.5         9.76776
774.6         9.84299
774.7         9.93074
774.8          9.9442
774.9         9.95427
775           9.99954
775.1         10.0942
775.2         10.1759
775.3         10.2761
775.4         10.3503
775.5         10.4134
775.6         10.4937
775.7         10.5801
775.8         10.6675
775.9         10.7734
776           10.9115
776.1         11.0358
776.2         11.1955
776.3         11.3576
776.4         11.4067
776.5         11.4236
776.6         11.4439
776.7         11.3839
776.8         11.3513
776.9         11.3006
777           11.2774
777.1         11.2459
777.2         11.1792
777.3         11.1647
777.4         11.1826
777.5         11.1672
777.6         11.1576
777.7         11.2356
777.8         11.2707
777.9         11.2178
778           11.2046
778.1          11.146
778.2         11.1419
778.3         11.1878
778.4         11.2205
778.5         11.2393
778.6         11.3506
778.7         11.4364
778.8         11.5108
778.9         11.5567
779           11.5896
779.1         11.5142
779.2         11.4485
779.3         11.4555
779.4          11.517
779.5          11.526
779.6         11.4632
779.7         11.3733
779.8         11.3102
779.9         11.2473
780           11.1967
780.1         11.2341
780.2          11.297
780.3         11.3687
780.4         11.4175
780.5         11.2748
780.6         11.1057
780.7         10.9521
780.8         10.8855
780.9         10.8933
781           10.9119
781.1         10.8382
781.2         10.6829
781.3         10.5018
781.4         10.3907
781.5          10.311
781.6         10.2471
781.7         10.2181
781.8         10.2242
781.9         10.2172
782           10.1762
782.1         10.0981
782.2         10.0335
782.3         10.0233
782.4         10.0644
782.5          10.144
782.6         10.2419
782.7         10.3101
782.8         10.3886
782.9         10.5139
783           10.6097
783.1         10.6317
783.2         10.6184
783.3         10.5136
783.4         10.4554
783.5         10.4304
783.6          10.375
783.7         10.3089
783.8         10.2792
783.9         10.2643
784           10.2675
784.1         10.3056
784.2         10.3576
784.3         10.4035
784.4         10.4318
784.5         10.3849
784.6         10.3137
784.7         10.2065
784.8         10.1673
784.9         10.1833
785             10.15
785.1         10.1307
785.2         10.0482
785.3         9.97962
785.4         9.95089
785.5         9.95774
785.6         9.94636
785.7         9.89128
785.8         9.78428
785.9         9.76421
786            9.7804
786.1         9.79317
786.2         9.79538
786.3         9.74149
786.4         9.70455
786.5         9.69303
786.6         9.68626
786.7         9.70532
786.8         9.73885
786.9         9.73578
787            9.7779
787.1         9.81455
787.2         9.81517
787.3         9.79925
787.4         9.77303
787.5         9.77207
787.6         9.81522
787.7         9.87031
787.8          9.8899
787.9          9.9101
788           9.84566
788.1         9.78552
788.2         9.82569
788.3         9.89117
788.4         9.93433
788.5         9.99082
788.6         10.0853
788.7         10.1478
788.8         10.1796
788.9         10.1804
789           10.2364
789.1         10.2825
789.2         10.3284
789.3         10.3571
789.4         10.3717
789.5         10.4463
789.6         10.5188
789.7         10.5982
789.8           10.62
789.9         10.5521
790           10.4841
790.1         10.4574
790.2         10.5114
790.3         10.5867
790.4         10.6285
790.5         10.6422
790.6         10.6303
790.7         10.6752
790.8          10.695
790.9         10.7266
791           10.7125
791.1         10.6652
791.2         10.6053
791.3         10.5427
791.4         10.4889
791.5         10.4311
791.6         10.4524
791.7         10.4399
791.8          10.417
791.9         10.3649
792           10.2532
792.1         10.1188
792.2         10.0035
792.3         9.94925
792.4          9.9775
792.5         9.97021
792.6         9.95364
792.7         9.92464
792.8         9.94085
792.9         9.92603
793           9.89773
793.1         9.86713
793.2         9.84642
793.3         9.85955
793.4         9.87388
793.5         9.88214
793.6         9.89871
793.7         9.91419
793.8         9.94912
793.9         9.98044
794           9.96182
794.1         9.94887
794.2         9.95681
794.3         9.97085
794.4         9.97015
794.5         9.94424
794.6         9.94201
794.7         9.94514
794.8         9.95893
794.9         9.97083
795           9.97306
795.1         10.0287
795.2         10.1256
795.3         10.2542
795.4         10.3432
795.5         10.4329
795.6         10.4981
795.7         10.5016
795.8         10.4432
795.9         10.3999
796            10.427
796.1         10.4889
796.2         10.5826
796.3         10.6973
796.4         10.8205
796.5          10.964
796.6         10.9495
796.7         10.8769
796.8         10.7595
796.9         10.7208
797           10.7313
797.1         10.8432
797.2         10.9487
797.3         11.0479
797.4         11.2266
797.5         11.4133
797.6         11.4754
797.7         11.5397
797.8         11.5851
797.9         11.5438
798           11.4904
798.1         11.4668
798.2         11.4645
798.3         11.3538
798.4         11.2489
798.5         11.1617
798.6         11.0873
798.7         11.0251
798.8         10.9736
798.9         10.9652
799           10.8889
799.1         10.8357
799.2         10.7882
799.3         10.7535
799.4         10.7608
799.5         10.7333
799.6         10.6667
799.7         10.5828
799.8         10.4896
799.9         10.4189
800           10.3492
800.1         10.2863
800.2         10.2492
800.3         10.2305
800.4         10.2087
800.5         10.1825
800.6         10.1769
800.7         10.1689
800.8         10.1703
800.9         10.1682
801           10.1723
801.1         10.1786
801.2         10.2081
801.3         10.2673
801.4         10.3612
801.5         10.4335
801.6          10.475
801.7         10.5138
801.8         10.6126
801.9         10.7286
802           10.8459
802.1          10.878
802.2         10.9106
802.3         10.8923
802.4         10.8733
802.5         10.8985
802.6         10.9797
802.7         11.0163
802.8          11.063
802.9         11.0926
803           11.0747
803.1         10.9875
803.2          10.911
803.3           10.93
803.4         10.9413
803.5         10.9545
803.6         10.9709
803.7         10.9437
803.8         10.8608
803.9         10.7372
804           10.6944
804.1         10.7394
804.2          10.743
804.3          10.696
804.4         10.6707
804.5         10.6126
804.6         10.5218
804.7          10.483
804.8         10.5046
804.9          10.658
805           10.7587
805.1         10.7865
805.2         10.7964
805.3         10.7543
805.4         10.7064
805.5         10.7529
805.6         10.8664
805.7         10.9703
805.8          10.998
805.9         10.9718
806           10.9585
806.1           10.95
806.2         10.9731
806.3         11.0382
806.4         11.0766
806.5         11.0838
806.6         11.1365
806.7         11.2042
806.8         11.1772
806.9         11.1224
807           11.1312
807.1         11.1426
807.2         11.1387
807.3          11.082
807.4         11.0366
807.5         11.0483
807.6         11.0296
807.7          10.956
807.8         10.8772
807.9         10.8424
808           10.8065
808.1         10.7664
808.2          10.744
808.3         10.6899
808.4         10.6561
808.5         10.6255
808.6         10.5803
808.7         10.5214
808.8         10.4746
808.9         10.5263
809           10.5919
809.1         10.6032
809.2         10.6151
809.3         10.6204
809.4         10.6545
809.5         10.6825
809.6         10.6766
809.7         10.6086
809.8         10.5418
809.9         10.4807
810           10.4269
810.1         10.3585
810.2         10.3241
810.3         10.3252
810.4         10.4074
810.5         10.4982
810.6         10.6061
810.7           10.68
810.8         10.7093
810.9         10.7028
811           10.7206
811.1         10.8562
811.2         10.9908
811.3         11.0754
811.4         11.0707
811.5         11.1176
811.6         11.2205
811.7         11.3126
811.8         11.3273
811.9         11.3579
812           11.3722
812.1         11.3612
812.2         11.3274
812.3         11.2556
812.4          11.222
812.5         11.1708
812.6         11.0865
812.7         11.0031
812.8         10.9705
812.9         10.9522
813           10.9733
813.1         10.9868
813.2         11.0213
813.3         11.0068
813.4         10.9536
813.5         10.9487
813.6         10.9515
813.7         10.9302
813.8         10.8941
813.9         10.9133
814           10.9393
814.1          10.946
814.2         10.8991
814.3         10.8896
814.4         10.8746
814.5         10.8495
814.6         10.7695
814.7          10.696
814.8         10.6819
814.9         10.6751
815           10.6829
815.1         10.6499
815.2         10.5957
815.3         10.5387
815.4         10.5214
815.5         10.5929
815.6          10.644
815.7         10.6556
815.8         10.6475
815.9         10.5869
816           10.5609
816.1          10.563
816.2          10.583
816.3         10.6273
816.4         10.6622
816.5         10.6388
816.6         10.6303
816.7         10.6118
816.8         10.6396
816.9         10.6651
817           10.6756
817.1         10.7075
817.2         10.7163
817.3         10.6403
817.4         10.5895
817.5         10.5975
817.6         10.6303
817.7         10.6699
817.8         10.6693
817.9         10.6429
818           10.5904
818.1         10.5307
818.2         10.4977
818.3         10.4702
818.4          10.437
818.5         10.4105
818.6         10.5205
818.7         10.6156
818.8         10.6211
818.9         10.6797
819           10.7338
819.1         10.8326
819.2         10.9196
819.3         11.0853
819.4         11.1962
819.5         11.2382
819.6         11.2527
819.7         11.2395
819.8         11.2402
819.9         11.1753
820           11.1582
820.1         11.1223
820.2         11.0318
820.3         10.9041
820.4         10.8205
820.5          10.859
820.6         10.9557
820.7         11.0478
820.8         11.0653
820.9         11.0706
821            11.055
821.1         11.0374
821.2         11.0719
821.3         11.0449
821.4         11.0868
821.5         11.1451
821.6         11.2141
821.7         11.3009
821.8         11.3238
821.9         11.2468
822           11.1722
822.1         11.1761
822.2         11.2001
822.3         11.2371
822.4         11.2786
822.5         11.3134
822.6         11.3161
822.7         11.3044
822.8         11.3515
822.9         11.4486
823           11.5101
823.1         11.4698
823.2         11.3984
823.3         11.3314
823.4         11.2465
823.5         11.1984
823.6         11.1822
823.7         11.1523
823.8         11.1202
823.9         11.0972
824           11.0731
824.1         11.0392
824.2         11.0409
824.3         11.0115
824.4         10.9881
824.5         10.9718
824.6         10.9723
824.7         10.9828
824.8         11.0015
824.9          11.031
825           11.0774
825.1         11.1029
825.2         11.0706
825.3         10.9839
825.4         10.8888
825.5          10.831
825.6          10.796
825.7         10.7843
825.8         10.7262
825.9         10.6017
826           10.5327
826.1         10.4546
826.2         10.4718
826.3         10.4984
826.4         10.5607
826.5         10.5617
826.6         10.5348
826.7         10.4963
826.8          10.465
826.9          10.472
827           10.4479
827.1         10.4018
827.2         10.3723
827.3          10.307
827.4         10.2712
827.5          10.208
827.6         10.2106
827.7         10.2333
827.8         10.1699
827.9         10.1146
828           10.0624
828.1         10.0166
828.2         9.95345
828.3         9.95125
828.4          9.9929
828.5         10.0487
828.6         10.0694
828.7         10.0499
828.8         10.0221
828.9         10.0097
829           9.96376
829.1         9.94211
829.2         9.95211
829.3         9.91779
829.4         9.89739
829.5         9.91013
829.6         9.97945
829.7         10.0918
829.8         10.1984
829.9          10.279
830           10.3464
830.1         10.3913
830.2         10.4102
830.3         10.4403
830.4         10.5011
830.5          10.591
830.6         10.6705
830.7         10.7263
830.8         10.7778
830.9         10.8383
831           10.8277
831.1         10.7811
831.2         10.8279
831.3         10.9293
831.4         11.0728
831.5         11.1415
831.6         11.1655
831.7          11.179
831.8         11.1619
831.9         11.2196
832           11.3051
832.1         11.3858
832.2         11.4242
832.3         11.3898
832.4         11.3632
832.5         11.2903
832.6         11.1494
832.7         11.0868
832.8         11.0832
832.9         11.0926
833           11.0782
833.1         11.0124
833.2         11.0096
833.3         10.9893
833.4           10.95
833.5         10.8835
833.6         10.8085
833.7         10.7546
833.8         10.7383
833.9         10.7249
834            10.717
834.1          10.657
834.2         10.5855
834.3         10.4745
834.4         10.3963
834.5         10.3644
834.6         10.3662
834.7         10.4211
834.8         10.4595
834.9         10.4269
835           10.4047
835.1         10.4109
835.2         10.4766
835.3          10.591
835.4         10.6939
835.5         10.7942
835.6         10.8415
835.7         10.8607
835.8         10.8869
835.9         10.9046
836           10.9439
836.1         11.0117
836.2         11.0607
836.3         11.0864
836.4         11.0913
836.5          11.124
836.6         11.1648
836.7         11.2448
836.8         11.2975
836.9         11.3185
837           11.2833
837.1         11.2581
837.2         11.2911
837.3         11.3212
837.4         11.3205
837.5         11.3497
837.6         11.3894
837.7          11.404
837.8         11.3959
837.9         11.3768
838           11.4085
838.1          11.466
838.2         11.4561
838.3         11.4082
838.4         11.4019
838.5         11.3577
838.6         11.3474
838.7         11.3325
838.8         11.2823
838.9         11.2422
839           11.1408
839.1         10.9784
839.2         10.8421
839.3         10.8258
839.4         10.8591
839.5         10.8567
839.6         10.8488
839.7         10.8216
839.8         10.8142
839.9         10.8144
840           10.7744
840.1         10.7807
840.2         10.7925
840.3         10.8321
840.4          10.844
840.5         10.8494
840.6         10.8518
840.7         10.8882
840.8         10.9065
840.9         10.8882
841           10.8836
841.1         10.9282
841.2         11.0079
841.3         11.1171
841.4         11.2004
841.5         11.1906
841.6         11.1719
841.7         11.2019
841.8         11.2371
841.9         11.2424
842           11.2009
842.1         11.0675
842.2         10.9321
842.3         10.8851
842.4         10.8657
842.5         10.9051
842.6         10.9631
842.7         10.9941
842.8         10.9866
842.9         11.0509
843           11.0976
843.1         11.1081
843.2         11.1187
843.3         11.1519
843.4         11.2245
843.5         11.3352
843.6         11.4384
843.7         11.4119
843.8         11.3748
843.9         11.4184
844              11.5
844.1         11.6094
844.2         11.6544
844.3         11.6711
844.4         11.6795
844.5         11.6617
844.6         11.6441
844.7         11.6834
844.8         11.7222
844.9          11.763
845           11.7734
845.1          11.736
845.2         11.7247
845.3         11.7378
845.4         11.7885
845.5          11.839
845.6         11.8663
845.7         11.8159
845.8         11.8034
845.9         11.7753
846           11.7462
846.1         11.7189
846.2         11.7034
846.3         11.6984
846.4         11.6671
846.5         11.5704
846.6         11.5615
846.7         11.5405
846.8         11.5707
846.9          11.645
847           11.6304
847.1         11.5957
847.2         11.5058
847.3         11.3665
847.4         11.2762
847.5         11.2357
847.6         11.2498
847.7         11.2517
847.8         11.2932
847.9         11.3196
848           11.3432
848.1         11.4051
848.2         11.4359
848.3         11.4498
848.4         11.4678
848.5         11.5077
848.6         11.5472
848.7         11.5231
848.8         11.4691
848.9         11.4353
849           11.4238
849.1         11.4128
849.2         11.4242
849.3         11.4381
849.4         11.4477
849.5         11.4426
849.6         11.4258
849.7         11.4306
849.8         11.4496
849.9         11.4414
850           11.4577
850.1         11.4266
850.2         11.3798
850.3         11.2991
850.4          11.271
850.5         11.2431
850.6         11.2907
850.7         11.3387
850.8         11.3142
850.9          11.246
851           11.1819
851.1         11.1628
851.2         11.1694
851.3         11.1869
851.4         11.2378
851.5         11.3016
851.6         11.3051
851.7         11.2461
851.8         11.2475
851.9         11.2552
852           11.2719
852.1         11.3287
852.2          11.359
852.3         11.3992
852.4         11.4463
852.5           11.53
852.6          11.559
852.7         11.5897
852.8         11.6277
852.9         11.6634
853           11.6964
853.1           11.69
853.2         11.6524
853.3         11.6165
853.4         11.6185
853.5         11.6315
853.6         11.6686
853.7         11.6233
853.8         11.5635
853.9          11.482
854           11.4237
854.1         11.3868
854.2         11.3839
854.3          11.394
854.4         11.4103
854.5          11.341
854.6         11.2622
854.7         11.2239
854.8         11.1835
854.9         11.1659
855           11.1482
855.1         11.1463
855.2          11.189
855.3         11.2291
855.4         11.2639
855.5         11.3402
855.6         11.4848
855.7         11.6129
855.8         11.6645
855.9         11.6788
856           11.6296
856.1          11.574
856.2          11.537
856.3         11.4992
856.4          11.443
856.5         11.4306
856.6         11.4532
856.7         11.4592
856.8         11.4628
856.9         11.4648
857            11.507
857.1         11.5876
857.2         11.6437
857.3         11.6772
857.4         11.6662
857.5         11.6004
857.6         11.5226
857.7         11.5023
857.8         11.5114
857.9         11.5153
858           11.5549
858.1         11.6231
858.2         11.6725
858.3         11.6512
858.4         11.5806
858.5         11.5496
858.6         11.4863
858.7         11.4202
858.8          11.427
858.9         11.4323
859           11.4235
859.1         11.4109
859.2         11.3801
859.3         11.2889
859.4         11.2308
859.5         11.1449
859.6         11.0817
859.7         11.0697
859.8         11.0886
859.9         11.0819
860           11.0441
860.1         11.0288
860.2         11.0025
860.3         10.9628
860.4         10.9095
860.5         10.8811
860.6         10.8477
860.7         10.8372
860.8         10.8488
860.9         10.8544
861             10.86
861.1         10.8739
861.2         10.8742
861.3         10.9273
861.4         11.0119
861.5         11.0777
861.6          11.112
861.7         11.0969
861.8         11.1245
861.9         11.1587
862           11.1692
862.1         11.2256
862.2         11.3007
862.3         11.3558
862.4         11.3313
862.5         11.3133
862.6          11.271
862.7         11.1708
862.8         11.0879
862.9         10.9858
863           10.9404
863.1         10.9345
863.2         10.9393
863.3         10.9505
863.4         10.9612
863.5         10.9229
863.6         10.8356
863.7         10.7949
863.8          10.778
863.9         10.7738
864            10.787
864.1         10.8253
864.2         10.8713
864.3         10.9158
864.4         10.9658
864.5         10.9834
864.6         11.0365
864.7         11.0549
864.8         11.0268
864.9         11.0192
865           11.0642
865.1         11.0762
865.2         11.1111
865.3         11.1329
865.4         11.1569
865.5          11.183
865.6         11.1952
865.7         11.1808
865.8         11.1464
865.9          11.173
866           11.2653
866.1         11.3526
866.2         11.4251
866.3         11.4287
866.4         11.4325
866.5         11.4607
866.6          11.487
866.7         11.5341
866.8          11.574
866.9         11.6629
867           11.7386
867.1         11.8026
867.2         11.8462
867.3         11.9021
867.4         11.9673
867.5         12.0269
867.6         12.0479
867.7         12.0491
867.8         12.0452
867.9         12.0411
868           12.0662
868.1         12.0823
868.2         12.1047
868.3         12.1377
868.4         12.1496
868.5          12.115
868.6         12.0555
868.7          12.014
868.8         12.0394
868.9         12.0837
869           12.0571
869.1         11.9976
869.2         11.9334
869.3         11.8733
869.4         11.7915
869.5          11.768
869.6          11.783
869.7         11.8297
869.8         11.8323
869.9         11.8104
870           11.7584
870.1         11.7312
870.2         11.7052
870.3         11.7341
870.4         11.7713
870.5         11.7809
870.6         11.8412
870.7         11.8977
870.8         11.9383
870.9         11.9933
871           12.0618
871.1         12.1072
871.2         12.1162
871.3         12.0858
871.4         12.0111
871.5         12.0642
871.6         12.1732
871.7         12.3082
871.8         12.3605
871.9         12.3747
872           12.3571
872.1         12.3307
872.2         12.3476
872.3         12.4012
872.4         12.4164
872.5         12.3425
872.6         12.2315
872.7         12.1404
872.8         12.1243
872.9         12.2053
873           12.2374
873.1         12.1994
873.2         12.0971
873.3         12.0423
873.4         11.9931
873.5          11.978
873.6         11.9524
873.7         11.9981
873.8         12.0687
873.9          12.111
874           12.0855
874.1         12.0042
874.2         11.9189
874.3         11.8668
874.4         11.8264
874.5          11.838
874.6         11.8727
874.7         11.8767
874.8         11.8705
874.9         11.9141
875           12.0096
875.1         12.1278
875.2         12.1719
875.3         12.1164
875.4         12.0666
875.5         12.0449
875.6         12.0146
875.7         12.0881
875.8         12.1921
875.9         12.2045
876           12.1211
876.1         12.0473
876.2         12.0045
876.3         12.0783
876.4         12.1302
876.5          12.156
876.6         12.1277
876.7         12.0517
876.8         11.9643
876.9         11.8955
877           11.8694
877.1         11.8531
877.2         11.8302
877.3         11.8201
877.4         11.8164
877.5         11.7932
877.6         11.7677
877.7         11.7878
877.8         11.7963
877.9         11.8374
878           11.8505
878.1         11.8585
878.2         11.8349
878.3         11.8416
878.4         11.8527
878.5         11.8842
878.6         11.9835
878.7         12.0267
878.8         12.0242
878.9         12.0397
879            12.087
879.1         12.1146
879.2         12.1634
879.3         12.1913
879.4         12.2029
879.5         12.2038
879.6         12.1871
879.7         12.2317
879.8         12.2697
879.9         12.2859
880           12.3056
880.1         12.3335
880.2         12.3922
880.3         12.4497
880.4         12.4462
880.5         12.3923
880.6          12.353
880.7         12.3429
880.8         12.3576
880.9         12.3672
881           12.3789
881.1         12.3843
881.2         12.3729
881.3         12.4017
881.4          12.428
881.5         12.4248
881.6         12.3536
881.7         12.3206
881.8         12.3058
881.9         12.3164
882           12.3308
882.1         12.3312
882.2         12.3394
882.3         12.3995
882.4         12.4484
882.5         12.4546
882.6         12.4268
882.7         12.3877
882.8         12.3742
882.9         12.3693
883           12.4229
883.1         12.4554
883.2         12.4523
883.3         12.3875
883.4         12.3367
883.5         12.2898
883.6         12.2966
883.7         12.4158
883.8         12.4948
883.9          12.488
884           12.4751
884.1         12.4587
884.2         12.4715
884.3         12.5015
884.4         12.5885
884.5         12.7176
884.6         12.8575
884.7         12.9038
884.8         12.9217
884.9         12.8958
885           12.9333
885.1         13.0384
885.2         13.1227
885.3         13.3142
885.4         13.4409
885.5         13.5814
885.6         13.6505
885.7         13.6491
885.8         13.6003
885.9         13.5478
886           13.5727
886.1         13.6905
886.2         13.7089
886.3         13.6917
886.4         13.6242
886.5         13.5804
886.6         13.4731
886.7         13.3809
886.8         13.2922
886.9          13.212
887           13.1182
887.1         13.0038
887.2         12.9561
887.3         12.8868
887.4         12.7531
887.5         12.6981
887.6         12.6533
887.7         12.5502
887.8         12.3831
887.9         12.2194
888           12.1529
888.1          12.083
888.2         12.0441
888.3         11.9806
888.4         11.9818
888.5         11.9799
888.6         11.9615
888.7         11.8799
888.8         11.7837
888.9         11.7238
889           11.7167
889.1         11.7256
889.2         11.7618
889.3         11.7561
889.4         11.7625
889.5         11.7631
889.6         11.7966
889.7         11.8634
889.8         11.8798
889.9         11.8357
890           11.8238
890.1         11.8397
890.2         11.8368
890.3         11.8391
890.4         11.8637
890.5         11.9246
890.6         11.9633
890.7         12.0117
890.8         12.0503
890.9         12.0771
891           12.0853
891.1         12.1125
891.2         12.1348
891.3         12.0932
891.4         12.0352
891.5         12.0356
891.6         12.0747
891.7         12.1295
891.8         12.1151
891.9         12.0718
892           12.0918
892.1         12.1251
892.2         12.1905
892.3         12.2965
892.4         12.3997
892.5         12.5071
892.6         12.5791
892.7         12.5977
892.8         12.6133
892.9         12.6632
893           12.7498
893.1         12.7882
893.2         12.8252
893.3         12.8764
893.4         12.9552
893.5         13.0297
893.6         13.1178
893.7         13.1267
893.8          13.087
893.9         13.0468
894           13.0355
894.1          13.103
894.2          13.164
894.3          13.271
894.4         13.2715
894.5         13.2267
894.6         13.1672
894.7         13.1792
894.8         13.2244
894.9         13.2968
895           13.3503
895.1         13.3883
895.2         13.3145
895.3         13.2083
895.4          13.222
895.5         13.2984
895.6         13.3815
895.7         13.4139
895.8          13.407
895.9         13.3912
896           13.4012
896.1         13.4188
896.2         13.4658
896.3          13.493
896.4         13.4833
896.5         13.5158
896.6          13.569
896.7         13.5761
896.8         13.6221
896.9         13.6428
897           13.5953
897.1         13.5225
897.2         13.4202
897.3          13.364
897.4          13.283
897.5         13.1958
897.6         13.0804
897.7         12.9781
897.8         12.8984
897.9         12.8478
898           12.8437
898.1         12.8724
898.2         12.8514
898.3         12.8226
898.4         12.8101
898.5         12.7828
898.6         12.7636
898.7         12.7547
898.8         12.7355
898.9         12.6878
899           12.6763
899.1         12.6615
899.2         12.6602
899.3         12.6196
899.4         12.5584
899.5         12.5008
899.6         12.4907
899.7         12.4932
899.8         12.4652
899.9         12.4909
900           12.4652
900.1         12.4782
900.2         12.5487
900.3         12.6461
900.4         12.7032
900.5         12.7683
900.6         12.8244
900.7         12.8348
900.8         12.8445
900.9         12.8502
901           12.9148
901.1         12.9736
901.2         13.0278
901.3         13.0827
901.4          13.154
901.5         13.2616
901.6         13.3838
901.7         13.5194
901.8          13.632
901.9         13.6533
902           13.6422
902.1         13.5972
902.2         13.5973
902.3         13.5965
902.4         13.5378
902.5          13.513
902.6         13.5065
902.7         13.4132
902.8          13.354
902.9         13.2781
903           13.2308
903.1         13.2833
903.2         13.3363
903.3         13.3737
903.4         13.4022
903.5         13.3811
903.6         13.3352
903.7         13.2265
903.8         13.1318
903.9         13.0884
904           13.0092
904.1          12.933
904.2         12.9116
904.3         12.9332
904.4         12.9695
904.5         12.9795
904.6         12.9264
904.7         12.8922
904.8         12.8368
904.9         12.7803
905           12.7251
905.1         12.7214
905.2         12.7101
905.3         12.6552
905.4         12.6093
905.5         12.5479
905.6         12.4999
905.7         12.5009
905.8         12.5024
905.9         12.5094
906           12.5067
906.1         12.5125
906.2         12.4752
906.3         12.4538
906.4         12.4315
906.5         12.4392
906.6         12.4435
906.7          12.424
906.8          12.399
906.9         12.3698
907           12.3322
907.1         12.3398
907.2         12.3951
907.3         12.4149
907.4         12.4227
907.5         12.4297
907.6         12.4737
907.7         12.5092
907.8          12.538
907.9         12.5865
908           12.6372
908.1         12.7529
908.2         12.8559
908.3         12.8831
908.4         12.8586
908.5         12.8564
908.6         12.8845
908.7         12.9828
908.8         13.1141
908.9          13.202
909            13.159
909.1         13.0706
909.2         12.9968
909.3         12.9654
909.4         12.9424
909.5         12.9175
909.6         12.8906
909.7         12.7998
909.8         12.6618
909.9         12.5888
910           12.5726
910.1         12.5444
910.2         12.5149
910.3         12.5345
910.4         12.5652
910.5         12.5551
910.6         12.5094
910.7         12.4583
910.8         12.4203
910.9         12.3931
911           12.4096
911.1         12.4026
911.2         12.3797
911.3         12.3786
911.4         12.3314
911.5         12.2803
911.6         12.2537
911.7         12.2451
911.8         12.2491
911.9         12.2858
912           12.3205
912.1         12.3838
912.2         12.4357
912.3          12.429
912.4         12.4461
912.5         12.5334
912.6         12.6235
912.7         12.8367
912.8         13.1012
912.9         13.2645
913           13.3583
913.1          13.461
913.2         13.6037
913.3          13.761
913.4         13.7772
913.5         13.7234
913.6         13.6563
913.7         13.6187
913.8         13.6295
913.9          13.642
914           13.7145
914.1         13.7946
914.2         13.7657
914.3          13.735
914.4         13.7121
914.5         13.7029
914.6         13.7125
914.7         13.7927
914.8         13.8452
914.9         13.8002
915           13.7173
915.1         13.6579
915.2         13.6396
915.3         13.7401
915.4         13.8658
915.5         13.9836
915.6         14.0695
915.7         14.0527
915.8         14.0767
915.9         14.1214
916           14.2143
916.1         14.3366
916.2         14.4623
916.3         14.5616
916.4         14.5946
916.5         14.6045
916.6         14.6228
916.7         14.6479
916.8         14.6092
916.9         14.6051
917           14.6123
917.1         14.5809
917.2         14.5293
917.3           14.46
917.4          14.394
917.5         14.2669
917.6          14.171
917.7         14.1231
917.8         14.0782
917.9         14.0476
918           13.9889
918.1          13.913
918.2         13.8685
918.3         13.8363
918.4          13.804
918.5         13.7255
918.6         13.6927
918.7         13.7504
918.8         13.8172
918.9         13.8058
919           13.7541
919.1         13.6936
919.2         13.6584
919.3         13.6958
919.4         13.7756
919.5         13.8043
919.6         13.7202
919.7         13.5945
919.8          13.546
919.9         13.5447
920            13.562
920.1         13.6457
920.2         13.7556
920.3         13.8207
920.4         13.8846
920.5         13.8908
920.6         13.8838
920.7         13.8919
920.8         13.9214
920.9         13.9814
921           14.0189
921.1         14.0591
921.2         14.0352
921.3         14.0423
921.4         14.0489
921.5         14.0486
921.6         14.0424
921.7          14.018
921.8         14.0235
921.9         13.9617
922           13.9273
922.1         13.9181
922.2         13.8709
922.3         13.7767
922.4         13.6998
922.5          13.565
922.6         13.4557
922.7         13.3921
922.8         13.3468
922.9         13.3718
923           13.4293
923.1         13.4827
923.2         13.4793
923.3         13.4556
923.4         13.3498
923.5         13.2669
923.6         13.2353
923.7         13.2542
923.8         13.2986
923.9         13.3026
924            13.287
924.1         13.2067
924.2         13.2318
924.3         13.3408
924.4         13.4605
924.5         13.5299
924.6         13.6057
924.7         13.6758
924.8         13.6587
924.9          13.652
925           13.6891
925.1         13.6361
925.2         13.6218
925.3         13.5656
925.4         13.5066
925.5         13.4344
925.6         13.3729
925.7         13.3755
925.8         13.4009
925.9         13.4634
926           13.5232
926.1         13.6025
926.2         13.5911
926.3         13.5316
926.4         13.4742
926.5         13.4827
926.6         13.4579
926.7         13.4396
926.8         13.3673
926.9         13.3415
927           13.3531
927.1          13.389
927.2         13.4309
927.3         13.4663
927.4         13.4608
927.5         13.4387
927.6         13.4308
927.7         13.4529
927.8         13.4504
927.9         13.4233
928           13.4057
928.1         13.4063
928.2         13.4409
928.3           13.54
928.4         13.5783
928.5         13.5911
928.6         13.5941
928.7         13.5956
928.8          13.546
928.9         13.5229
929            13.507
929.1         13.5088
929.2         13.5133
929.3         13.5037
929.4         13.4975
929.5         13.5398
929.6         13.6145
929.7         13.6258
929.8            13.6
929.9         13.6267
930            13.709
930.1         13.7753
930.2         13.8034
930.3         13.8584
930.4         13.8912
930.5          13.941
930.6         13.9191
930.7         13.8505
930.8         13.7479
930.9         13.6212
931           13.4623
931.1          13.325
931.2         13.2289
931.3         13.1734
931.4          13.133
931.5         13.0799
931.6         13.0793
931.7         13.0567
931.8         13.0946
931.9         13.1206
932           13.1735
932.1         13.1857
932.2         13.2241
932.3         13.2486
932.4          13.267
932.5         13.2861
932.6         13.2948
932.7         13.2653
932.8         13.2933
932.9         13.3071
933           13.3152
933.1         13.3267
933.2          13.308
933.3         13.2579
933.4         13.1972
933.5         13.1882
933.6         13.2522
933.7          13.328
933.8         13.3795
933.9         13.4543
934           13.5672
934.1         13.6786
934.2         13.7141
934.3         13.7514
934.4         13.7875
934.5         13.8122
934.6         13.8104
934.7         13.7373
934.8         13.6134
934.9         13.5403
935           13.5225
935.1         13.5057
935.2         13.5577
935.3         13.5697
935.4         13.5438
935.5         13.5068
935.6         13.5355
935.7         13.5957
935.8         13.6321
935.9         13.6658
936           13.7388
936.1         13.8492
936.2         13.8959
936.3         13.8962
936.4          13.877
936.5         13.8782
936.6         13.8935
936.7         13.9362
936.8         13.9549
936.9         13.9455
937           13.9764
937.1         14.0398
937.2           14.11
937.3         14.1584
937.4         14.2434
937.5          14.322
937.6         14.3214
937.7         14.2259
937.8         14.1778
937.9         14.1847
938            14.195
938.1         14.1414
938.2         14.0968
938.3         14.0887
938.4         14.0727
938.5         14.0828
938.6          14.099
938.7         14.0611
938.8         14.0339
938.9         14.0577
939             14.07
939.1         14.0734
939.2         14.0439
939.3         13.9874
939.4         13.9179
939.5         13.8976
939.6         13.8997
939.7         13.9439
939.8         14.0076
939.9         14.0224
940           14.0096
940.1         14.0016
940.2         14.0178
940.3         14.0713
940.4         14.1867
940.5         14.3816
940.6         14.4818
940.7         14.4604
940.8         14.4172
940.9         14.4174
941           14.4321
941.1          14.558
941.2          14.693
941.3         14.7619
941.4         14.7731
941.5         14.7627
941.6         14.7984
941.7         14.8528
941.8         14.9242
941.9         14.9705
942           15.0118
942.1         15.0347
942.2         15.0036
942.3         14.9139
942.4          14.829
942.5         14.7317
942.6         14.5848
942.7         14.4566
942.8         14.3887
942.9         14.2807
943           14.1983
943.1         14.1841
943.2         14.1881
943.3         14.1196
943.4         14.0324
943.5         13.9583
943.6         13.8885
943.7         13.8743
943.8         13.8349
943.9          13.841
944           13.8467
944.1         13.8394
944.2         13.7966
944.3         13.6732
944.4         13.5926
944.5         13.5621
944.6         13.5653
944.7         13.5851
944.8         13.6299
944.9         13.6407
945            13.612
945.1         13.5861
945.2         13.5596
945.3         13.5752
945.4         13.5988
945.5          13.639
945.6          13.681
945.7          13.728
945.8         13.8146
945.9         13.9345
946           13.9796
946.1         14.0798
946.2          14.107
946.3         14.1202
946.4         14.1126
946.5         14.1223
946.6         14.1663
946.7         14.2155
946.8           14.32
946.9         14.4562
947           14.4844
947.1         14.4546
947.2         14.4685
947.3         14.4038
947.4         14.3678
947.5         14.4186
947.6         14.4563
947.7         14.4503
947.8         14.3827
947.9         14.4155
948           14.4868
948.1         14.4902
948.2         14.4256
948.3         14.3356
948.4         14.2311
948.5         14.0662
948.6         13.9343
948.7         13.8929
948.8         13.8812
948.9         13.9051
949           13.8934
949.1         13.8549
949.2         13.8299
949.3         13.8333
949.4         13.8274
949.5         13.8943
949.6         13.9655
949.7         13.9575
949.8         13.9678
949.9         13.9624
950           13.9902
950.1         14.0057
950.2         14.0278
950.3         14.0773
950.4         14.0959
950.5         14.1065
950.6         14.1148
950.7         14.1998
950.8         14.2754
950.9         14.3619
951           14.4096
951.1         14.4553
951.2         14.4579
951.3          14.442
951.4         14.4039
951.5         14.3566
951.6         14.3355
951.7         14.3282
951.8         14.3576
951.9         14.3775
952            14.428
952.1         14.4983
952.2         14.5766
952.3         14.6107
952.4         14.6544
952.5         14.5894
952.6         14.5539
952.7         14.6131
952.8         14.6794
952.9         14.7604
953           14.8075
953.1         14.7313
953.2         14.6766
953.3         14.6329
953.4         14.6276
953.5         14.6566
953.6         14.6484
953.7         14.5891
953.8         14.5319
953.9         14.4913
954           14.4259
954.1         14.4145
954.2         14.3478
954.3         14.2642
954.4         14.2528
954.5          14.198
954.6         14.1417
954.7         14.1133
954.8         14.1328
954.9         14.1501
955           14.1758
955.1         14.2263
955.2         14.2319
955.3         14.2465
955.4         14.1877
955.5         14.1749
955.6         14.1736
955.7         14.1446
955.8         14.0918
955.9         14.0319
956           14.0228
956.1         14.0682
956.2         14.1408
956.3         14.1687
956.4         14.2069
956.5         14.2028
956.6         14.2017
956.7         14.1862
956.8         14.1966
956.9         14.2596
957           14.2567
957.1         14.2414
957.2         14.2535
957.3         14.2356
957.4         14.2264
957.5         14.2512
957.6         14.2596
957.7         14.2517
957.8         14.2834
957.9         14.3458
958            14.433
958.1         14.5294
958.2         14.5793
958.3         14.5918
958.4         14.5613
958.5         14.5083
958.6         14.4882
958.7         14.4727
958.8          14.445
958.9         14.4369
959           14.4462
959.1         14.4935
959.2         14.5858
959.3         14.6557
959.4         14.6573
959.5          14.669
959.6         14.6253
959.7         14.5974
959.8         14.5322
959.9          14.504
960           14.4597
960.1         14.4197
960.2           14.42
960.3           14.46
960.4         14.4526
960.5         14.4136
960.6          14.389
960.7         14.3556
960.8          14.374
960.9         14.4392
961           14.5312
961.1         14.6186
961.2         14.6771
961.3         14.6336
961.4         14.5723
961.5           14.56
961.6         14.5497
961.7         14.5453
961.8         14.5488
961.9         14.5411
962           14.5184
962.1         14.5119
962.2         14.5367
962.3         14.5756
962.4         14.5946
962.5         14.5752
962.6         14.5445
962.7         14.4966
962.8         14.4647
962.9         14.4681
963           14.4417
963.1         14.4204
963.2          14.422
963.3         14.4097
963.4         14.3627
963.5         14.3015
963.6          14.291
963.7         14.3105
963.8         14.3156
963.9         14.3126
964           14.2893
964.1         14.2635
964.2         14.2167
964.3         14.1798
964.4         14.1258
964.5         14.0759
964.6         14.0261
964.7         13.9638
964.8         13.9536
964.9         13.9614
965           13.9358
965.1         13.9048
965.2         13.8939
965.3         13.9428
965.4         13.9829
965.5         14.0951
965.6         14.1912
965.7         14.2363
965.8         14.2565
965.9         14.2677
966           14.3143
966.1         14.3635
966.2         14.4074
966.3         14.4227
966.4         14.3624
966.5         14.3194
966.6         14.2798
966.7         14.2907
966.8           14.37
966.9         14.4282
967           14.4654
967.1         14.4782
967.2         14.4692
967.3         14.4045
967.4         14.3429
967.5         14.3397
967.6         14.3556
967.7         14.3771
967.8          14.388
967.9         14.4031
968           14.4352
968.1          14.427
968.2         14.4505
968.3         14.4858
968.4         14.5099
968.5         14.5411
968.6         14.5752
968.7         14.5961
968.8         14.5897
968.9         14.6656
969           14.8278
969.1         15.0553
969.2         15.2023
969.3         15.3668
969.4         15.4878
969.5         15.5255
969.6         15.5818
969.7         15.6429
969.8         15.7331
969.9         15.7784
970           15.7591
970.1         15.6662
970.2          15.555
970.3         15.4971
970.4         15.4747
970.5         15.5244
970.6         15.5193
970.7         15.4454
970.8         15.3305
970.9         15.1498
971           15.0327
971.1         14.9569
971.2         14.9597
971.3         15.0448
971.4         15.0674
971.5         15.0338
971.6         15.0105
971.7         15.0001
971.8         14.9276
971.9         14.8619
972           14.8598
972.1         14.9151
972.2         15.0469
972.3         15.1783
972.4         15.2912
972.5         15.3776
972.6         15.4375
972.7         15.5163
972.8          15.624
972.9         15.6762
973           15.7173
973.1         15.8092
973.2         15.9653
973.3         16.0879
973.4         16.0488
973.5         16.0124
973.6         16.0227
973.7         16.0731
973.8         16.1493
973.9         16.2235
974           16.2484
974.1         16.3103
974.2         16.3064
974.3         16.2856
974.4         16.2493
974.5         16.2306
974.6         16.1514
974.7         16.0929
974.8         16.0605
974.9         16.0662
975           16.0287
975.1         15.9813
975.2          15.928
975.3         15.9215
975.4         15.9149
975.5         15.9494
975.6         15.9483
975.7         15.8259
975.8         15.6979
975.9         15.6346
976           15.5645
976.1         15.4971
976.2         15.4495
976.3         15.4577
976.4          15.469
976.5          15.511
976.6         15.5229
976.7         15.4616
976.8         15.3992
976.9         15.2861
977           15.1679
977.1         15.0819
977.2         15.0326
977.3         14.9844
977.4         14.9778
977.5           15.02
977.6         15.0016
977.7         14.9907
977.8         14.9839
977.9              15
978           15.0066
978.1         15.0148
978.2         15.0979
978.3         15.2346
978.4         15.3991
978.5         15.5219
978.6         15.5291
978.7         15.4663
978.8         15.4247
978.9         15.3747
979           15.3782
979.1         15.3868
979.2         15.3505
979.3          15.325
979.4         15.2444
979.5         15.2202
979.6         15.2746
979.7         15.3231
979.8         15.3198
979.9         15.2524
980           15.2201
980.1         15.1924
980.2         15.1832
980.3         15.2064
980.4         15.2468
980.5         15.2873
980.6         15.3085
980.7         15.3296
980.8         15.3793
980.9         15.4443
981            15.598
981.1         15.6768
981.2         15.7279
981.3         15.7469
981.4         15.7685
981.5         15.8535
981.6         15.9794
981.7          16.126
981.8         16.2047
981.9         16.1226
982           16.1344
982.1         16.1051
982.2         16.1382
982.3         16.1401
982.4         16.1086
982.5         15.9975
982.6         16.0068
982.7         16.1252
982.8         16.2497
982.9         16.3062
983            16.367
983.1          16.358
983.2         16.2482
983.3          16.092
983.4         16.0069
983.5         16.0385
983.6         16.1139
983.7          16.151
983.8         16.1323
983.9         16.0342
984           15.8401
984.1         15.6863
984.2         15.6725
984.3         15.7577
984.4          15.715
984.5         15.6409
984.6         15.5169
984.7          15.433
984.8         15.4187
984.9         15.4864
985           15.4931
985.1         15.4689
985.2         15.4474
985.3         15.4071
985.4         15.3255
985.5         15.2923
985.6         15.2988
985.7         15.3016
985.8         15.2709
985.9         15.2831
986           15.2057
986.1         15.1877
986.2         15.2377
986.3          15.261
986.4         15.3823
986.5         15.4892
986.6         15.4922
986.7          15.446
986.8          15.408
986.9         15.4374
987           15.4413
987.1         15.4629
987.2          15.484
987.3         15.4576
987.4         15.3897
987.5         15.3571
987.6         15.3973
987.7         15.4419
987.8         15.4006
987.9         15.3413
988           15.2678
988.1         15.1932
988.2         15.1481
988.3         15.0987
988.4         15.0361
988.5         15.0043
988.6         15.0887
988.7           15.16
988.8         15.2057
988.9         15.2027
989           15.1952
989.1         15.1514
989.2         15.1113
989.3         15.1796
989.4          15.281
989.5         15.3308
989.6         15.3166
989.7          15.259
989.8         15.2061
989.9         15.2359
990           15.2547
990.1         15.1823
990.2          15.167
990.3         15.1742
990.4         15.1964
990.5         15.2082
990.6         15.1667
990.7         15.0395
990.8          14.939
990.9         14.8355
991           14.8064
991.1         14.8389
991.2         14.8345
991.3         14.8511
991.4         14.7957
991.5         14.6901
991.6          14.624
991.7         14.6197
991.8         14.6476
991.9         14.7038
992           14.7878
992.1         14.8345
992.2          14.854
992.3         14.8795
992.4         14.9038
992.5         14.9425
992.6         14.9548
992.7         14.9565
992.8         14.8996
992.9         14.8667
993           14.8799
993.1         14.8722
993.2         14.8575
993.3         14.8665
993.4         14.8319
993.5         14.7699
993.6         14.6993
993.7         14.6219
993.8         14.5559
993.9          14.551
994           14.5723
994.1         14.5927
994.2         14.6389
994.3         14.7132
994.4         14.7915
994.5         14.8778
994.6         14.9457
994.7         15.0745
994.8          15.201
994.9         15.2668
995           15.2989
995.1         15.3295
995.2         15.3049
995.3          15.249
995.4         15.2466
995.5         15.3532
995.6         15.3873
995.7         15.4421
995.8         15.4798
995.9         15.3845
996           15.3008
996.1         15.3484
996.2         15.3268
996.3         15.2237
996.4         14.9972
996.5         14.8738
996.6         14.8223
996.7         14.8671
996.8         14.9383
996.9         15.0232
997           15.0123
997.1         15.0298
997.2         15.1016
997.3         15.1379
997.4         15.1677
997.5         15.1743
997.6         15.2215
997.7         15.2448
997.8         15.2793
997.9         15.3558
998           15.4094
998.1         15.3807
998.2         15.3744
998.3         15.4193
998.4         15.4024
998.5         15.3812
998.6         15.3554
998.7         15.4109
998.8         15.4963
998.9         15.5251
999           15.5031
999.1         15.4095
999.2         15.3735
999.3         15.3317
999.4         15.3533
999.5         15.4916
999.6         15.6084
999.7         15.6767
999.8         15.6636
999.9         15.6149
1000          15.5771
1000.1        15.5945
1000.2        15.6087
1000.3        15.5217
1000.4        15.4197
1000.5        15.3245
1000.6        15.2465
1000.7        15.2565
1000.8        15.3517
1000.9        15.4041
1001          15.3617
1001.1        15.2912
1001.2        15.1542
1001.3        15.1118
1001.4        15.1583
1001.5        15.2328
1001.6        15.2533
1001.7        15.2875
1001.8        15.3024
1001.9        15.1947
1002           15.072
1002.1        14.9968
1002.2        14.9423
1002.3        14.9331
1002.4        14.8924
1002.5        14.8246
1002.6        14.7797
1002.7        14.7641
1002.8        14.7818
1002.9        14.7796
1003          14.7792
1003.1        14.7785
1003.2        14.7741
1003.3        14.7476
1003.4        14.7875
1003.5        14.8555
1003.6        14.9147
1003.7         14.937
1003.8        14.9769
1003.9        15.0413
1004          15.0183
1004.1        15.0272
1004.2         15.034
1004.3        14.9755
1004.4        14.9044
1004.5        14.8865
1004.6        14.9048
1004.7        14.9259
1004.8        15.0078
1004.9        15.0835
1005          15.1146
1005.1        15.1357
1005.2        15.1226
1005.3        15.1322
1005.4        15.1404
1005.5        15.0963
1005.6        15.0042
1005.7        14.9081
1005.8        14.8898
1005.9          14.89
1006          14.8954
1006.1        14.9438
1006.2        14.9777
1006.3         14.974
1006.4        14.8921
1006.5        14.8354
1006.6         14.827
1006.7        14.8931
1006.8        14.9932
1006.9        15.0372
1007           15.043
1007.1        14.9987
1007.2        14.9704
1007.3        14.9544
1007.4        14.9232
1007.5        14.9147
1007.6        14.9157
1007.7        14.9267
1007.8        14.9098
1007.9         14.915
1008          14.9642
1008.1        15.0122
1008.2         15.034
1008.3        15.1028
1008.4        15.1241
1008.5        15.1608
1008.6        15.2036
1008.7        15.3115
1008.8        15.4339
1008.9        15.4657
1009          15.4533
1009.1        15.4224
1009.2        15.4243
1009.3        15.4358
1009.4        15.3393
1009.5        15.1926
1009.6        15.1396
1009.7        15.1251
1009.8        15.0582
1009.9         14.994
1010          14.9773
1010.1        15.0312
1010.2        15.1056
1010.3        15.2207
1010.4        15.2637
1010.5        15.3302
1010.6        15.3618
1010.7        15.4236
1010.8        15.4785
1010.9        15.5908
1011          15.6771
1011.1        15.7295
1011.2        15.7844
1011.3        15.8725
1011.4        15.9202
1011.5        15.9205
1011.6        15.9197
1011.7        15.8895
1011.8         15.908
1011.9        15.9143
1012          15.8806
1012.1        15.8197
1012.2        15.8034
1012.3        15.8517
1012.4        15.8715
1012.5        15.8751
1012.6        15.9499
1012.7        16.0975
1012.8        16.1837
1012.9        16.1954
1013           16.184
1013.1        16.1622
1013.2        16.1653
1013.3        16.2057
1013.4        16.2069
1013.5        16.1665
1013.6        16.0935
1013.7        15.9924
1013.8        15.9395
1013.9        15.8463
1014          15.6538
1014.1        15.5297
1014.2        15.4258
1014.3        15.2749
1014.4         15.156
1014.5        15.0607
1014.6        14.9256
1014.7        14.8106
1014.8        14.7338
1014.9        14.6736
1015           14.628
1015.1        14.5846
1015.2        14.5824
1015.3        14.5801
1015.4        14.5504
1015.5        14.5324
1015.6        14.4667
1015.7         14.452
1015.8        14.5174
1015.9        14.6334
1016          14.6848
1016.1        14.7141
1016.2        14.7914
1016.3        14.8832
1016.4        14.9267
1016.5        14.9869
1016.6        14.9831
1016.7        14.9948
1016.8        15.0857
1016.9        15.1668
1017          15.2115
1017.1        15.3107
1017.2         15.487
1017.3        15.6385
1017.4        15.7779
1017.5        15.8369
1017.6        15.8767
1017.7         15.915
1017.8        15.9523
1017.9        16.1291
1018          16.2751
1018.1        16.3757
1018.2        16.4508
1018.3        16.4429
1018.4        16.4529
1018.5        16.4794
1018.6        16.6078
1018.7        16.6801
1018.8        16.6471
1018.9        16.5723
1019          16.5367
1019.1        16.5223
1019.2        16.5145
1019.3        16.5147
1019.4        16.5823
1019.5        16.6601
1019.6         16.655
1019.7        16.6485
1019.8        16.6244
1019.9        16.6046
1020          16.5654
1020.1        16.5247
1020.2        16.4268
1020.3        16.3467
1020.4        16.3025
1020.5        16.2102
1020.6        16.1266
1020.7        16.0532
1020.8        16.0561
1020.9        16.0987
1021          16.1424
1021.1        16.1709
1021.2        16.2209
1021.3        16.2103
1021.4        16.2223
1021.5        16.2061
1021.6        16.0937
1021.7        15.9361
1021.8         15.855
1021.9        15.8124
1022          15.8028
1022.1        15.8309
1022.2        15.8714
1022.3        15.8983
1022.4        15.8901
1022.5        15.8617
1022.6        15.8462
1022.7        15.8786
1022.8        15.8922
1022.9        15.9334
1023          15.8883
1023.1        15.8276
1023.2        15.7634
1023.3        15.7498
1023.4        15.7773
1023.5        15.8383
1023.6        15.9034
1023.7        15.9414
1023.8        15.9506
1023.9        16.0153
1024          16.0714
1024.1        16.1188
1024.2        16.1216
1024.3        16.0735
1024.4        16.0351
1024.5        16.0671
1024.6        16.1545
1024.7        16.2085
1024.8        16.2725
1024.9        16.3905
1025          16.4875
1025.1        16.6391
1025.2        16.7373
1025.3        16.7647
1025.4        16.7683
1025.5        16.7818
1025.6        16.8515
1025.7         16.917
1025.8         16.936
1025.9        16.9284
1026          16.8644
1026.1        16.8307
1026.2        16.8262
1026.3        16.7476
1026.4        16.7152
1026.5        16.7444
1026.6        16.7655
1026.7        16.7724
1026.8        16.6791
1026.9        16.5653
1027           16.434
1027.1        16.3412
1027.2        16.2247
1027.3        16.1834
1027.4        16.1567
1027.5        16.0882
1027.6        15.9879
1027.7        15.9303
1027.8        15.9715
1027.9        16.1255
1028          16.2775
1028.1        16.3262
1028.2        16.3281
1028.3        16.4053
1028.4        16.5704
1028.5        16.7308
1028.6         16.901
1028.7        17.0301
1028.8        17.0895
1028.9        17.0739
1029          17.0528
1029.1        16.9485
1029.2         16.947
1029.3        16.9943
1029.4        17.0355
1029.5        16.9935
1029.6        16.9679
1029.7        16.8662
1029.8        16.7476
1029.9        16.6433
1030          16.6973
1030.1        16.7876
1030.2        16.7664
1030.3        16.6388
1030.4         16.555
1030.5        16.5883
1030.6        16.7305
1030.7        16.8188
1030.8        16.8343
1030.9        16.8707
1031          16.8422
1031.1        16.8693
1031.2          16.95
1031.3        17.0642
1031.4        17.1987
1031.5        17.2066
1031.6        17.1503
1031.7        17.1259
1031.8        17.0896
1031.9         17.147
1032          17.2671
1032.1        17.3575
1032.2        17.4873
1032.3        17.5303
1032.4        17.6059
1032.5        17.6777
1032.6        17.7224
1032.7         17.814
1032.8        17.8378
1032.9        17.7881
1033          17.6712
1033.1         17.649
1033.2        17.6171
1033.3        17.6954
1033.4        17.8261
1033.5        17.9075
1033.6        17.9063
1033.7        17.8336
1033.8        17.7933
1033.9        17.7465
1034          17.7442
1034.1        17.7327
1034.2        17.6805
1034.3        17.6875
1034.4        17.6499
1034.5        17.5711
1034.6        17.5186
1034.7        17.4337
1034.8        17.3119
1034.9        17.2339
1035          17.2224
1035.1        17.2994
1035.2        17.4242
1035.3        17.4897
1035.4        17.4773
1035.5        17.4781
1035.6        17.4758
1035.7        17.5298
1035.8        17.6377
1035.9        17.7356
1036          17.7852
1036.1        17.7696
1036.2        17.7453
1036.3         17.693
1036.4        17.6199
1036.5        17.5169
1036.6         17.376
1036.7        17.2274
1036.8        17.0598
1036.9        16.9633
1037          16.8737
1037.1        16.8268
1037.2        16.8098
1037.3        16.8092
1037.4         16.822
1037.5        16.8858
1037.6        16.9592
1037.7        17.0035
1037.8        16.9731
1037.9         16.868
1038          16.7514
1038.1        16.7081
1038.2        16.6762
1038.3        16.6682
1038.4        16.5996
1038.5        16.4778
1038.6        16.3763
1038.7        16.3022
1038.8        16.2932
1038.9        16.3508
1039          16.4313
1039.1        16.4317
1039.2        16.4707
1039.3        16.4562
1039.4        16.4082
1039.5        16.3461
1039.6        16.3077
1039.7        16.2819
1039.8        16.2714
1039.9        16.2781
1040          16.2582
1040.1        16.2238
1040.2        16.2751
1040.3         16.299
1040.4        16.3078
1040.5        16.3079
1040.6        16.3884
1040.7        16.4446
1040.8        16.4858
1040.9        16.5102
1041          16.5139
1041.1        16.4378
1041.2        16.4298
1041.3         16.409
1041.4        16.3872
1041.5        16.4043
1041.6        16.3282
1041.7        16.1335
1041.8        16.0425
1041.9        16.0903
1042           16.159
1042.1        16.0884
1042.2        15.9389
1042.3        15.8947
1042.4        15.8567
1042.5        15.8234
1042.6         15.864
1042.7        15.9232
1042.8        15.9554
1042.9        15.8499
1043          15.6772
1043.1        15.5419
1043.2        15.5112
1043.3        15.5775
1043.4        15.7451
1043.5        15.8498
1043.6        15.9172
1043.7        16.0492
1043.8        16.1187
1043.9        16.1912
1044          16.3579
1044.1        16.5208
1044.2        16.7138
1044.3        16.8695
1044.4        16.9903
1044.5        17.1267
1044.6        17.3122
1044.7        17.4355
1044.8        17.5169
1044.9          17.56
1045          17.6055
1045.1        17.7209
1045.2        17.9381
1045.3        18.2439
1045.4        18.4669
1045.5        18.5511
1045.6        18.6369
1045.7        18.7273
1045.8        18.8478
1045.9        18.8771
1046          18.9244
1046.1        18.8801
1046.2        18.7393
1046.3        18.6251
1046.4        18.5456
1046.5        18.4595
1046.6        18.4388
1046.7        18.3848
1046.8        18.4227
1046.9         18.466
1047          18.4487
1047.1        18.3664
1047.2        18.2939
1047.3        18.2476
1047.4         18.219
1047.5        18.2455
1047.6        18.1235
1047.7        17.9191
1047.8        17.7006
1047.9        17.5759
1048           17.479
1048.1        17.2959
1048.2        17.2447
1048.3        17.2742
1048.4         17.295
1048.5        17.3157
1048.6         17.252
1048.7         17.198
1048.8        17.1902
1048.9        17.2366
1049          17.3162
1049.1        17.3947
1049.2        17.4117
1049.3        17.3438
1049.4          17.23
1049.5        17.0996
1049.6         17.018
1049.7         16.928
1049.8        16.8941
1049.9        16.8826
1050          16.8852
1050.1        16.8383
1050.2         16.766
1050.3        16.7446
1050.4        16.7513
1050.5        16.7683
1050.6        16.7151
1050.7        16.6932
1050.8        16.6619
1050.9        16.6508
1051          16.6809
1051.1        16.6695
1051.2        16.6342
1051.3        16.5112
1051.4        16.4077
1051.5        16.3279
1051.6        16.2203
1051.7        16.1457
1051.8        16.0664
1051.9        16.0214
1052          15.9582
1052.1        15.9493
1052.2        15.9339
1052.3        15.9679
1052.4         16.037
1052.5        16.0561
1052.6        16.0346
1052.7        16.0194
1052.8        15.9979
1052.9        16.0127
1053          16.0177
1053.1        16.0109
1053.2        16.0095
1053.3        15.9569
1053.4        15.8478
1053.5        15.7794
1053.6        15.7938
1053.7        15.8399
1053.8        15.8912
1053.9         15.918
1054           15.912
1054.1        15.9072
1054.2        15.9661
1054.3        16.1017
1054.4        16.2601
1054.5        16.3882
1054.6        16.4289
1054.7        16.3678
1054.8        16.4072
1054.9        16.4273
1055          16.5111
1055.1        16.5715
1055.2        16.6731
1055.3        16.7067
1055.4        16.6891
1055.5        16.7052
1055.6        16.7555
1055.7        16.7986
1055.8        16.8519
1055.9        16.8961
1056           16.986
1056.1        17.0294
1056.2        17.0422
1056.3        17.0355
1056.4        17.0493
1056.5         17.064
1056.6        17.0218
1056.7        17.0163
1056.8        17.0221
1056.9        17.0624
1057          17.0807
1057.1        17.0864
1057.2        17.0854
1057.3        17.0908
1057.4        17.1066
1057.5        17.1609
1057.6        17.2193
1057.7        17.2252
1057.8        17.1924
1057.9        17.2304
1058          17.3716
1058.1        17.5655
1058.2        17.7135
1058.3        17.7889
1058.4        17.8776
1058.5        17.9938
1058.6        18.0985
1058.7         18.243
1058.8        18.3396
1058.9        18.4168
1059          18.5065
1059.1        18.4889
1059.2        18.3806
1059.3        18.3169
1059.4        18.3083
1059.5        18.3377
1059.6        18.4154
1059.7        18.5247
1059.8        18.5581
1059.9        18.4566
1060          18.2895
1060.1        18.1424
1060.2        18.0469
1060.3        18.0527
1060.4        18.1768
1060.5        18.3227
1060.6        18.3537
1060.7        18.4152
1060.8        18.4651
1060.9        18.4153
1061           18.389
1061.1        18.2918
1061.2        18.1524
1061.3        18.0829
1061.4        18.0909
1061.5         18.135
1061.6        18.0897
1061.7        18.0095
1061.8        17.9478
1061.9        17.9283
1062          17.9137
1062.1        17.8603
1062.2        17.8282
1062.3        17.8289
1062.4        17.8003
1062.5        17.7187
1062.6        17.6842
1062.7        17.6874
1062.8        17.7168
1062.9        17.7608
1063          17.7625
1063.1        17.6575
1063.2        17.5203
1063.3        17.4462
1063.4        17.4596
1063.5        17.5374
1063.6        17.5964
1063.7        17.6107
1063.8        17.5743
1063.9        17.5586
1064          17.4744
1064.1          17.41
1064.2        17.3911
1064.3        17.4237
1064.4        17.4423
1064.5        17.4438
1064.6        17.4605
1064.7        17.5174
1064.8         17.534
1064.9         17.561
1065          17.5783
1065.1        17.5466
1065.2         17.518
1065.3        17.5206
1065.4        17.4902
1065.5        17.4463
1065.6         17.405
1065.7        17.4032
1065.8        17.4441
1065.9        17.5128
1066          17.5567
1066.1        17.6346
1066.2         17.733
1066.3        17.7812
1066.4        17.8126
1066.5        17.7935
1066.6        17.8054
1066.7        17.9036
1066.8        18.0077
1066.9         18.051
1067          18.0572
1067.1        18.0918
1067.2         18.141
1067.3         18.247
1067.4        18.3856
1067.5        18.4192
1067.6        18.2712
1067.7        18.1231
1067.8        18.0986
1067.9        18.1122
1068          18.1448
1068.1        18.2417
1068.2        18.3912
1068.3        18.3973
1068.4        18.3254
1068.5        18.2667
1068.6        18.3002
1068.7        18.3566
1068.8        18.4241
1068.9        18.4651
1069          18.4147
1069.1        18.4232
1069.2        18.4793
1069.3         18.527
1069.4        18.4413
1069.5        18.2542
1069.6        18.1534
1069.7        18.1828
1069.8         18.208
1069.9        18.1786
1070           18.097
1070.1        17.8941
1070.2        17.6072
1070.3        17.4019
1070.4        17.2597
1070.5        17.1918
1070.6        17.1413
1070.7        17.1207
1070.8        17.0877
1070.9        17.0592
1071          17.0746
1071.1        17.0864
1071.2        17.1288
1071.3        17.2114
1071.4        17.3113
1071.5        17.3666
1071.6        17.5077
1071.7        17.5664
1071.8        17.6528
1071.9        17.7446
1072          17.8965
1072.1        18.1131
1072.2        18.2319
1072.3        18.2817
1072.4        18.3793
1072.5        18.5407
1072.6        18.6524
1072.7        18.6713
1072.8        18.6396
1072.9        18.5265
1073           18.543
1073.1        18.6321
1073.2        18.7334
1073.3        18.7788
1073.4        18.7657
1073.5        18.7925
1073.6        18.8733
1073.7        18.9961
1073.8        19.1129
1073.9        19.1435
1074          19.0864
1074.1        19.0377
1074.2        19.0421
1074.3        19.0541
1074.4        19.0538
1074.5        19.0507
1074.6        19.0053
1074.7        18.9428
1074.8        18.8813
1074.9        18.8139
1075          18.8586
1075.1        18.7987
1075.2        18.7522
1075.3        18.7086
1075.4        18.7025
1075.5        18.6825
1075.6        18.6469
1075.7        18.6364
1075.8        18.6387
1075.9        18.6628
1076           18.595
1076.1        18.4665
1076.2         18.356
1076.3        18.2818
1076.4        18.3053
1076.5        18.4052
1076.6        18.5239
1076.7        18.4951
1076.8        18.4064
1076.9        18.3316
1077          18.3679
1077.1        18.4852
1077.2        18.6527
1077.3        18.7628
1077.4        18.7583
1077.5        18.7107
1077.6        18.7069
1077.7        18.6294
1077.8        18.4838
1077.9        18.3792
1078          18.2893
1078.1        18.1641
1078.2        18.1126
1078.3        17.9938
1078.4        17.8876
1078.5        17.7948
1078.6        17.6942
1078.7        17.6059
1078.8        17.5782
1078.9        17.5759
1079          17.5589
1079.1        17.6089
1079.2        17.6711
1079.3          17.67
1079.4        17.6067
1079.5        17.5295
1079.6        17.4686
1079.7        17.4728
1079.8        17.5279
1079.9        17.5808
1080          17.5835
1080.1        17.5252
1080.2        17.5092
1080.3        17.5212
1080.4        17.5728
1080.5        17.6655
1080.6        17.8365
1080.7        17.9666
1080.8        18.0688
1080.9        18.0711
1081          18.1225
1081.1        18.1612
1081.2        18.1616
1081.3        18.2752
1081.4        18.3383
1081.5        18.3335
1081.6        18.2817
1081.7        18.2791
1081.8        18.2656
1081.9        18.2773
1082          18.3452
1082.1        18.3746
1082.2        18.3591
1082.3        18.3654
1082.4          18.34
1082.5        18.3094
1082.6        18.2735
1082.7        18.2486
1082.8         18.222
1082.9        18.1983
1083          18.1775
1083.1        18.1917
1083.2          18.23
1083.3        18.3303
1083.4        18.3931
1083.5        18.3339
1083.6        18.2853
1083.7        18.2142
1083.8        18.1259
1083.9        18.0573
1084          18.0116
1084.1        18.0054
1084.2        18.0197
1084.3        18.0419
1084.4        18.0827
1084.5        18.1583
1084.6        18.2135
1084.7         18.205
1084.8        18.2553
1084.9        18.3418
1085          18.3647
1085.1        18.3504
1085.2        18.2698
1085.3        18.1871
1085.4        18.1644
1085.5        18.1388
1085.6        18.1367
1085.7        18.1211
1085.8         18.093
1085.9        18.0905
1086          18.1223
1086.1        18.1149
1086.2        18.0996
1086.3        18.0489
1086.4        18.0114
1086.5        17.9816
1086.6        17.9964
1086.7        17.9872
1086.8        17.9639
1086.9        17.9796
1087          17.9972
1087.1        18.0218
1087.2        17.9746
1087.3        17.9639
1087.4         17.983
1087.5        17.9999
1087.6        18.0191
1087.7        18.0781
1087.8        18.1066
1087.9        18.0915
1088          18.0987
1088.1        18.0937
1088.2         18.123
1088.3        18.1833
1088.4        18.2646
1088.5        18.2973
1088.6        18.2853
1088.7        18.3209
1088.8        18.2814
1088.9           18.2
1089          18.1979
1089.1        18.2427
1089.2        18.3276
1089.3        18.3717
1089.4        18.3444
1089.5        18.3579
1089.6        18.4227
1089.7        18.5166
1089.8        18.5414
1089.9        18.5102
1090          18.4711
1090.1        18.4685
1090.2        18.5288
1090.3        18.6251
1090.4        18.7414
1090.5        18.7972
1090.6        18.7855
1090.7        18.8077
1090.8         18.854
1090.9         18.876
1091          18.9467
1091.1        19.0219
1091.2        19.1052
1091.3        19.1662
1091.4        19.2013
1091.5        19.2435
1091.6        19.3429
1091.7        19.4574
1091.8        19.5402
1091.9        19.6815
1092          19.9351
1092.1        20.0783
1092.2        20.1113
1092.3        20.1594
1092.4        20.1282
1092.5        19.9519
1092.6        19.7942
1092.7        19.7133
1092.8        19.7624
1092.9        19.8583
1093          19.9488
1093.1        19.7946
1093.2        19.5976
1093.3        19.5446
1093.4        19.4917
1093.5        19.4437
1093.6        19.4689
1093.7        19.4405
1093.8        19.3907
1093.9         19.279
1094          19.0984
1094.1        19.0196
1094.2        18.9825
1094.3        18.9048
1094.4        18.8433
1094.5         18.803
1094.6        18.6985
1094.7        18.5514
1094.8        18.4267
1094.9        18.3908
1095          18.3228
1095.1        18.2761
1095.2        18.2485
1095.3        18.2569
1095.4        18.2042
1095.5        18.1615
1095.6         18.038
1095.7        17.9132
1095.8        17.8862
1095.9        17.8414
1096          17.8048
1096.1        17.8165
1096.2        17.7942
1096.3        17.7844
1096.4        17.8079
1096.5        17.8233
1096.6         17.852
1096.7        17.9085
1096.8        17.9228
1096.9        17.9182
1097          17.8202
1097.1        17.7551
1097.2        17.7145
1097.3        17.7082
1097.4        17.6608
1097.5        17.6148
1097.6         17.529
1097.7        17.5233
1097.8        17.5124
1097.9        17.5142
1098           17.603
1098.1          17.67
1098.2        17.8027
1098.3           17.9
1098.4        17.9323
1098.5        17.9917
1098.6        18.0489
1098.7        18.1356
1098.8        18.3065
1098.9        18.4955
1099          18.6562
1099.1        18.7787
1099.2        18.7877
1099.3         18.761
1099.4        18.7737
1099.5        18.7977
1099.6        18.8367
1099.7        18.8546
1099.8        18.8648
1099.9        18.8493
1100          18.8584
1100.1        18.8858
1100.2        18.8679
1100.3        18.8368
1100.4        18.7913
1100.5        18.7332
1100.6        18.7171
1100.7        18.7935
1100.8        18.8514
1100.9        18.9507
1101          19.0391
1101.1        19.0859
1101.2        19.0532
1101.3        19.0798
1101.4        19.0689
1101.5        18.9995
1101.6        18.9795
1101.7        18.8647
1101.8        18.7376
1101.9        18.6241
1102          18.5943
1102.1        18.5965
1102.2        18.5893
1102.3        18.6292
1102.4        18.6645
1102.5        18.6063
1102.6        18.5188
1102.7        18.5236
1102.8        18.5906
1102.9        18.6727
1103          18.7481
1103.1        18.7297
1103.2        18.6787
1103.3        18.6573
1103.4        18.6486
1103.5        18.5825
1103.6        18.5142
1103.7         18.502
1103.8        18.5369
1103.9        18.5745
1104          18.5522
1104.1         18.503
1104.2        18.4569
1104.3        18.4771
1104.4        18.5229
1104.5        18.5963
1104.6        18.6676
1104.7          18.71
1104.8        18.7028
1104.9        18.7135
1105           18.765
1105.1        18.8007
1105.2        18.7868
1105.3        18.7399
1105.4        18.6768
1105.5        18.6152
1105.6        18.5833
1105.7        18.6365
1105.8        18.6898
1105.9        18.6877
1106          18.6782
1106.1         18.627
1106.2        18.5711
1106.3        18.5032
1106.4        18.4451
1106.5        18.3728
1106.6        18.3508
1106.7        18.3531
1106.8         18.269
1106.9        18.1744
1107          18.0725
1107.1        18.0463
1107.2        18.0796
1107.3         18.171
1107.4        18.2519
1107.5        18.2963
1107.6        18.3685
1107.7        18.3785
1107.8        18.3843
1107.9        18.3866
1108          18.3906
1108.1        18.3637
1108.2        18.3982
1108.3        18.4517
1108.4          18.49
1108.5        18.5159
1108.6        18.5095
1108.7        18.5528
1108.8        18.5625
1108.9        18.5839
1109          18.5997
1109.1        18.5749
1109.2        18.5489
1109.3        18.5603
1109.4        18.5583
1109.5        18.5478
1109.6        18.5556
1109.7        18.6153
1109.8         18.674
1109.9        18.7513
1110          18.8077
1110.1        18.8034
1110.2        18.8323
1110.3        18.9062
1110.4        18.9956
1110.5        19.0852
1110.6        19.1731
1110.7        19.2406
1110.8        19.2841
1110.9        19.3297
1111          19.4028
1111.1        19.4678
1111.2        19.4922
1111.3        19.5064
1111.4        19.5164
1111.5        19.5241
1111.6        19.5485
1111.7        19.5438
1111.8        19.4853
1111.9        19.4069
1112          19.3615
1112.1        19.3514
1112.2        19.4181
1112.3        19.4619
1112.4        19.4629
1112.5        19.4203
1112.6        19.3796
1112.7        19.3453
1112.8        19.2777
1112.9        19.2929
1113          19.2581
1113.1        19.3026
1113.2        19.3454
1113.3        19.3957
1113.4        19.4148
1113.5        19.3752
1113.6        19.3416
1113.7        19.3051
1113.8        19.2642
1113.9        19.2525
1114          19.2249
1114.1        19.1693
1114.2        19.1176
1114.3         19.122
1114.4        19.1412
1114.5        19.1098
1114.6        19.0467
1114.7        19.0235
1114.8        19.0372
1114.9        19.0778
1115          19.1031
1115.1         19.076
1115.2        19.0555
1115.3        19.0615
1115.4        19.1177
1115.5        19.1991
1115.6        19.2176
1115.7        19.2835
1115.8        19.3372
1115.9         19.396
1116          19.5132
1116.1        19.5532
1116.2        19.5539
1116.3        19.5048
1116.4        19.4721
1116.5        19.3892
1116.6        19.3776
1116.7        19.4718
1116.8        19.5571
1116.9        19.5739
1117          19.5183
1117.1        19.4713
1117.2        19.4351
1117.3        19.4464
1117.4        19.4118
1117.5        19.3774
1117.6        19.2992
1117.7        19.2612
1117.8        19.2019
1117.9        19.1875
1118          19.1243
1118.1        19.0839
1118.2          19.03
1118.3        19.0131
1118.4        19.0318
1118.5        19.0311
1118.6        18.9999
1118.7        18.9481
1118.8        18.9515
1118.9        18.8969
1119          18.8626
1119.1        18.8217
1119.2        18.8605
1119.3         18.908
1119.4        18.9133
1119.5        18.9047
1119.6        18.8617
1119.7        18.8027
1119.8        18.7606
1119.9        18.7217
1120          18.6963
1120.1        18.7007
1120.2         18.753
1120.3        18.8261
1120.4         18.881
1120.5        18.9064
1120.6        18.9105
1120.7        18.8827
1120.8        18.9083
1120.9         19.013
1121          19.1767
1121.1        19.2853
1121.2        19.3598
1121.3        19.3682
1121.4        19.3682
1121.5        19.3118
1121.6        19.2288
1121.7        19.2595
1121.8        19.3832
1121.9        19.5587
1122          19.6257
1122.1        19.6166
1122.2         19.536
1122.3        19.4059
1122.4        19.3436
1122.5        19.3343
1122.6         19.314
1122.7        19.3455
1122.8        19.3144
1122.9        19.2271
1123          19.1589
1123.1        19.0622
1123.2        18.9843
1123.3        18.9694
1123.4        19.0123
1123.5        19.0171
1123.6        18.9809
1123.7        18.9778
1123.8        19.0174
1123.9         19.147
1124          19.2798
1124.1        19.3436
1124.2         19.284
1124.3        19.2272
1124.4        19.2234
1124.5        19.2788
1124.6        19.3506
1124.7        19.4055
1124.8        19.4343
1124.9        19.3717
1125           19.252
1125.1        19.2073
1125.2        19.1879
1125.3        19.1306
1125.4        19.0938
1125.5        19.0835
1125.6         19.034
1125.7         18.943
1125.8        18.9092
1125.9         18.917
1126          18.9978
1126.1        19.0187
1126.2        19.1184
1126.3         19.197
1126.4        19.2908
1126.5         19.426
1126.6        19.5721
1126.7        19.7296
1126.8        19.8484
1126.9        19.8148
1127          19.7774
1127.1        19.7525
1127.2        19.6061
1127.3         19.368
1127.4        19.2273
1127.5        19.2466
1127.6        19.2664
1127.7        19.2511
1127.8        19.2384
1127.9         19.242
1128          19.2782
1128.1        19.2478
1128.2        19.2246
1128.3        19.2708
1128.4        19.3388
1128.5        19.3285
1128.6        19.3467
1128.7          19.39
1128.8        19.4259
1128.9        19.4724
1129          19.4731
1129.1        19.5271
1129.2        19.5816
1129.3        19.6508
1129.4        19.6858
1129.5        19.6933
1129.6        19.6419
1129.7        19.5953
1129.8         19.626
1129.9        19.6736
1130          19.6907
1130.1        19.6527
1130.2         19.587
1130.3        19.5065
1130.4        19.4719
1130.5        19.5164
1130.6        19.5815
1130.7        19.6341
1130.8        19.6797
1130.9        19.7212
1131          19.7541
1131.1        19.7461
1131.2        19.8089
1131.3        19.8995
1131.4        19.9198
1131.5         19.871
1131.6        19.7442
1131.7        19.6732
1131.8        19.6063
1131.9        19.5932
1132          19.6429
1132.1        19.6478
1132.2        19.6184
1132.3        19.6277
1132.4        19.5777
1132.5        19.5118
1132.6         19.466
1132.7         19.525
1132.8        19.6319
1132.9        19.6801
1133          19.7488
1133.1        19.7726
1133.2        19.8022
1133.3         19.748
1133.4         19.644
1133.5        19.5475
1133.6        19.4188
1133.7        19.3544
1133.8        19.3586
1133.9        19.3894
1134          19.4327
1134.1        19.4279
1134.2        19.4067
1134.3        19.4033
1134.4        19.4359
1134.5        19.5105
1134.6        19.5708
1134.7        19.6619
1134.8        19.6828
1134.9        19.6987
1135          19.6697
1135.1        19.6311
1135.2        19.7143
1135.3         19.774
1135.4        19.8042
1135.5        19.8818
1135.6        19.9727
1135.7        19.9985
1135.8        19.9383
1135.9        19.8631
1136          19.8946
1136.1        19.9341
1136.2        19.9544
1136.3        19.9706
1136.4        19.9184
1136.5        19.8525
1136.6         19.824
1136.7         19.819
1136.8        19.7513
1136.9        19.6837
1137          19.6365
1137.1        19.5799
1137.2        19.4709
1137.3        19.4354
1137.4        19.4515
1137.5        19.4673
1137.6        19.4528
1137.7        19.4048
1137.8        19.4089
1137.9        19.4538
1138          19.4313
1138.1        19.3809
1138.2        19.3851
1138.3        19.4213
1138.4        19.4442
1138.5        19.4901
1138.6        19.4936
1138.7         19.548
1138.8        19.6204
1138.9        19.5701
1139          19.5256
1139.1         19.525
1139.2        19.5744
1139.3        19.6416
1139.4        19.6609
1139.5        19.7308
1139.6        19.8127
1139.7        19.8306
1139.8        19.7893
1139.9        19.7158
1140          19.6708
1140.1        19.6526
1140.2        19.6464
1140.3        19.6695
1140.4        19.6672
1140.5        19.6164
1140.6        19.5607
1140.7        19.4826
1140.8        19.4158
1140.9        19.3199
1141          19.1934
1141.1        19.1037
1141.2        19.0625
1141.3        19.0825
1141.4        19.1133
1141.5        19.1559
1141.6        19.1693
1141.7        19.1615
1141.8         19.159
1141.9        19.1332
1142          19.1565
1142.1        19.1997
1142.2        19.2565
1142.3        19.3082
1142.4        19.3114
1142.5        19.2841
1142.6        19.3213
1142.7        19.3513
1142.8         19.358
1142.9        19.3855
1143          19.4015
1143.1        19.4372
1143.2        19.4512
1143.3        19.4409
1143.4        19.3998
1143.5        19.3874
1143.6        19.3711
1143.7        19.4076
1143.8        19.4875
1143.9        19.5149
1144          19.4915
1144.1        19.4618
1144.2        19.4126
1144.3        19.4106
1144.4        19.4599
1144.5        19.5598
1144.6        19.6721
1144.7        19.7199
1144.8        19.7859
1144.9        19.8016
1145          19.8544
1145.1        19.9553
1145.2        20.0257
1145.3        20.0463
1145.4        20.0263
1145.5        19.9504
1145.6         19.862
1145.7        19.8551
1145.8        19.8748
1145.9        19.8649
1146          19.8055
1146.1          19.73
1146.2        19.7118
1146.3        19.6838
1146.4        19.6699
1146.5        19.6126
1146.6        19.5605
1146.7        19.5675
1146.8         19.547
1146.9        19.4933
1147          19.4069
1147.1        19.3613
1147.2        19.3241
1147.3        19.2633
1147.4        19.2967
1147.5        19.3636
1147.6        19.4248
1147.7        19.4485
1147.8        19.4521
1147.9        19.4978
1148          19.5792
1148.1         19.566
1148.2        19.5316
1148.3        19.4482
1148.4         19.423
1148.5        19.3877
1148.6        19.3817
1148.7        19.4278
1148.8        19.4747
1148.9        19.5197
1149          19.5167
1149.1        19.5678
1149.2        19.5905
1149.3        19.5883
1149.4        19.6242
1149.5        19.7185
1149.6        19.7506
1149.7        19.7351
1149.8        19.8329
1149.9        19.8782
1150          19.8804
1150.1        19.9495
1150.2        19.9698
1150.3        20.0217
1150.4        20.1119
1150.5          20.27
1150.6        20.4709
1150.7        20.5277
1150.8        20.5606
1150.9         20.593
1151          20.6488
1151.1        20.6445
1151.2        20.6053
1151.3        20.5902
1151.4        20.5523
1151.5        20.4948
1151.6         20.481
1151.7        20.5029
1151.8        20.5256
1151.9        20.5638
1152          20.5124
1152.1        20.4746
1152.2        20.4904
1152.3        20.5485
1152.4        20.5669
1152.5        20.6104
1152.6        20.6993
1152.7          20.78
1152.8        20.8611
1152.9        20.9588
1153          21.0234
1153.1         21.034
1153.2        21.1203
1153.3        21.2147
1153.4        21.2512
1153.5        21.2088
1153.6        21.1458
1153.7        21.1333
1153.8        21.1754
1153.9        21.2419
1154          21.3013
1154.1        21.3057
1154.2        21.3582
1154.3        21.3201
1154.4        21.2725
1154.5        21.1487
1154.6        21.0564
1154.7        20.9854
1154.8        20.8955
1154.9        20.8668
1155          20.7876
1155.1        20.7721
1155.2        20.7499
1155.3        20.6941
1155.4        20.6555
1155.5        20.5826
1155.6        20.4522
1155.7        20.3454
1155.8        20.2679
1155.9        20.2497
1156            20.24
1156.1        20.3328
1156.2        20.4383
1156.3        20.5183
1156.4         20.501
1156.5        20.4008
1156.6        20.3064
1156.7         20.248
1156.8        20.2227
1156.9         20.212
1157           20.141
1157.1        20.0294
1157.2        19.9217
1157.3        19.8248
1157.4         19.836
1157.5        19.8687
1157.6        19.8852
1157.7        19.9283
1157.8         20.023
1157.9        20.0963
1158          20.1052
1158.1        20.0662
1158.2        19.9596
1158.3         19.872
1158.4        19.7527
1158.5        19.6823
1158.6        19.6165
1158.7        19.5708
1158.8        19.5179
1158.9        19.4903
1159          19.4951
1159.1        19.5092
1159.2        19.5436
1159.3         19.597
1159.4          19.63
1159.5         19.677
1159.6        19.7623
1159.7        19.8268
1159.8        19.8643
1159.9        19.8487
1160          19.7682
1160.1        19.6929
1160.2        19.7399
1160.3        19.7903
1160.4        19.8494
1160.5        19.8277
1160.6        19.7898
1160.7        19.8021
1160.8        19.8809
1160.9        19.9169
1161          19.9273
1161.1        19.9525
1161.2        19.9488
1161.3         19.952
1161.4        20.0115
1161.5        20.1454
1161.6        20.3142
1161.7        20.4521
1161.8        20.5117
1161.9        20.5229
1162           20.551
1162.1        20.5551
1162.2         20.558
1162.3        20.5779
1162.4        20.6318
1162.5        20.6443
1162.6         20.655
1162.7        20.6773
1162.8        20.7212
1162.9        20.8013
1163            20.83
1163.1         20.862
1163.2        20.8998
1163.3        20.8915
1163.4        20.9117
1163.5        20.9402
1163.6        21.0045
1163.7        21.0388
1163.8         20.937
1163.9        20.7629
1164          20.6503
1164.1        20.6227
1164.2         20.626
1164.3        20.6321
1164.4        20.6092
1164.5        20.5616
1164.6        20.5683
1164.7        20.6179
1164.8        20.6461
1164.9        20.7243
1165          20.9324
1165.1        21.1854
1165.2        21.4171
1165.3        21.5337
1165.4        21.7269
1165.5        21.9779
1165.6        22.1529
1165.7        22.2996
1165.8        22.3331
1165.9         22.374
1166          22.4319
1166.1        22.3505
1166.2        22.2278
1166.3        22.1269
1166.4         22.022
1166.5        21.9349
1166.6        21.9121
1166.7        21.9095
1166.8        21.9322
1166.9        21.9735
1167          22.0493
1167.1        22.0936
1167.2        22.0229
1167.3        21.9016
1167.4        21.8399
1167.5        21.8918
1167.6         22.023
1167.7        22.0717
1167.8        22.1146
1167.9        22.0486
1168          21.9047
1168.1        21.8454
1168.2        21.8431
1168.3        21.8479
1168.4        21.8667
1168.5        21.8063
1168.6        21.6616
1168.7        21.5552
1168.8        21.4594
1168.9        21.4285
1169           21.375
1169.1        21.3321
1169.2        21.3011
1169.3        21.2782
1169.4        21.2609
1169.5        21.2432
1169.6        21.3141
1169.7        21.3732
1169.8        21.3626
1169.9        21.3937
1170          21.4393
1170.1        21.4381
1170.2        21.4784
1170.3        21.6175
1170.4        21.7533
1170.5        21.8466
1170.6        21.9281
1170.7        21.9613
1170.8        21.9782
1170.9        22.0324
1171          21.9707
1171.1        21.8259
1171.2        21.7206
1171.3        21.7031
1171.4         21.772
1171.5        21.8735
1171.6        21.8984
1171.7        21.7848
1171.8        21.6401
1171.9        21.4877
1172          21.3467
1172.1         21.299
1172.2        21.3063
1172.3        21.3206
1172.4         21.322
1172.5        21.3535
1172.6        21.4055
1172.7        21.3145
1172.8        21.2057
1172.9        21.1371
1173          21.0779
1173.1        21.0811
1173.2        21.1776
1173.3        21.3098
1173.4        21.3049
1173.5        21.2284
1173.6        21.2164
1173.7         21.194
1173.8        21.1545
1173.9        21.0297
1174          20.9664
1174.1        20.9335
1174.2        20.8815
1174.3        20.7793
1174.4        20.6666
1174.5        20.6524
1174.6        20.5989
1174.7        20.5322
1174.8        20.5408
1174.9        20.5772
1175          20.6015
1175.1        20.5085
1175.2        20.4417
1175.3        20.3858
1175.4        20.3096
1175.5        20.2557
1175.6        20.2168
1175.7        20.2139
1175.8        20.2112
1175.9        20.2574
1176          20.2662
1176.1        20.3436
1176.2        20.4126
1176.3        20.4528
1176.4        20.5409
1176.5         20.641
1176.6        20.7423
1176.7        20.7689
1176.8        20.7189
1176.9          20.77
1177          20.8645
1177.1         20.924
1177.2        21.0072
1177.3        21.0519
1177.4        21.1401
1177.5        21.2371
1177.6        21.2691
1177.7        21.2859
1177.8        21.2678
1177.9        21.2372
1178          21.2986
1178.1        21.3004
1178.2        21.2806
1178.3        21.2466
1178.4        21.1229
1178.5        21.0037
1178.6        20.9093
1178.7        20.8846
1178.8        20.8587
1178.9        20.8248
1179          20.7251
1179.1        20.6117
1179.2        20.5339
1179.3        20.5441
1179.4        20.6507
1179.5        20.7626
1179.6        20.8085
1179.7        20.8482
1179.8        20.8882
1179.9        20.9612
1180          21.0823
1180.1        21.2566
1180.2         21.506
1180.3        21.6335
1180.4        21.6881
1180.5        21.8522
1180.6        22.0663
1180.7        22.3122
1180.8        22.5283
1180.9        22.6203
1181          22.6177
1181.1        22.7281
1181.2        22.7434
1181.3         22.661
1181.4        22.6489
1181.5        22.6156
1181.6        22.5345
1181.7        22.4726
1181.8         22.407
1181.9        22.3293
1182           22.342
1182.1        22.4563
1182.2        22.5726
1182.3        22.6238
1182.4        22.5712
1182.5        22.5156
1182.6        22.4955
1182.7        22.5379
1182.8        22.4996
1182.9        22.4442
1183          22.4195
1183.1        22.4797
1183.2          22.48
1183.3        22.3019
1183.4        22.0491
1183.5         21.892
1183.6        21.8134
1183.7        21.8249
1183.8        21.9244
1183.9        22.0665
1184          22.1792
1184.1        22.0848
1184.2        22.0188
1184.3        21.9618
1184.4        21.8394
1184.5        21.7155
1184.6        21.7684
1184.7        21.7779
1184.8        21.8201
1184.9        21.9142
1185           22.051
1185.1        22.1665
1185.2        22.2367
1185.3        22.2541
1185.4        22.2049
1185.5        22.1381
1185.6        22.1273
1185.7        22.1269
1185.8        22.1487
1185.9        22.0935
1186          21.9634
1186.1        21.8706
1186.2        21.8617
1186.3        21.9121
1186.4        21.9276
1186.5         21.867
1186.6        21.8348
1186.7        21.8492
1186.8        21.8548
1186.9        21.9083
1187          21.9471
1187.1        21.9578
1187.2        22.0379
1187.3        22.1377
1187.4        22.1137
1187.5        22.0194
1187.6        21.9329
1187.7        21.9034
1187.8        21.8669
1187.9        21.8891
1188          21.9145
1188.1        21.8725
1188.2        21.8697
1188.3        21.8905
1188.4        21.8364
1188.5        21.7755
1188.6        21.7394
1188.7        21.7569
1188.8        21.8274
1188.9        21.8699
1189          21.8723
1189.1        21.7708
1189.2        21.6371
1189.3         21.581
1189.4        21.5067
1189.5          21.42
1189.6        21.3518
1189.7          21.24
1189.8        21.1872
1189.9        21.2069
1190          21.3046
1190.1        21.3855
1190.2        21.4257
1190.3        21.4188
1190.4         21.392
1190.5        21.3758
1190.6        21.3868
1190.7        21.4848
1190.8        21.6208
1190.9        21.7053
1191          21.7313
1191.1        21.7624
1191.2        21.8293
1191.3        21.8917
1191.4        21.9588
1191.5        21.9866
1191.6        21.9877
1191.7        21.9143
1191.8        21.8071
1191.9        21.7611
1192          21.8144
1192.1        21.8276
1192.2        21.8968
1192.3        21.9318
1192.4         21.835
1192.5        21.7412
1192.6        21.7234
1192.7        21.7009
1192.8        21.6781
1192.9        21.7018
1193          21.7303
1193.1        21.6724
1193.2        21.6421
1193.3        21.6725
1193.4        21.7083
1193.5        21.7217
1193.6         21.759
1193.7        21.7807
1193.8        21.7336
1193.9         21.816
1194          21.9332
1194.1        22.0492
1194.2         22.131
1194.3        22.1802
1194.4        22.2852
1194.5        22.3453
1194.6        22.3364
1194.7        22.2254
1194.8        22.1404
1194.9        22.0668
1195          22.0244
1195.1        21.9773
1195.2        21.9313
1195.3        21.8642
1195.4        21.8097
1195.5        21.8129
1195.6        21.8333
1195.7        21.8507
1195.8        21.9077
1195.9        22.0006
1196          22.0243
1196.1        22.1433
1196.2        22.2574
1196.3        22.3573
1196.4        22.4338
1196.5        22.5494
1196.6        22.6188
1196.7        22.7049
1196.8        22.8013
1196.9        22.8093
1197          22.7802
1197.1        22.7286
1197.2        22.7017
1197.3        22.6843
1197.4        22.6997
1197.5        22.6568
1197.6        22.6728
1197.7        22.6611
1197.8         22.694
1197.9        22.6681
1198          22.5865
1198.1        22.4338
1198.2        22.2476
1198.3         22.093
1198.4        22.0393
1198.5        22.0273
1198.6        22.0403
1198.7        21.9917
1198.8        21.8993
1198.9        21.8318
1199          21.8502
1199.1        21.8548
1199.2        21.7815
1199.3        21.7328
1199.4        21.7671
1199.5        21.8353
1199.6        21.8055
1199.7        21.7379
1199.8        21.7017
1199.9        21.6753
1200          21.6394
1200.1        21.6014
1200.2        21.5826
1200.3        21.5409
1200.4         21.537
1200.5         21.504
1200.6        21.4942
1200.7        21.4674
1200.8        21.4179
1200.9        21.4175
1201          21.4282
1201.1        21.4381
1201.2        21.4096
1201.3        21.3947
1201.4        21.3728
1201.5        21.3869
1201.6        21.4149
1201.7        21.5189
1201.8        21.5944
1201.9        21.6338
1202          21.6519
1202.1        21.6548
1202.2        21.6773
1202.3        21.7389
1202.4        21.8289
1202.5        21.9635
1202.6        22.0283
1202.7        21.9818
1202.8        21.9759
1202.9        21.9966
1203          21.9988
1203.1        22.0898
1203.2        22.1972
1203.3        22.2181
1203.4         22.159
1203.5        22.1108
1203.6        22.0895
1203.7        22.1155
1203.8        22.1366
1203.9        22.1578
1204          22.1649
1204.1        22.1322
1204.2        22.1035
1204.3        22.0614
1204.4        22.0212
1204.5        22.0313
1204.6        22.0473
1204.7        22.1313
1204.8        22.1754
1204.9        22.1863
1205          22.2234
1205.1        22.2883
1205.2        22.3374
1205.3         22.429
1205.4        22.5558
1205.5        22.7331
1205.6        22.9055
1205.7        23.0024
1205.8         23.099
1205.9        23.2316
1206          23.3319
1206.1        23.4206
1206.2        23.4258
1206.3        23.3536
1206.4        23.2845
1206.5        23.2136
1206.6        23.1513
1206.7        23.1278
1206.8        23.1075
1206.9        23.0474
1207          23.0391
1207.1        23.0545
1207.2        23.1016
1207.3        23.1725
1207.4        23.2149
1207.5        23.3055
1207.6        23.3828
1207.7        23.4547
1207.8        23.4896
1207.9        23.5222
1208          23.6149
1208.1        23.7275
1208.2        23.8369
1208.3        24.0083
1208.4        24.1028
1208.5        24.1163
1208.6        24.0205
1208.7        23.8968
1208.8        23.8097
1208.9        23.8055
1209          23.8097
1209.1        23.7695
1209.2        23.6691
1209.3        23.5949
1209.4         23.575
1209.5        23.5986
1209.6        23.6467
1209.7         23.722
1209.8        23.7955
1209.9        23.8627
1210          23.8925
1210.1        23.9329
1210.2        24.0279
1210.3        24.0889
1210.4        24.1302
1210.5        24.1371
1210.6        24.1215
1210.7        24.1552
1210.8        24.2067
1210.9        24.3385
1211          24.4528
1211.1        24.5742
1211.2        24.6185
1211.3        24.5882
1211.4        24.5892
1211.5        24.5714
1211.6        24.5232
1211.7        24.5234
1211.8        24.5021
1211.9        24.5248
1212          24.6016
1212.1        24.5974
1212.2         24.601
1212.3        24.6312
1212.4        24.7157
1212.5         24.852
1212.6        24.8844
1212.7        24.8697
1212.8        24.8968
1212.9        24.9428
1213          25.0394
1213.1        25.0946
1213.2        25.1342
1213.3        25.1837
1213.4        25.2257
1213.5        25.1951
1213.6         25.176
1213.7        25.1999
1213.8        25.1855
1213.9        25.0949
1214          24.8837
1214.1        24.6775
1214.2         24.496
1214.3         24.239
1214.4        24.0092
1214.5        23.9793
1214.6        23.9539
1214.7        23.9374
1214.8        23.8301
1214.9        23.7161
1215          23.6199
1215.1         23.579
1215.2        23.5776
1215.3        23.6191
1215.4        23.6266
1215.5        23.5363
1215.6        23.4141
1215.7        23.3552
1215.8        23.3535
1215.9         23.306
1216          23.2308
1216.1        23.2055
1216.2         23.168
1216.3        23.1703
1216.4        23.1413
1216.5        23.1242
1216.6        23.1606
1216.7        23.2174
1216.8        23.2173
1216.9        23.1804
1217          23.1873
1217.1        23.0923
1217.2        23.0476
1217.3        23.0201
1217.4        23.0146
1217.5        23.0154
1217.6         23.012
1217.7        23.0354
1217.8        23.0138
1217.9        22.9921
1218          23.0096
1218.1        23.0948
1218.2        23.2585
1218.3        23.3636
1218.4        23.4222
1218.5        23.4114
1218.6        23.3778
1218.7        23.3125
1218.8        23.3061
1218.9        23.3725
1219          23.4783
1219.1        23.5505
1219.2        23.6111
1219.3        23.6628
1219.4        23.6604
1219.5        23.6403
1219.6        23.6979
1219.7        23.7402
1219.8         23.757
1219.9        23.8143
1220          23.8944
1220.1        23.9261
1220.2        23.9552
1220.3        23.9439
1220.4         23.919
1220.5        23.9527
1220.6        24.0188
1220.7        24.0384
1220.8        24.0559
1220.9        24.0246
1221          24.0013
1221.1        23.9855
1221.2        24.0563
1221.3         24.012
1221.4        23.9584
1221.5        23.8751
1221.6        23.9055
1221.7        23.9304
1221.8        23.9276
1221.9        23.9458
1222          23.9144
1222.1        23.9249
1222.2        23.9226
1222.3        23.9242
1222.4        23.9396
1222.5        23.9895
1222.6        23.9328
1222.7        23.8436
1222.8        23.7256
1222.9        23.7335
1223          23.7037
1223.1        23.6205
1223.2        23.5767
1223.3        23.5522
1223.4        23.5283
1223.5        23.4112
1223.6         23.388
1223.7        23.4361
1223.8        23.5034
1223.9        23.6441
1224          23.7712
1224.1        23.8481
1224.2        23.8607
1224.3        23.9265
1224.4        23.9831
1224.5        24.0533
1224.6        24.1546
1224.7        24.2079
1224.8        24.2213
1224.9          24.18
1225          24.0887
1225.1        23.9794
1225.2        23.9011
1225.3        23.8456
1225.4        23.7893
1225.5        23.7069
1225.6        23.6441
1225.7        23.6411
1225.8        23.6998
1225.9        23.7864
1226          23.8177
1226.1        23.8227
1226.2        23.8166
1226.3        23.7665
1226.4         23.723
1226.5        23.6421
1226.6        23.5172
1226.7         23.347
1226.8        23.2732
1226.9        23.2346
1227           23.253
1227.1         23.288
1227.2        23.3537
1227.3        23.3374
1227.4        23.2726
1227.5        23.2347
1227.6        23.2732
1227.7        23.3432
1227.8        23.4442
1227.9         23.546
1228           23.512
1228.1        23.4971
1228.2        23.5029
1228.3        23.5295
1228.4        23.5937
1228.5        23.6498
1228.6         23.691
1228.7        23.7145
1228.8        23.7814
1228.9        23.8742
1229          23.9457
1229.1        24.0507
1229.2        24.1262
1229.3        24.2574
1229.4        24.3147
1229.5        24.3944
1229.6         24.569
1229.7        24.7654
1229.8        24.8861
1229.9        24.8989
1230          24.7863
1230.1        24.6738
1230.2        24.5943
1230.3        24.6317
1230.4         24.663
1230.5        24.6831
1230.6        24.6128
1230.7        24.5392
1230.8        24.5429
1230.9          24.58
1231          24.6102
1231.1        24.5357
1231.2        24.4594
1231.3        24.4159
1231.4        24.3515
1231.5        24.2426
1231.6        24.1566
1231.7        24.0803
1231.8        24.0674
1231.9        24.0571
1232          24.0508
1232.1         24.072
1232.2         24.119
1232.3        24.1626
1232.4         24.186
1232.5        24.1816
1232.6        24.2339
1232.7        24.2238
1232.8        24.2163
1232.9        24.1857
1233          24.1505
1233.1          24.15
1233.2        24.2032
1233.3        24.2527
1233.4        24.2664
1233.5        24.2007
1233.6        24.1716
1233.7        24.1717
1233.8        24.1885
1233.9        24.2189
1234          24.2409
1234.1        24.3145
1234.2        24.3981
1234.3        24.4714
1234.4        24.5838
1234.5        24.7079
1234.6        24.7599
1234.7        24.7762
1234.8         24.769
1234.9        24.7373
1235          24.7199
1235.1        24.7239
1235.2         24.708
1235.3        24.7199
1235.4        24.7763
1235.5        24.8077
1235.6        24.8336
1235.7        24.9055
1235.8        24.9722
1235.9        24.9981
1236          24.9844
1236.1        25.0071
1236.2        24.9561
1236.3        24.9188
1236.4        24.8633
1236.5        24.7571
1236.6        24.6288
1236.7         24.499
1236.8        24.4201
1236.9        24.4281
1237          24.4198
1237.1        24.4402
1237.2        24.4388
1237.3        24.4868
1237.4        24.5102
1237.5         24.531
1237.6        24.5631
1237.7        24.6297
1237.8        24.6354
1237.9         24.633
1238          24.6114
1238.1        24.5822
1238.2        24.5299
1238.3          24.59
1238.4        24.6762
1238.5         24.697
1238.6        24.6432
1238.7        24.5406
1238.8        24.4472
1238.9        24.4424
1239          24.5545
1239.1        24.6924
1239.2         24.718
1239.3        24.6587
1239.4        24.5861
1239.5        24.5642
1239.6        24.6062
1239.7        24.6668
1239.8        24.6817
1239.9        24.6742
1240          24.7111
1240.1        24.7771
1240.2        24.7891
1240.3        24.7599
1240.4        24.7541
1240.5        24.7794
1240.6        24.8194
1240.7        24.8004
1240.8         24.742
1240.9        24.6596
1241          24.6265
1241.1        24.6591
1241.2        24.7275
1241.3        24.8194
1241.4         24.897
1241.5         24.901
1241.6        24.8496
1241.7        24.7745
1241.8        24.7265
1241.9        24.7216
1242          24.7439
1242.1        24.8274
1242.2        24.8041
1242.3        24.6784
1242.4        24.5218
1242.5        24.4075
1242.6        24.3748
1242.7        24.3193
1242.8        24.3892
1242.9        24.4571
1243          24.5098
1243.1        24.6122
1243.2        24.6858
1243.3        24.7494
1243.4        24.7937
1243.5        24.8077
1243.6        24.8172
1243.7        24.8414
1243.8        24.8383
1243.9         24.865
1244          24.9364
1244.1        25.0717
1244.2        25.1354
1244.3        25.0166
1244.4        24.8939
1244.5        24.7076
1244.6        24.5552
1244.7        24.4924
1244.8         24.505
1244.9        24.5077
1245           24.406
1245.1        24.3221
1245.2        24.3032
1245.3        24.3223
1245.4        24.3076
1245.5         24.202
1245.6        24.0616
1245.7        23.9627
1245.8        23.8953
1245.9        23.8765
1246          23.8952
1246.1        23.9433
1246.2        23.9054
1246.3        23.8476
1246.4        23.8144
1246.5        23.7617
1246.6        23.7274
1246.7        23.7897
1246.8        23.8666
1246.9        23.9295
1247          23.8855
1247.1        23.6796
1247.2          23.58
1247.3        23.6008
1247.4         23.637
1247.5        23.6619
1247.6        23.6211
1247.7        23.6108
1247.8        23.5821
1247.9         23.526
1248          23.5062
1248.1         23.544
1248.2        23.5709
1248.3        23.6151
1248.4        23.6548
1248.5        23.6653
1248.6        23.6817
1248.7        23.6199
1248.8        23.5983
1248.9        23.6314
1249          23.7336
1249.1        23.8697
1249.2        23.9648
1249.3        24.0109
1249.4        24.0993
1249.5        24.2173
1249.6        24.3211
1249.7        24.4127
1249.8        24.5256
1249.9        24.5937
1250          24.5696
1250.1        24.5799
1250.2        24.5901
1250.3        24.5852
1250.4        24.5615
1250.5        24.4469
1250.6        24.3161
1250.7        24.2473
1250.8        24.2977
1250.9        24.3628
1251          24.4588
1251.1        24.5517
1251.2        24.5377
1251.3        24.5963
1251.4        24.5927
1251.5        24.6341
1251.6        24.6894
1251.7        24.7528
1251.8        24.8108
1251.9        24.9336
1252          25.0142
1252.1        25.0695
1252.2         25.232
1252.3        25.4397
1252.4        25.6976
1252.5        25.8446
1252.6        25.9445
1252.7        25.9068
1252.8        25.9316
1252.9         25.959
1253          25.9788
1253.1        26.0184
1253.2        25.9229
1253.3        25.8361
1253.4        25.7505
1253.5        25.6953
1253.6        25.6403
1253.7        25.5784
1253.8        25.5163
1253.9        25.5712
1254          25.8032
1254.1        25.9969
1254.2        26.1108
1254.3        26.1581
1254.4         26.123
1254.5        26.1749
1254.6        26.2426
1254.7        26.3365
1254.8        26.3461
1254.9        26.2906
1255          26.2282
1255.1        26.1903
1255.2        26.2376
1255.3        26.2295
1255.4        26.1524
1255.5        26.1512
1255.6        26.0668
1255.7        26.0297
1255.8        26.0307
1255.9        26.0439
1256          26.0265
1256.1        26.0196
1256.2        26.0146
1256.3        26.0691
1256.4        26.2232
1256.5        26.2884
1256.6         26.251
1256.7         26.106
1256.8        25.8908
1256.9        25.7476
1257          25.6436
1257.1        25.5832
1257.2        25.4835
1257.3         25.369
1257.4         25.256
1257.5        25.1444
1257.6        25.1163
1257.7        25.1271
1257.8        25.0829
1257.9        25.1249
1258          25.1597
1258.1        25.1818
1258.2        25.1927
1258.3        25.0593
1258.4        24.9323
1258.5        24.9627
1258.6        25.0144
1258.7        24.9776
1258.8        24.9232
1258.9        24.7443
1259          24.5778
1259.1        24.4256
1259.2        24.3394
1259.3        24.2925
1259.4         24.235
1259.5        24.1605
1259.6        24.1383
1259.7        24.1564
1259.8        24.1932
1259.9        24.3014
1260          24.4739
1260.1        24.5813
1260.2         24.582
1260.3        24.5627
1260.4          24.57
1260.5         24.547
1260.6        24.5428
1260.7        24.5509
1260.8        24.5561
1260.9        24.5315
1261          24.4303
1261.1        24.2396
1261.2        24.1305
1261.3        24.0196
1261.4        23.9661
1261.5        24.0065
1261.6        24.0959
1261.7         24.198
1261.8        24.2764
1261.9        24.3029
1262          24.2754
1262.1        24.2282
1262.2        24.2582
1262.3        24.3273
1262.4        24.4918
1262.5        24.6541
1262.6         24.776
1262.7        24.8308
1262.8        24.8551
1262.9        24.7769
1263          24.7504
1263.1        24.8099
1263.2        24.8529
1263.3        24.8824
1263.4         24.856
1263.5         24.862
1263.6         24.855
1263.7        24.9149
1263.8        24.9846
1263.9        25.0316
1264          24.9112
1264.1        24.8258
1264.2         24.798
1264.3        24.8102
1264.4        24.8646
1264.5        24.9218
1264.6        24.9496
1264.7        24.9168
1264.8        24.9509
1264.9        25.0699
1265          25.1579
1265.1        25.2297
1265.2        25.2781
1265.3        25.2505
1265.4         25.093
1265.5        25.0039
1265.6        24.9158
1265.7        24.8912
1265.8        24.8978
1265.9        24.9069
1266          24.8489
1266.1        24.8579
1266.2        24.8922
1266.3        24.9656
1266.4        25.0076
1266.5        25.0367
1266.6        25.0763
1266.7        25.0887
1266.8        25.0264
1266.9        24.9322
1267          24.8215
1267.1        24.7912
1267.2        24.8118
1267.3        24.7922
1267.4        24.7592
1267.5        24.7192
1267.6         24.659
1267.7        24.5687
1267.8        24.4776
1267.9        24.3998
1268          24.3889
1268.1        24.4603
1268.2        24.4477
1268.3        24.4081
1268.4        24.3633
1268.5        24.3697
1268.6        24.3583
1268.7        24.4065
1268.8        24.4057
1268.9        24.4699
1269          24.5036
1269.1        24.4456
1269.2        24.4162
1269.3        24.3875
1269.4        24.4323
1269.5        24.4488
1269.6        24.4112
1269.7        24.3658
1269.8         24.317
1269.9        24.2984
1270           24.337
1270.1        24.3353
1270.2        24.3075
1270.3        24.3027
1270.4        24.3241
1270.5        24.3342
1270.6        24.3428
1270.7        24.3577
1270.8        24.3596
1270.9        24.3461
1271          24.3418
1271.1        24.3013
1271.2        24.3535
1271.3        24.3149
1271.4        24.3478
1271.5        24.4323
1271.6        24.5479
1271.7        24.6423
1271.8        24.7054
1271.9        24.7608
1272          24.8938
1272.1        25.0187
1272.2        25.0986
1272.3        25.0894
1272.4        25.1067
1272.5        25.1678
1272.6         25.311
1272.7        25.3674
1272.8        25.3655
1272.9        25.3488
1273          25.3021
1273.1        25.2636
1273.2        25.2533
1273.3        25.2306
1273.4        25.2512
1273.5        25.3299
1273.6        25.3334
1273.7        25.3571
1273.8        25.4104
1273.9        25.4175
1274          25.4179
1274.1        25.4364
1274.2        25.4959
1274.3         25.613
1274.4        25.6825
1274.5        25.7723
1274.6        25.7839
1274.7        25.7479
1274.8        25.6128
1274.9        25.5728
1275          25.6863
1275.1        25.8758
1275.2         25.946
1275.3        25.9719
1275.4        25.9595
1275.5        25.9956
1275.6        26.1312
1275.7        26.3136
1275.8         26.487
1275.9        26.6049
1276           26.722
1276.1        26.8111
1276.2        26.8169
1276.3        26.7716
1276.4        26.7345
1276.5        26.7932
1276.6        26.8161
1276.7        26.7839
1276.8        26.7505
1276.9         26.641
1277          26.4879
1277.1        26.3325
1277.2        26.3327
1277.3         26.345
1277.4        26.3774
1277.5        26.4648
1277.6        26.5534
1277.7        26.6568
1277.8        26.5982
1277.9        26.5039
1278          26.3965
1278.1        26.3173
1278.2        26.2729
1278.3        26.1973
1278.4        26.1103
1278.5        25.9626
1278.6        25.8439
1278.7        25.6737
1278.8        25.6079
1278.9        25.5672
1279           25.546
1279.1        25.5768
1279.2        25.6626
1279.3        25.7927
1279.4        25.8159
1279.5        25.7535
1279.6        25.7039
1279.7        25.6956
1279.8        25.6948
1279.9        25.7048
1280          25.6981
1280.1        25.6019
1280.2        25.4802
1280.3        25.4082
1280.4        25.3038
1280.5        25.2059
1280.6         25.078
1280.7        24.9444
1280.8        24.9047
1280.9        24.8915
1281          24.8594
1281.1        24.8358
1281.2        24.7942
1281.3        24.7489
1281.4        24.7159
1281.5        24.7262
1281.6        24.6997
1281.7        24.6934
1281.8        24.7803
1281.9        24.8635
1282          24.9399
1282.1         24.986
1282.2        24.9394
1282.3        24.7915
1282.4        24.7003
1282.5        24.7087
1282.6        24.6243
1282.7        24.5001
1282.8        24.4608
1282.9        24.4762
1283           24.454
1283.1        24.4142
1283.2        24.4346
1283.3        24.4882
1283.4        24.5507
1283.5        24.6672
1283.6        24.7817
1283.7        24.8259
1283.8        24.9534
1283.9        25.0755
1284          25.1537
1284.1        25.2283
1284.2        25.3543
1284.3         25.498
1284.4         25.613
1284.5        25.6462
1284.6        25.5595
1284.7        25.3452
1284.8        25.1288
1284.9        25.0804
1285           25.055
1285.1        25.0301
1285.2        24.9618
1285.3        24.8115
1285.4        24.6687
1285.5         24.617
1285.6        24.5984
1285.7          24.69
1285.8        24.8654
1285.9        24.9641
1286          24.9851
1286.1        24.9659
1286.2         24.957
1286.3        24.9723
1286.4        25.0104
1286.5        24.9769
1286.6        25.0084
1286.7        24.9879
1286.8        25.0297
1286.9         25.105
1287          25.2334
1287.1        25.3644
1287.2        25.4007
1287.3        25.4767
1287.4        25.5512
1287.5        25.5744
1287.6        25.5883
1287.7        25.6158
1287.8        25.6174
1287.9        25.6491
1288          25.7419
1288.1         25.869
1288.2        25.9304
1288.3        25.9344
1288.4        25.9353
1288.5        25.9035
1288.6        25.9204
1288.7        25.9907
1288.8        26.0068
1288.9        25.9836
1289          25.9825
1289.1        25.9842
1289.2        25.9161
1289.3        25.8057
1289.4        25.7057
1289.5        25.6653
1289.6        25.6337
1289.7        25.6301
1289.8        25.6851
1289.9         25.725
1290          25.7296
1290.1        25.7034
1290.2         25.702
1290.3        25.6968
1290.4        25.6794
1290.5        25.6598
1290.6        25.7163
1290.7        25.7727
1290.8        25.8053
1290.9        25.8529
1291          25.8828
1291.1        25.8194
1291.2        25.7362
1291.3        25.7071
1291.4        25.7397
1291.5        25.8357
1291.6        25.8747
1291.7        25.9488
1291.8         26.045
1291.9         26.113
1292           26.144
1292.1         26.227
1292.2        26.3036
1292.3        26.3363
1292.4        26.3009
1292.5        26.3488
1292.6        26.4446
1292.7        26.5796
1292.8        26.6293
1292.9        26.6519
1293          26.6249
1293.1        26.5838
1293.2        26.5207
1293.3        26.4027
1293.4        26.3186
1293.5        26.2697
1293.6        26.1383
1293.7        26.0179
1293.8        25.9359
1293.9        25.8791
1294          25.9145
1294.1        26.0427
1294.2        26.2525
1294.3        26.4476
1294.4        26.4734
1294.5        26.5121
1294.6        26.6821
1294.7        26.8844
1294.8        26.9937
1294.9        27.0198
1295          27.0581
1295.1        27.1714
1295.2        27.1194
1295.3        27.0329
1295.4        26.9276
1295.5        26.7789
1295.6        26.6473
1295.7        26.4671
1295.8        26.4687
1295.9        26.5042
1296          26.4648
1296.1        26.3141
1296.2        26.1664
1296.3        26.0579
1296.4        25.8564
1296.5        25.6269
1296.6        25.4514
1296.7        25.2937
1296.8        25.2001
1296.9         25.182
1297          25.1667
1297.1        25.1764
1297.2        25.1896
1297.3        25.2226
1297.4        25.2505
1297.5        25.3152
1297.6        25.3653
1297.7        25.3539
1297.8        25.4161
1297.9        25.5086
1298          25.6977
1298.1        25.8386
1298.2        25.9898
1298.3        26.0342
1298.4        25.9819
1298.5        26.0118
1298.6        26.0839
1298.7        26.2157
1298.8        26.3907
1298.9         26.455
1299          26.5209
1299.1          26.56
1299.2        26.6152
1299.3        26.6019
1299.4        26.5623
1299.5        26.4475
1299.6         26.447
1299.7        26.5687
1299.8        26.7199
1299.9        26.8312
1300          26.7802
1300.1        26.6531
1300.2        26.5715
1300.3        26.5359
1300.4        26.5573
1300.5        26.6312
1300.6        26.7538
1300.7        26.9452
1300.8        26.9818
1300.9         26.917
1301          26.7757
1301.1        26.7289
1301.2         26.833
1301.3        27.0011
1301.4         27.085
1301.5        27.0538
1301.6        27.0544
1301.7        26.9456
1301.8        26.8813
1301.9         26.858
1302          26.9311
1302.1        27.0038
1302.2        27.0414
1302.3         27.084
1302.4        27.0772
1302.5        27.1576
1302.6        27.2021
1302.7         27.213
1302.8        27.1946
1302.9        27.1987
1303          27.2595
1303.1         27.272
1303.2        27.2489
1303.3         27.199
1303.4        27.1712
1303.5        27.0689
1303.6        26.9626
1303.7        26.8746
1303.8        26.8245
1303.9        26.7819
1304          26.7467
1304.1         26.756
1304.2        26.7519
1304.3        26.6995
1304.4        26.6085
1304.5        26.4894
1304.6        26.3722
1304.7        26.2892
1304.8        26.2585
1304.9        26.2539
1305          26.2807
1305.1          26.34
1305.2        26.3298
1305.3         26.269
1305.4        26.1547
1305.5        26.0658
1305.6        26.0912
1305.7        26.1008
1305.8        26.0861
1305.9        26.0475
1306          25.9829
1306.1        25.9528
1306.2        25.9862
1306.3        26.0636
1306.4        26.1145
1306.5        26.1323
1306.6        26.0734
1306.7        25.9893
1306.8        25.8674
1306.9        25.8158
1307          25.8167
1307.1        25.8895
1307.2        25.8941
1307.3         25.806
1307.4        25.7291
1307.5        25.6556
1307.6        25.6449
1307.7        25.6873
1307.8         25.715
1307.9        25.7572
1308          25.7982
1308.1        25.8732
1308.2        25.9027
1308.3        25.9515
1308.4        26.0656
1308.5        26.1612
1308.6        26.1863
1308.7        26.1675
1308.8        26.1828
1308.9         26.241
1309          26.3209
1309.1        26.5306
1309.2        26.7546
1309.3        26.8595
1309.4        26.9321
1309.5        26.9008
1309.6         26.874
1309.7        26.8306
1309.8         26.782
1309.9        26.7967
1310          26.8186
1310.1        26.8769
1310.2        26.8717
1310.3        26.8175
1310.4         26.721
1310.5        26.5863
1310.6        26.4711
1310.7        26.4169
1310.8        26.4331
1310.9        26.4387
1311          26.5043
1311.1        26.6861
1311.2        26.7697
1311.3         26.823
1311.4        26.8333
1311.5        26.8465
1311.6        26.8915
1311.7        26.9383
1311.8        27.0698
1311.9        27.0729
1312          27.0796
1312.1        27.0433
1312.2        27.0733
1312.3        26.9818
1312.4        26.9239
1312.5        26.8519
1312.6        26.6438
1312.7        26.3676
1312.8        26.1698
1312.9        26.0853
1313          26.1252
1313.1        26.1777
1313.2        26.2117
1313.3        26.2143
1313.4        26.1768
1313.5        26.1836
1313.6        26.2543
1313.7        26.3314
1313.8        26.3497
1313.9        26.4218
1314          26.4598
1314.1         26.407
1314.2        26.3113
1314.3         26.357
1314.4        26.5287
1314.5        26.7374
1314.6        26.8807
1314.7          26.93
1314.8        26.9911
1314.9         27.087
1315          27.2246
1315.1        27.3235
1315.2        27.3578
1315.3         27.284
1315.4        27.2732
1315.5        27.3416
1315.6        27.4124
1315.7        27.3109
1315.8        27.2294
1315.9        27.2414
1316          27.2566
1316.1        27.3416
1316.2        27.3897
1316.3        27.3796
1316.4         27.308
1316.5        27.3068
1316.6        27.2187
1316.7        27.1629
1316.8        27.1575
1316.9        27.0966
1317          26.8957
1317.1        26.7615
1317.2        26.7011
1317.3         26.641
1317.4        26.6418
1317.5        26.6464
1317.6          26.67
1317.7        26.6747
1317.8        26.6896
1317.9        26.6633
1318          26.6205
1318.1        26.6593
1318.2        26.7807
1318.3        26.9594
1318.4        27.0731
1318.5        27.0776
1318.6        26.9748
1318.7         26.872
1318.8        26.8816
1318.9         26.918
1319          26.9345
1319.1        26.9315
1319.2         26.891
1319.3        26.8942
1319.4         26.839
1319.5        26.7975
1319.6        26.7554
1319.7         26.779
1319.8        26.8292
1319.9        26.8716
1320          26.8779
1320.1        26.8604
1320.2        26.8782
1320.3        26.9106
1320.4        27.0011
1320.5        27.1092
1320.6        27.2775
1320.7        27.4739
1320.8        27.5315
1320.9        27.4876
1321          27.4914
1321.1        27.4672
1321.2        27.3614
1321.3        27.2762
1321.4        27.2054
1321.5        27.1415
1321.6        27.1617
1321.7        27.1919
1321.8        27.2787
1321.9        27.3869
1322          27.4964
1322.1        27.5505
1322.2        27.5647
1322.3         27.511
1322.4        27.4586
1322.5         27.352
1322.6        27.2616
1322.7        27.2051
1322.8        27.1905
1322.9        27.1548
1323           27.016
1323.1        26.8814
1323.2        26.7421
1323.3        26.6398
1323.4        26.6105
1323.5        26.6422
1323.6        26.6932
1323.7         26.814
1323.8        26.9285
1323.9        26.9657
1324          27.0787
1324.1        27.2881
1324.2        27.4487
1324.3        27.4911
1324.4        27.5092
1324.5        27.5721
1324.6        27.6962
1324.7        27.8057
1324.8         27.951
1324.9         28.003
1325          28.0103
1325.1        28.0107
1325.2        28.0007
1325.3        27.9792
1325.4         27.941
1325.5        27.9875
1325.6        28.0567
1325.7        28.1297
1325.8        28.2812
1325.9        28.3368
1326           28.321
1326.1        28.2247
1326.2        28.2507
1326.3        28.2895
1326.4        28.2427
1326.5        28.2728
1326.6         28.438
1326.7        28.6353
1326.8        28.5718
1326.9        28.3638
1327          28.2593
1327.1        28.2733
1327.2        28.2694
1327.3        28.2633
1327.4         28.094
1327.5        27.8752
1327.6        27.7396
1327.7        27.6462
1327.8         27.613
1327.9        27.5715
1328          27.5613
1328.1         27.407
1328.2        27.2067
1328.3        26.9285
1328.4        26.7601
1328.5        26.6706
1328.6        26.5997
1328.7         26.492
1328.8        26.4079
1328.9        26.3588
1329          26.2817
1329.1        26.2961
1329.2        26.3517
1329.3        26.3428
1329.4        26.3829
1329.5        26.4217
1329.6        26.4127
1329.7        26.4241
1329.8        26.4936
1329.9        26.6325
1330          26.7352
1330.1        26.9127
1330.2        26.9395
1330.3        26.9798
1330.4        27.1469
1330.5        27.2712
1330.6        27.4538
1330.7        27.5719
1330.8        27.6412
1330.9        27.6687
1331          27.6987
1331.1        27.6971
1331.2        27.5785
1331.3        27.4363
1331.4        27.2582
1331.5        27.1917
1331.6        27.1267
1331.7        27.1915
1331.8        27.2989
1331.9        27.3408
1332          27.4423
1332.1        27.5008
1332.2        27.5299
1332.3         27.508
1332.4        27.4675
1332.5        27.5026
1332.6        27.5329
1332.7        27.5534
1332.8        27.5167
1332.9        27.5034
1333          27.5627
1333.1        27.6434
1333.2        27.7924
1333.3        27.9605
1333.4        28.0382
1333.5        28.0246
1333.6        27.9843
1333.7        27.9783
1333.8        28.0472
1333.9        27.9477
1334          27.7998
1334.1        27.7187
1334.2        27.7385
1334.3        27.8091
1334.4        27.7838
1334.5         27.748
1334.6        27.7441
1334.7        27.8194
1334.8        27.9279
1334.9        27.9607
1335          27.9247
1335.1        27.8575
1335.2        27.7612
1335.3        27.7208
1335.4        27.6743
1335.5        27.7392
1335.6        27.8065
1335.7        27.9191
1335.8        28.0181
1335.9        28.0273
1336          28.0596
1336.1        28.1594
1336.2        28.2504
1336.3        28.3017
1336.4        28.3452
1336.5        28.4178
1336.6        28.4129
1336.7         28.369
1336.8        28.3561
1336.9        28.3693
1337          28.4311
1337.1        28.4558
1337.2        28.4095
1337.3        28.2955
1337.4        28.1156
1337.5        27.9667
1337.6        27.8793
1337.7        27.8218
1337.8        27.8429
1337.9        27.9159
1338          28.0136
1338.1        28.0109
1338.2        27.9281
1338.3        27.8611
1338.4        27.7492
1338.5        27.6339
1338.6        27.5657
1338.7        27.5877
1338.8         27.643
1338.9         27.661
1339          27.6009
1339.1         27.452
1339.2        27.3357
1339.3        27.3085
1339.4        27.4127
1339.5        27.5372
1339.6        27.6857
1339.7        27.7615
1339.8        27.8035
1339.9        27.7985
1340           27.721
1340.1        27.7229
1340.2        27.8606
1340.3        27.9404
1340.4        27.9409
1340.5        27.9181
1340.6         27.886
1340.7        27.9686
1340.8         27.946
1340.9        27.9424
1341          27.9787
1341.1        27.9933
1341.2         27.954
1341.3        27.8986
1341.4        27.8249
1341.5         27.713
1341.6        27.6244
1341.7        27.5652
1341.8        27.5333
1341.9        27.5493
1342          27.5925
1342.1        27.6267
1342.2        27.6147
1342.3        27.5164
1342.4        27.5142
1342.5        27.5138
1342.6        27.5326
1342.7        27.5274
1342.8        27.5901
1342.9        27.6203
1343          27.5856
1343.1        27.5294
1343.2        27.5126
1343.3        27.4657
1343.4        27.4094
1343.5        27.3514
1343.6        27.3094
1343.7         27.231
1343.8        27.2094
1343.9        27.2726
1344          27.2943
1344.1        27.2141
1344.2        27.0594
1344.3        26.9425
1344.4        26.8641
1344.5        26.8037
1344.6         26.794
1344.7        26.7744
1344.8        26.7661
1344.9        26.6636
1345          26.6347
1345.1        26.6432
1345.2        26.6695
1345.3        26.6687
1345.4        26.6957
1345.5        26.7461
1345.6        26.7541
1345.7        26.7925
1345.8        26.8429
1345.9        26.9231
1346          27.0525
1346.1         27.138
1346.2        27.1574
1346.3        27.2039
1346.4        27.2325
1346.5        27.2731
1346.6        27.3389
1346.7        27.4462
1346.8        27.4436
1346.9        27.4195
1347          27.4262
1347.1        27.5716
1347.2        27.7088
1347.3        27.7195
1347.4        27.6329
1347.5        27.4853
1347.6        27.3636
1347.7        27.3254
1347.8        27.2692
1347.9        27.2514
1348          27.2486
1348.1        27.3129
1348.2         27.344
1348.3        27.3371
1348.4        27.3742
1348.5        27.3513
1348.6        27.2629
1348.7        27.1752
1348.8          27.17
1348.9        27.1024
1349          27.0628
1349.1        27.0509
1349.2        27.1544
1349.3        27.2667
1349.4        27.3849
1349.5        27.5249
1349.6        27.7552
1349.7        27.9751
1349.8        28.0574
1349.9        28.0795
1350           28.156
1350.1        28.2268
1350.2        28.2361
1350.3        28.2613
1350.4        28.2879
1350.5        28.2784
1350.6        28.2871
1350.7        28.3162
1350.8        28.5112
1350.9        28.6888
1351          28.8103
1351.1        28.9102
1351.2        28.9309
1351.3        28.9268
1351.4        29.0307
1351.5        29.0894
1351.6         29.109
1351.7        29.1107
1351.8        28.9852
1351.9        28.8022
1352          28.5234
1352.1        28.3033
1352.2        28.2449
1352.3        28.2372
1352.4        28.2316
1352.5        28.2005
1352.6        28.1153
1352.7        28.0211
1352.8        27.9453
1352.9        27.9235
1353           27.941
1353.1        27.9343
1353.2        27.9199
1353.3        27.9299
1353.4        27.8341
1353.5        27.7085
1353.6        27.6642
1353.7        27.6773
1353.8        27.7485
1353.9        27.7846
1354           27.784
1354.1        27.7186
1354.2        27.5885
1354.3         27.482
1354.4        27.4508
1354.5         27.442
1354.6        27.4419
1354.7          27.44
1354.8        27.3922
1354.9        27.3242
1355          27.3088
1355.1        27.4094
1355.2        27.5774
1355.3        27.7987
1355.4        27.8776
1355.5        27.8415
1355.6        27.8165
1355.7        27.8137
1355.8        27.8405
1355.9        27.9401
1356          27.9979
1356.1        28.0514
1356.2        28.0808
1356.3        28.0914
1356.4         27.999
1356.5        27.9357
1356.6        27.9719
1356.7        27.9985
1356.8         27.937
1356.9        27.8006
1357          27.6821
1357.1        27.5918
1357.2        27.4362
1357.3        27.2892
1357.4         27.233
1357.5        27.1643
1357.6        27.0932
1357.7         27.129
1357.8         27.153
1357.9        27.1875
1358          27.1309
1358.1        27.1164
1358.2        27.0828
1358.3        26.9887
1358.4        26.8946
1358.5        26.8196
1358.6        26.7694
1358.7        26.8237
1358.8        26.8719
1358.9        26.9035
1359          26.8905
1359.1        26.8425
1359.2        26.8306
1359.3        26.8503
1359.4        26.8998
1359.5        26.9504
1359.6        26.9921
1359.7         27.105
1359.8        27.2749
1359.9        27.4134
1360          27.4675
1360.1        27.5143
1360.2        27.4409
1360.3        27.3368
1360.4        27.3105
1360.5        27.2803
1360.6        27.2347
1360.7        27.2079
1360.8        27.2197
1360.9        27.2374
1361          27.2615
1361.1        27.3341
1361.2        27.4522
1361.3         27.531
1361.4        27.5457
1361.5        27.5874
1361.6        27.7494
1361.7         27.848
1361.8        27.9059
1361.9        27.9944
1362          28.1342
1362.1        28.3029
1362.2        28.4844
1362.3         28.653
1362.4        28.8321
1362.5        28.9972
1362.6        29.0776
1362.7        29.1438
1362.8        29.1867
1362.9        29.0726
1363          29.0884
1363.1        29.1852
1363.2        29.3534
1363.3        29.5126
1363.4        29.5817
1363.5        29.6847
1363.6        29.7676
1363.7        29.7352
1363.8        29.7034
1363.9        29.7946
1364           29.861
1364.1        29.8474
1364.2        29.9171
1364.3        29.9502
1364.4        30.0297
1364.5          30.08
1364.6        30.0348
1364.7        29.9716
1364.8        29.9147
1364.9        29.8134
1365          29.7678
1365.1        29.7385
1365.2        29.7507
1365.3        29.6133
1365.4        29.4672
1365.5        29.3385
1365.6        29.2814
1365.7        29.1783
1365.8        29.1269
1365.9        29.0246
1366          28.9159
1366.1        28.7564
1366.2        28.6509
1366.3        28.6639
1366.4        28.7148
1366.5        28.7094
1366.6         28.687
1366.7         28.676
1366.8        28.6141
1366.9        28.5635
1367           28.494
1367.1        28.4076
1367.2        28.3288
1367.3        28.3313
1367.4        28.4128
1367.5        28.3224
1367.6        28.1553
1367.7        28.0469
1367.8        28.1223
1367.9        28.3261
1368          28.5251
1368.1         28.644
1368.2        28.6039
1368.3        28.5808
1368.4        28.5736
1368.5        28.5595
1368.6        28.5921
1368.7        28.5922
1368.8        28.4716
1368.9        28.3875
1369          28.2727
1369.1        28.0923
1369.2        27.9003
1369.3        27.8379
1369.4        27.8308
1369.5        27.7899
1369.6        27.7938
1369.7        27.8691
1369.8        28.0249
1369.9         28.192
1370          28.2887
1370.1        28.3622
1370.2        28.2497
1370.3        28.1026
1370.4          28.01
1370.5        28.0027
1370.6        28.1127
1370.7         28.216
1370.8        28.1856
1370.9        28.1375
1371           28.189
1371.1        28.2348
1371.2        28.2649
1371.3        28.3598
1371.4        28.4058
1371.5        28.4467
1371.6        28.4228
1371.7        28.3483
1371.8         28.234
1371.9        28.0508
1372          27.9209
1372.1        27.8513
1372.2        27.8693
1372.3        27.9392
1372.4        27.9622
1372.5        28.0036
1372.6        28.0989
1372.7        28.2527
1372.8        28.2962
1372.9        28.1629
1373          27.9706
1373.1        27.7854
1373.2        27.6378
1373.3        27.5913
1373.4        27.5892
1373.5         27.642
1373.6        27.6341
1373.7        27.5868
1373.8        27.5033
1373.9        27.4017
1374          27.3981
1374.1        27.4636
1374.2        27.5081
1374.3        27.5464
1374.4        27.5389
1374.5        27.5813
1374.6        27.6612
1374.7         27.828
1374.8        28.0409
1374.9        28.1599
1375          28.1713
1375.1        28.0676
1375.2        27.9716
1375.3         27.986
1375.4        28.0987
1375.5        28.2099
1375.6         28.309
1375.7         28.396
1375.8        28.4326
1375.9        28.3415
1376          28.2704
1376.1        28.2654
1376.2        28.3194
1376.3        28.2739
1376.4        28.2399
1376.5        28.1657
1376.6        28.1792
1376.7        28.2296
1376.8        28.2806
1376.9        28.3263
1377          28.3396
1377.1        28.3662
1377.2        28.3699
1377.3         28.362
1377.4        28.2357
1377.5        28.1696
1377.6         28.132
1377.7        28.2629
1377.8        28.4574
1377.9        28.6309
1378          28.7324
1378.1        28.7983
1378.2        28.7917
1378.3        28.8727
1378.4        28.9459
1378.5         28.902
1378.6        28.7982
1378.7        28.6464
1378.8        28.6169
1378.9        28.7005
1379          28.7807
1379.1        28.8607
1379.2        29.0116
1379.3        29.2042
1379.4        29.3743
1379.5        29.4702
1379.6        29.3813
1379.7        29.3041
1379.8        29.3893
1379.9         29.454
1380          29.6027
1380.1        29.7198
1380.2        29.7752
1380.3        29.8036
1380.4        29.8152
1380.5        29.7431
1380.6        29.6385
1380.7        29.5563
1380.8        29.4433
1380.9        29.1765
1381          28.9485
1381.1        28.8651
1381.2        28.9096
1381.3        29.0188
1381.4        29.0934
1381.5        29.1588
1381.6        29.2814
1381.7          29.41
1381.8        29.3959
1381.9        29.3384
1382          29.2742
1382.1        29.2217
1382.2        29.1473
1382.3         29.094
1382.4        29.0545
1382.5        29.1256
1382.6        29.2307
1382.7        29.3639
1382.8        29.4688
1382.9        29.5796
1383          29.7069
1383.1        29.7874
1383.2         29.718
1383.3        29.5772
1383.4         29.447
1383.5        29.3437
1383.6        29.2934
1383.7        29.2379
1383.8         29.302
1383.9        29.3257
1384           29.297
1384.1        29.2117
1384.2        29.1808
1384.3         29.164
1384.4        29.1116
1384.5        28.9767
1384.6        28.8788
1384.7        28.7588
1384.8        28.6333
1384.9        28.5468
1385           28.474
1385.1        28.3971
1385.2        28.3727
1385.3        28.3366
1385.4        28.3308
1385.5        28.3986
1385.6        28.5339
1385.7        28.6988
1385.8        28.7528
1385.9         28.786
1386          28.8021
1386.1         28.779
1386.2        28.7883
1386.3        28.8251
1386.4        28.8235
1386.5        28.7497
1386.6        28.7391
1386.7        28.7361
1386.8        28.7699
1386.9        28.7812
1387          28.8431
1387.1        28.9209
1387.2        28.9384
1387.3        28.8891
1387.4        28.8797
1387.5        28.8849
1387.6        28.8816
1387.7        28.8438
1387.8        28.8449
1387.9        28.8756
1388          28.9718
1388.1        29.1476
1388.2        29.2942
1388.3        29.3438
1388.4         29.438
1388.5        29.5101
1388.6        29.5045
1388.7        29.4742
1388.8         29.484
1388.9         29.517
1389          29.5295
1389.1        29.4478
1389.2        29.2612
1389.3        29.0808
1389.4        28.8675
1389.5        28.7098
1389.6        28.6063
1389.7        28.4903
1389.8        28.5136
1389.9        28.6125
1390          28.6137
1390.1        28.6016
1390.2        28.5614
1390.3        28.5088
1390.4          28.53
1390.5        28.6453
1390.6         28.859
1390.7        28.9728
1390.8        28.9456
1390.9        28.8579
1391          28.8524
1391.1        28.8596
1391.2        28.8303
1391.3        28.8355
1391.4        28.8787
1391.5        28.9399
1391.6        28.9375
1391.7         28.927
1391.8        28.9606
1391.9        28.9615
1392          28.9246
1392.1        28.9108
1392.2        28.9397
1392.3        28.9946
1392.4        29.0576
1392.5        29.0791
1392.6        29.0525
1392.7        29.0061
1392.8        28.9405
1392.9        28.8368
1393           28.762
1393.1        28.8374
1393.2        28.8905
1393.3        28.9773
1393.4        29.0629
1393.5        29.1049
1393.6        29.1027
1393.7        29.1101
1393.8        29.1613
1393.9        29.1938
1394           29.212
1394.1        29.2312
1394.2        29.2041
1394.3         29.212
1394.4        29.2472
1394.5        29.3058
1394.6        29.3496
1394.7        29.3006
1394.8        29.2034
1394.9         29.133
1395          29.1301
1395.1        29.1768
1395.2        29.2617
1395.3        29.4367
1395.4        29.4731
1395.5        29.4694
1395.6        29.5693
1395.7        29.6779
1395.8        29.8513
1395.9        30.0064
1396          30.1659
1396.1        30.2943
1396.2         30.281
1396.3        30.2934
1396.4        30.2204
1396.5        30.1407
1396.6        30.0871
1396.7        30.0681
1396.8        30.2133
1396.9        30.4741
1397          30.6342
1397.1        30.6708
1397.2        30.6518
1397.3         30.589
1397.4         30.545
1397.5        30.5292
1397.6        30.4937
1397.7        30.4647
1397.8        30.4652
1397.9        30.5452
1398          30.5785
1398.1        30.4944
1398.2        30.4236
1398.3        30.4166
1398.4         30.436
1398.5        30.3843
1398.6        30.3355
1398.7        30.3088
1398.8        30.3518
1398.9        30.4841
1399          30.5833
1399.1        30.6349
1399.2        30.6635
1399.3        30.6557
1399.4        30.6066
1399.5        30.5971
1399.6        30.6081
1399.7        30.5603
1399.8        30.5085
1399.9        30.4623
1400          30.4673
1400.1        30.4758
1400.2        30.4119
1400.3        30.3561
1400.4        30.3618
1400.5        30.3966
1400.6        30.3988
1400.7        30.4382
1400.8         30.417
1400.9        30.4921
1401          30.5422
1401.1        30.5049
1401.2        30.4975
1401.3        30.4705
1401.4         30.484
1401.5        30.5616
1401.6        30.5383
1401.7        30.4095
1401.8        30.3719
1401.9         30.369
1402          30.3564
1402.1        30.3693
1402.2        30.4169
1402.3        30.4518
1402.4        30.3937
1402.5        30.3737
1402.6         30.402
1402.7        30.4845
1402.8        30.5546
1402.9        30.5797
1403          30.5756
1403.1        30.6598
1403.2        30.8035
1403.3        30.8523
1403.4        30.7783
1403.5        30.6391
1403.6        30.6025
1403.7        30.6123
1403.8        30.5965
1403.9        30.5659
1404          30.5414
1404.1        30.5565
1404.2        30.6885
1404.3         30.932
1404.4        31.1459
1404.5        31.3305
1404.6        31.3925
1404.7        31.5395
1404.8        31.7911
1404.9        32.0292
1405          32.2429
1405.1        32.5032
1405.2        32.7414
1405.3        32.9439
1405.4        33.0083
1405.5        33.1015
1405.6        33.1434
1405.7          33.09
1405.8        32.9936
1405.9        32.7847
1406          32.5112
1406.1        32.2687
1406.2        32.1109
1406.3        31.9364
1406.4        31.7366
1406.5        31.4883
1406.6        31.3814
1406.7        31.3885
1406.8        31.4622
1406.9         31.492
1407          31.4444
1407.1        31.3115
1407.2        31.1803
1407.3         31.113
1407.4        31.1146
1407.5        31.0853
1407.6        31.1079
1407.7        31.1807
1407.8        31.2258
1407.9        31.2427
1408          31.2901
1408.1        31.3567
1408.2        31.3574
1408.3        31.3519
1408.4        31.4379
1408.5        31.5833
1408.6        31.6784
1408.7        31.7716
1408.8        31.7879
1408.9        31.8041
1409           31.783
1409.1        31.7723
1409.2        31.7373
1409.3        31.7285
1409.4        31.6921
1409.5        31.7356
1409.6        31.7645
1409.7        31.7496
1409.8        31.7081
1409.9        31.6939
1410           31.759
1410.1        31.8277
1410.2        31.7674
1410.3        31.6757
1410.4        31.7538
1410.5        31.9488
1410.6        32.1358
1410.7        32.2353
1410.8        32.2999
1410.9        32.3231
1411          32.3698
1411.1        32.5545
1411.2        32.6196
1411.3        32.7065
1411.4        32.7206
1411.5           32.6
1411.6         32.449
1411.7        32.4008
1411.8        32.3892
1411.9        32.4079
1412          32.4319
1412.1        32.4967
1412.2        32.5268
1412.3        32.5189
1412.4        32.4841
1412.5         32.456
1412.6        32.4857
1412.7        32.5444
1412.8         32.586
1412.9        32.6169
1413          32.7251
1413.1         32.829
1413.2        32.9153
1413.3        33.0095
1413.4        33.0192
1413.5        33.0138
1413.6        33.0216
1413.7        33.1334
1413.8        33.2559
1413.9        33.3908
1414           33.529
1414.1        33.6381
1414.2        33.6505
1414.3        33.7342
1414.4        33.8165
1414.5        33.8958
1414.6        33.9129
1414.7        33.8943
1414.8        33.8497
1414.9        33.8474
1415          33.9407
1415.1        33.9444
1415.2        33.9073
1415.3        33.8974
1415.4        33.8036
1415.5        33.7492
1415.6        33.6605
1415.7        33.5152
1415.8        33.4197
1415.9        33.4983
1416          33.5905
1416.1        33.5871
1416.2        33.5163
1416.3        33.3474
1416.4        33.2494
1416.5        33.2633
1416.6        33.1498
1416.7        32.9176
1416.8        32.7894
1416.9        32.7514
1417          32.6459
1417.1        32.4809
1417.2        32.3434
1417.3        32.3916
1417.4        32.3896
1417.5        32.4381
1417.6        32.4568
1417.7        32.5133
1417.8        32.6232
1417.9        32.6854
1418          32.7069
1418.1        32.6668
1418.2        32.6951
1418.3        32.7689
1418.4        32.7692
1418.5        32.7851
1418.6        32.7307
1418.7        32.7125
1418.8        32.7418
1418.9        32.7303
1419          32.7249
1419.1        32.7022
1419.2        32.6809
1419.3        32.6734
1419.4        32.5472
1419.5        32.4346
1419.6        32.3834
1419.7        32.3252
1419.8        32.3309
1419.9        32.2918
1420          32.2116
1420.1        32.1073
1420.2        31.9667
1420.3         31.882
1420.4         31.844
1420.5        31.8713
1420.6        31.8095
1420.7        31.7111
1420.8           31.6
1420.9        31.4946
1421          31.4577
1421.1         31.457
1421.2        31.4602
1421.3        31.5362
1421.4         31.672
1421.5        31.6941
1421.6        31.6585
1421.7        31.6428
1421.8        31.6594
1421.9        31.7307
1422          31.7688
1422.1        31.7393
1422.2        31.6999
1422.3        31.7234
1422.4        31.7739
1422.5        31.7956
1422.6          31.82
1422.7        31.8363
1422.8        31.8351
1422.9        31.7763
1423          31.7677
1423.1        31.7454
1423.2         31.755
1423.3        31.7013
1423.4        31.7568
1423.5          31.77
1423.6        31.7848
1423.7        31.8104
1423.8        31.8154
1423.9        31.7609
1424          31.7662
1424.1        31.7656
1424.2        31.7874
1424.3         31.781
1424.4        31.7544
1424.5         31.684
1424.6        31.6386
1424.7        31.6773
1424.8        31.7762
1424.9        31.9271
1425          32.0209
1425.1        32.0734
1425.2         32.068
1425.3        32.0478
1425.4        32.0352
1425.5        31.9958
1425.6        32.0843
1425.7        32.1292
1425.8        32.1397
1425.9        32.0856
1426          32.0976
1426.1        32.1059
1426.2        32.1187
1426.3        32.1246
1426.4        32.1018
1426.5        32.0429
1426.6        31.9404
1426.7        31.8688
1426.8        31.8675
1426.9        31.7611
1427          31.6647
1427.1        31.6608
1427.2        31.5789
1427.3        31.4643
1427.4        31.3916
1427.5        31.3817
1427.6        31.4056
1427.7        31.3938
1427.8        31.4269
1427.9        31.4972
1428          31.4545
1428.1        31.3712
1428.2        31.3454
1428.3        31.2988
1428.4        31.1967
1428.5        31.1762
1428.6        31.1704
1428.7        31.2397
1428.8        31.4304
1428.9        31.4858
1429          31.5164
1429.1        31.5008
1429.2        31.5508
1429.3        31.5496
1429.4        31.5396
1429.5        31.6426
1429.6        31.7274
1429.7        31.6862
1429.8         31.584
1429.9        31.4597
1430          31.3996
1430.1         31.395
1430.2         31.391
1430.3        31.3827
1430.4        31.3773
1430.5        31.4611
1430.6        31.5873
1430.7        31.7007
1430.8        31.7265
1430.9         31.715
1431          31.6761
1431.1        31.5983
1431.2        31.5488
1431.3        31.4677
1431.4        31.4701
1431.5        31.4405
1431.6        31.4333
1431.7        31.4112
1431.8        31.3882
1431.9        31.3116
1432           31.276
1432.1        31.3487
1432.2        31.3214
1432.3        31.2671
1432.4        31.2145
1432.5        31.1041
1432.6        31.0312
1432.7        30.9709
1432.8         30.901
1432.9        30.8949
1433           30.775
1433.1        30.6349
1433.2        30.5111
1433.3        30.4169
1433.4        30.3276
1433.5        30.2309
1433.6        30.1259
1433.7        30.0396
1433.8        29.9448
1433.9        29.9218
1434          30.0301
1434.1        30.1023
1434.2        30.1068
1434.3        30.1318
1434.4         30.158
1434.5        30.2481
1434.6        30.3508
1434.7        30.4449
1434.8        30.5378
1434.9        30.6456
1435           30.651
1435.1        30.6285
1435.2        30.6457
1435.3        30.7354
1435.4        30.8386
1435.5        30.8692
1435.6        30.8856
1435.7        30.9541
1435.8        31.0103
1435.9        31.0562
1436          31.1946
1436.1        31.2838
1436.2        31.2713
1436.3        31.1879
1436.4         31.039
1436.5        30.9915
1436.6        31.0444
1436.7        31.0478
1436.8        31.0548
1436.9        31.0654
1437          31.0461
1437.1        31.0553
1437.2        31.0027
1437.3        30.9553
1437.4         30.928
1437.5        30.9021
1437.6        30.9084
1437.7        30.9425
1437.8        30.9512
1437.9          30.89
1438          30.9049
1438.1        31.0085
1438.2        31.1485
1438.3        31.3775
1438.4        31.5726
1438.5        31.7434
1438.6        31.8871
1438.7        31.9817
1438.8        31.8393
1438.9        31.7972
1439          31.8666
1439.1        31.9488
1439.2        32.0078
1439.3        31.9249
1439.4        31.9261
1439.5        31.9476
1439.6        31.8747
1439.7        31.8025
1439.8        31.8009
1439.9        31.7739
1440          31.7012
1440.1        31.7349
1440.2        31.7671
1440.3        31.8179
1440.4        31.8173
1440.5        31.7282
1440.6        31.6758
1440.7        31.7384
1440.8        31.7215
1440.9        31.6547
1441          31.5714
1441.1        31.5011
1441.2        31.3972
1441.3        31.4058
1441.4        31.4736
1441.5        31.4258
1441.6        31.2358
1441.7        31.1026
1441.8        31.0232
1441.9        30.9611
1442          30.9623
1442.1        31.0656
1442.2        31.1516
1442.3        31.1296
1442.4        31.0072
1442.5        30.8231
1442.6        30.6953
1442.7        30.6768
1442.8        30.6734
1442.9        30.7574
1443          30.8567
1443.1        30.9818
1443.2        31.1165
1443.3        31.3061
1443.4        31.4932
1443.5        31.6233
1443.6        31.6267
1443.7         31.669
1443.8        31.7394
1443.9        31.9344
1444          32.0657
1444.1        32.1798
1444.2        32.3385
1444.3        32.4518
1444.4        32.5037
1444.5          32.46
1444.6        32.3934
1444.7        32.4529
1444.8        32.4388
1444.9        32.5503
1445          32.6647
1445.1        32.7264
1445.2         32.637
1445.3        32.5441
1445.4        32.5603
1445.5        32.6507
1445.6        32.6878
1445.7        32.7999
1445.8        33.0769
1445.9         33.241
1446          33.3493
1446.1        33.4678
1446.2        33.4851
1446.3        33.4315
1446.4        33.4822
1446.5        33.6531
1446.6        33.8407
1446.7         33.973
1446.8        34.0702
1446.9        34.0552
1447          33.9784
1447.1         34.012
1447.2        34.0036
1447.3        33.9049
1447.4        33.9334
1447.5        33.9897
1447.6        33.9934
1447.7        33.8864
1447.8        33.8236
1447.9        33.7618
1448          33.6739
1448.1         33.621
1448.2        33.5928
1448.3        33.6154
1448.4        33.7162
1448.5         33.752
1448.6        33.7644
1448.7        33.7731
1448.8         33.779
1448.9        33.7617
1449          33.7637
1449.1        33.8538
1449.2        33.8116
1449.3        33.5653
1449.4        33.2797
1449.5        33.1656
1449.6        33.1864
1449.7        33.1907
1449.8        33.1419
1449.9        33.0382
1450          33.0364
1450.1        32.9711
1450.2         32.971
1450.3        32.9526
1450.4        32.8037
1450.5        32.6314
1450.6        32.5232
1450.7        32.3778
1450.8        32.2243
1450.9        32.2244
1451          32.2518
1451.1        32.2279
1451.2        32.2631
1451.3        32.2441
1451.4         32.342
1451.5        32.3432
1451.6        32.2327
1451.7        32.1514
1451.8        32.0877
1451.9        32.0826
1452          32.0845
1452.1        32.0474
1452.2        31.9935
1452.3         31.999
1452.4         32.027
1452.5        31.9657
1452.6        32.0157
1452.7        32.0086
1452.8        31.9951
1452.9        31.8847
1453          31.7603
1453.1        31.6978
1453.2         31.646
1453.3        31.5895
1453.4        31.5997
1453.5        31.5998
1453.6         31.624
1453.7        31.6274
1453.8        31.6874
1453.9        31.8136
1454          31.9635
1454.1        32.0002
1454.2        31.9247
1454.3        31.8432
1454.4        31.8364
1454.5         31.832
1454.6        31.8894
1454.7        32.0635
1454.8        32.2325
1454.9        32.3681
1455          32.4121
1455.1        32.5062
1455.2        32.5166
1455.3        32.5831
1455.4        32.6527
1455.5        32.7505
1455.6        32.8228
1455.7        32.8018
1455.8        32.8662
1455.9        33.0457
1456          33.2139
1456.1         33.365
1456.2        33.4874
1456.3        33.5656
1456.4        33.6332
1456.5        33.6817
1456.6        33.7327
1456.7        33.7472
1456.8        33.6986
1456.9         33.653
1457          33.6553
1457.1        33.6944
1457.2        33.7704
1457.3        33.9307
1457.4        34.0302
1457.5        34.0542
1457.6        34.1432
1457.7        34.1292
1457.8        34.0372
1457.9        33.9259
1458          33.8944
1458.1        33.9085
1458.2        33.9149
1458.3        33.8988
1458.4        33.9241
1458.5        33.9254
1458.6        33.8181
1458.7        33.6762
1458.8        33.5959
1458.9        33.4693
1459          33.4188
1459.1        33.4822
1459.2        33.5148
1459.3        33.4764
1459.4         33.303
1459.5        33.0442
1459.6        32.8896
1459.7        32.8502
1459.8        32.8401
1459.9        32.7646
1460          32.7337
1460.1         32.733
1460.2        32.7116
1460.3        32.6303
1460.4        32.6076
1460.5        32.6086
1460.6         32.693
1460.7        32.7181
1460.8        32.6372
1460.9        32.5281
1461          32.4347
1461.1        32.4087
1461.2        32.4433
1461.3         32.484
1461.4        32.4225
1461.5        32.3794
1461.6        32.2761
1461.7        32.2153
1461.8        32.1792
1461.9        32.0879
1462          31.9486
1462.1         31.865
1462.2        31.8271
1462.3        31.7136
1462.4        31.6089
1462.5        31.5514
1462.6         31.588
1462.7         31.662
1462.8        31.6823
1462.9        31.6854
1463           31.659
1463.1        31.6114
1463.2        31.6204
1463.3        31.6886
1463.4        31.8122
1463.5        31.9668
1463.6        32.1251
1463.7        32.1371
1463.8        32.1767
1463.9        32.2383
1464          32.3037
1464.1        32.4478
1464.2        32.5622
1464.3        32.6152
1464.4        32.5597
1464.5        32.5445
1464.6         32.529
1464.7        32.5261
1464.8        32.5642
1464.9         32.507
1465          32.6116
1465.1        32.6735
1465.2        32.7278
1465.3        32.7514
1465.4        32.8054
1465.5        32.8019
1465.6        32.6987
1465.7         32.555
1465.8        32.4462
1465.9        32.3326
1466          32.2244
1466.1        32.2046
1466.2        32.2327
1466.3        32.2723
1466.4         32.232
1466.5        32.1979
1466.6        32.2039
1466.7        32.2123
1466.8        32.2885
1466.9        32.2982
1467          32.3469
1467.1        32.4638
1467.2        32.5308
1467.3        32.5824
1467.4          32.66
1467.5         32.669
1467.6        32.8484
1467.7        33.0747
1467.8        33.1846
1467.9        33.1603
1468          33.1312
1468.1        33.1215
1468.2        33.0893
1468.3        33.0689
1468.4        33.1299
1468.5        33.2633
1468.6        33.2875
1468.7        33.1931
1468.8        33.0928
1468.9         33.064
1469          33.1934
1469.1        33.2949
1469.2        33.4289
1469.3        33.4557
1469.4        33.4036
1469.5        33.1992
1469.6        32.9403
1469.7        32.8696
1469.8        32.9882
1469.9        33.1575
1470          33.2545
1470.1        33.2585
1470.2         33.248
1470.3        33.2206
1470.4        33.2405
1470.5        33.3048
1470.6         33.408
1470.7        33.5045
1470.8        33.5468
1470.9        33.5491
1471          33.6392
1471.1        33.7755
1471.2        33.9656
1471.3        34.1264
1471.4         34.108
1471.5         34.131
1471.6        34.2987
1471.7        34.4759
1471.8        34.5723
1471.9        34.6001
1472          34.6504
1472.1        34.5958
1472.2        34.5585
1472.3        34.5766
1472.4        34.5988
1472.5        34.5465
1472.6        34.4263
1472.7        34.3035
1472.8         34.252
1472.9        34.2148
1473          34.2888
1473.1        34.2743
1473.2        34.2176
1473.3        34.1519
1473.4        34.0709
1473.5        33.8949
1473.6        33.7842
1473.7        33.7141
1473.8         33.545
1473.9        33.3183
1474          33.2424
1474.1         33.188
1474.2        33.0973
1474.3        32.9979
1474.4        32.8988
1474.5        32.8632
1474.6        32.8392
1474.7        32.8219
1474.8        32.8018
1474.9        32.8054
1475          32.7963
1475.1        32.7845
1475.2          32.76
1475.3        32.7681
1475.4        32.7858
1475.5        32.9188
1475.6        32.9763
1475.7        32.9862
1475.8        32.9608
1475.9        32.9322
1476          32.9323
1476.1        32.9563
1476.2        32.9881
1476.3        33.0178
1476.4        33.0536
1476.5         33.085
1476.6        33.1283
1476.7        33.1839
1476.8        33.2401
1476.9        33.3417
1477          33.4487
1477.1        33.5959
1477.2        33.7523
1477.3        33.8508
1477.4        33.8851
1477.5        33.9405
1477.6         33.902
1477.7        33.8324
1477.8        33.8699
1477.9        33.9532
1478           33.968
1478.1        34.0082
1478.2        33.9455
1478.3        33.8532
1478.4        33.7621
1478.5        33.7342
1478.6        33.8197
1478.7        33.9258
1478.8        33.9703
1478.9        33.9415
1479          33.8419
1479.1        33.7249
1479.2        33.6722
1479.3        33.6803
1479.4        33.7182
1479.5        33.8705
1479.6        34.0178
1479.7        34.0764
1479.8        33.9717
1479.9        33.9606
1480          34.0663
1480.1        34.1712
1480.2        34.2614
1480.3        34.3395
1480.4        34.3229
1480.5        34.3289
1480.6        34.3173
1480.7        34.3146
1480.8        34.3839
1480.9        34.4231
1481          34.5281
1481.1        34.6504
1481.2        34.7498
1481.3        34.7809
1481.4        34.7298
1481.5        34.6442
1481.6         34.706
1481.7        34.8043
1481.8        34.6805
1481.9        34.4625
1482          34.2822
1482.1        34.2188
1482.2        34.1766
1482.3         34.102
1482.4        34.0298
1482.5        33.9219
1482.6        33.8206
1482.7         33.735
1482.8        33.7104
1482.9        33.7612
1483          33.8387
1483.1        33.8221
1483.2        33.7036
1483.3        33.5721
1483.4        33.4858
1483.5        33.4813
1483.6        33.6031
1483.7        33.8317
1483.8        34.0502
1483.9        34.1287
1484          33.9839
1484.1        33.8472
1484.2        33.7377
1484.3        33.6947
1484.4        33.7886
1484.5         33.846
1484.6        33.8846
1484.7        33.7996
1484.8        33.7612
1484.9        33.8121
1485           33.877
1485.1        33.9931
1485.2        34.1343
1485.3        34.2385
1485.4        34.3724
1485.5        34.3968
1485.6         34.504
1485.7        34.5486
1485.8        34.4896
1485.9        34.3085
1486          34.1176
1486.1         34.012
1486.2        34.0016
1486.3        33.9507
1486.4        33.8618
1486.5        33.8211
1486.6        33.8242
1486.7        33.8275
1486.8        33.7806
1486.9        33.6547
1487          33.5441
1487.1        33.5222
1487.2        33.5522
1487.3        33.4462
1487.4        33.3409
1487.5        33.2434
1487.6        33.1547
1487.7        33.0343
1487.8        33.0464
1487.9        33.1016
1488          33.1556
1488.1        33.1043
1488.2        33.0738
1488.3        33.1059
1488.4         33.126
1488.5         33.151
1488.6        33.0351
1488.7        32.9223
1488.8        32.8403
1488.9          32.78
1489          32.7533
1489.1        32.7518
1489.2        32.6801
1489.3        32.6738
1489.4        32.7074
1489.5        32.8148
1489.6        33.0719
1489.7        33.3615
1489.8        33.6038
1489.9        33.8139
1490          33.8299
1490.1        33.7314
1490.2        33.7452
1490.3        33.7867
1490.4        33.7925
1490.5        33.8219
1490.6        33.9286
1490.7        34.0207
1490.8        34.1427
1490.9        34.2608
1491          34.2659
1491.1        34.3419
1491.2        34.3763
1491.3        34.2837
1491.4        34.1871
1491.5        34.1679
1491.6        34.1408
1491.7        34.1739
1491.8         34.175
1491.9        34.1622
1492          34.2079
1492.1        34.1417
1492.2        34.2622
1492.3        34.4767
1492.4        34.7307
1492.5        34.8159
1492.6        34.8612
1492.7        34.8449
1492.8          34.89
1492.9        35.0814
1493          35.2764
1493.1        35.3494
1493.2        35.3948
1493.3        35.4032
1493.4        35.4081
1493.5         35.363
1493.6        35.1655
1493.7        34.9396
1493.8        34.7598
1493.9        34.6432
1494          34.6395
1494.1        34.5997
1494.2        34.5531
1494.3        34.4548
1494.4        34.3795
1494.5        34.3103
1494.6        34.3002
1494.7        34.3203
1494.8        34.3408
1494.9        34.3616
1495          34.4002
1495.1         34.399
1495.2        34.4763
1495.3        34.5778
1495.4        34.7211
1495.5        34.8397
1495.6        34.9561
1495.7        35.0752
1495.8        35.2699
1495.9        35.4687
1496          35.6361
1496.1        35.6774
1496.2        35.5992
1496.3        35.4871
1496.4         35.462
1496.5        35.4565
1496.6        35.6362
1496.7        35.8636
1496.8         35.949
1496.9        35.9384
1497          35.8706
1497.1        35.9104
1497.2        36.0138
1497.3        36.1358
1497.4        36.0485
1497.5        35.9808
1497.6        35.9289
1497.7        35.8659
1497.8         35.759
1497.9        35.6329
1498          35.5452
1498.1        35.3955
1498.2         35.279
1498.3        35.1454
1498.4        35.0262
1498.5        35.0386
1498.6         35.125
1498.7        35.2208
1498.8         35.243
1498.9        35.3385
1499          35.3838
1499.1        35.4134
1499.2        35.5736
1499.3        35.6864
1499.4        35.7296
1499.5        35.6749
1499.6        35.6176
1499.7        35.7329
1499.8        35.8313
1499.9        35.7844
1500          35.6559
1500.1        35.5518
1500.2        35.4032
1500.3        35.3326
1500.4        35.2502
1500.5        35.1256
1500.6        35.0739
1500.7        35.0626
1500.8        35.1251
1500.9         35.202
1501          35.2686
1501.1         35.307
1501.2        35.3154
1501.3        35.3722
1501.4        35.4505
1501.5        35.5035
1501.6        35.6054
1501.7        35.6621
1501.8        35.7309
1501.9        35.7298
1502          35.7384
1502.1        35.8179
1502.2         35.914
1502.3        36.0211
1502.4        36.0803
1502.5         36.071
1502.6        36.1044
1502.7        36.1417
1502.8        36.1732
1502.9        36.1379
1503          36.1261
1503.1        36.0768
1503.2        35.9787
1503.3         35.941
1503.4         35.851
1503.5         35.792
1503.6        35.8326
1503.7        35.8964
1503.8        35.9085
1503.9        35.9044
1504          35.9148
1504.1         35.882
1504.2        35.8685
1504.3        35.8963
1504.4        36.0062
1504.5        36.0642
1504.6        36.1136
1504.7        36.2281
1504.8        36.2338
1504.9        36.2832
1505          36.3464
1505.1        36.3851
1505.2        36.3396
1505.3        36.3418
1505.4        36.3764
1505.5        36.5094
1505.6        36.6523
1505.7        36.6596
1505.8        36.7335
1505.9        36.6318
1506          36.6354
1506.1        36.8485
1506.2        36.9097
1506.3         36.903
1506.4        36.8092
1506.5        36.7411
1506.6        36.9307
1506.7        37.2385
1506.8        37.4625
1506.9        37.5771
1507          37.5354
1507.1        37.3631
1507.2         37.185
1507.3        36.9216
1507.4         36.728
1507.5        36.6085
1507.6        36.5903
1507.7        36.5199
1507.8        36.4073
1507.9        36.3513
1508          36.3237
1508.1        36.3352
1508.2        36.3192
1508.3        36.2972
1508.4        36.1769
1508.5        36.0398
1508.6        35.9026
1508.7         35.691
1508.8        35.5736
1508.9        35.5946
1509          35.6034
1509.1        35.5827
1509.2         35.581
1509.3         35.609
1509.4        35.6314
1509.5        35.7258
1509.6        35.8617
1509.7        35.8875
1509.8        35.8726
1509.9        35.8119
1510          35.7565
1510.1        35.7407
1510.2        35.7282
1510.3         35.734
1510.4         35.652
1510.5        35.5695
1510.6        35.4678
1510.7        35.4781
1510.8        35.4032
1510.9        35.4038
1511           35.468
1511.1        35.5137
1511.2        35.5345
1511.3        35.6283
1511.4         35.775
1511.5        35.8623
1511.6        35.9418
1511.7        35.9797
1511.8         36.035
1511.9        35.9872
1512          35.9566
1512.1        35.9712
1512.2        35.9715
1512.3        35.9601
1512.4        35.9099
1512.5        35.8814
1512.6        35.9331
1512.7        35.9668
1512.8        36.0562
1512.9        36.0314
1513          35.9319
1513.1         35.888
1513.2        35.8709
1513.3        35.8404
1513.4        35.7957
1513.5        35.7713
1513.6        35.7575
1513.7        35.7801
1513.8        35.7892
1513.9        35.8166
1514          35.7512
1514.1        35.5824
1514.2        35.4868
1514.3        35.5102
1514.4        35.6106
1514.5        35.7238
1514.6        35.7647
1514.7        35.8566
1514.8         35.949
1514.9        36.0692
1515          36.2094
1515.1        36.2319
1515.2        36.2255
1515.3        36.1849
1515.4        36.2813
1515.5        36.3951
1515.6        36.5487
1515.7        36.6137
1515.8        36.6393
1515.9        36.6369
1516          36.4881
1516.1        36.4416
1516.2        36.4313
1516.3        36.5279
1516.4        36.7212
1516.5        36.8182
1516.6        36.7926
1516.7        36.7553
1516.8        36.8425
1516.9        37.0381
1517          37.2542
1517.1        37.4437
1517.2        37.5355
1517.3        37.4651
1517.4        37.3847
1517.5        37.2912
1517.6        37.2282
1517.7        37.0683
1517.8         36.947
1517.9        36.8488
1518          36.7134
1518.1        36.5126
1518.2        36.4931
1518.3        36.5049
1518.4        36.5298
1518.5        36.5638
1518.6        36.5871
1518.7        36.5572
1518.8        36.4693
1518.9        36.3378
1519          36.2814
1519.1        36.2204
1519.2        36.2038
1519.3        36.1477
1519.4        36.0712
1519.5        36.0677
1519.6        36.1036
1519.7        36.0571
1519.8         36.021
1519.9        36.0013
1520            35.97
1520.1        35.9697
1520.2        35.9226
1520.3        35.8211
1520.4        35.7424
1520.5        35.6619
1520.6        35.6304
1520.7        35.6016
1520.8        35.5522
1520.9        35.6086
1521           35.681
1521.1        35.6577
1521.2        35.6576
1521.3        35.6926
1521.4        35.7417
1521.5        35.7924
1521.6        35.8354
1521.7        35.8581
1521.8        35.9076
1521.9        35.9051
1522          35.9543
1522.1        35.9962
1522.2        36.1061
1522.3         36.207
1522.4        36.3404
1522.5        36.4364
1522.6        36.4924
1522.7        36.6076
1522.8        36.7869
1522.9        36.9285
1523          36.9147
1523.1        36.7186
1523.2        36.5297
1523.3        36.4391
1523.4        36.4026
1523.5        36.5066
1523.6        36.6212
1523.7        36.7386
1523.8        36.7846
1523.9        36.7101
1524          36.6157
1524.1        36.5337
1524.2        36.5593
1524.3         36.529
1524.4        36.4722
1524.5        36.3891
1524.6         36.239
1524.7        36.1213
1524.8        36.0035
1524.9        35.9932
1525          35.9651
1525.1        35.8064
1525.2        35.7102
1525.3        35.6946
1525.4         35.742
1525.5        35.8927
1525.6        36.0336
1525.7        35.9894
1525.8        35.8834
1525.9        35.8431
1526          35.9312
1526.1        35.9999
1526.2        36.0781
1526.3        36.1068
1526.4        36.0512
1526.5        35.9967
1526.6        35.9676
1526.7        35.9099
1526.8        35.9009
1526.9        35.9455
1527          36.0594
1527.1        36.1007
1527.2        36.0716
1527.3        36.0996
1527.4        36.3141
1527.5        36.4823
1527.6        36.5564
1527.7        36.4907
1527.8        36.4877
1527.9        36.5911
1528          36.6724
1528.1        36.6927
1528.2        36.6522
1528.3        36.6222
1528.4        36.5881
1528.5        36.6053
1528.6        36.5276
1528.7        36.4703
1528.8        36.5082
1528.9        36.6514
1529          36.8664
1529.1        36.8936
1529.2        36.8733
1529.3        36.9517
1529.4        37.2174
1529.5         37.522
1529.6        37.7804
1529.7        37.9698
1529.8        38.0666
1529.9        38.1375
1530          38.1205
1530.1        38.1316
1530.2        38.2497
1530.3        38.3927
1530.4        38.4346
1530.5        38.4676
1530.6        38.5323
1530.7        38.5804
1530.8        38.5839
1530.9        38.4055
1531          38.2085
1531.1        38.0177
1531.2        37.9116
1531.3        37.8466
1531.4        37.7096
1531.5        37.6182
1531.6        37.4672
1531.7         37.341
1531.8        37.2592
1531.9        37.1293
1532          36.9315
1532.1        36.8356
1532.2        36.8413
1532.3         36.822
1532.4        36.7102
1532.5        36.5701
1532.6        36.4119
1532.7        36.3116
1532.8        36.2239
1532.9        36.0655
1533          35.8612
1533.1        35.7297
1533.2        35.5734
1533.3        35.4919
1533.4        35.4246
1533.5        35.4132
1533.6        35.3327
1533.7        35.3062
1533.8        35.3607
1533.9        35.4414
1534          35.4652
1534.1        35.4585
1534.2        35.5296
1534.3        35.5658
1534.4        35.5689
1534.5        35.5995
1534.6        35.6889
1534.7        35.7634
1534.8        35.8836
1534.9        36.1134
1535          36.2958
1535.1        36.5098
1535.2        36.7262
1535.3        36.8015
1535.4        36.9238
1535.5        37.1177
1535.6         37.343
1535.7        37.5363
1535.8        37.7601
1535.9         37.998
1536            38.19
1536.1        38.4466
1536.2        38.6544
1536.3        38.7144
1536.4        38.6889
1536.5        38.6594
1536.6        38.5707
1536.7         38.534
1536.8         38.316
1536.9         38.027
1537           37.752
1537.1        37.5294
1537.2        37.3775
1537.3        37.1878
1537.4        36.9804
1537.5        36.7368
1537.6         36.488
1537.7        36.1868
1537.8        36.0363
1537.9        35.9815
1538          35.9448
1538.1        35.9811
1538.2        35.9667
1538.3        35.9295
1538.4        35.9731
1538.5        36.0041
1538.6        35.9749
1538.7         35.968
1538.8          36.09
1538.9         36.202
1539          36.1772
1539.1        36.0881
1539.2        36.0156
1539.3        35.9454
1539.4        35.8889
1539.5        35.9339
1539.6        35.9833
1539.7        36.0301
1539.8        36.0746
1539.9        36.1162
1540          36.1211
1540.1        36.1896
1540.2        36.3224
1540.3        36.5194
1540.4        36.6686
1540.5        36.6788
1540.6        36.7384
1540.7        36.7821
1540.8        36.7563
1540.9        36.8373
1541          36.9291
1541.1        36.9971
1541.2        36.9466
1541.3        36.8701
1541.4         36.868
1541.5        36.9034
1541.6        36.9215
1541.7        36.9972
1541.8        37.1439
1541.9         37.359
1542          37.5321
1542.1        37.6959
1542.2        37.9378
1542.3        38.1722
1542.4        38.3739
1542.5        38.4978
1542.6        38.6151
1542.7        38.7289
1542.8        38.7586
1542.9        38.7207
1543          38.6838
1543.1        38.5866
1543.2         38.592
1543.3        38.6266
1543.4        38.6945
1543.5        38.7155
1543.6        38.5546
1543.7        38.4054
1543.8        38.2714
1543.9        38.0979
1544          37.9725
1544.1        37.8705
1544.2        37.8239
1544.3        37.8203
1544.4        37.9192
1544.5         37.985
1544.6        37.9716
1544.7        37.7629
1544.8        37.5365
1544.9        37.2903
1545          37.1472
1545.1        37.1457
1545.2        37.1492
1545.3        37.1089
1545.4        37.0668
1545.5         37.006
1545.6        36.8163
1545.7        36.6433
1545.8        36.5864
1545.9        36.6869
1546          36.8065
1546.1        36.9412
1546.2         37.028
1546.3        37.0175
1546.4        36.9663
1546.5        36.9735
1546.6        36.9637
1546.7        36.9031
1546.8        36.9411
1546.9        37.0499
1547          37.1425
1547.1        37.2059
1547.2        37.3615
1547.3        37.6848
1547.4        37.9258
1547.5        38.0299
1547.6        37.9614
1547.7        37.9361
1547.8        37.9856
1547.9        38.1365
1548          38.3887
1548.1         38.673
1548.2        38.8003
1548.3        38.8989
1548.4        38.9856
1548.5        39.0732
1548.6         39.173
1548.7        39.3919
1548.8        39.3984
1548.9        39.2832
1549          39.2112
1549.1        39.1474
1549.2        39.1151
1549.3        38.9995
1549.4        38.9424
1549.5        38.7564
1549.6        38.4834
1549.7        38.1444
1549.8        37.9235
1549.9        37.7978
1550          37.6749
1550.1        37.5445
1550.2        37.4287
1550.3        37.3175
1550.4        37.1978
1550.5        37.0623
1550.6        36.8631
1550.7         36.817
1550.8        36.8663
1550.9        36.7697
1551          36.5907
1551.1        36.4862
1551.2        36.4918
1551.3        36.4557
1551.4        36.4063
1551.5        36.4322
1551.6        36.4628
1551.7        36.5232
1551.8        36.5937
1551.9        36.6616
1552           36.759
1552.1        36.8188
1552.2         36.854
1552.3        36.8818
1552.4        36.8545
1552.5        36.8001
1552.6        36.7866
1552.7        36.7385
1552.8        36.6563
1552.9        36.5185
1553          36.4248
1553.1        36.2443
1553.2        36.1782
1553.3        36.1673
1553.4        36.1284
1553.5        36.1456
1553.6         36.202
1553.7        36.2556
1553.8        36.2197
1553.9        36.1739
1554           36.189
1554.1        36.3267
1554.2        36.5521
1554.3         36.719
1554.4        36.8038
1554.5        36.8823
1554.6        36.9291
1554.7        37.0581
1554.8        37.2173
1554.9        37.2787
1555          37.2415
1555.1        37.1693
1555.2        37.2633
1555.3        37.3335
1555.4        37.3787
1555.5        37.4494
1555.6        37.5227
1555.7        37.5291
1555.8        37.5201
1555.9        37.5802
1556          37.5841
1556.1        37.5548
1556.2         37.514
1556.3        37.4627
1556.4        37.4059
1556.5        37.2831
1556.6        37.2419
1556.7        37.2404
1556.8        37.2188
1556.9        37.1723
1557          37.1961
1557.1        37.2872
1557.2        37.3676
1557.3        37.3293
1557.4        37.2975
1557.5        37.2641
1557.6        37.2364
1557.7        37.2247
1557.8        37.1933
1557.9        37.1436
1558          37.0808
1558.1        37.0203
1558.2        36.9821
1558.3        36.9722
1558.4        37.0124
1558.5        37.0111
1558.6        37.0528
1558.7        37.0525
1558.8        37.0238
1558.9        36.9776
1559          36.9238
1559.1        36.9925
1559.2          37.13
1559.3         37.251
1559.4        37.2868
1559.5        37.2214
1559.6        37.2101
1559.7        37.1158
1559.8        37.1012
1559.9        37.0951
1560          36.9923
1560.1        36.9787
1560.2         36.955
1560.3        37.0054
1560.4          37.11
1560.5        37.1576
1560.6         37.158
1560.7        37.1062
1560.8        37.1429
1560.9        37.1857
1561          37.2697
1561.1        37.3089
1561.2        37.2883
1561.3        37.4024
1561.4        37.5735
1561.5        37.7003
1561.6        37.7228
1561.7        37.7747
1561.8        37.8411
1561.9        37.8959
1562          37.9441
1562.1        38.0072
1562.2        38.0473
1562.3        38.1063
1562.4        38.1857
1562.5         38.292
1562.6        38.3969
1562.7        38.3467
1562.8        38.2089
1562.9        38.1266
1563          38.0688
1563.1        38.0557
1563.2        38.0255
1563.3         37.986
1563.4        37.9794
1563.5        38.0095
1563.6        37.9756
1563.7         37.878
1563.8        37.6313
1563.9         37.397
1564          37.3007
1564.1        37.3092
1564.2        37.3526
1564.3        37.3404
1564.4         37.375
1564.5        37.3964
1564.6        37.3298
1564.7         37.286
1564.8        37.3061
1564.9        37.4195
1565          37.4313
1565.1        37.4516
1565.2        37.5534
1565.3        37.5808
1565.4         37.679
1565.5        37.7535
1565.6        37.7148
1565.7        37.6683
1565.8        37.5833
1565.9        37.5151
1566          37.3971
1566.1        37.3515
1566.2        37.4183
1566.3        37.5985
1566.4        37.6666
1566.5        37.6164
1566.6        37.6142
1566.7        37.6398
1566.8        37.6818
1566.9        37.7251
1567          37.7881
1567.1        37.7857
1567.2        37.8038
1567.3        37.7852
1567.4        37.6923
1567.5        37.6445
1567.6        37.7049
1567.7        37.8465
1567.8        38.0146
1567.9        38.1273
1568          38.1555
1568.1        38.2191
1568.2        38.2339
1568.3        38.2772
1568.4        38.4544
1568.5        38.5635
1568.6         38.482
1568.7        38.3367
1568.8        38.1746
1568.9        38.1113
1569          38.0081
1569.1        37.9272
1569.2        37.8616
1569.3        37.8978
1569.4        37.9525
1569.5        37.9435
1569.6        37.9658
1569.7        37.9999
1569.8        37.9993
1569.9        37.9511
1570          37.8816
1570.1        37.9094
1570.2        37.9056
1570.3        37.8469
1570.4        37.7401
1570.5        37.6358
1570.6        37.5933
1570.7        37.5728
1570.8        37.6246
1570.9        37.6661
1571          37.6542
1571.1        37.6059
1571.2        37.5419
1571.3        37.4437
1571.4        37.4297
1571.5        37.3845
1571.6         37.337
1571.7        37.4032
1571.8        37.5466
1571.9        37.6739
1572           37.778
1572.1         37.827
1572.2        37.8441
1572.3        37.9113
1572.4         37.946
1572.5        37.9817
1572.6        38.1391
1572.7        38.3857
1572.8        38.5317
1572.9        38.4913
1573          38.4351
1573.1        38.3844
1573.2        38.4129
1573.3        38.3299
1573.4        38.2186
1573.5        38.2494
1573.6        38.2923
1573.7        38.3415
1573.8        38.3008
1573.9        38.1959
1574          38.1814
1574.1        38.1389
1574.2        38.1495
1574.3        38.1973
1574.4        38.1904
1574.5        38.2151
1574.6        38.2165
1574.7        38.1598
1574.8        38.1015
1574.9        38.0219
1575          38.0423
1575.1        38.2262
1575.2        38.4184
1575.3        38.5688
1575.4        38.5489
1575.5        38.5182
1575.6        38.5473
1575.7        38.5927
1575.8        38.6801
1575.9        38.7593
1576          38.8716
1576.1        38.9495
1576.2        39.0349
1576.3        39.0336
1576.4        39.1223
1576.5        39.2355
1576.6        39.3092
1576.7        39.3978
1576.8        39.4247
1576.9        39.4261
1577          39.3818
1577.1        39.4617
1577.2        39.5501
1577.3        39.5868
1577.4        39.4713
1577.5        39.2919
1577.6        39.1142
1577.7        38.9305
1577.8        38.9203
1577.9        39.0643
1578          39.1673
1578.1        39.1415
1578.2        39.0128
1578.3        38.8721
1578.4        38.8508
1578.5         38.877
1578.6        38.9748
1578.7        38.9584
1578.8        38.8315
1578.9        38.7052
1579          38.5286
1579.1        38.4898
1579.2        38.5922
1579.3        38.6656
1579.4        38.6079
1579.5         38.524
1579.6        38.4713
1579.7        38.3814
1579.8        38.3667
1579.9        38.4305
1580          38.4371
1580.1        38.5475
1580.2        38.6845
1580.3        38.7906
1580.4        38.8763
1580.5        38.9675
1580.6         39.098
1580.7        39.2163
1580.8        39.3798
1580.9        39.4678
1581          39.5691
1581.1        39.5541
1581.2        39.4673
1581.3        39.3507
1581.4        39.3439
1581.5        39.3658
1581.6        39.4685
1581.7        39.5491
1581.8        39.4184
1581.9        39.3406
1582           39.163
1582.1        38.9256
1582.2        38.7151
1582.3        38.5648
1582.4        38.5081
1582.5        38.5569
1582.6        38.6469
1582.7        38.6945
1582.8        38.6967
1582.9        38.6395
1583           38.744
1583.1        38.7189
1583.2        38.5953
1583.3        38.6102
1583.4        38.7789
1583.5        38.8239
1583.6        38.8749
1583.7        38.9806
1583.8        39.1356
1583.9         39.126
1584          39.1687
1584.1        39.2658
1584.2        39.3932
1584.3        39.4278
1584.4        39.5439
1584.5        39.7064
1584.6         39.826
1584.7        39.8928
1584.8        39.7969
1584.9        39.6852
1585          39.5925
1585.1        39.6749
1585.2         39.855
1585.3        40.0598
1585.4        40.1669
1585.5        40.2839
1585.6        40.4327
1585.7        40.6951
1585.8        40.9146
1585.9        41.1302
1586          41.1807
1586.1        41.2333
1586.2        41.1444
1586.3        40.9931
1586.4        40.9417
1586.5        40.7788
1586.6        40.5802
1586.7        40.4257
1586.8        40.5214
1586.9        40.5585
1587          40.5302
1587.1        40.4486
1587.2         40.291
1587.3        40.3149
1587.4        40.4737
1587.5        40.6317
1587.6        40.6547
1587.7        40.6711
1587.8         40.671
1587.9        40.7965
1588          40.8467
1588.1        40.9769
1588.2        41.2071
1588.3        41.3609
1588.4        41.5458
1588.5        41.5326
1588.6         41.385
1588.7        41.3917
1588.8        41.2851
1588.9        41.1358
1589           41.069
1589.1        41.0176
1589.2        41.0198
1589.3        41.0636
1589.4        41.0516
1589.5        41.1569
1589.6        41.1998
1589.7         41.235
1589.8        41.3756
1589.9        41.4757
1590          41.4933
1590.1        41.3119
1590.2        40.9253
1590.3        40.5797
1590.4        40.3951
1590.5        40.1824
1590.6        39.9253
1590.7        39.7625
1590.8        39.6407
1590.9        39.6179
1591          39.5525
1591.1        39.3319
1591.2        39.1477
1591.3        38.9638
1591.4        38.7894
1591.5        38.5987
1591.6        38.6023
1591.7        38.6143
1591.8          38.59
1591.9        38.5364
1592          38.3668
1592.1        38.2176
1592.2        38.1172
1592.3        38.2624
1592.4        38.3817
1592.5        38.4234
1592.6        38.4503
1592.7        38.4935
1592.8        38.5137
1592.9        38.4375
1593          38.4944
1593.1        38.5406
1593.2        38.5304
1593.3        38.5376
1593.4        38.5151
1593.5        38.4068
1593.6        38.3584
1593.7        38.2774
1593.8        38.1044
1593.9        37.9265
1594          37.9171
1594.1        38.1184
1594.2        38.3307
1594.3        38.5885
1594.4        38.7141
1594.5        38.6822
1594.6        38.8106
1594.7        38.9283
1594.8        38.9546
1594.9        38.9183
1595          38.8285
1595.1        38.8716
1595.2        38.8898
1595.3         38.808
1595.4        38.6935
1595.5        38.6186
1595.6        38.4463
1595.7         38.312
1595.8         38.281
1595.9        38.2739
1596           38.294
1596.1        38.2396
1596.2        38.1489
1596.3        37.9965
1596.4        37.8998
1596.5        37.7911
1596.6        37.7068
1596.7        37.6158
1596.8        37.5197
1596.9        37.5284
1597          37.5409
1597.1         37.618
1597.2        37.7026
1597.3        37.7142
1597.4        37.6886
1597.5        37.6707
1597.6        37.7023
1597.7        37.7533
1597.8        37.8383
1597.9        37.9522
1598           38.005
1598.1        38.0406
1598.2        38.1108
1598.3        38.1321
1598.4        38.1371
1598.5         38.232
1598.6        38.3153
1598.7        38.3563
1598.8        38.3992
1598.9        38.4317
1599          38.6173
1599.1        38.7747
1599.2        38.8685
1599.3        38.7903
1599.4        38.6711
1599.5        38.6503
1599.6        38.7526
1599.7        38.8353
1599.8        38.9361
1599.9        39.0153
1600          39.0636
1600.1        39.1365
1600.2        39.2351
1600.3        39.3599
1600.4        39.5461
1600.5        39.6334
1600.6        39.6746
1600.7        39.6628
1600.8        39.8165
1600.9        40.0434
1601          40.1902
1601.1        40.2147
1601.2        40.2097
1601.3        40.0862
1601.4        40.0506
1601.5          40.05
1601.6        40.1188
1601.7        40.2076
1601.8        40.1036
1601.9        39.9341
1602          39.7914
1602.1        39.6765
1602.2        39.6756
1602.3        39.6685
1602.4        39.5792
1602.5        39.4283
1602.6        39.3379
1602.7         39.305
1602.8        39.2626
1602.9        39.2146
1603          39.2316
1603.1        39.2553
1603.2        39.2943
1603.3        39.3563
1603.4        39.5208
1603.5        39.6562
1603.6        39.6812
1603.7        39.7184
1603.8        39.6439
1603.9        39.5523
1604          39.4102
1604.1        39.3216
1604.2        39.3302
1604.3        39.3949
1604.4        39.3931
1604.5        39.3579
1604.6        39.2066
1604.7         39.106
1604.8         39.059
1604.9        39.1048
1605           39.168
1605.1         39.105
1605.2        39.0446
1605.3        38.9956
1605.4        39.0429
1605.5        39.0892
1605.6        39.0467
1605.7        39.0393
1605.8        39.0086
1605.9        38.9689
1606          38.9771
1606.1        38.9958
1606.2          38.96
1606.3        38.8617
1606.4        38.7853
1606.5        38.8439
1606.6        38.9747
1606.7        39.0235
1606.8        39.0646
1606.9        39.1737
1607          39.3337
1607.1        39.4262
1607.2        39.1917
1607.3        38.9498
1607.4          38.81
1607.5        38.7922
1607.6        38.7513
1607.7        38.6587
1607.8        38.6782
1607.9        38.6745
1608          38.6407
1608.1        38.6959
1608.2         38.916
1608.3        39.1275
1608.4        39.3057
1608.5        39.5131
1608.6        39.6027
1608.7        39.5956
1608.8        39.5565
1608.9        39.5792
1609          39.6105
1609.1         39.516
1609.2        39.3476
1609.3        39.1765
1609.4        39.1326
1609.5        39.1763
1609.6        39.2903
1609.7        39.4057
1609.8        39.5134
1609.9        39.5384
1610          39.6397
1610.1        39.8642
1610.2        39.9287
1610.3         39.952
1610.4        39.9456
1610.5        39.9849
1610.6        40.1383
1610.7        40.2738
1610.8        40.3559
1610.9        40.3812
1611          40.3373
1611.1        40.3051
1611.2        40.2998
1611.3         40.434
1611.4        40.5374
1611.5        40.7019
1611.6        40.7522
1611.7         40.759
1611.8        40.5319
1611.9        40.3394
1612           40.274
1612.1        40.3071
1612.2        40.2136
1612.3        40.1377
1612.4        40.0673
1612.5         39.932
1612.6        39.9219
1612.7        40.0059
1612.8        40.0088
1612.9        39.9337
1613          39.8025
1613.1        39.6573
1613.2        39.5478
1613.3        39.6041
1613.4        39.6867
1613.5         39.704
1613.6        39.7121
1613.7        39.7121
1613.8        39.7334
1613.9        39.7819
1614          39.8241
1614.1        39.7884
1614.2        39.8152
1614.3        39.8337
1614.4        39.8947
1614.5        39.9527
1614.6        39.9538
1614.7        40.0312
1614.8        40.1545
1614.9          40.15
1615          40.0443
1615.1        39.9897
1615.2        40.0163
1615.3        40.0401
1615.4        40.0922
1615.5        40.1158
1615.6        40.1435
1615.7        40.0665
1615.8        40.0126
1615.9        39.9401
1616          40.0162
1616.1        40.1323
1616.2        40.2642
1616.3        40.3618
1616.4        40.4447
1616.5        40.4475
1616.6        40.4469
1616.7        40.4105
1616.8        40.4387
1616.9        40.4425
1617          40.3191
1617.1        40.2334
1617.2        40.1629
1617.3        40.1183
1617.4        40.0406
1617.5        40.0411
1617.6        40.1317
1617.7        40.1473
1617.8        40.2064
1617.9        40.2841
1618          40.4317
1618.1        40.4968
1618.2        40.4594
1618.3        40.3913
1618.4        40.4607
1618.5        40.6418
1618.6         40.752
1618.7        40.8144
1618.8        40.8143
1618.9        40.8593
1619          40.9231
1619.1        40.9827
1619.2         40.945
1619.3        40.9576
1619.4        41.0448
1619.5        41.0901
1619.6        41.1986
1619.7        41.1585
1619.8        41.1009
1619.9        40.9365
1620          40.8594
1620.1         40.791
1620.2        40.5852
1620.3        40.3206
1620.4         40.277
1620.5        40.3372
1620.6        40.3586
1620.7        40.3642
1620.8        40.4104
1620.9        40.4218
1621          40.3087
1621.1        40.2375
1621.2        40.1977
1621.3        40.0637
1621.4        39.9167
1621.5        39.7929
1621.6        39.7729
1621.7         39.732
1621.8        39.7454
1621.9        39.7798
1622          39.7717
1622.1        39.7669
1622.2         39.796
1622.3         39.955
1622.4        40.0564
1622.5        40.1637
1622.6        40.2421
1622.7        40.3128
1622.8         40.376
1622.9        40.3504
1623          40.3612
1623.1        40.5077
1623.2        40.6761
1623.3        40.8106
1623.4        40.8678
1623.5        40.9449
1623.6         41.058
1623.7        41.0501
1623.8        41.0695
1623.9        41.0651
1624          41.1504
1624.1        41.1374
1624.2         40.994
1624.3        40.9146
1624.4        40.9344
1624.5        41.0622
1624.6        41.0913
1624.7        40.9916
1624.8        40.8915
1624.9        40.8293
1625          40.8059
1625.1        40.7542
1625.2        40.6779
1625.3        40.5601
1625.4        40.5238
1625.5        40.6039
1625.6        40.6354
1625.7        40.6255
1625.8        40.6279
1625.9        40.6425
1626          40.7068
1626.1        40.7436
1626.2        40.7926
1626.3        40.9117
1626.4        40.9988
1626.5         41.032
1626.6        41.1138
1626.7        41.2238
1626.8        41.3671
1626.9        41.4452
1627          41.4145
1627.1        41.3354
1627.2        41.3072
1627.3        41.3471
1627.4        41.4285
1627.5        41.3795
1627.6        41.2861
1627.7        41.1781
1627.8        40.9606
1627.9        40.7605
1628          40.6856
1628.1        40.7513
1628.2        40.7744
1628.3        40.8011
1628.4        40.7891
1628.5        40.6561
1628.6        40.6435
1628.7        40.5692
1628.8        40.5076
1628.9        40.4895
1629          40.5577
1629.1        40.5642
1629.2        40.5117
1629.3        40.4909
1629.4        40.3915
1629.5         40.336
1629.6        40.2834
1629.7        40.2712
1629.8        40.3003
1629.9        40.3223
1630          40.4029
1630.1        40.5611
1630.2         40.748
1630.3         40.929
1630.4        40.9905
1630.5         40.984
1630.6        40.8654
1630.7        40.7524
1630.8         40.679
1630.9        40.6637
1631           40.746
1631.1        40.7946
1631.2        40.7682
1631.3        40.7219
1631.4        40.6759
1631.5        40.6687
1631.6        40.6507
1631.7         40.688
1631.8        40.8512
1631.9        40.9243
1632          40.8817
1632.1        40.9258
1632.2        41.0283
1632.3        41.2066
1632.4        41.2635
1632.5         41.323
1632.6        41.4796
1632.7        41.6378
1632.8        41.5544
1632.9        41.4605
1633          41.4841
1633.1        41.5877
1633.2        41.6533
1633.3        41.6024
1633.4        41.5943
1633.5        41.5875
1633.6        41.5351
1633.7         41.533
1633.8        41.4399
1633.9        41.3803
1634          41.3983
1634.1        41.4164
1634.2        41.4113
1634.3        41.3708
1634.4        41.3115
1634.5        41.2986
1634.6        41.3107
1634.7        41.3665
1634.8        41.4278
1634.9        41.4162
1635          41.3499
1635.1        41.3931
1635.2        41.4267
1635.3         41.387
1635.4        41.2012
1635.5        41.0582
1635.6        40.9752
1635.7        40.9374
1635.8        40.9441
1635.9        41.0022
1636          41.0874
1636.1        41.1716
1636.2        41.1743
1636.3         41.102
1636.4        41.0718
1636.5        41.1251
1636.6        41.1486
1636.7        41.1185
1636.8        41.0811
1636.9        41.0474
1637          41.1156
1637.1        41.3092
1637.2        41.4131
1637.3        41.3397
1637.4        41.2007
1637.5         41.146
1637.6        41.0996
1637.7        41.1082
1637.8        41.1286
1637.9        41.1577
1638           41.237
1638.1        41.3016
1638.2        41.2948
1638.3        41.4422
1638.4        41.6977
1638.5        41.9208
1638.6        42.0472
1638.7         42.172
1638.8        42.3039
1638.9        42.3829
1639          42.3062
1639.1        42.1896
1639.2         41.999
1639.3        41.7885
1639.4        41.5636
1639.5        41.4106
1639.6        41.3837
1639.7        41.4196
1639.8        41.4945
1639.9        41.5007
1640          41.3947
1640.1        41.3119
1640.2        41.3026
1640.3        41.3117
1640.4        41.2971
1640.5        41.1734
1640.6        41.0626
1640.7        40.9619
1640.8        40.8779
1640.9        40.8715
1641          40.9059
1641.1        41.0083
1641.2        41.0919
1641.3        41.1425
1641.4         41.089
1641.5        41.0625
1641.6        41.0064
1641.7        40.9744
1641.8        40.9833
1641.9        40.9943
1642          40.9972
1642.1        40.9913
1642.2        40.9609
1642.3        40.9677
1642.4        40.9265
1642.5        40.9048
1642.6        41.0095
1642.7        41.1207
1642.8        41.2387
1642.9        41.3889
1643           41.555
1643.1          41.72
1643.2        41.8519
1643.3        41.9698
1643.4        42.1396
1643.5        42.2524
1643.6        42.3033
1643.7        42.4374
1643.8        42.5351
1643.9        42.5524
1644          42.5521
1644.1        42.5881
1644.2        42.6597
1644.3        42.7316
1644.4        42.8422
1644.5        42.9516
1644.6        42.9688
1644.7        43.0838
1644.8        43.1598
1644.9        43.2257
1645          43.3043
1645.1        43.4147
1645.2        43.5401
1645.3         43.532
1645.4        43.4786
1645.5        43.3945
1645.6        43.2858
1645.7        43.1561
1645.8        43.0229
1645.9         43.029
1646          43.1029
1646.1        43.1738
1646.2        43.0285
1646.3        42.8361
1646.4        42.5667
1646.5        42.3788
1646.6        42.3801
1646.7        42.5391
1646.8        42.6193
1646.9        42.5428
1647          42.4727
1647.1        42.4655
1647.2        42.5383
1647.3        42.5681
1647.4        42.5143
1647.5        42.5948
1647.6        42.6659
1647.7        42.6939
1647.8        42.6677
1647.9         42.633
1648          42.5879
1648.1        42.6077
1648.2        42.5292
1648.3        42.4062
1648.4        42.3032
1648.5        42.1482
1648.6        42.0276
1648.7        41.9469
1648.8        41.8834
1648.9        41.7915
1649          41.7194
1649.1        41.6821
1649.2        41.6734
1649.3        41.7125
1649.4        41.7779
1649.5        41.8581
1649.6        41.8632
1649.7        41.8456
1649.8        41.7813
1649.9        41.7003
1650          41.7269
1650.1        41.8606
1650.2        42.0157
1650.3         42.167
1650.4        42.2513
1650.5        42.3468
1650.6        42.4627
1650.7        42.6694
1650.8         42.969
1650.9        43.1008
1651          43.2057
1651.1        43.3071
1651.2        43.4288
1651.3        43.5429
1651.4        43.6432
1651.5        43.7387
1651.6        43.9191
1651.7        44.1715
1651.8        44.4356
1651.9        44.6172
1652          44.7271
1652.1         44.758
1652.2        44.6936
1652.3        44.5137
1652.4         44.352
1652.5        44.2965
1652.6        44.3488
1652.7        44.3088
1652.8        44.3132
1652.9        44.3237
1653          44.3332
1653.1        44.2856
1653.2        44.2327
1653.3        44.2058
1653.4        44.2977
1653.5        44.3739
1653.6        44.4758
1653.7        44.5749
1653.8        44.5522
1653.9        44.4174
1654          44.2359
1654.1        44.0707
1654.2        43.9236
1654.3          43.88
1654.4        43.8717
1654.5        43.8808
1654.6        43.7313
1654.7        43.5205
1654.8        43.3912
1654.9        43.3745
1655          43.3403
1655.1        43.2826
1655.2        43.1136
1655.3        42.9669
1655.4        42.8562
1655.5        42.8255
1655.6        42.9358
1655.7        43.0303
1655.8        43.0645
1655.9        43.0464
1656            42.98
1656.1        43.0352
1656.2        43.0728
1656.3        43.2127
1656.4        43.2526
1656.5        43.1622
1656.6        43.0364
1656.7        42.9277
1656.8        42.8361
1656.9        42.8132
1657          42.9453
1657.1        43.2313
1657.2         43.632
1657.3        44.0389
1657.4        44.3809
1657.5        44.6596
1657.6        44.8915
1657.7        45.1252
1657.8        45.4333
1657.9        45.5693
1658           45.431
1658.1        45.3665
1658.2        45.3055
1658.3        45.2595
1658.4        45.2676
1658.5        45.2883
1658.6        45.3262
1658.7        45.3884
1658.8        45.4367
1658.9        45.4355
1659          45.2814
1659.1        45.2836
1659.2        45.4091
1659.3        45.4978
1659.4        45.6235
1659.5        45.6766
1659.6        45.7124
1659.7        45.6986
1659.8        45.7205
1659.9        45.8327
1660          45.8142
1660.1        45.6606
1660.2        45.4439
1660.3        45.2864
1660.4         45.322
1660.5        45.2579
1660.6        45.1343
1660.7        44.9036
1660.8         44.654
1660.9        44.4344
1661          44.4392
1661.1        44.3444
1661.2         44.374
1661.3        44.4515
1661.4        44.5744
1661.5        44.6981
1661.6        44.6604
1661.7        44.4488
1661.8        44.3205
1661.9        44.2002
1662          44.1955
1662.1        44.4015
1662.2        44.6259
1662.3        44.8522
1662.4        44.9413
1662.5        44.9529
1662.6        44.8584
1662.7        44.8793
1662.8        45.0621
1662.9        45.1381
1663          45.2504
1663.1        45.4392
1663.2        45.6229
1663.3        45.8039
1663.4        45.9505
1663.5        45.9679
1663.6        46.0063
1663.7        46.0319
1663.8        46.0646
1663.9        46.1529
1664          46.0592
1664.1        45.9621
1664.2        45.6692
1664.3        45.4427
1664.4        45.2923
1664.5        45.3035
1664.6        45.2531
1664.7        45.2193
1664.8        45.2449
1664.9        45.1032
1665          44.9777
1665.1        44.8985
1665.2        44.7804
1665.3        44.8057
1665.4        44.8732
1665.5         44.778
1665.6        44.7683
1665.7        44.9214
1665.8        44.9514
1665.9        44.8621
1666          44.6922
1666.1        44.5759
1666.2        44.5501
1666.3        44.5882
1666.4        44.5411
1666.5        44.4419
1666.6        44.2724
1666.7        44.0539
1666.8         43.992
1666.9        44.0169
1667          44.0109
1667.1        43.9678
1667.2        43.8817
1667.3        43.8326
1667.4        43.8317
1667.5        43.8984
1667.6        44.0682
1667.7        44.2181
1667.8        44.3806
1667.9        44.5353
1668           44.765
1668.1        44.8954
1668.2        44.8906
1668.3        45.1047
1668.4        45.3985
1668.5        45.6567
1668.6        45.8307
1668.7        45.9509
1668.8        46.0088
1668.9        46.2013
1669          46.3221
1669.1        46.4815
1669.2        46.6541
1669.3        46.6774
1669.4        46.6996
1669.5        46.8327
1669.6        46.9649
1669.7        47.0938
1669.8        47.0903
1669.9        46.7615
1670          46.4141
1670.1        46.1086
1670.2        46.0068
1670.3        46.1437
1670.4        46.4179
1670.5        46.6767
1670.6        46.7702
1670.7        46.7073
1670.8        46.7426
1670.9        46.8057
1671          46.9321
1671.1         47.094
1671.2          47.27
1671.3        47.3111
1671.4        47.1373
1671.5        46.8445
1671.6        46.5975
1671.7        46.4748
1671.8        46.4158
1671.9          46.32
1672          46.1221
1672.1        45.7998
1672.2        45.5428
1672.3        45.3916
1672.4         45.389
1672.5        45.4444
1672.6        45.4507
1672.7        45.4661
1672.8        45.5533
1672.9        45.6061
1673          45.7842
1673.1        46.1236
1673.2        46.3525
1673.3        46.5632
1673.4         46.759
1673.5        47.0265
1673.6        47.1895
1673.7        47.1865
1673.8        47.1793
1673.9        47.0904
1674          47.0185
1674.1         46.847
1674.2        46.6875
1674.3        46.5249
1674.4        46.3823
1674.5        46.2046
1674.6        45.9389
1674.7        45.7521
1674.8        45.5978
1674.9        45.4854
1675          45.3533
1675.1        45.2504
1675.2        45.1243
1675.3        44.9858
1675.4        44.8096
1675.5        44.7926
1675.6        44.8325
1675.7        44.8381
1675.8        44.8987
1675.9        44.9231
1676          44.8774
1676.1        44.9007
1676.2        44.9257
1676.3         44.934
1676.4        44.9268
1676.5        44.8766
1676.6        44.9605
1676.7        45.0919
1676.8        45.1272
1676.9        45.0097
1677          44.9215
1677.1        44.8162
1677.2         44.821
1677.3        44.7511
1677.4        44.6864
1677.5        44.5546
1677.6         44.489
1677.7        44.4652
1677.8         44.405
1677.9        44.2526
1678          44.0879
1678.1        44.0683
1678.2        44.1784
1678.3        44.2258
1678.4        44.1241
1678.5         44.149
1678.6        44.1607
1678.7        44.1999
1678.8        44.3137
1678.9        44.3943
1679          44.4373
1679.1        44.4168
1679.2        44.3994
1679.3        44.3917
1679.4        44.2813
1679.5        44.1237
1679.6        44.1375
1679.7        44.2504
1679.8        44.3783
1679.9         44.396
1680           44.327
1680.1        44.2684
1680.2        44.2116
1680.3        44.2073
1680.4        44.1797
1680.5        44.2339
1680.6         44.286
1680.7        44.3907
1680.8        44.3842
1680.9        44.3949
1681          44.4145
1681.1        44.2644
1681.2        44.1312
1681.3        44.0937
1681.4        44.1294
1681.5        44.1241
1681.6        44.2173
1681.7        44.3336
1681.8        44.3959
1681.9        44.4169
1682          44.4279
1682.1        44.4656
1682.2        44.5073
1682.3        44.7122
1682.4        44.9054
1682.5        44.9685
1682.6        44.9978
1682.7        45.0369
1682.8        45.0078
1682.9        45.0084
1683          44.9768
1683.1        44.9014
1683.2        44.8743
1683.3        44.8971
1683.4        44.8626
1683.5        44.8615
1683.6        44.9183
1683.7         44.895
1683.8        44.8672
1683.9        44.7641
1684          44.7322
1684.1        44.7483
1684.2        44.9221
1684.3        45.0732
1684.4         45.105
1684.5        45.2729
1684.6        45.5285
1684.7        45.8138
1684.8         45.921
1684.9          45.84
1685          45.8568
1685.1        45.9196
1685.2        46.0564
1685.3        46.1291
1685.4        46.2589
1685.5        46.2076
1685.6         46.272
1685.7        46.4583
1685.8        46.4611
1685.9        46.4389
1686          46.3745
1686.1        46.4338
1686.2        46.5512
1686.3         46.586
1686.4         46.631
1686.5        46.5546
1686.6        46.3984
1686.7        46.2682
1686.8        46.0553
1686.9        45.8312
1687          45.6916
1687.1        45.5613
1687.2        45.6338
1687.3        45.6039
1687.4        45.4775
1687.5        45.3519
1687.6        45.3545
1687.7        45.3697
1687.8        45.3405
1687.9        45.2812
1688          45.2988
1688.1        45.3151
1688.2         45.317
1688.3        45.3637
1688.4        45.5166
1688.5          45.65
1688.6        45.8194
1688.7         45.953
1688.8        46.0008
1688.9        45.9467
1689          45.9821
1689.1        45.9358
1689.2        45.8412
1689.3        45.7887
1689.4        45.6351
1689.5        45.6562
1689.6        45.6684
1689.7        45.7902
1689.8         45.887
1689.9        45.8445
1690          45.8694
1690.1         45.973
1690.2        46.0293
1690.3        46.0636
1690.4        46.0237
1690.5        45.8859
1690.6         45.722
1690.7        45.6361
1690.8        45.5858
1690.9        45.6181
1691          45.5571
1691.1        45.4715
1691.2        45.4035
1691.3        45.4793
1691.4        45.5072
1691.5        45.4921
1691.6        45.5062
1691.7        45.5696
1691.8        45.7061
1691.9        45.9365
1692          46.0386
1692.1        46.0697
1692.2         46.076
1692.3        46.2143
1692.4        46.3871
1692.5        46.5403
1692.6        46.8572
1692.7        47.1564
1692.8        47.3498
1692.9        47.4669
1693          47.4492
1693.1        47.4863
1693.2        47.5909
1693.3        47.5522
1693.4        47.6489
1693.5        47.7488
1693.6        47.8479
1693.7        47.7828
1693.8        47.6579
1693.9        47.5167
1694           47.406
1694.1        47.4226
1694.2        47.6739
1694.3        47.8827
1694.4        47.7183
1694.5        47.5628
1694.6        47.4537
1694.7         47.238
1694.8        47.0431
1694.9        47.0435
1695          47.0813
1695.1        47.0191
1695.2        46.8407
1695.3        46.5109
1695.4        46.2644
1695.5        46.0455
1695.6        45.9032
1695.7        45.7853
1695.8        45.7541
1695.9        45.7153
1696          45.7057
1696.1        45.6699
1696.2        45.6909
1696.3        45.6943
1696.4        45.7336
1696.5         45.679
1696.6        45.6139
1696.7         45.627
1696.8        45.6387
1696.9        45.6397
1697          45.6382
1697.1        45.7137
1697.2        45.7375
1697.3        45.8299
1697.4        45.9041
1697.5        45.9228
1697.6        46.0506
1697.7        46.2313
1697.8        46.4166
1697.9        46.5337
1698          46.5608
1698.1        46.6529
1698.2        46.7444
1698.3        46.6928
1698.4         46.552
1698.5        46.4478
1698.6        46.4582
1698.7        46.5585
1698.8        46.6056
1698.9        46.5569
1699           46.536
1699.1        46.5856
1699.2        46.6469
1699.3        46.7078
1699.4        46.7844
1699.5         46.787
1699.6        46.7086
1699.7         46.739
1699.8        46.6926
1699.9        46.6099
1700          46.5237
1700.1        46.4953
1700.2        46.5066
1700.3        46.5185
1700.4        46.4983
1700.5        46.6094
1700.6         46.762
1700.7        46.7182
1700.8        46.6693
1700.9        46.5284
1701          46.4325
1701.1        46.3659
1701.2        46.2885
1701.3        46.1498
1701.4        46.0001
1701.5        45.9188
1701.6        45.7156
1701.7        45.6028
1701.8        45.4453
1701.9        45.3026
1702           45.185
1702.1        45.1457
1702.2        45.2975
1702.3        45.3951
1702.4        45.3576
1702.5        45.3369
1702.6        45.2064
1702.7        45.0761
1702.8        44.9174
1702.9        44.8156
1703          44.6877
1703.1        44.5671
1703.2        44.4815
1703.3        44.4614
1703.4        44.5412
1703.5         44.708
1703.6        44.8595
1703.7        44.9922
1703.8        45.0772
1703.9        45.2678
1704          45.4858
1704.1        45.6872
1704.2        45.9756
1704.3        46.1681
1704.4        46.2374
1704.5        46.2631
1704.6        46.2525
1704.7        46.2465
1704.8        46.3719
1704.9          46.57
1705          46.7548
1705.1        46.7433
1705.2        46.6614
1705.3        46.5824
1705.4        46.5855
1705.5        46.5832
1705.6        46.6314
1705.7        46.7205
1705.8        46.7337
1705.9        46.7312
1706           46.712
1706.1        46.7521
1706.2        46.8809
1706.3        46.9381
1706.4        46.9036
1706.5         46.961
1706.6        46.9597
1706.7        46.9549
1706.8        46.9137
1706.9        46.8956
1707          46.8894
1707.1        46.9262
1707.2        46.9494
1707.3        46.9209
1707.4        46.9365
1707.5        47.0547
1707.6        47.1601
1707.7        47.2733
1707.8        47.3538
1707.9        47.3868
1708          47.3999
1708.1        47.4952
1708.2        47.5554
1708.3        47.5941
1708.4        47.5717
1708.5        47.4072
1708.6        47.2559
1708.7        47.2344
1708.8        47.2317
1708.9        47.2788
1709          47.3096
1709.1         47.323
1709.2        47.2976
1709.3         47.301
1709.4        47.1799
1709.5        46.9261
1709.6        46.8238
1709.7        46.7237
1709.8        46.5228
1709.9        46.3309
1710          46.2211
1710.1        46.1983
1710.2        46.1737
1710.3        46.1971
1710.4        46.0973
1710.5        45.8279
1710.6        45.6357
1710.7        45.5951
1710.8        45.5009
1710.9        45.6127
1711          45.6284
1711.1        45.5377
1711.2        45.5369
1711.3        45.4202
1711.4        45.3102
1711.5        45.3645
1711.6        45.5166
1711.7        45.5556
1711.8        45.5046
1711.9        45.4153
1712          45.3374
1712.1        45.4355
1712.2        45.5015
1712.3        45.4843
1712.4        45.7243
1712.5         46.073
1712.6        46.3684
1712.7         46.423
1712.8        46.3119
1712.9        46.2499
1713          46.3971
1713.1        46.5747
1713.2        46.4529
1713.3        46.1805
1713.4        46.0825
1713.5        45.9987
1713.6         45.958
1713.7        45.8428
1713.8        45.8108
1713.9        45.6969
1714          45.4973
1714.1        45.3384
1714.2        45.3397
1714.3        45.3557
1714.4        45.4161
1714.5        45.4806
1714.6        45.3958
1714.7        45.3637
1714.8        45.3871
1714.9        45.5242
1715          45.5992
1715.1        45.6368
1715.2        45.6806
1715.3         45.665
1715.4        45.5842
1715.5        45.5039
1715.6        45.4754
1715.7         45.511
1715.8        45.5635
1715.9        45.5485
1716          45.5387
1716.1        45.7332
1716.2          45.91
1716.3         46.073
1716.4        46.1466
1716.5        46.1756
1716.6        45.9356
1716.7        45.9306
1716.8        45.9397
1716.9         46.097
1717          46.2412
1717.1        46.1631
1717.2        45.8775
1717.3        45.5995
1717.4        45.3234
1717.5        45.1666
1717.6         45.186
1717.7        45.3187
1717.8        45.5434
1717.9        45.6727
1718          45.8137
1718.1        45.9426
1718.2        46.0272
1718.3        46.0684
1718.4        46.2435
1718.5        46.4219
1718.6         46.595
1718.7        46.6925
1718.8        46.7476
1718.9        46.8685
1719          47.0503
1719.1        47.1599
1719.2        47.1606
1719.3        47.0388
1719.4        46.9851
1719.5        47.1056
1719.6        47.1032
1719.7        46.9206
1719.8        46.7567
1719.9        46.6234
1720          46.5468
1720.1        46.4883
1720.2        46.4857
1720.3        46.4832
1720.4        46.4866
1720.5        46.5482
1720.6        46.5974
1720.7         46.674
1720.8        46.7992
1720.9        46.8108
1721          46.8259
1721.1         46.871
1721.2        46.9803
1721.3        47.0945
1721.4        47.0748
1721.5        47.0456
1721.6        46.9918
1721.7         47.022
1721.8        47.0824
1721.9        47.1022
1722          47.0259
1722.1        46.9397
1722.2         46.849
1722.3        46.8001
1722.4        46.8672
1722.5        46.8709
1722.6        46.7903
1722.7        46.6159
1722.8        46.4527
1722.9        46.3459
1723          46.3405
1723.1        46.3212
1723.2        46.2921
1723.3        46.3907
1723.4        46.4262
1723.5        46.5153
1723.6        46.6216
1723.7        46.7089
1723.8        46.7038
1723.9        46.5795
1724          46.5972
1724.1        46.6044
1724.2        46.7618
1724.3        46.9396
1724.4        47.0498
1724.5        46.9427
1724.6        46.8204
1724.7        46.6469
1724.8         46.537
1724.9        46.5352
1725          46.6012
1725.1        46.7549
1725.2        46.7114
1725.3        46.6579
1725.4         46.523
1725.5        46.4747
1725.6        46.4589
1725.7        46.5118
1725.8        46.5869
1725.9        46.6719
1726          46.6515
1726.1        46.6887
1726.2        46.7723
1726.3        46.8037
1726.4        46.8295
1726.5        46.9218
1726.6          46.91
1726.7        46.7938
1726.8        46.6996
1726.9        46.6777
1727          46.6387
1727.1        46.6498
1727.2        46.7079
1727.3        46.7472
1727.4        46.7715
1727.5        46.7655
1727.6        46.7335
1727.7        46.7405
1727.8        46.7803
1727.9        46.7994
1728          46.8429
1728.1        46.9675
1728.2        47.0888
1728.3         47.317
1728.4        47.5555
1728.5        47.7023
1728.6        47.6618
1728.7        47.5859
1728.8         47.557
1728.9        47.5126
1729          47.4806
1729.1        47.5131
1729.2        47.5251
1729.3        47.4981
1729.4        47.3915
1729.5        47.1731
1729.6        46.9859
1729.7        46.8949
1729.8        46.6667
1729.9        46.5589
1730          46.5167
1730.1        46.4873
1730.2        46.4567
1730.3        46.4164
1730.4        46.3732
1730.5        46.3405
1730.6        46.3032
1730.7        46.2391
1730.8        46.1819
1730.9        46.1702
1731          46.3073
1731.1           46.4
1731.2        46.4219
1731.3         46.478
1731.4        46.4594
1731.5        46.4265
1731.6        46.3794
1731.7        46.2904
1731.8        46.1978
1731.9        46.2729
1732          46.4371
1732.1        46.4625
1732.2        46.3851
1732.3        46.3852
1732.4        46.4057
1732.5        46.3098
1732.6        46.2077
1732.7        46.2017
1732.8        46.1785
1732.9        46.2531
1733          46.3162
1733.1        46.4092
1733.2        46.4607
1733.3        46.6433
1733.4        46.7538
1733.5        46.8128
1733.6        46.9558
1733.7        47.1384
1733.8          47.49
1733.9        47.7786
1734          47.9026
1734.1        47.9335
1734.2        47.9083
1734.3        47.9752
1734.4         48.174
1734.5        48.4469
1734.6        48.6356
1734.7        48.8534
1734.8        48.9871
1734.9        49.0851
1735          49.1162
1735.1        49.1294
1735.2        49.3606
1735.3        49.6151
1735.4        49.6548
1735.5        49.4925
1735.6        49.2658
1735.7        49.1174
1735.8        48.9204
1735.9        48.7884
1736          48.9304
1736.1        49.0355
1736.2        48.9448
1736.3        48.7019
1736.4        48.3295
1736.5        48.0375
1736.6        47.8341
1736.7        47.6422
1736.8        47.4912
1736.9        47.3228
1737           46.978
1737.1        46.6469
1737.2        46.5554
1737.3        46.5894
1737.4        46.6183
1737.5        46.7587
1737.6        46.8521
1737.7        46.9502
1737.8        46.9498
1737.9        46.9928
1738          47.0797
1738.1        47.1642
1738.2        47.1765
1738.3        47.2327
1738.4        47.4063
1738.5        47.3882
1738.6        47.2711
1738.7        47.0988
1738.8        47.0834
1738.9        47.0821
1739          47.0104
1739.1        46.9735
1739.2        46.9591
1739.3         46.926
1739.4        46.9607
1739.5        47.0374
1739.6        47.0931
1739.7        47.1227
1739.8        47.1732
1739.9        47.2045
1740           47.167
1740.1        47.1669
1740.2        47.1146
1740.3        47.0214
1740.4        46.9531
1740.5        46.9459
1740.6         47.012
1740.7        47.2156
1740.8        47.3862
1740.9        47.4672
1741          47.5162
1741.1        47.5702
1741.2        47.5679
1741.3        47.6691
1741.4        47.9184
1741.5        48.0576
1741.6        48.0171
1741.7        47.9197
1741.8        47.8798
1741.9        47.9446
1742          47.9299
1742.1        47.8177
1742.2        47.7799
1742.3        47.7579
1742.4         47.815
1742.5        47.9608
1742.6        48.0992
1742.7        48.1694
1742.8        48.1906
1742.9        48.1585
1743            48.12
1743.1        48.0144
1743.2        47.9873
1743.3        48.1668
1743.4        48.5015
1743.5        48.7661
1743.6        48.8314
1743.7        48.6971
1743.8        48.5272
1743.9        48.4764
1744          48.4944
1744.1        48.6589
1744.2        48.5553
1744.3        48.4646
1744.4        48.5047
1744.5        48.6809
1744.6        48.7965
1744.7        49.0164
1744.8        49.1009
1744.9        49.2227
1745          49.2883
1745.1        49.2499
1745.2        49.2234
1745.3        49.3312
1745.4        49.3527
1745.5        49.3239
1745.6        49.2532
1745.7        49.1298
1745.8        48.8193
1745.9        48.5777
1746          48.4999
1746.1        48.3055
1746.2        47.8835
1746.3        47.6493
1746.4        47.4796
1746.5        47.4886
1746.6        47.4962
1746.7        47.3185
1746.8        47.1912
1746.9        47.1072
1747          47.1583
1747.1        47.1375
1747.2        47.1069
1747.3        47.0325
1747.4        46.9669
1747.5        46.9915
1747.6         47.004
1747.7        47.1433
1747.8        47.1597
1747.9        47.0559
1748          46.8255
1748.1        46.7942
1748.2        46.9338
1748.3        47.0904
1748.4        47.1106
1748.5        47.0987
1748.6         47.054
1748.7        47.0792
1748.8        47.1372
1748.9        47.2459
1749          47.3505
1749.1        47.5583
1749.2        47.7601
1749.3        47.8988
1749.4        48.0347
1749.5        48.2603
1749.6        48.4295
1749.7        48.5338
1749.8        48.7055
1749.9        48.8504
1750          48.8812
1750.1        48.8251
1750.2        48.7603
1750.3         48.525
1750.4         48.406
1750.5        48.4146
1750.6          48.39
1750.7        48.2913
1750.8         48.116
1750.9        47.9952
1751          48.0457
1751.1         48.063
1751.2        47.9982
1751.3         47.867
1751.4        47.7219
1751.5        47.5128
1751.6        47.3069
1751.7        47.3312
1751.8        47.4545
1751.9        47.5344
1752          47.5266
1752.1        47.5229
1752.2        47.6439
1752.3        47.6441
1752.4        47.6443
1752.5        47.6885
1752.6        47.7855
1752.7        47.9032
1752.8        47.8529
1752.9        47.7657
1753          47.6795
1753.1        47.5786
1753.2        47.5765
1753.3        47.6288
1753.4        47.8013
1753.5        48.0362
1753.6        48.3454
1753.7         48.396
1753.8        48.3893
1753.9        48.2431
1754          48.1391
1754.1        48.0322
1754.2        48.0763
1754.3        48.1697
1754.4        48.1372
1754.5        48.0691
1754.6        48.0071
1754.7        47.8894
1754.8        47.7681
1754.9         47.756
1755          47.7814
1755.1        47.8334
1755.2        47.8256
1755.3        47.9192
1755.4        48.0326
1755.5        48.0159
1755.6        48.1002
1755.7        48.2278
1755.8        48.4721
1755.9        48.6358
1756          48.5899
1756.1        48.4842
1756.2        48.4477
1756.3        48.5364
1756.4        48.6065
1756.5        48.6512
1756.6        48.6638
1756.7        48.8114
1756.8        48.9054
1756.9        49.0056
1757          48.9742
1757.1        48.8882
1757.2        48.8318
1757.3        48.8242
1757.4        48.7713
1757.5        48.6178
1757.6        48.5056
1757.7        48.4322
1757.8        48.3701
1757.9        48.3292
1758          48.3609
1758.1         48.421
1758.2        48.4571
1758.3        48.4711
1758.4        48.5337
1758.5        48.6492
1758.6        48.7097
1758.7        48.6827
1758.8        48.6149
1758.9        48.6273
1759          48.6678
1759.1        48.6473
1759.2        48.6754
1759.3        48.6561
1759.4        48.7065
1759.5        48.8189
1759.6        48.8946
1759.7        48.8896
1759.8         48.959
1759.9        49.0094
1760          48.9513
1760.1         48.893
1760.2        48.8749
1760.3         48.975
1760.4        49.0313
1760.5        49.0814
1760.6        49.0831
1760.7        49.0128
1760.8        48.8988
1760.9        48.8672
1761          48.9724
1761.1        49.0979
1761.2        49.1089
1761.3        49.1237
1761.4        49.1644
1761.5        49.1314
1761.6         48.966
1761.7        48.8052
1761.8        48.6976
1761.9        48.5261
1762          48.3823
1762.1        48.2325
1762.2        48.1685
1762.3        48.1471
1762.4        48.2356
1762.5        48.4354
1762.6          48.43
1762.7        48.3203
1762.8        48.0912
1762.9        47.8108
1763          47.6253
1763.1        47.5903
1763.2        47.6439
1763.3        47.7321
1763.4        47.7224
1763.5        47.6947
1763.6        47.7076
1763.7        47.7054
1763.8         47.769
1763.9        47.8761
1764          47.9742
1764.1        48.0621
1764.2         48.075
1764.3        48.0429
1764.4        47.9856
1764.5        47.9182
1764.6        47.9135
1764.7        48.0025
1764.8        48.0293
1764.9        48.0028
1765          48.0033
1765.1        48.0456
1765.2        48.0447
1765.3        47.9139
1765.4        47.8109
1765.5        47.7761
1765.6          47.67
1765.7        47.6634
1765.8        47.7082
1765.9        47.7865
1766          47.9018
1766.1        47.9989
1766.2        48.0757
1766.3        48.0922
1766.4        48.1446
1766.5        48.1817
1766.6        48.1966
1766.7        48.1803
1766.8         48.135
1766.9        48.0493
1767          48.0694
1767.1        47.9956
1767.2        48.0396
1767.3        47.9978
1767.4        47.9949
1767.5        47.9954
1767.6        48.0799
1767.7        48.2089
1767.8        48.2879
1767.9        48.2786
1768          48.2804
1768.1        48.2282
1768.2        48.2671
1768.3        48.3188
1768.4        48.3335
1768.5        48.4095
1768.6        48.5682
1768.7        48.6929
1768.8         48.736
1768.9        48.7381
1769          48.7432
1769.1        48.7301
1769.2        48.6742
1769.3        48.5773
1769.4        48.4785
1769.5        48.3397
1769.6        48.2948
1769.7        48.3463
1769.8        48.4584
1769.9        48.5877
1770          48.7532
1770.1        48.8609
1770.2        48.8489
1770.3        48.8013
1770.4        48.8146
1770.5        48.8893
1770.6        48.9238
1770.7        48.9713
1770.8        49.0426
1770.9         49.121
1771          49.0955
1771.1        49.0694
1771.2        49.0615
1771.3        48.9258
1771.4        48.7258
1771.5        48.5692
1771.6         48.534
1771.7        48.6001
1771.8        48.8097
1771.9        49.1016
1772          49.2594
1772.1        49.2665
1772.2        49.2409
1772.3        49.2465
1772.4        49.4186
1772.5         49.477
1772.6        49.4498
1772.7        49.4209
1772.8        49.4334
1772.9        49.3326
1773          49.1799
1773.1        49.0948
1773.2        49.0695
1773.3        49.0805
1773.4        49.1353
1773.5         49.135
1773.6        49.0742
1773.7        49.0104
1773.8        49.0355
1773.9         49.174
1774           49.316
1774.1        49.5172
1774.2        49.7241
1774.3        49.8134
1774.4        49.8158
1774.5        49.8343
1774.6        49.8745
1774.7        50.0244
1774.8        50.3237
1774.9        50.5734
1775          50.7257
1775.1        50.6387
1775.2         50.424
1775.3        50.2983
1775.4        50.2676
1775.5        50.4521
1775.6        50.6162
1775.7        50.7879
1775.8        50.8361
1775.9        50.9213
1776          51.0745
1776.1        51.2519
1776.2         51.309
1776.3        51.3062
1776.4        51.3114
1776.5        51.3722
1776.6        51.5614
1776.7        51.7046
1776.8        51.8604
1776.9        51.8298
1777          51.9077
1777.1        52.0654
1777.2         52.061
1777.3        51.8945
1777.4        52.0435
1777.5        52.3233
1777.6        52.3527
1777.7        52.0933
1777.8         51.847
1777.9        51.6153
1778          51.4243
1778.1        51.2019
1778.2        51.2716
1778.3        51.2712
1778.4        51.0761
1778.5        50.8566
1778.6        50.4206
1778.7        49.9337
1778.8        49.4884
1778.9        49.3418
1779          49.3886
1779.1        49.3576
1779.2        49.3821
1779.3        49.2725
1779.4        49.1295
1779.5        49.0993
1779.6        49.1182
1779.7        49.0934
1779.8        49.1157
1779.9        49.1871
1780          49.2215
1780.1         49.284
1780.2         49.377
1780.3         49.436
1780.4        49.5891
1780.5        49.6932
1780.6        49.6367
1780.7        49.4391
1780.8        49.2296
1780.9        49.0474
1781          48.9869
1781.1        48.9532
1781.2        49.0141
1781.3        49.1294
1781.4        49.1884
1781.5        49.1546
1781.6        49.0663
1781.7        49.0644
1781.8        49.2466
1781.9        49.3846
1782           49.505
1782.1        49.6304
1782.2        49.7208
1782.3         49.694
1782.4        49.6901
1782.5        49.6792
1782.6         49.779
1782.7        49.7678
1782.8        49.6791
1782.9        49.7591
1783          50.0013
1783.1        50.1945
1783.2        50.3665
1783.3        50.5027
1783.4        50.5742
1783.5        50.6322
1783.6        50.7651
1783.7        50.8485
1783.8        50.8125
1783.9        50.7916
1784          50.7166
1784.1        50.5434
1784.2        50.3349
1784.3        50.1889
1784.4        50.2127
1784.5         50.326
1784.6        50.5131
1784.7        50.5734
1784.8        50.4911
1784.9         50.504
1785          50.7066
1785.1        50.9132
1785.2         51.135
1785.3        51.1173
1785.4        50.9662
1785.5        50.9333
1785.6        50.9072
1785.7        50.9924
1785.8        51.0739
1785.9        51.0648
1786          50.8794
1786.1        50.6346
1786.2         50.492
1786.3        50.3771
1786.4        50.2595
1786.5        50.2352
1786.6        50.2784
1786.7        50.2504
1786.8        50.2219
1786.9        50.1825
1787          50.2759
1787.1        50.1993
1787.2        50.2024
1787.3         50.268
1787.4        50.3158
1787.5        50.4418
1787.6        50.6086
1787.7        50.7352
1787.8        50.6083
1787.9        50.4299
1788          50.4552
1788.1        50.4931
1788.2        50.5477
1788.3        50.3658
1788.4        50.0879
1788.5        49.9719
1788.6        49.9275
1788.7        49.9208
1788.8        49.9441
1788.9        49.8831
1789          49.7278
1789.1        49.6526
1789.2        49.7278
1789.3        49.7696
1789.4        49.8041
1789.5        49.8058
1789.6        49.7332
1789.7        49.6628
1789.8        49.6635
1789.9        49.6912
1790          49.7963
1790.1        49.8517
1790.2        49.8842
1790.3        49.8791
1790.4        49.8753
1790.5        49.8192
1790.6        49.7169
1790.7         49.671
1790.8        49.6173
1790.9        49.5586
1791          49.5344
1791.1        49.4842
1791.2         49.472
1791.3        49.5563
1791.4        49.7615
1791.5        50.1585
1791.6        50.6489
1791.7        50.8558
1791.8        50.7305
1791.9        50.5527
1792          50.5168
1792.1        50.6054
1792.2        50.8776
1792.3        51.1934
1792.4        51.4152
1792.5        51.5423
1792.6        51.6085
1792.7         51.567
1792.8         51.436
1792.9        51.1934
1793          50.9896
1793.1        50.8794
1793.2        50.7535
1793.3        50.7231
1793.4        50.7588
1793.5        50.6419
1793.6         50.526
1793.7        50.5325
1793.8         50.564
1793.9        50.4665
1794          50.3906
1794.1        50.4274
1794.2        50.3997
1794.3        50.4781
1794.4        50.5238
1794.5        50.5123
1794.6         50.515
1794.7        50.6438
1794.8        50.8264
1794.9        51.0036
1795          51.1686
1795.1        51.1551
1795.2        51.1418
1795.3        51.1804
1795.4        51.0802
1795.5        50.9181
1795.6        50.7899
1795.7        50.7588
1795.8        50.8425
1795.9        50.9223
1796          50.8888
1796.1        50.7527
1796.2        50.6259
1796.3        50.5593
1796.4        50.4998
1796.5        50.5813
1796.6        50.6918
1796.7        50.8368
1796.8        50.8607
1796.9        50.8856
1797          50.9979
1797.1        51.1754
1797.2        51.4411
1797.3         51.725
1797.4        51.9444
1797.5        52.0872
1797.6        52.2281
1797.7        52.2481
1797.8        52.2186
1797.9        52.4366
1798          52.8065
1798.1        53.1419
1798.2        53.2155
1798.3        53.2008
1798.4         53.338
1798.5        53.6571
1798.6        53.8767
1798.7        54.0633
1798.8        54.0897
1798.9         54.032
1799          53.8578
1799.1        53.6493
1799.2         53.531
1799.3        53.4962
1799.4        53.6508
1799.5        53.5199
1799.6        53.2311
1799.7        52.9746
1799.8        52.8314
1799.9        52.9372
1800           53.001
1800.1         52.956
1800.2         52.831
1800.3         52.673
1800.4        52.4746
1800.5        52.3338
1800.6        52.3424
1800.7        52.4416
1800.8        52.5298
1800.9        52.6496
1801          52.7467
1801.1        52.7191
1801.2        52.7646
1801.3        52.9613
1801.4        53.1663
1801.5        53.5617
1801.6        53.9467
1801.7        54.1711
1801.8        54.2817
1801.9        54.3395
1802          54.4149
1802.1        54.2464
1802.2        54.1233
1802.3        54.1559
1802.4         54.176
1802.5         53.959
1802.6        53.7537
1802.7        53.5338
1802.8        53.4141
1802.9         53.423
1803          53.5091
1803.1        53.6677
1803.2        53.7827
1803.3        53.8041
1803.4        53.6293
1803.5        53.5113
1803.6        53.5222
1803.7        53.4559
1803.8        53.3482
1803.9        53.2025
1804          53.0133
1804.1        52.9571
1804.2        53.0251
1804.3        53.1386
1804.4        53.4039
1804.5        53.5681
1804.6        53.4654
1804.7        53.3107
1804.8        53.1773
1804.9        53.1336
1805          53.3248
1805.1         53.554
1805.2        53.5864
1805.3        53.5851
1805.4        53.5289
1805.5        53.4403
1805.6        53.3866
1805.7        53.1713
1805.8        53.1105
1805.9        53.2014
1806          53.1894
1806.1        53.1685
1806.2        53.0734
1806.3        52.9566
1806.4        52.8497
1806.5        52.8602
1806.6        52.9062
1806.7        52.9238
1806.8         53.031
1806.9        52.8782
1807          52.8297
1807.1        52.7839
1807.2        52.8843
1807.3        52.9579
1807.4        52.8042
1807.5        52.6094
1807.6        52.3673
1807.7        52.3417
1807.8        52.4388
1807.9         52.357
1808          52.1314
1808.1        52.0388
1808.2        52.0669
1808.3        52.0314
1808.4        52.0604
1808.5        52.0389
1808.6        51.9059
1808.7        51.8058
1808.8         51.655
1808.9        51.5995
1809          51.5358
1809.1        51.6138
1809.2        51.7531
1809.3        51.7986
1809.4        51.8256
1809.5        51.8189
1809.6        51.8131
1809.7        51.8855
1809.8        52.0492
1809.9        52.1824
1810          52.2513
1810.1        52.1491
1810.2        52.1699
1810.3        52.2442
1810.4        52.3239
1810.5        52.4477
1810.6        52.6156
1810.7        52.8454
1810.8         53.046
1810.9        53.1792
1811          53.1601
1811.1        53.0588
1811.2        53.0321
1811.3         53.017
1811.4        53.0916
1811.5        53.2168
1811.6        53.2474
1811.7        53.1088
1811.8         52.992
1811.9        52.9457
1812          52.9248
1812.1         53.032
1812.2        53.0603
1812.3         53.081
1812.4        53.0051
1812.5        52.9518
1812.6          52.82
1812.7        52.7455
1812.8         52.795
1812.9        52.9475
1813          53.0478
1813.1         53.086
1813.2        52.9709
1813.3        52.9351
1813.4        52.8825
1813.5        52.8493
1813.6        52.7237
1813.7        52.6386
1813.8        52.4798
1813.9        52.3309
1814          52.1374
1814.1        51.9207
1814.2        51.8122
1814.3        51.6591
1814.4        51.3881
1814.5        51.1168
1814.6        50.8561
1814.7        50.7857
1814.8        50.8953
1814.9          50.98
1815          51.1113
1815.1        51.2408
1815.2         51.174
1815.3        51.1578
1815.4        51.1671
1815.5        51.1139
1815.6        51.1518
1815.7        51.2398
1815.8        51.3828
1815.9        51.5078
1816          51.6048
1816.1        51.6664
1816.2        51.7498
1816.3        51.8445
1816.4        51.9025
1816.5         51.969
1816.6        51.9815
1816.7         51.983
1816.8        52.0169
1816.9         52.091
1817          52.1824
1817.1        52.3732
1817.2        52.4495
1817.3        52.5285
1817.4         52.609
1817.5        52.5588
1817.6        52.5388
1817.7         52.738
1817.8        52.8702
1817.9        53.0322
[truncated: 1,800,063 more chars]
