# Supplementary material for: Antibody–nanobody combination increases their neutralizing activity against SARS-CoV-2 and nanobody H11-H4 is effective against Alpha, Kappa and Delta variants
Source: Sci Rep. 2022 Jun 11;12:9701. doi: 10.1038/s41598-022-14263-1 (PMC9188278; doi:10.1038/s41598-022-14263-1)
Supplement: Supplementary file 2 — Supplementary Information 2. [file 41598_2022_14263_MOESM2_ESM.zip › SciRep_data/SMD_data/WT/Binding_affinity/v=1/CR3022/out_ave_work_time.dat]

#Time (ps)      Ave work (kcal/mol)      sd (kcal/mol)
0                   0           0
0.1        0.00999195  0.00626685
0.2         0.0187162   0.0105915
0.3         0.0313666   0.0222249
0.4         0.0419723   0.0347725
0.5         0.0462783   0.0349609
0.6         0.0485027   0.0351724
0.7         0.0513649   0.0353114
0.8         0.0646651   0.0417088
0.9         0.0688182    0.040376
1           0.0731222   0.0427838
1.1         0.0766685   0.0435931
1.2         0.0796644   0.0443537
1.3         0.0805877   0.0436836
1.4         0.0845339   0.0442723
1.5         0.0874026   0.0447758
1.6         0.0883239   0.0450204
1.7         0.0901064   0.0455414
1.8         0.0919808   0.0462333
1.9         0.0937569    0.046158
2           0.0972518   0.0465742
2.1           0.10048   0.0479357
2.2          0.104717   0.0489002
2.3           0.10633   0.0492144
2.4          0.108678   0.0490205
2.5          0.112991   0.0480901
2.6           0.11484   0.0479852
2.7          0.117326    0.048453
2.8          0.118889   0.0492512
2.9          0.120158   0.0491925
3            0.121462   0.0502855
3.1          0.125502   0.0524208
3.2           0.13015   0.0556803
3.3          0.130913   0.0561106
3.4          0.132407   0.0565429
3.5          0.133671   0.0564534
3.6          0.135184   0.0571567
3.7          0.135678   0.0572966
3.8          0.136705   0.0569399
3.9          0.137219   0.0569358
4            0.138423   0.0563084
4.1          0.138601   0.0563672
4.2           0.14051   0.0569381
4.3          0.143086   0.0595269
4.4          0.144871    0.060151
4.5           0.14583   0.0602566
4.6          0.147143   0.0598046
4.7          0.148009   0.0601402
4.8          0.148555   0.0604452
4.9          0.149079   0.0609209
5            0.149795   0.0608522
5.1          0.150408   0.0608305
5.2          0.151347   0.0612956
5.3          0.151879   0.0613655
5.4          0.152328   0.0613002
5.5           0.15362   0.0621147
5.6          0.154046   0.0623561
5.7          0.154456   0.0627731
5.8          0.155007    0.062345
5.9          0.157045    0.063378
6            0.159704   0.0645873
6.1          0.160489   0.0651377
6.2          0.161677   0.0657015
6.3          0.161919   0.0655387
6.4          0.162481   0.0656658
6.5          0.163874   0.0673131
6.6          0.165512   0.0677417
6.7          0.167412   0.0681253
6.8          0.167774   0.0680098
6.9          0.168441   0.0680094
7            0.169711   0.0688628
7.1          0.171762   0.0697802
7.2           0.17266   0.0693187
7.3           0.17341    0.069881
7.4          0.174511   0.0694112
7.5          0.175293   0.0697528
7.6           0.17654   0.0706634
7.7          0.178278   0.0713608
7.8           0.17909   0.0722237
7.9          0.179582   0.0722542
8            0.180198   0.0724441
8.1          0.180598   0.0723685
8.2          0.181551    0.072772
8.3          0.181894   0.0727549
8.4          0.184052   0.0745842
8.5          0.185286   0.0749261
8.6          0.186337   0.0752022
8.7          0.187504   0.0753549
8.8          0.188362   0.0755092
8.9          0.189296   0.0761554
9            0.189459   0.0761026
9.1           0.19049   0.0764722
9.2          0.191949   0.0775251
9.3          0.193527      0.0791
9.4          0.194501   0.0793663
9.5          0.195053   0.0792796
9.6          0.195759    0.079257
9.7          0.196022    0.079234
9.8          0.197256    0.079606
9.9          0.198387   0.0792458
10           0.199743   0.0804717
10.1         0.200384   0.0805607
10.2         0.200952   0.0799603
10.3         0.202761   0.0800788
10.4         0.204653   0.0816145
10.5         0.207677   0.0830519
10.6         0.208161   0.0831546
10.7         0.210538   0.0826161
10.8         0.211786   0.0822125
10.9         0.212554   0.0823784
11           0.213422   0.0825596
11.1         0.214129   0.0824787
11.2         0.215134   0.0816291
11.3         0.217378   0.0837095
11.4         0.219253   0.0840585
11.5         0.219665   0.0839703
11.6         0.220393   0.0840473
11.7         0.223892   0.0882282
11.8         0.224856    0.088363
11.9         0.225169    0.088602
12            0.22599   0.0886984
12.1         0.228175   0.0870117
12.2         0.228998   0.0868564
12.3         0.229831   0.0868899
12.4         0.232531   0.0861133
12.5         0.234341   0.0856628
12.6         0.235753    0.086835
12.7         0.236846   0.0873282
12.8         0.237884   0.0876803
12.9         0.238916   0.0873146
13           0.239988    0.086977
13.1         0.240803   0.0872243
13.2         0.241452   0.0868614
13.3         0.243289   0.0872493
13.4         0.244065    0.087241
13.5         0.244971   0.0868472
13.6         0.246618   0.0853411
13.7         0.248451    0.085445
13.8         0.250151   0.0851584
13.9         0.250747   0.0854667
14           0.252092   0.0856412
14.1         0.254046   0.0864549
14.2         0.256113   0.0862526
14.3         0.257207   0.0859701
14.4         0.257903   0.0856423
14.5          0.26162   0.0840915
14.6         0.262442   0.0842632
14.7         0.263372   0.0843691
14.8         0.264216   0.0838404
14.9         0.265037   0.0834969
15           0.266613   0.0840776
15.1         0.267325   0.0839173
15.2         0.268866   0.0838596
15.3         0.269537   0.0837043
15.4         0.270187   0.0841217
15.5         0.272128   0.0828953
15.6         0.272652   0.0833121
15.7         0.273991   0.0825448
15.8         0.275328   0.0823584
15.9         0.276561   0.0828111
16           0.278585   0.0813208
16.1         0.278898   0.0815798
16.2         0.280178   0.0812279
16.3         0.282167   0.0825015
16.4         0.283472   0.0815026
16.5         0.285792   0.0794329
16.6         0.287147   0.0809271
16.7         0.287892   0.0813702
16.8         0.288122   0.0814037
16.9         0.289366   0.0827571
17           0.290796   0.0823865
17.1         0.292105   0.0831506
17.2         0.292669   0.0834318
17.3         0.293762   0.0838302
17.4         0.294813   0.0835779
17.5         0.295273    0.083651
17.6         0.296642    0.084117
17.7         0.298254   0.0861559
17.8         0.299553   0.0864974
17.9         0.299865   0.0864775
18           0.300129   0.0863427
18.1         0.300608    0.086702
18.2         0.302502   0.0879355
18.3         0.304538   0.0887796
18.4         0.304884   0.0887772
18.5         0.306284   0.0903889
18.6         0.307204    0.090803
18.7         0.309437   0.0896327
18.8         0.313376   0.0883049
18.9         0.316532   0.0905099
19           0.317132   0.0908921
19.1         0.318729   0.0899954
19.2          0.31966   0.0908205
19.3         0.321497   0.0926791
19.4         0.323061   0.0920387
19.5         0.323845   0.0921803
19.6         0.324474    0.092557
19.7         0.325876   0.0922911
19.8         0.326976   0.0934817
19.9         0.328035   0.0942688
20           0.329513    0.095296
20.1         0.330586    0.096388
20.2         0.331737   0.0974369
20.3         0.332585   0.0968449
20.4          0.33478   0.0965172
20.5         0.335881   0.0975105
20.6         0.336917   0.0972502
20.7         0.337209   0.0972871
20.8         0.337397   0.0973399
20.9         0.337899   0.0970658
21           0.338482   0.0974369
21.1         0.339103    0.097756
21.2         0.340164   0.0981274
21.3         0.341488   0.0986663
21.4         0.342068   0.0981812
21.5         0.342942   0.0993113
21.6         0.343854   0.0991937
21.7          0.34411   0.0990428
21.8          0.34509   0.0987933
21.9          0.34616   0.0992659
22           0.346498   0.0990404
22.1         0.348458    0.100978
22.2         0.349256    0.101397
22.3         0.350139    0.102113
22.4         0.350958    0.102977
22.5         0.351402    0.103113
22.6         0.351802    0.103101
22.7         0.352374    0.103336
22.8         0.353682    0.104694
22.9         0.355549    0.105196
23            0.35812     0.10698
23.1         0.360969    0.110327
23.2         0.361538    0.110326
23.3         0.363157    0.111707
23.4         0.364769    0.111773
23.5         0.366319    0.113566
23.6         0.367004    0.113393
23.7         0.367451    0.113711
23.8         0.369347    0.114026
23.9         0.370198    0.113806
24            0.37154     0.11577
24.1         0.371949    0.115754
24.2         0.373796    0.117042
24.3         0.374372    0.117108
24.4         0.375478    0.117141
24.5         0.376213     0.11822
24.6         0.379033    0.119323
24.7         0.379621    0.119811
24.8          0.38011    0.119961
24.9         0.380985    0.120168
25           0.381824    0.119498
25.1         0.382458     0.12017
25.2         0.383277    0.120482
25.3         0.384505    0.120661
25.4         0.385862    0.121927
25.5         0.388319    0.123046
25.6          0.38928    0.123704
25.7         0.391771     0.12274
25.8         0.392462     0.12255
25.9          0.39279    0.122769
26           0.394203    0.124287
26.1         0.394651    0.124254
26.2         0.395799    0.124119
26.3         0.396733     0.12503
26.4         0.397852    0.126317
26.5          0.40029    0.129143
26.6         0.401209    0.130513
26.7         0.403426    0.132442
26.8          0.40396    0.132959
26.9         0.405896    0.134261
27           0.406737    0.134357
27.1         0.408076    0.134845
27.2         0.409329    0.135723
27.3         0.410703    0.134808
27.4         0.412669    0.137034
27.5         0.413819    0.136886
27.6         0.415233     0.13775
27.7           0.4174     0.14023
27.8         0.418513    0.140973
27.9          0.42143    0.145085
28           0.423309    0.147345
28.1         0.423937    0.147123
28.2         0.426128    0.150261
28.3         0.427892    0.149131
28.4         0.429184    0.148752
28.5         0.431347    0.150533
28.6         0.431938    0.150578
28.7         0.433205    0.149841
28.8         0.433926    0.149347
28.9         0.434354    0.149613
29           0.434856    0.149679
29.1         0.436875    0.149578
29.2         0.437834    0.149867
29.3         0.439267    0.150067
29.4         0.440151    0.150035
29.5         0.442085    0.151846
29.6         0.446691    0.158434
29.7         0.446867    0.158304
29.8         0.448684    0.160152
29.9         0.449179    0.160045
30           0.450058    0.161201
30.1         0.452902    0.162528
30.2         0.454325    0.163781
30.3         0.455031       0.164
30.4          0.45532    0.164025
30.5         0.456705    0.165393
30.6         0.457788    0.165646
30.7         0.460509    0.167469
30.8         0.462659    0.169184
30.9         0.464331    0.170656
31           0.465893    0.172309
31.1         0.467005     0.17216
31.2           0.4687    0.173127
31.3         0.469169    0.172903
31.4         0.470294    0.174215
31.5         0.471697    0.176186
31.6         0.472507     0.17601
31.7         0.472825    0.175926
31.8         0.473892     0.17724
31.9         0.474929    0.177621
32           0.475839    0.178249
32.1         0.476598    0.178843
32.2         0.476695    0.178822
32.3         0.477465    0.179443
32.4         0.478072    0.179502
32.5         0.479874    0.181417
32.6         0.480623    0.181837
32.7         0.481953    0.183188
32.8         0.482811    0.182872
32.9         0.483181    0.183181
33           0.484283    0.184325
33.1         0.485493    0.185903
33.2         0.488072    0.189493
33.3         0.488379    0.189387
33.4         0.489421    0.189879
33.5         0.489752     0.18973
33.6         0.490521    0.189388
33.7         0.491004    0.189977
33.8         0.492557     0.19137
33.9         0.494714    0.190667
34           0.495532    0.190626
34.1         0.496454    0.190512
34.2         0.497448    0.190508
34.3         0.497708    0.190336
34.4         0.499958     0.19194
34.5         0.501699    0.194411
34.6         0.501858    0.194537
34.7         0.502052     0.19461
34.8         0.502452    0.194803
34.9         0.503385     0.19464
35             0.5043     0.19516
35.1         0.505129    0.196101
35.2         0.506462    0.196557
35.3         0.507593    0.197069
35.4         0.508203    0.197905
35.5         0.509169    0.197978
35.6         0.509887    0.198651
35.7         0.510471    0.198859
35.8         0.511488    0.198728
35.9         0.513294    0.200868
36           0.514206    0.201416
36.1         0.514822    0.202226
36.2         0.515356     0.20254
36.3         0.515813    0.202912
36.4         0.517088    0.202814
36.5         0.517906    0.203489
36.6         0.518341    0.203483
36.7         0.518741    0.203515
36.8         0.519807    0.204796
36.9         0.520137    0.204817
37            0.52061    0.205275
37.1         0.521041    0.205494
37.2          0.52138    0.205729
37.3         0.521949    0.206143
37.4         0.524023    0.208198
37.5          0.52459    0.208943
37.6         0.524775    0.208888
37.7          0.52681    0.211627
37.8         0.527871     0.21152
37.9           0.5281    0.211438
38           0.528696    0.211398
38.1         0.531332    0.214895
38.2         0.531783     0.21512
38.3         0.532866    0.215241
38.4         0.533119    0.215153
38.5         0.534459    0.214809
38.6         0.535488    0.214894
38.7         0.535797    0.214712
38.8          0.54057    0.215252
38.9         0.541383    0.215297
39           0.543769    0.217668
39.1         0.544106    0.217606
39.2         0.544174    0.217568
39.3         0.544889    0.218092
39.4         0.546295    0.219701
39.5         0.547806    0.221784
39.6         0.549589     0.22094
39.7         0.550991    0.221334
39.8         0.551693    0.220978
39.9         0.552124    0.220841
40           0.553059    0.220326
40.1         0.553974    0.221202
40.2         0.555009    0.221506
40.3         0.555718    0.221219
40.4         0.556345    0.221796
40.5         0.556909    0.222064
40.6         0.557583    0.222463
40.7         0.559152    0.223615
40.8         0.559905    0.223966
40.9         0.560476    0.223714
41           0.561313    0.223937
41.1         0.562669    0.223757
41.2         0.563266    0.224497
41.3         0.564961    0.225187
41.4          0.56533    0.225475
41.5         0.565949    0.226247
41.6         0.566691    0.227067
41.7         0.566973    0.226944
41.8         0.567142    0.226836
41.9         0.568279    0.226819
42           0.568662    0.227091
42.1         0.569328     0.22738
42.2          0.56959     0.22742
42.3         0.570118      0.2273
42.4         0.571413    0.227716
42.5         0.571843    0.228141
42.6         0.573219    0.227567
42.7         0.573837    0.227875
42.8         0.574674    0.228107
42.9         0.575243    0.227712
43            0.57677    0.229601
43.1         0.577911    0.230041
43.2         0.578723    0.230496
43.3         0.579584    0.230628
43.4         0.580497    0.231874
43.5          0.58146    0.232069
43.6         0.582363    0.232912
43.7         0.582702    0.232699
43.8         0.583476    0.233659
43.9         0.584309    0.234702
44           0.585244    0.235804
44.1         0.585524    0.236014
44.2         0.586484     0.23598
44.3         0.587106    0.235752
44.4         0.587594     0.23563
44.5         0.588878    0.235324
44.6         0.589452    0.235078
44.7         0.590099    0.234829
44.8         0.590861    0.234523
44.9         0.591184      0.2347
45           0.591839    0.234454
45.1         0.592706    0.234216
45.2         0.593399     0.23504
45.3          0.59388    0.234731
45.4         0.594554    0.234422
45.5         0.595971    0.236328
45.6         0.596585    0.236095
45.7         0.597327    0.236191
45.8         0.597813    0.236427
45.9          0.59837    0.236408
46           0.598983    0.236419
46.1         0.599779     0.23622
46.2         0.600655    0.235962
46.3         0.600957    0.235783
46.4         0.601989    0.235399
46.5         0.603118    0.235576
46.6         0.603781    0.235604
46.7         0.604139    0.235922
46.8         0.604347     0.23612
46.9         0.604607    0.236326
47           0.605926    0.235882
47.1         0.607647      0.2363
47.2         0.608109    0.236122
47.3         0.609454    0.236228
47.4         0.609588    0.236381
47.5         0.609771    0.236408
47.6         0.610533    0.236295
47.7         0.610861    0.236303
47.8         0.611916    0.237275
47.9         0.613165    0.236822
48           0.613531    0.237159
48.1          0.61387    0.237412
48.2         0.614143    0.237383
48.3         0.614568    0.237396
48.4          0.61483    0.237434
48.5         0.615703    0.237346
48.6          0.61684    0.237908
48.7         0.617671     0.23811
48.8         0.618612    0.237957
48.9         0.618895    0.237874
49           0.619174     0.23793
49.1         0.619546    0.237798
49.2         0.620547    0.237846
49.3         0.620753    0.237786
49.4         0.621042     0.23764
49.5          0.62303    0.237615
49.6         0.623536    0.237609
49.7         0.623771    0.237516
49.8         0.625023    0.237236
49.9         0.625601    0.237352
50           0.625776    0.237301
50.1         0.626362    0.237349
50.2         0.626612     0.23744
50.3          0.62707    0.237466
50.4         0.627266    0.237374
50.5         0.627764    0.237338
50.6         0.628269    0.237297
50.7          0.62841    0.237176
50.8         0.630166     0.23686
50.9         0.631192    0.236848
51           0.631387    0.236781
51.1         0.632034    0.236698
51.2         0.632845    0.237003
51.3         0.633045    0.236948
51.4         0.634264    0.236811
51.5         0.634818    0.236677
51.6         0.635414    0.236598
51.7         0.635791    0.236467
51.8         0.636276    0.236519
51.9         0.636947    0.236792
52           0.637196    0.236851
52.1         0.637797    0.236763
52.2         0.638257    0.236858
52.3         0.638535    0.236868
52.4         0.639739    0.236534
52.5         0.640637    0.236381
52.6         0.640737    0.236424
52.7         0.641702    0.236149
52.8         0.642616    0.236098
52.9         0.642931    0.236141
53           0.643278    0.236076
53.1         0.643787    0.235963
53.2         0.644468    0.235915
53.3         0.645408     0.23537
53.4         0.645749    0.235784
53.5         0.646387     0.23601
53.6         0.647417    0.236479
53.7         0.648022    0.236623
53.8         0.648059    0.236684
53.9         0.648727    0.236732
54            0.64936    0.236871
54.1         0.649731    0.236886
54.2         0.649877    0.236793
54.3         0.650174     0.23671
54.4         0.650308    0.236842
54.5         0.650971    0.237705
54.6         0.651182    0.237791
54.7         0.651596    0.237903
54.8         0.652401    0.237796
54.9         0.652956    0.237539
55           0.653638    0.237607
55.1         0.653986    0.237466
55.2         0.654414    0.237361
55.3         0.654746    0.237479
55.4         0.654953     0.23752
55.5         0.655035    0.237491
55.6         0.655492    0.237331
55.7         0.656192    0.237284
55.8         0.656449    0.237467
55.9         0.656566    0.237564
56           0.656894    0.237678
56.1         0.657103    0.237629
56.2         0.657707     0.23776
56.3         0.658617    0.237854
56.4         0.659535    0.238276
56.5         0.659871    0.238359
56.6         0.660304    0.238776
56.7         0.660698    0.238761
56.8         0.661245     0.23898
56.9         0.661805    0.239091
57           0.662185    0.239316
57.1         0.662802    0.238997
57.2         0.663102    0.239173
57.3         0.663926    0.239447
57.4         0.664089    0.239386
57.5         0.664482    0.239579
57.6         0.664969    0.239555
57.7         0.665437    0.239858
57.8         0.666016    0.240145
57.9         0.666618    0.240121
58           0.667146    0.240235
58.1         0.667306    0.240396
58.2         0.667917    0.240296
58.3         0.669946    0.240554
58.4         0.671172     0.24132
58.5         0.671215    0.241273
58.6         0.671648    0.241244
58.7         0.671908    0.241163
58.8         0.672872    0.241104
58.9          0.67392     0.24083
59           0.674655    0.241255
59.1         0.674947     0.24134
59.2         0.675366    0.241368
59.3         0.675551    0.241439
59.4         0.676156    0.241632
59.5         0.676272    0.241501
59.6         0.676722    0.241602
59.7         0.676848    0.241576
59.8         0.677384    0.241533
59.9         0.678018    0.241712
60           0.678735    0.242204
60.1         0.679197    0.242031
60.2         0.679375    0.242206
60.3         0.679565    0.242165
60.4         0.679859    0.242225
60.5         0.680378    0.242154
60.6         0.681209    0.242494
60.7         0.681376    0.242393
60.8         0.681544    0.242663
60.9         0.682327    0.242432
61           0.682841    0.242344
61.1         0.683324    0.242684
61.2          0.68352    0.242709
61.3         0.683655    0.242682
61.4         0.683874    0.242753
61.5         0.684258    0.243255
61.6          0.68434    0.243205
61.7         0.684577    0.243228
61.8         0.684794    0.243072
61.9          0.68502    0.242935
62           0.685699    0.243074
62.1         0.686037    0.242828
62.2         0.687038    0.242831
62.3         0.687306     0.24288
62.4          0.68765    0.243174
62.5         0.688852    0.242867
62.6         0.689101    0.242877
62.7         0.689655    0.243347
62.8         0.689803    0.243511
62.9         0.690409    0.243486
63           0.690603     0.24331
63.1         0.691046    0.243361
63.2         0.691433    0.243982
63.3         0.691693    0.243854
63.4         0.691899    0.243893
63.5         0.692116    0.244162
63.6         0.692334    0.244146
63.7         0.692431    0.244301
63.8         0.693025    0.244352
63.9         0.693815    0.244239
64           0.694673    0.243898
64.1         0.695036    0.243814
64.2         0.696146    0.244182
64.3         0.696324    0.244417
64.4         0.696595    0.244387
64.5         0.696949    0.244663
64.6         0.697631    0.244823
64.7         0.697774    0.244827
64.8         0.698293    0.244708
64.9         0.698744    0.244895
65           0.699296    0.245497
65.1         0.699581    0.245722
65.2         0.699883    0.245737
65.3          0.70005    0.245737
65.4         0.700288    0.245637
65.5         0.700552    0.245749
65.6          0.70101    0.245959
65.7         0.701459    0.246367
65.8         0.701803    0.246602
65.9         0.702385    0.247093
66            0.70262    0.246991
66.1         0.703053    0.246911
66.2         0.703744    0.246817
66.3         0.704218    0.246739
66.4          0.70431    0.246748
66.5         0.704816    0.246474
66.6         0.705245    0.246475
66.7         0.705403    0.246545
66.8         0.705695    0.246678
66.9         0.706331     0.24724
67           0.706925    0.247486
67.1         0.707373    0.247521
67.2         0.707843    0.247364
67.3         0.708572    0.247566
67.4         0.708793    0.247528
67.5         0.709579    0.247727
67.6         0.710177    0.248197
67.7          0.71045    0.248278
67.8         0.710797    0.248568
67.9         0.711142     0.24849
68           0.711383    0.248662
68.1         0.711537     0.24864
68.2         0.711639    0.248754
68.3         0.712363    0.249216
68.4         0.713114    0.250041
68.5         0.713295     0.25018
68.6         0.713554    0.250223
68.7         0.713864    0.250137
68.8         0.714509    0.250262
68.9         0.714772    0.250236
69            0.71487     0.25035
69.1         0.715079    0.250317
69.2         0.715326     0.25009
69.3         0.715548    0.250202
69.4          0.71587     0.25002
69.5         0.716339    0.250053
69.6         0.716827    0.250042
69.7          0.71722    0.250114
69.8         0.717374    0.250359
69.9         0.718126     0.25127
70           0.719024    0.252502
70.1         0.719857    0.252559
70.2         0.720739    0.253317
70.3         0.721461    0.253822
70.4         0.722487    0.254719
70.5         0.723277    0.255076
70.6         0.724074    0.255893
70.7         0.724668    0.255931
70.8         0.725564    0.256299
70.9         0.726032    0.256063
71             0.7269    0.256899
71.1         0.727106    0.257111
71.2         0.727106    0.257111
71.3         0.727894    0.258163
71.4         0.728607    0.258575
71.5         0.729117    0.258995
71.6         0.729684    0.259449
71.7         0.730818    0.259413
71.8         0.731268    0.259321
71.9         0.732655    0.261145
72           0.732814    0.261125
72.1         0.734346    0.261447
72.2         0.734811    0.261423
72.3         0.735212    0.261955
72.4           0.7364    0.261871
72.5         0.736855       0.262
72.6         0.737666    0.261936
72.7         0.738711    0.261798
72.8         0.738783    0.261817
72.9         0.739455    0.262417
73           0.740118    0.262284
73.1         0.740555    0.262786
73.2         0.740844    0.262652
73.3         0.741992     0.26274
73.4         0.742667    0.262618
73.5         0.742847    0.262706
73.6         0.743069    0.262658
73.7         0.743484    0.262637
73.8         0.743881    0.263004
73.9         0.744665    0.263983
74           0.745342    0.264401
74.1         0.745529    0.264186
74.2         0.745617    0.264174
74.3         0.745822    0.264002
74.4         0.746058    0.263974
74.5         0.746339    0.264155
74.6         0.747391    0.265349
74.7         0.747656    0.265177
74.8         0.747729    0.265187
74.9         0.748175    0.265067
75           0.748428    0.264935
75.1         0.748915    0.264958
75.2         0.749264    0.265013
75.3         0.749662    0.265035
75.4         0.749754    0.265106
75.5         0.750609    0.265167
75.6         0.751067    0.265134
75.7         0.751709    0.265213
75.8         0.752604    0.266074
75.9         0.752896    0.266055
76           0.753538    0.266075
76.1         0.753871    0.266313
76.2         0.754016    0.266258
76.3         0.754203    0.266334
76.4         0.754672    0.266792
76.5         0.755222    0.267313
76.6         0.755887    0.267393
76.7         0.755951    0.267364
76.8          0.75643    0.267917
76.9         0.756581    0.267962
77           0.756711    0.268018
77.1         0.757204    0.268041
77.2          0.75819    0.268258
77.3         0.758632    0.268132
77.4         0.759065    0.268493
77.5         0.759249    0.268656
77.6         0.759722    0.268689
77.7         0.759801      0.2686
77.8         0.760184    0.268639
77.9         0.761132    0.269233
78            0.76126    0.269319
78.1         0.761353    0.269251
78.2         0.761572    0.269379
78.3         0.763029    0.271002
78.4         0.764285    0.271979
78.5         0.765551    0.272224
78.6         0.765859    0.272191
78.7         0.767653    0.274359
78.8         0.767959    0.274414
78.9          0.76805    0.274385
79           0.768563    0.274417
79.1         0.770963    0.277491
79.2         0.771371    0.277851
79.3         0.772405    0.278076
79.4         0.772606     0.27825
79.5          0.77359    0.278484
79.6         0.773744    0.278359
79.7         0.774551    0.279237
79.8         0.775816    0.281045
79.9         0.777036    0.282351
80            0.77758    0.282483
80.1         0.778617    0.282539
80.2         0.778949    0.282858
80.3         0.779306    0.283134
80.4           0.7796    0.283151
80.5         0.779938    0.283071
80.6         0.780283    0.283006
80.7         0.780684    0.282837
80.8         0.782283    0.285244
80.9         0.782487    0.285315
81           0.782774    0.285438
81.1         0.783084    0.285656
81.2         0.783395    0.285644
81.3         0.783844     0.28584
81.4         0.784713    0.286536
81.5         0.785145    0.287069
81.6         0.785585    0.287663
81.7         0.786342    0.288338
81.8         0.786704    0.288076
81.9         0.787142    0.287894
82           0.787593    0.287803
82.1         0.787653    0.287734
82.2         0.788171    0.287529
82.3         0.788754     0.28727
82.4         0.789356    0.287112
82.5         0.790293    0.286903
82.6         0.791013    0.287536
82.7         0.791787    0.287639
82.8         0.792535    0.288062
82.9         0.792789    0.288026
83           0.793004    0.287937
83.1         0.793452    0.288487
83.2         0.793921    0.288703
83.3         0.794374    0.289058
83.4         0.795155    0.289873
83.5         0.795526    0.289844
83.6         0.795891    0.290237
83.7         0.796531    0.290504
83.8         0.796741    0.290564
83.9         0.797201    0.290917
84           0.797727    0.291136
84.1         0.797882    0.291211
84.2         0.798358    0.291068
84.3         0.799304    0.291061
84.4         0.799875    0.291561
84.5         0.800281    0.291506
84.6         0.800886    0.291756
84.7         0.801379     0.29193
84.8         0.801671    0.291879
84.9         0.801736    0.291803
85           0.802096    0.291914
85.1         0.802748    0.292363
85.2         0.802959    0.292329
85.3         0.803258      0.2922
85.4         0.803992    0.292683
85.5         0.804579    0.292736
85.6         0.804985    0.292739
85.7         0.805427    0.292957
85.8         0.805798    0.293048
85.9         0.806082    0.292954
86           0.806749    0.293037
86.1         0.807272    0.293056
86.2         0.807999    0.293658
86.3           0.8083     0.29361
86.4          0.80868    0.294135
86.5         0.808884    0.294169
86.6         0.809317    0.294683
86.7          0.80999    0.294597
86.8         0.810503     0.29488
86.9         0.810792     0.29458
87           0.811587    0.295077
87.1         0.812594    0.295864
87.2         0.813082    0.295607
87.3         0.813464     0.29572
87.4         0.813853    0.295858
87.5         0.814886    0.296258
87.6         0.815235    0.296426
87.7         0.815697    0.296941
87.8         0.816078    0.297081
87.9         0.816748    0.297101
88           0.817482    0.297947
88.1         0.817879    0.297869
88.2         0.818713    0.297662
88.3         0.819549    0.297757
88.4         0.820735    0.297933
88.5         0.821063    0.297918
88.6         0.821967    0.297964
88.7         0.822148    0.298069
88.8         0.822316    0.298019
88.9         0.822423    0.298076
89           0.823077     0.29809
89.1         0.823297     0.29839
89.2         0.823718    0.298641
89.3         0.824176    0.298634
89.4         0.824421     0.29886
89.5         0.824643    0.298824
89.6           0.8247    0.298785
89.7         0.825225    0.299315
89.8         0.825667    0.299323
89.9         0.825943    0.299463
90           0.826838    0.299372
90.1         0.827446    0.299523
90.2         0.827682     0.29942
90.3          0.82782    0.299285
90.4         0.828009    0.299128
90.5         0.828398    0.299346
90.6         0.828589    0.299412
90.7          0.82863    0.299394
90.8         0.828791    0.299542
90.9         0.828996    0.299583
91           0.829131    0.299475
91.1          0.82919    0.299406
91.2         0.829365     0.29928
91.3         0.829594    0.299378
91.4         0.830197    0.299612
91.5         0.830614    0.299539
91.6         0.830919    0.299876
91.7         0.831583    0.300246
91.8         0.832196    0.300879
91.9         0.832436    0.300847
92           0.832976    0.301003
92.1         0.833514    0.300839
92.2         0.834734    0.301111
92.3         0.834818    0.301073
92.4           0.8354     0.30105
92.5         0.836008    0.301472
92.6         0.836333    0.301554
92.7           0.8369    0.301416
92.8         0.837138    0.301776
92.9         0.837524    0.301742
93           0.838279    0.302239
93.1         0.839563    0.303193
93.2         0.840516    0.303234
93.3         0.840701    0.303253
93.4          0.84091    0.303213
93.5         0.841703    0.303934
93.6         0.842169    0.304089
93.7         0.842389    0.304169
93.8         0.842628    0.304079
93.9         0.842628    0.304079
94           0.843153    0.304756
94.1         0.843246    0.304899
94.2         0.843988    0.304809
94.3         0.844278    0.304768
94.4         0.844591    0.304746
94.5         0.844872    0.304879
94.6         0.844974    0.304802
94.7         0.845457    0.304798
94.8         0.845628    0.304731
94.9         0.845767    0.304716
95           0.845883    0.304792
95.1          0.84617    0.304711
95.2         0.846212    0.304703
95.3         0.846579    0.304729
95.4         0.847029    0.305165
95.5         0.847233    0.305094
95.6         0.847302    0.305011
95.7         0.848608    0.305615
95.8          0.84937    0.305384
95.9         0.849881     0.30574
96           0.850264    0.306065
96.1         0.850567    0.306317
96.2         0.851031    0.306601
96.3         0.851131    0.306512
96.4         0.851768    0.306445
96.5          0.85262    0.307451
96.6         0.852897     0.30741
96.7         0.853185     0.30746
96.8         0.854071    0.307927
96.9         0.855163    0.308182
97           0.855267    0.308097
97.1         0.855328     0.30814
97.2         0.855471    0.308159
97.3         0.856041    0.308254
97.4         0.856619    0.308286
97.5         0.857078    0.308107
97.6         0.857271    0.308374
97.7         0.857589    0.308862
97.8         0.857817    0.308912
97.9         0.858111    0.309239
98            0.85879    0.309593
98.1          0.85912    0.309496
98.2         0.859298    0.309603
98.3         0.859584    0.309833
98.4         0.860145    0.309957
98.5         0.860209    0.309965
98.6         0.860567    0.310141
98.7         0.860645    0.310228
98.8         0.861485    0.310479
98.9         0.862192    0.310195
99           0.863274    0.311167
99.1         0.863957    0.311459
99.2         0.864219     0.31178
99.3         0.864368    0.311858
99.4         0.865378    0.311632
99.5         0.866007     0.31164
99.6         0.867448    0.312048
99.7         0.867572    0.312166
99.8         0.867634    0.312152
99.9          0.86809    0.312179
100          0.868414    0.312675
100.1        0.868615    0.312485
100.2         0.86873    0.312394
100.3        0.869701    0.312232
100.4        0.870096    0.312257
100.5        0.870325    0.312577
100.6        0.870499    0.312708
100.7        0.871153    0.312701
100.8         0.87151    0.312827
100.9        0.872359    0.313259
101          0.874221    0.314079
101.1        0.874908     0.31409
101.2        0.875994     0.31425
101.3        0.876338    0.314506
101.4        0.877013    0.314796
101.5        0.877964    0.314809
101.6        0.878205    0.314836
101.7        0.878561    0.314952
101.8        0.879128    0.315314
101.9         0.87969    0.315442
102           0.87976    0.315358
102.1        0.880529    0.314982
102.2        0.880674    0.314915
102.3         0.88156    0.314881
102.4        0.882498     0.31513
102.5        0.882842    0.315341
102.6        0.883164    0.315613
102.7        0.883417    0.315675
102.8        0.884199    0.315929
102.9        0.884758    0.315946
103          0.885383    0.316071
103.1        0.886089    0.315701
103.2        0.886826    0.315536
103.3        0.887322    0.315853
103.4        0.888158    0.315635
103.5        0.888311     0.31553
103.6        0.889255    0.316371
103.7        0.889504    0.316365
103.8        0.890013    0.316407
103.9         0.89026    0.316782
104          0.890686    0.317199
104.1        0.890851    0.317343
104.2        0.891152    0.317623
104.3         0.89158    0.317918
104.4        0.891944     0.31798
104.5        0.892738    0.317426
104.6        0.893478    0.317494
104.7         0.89403    0.317332
104.8        0.894415    0.317476
104.9        0.894724     0.31754
105          0.894873    0.317593
105.1        0.895778     0.31772
105.2        0.896395    0.317713
105.3         0.89678    0.317751
105.4         0.89688    0.317815
105.5        0.897659    0.318106
105.6        0.898421    0.318999
105.7        0.898976    0.319604
105.8        0.899616    0.319999
105.9        0.899793    0.320107
106          0.900414    0.320237
106.1        0.900637    0.320348
106.2        0.901222    0.320589
106.3         0.90181    0.321084
106.4        0.902148    0.320967
106.5        0.902356    0.320752
106.6        0.902559     0.32088
106.7        0.902979    0.321309
106.8        0.903519    0.321453
106.9        0.903886    0.321167
107          0.905511     0.32124
107.1        0.905949    0.321508
107.2        0.906519    0.322236
107.3         0.90748     0.32242
107.4        0.908239    0.322065
107.5        0.908762    0.322514
107.6        0.909458    0.322771
107.7        0.909689    0.322704
107.8        0.910053    0.322984
107.9        0.910164    0.322849
108          0.910411    0.322794
108.1        0.911095    0.322876
108.2        0.911519    0.322936
108.3        0.911748    0.322986
108.4        0.912035    0.322938
108.5        0.912219    0.323001
108.6        0.912349    0.322997
108.7        0.913259    0.323352
108.8        0.913565    0.323228
108.9        0.914272    0.323885
109          0.915002     0.32398
109.1        0.915352    0.324086
109.2        0.916189    0.324182
109.3        0.916771    0.324429
109.4        0.916977    0.324449
109.5        0.917303    0.324338
109.6        0.917715    0.324572
109.7        0.918026    0.324696
109.8        0.918507    0.324741
109.9        0.918878    0.324932
110          0.919058    0.324933
110.1        0.919489    0.325127
110.2        0.919988    0.324995
110.3         0.92025    0.325165
110.4        0.920548    0.325231
110.5        0.920996    0.325452
110.6        0.921719     0.32562
110.7        0.922144    0.325383
110.8        0.922393    0.325426
110.9        0.923778    0.325171
111          0.924088    0.325092
111.1        0.924738    0.325661
111.2         0.92485    0.325683
111.3        0.925076    0.325604
111.4        0.925375    0.325395
111.5        0.925619    0.325257
111.6        0.925706    0.325342
111.7        0.925824    0.325264
111.8        0.926085    0.325432
111.9        0.926254    0.325475
112          0.926552    0.325507
112.1        0.926966    0.325659
112.2        0.927501    0.325647
112.3        0.928118    0.325926
112.4        0.929049    0.326563
112.5        0.929407    0.326611
112.6        0.930362    0.326895
112.7        0.930785    0.326816
112.8        0.931348    0.327338
112.9        0.932103    0.328083
113           0.93301    0.328485
113.1        0.933606     0.32892
113.2        0.934607    0.328748
113.3        0.935784    0.328995
113.4        0.936219    0.329052
113.5        0.936704    0.328749
113.6           0.937    0.328662
113.7        0.937263    0.328739
113.8        0.937634    0.328872
113.9        0.938172    0.329036
114          0.938826    0.328699
114.1        0.940106    0.328923
114.2        0.940391    0.329132
114.3        0.940714    0.328964
114.4        0.940889    0.329115
114.5        0.941041    0.329226
114.6        0.941994    0.329709
114.7        0.942372    0.329903
114.8        0.942759    0.330051
114.9         0.94376    0.331149
115          0.943888    0.331036
115.1        0.944306    0.331271
115.2        0.944841    0.331847
115.3        0.944911    0.331762
115.4        0.945562    0.331502
115.5        0.945823     0.33164
115.6        0.946428     0.33187
115.7        0.946526    0.331749
115.8        0.947278    0.331648
115.9        0.947815    0.331883
116          0.948308    0.332501
116.1        0.948565    0.332689
116.2        0.948983     0.33261
116.3        0.949346    0.332572
116.4        0.950151    0.332652
116.5        0.950691    0.332887
116.6        0.950755    0.332827
116.7        0.951629    0.332978
116.8         0.95182    0.333261
116.9          0.9522    0.333157
117          0.952764    0.333324
117.1        0.953197    0.333628
117.2        0.953415    0.333656
117.3        0.954435    0.333927
117.4        0.954834    0.334173
117.5        0.955507    0.334441
117.6        0.955968    0.334578
117.7        0.956309    0.334632
117.8        0.956601    0.334454
117.9        0.956975    0.334597
118           0.95772    0.334652
118.1        0.958232    0.335009
118.2        0.958601     0.33515
118.3        0.958806    0.335145
118.4        0.959193    0.335156
118.5        0.959643    0.335239
118.6        0.960181    0.335405
118.7        0.960412     0.33547
118.8          0.9612    0.335776
118.9        0.961431    0.336088
119          0.961934    0.336542
119.1        0.962161    0.336542
119.2        0.962537    0.336736
119.3        0.963026    0.337186
119.4        0.963285    0.337167
119.5        0.963807    0.337542
119.6        0.964242    0.337394
119.7        0.965553    0.337605
119.8        0.965874    0.337656
119.9        0.966092    0.337814
120          0.966624    0.337638
120.1        0.966932    0.337981
120.2        0.967119    0.337843
120.3        0.967434    0.337683
120.4        0.967809    0.337804
120.5        0.968137    0.338004
120.6        0.968526    0.337807
120.7        0.968697    0.337951
120.8        0.969052    0.338204
120.9        0.969165    0.338369
121          0.969219    0.338303
121.1        0.969446    0.338637
121.2        0.970363    0.338433
121.3        0.971147    0.338599
121.4        0.971314    0.338752
121.5        0.971959    0.339221
121.6        0.972698     0.33896
121.7         0.97299    0.339035
121.8        0.973461    0.339423
121.9        0.973934    0.339279
122          0.974224    0.339206
122.1        0.974623    0.338985
122.2        0.975002    0.339376
122.3        0.975191     0.33939
122.4        0.976383    0.339662
122.5        0.976866    0.339956
122.6        0.977175    0.340081
122.7        0.977437    0.340084
122.8        0.977738    0.340026
122.9        0.977826     0.34005
123          0.978325    0.340315
123.1        0.978713    0.340427
123.2        0.979062    0.340462
123.3        0.979264     0.34054
123.4        0.979539    0.340441
123.5        0.980007    0.340561
123.6        0.980338    0.340815
123.7        0.981093    0.341435
123.8         0.98149     0.34134
123.9        0.981669    0.341281
124          0.982614    0.341096
124.1        0.983033    0.341336
124.2        0.983166    0.341438
124.3        0.983838    0.341744
124.4        0.984289    0.342109
124.5         0.98488    0.341907
124.6        0.985085    0.342209
124.7        0.985541    0.342127
124.8        0.985831    0.342123
124.9        0.986202    0.341979
125          0.986979    0.341833
125.1        0.987238    0.341896
125.2        0.987815    0.342191
125.3        0.988636    0.342022
125.4        0.988758    0.341963
125.5        0.988935    0.342062
125.6        0.989148     0.34219
125.7        0.989858    0.342718
125.8        0.990348    0.342681
125.9        0.990746    0.343059
126          0.990951    0.343027
126.1        0.991189    0.342826
126.2        0.991567     0.34317
126.3        0.991693    0.343174
126.4        0.992117    0.343266
126.5        0.992693    0.343686
126.6        0.992919    0.343619
126.7        0.993033    0.343786
126.8        0.993305    0.343831
126.9        0.993567    0.343988
127          0.993655    0.343879
127.1        0.993789    0.343878
127.2        0.994121    0.344179
127.3        0.994295    0.344328
127.4        0.994593    0.344432
127.5        0.994717    0.344421
127.6        0.995631    0.344483
127.7        0.996112    0.344779
127.8        0.996522    0.344825
127.9        0.997015    0.345285
128          0.997436    0.345657
128.1        0.997793    0.345423
128.2        0.998062    0.345688
128.3         0.99845    0.345532
128.4        0.998838    0.345321
128.5        0.999312     0.34599
128.6        0.999619    0.346105
128.7        0.999993     0.34607
128.8         1.00055    0.346274
128.9         1.00066    0.346346
129           1.00085    0.346209
129.1         1.00115    0.346044
129.2         1.00144    0.345967
129.3         1.00171    0.346168
129.4           1.002    0.346024
129.5         1.00398    0.346137
129.6          1.0042    0.346052
129.7         1.00431    0.346019
129.8         1.00518     0.34671
129.9         1.00546    0.346487
130           1.00588    0.346493
130.1         1.00617    0.346459
130.2         1.00704    0.347307
130.3         1.00748    0.347401
130.4         1.00828    0.347117
130.5         1.00861    0.347065
130.6          1.0089    0.347329
130.7         1.00921    0.347158
130.8          1.0095    0.347033
130.9         1.01028    0.347165
131           1.01057    0.347054
131.1         1.01122    0.347032
131.2         1.01152    0.347128
131.3          1.0118    0.347096
131.4         1.01235    0.347064
131.5         1.01256    0.347001
131.6         1.01267    0.347161
131.7         1.01367    0.347664
131.8         1.01394    0.347667
131.9         1.01492    0.347835
132           1.01559    0.348157
132.1         1.01579    0.348354
132.2           1.016    0.348461
132.3         1.01631    0.348638
132.4         1.01662    0.348771
132.5         1.01682    0.348824
132.6         1.01713    0.348855
132.7         1.01759    0.348651
132.8         1.01798    0.348733
132.9         1.01841    0.348892
133           1.01864    0.348898
133.1         1.01996    0.349235
133.2         1.02057     0.34991
133.3         1.02098    0.350517
133.4         1.02104    0.350485
133.5         1.02121    0.350315
133.6         1.02184    0.351118
133.7         1.02237    0.351212
133.8         1.02284    0.351148
133.9         1.02293    0.351104
134           1.02326    0.351271
134.1         1.02349    0.351282
134.2         1.02394    0.351473
134.3         1.02458    0.351403
134.4         1.02502    0.351352
134.5         1.02539     0.35145
134.6         1.02578    0.351464
134.7         1.02619     0.35133
134.8         1.02717    0.351196
134.9         1.02774    0.351178
135           1.02835    0.350716
135.1         1.02883    0.351376
135.2          1.0291    0.351464
135.3         1.02933    0.351809
135.4         1.02959    0.351916
135.5         1.03002    0.351713
135.6         1.03093    0.351963
135.7         1.03153    0.351559
135.8         1.03193    0.351791
135.9         1.03233     0.35226
136           1.03267    0.352479
136.1         1.03281    0.352443
136.2         1.03298    0.352575
136.3         1.03351    0.352226
136.4         1.03394    0.352366
136.5         1.03443    0.352518
136.6         1.03477    0.352639
136.7         1.03497    0.352591
136.8         1.03534    0.352598
136.9          1.0359    0.352553
137           1.03614    0.352389
137.1         1.03672    0.352261
137.2         1.03765    0.352813
137.3         1.03791    0.352952
137.4         1.03861    0.352679
137.5         1.03886    0.352672
137.6         1.03909    0.352732
137.7         1.03935    0.352673
137.8         1.03973    0.352684
137.9         1.04014    0.353135
138           1.04048    0.353236
138.1         1.04126    0.353412
138.2         1.04129    0.353373
138.3         1.04142    0.353562
138.4         1.04163    0.353477
138.5         1.04198     0.35342
138.6         1.04233    0.353706
138.7         1.04273    0.353628
138.8         1.04303    0.353438
138.9         1.04339    0.353359
139           1.04349    0.353403
139.1         1.04378    0.353447
139.2         1.04428    0.354141
139.3         1.04518    0.354289
139.4         1.04608    0.355224
139.5         1.04639    0.355203
139.6         1.04666    0.355215
139.7          1.0475    0.355345
139.8          1.0477    0.355263
139.9         1.04799     0.35511
140           1.04824    0.355126
140.1         1.04868    0.354897
140.2         1.04988    0.356466
140.3         1.05015    0.356637
140.4         1.05051    0.356516
140.5         1.05179    0.356471
140.6         1.05208     0.35651
140.7         1.05281    0.356608
140.8         1.05365    0.356568
140.9         1.05411     0.35695
141           1.05427    0.356881
141.1         1.05463    0.356801
141.2         1.05549    0.357189
141.3         1.05601    0.357384
141.4         1.05708    0.357268
141.5         1.05777    0.357548
141.6         1.05821    0.357338
141.7         1.05855    0.357142
141.8         1.05876    0.357152
141.9         1.05903    0.357194
142           1.05908    0.357128
142.1         1.05934    0.356974
142.2         1.06053    0.356519
142.3         1.06109    0.356664
142.4         1.06186    0.356166
142.5         1.06245    0.356225
142.6          1.0625    0.356159
142.7         1.06266    0.356399
142.8          1.0633    0.356351
142.9         1.06398    0.356033
143           1.06436    0.356209
143.1          1.0648    0.356245
143.2         1.06585    0.356356
143.3         1.06631    0.356441
143.4         1.06724    0.356069
143.5         1.06743    0.356121
143.6         1.06762    0.356267
143.7         1.06882    0.356958
143.8          1.0691    0.356903
143.9         1.06963    0.357292
144           1.06985    0.357389
144.1         1.07043    0.357988
144.2         1.07163    0.358262
144.3         1.07265     0.35818
144.4         1.07326    0.358013
144.5         1.07344    0.358114
144.6          1.0742    0.358172
144.7          1.0753    0.358015
144.8         1.07566    0.357849
144.9         1.07595    0.357548
145           1.07628    0.357444
145.1         1.07667    0.357575
145.2         1.07743    0.357699
145.3         1.07774     0.35781
145.4         1.07797    0.358002
145.5         1.07828    0.357802
145.6         1.07848     0.35777
145.7         1.07901    0.358011
145.8         1.07923    0.357817
145.9         1.07938    0.357781
146           1.07973    0.358047
146.1         1.07998    0.357937
146.2         1.08054    0.358082
146.3         1.08083    0.358258
146.4         1.08157    0.357656
146.5         1.08204    0.357692
146.6         1.08256    0.357736
146.7         1.08264    0.357641
146.8         1.08325    0.357537
146.9         1.08382    0.357756
147           1.08419    0.357825
147.1         1.08547    0.358526
147.2         1.08574    0.358603
147.3         1.08653    0.358138
147.4         1.08701    0.358114
147.5          1.0876    0.357813
147.6         1.08779    0.357949
147.7         1.08804    0.358093
147.8         1.08832    0.358009
147.9         1.08872    0.358465
148           1.08905    0.358353
148.1         1.08956     0.35827
148.2         1.08997    0.358427
148.3         1.09028    0.358502
148.4         1.09072     0.35819
148.5         1.09082    0.358188
148.6         1.09146    0.357865
148.7         1.09172    0.357927
148.8         1.09214    0.357814
148.9         1.09268     0.35735
149           1.09359    0.358041
149.1         1.09387    0.358185
149.2         1.09412    0.358255
149.3         1.09448     0.35803
149.4         1.09464    0.358102
149.5         1.09522    0.357999
149.6         1.09525    0.357991
149.7         1.09545    0.358119
149.8         1.09583    0.358317
149.9          1.0963     0.35838
150           1.09673    0.358088
150.1         1.09733    0.358605
150.2         1.09744     0.35852
150.3         1.09777    0.358555
150.4         1.09861    0.359063
150.5         1.09894    0.359075
150.6         1.09937    0.359222
150.7         1.10006    0.359587
150.8         1.10039    0.359511
150.9         1.10063    0.359477
151           1.10104    0.359653
151.1         1.10173    0.359447
151.2         1.10225    0.359553
151.3         1.10237    0.359671
151.4          1.1029    0.359854
151.5         1.10442    0.359994
151.6         1.10459    0.359784
151.7         1.10481    0.359821
151.8         1.10521    0.359762
151.9         1.10534    0.359795
152           1.10616    0.359682
152.1         1.10757    0.360017
152.2         1.10837    0.360133
152.3           1.109    0.359618
152.4         1.10939    0.359524
152.5         1.10995    0.359619
152.6         1.11028    0.359811
152.7         1.11061    0.359748
152.8          1.1112    0.360275
152.9         1.11166    0.360047
153           1.11247    0.361114
153.1         1.11282    0.361433
153.2         1.11344    0.361219
153.3          1.1139    0.361085
153.4         1.11437    0.360891
153.5         1.11491    0.360386
153.6         1.11508     0.36032
153.7         1.11577    0.361017
153.8         1.11611    0.361101
153.9         1.11724      0.3621
154           1.11792    0.362082
154.1         1.11845    0.361863
154.2         1.11892    0.361955
154.3          1.1193     0.36198
154.4         1.11974    0.362263
154.5         1.12057    0.362435
154.6         1.12096    0.362395
154.7         1.12157    0.362643
154.8         1.12206    0.363056
154.9         1.12256    0.363278
155           1.12296    0.363377
155.1         1.12321    0.363099
155.2         1.12357     0.36301
155.3         1.12371    0.363162
155.4         1.12404    0.363068
155.5         1.12462    0.363024
155.6         1.12539    0.363222
155.7         1.12578    0.363491
155.8         1.12601    0.363579
155.9         1.12694     0.36424
156           1.12738    0.364547
156.1         1.12763    0.364373
156.2         1.12808    0.364502
156.3         1.12847     0.36484
156.4         1.12883    0.364835
156.5         1.12937    0.365027
156.6         1.12957    0.364983
156.7         1.12975    0.365071
156.8         1.13067    0.365711
156.9         1.13162    0.365811
157           1.13218    0.365594
157.1         1.13255    0.365661
157.2         1.13298    0.365802
157.3         1.13347    0.365726
157.4         1.13353    0.365645
157.5         1.13381    0.365567
157.6         1.13428    0.365273
157.7          1.1347    0.365175
157.8         1.13553    0.365569
157.9         1.13602    0.365078
158           1.13624    0.365002
158.1         1.13655    0.365075
158.2         1.13707    0.364912
158.3         1.13714     0.36493
158.4         1.13789    0.364773
158.5         1.13841    0.365108
158.6         1.13897    0.365081
158.7         1.13926    0.365121
158.8         1.14058    0.365975
158.9         1.14102    0.365841
159           1.14114    0.366011
159.1         1.14131    0.366133
159.2         1.14176    0.366207
159.3         1.14279     0.36647
159.4         1.14336    0.366808
159.5         1.14344    0.366712
159.6          1.1444    0.366997
159.7         1.14519     0.36703
159.8         1.14569    0.366677
159.9          1.1459    0.366608
160           1.14637    0.366626
160.1         1.14706     0.36666
160.2         1.14745    0.366716
160.3         1.14758    0.366898
160.4         1.14801    0.367195
160.5         1.14889    0.368128
160.6         1.14926    0.368067
160.7         1.14971    0.368034
160.8         1.15016    0.368377
160.9         1.15063    0.368161
161            1.1512    0.367721
161.1         1.15178    0.367367
161.2         1.15211    0.367494
161.3         1.15247     0.36763
161.4         1.15256    0.367612
161.5          1.1533    0.368155
161.6         1.15356    0.368271
161.7         1.15436    0.368606
161.8         1.15458    0.368815
161.9         1.15467    0.368865
162           1.15496    0.369001
162.1         1.15537    0.368964
162.2         1.15574     0.36888
162.3         1.15681    0.369693
162.4         1.15785    0.369726
162.5           1.158    0.369766
162.6         1.15857    0.370107
162.7         1.15903    0.370402
162.8         1.15916    0.370436
162.9         1.15935    0.370324
163           1.15956    0.370415
163.1         1.16055    0.369877
163.2         1.16086      0.3701
163.3         1.16129    0.370064
163.4         1.16187    0.369931
163.5         1.16273    0.369718
163.6         1.16282    0.369859
163.7         1.16301    0.369774
163.8         1.16383    0.370062
163.9         1.16463    0.369485
164           1.16526    0.369677
164.1         1.16583    0.369815
164.2         1.16629     0.36973
164.3         1.16689    0.369781
164.4         1.16866     0.37024
164.5         1.16911    0.370318
164.6         1.16978    0.370339
164.7          1.1703     0.37056
164.8         1.17092    0.370679
164.9         1.17156    0.370496
165           1.17217    0.370299
165.1         1.17299    0.370337
165.2         1.17447    0.370697
165.3         1.17518    0.371174
165.4         1.17532    0.370997
165.5         1.17548    0.371086
165.6          1.1758    0.371021
165.7         1.17623    0.371055
165.8         1.17681    0.371455
165.9         1.17741    0.370946
166           1.17794    0.370609
166.1         1.17844    0.370609
166.2         1.17871    0.370677
166.3         1.17893    0.370457
166.4         1.17948    0.370482
166.5          1.1808    0.370901
166.6         1.18119    0.370745
166.7         1.18279    0.370915
166.8         1.18306    0.370833
166.9         1.18373    0.370966
167           1.18423    0.371339
167.1         1.18471    0.371305
167.2         1.18516    0.371177
167.3         1.18559     0.37126
167.4         1.18632    0.371266
167.5         1.18661    0.371474
167.6          1.1869    0.371295
167.7         1.18753    0.371457
167.8         1.18802    0.371457
167.9         1.18869    0.370968
168           1.18875    0.370883
168.1         1.18916    0.370883
168.2         1.18967    0.370625
168.3         1.19005    0.370965
168.4         1.19023    0.371035
168.5         1.19111    0.371804
168.6          1.1916    0.371999
168.7         1.19266    0.372713
168.8         1.19331    0.372297
168.9          1.1935    0.372464
169           1.19373    0.372589
169.1          1.1943     0.37309
169.2         1.19482    0.372571
169.3         1.19489    0.372491
169.4         1.19583    0.372344
169.5         1.19595     0.37233
169.6         1.19655    0.372166
169.7         1.19687    0.372037
169.8         1.19782    0.372121
169.9           1.198    0.372177
170           1.19884     0.37209
170.1         1.19957     0.37204
170.2         1.20058    0.371737
170.3         1.20087     0.37187
170.4         1.20136    0.372016
170.5         1.20151    0.371875
170.6         1.20215     0.37249
170.7         1.20273    0.373015
170.8         1.20337    0.373189
170.9         1.20401    0.372905
171           1.20451    0.372933
171.1         1.20537    0.372587
171.2         1.20559     0.37237
171.3         1.20598    0.372289
171.4         1.20693    0.371476
171.5         1.20733    0.371282
171.6         1.20806    0.371323
171.7         1.20858    0.371164
171.8         1.20917    0.371207
171.9         1.21037    0.369945
172           1.21054    0.369787
172.1         1.21099    0.369824
172.2         1.21129    0.369745
172.3         1.21173     0.36978
172.4         1.21221    0.369818
172.5         1.21289    0.369929
172.6         1.21307    0.370004
172.7         1.21429    0.369598
172.8         1.21565    0.368933
172.9         1.21577      0.3691
173           1.21676    0.369334
173.1         1.21681    0.369267
173.2         1.21712    0.369162
173.3         1.21799    0.369313
173.4         1.21829    0.369029
173.5         1.21877    0.368722
173.6         1.21963    0.368735
173.7         1.21999    0.368712
173.8         1.22031    0.369037
173.9         1.22063    0.369511
174           1.22101    0.369357
174.1         1.22145    0.369083
174.2         1.22203    0.369369
174.3         1.22222    0.369173
174.4         1.22269    0.368776
174.5         1.22317    0.368676
174.6         1.22342    0.368767
174.7         1.22431    0.369722
174.8         1.22447    0.369773
174.9         1.22457    0.369695
175           1.22488    0.369796
175.1          1.2254    0.369579
175.2         1.22547    0.369541
175.3         1.22636     0.36904
175.4         1.22717    0.368598
175.5         1.22759    0.368268
175.6         1.22882    0.368536
175.7         1.23073    0.369527
175.8         1.23088     0.36952
175.9          1.2311    0.369622
176            1.2313     0.36951
176.1         1.23213    0.369502
176.2         1.23233    0.369392
176.3         1.23292    0.369319
176.4         1.23328    0.369233
176.5         1.23364    0.368988
176.6         1.23409    0.368874
176.7         1.23524    0.368582
176.8          1.2355    0.368634
176.9         1.23601    0.368896
177            1.2368    0.368554
177.1         1.23705    0.368258
177.2         1.23735    0.368237
177.3         1.23771    0.368024
177.4         1.23843    0.368272
177.5         1.23856    0.368175
177.6         1.23926     0.36846
177.7          1.2398     0.36849
177.8         1.24008    0.368475
177.9         1.24028    0.368505
178            1.2406    0.368178
178.1          1.2411    0.367937
178.2         1.24157    0.367694
178.3         1.24235    0.367851
178.4         1.24268    0.368242
178.5         1.24294    0.368162
178.6         1.24332    0.368063
178.7          1.2447    0.369122
178.8         1.24598    0.369567
178.9         1.24678    0.369048
179           1.24703    0.368857
179.1         1.24815    0.368665
179.2          1.2491    0.368701
179.3         1.24948    0.368964
179.4         1.24993    0.368989
179.5         1.25047    0.368998
179.6         1.25089    0.368948
179.7         1.25162    0.369257
179.8         1.25203    0.369011
179.9         1.25225    0.368959
180           1.25258    0.368881
180.1         1.25309    0.368891
180.2         1.25372    0.369103
180.3         1.25431    0.369044
180.4         1.25439       0.369
180.5          1.2551    0.368392
180.6          1.2551    0.368392
180.7         1.25569    0.368421
180.8         1.25626    0.368379
180.9         1.25712    0.368232
181           1.25808    0.368286
181.1         1.25877    0.367956
181.2         1.25939    0.367864
181.3         1.26175    0.368151
181.4         1.26175    0.368151
181.5         1.26224    0.367838
181.6         1.26308    0.368018
181.7         1.26404     0.36817
181.8         1.26453    0.368119
181.9         1.26475    0.368128
182           1.26529    0.368469
182.1         1.26643    0.369015
182.2         1.26666    0.369054
182.3         1.26797    0.368362
182.4         1.26933    0.368523
182.5          1.2697    0.368346
182.6         1.26995    0.368356
182.7         1.27018     0.36836
182.8         1.27036    0.368479
182.9         1.27069    0.368157
183           1.27151    0.368056
183.1         1.27151    0.368056
183.2         1.27172    0.368039
183.3         1.27207      0.3682
183.4         1.27269    0.368508
183.5         1.27306    0.368613
183.6         1.27351    0.368671
183.7         1.27399    0.368821
183.8         1.27431    0.369049
183.9         1.27533    0.369388
184           1.27568    0.369279
184.1          1.2759    0.369412
184.2         1.27611    0.369558
184.3         1.27705    0.369419
184.4         1.27764    0.369169
184.5          1.2784    0.368644
184.6         1.27938    0.369162
184.7         1.27965    0.368923
184.8         1.27989    0.368799
184.9         1.28021    0.368861
185           1.28094    0.369554
185.1         1.28217    0.369826
185.2         1.28244    0.370057
185.3         1.28354    0.369914
185.4          1.2841    0.370092
185.5         1.28567    0.369942
185.6         1.28586    0.369936
185.7         1.28614    0.369802
185.8         1.28654    0.370079
185.9         1.28702    0.369904
186           1.28768    0.369866
186.1         1.28778    0.369901
186.2         1.28809    0.369637
186.3         1.28884    0.369565
186.4         1.28985    0.370096
186.5         1.28993    0.370024
186.6         1.29011    0.370002
186.7         1.29052     0.37004
186.8         1.29078    0.369982
186.9         1.29101     0.36982
187           1.29168    0.370186
187.1         1.29224    0.370127
187.2         1.29288    0.370797
187.3          1.2936    0.370297
187.4         1.29405    0.370088
187.5         1.29447    0.369993
187.6         1.29592      0.3706
187.7         1.29617    0.370305
187.8          1.2964     0.37033
187.9         1.29697    0.370499
188           1.29763    0.370238
188.1         1.29794    0.370327
188.2          1.2981    0.370416
188.3         1.29848    0.370323
188.4         1.29894    0.370088
188.5         1.29944    0.369889
188.6         1.29965    0.370012
188.7          1.3006     0.36961
188.8         1.30137    0.370055
188.9         1.30191    0.370161
189            1.3023    0.370272
189.1         1.30271    0.370198
189.2          1.3028    0.370058
189.3         1.30309    0.370251
189.4         1.30451    0.370109
189.5         1.30507    0.370152
189.6         1.30539    0.369965
189.7         1.30593    0.369611
189.8         1.30625    0.369411
189.9         1.30662    0.369179
190           1.30711    0.369171
190.1         1.30733    0.369066
190.2          1.3077    0.369228
190.3         1.30795    0.369423
190.4         1.30958     0.37046
190.5         1.31081    0.370376
190.6         1.31162    0.371257
190.7         1.31252    0.371932
190.8         1.31315    0.372373
190.9         1.31358     0.37231
191            1.3145    0.372857
191.1          1.3152    0.373266
191.2         1.31584    0.373483
191.3         1.31651    0.373144
191.4         1.31771    0.373843
191.5         1.31898    0.374466
191.6         1.31975    0.374354
191.7         1.32113    0.374364
191.8         1.32188    0.374364
191.9         1.32253    0.375192
192            1.3235    0.375597
192.1         1.32375    0.375601
192.2         1.32414    0.375641
192.3         1.32452    0.375457
192.4         1.32557    0.375742
192.5         1.32623    0.375951
192.6         1.32664    0.375735
192.7         1.32769    0.375879
192.8         1.32873     0.37538
192.9         1.32946    0.375075
193            1.3298    0.375133
193.1         1.32994    0.375015
193.2         1.33087    0.375162
193.3         1.33097    0.375038
193.4         1.33179     0.37469
193.5         1.33251    0.375421
193.6         1.33276    0.375453
193.7         1.33357    0.375015
193.8         1.33454    0.374653
193.9         1.33505    0.374834
194           1.33547    0.374616
194.1         1.33632    0.374796
194.2         1.33649      0.3749
194.3         1.33675    0.374682
194.4         1.33748    0.374467
194.5         1.33777    0.374364
194.6          1.3378    0.374346
194.7         1.33854    0.374073
194.8         1.33871    0.374151
194.9         1.33951    0.374093
195           1.33971    0.374213
195.1         1.34125    0.373092
195.2         1.34172      0.3733
195.3          1.3428    0.373076
195.4         1.34366    0.373688
195.5         1.34422     0.37354
195.6         1.34487    0.373578
195.7         1.34553    0.373347
195.8         1.34592    0.373482
195.9          1.3468    0.373299
196           1.34715    0.373489
196.1         1.34772    0.373378
196.2         1.34838    0.373166
196.3         1.34918    0.373364
196.4         1.34956    0.373584
196.5         1.35009    0.373051
196.6         1.35035    0.372992
196.7         1.35254    0.372052
196.8         1.35364    0.371909
196.9         1.35395    0.371876
197           1.35476    0.371949
197.1         1.35523     0.37208
197.2         1.35604    0.372062
197.3         1.35639    0.372143
197.4         1.35719    0.372206
197.5         1.35741    0.372336
197.6           1.358    0.372399
197.7         1.35816    0.372537
197.8         1.35855    0.372692
197.9         1.35913    0.373007
198           1.35958    0.373298
198.1         1.36031    0.373638
198.2           1.361    0.373843
198.3          1.3613    0.373858
198.4         1.36178    0.374008
198.5         1.36206    0.373955
198.6         1.36253    0.373987
198.7          1.3629    0.374126
198.8         1.36406    0.373672
198.9         1.36424    0.373739
199           1.36457    0.373498
199.1          1.3648    0.373443
199.2         1.36577    0.373084
199.3         1.36604    0.373099
199.4         1.36681    0.373046
199.5         1.36701    0.373121
199.6         1.36789    0.373428
199.7         1.36866    0.373888
199.8         1.36975    0.374113
199.9         1.37013    0.373741
200           1.37037    0.373695
200.1         1.37057    0.373727
200.2         1.37129    0.373066
200.3         1.37246    0.373448
200.4         1.37257    0.373587
200.5         1.37347    0.372974
200.6         1.37404    0.372987
200.7          1.3749    0.372146
200.8         1.37556     0.37196
200.9         1.37568     0.37186
201           1.37606     0.37186
201.1          1.3768    0.372095
201.2         1.37847    0.373021
201.3         1.37931    0.373829
201.4         1.37977    0.373798
201.5         1.38025    0.373854
201.6          1.3813    0.373736
201.7         1.38156    0.373928
201.8         1.38231     0.37395
201.9         1.38287    0.374218
202            1.3832    0.374021
202.1         1.38331    0.374046
202.2         1.38352    0.374253
202.3         1.38521    0.375331
202.4         1.38616    0.375738
202.5         1.38665    0.375418
202.6         1.38693    0.375528
202.7         1.38779    0.374887
202.8         1.38818    0.374943
202.9         1.38835     0.37519
203           1.38951    0.374427
203.1         1.39026    0.374769
203.2         1.39069    0.374792
203.3         1.39085    0.374642
203.4          1.3915    0.374785
203.5          1.3924    0.375616
203.6         1.39319    0.376054
203.7         1.39334    0.375969
203.8         1.39446    0.376506
203.9         1.39498    0.376545
204           1.39516     0.37679
204.1         1.39575    0.376203
204.2         1.39623    0.375948
204.3          1.3967    0.376309
204.4         1.39713    0.376314
204.5         1.39764    0.376575
204.6         1.39855     0.37633
204.7          1.3989    0.376232
204.8           1.399    0.376175
204.9         1.39963    0.375746
205           1.40033    0.375844
205.1         1.40104    0.376268
205.2         1.40143    0.376243
205.3         1.40178    0.376114
205.4         1.40246    0.375888
205.5         1.40349    0.375746
205.6         1.40391    0.375756
205.7         1.40429    0.376075
205.8         1.40493     0.37594
205.9         1.40511    0.375951
206           1.40545    0.376092
206.1         1.40554    0.375981
206.2         1.40579    0.375931
206.3         1.40632     0.37597
206.4         1.40773    0.374998
206.5         1.40891    0.374986
206.6         1.40979    0.374602
206.7         1.41052    0.374389
206.8         1.41062    0.374539
206.9          1.4112    0.374471
207           1.41143    0.374335
207.1         1.41197    0.374597
207.2          1.4124    0.374493
207.3         1.41285    0.374531
207.4         1.41323    0.374599
207.5          1.4136    0.374297
207.6         1.41368    0.374251
207.7         1.41394    0.374188
207.8         1.41439    0.374553
207.9         1.41517    0.374855
208           1.41577     0.37486
208.1         1.41643    0.374825
208.2         1.41747    0.374854
208.3         1.41801    0.374932
208.4         1.41844    0.374647
208.5         1.41868    0.374643
208.6          1.4195    0.375739
208.7         1.41987    0.375347
208.8         1.42059    0.375758
208.9         1.42087    0.375565
209           1.42104     0.37557
209.1         1.42141    0.375901
209.2         1.42231    0.376938
209.3         1.42299    0.376985
209.4         1.42351    0.376846
209.5          1.4238    0.376915
209.6         1.42435    0.376815
209.7         1.42465    0.376776
209.8          1.4257    0.376789
209.9         1.42703    0.377895
210           1.42739     0.37803
210.1         1.42809    0.378611
210.2         1.42838     0.37881
210.3         1.42898    0.378973
210.4         1.42965    0.378476
210.5         1.43033    0.378446
210.6         1.43124    0.379365
210.7         1.43196    0.379888
210.8          1.4322    0.379656
210.9         1.43254     0.37997
211            1.4329    0.380211
211.1         1.43349    0.380484
211.2         1.43376     0.38054
211.3         1.43397    0.380599
211.4         1.43447    0.380388
211.5         1.43513    0.380554
211.6         1.43591     0.38068
211.7         1.43646    0.380453
211.8         1.43769    0.380687
211.9         1.43794    0.380686
212           1.43823     0.38071
212.1          1.4385    0.380729
212.2         1.43887    0.380897
212.3         1.43999    0.381123
212.4         1.44118    0.380958
212.5         1.44185    0.381277
212.6         1.44248     0.38127
212.7         1.44345    0.381272
212.8         1.44361    0.381199
212.9           1.444    0.381127
213            1.4447    0.381578
213.1         1.44493    0.381543
213.2         1.44501    0.381656
213.3         1.44628    0.381794
213.4          1.4466    0.381842
213.5         1.44683    0.381831
213.6         1.44756    0.382076
213.7         1.44796    0.382045
213.8          1.4482    0.381826
213.9         1.44878    0.381794
214           1.44936    0.381252
214.1         1.44971    0.381529
214.2         1.44987    0.381469
214.3         1.44988    0.381377
214.4         1.45011    0.381266
214.5         1.45057    0.380771
214.6         1.45168    0.380489
214.7         1.45225    0.379944
214.8         1.45245    0.379754
214.9         1.45258    0.379717
215           1.45269    0.379873
215.1         1.45317     0.37964
215.2         1.45345    0.379804
215.3         1.45379    0.380228
215.4         1.45409     0.38037
215.5         1.45459    0.380402
215.6         1.45496    0.380368
215.7         1.45547     0.38035
215.8         1.45602    0.380499
215.9         1.45675     0.38093
216           1.45723    0.380634
216.1         1.45761    0.380569
216.2         1.45794    0.380445
216.3         1.45827    0.380761
216.4         1.45862    0.380405
216.5         1.45924    0.380672
216.6         1.45931    0.380583
216.7         1.46008    0.381459
216.8         1.46063    0.381317
216.9         1.46103     0.38109
217           1.46172    0.381227
217.1         1.46224    0.381497
217.2         1.46278     0.38147
217.3         1.46364    0.381702
217.4         1.46403    0.381712
217.5         1.46445    0.381503
217.6         1.46489    0.381774
217.7         1.46511     0.38166
217.8          1.4656    0.381766
217.9         1.46626    0.382086
218           1.46683    0.381971
218.1         1.46727    0.381901
218.2         1.46812     0.38163
218.3         1.46894    0.382237
218.4         1.46944     0.38235
218.5         1.47004    0.382524
218.6         1.47087     0.38256
218.7         1.47125     0.38278
218.8         1.47159    0.382974
218.9         1.47224     0.38265
219           1.47275    0.382766
219.1         1.47339    0.382958
219.2         1.47402    0.382977
219.3         1.47531    0.384628
219.4         1.47572    0.385021
219.5         1.47589    0.385044
219.6         1.47637    0.385297
219.7         1.47652    0.385211
219.8         1.47677    0.385003
219.9         1.47727    0.385122
220           1.47794    0.385389
220.1         1.47828    0.385476
220.2         1.47891    0.385779
220.3         1.48002    0.385968
220.4         1.48062    0.385666
220.5         1.48103    0.385762
220.6         1.48195     0.38521
220.7         1.48292    0.385616
220.8         1.48396    0.385861
220.9          1.4845    0.386216
221           1.48489     0.38635
221.1         1.48521      0.3862
221.2         1.48538     0.38644
221.3         1.48663    0.387014
221.4         1.48711    0.386901
221.5         1.48755    0.386605
221.6         1.48795    0.386809
221.7         1.48849     0.38722
221.8         1.48934    0.387196
221.9         1.48988    0.387668
222           1.49006    0.387567
222.1         1.49083    0.387839
222.2         1.49171    0.387505
222.3         1.49213    0.387387
222.4         1.49275    0.387742
222.5         1.49281    0.387705
222.6         1.49379    0.387526
222.7         1.49473    0.386733
222.8         1.49538    0.386906
222.9         1.49587    0.387116
223           1.49648    0.386759
223.1           1.497    0.386878
223.2         1.49793    0.387096
223.3          1.4992    0.387102
223.4         1.49982    0.387545
223.5         1.50001    0.387646
223.6         1.50012     0.38776
223.7         1.50073    0.387966
223.8         1.50141    0.387502
223.9         1.50159    0.387437
224           1.50185    0.387664
224.1         1.50251    0.387689
224.2         1.50296    0.388066
224.3         1.50332    0.387866
224.4         1.50339    0.387763
224.5         1.50369     0.38766
224.6         1.50411    0.387545
224.7         1.50443     0.38761
224.8         1.50503    0.387574
224.9         1.50535    0.387259
225           1.50608    0.387023
225.1         1.50625    0.386949
225.2         1.50639    0.387112
225.3         1.50647    0.387066
225.4         1.50679    0.386734
225.5         1.50683    0.386685
225.6         1.50748    0.387049
225.7          1.5077    0.387162
225.8         1.50778    0.387062
225.9         1.50778    0.387062
226           1.50895    0.387582
226.1         1.50952    0.387588
226.2         1.51009    0.387784
226.3         1.51041    0.387839
226.4         1.51115    0.387447
226.5         1.51281    0.386725
226.6         1.51299    0.386626
226.7         1.51478    0.388241
226.8          1.5167    0.389431
226.9         1.51709    0.389585
227           1.51748    0.389774
227.1         1.51768    0.389761
227.2         1.51777    0.389651
227.3         1.51797    0.389794
227.4         1.51804    0.389708
227.5         1.51895    0.389777
227.6         1.51935    0.389707
227.7          1.5196    0.389762
227.8         1.51988    0.389648
227.9         1.52044    0.389543
228           1.52052    0.389448
228.1         1.52117    0.389636
228.2         1.52199    0.389017
228.3         1.52276    0.388784
228.4         1.52335    0.388818
228.5         1.52374    0.388627
228.6         1.52425    0.388404
228.7         1.52442    0.388193
228.8         1.52495    0.388189
228.9         1.52599    0.388614
229           1.52643    0.388195
229.1         1.52683    0.388337
229.2         1.52751    0.388292
229.3         1.52785    0.388125
229.4         1.52851    0.387878
229.5         1.52938    0.387426
229.6         1.53036    0.387688
229.7          1.5312    0.387621
229.8         1.53149    0.387521
229.9          1.5328    0.387004
230           1.53341    0.386904
230.1         1.53407    0.387209
230.2         1.53465    0.386875
230.3         1.53517    0.387287
230.4         1.53568    0.387016
230.5         1.53608    0.387063
230.6         1.53646    0.387394
230.7          1.5374    0.386401
230.8         1.53895    0.385258
230.9         1.53979    0.384763
231           1.54038    0.385058
231.1         1.54061    0.384872
231.2         1.54173    0.384316
231.3         1.54254    0.384729
231.4         1.54303     0.38485
231.5         1.54354    0.384437
231.6         1.54415    0.384253
231.7         1.54475    0.384371
231.8         1.54482    0.384291
231.9         1.54529    0.384516
232           1.54552    0.384708
232.1          1.5464      0.3844
232.2         1.54693    0.384321
232.3         1.54717    0.384274
232.4         1.54788    0.385096
232.5         1.54877     0.38532
232.6         1.54944    0.385504
232.7         1.54993    0.386198
232.8         1.55012     0.38615
232.9         1.55071    0.386216
233           1.55094    0.386102
233.1         1.55165    0.386107
233.2         1.55254    0.387132
233.3         1.55291    0.386779
233.4         1.55336    0.386809
233.5         1.55375    0.386777
233.6         1.55442    0.386762
233.7         1.55456    0.386619
233.8         1.55477    0.386624
233.9         1.55583    0.386728
234           1.55622    0.386631
234.1         1.55674    0.386979
234.2         1.55724    0.386799
234.3         1.55843    0.388065
234.4         1.55888    0.388102
234.5         1.55942    0.387947
234.6         1.55997    0.387666
234.7         1.56127    0.388033
234.8         1.56157    0.387955
234.9         1.56204    0.387931
235           1.56204    0.387931
235.1         1.56256    0.388125
235.2         1.56285    0.388528
235.3         1.56327     0.38853
235.4         1.56377    0.388518
235.5          1.5646    0.388246
235.6         1.56489    0.388307
235.7         1.56523    0.388345
235.8         1.56609    0.388238
235.9          1.5662    0.388284
236           1.56628    0.388185
236.1         1.56705    0.388775
236.2         1.56837    0.389406
236.3         1.56952    0.390189
236.4         1.57007    0.390379
236.5         1.57083    0.390503
236.6         1.57159    0.391046
236.7         1.57241    0.391013
236.8         1.57261    0.390989
236.9         1.57287    0.390953
237           1.57308     0.39098
237.1         1.57349    0.391287
237.2         1.57469    0.392719
237.3         1.57486    0.392829
237.4         1.57544    0.393074
237.5         1.57601    0.393028
237.6          1.5765     0.39315
237.7         1.57675    0.393506
237.8         1.57755    0.393651
237.9         1.57805    0.393243
238            1.5789    0.393655
238.1         1.57908     0.39376
238.2         1.57944    0.393647
238.3         1.57963    0.393643
238.4         1.57994    0.393427
238.5         1.58054    0.393479
238.6         1.58116     0.39349
238.7         1.58207    0.393986
238.8         1.58214    0.393892
238.9         1.58229    0.393886
239           1.58287    0.393822
239.1         1.58367     0.39409
239.2         1.58397    0.394359
239.3         1.58584    0.396441
239.4           1.586    0.396344
239.5         1.58639    0.396368
239.6         1.58657    0.396322
239.7         1.58687    0.396269
239.8         1.58721    0.396171
239.9         1.58793    0.395837
240           1.58802    0.395729
240.1         1.58909    0.396263
240.2         1.58943    0.396362
240.3         1.58975     0.39623
240.4          1.5905    0.396381
240.5         1.59099    0.396444
240.6         1.59125    0.396669
240.7         1.59243    0.396511
240.8         1.59294    0.396424
240.9         1.59306    0.396491
241            1.5934    0.396548
241.1         1.59381    0.396401
241.2         1.59474    0.395644
241.3           1.596     0.39539
241.4         1.59657    0.395429
241.5         1.59751    0.395554
241.6         1.59821    0.395748
241.7         1.59947    0.395026
241.8         1.60059    0.395136
241.9         1.60112    0.394637
242            1.6014    0.394666
242.1         1.60209    0.395033
242.2         1.60255     0.39508
242.3         1.60314    0.395574
242.4         1.60378    0.395863
242.5         1.60403    0.395835
242.6         1.60415    0.395741
242.7         1.60511    0.395694
242.8         1.60583     0.39553
242.9         1.60662    0.395643
243           1.60682    0.395604
243.1         1.60725    0.395875
243.2         1.60775    0.395406
243.3          1.6091    0.396095
243.4         1.60929    0.396228
243.5         1.60943    0.396153
243.6         1.61026    0.396731
243.7         1.61026    0.396731
243.8         1.61067    0.396638
243.9         1.61144    0.397486
244           1.61206    0.397549
244.1         1.61235    0.397576
244.2         1.61281    0.397918
244.3         1.61363    0.397671
244.4         1.61398    0.397908
244.5         1.61455    0.397882
244.6         1.61468    0.397882
244.7         1.61553    0.398262
244.8         1.61606    0.398438
244.9         1.61672    0.399234
245            1.6168    0.399191
245.1         1.61751    0.399442
245.2         1.61826    0.399559
245.3         1.61907    0.399846
245.4          1.6199    0.399073
245.5         1.62016    0.399243
245.6         1.62045    0.399128
245.7         1.62065     0.39921
245.8         1.62114    0.399473
245.9         1.62161    0.399356
246           1.62251    0.398958
246.1         1.62335    0.399014
246.2         1.62369    0.399141
246.3         1.62436      0.3993
246.4         1.62544    0.400643
246.5         1.62662     0.40215
246.6         1.62734     0.40275
246.7         1.62744    0.402745
246.8         1.62768    0.402792
246.9         1.62826      0.4024
247           1.62864    0.402516
247.1         1.62958     0.40262
247.2         1.62973    0.402618
247.3         1.63021     0.40275
247.4         1.63067    0.402578
247.5         1.63091    0.402633
247.6         1.63142    0.402897
247.7         1.63203    0.403189
247.8         1.63232    0.403364
247.9         1.63282    0.403262
248           1.63363    0.403098
248.1         1.63418    0.403172
248.2         1.63466    0.403099
248.3         1.63558    0.403037
248.4         1.63649    0.402641
248.5         1.63663    0.402531
248.6         1.63766    0.402886
248.7         1.63849    0.403535
248.8         1.63916    0.404002
248.9         1.63953    0.403911
249           1.64001    0.404176
249.1         1.64036     0.40383
249.2         1.64159    0.403476
249.3         1.64219    0.403551
249.4         1.64325    0.404225
249.5         1.64374    0.404001
249.6         1.64515    0.404264
249.7         1.64617    0.403734
249.8         1.64685    0.404213
249.9         1.64802    0.404882
250            1.6483    0.404918
250.1         1.65011    0.406966
250.2         1.65037    0.406874
250.3         1.65042    0.406807
250.4         1.65138    0.406619
250.5         1.65266      0.4069
250.6         1.65307    0.407473
250.7         1.65348    0.407432
250.8         1.65438    0.406992
250.9         1.65503    0.407059
251           1.65562    0.407283
251.1         1.65714      0.4079
251.2         1.65831    0.407297
251.3         1.65963    0.408806
251.4         1.65997    0.408742
251.5         1.66056     0.40852
251.6         1.66105    0.409212
251.7         1.66203    0.408978
251.8         1.66294    0.409379
251.9         1.66294    0.409379
252            1.6634     0.40977
252.1         1.66378    0.409928
252.2         1.66422    0.409442
252.3         1.66461    0.409498
252.4         1.66543    0.408968
252.5         1.66673    0.408949
252.6         1.66733    0.408735
252.7         1.66792    0.409175
252.8         1.66963    0.409598
252.9            1.67     0.40958
253           1.67021    0.409404
253.1         1.67124    0.409254
253.2         1.67199    0.409101
253.3         1.67245      0.4092
253.4         1.67371    0.409621
253.5         1.67397     0.40972
253.6         1.67474     0.41017
253.7         1.67533    0.410533
253.8         1.67578    0.410479
253.9         1.67644    0.410021
254           1.67692    0.409949
254.1         1.67784    0.410147
254.2         1.67855     0.41003
254.3         1.67954    0.409915
254.4         1.68009    0.410134
254.5         1.68034    0.410123
254.6         1.68088    0.410183
254.7         1.68156    0.410791
254.8         1.68233    0.411241
254.9         1.68296    0.411214
255           1.68353    0.411476
255.1          1.6837    0.411322
255.2         1.68414    0.411516
255.3         1.68499    0.411195
255.4         1.68537    0.411321
255.5           1.686    0.411815
255.6         1.68655    0.412043
255.7         1.68694    0.412169
255.8         1.68752    0.412345
255.9         1.68824    0.412215
256           1.68868    0.412114
256.1         1.68948     0.41218
256.2         1.68975     0.41197
256.3         1.69089    0.411373
256.4         1.69118    0.411152
256.5         1.69131    0.411337
256.6         1.69206    0.411323
256.7         1.69371    0.410705
256.8         1.69426    0.411025
256.9         1.69508    0.411092
257            1.6953    0.411278
257.1         1.69635    0.412405
257.2         1.69662     0.41245
257.3         1.69688     0.41269
257.4         1.69768    0.412989
257.5         1.69776    0.413101
257.6         1.69852    0.413414
257.7         1.69884    0.413716
257.8         1.69959     0.41424
257.9         1.69986    0.414125
258           1.70136      0.4134
258.1         1.70144    0.413512
258.2         1.70168    0.413578
258.3           1.702    0.413409
258.4         1.70228    0.413238
258.5         1.70265    0.413208
258.6         1.70348     0.41354
258.7         1.70374    0.413775
258.8         1.70494    0.414496
258.9         1.70525    0.414715
259           1.70545    0.414604
259.1         1.70585    0.414513
259.2         1.70619    0.414647
259.3         1.70693    0.414534
259.4         1.70733    0.414989
259.5         1.70771    0.414628
259.6         1.70816    0.415041
259.7         1.70913    0.414958
259.8         1.70967    0.414561
259.9         1.71009    0.414542
260           1.71038    0.414452
260.1         1.71161    0.414913
260.2         1.71251    0.414926
260.3         1.71322    0.415557
260.4         1.71415    0.416038
260.5         1.71451    0.415594
260.6         1.71499    0.415592
260.7         1.71534    0.415227
260.8         1.71601    0.415243
260.9         1.71671    0.415959
261           1.71692    0.416258
261.1         1.71733    0.416013
261.2         1.71752     0.41581
261.3         1.71917    0.415913
261.4         1.71957    0.416124
261.5         1.72004    0.416095
261.6         1.72077    0.415788
261.7         1.72153    0.416045
261.8         1.72323    0.416538
261.9         1.72367    0.417064
262           1.72425    0.416669
262.1         1.72595    0.418148
262.2         1.72734    0.419743
262.3         1.72908    0.419854
262.4         1.72972    0.419889
262.5         1.72998    0.420081
262.6         1.73025    0.420364
262.7         1.73181    0.419415
262.8         1.73255     0.41894
262.9          1.7349    0.419563
263           1.73564    0.419172
263.1         1.73644    0.419553
263.2         1.73708    0.420097
263.3         1.73774    0.421035
263.4         1.73856    0.420986
263.5         1.73932    0.420595
263.6         1.74019    0.420106
263.7         1.74092    0.419504
263.8         1.74328    0.421631
263.9         1.74398    0.421095
264           1.74446    0.420633
264.1         1.74485    0.421184
264.2         1.74632    0.420995
264.3         1.74673    0.421159
264.4         1.74819    0.421906
264.5         1.74887    0.421648
264.6         1.74964    0.422103
264.7         1.75031     0.42224
264.8         1.75058    0.422042
264.9         1.75136    0.421695
265           1.75176    0.421725
265.1         1.75213    0.421849
265.2         1.75236    0.421877
265.3         1.75264    0.421587
265.4         1.75299    0.421573
265.5         1.75318    0.421544
265.6         1.75367    0.421612
265.7         1.75393    0.421635
265.8         1.75436    0.421847
265.9         1.75532    0.422067
266           1.75689    0.422897
266.1         1.75721    0.422839
266.2         1.75936    0.425675
266.3         1.76014    0.426366
266.4         1.76068    0.426629
266.5         1.76114    0.426331
266.6         1.76166    0.426542
266.7         1.76191    0.426646
266.8         1.76251    0.426808
266.9         1.76356    0.426178
267           1.76428    0.426597
267.1         1.76459    0.426684
267.2         1.76564    0.426754
267.3         1.76684    0.427626
267.4         1.76793     0.42828
267.5         1.76821    0.428112
267.6         1.76893    0.428661
267.7         1.76945    0.428469
267.8         1.77015    0.428021
267.9         1.77158    0.429295
268           1.77311    0.429683
268.1         1.77338     0.42979
268.2         1.77419    0.429536
268.3         1.77441     0.42926
268.4         1.77467    0.429386
268.5         1.77528    0.429874
268.6         1.77631    0.430287
268.7         1.77727    0.429993
268.8         1.77752    0.430047
268.9         1.77803    0.429811
269           1.77888    0.430373
269.1          1.7795    0.430616
269.2         1.78066    0.430915
269.3         1.78183     0.43184
269.4         1.78241    0.431529
269.5         1.78261    0.431423
269.6         1.78276    0.431338
269.7         1.78295    0.431419
269.8         1.78321    0.431208
269.9          1.7836    0.431386
270           1.78407    0.431583
270.1         1.78483    0.432108
270.2         1.78525    0.432194
270.3         1.78558    0.431961
270.4         1.78619    0.431945
270.5         1.78742    0.433041
270.6         1.78826    0.432924
270.7         1.78953    0.432825
270.8         1.78963    0.432868
270.9         1.79055    0.433466
271           1.79176     0.43436
271.1         1.79249    0.433763
271.2         1.79263    0.433742
271.3          1.7943    0.435583
271.4          1.7955    0.435504
271.5         1.79741    0.436092
271.6         1.79797    0.435996
271.7         1.79845    0.436284
271.8         1.79869    0.436368
271.9         1.79918    0.436336
272           1.79965    0.436644
272.1          1.8003    0.436421
272.2         1.80073    0.436635
272.3         1.80117    0.436924
272.4         1.80173    0.437184
272.5         1.80181    0.437082
272.6         1.80291    0.437221
272.7         1.80359    0.436998
272.8         1.80401    0.437184
272.9         1.80484    0.438224
273           1.80544    0.438011
273.1         1.80619    0.438266
273.2         1.80625    0.438222
273.3          1.8066    0.438059
273.4         1.80722    0.438167
273.5         1.80759    0.438682
273.6         1.80845    0.438028
273.7         1.80928    0.437772
273.8         1.80962    0.438103
273.9         1.81016    0.438209
274           1.81115     0.43808
274.1         1.81128    0.438258
274.2         1.81206    0.438322
274.3         1.81246    0.438624
274.4         1.81261    0.438675
274.5         1.81274    0.438849
274.6           1.813    0.438864
274.7         1.81371    0.438811
274.8         1.81459    0.439281
274.9         1.81564    0.440054
275           1.81593    0.440334
275.1         1.81707    0.441277
275.2         1.81768    0.441198
275.3         1.81842    0.441115
275.4         1.81906    0.441447
275.5         1.81922     0.44149
275.6         1.81961    0.441643
275.7         1.82042    0.441084
275.8         1.82079     0.44085
275.9         1.82129     0.44112
276           1.82177    0.441319
276.1         1.82195    0.441359
276.2         1.82244    0.441465
276.3         1.82373    0.441722
276.4         1.82404    0.441744
276.5         1.82416     0.44179
276.6         1.82503     0.44205
276.7         1.82543    0.442495
276.8         1.82584    0.442664
276.9         1.82649    0.443274
277           1.82774    0.442563
277.1          1.8288    0.442147
277.2         1.83068    0.444143
277.3         1.83103    0.444271
277.4         1.83168    0.444652
277.5         1.83269    0.445211
277.6         1.83338    0.445552
277.7         1.83406    0.445703
277.8         1.83443    0.445871
277.9         1.83473    0.445773
278           1.83522    0.445806
278.1         1.83617    0.445388
278.2         1.83663    0.445178
278.3         1.83674    0.445335
278.4          1.8389    0.447689
278.5         1.83955    0.447237
278.6         1.84035    0.446879
278.7         1.84117    0.446497
278.8          1.8416    0.446388
278.9         1.84193    0.446366
279           1.84259    0.446367
279.1         1.84297    0.446191
279.2         1.84393    0.445754
279.3         1.84428    0.445874
279.4          1.8457     0.44452
279.5         1.84579    0.444461
279.6         1.84731    0.444949
279.7         1.84764     0.44493
279.8          1.8491    0.446596
279.9         1.84927    0.446396
280           1.84964    0.446494
280.1          1.8502    0.447291
280.2          1.8508     0.44771
280.3         1.85197     0.44834
280.4         1.85222    0.448064
280.5         1.85295    0.448175
280.6         1.85443    0.447073
280.7         1.85453    0.446996
280.8         1.85532    0.447003
280.9         1.85668    0.446963
281            1.8571    0.447219
281.1         1.85745    0.447064
281.2         1.85776    0.447054
281.3         1.85832    0.446888
281.4         1.85881    0.446699
281.5         1.85937    0.446342
281.6          1.8601    0.446247
281.7         1.86092     0.44644
281.8         1.86153    0.446591
281.9         1.86219    0.446306
282           1.86272    0.446361
282.1         1.86359    0.446193
282.2         1.86385    0.446394
282.3         1.86421    0.446368
282.4         1.86432    0.446256
282.5         1.86479    0.446119
282.6         1.86621    0.445622
282.7         1.86684    0.445196
282.8         1.86731    0.445141
282.9         1.86771    0.445071
283           1.86828    0.445184
283.1          1.8689    0.444836
283.2         1.86901    0.444706
283.3         1.87011    0.445841
283.4         1.87058    0.446523
283.5         1.87143    0.446642
283.6         1.87162    0.446613
283.7         1.87196    0.446809
283.8         1.87358     0.44678
283.9         1.87476    0.447858
284           1.87563    0.447158
284.1         1.87714    0.447197
284.2         1.87808    0.447083
284.3         1.87842    0.446852
284.4         1.87905    0.447266
284.5         1.87959    0.447661
284.6         1.88033    0.447804
284.7         1.88125    0.448733
284.8          1.8823    0.448572
284.9          1.8825    0.448517
285           1.88273    0.448641
285.1         1.88302    0.448501
285.2         1.88404    0.448234
285.3         1.88469    0.448262
285.4         1.88524    0.448213
285.5         1.88611    0.447453
285.6         1.88679    0.448125
285.7         1.88866    0.447396
285.8         1.88911    0.447061
285.9         1.88985    0.446388
286           1.89091    0.447069
286.1         1.89196    0.447721
286.2          1.8927    0.447547
286.3         1.89372    0.448444
286.4         1.89523    0.448996
286.5         1.89553    0.448758
286.6         1.89623    0.448773
286.7         1.89746     0.44808
286.8          1.8976    0.448014
286.9         1.89818    0.447651
287           1.89915    0.447647
287.1         1.89935    0.447936
287.2          1.8996    0.447981
287.3         1.90013     0.44788
287.4         1.90238    0.446186
287.5         1.90275    0.446097
287.6         1.90313    0.445727
287.7         1.90342     0.44563
287.8          1.9042    0.444755
287.9         1.90516    0.445426
288           1.90664    0.445722
288.1         1.90709    0.445779
288.2         1.90846    0.444791
288.3         1.90914    0.444465
288.4         1.91046    0.445503
288.5         1.91177    0.446369
288.6         1.91244     0.44644
288.7          1.9126    0.446294
288.8           1.913    0.446507
288.9         1.91355    0.446729
289           1.91369     0.44692
289.1         1.91411     0.44699
289.2         1.91462    0.447516
289.3         1.91645    0.446227
289.4         1.91697    0.445521
289.5         1.91764    0.445722
289.6         1.91843    0.446139
289.7         1.92075    0.445272
289.8         1.92103     0.44553
289.9          1.9212    0.445667
290           1.92217    0.444812
290.1         1.92268    0.444807
290.2         1.92308    0.444703
290.3         1.92415    0.443916
290.4         1.92445    0.444059
290.5         1.92477    0.444078
290.6         1.92485    0.444062
290.7         1.92537    0.444295
290.8         1.92574    0.444252
290.9         1.92587    0.444197
291           1.92622    0.444096
291.1         1.92627    0.444058
291.2         1.92651    0.444198
291.3         1.92743    0.443781
291.4         1.92781    0.443829
291.5         1.92909    0.443908
291.6         1.92941    0.443919
291.7         1.93016    0.444232
291.8         1.93083    0.445197
291.9         1.93169    0.445943
292           1.93228    0.446043
292.1         1.93242    0.446015
292.2         1.93295    0.446007
292.3         1.93361    0.446086
292.4         1.93395    0.446155
292.5         1.93505    0.446744
292.6         1.93526    0.446936
292.7         1.93598    0.446331
292.8         1.93636    0.446246
292.9         1.93686    0.446134
293           1.93755    0.446272
293.1         1.93786    0.445974
293.2         1.93848    0.445478
293.3         1.93889    0.445304
293.4         1.93916    0.445476
293.5         1.94078    0.444464
293.6         1.94158    0.444069
293.7         1.94203    0.443825
293.8         1.94262    0.444448
293.9         1.94354     0.44413
294            1.9447    0.444495
294.1         1.94569    0.444077
294.2         1.94601    0.444025
294.3         1.94632    0.444193
294.4         1.94666    0.444095
294.5         1.94708    0.443936
294.6         1.94804    0.444055
294.7         1.94902    0.444706
294.8         1.95046    0.445001
294.9         1.95135      0.4445
295            1.9517    0.444162
295.1         1.95246    0.443714
295.2         1.95371    0.443714
295.3          1.9543    0.443434
295.4         1.95446    0.443349
295.5         1.95503    0.443171
295.6         1.95562    0.443338
295.7         1.95614    0.443069
295.8         1.95697    0.442573
295.9         1.95789    0.442834
296           1.95879    0.443049
296.1         1.95943    0.442688
296.2         1.95969    0.442409
296.3         1.95979    0.442447
296.4         1.96014    0.442548
296.5         1.96128    0.442933
296.6         1.96189    0.443201
296.7         1.96229    0.443134
296.8         1.96313    0.443439
296.9         1.96432    0.443749
297           1.96527    0.444062
297.1         1.96567    0.444309
297.2         1.96618    0.443792
297.3         1.96662    0.443926
297.4         1.96695    0.443646
297.5          1.9677    0.443098
297.6         1.96796    0.443175
297.7          1.9688    0.442311
297.8         1.96958    0.442494
297.9         1.96989    0.442393
298           1.97085    0.442005
298.1         1.97114    0.442038
298.2         1.97149    0.441931
298.3          1.9723    0.441376
298.4         1.97298    0.440976
298.5         1.97393    0.441232
298.6         1.97486    0.441526
298.7         1.97543    0.441506
298.8          1.9757    0.441676
298.9         1.97618     0.44153
299           1.97751    0.441731
299.1         1.97781    0.441467
299.2         1.97867    0.440869
299.3         1.97891    0.440843
299.4         1.97939    0.441006
299.5          1.9803    0.441019
299.6         1.98109    0.441475
299.7         1.98144     0.44172
299.8         1.98205    0.441261
299.9         1.98355    0.440328
300           1.98509    0.439473
300.1         1.98706    0.438409
300.2          1.9878    0.438798
300.3         1.98861    0.438967
300.4         1.98923    0.439454
300.5         1.98974    0.439178
300.6         1.98992    0.439008
300.7         1.99046    0.439336
300.8         1.99123    0.439732
300.9         1.99226    0.439443
301           1.99281    0.439484
301.1         1.99391    0.439425
301.2         1.99453    0.439441
301.3         1.99504    0.438899
301.4         1.99519    0.438927
301.5         1.99559    0.438875
301.6         1.99636    0.438924
301.7         1.99767     0.43927
301.8         1.99869    0.439281
301.9          1.9994    0.439282
302           2.00058    0.440383
302.1         2.00086    0.440193
302.2         2.00102      0.4402
302.3         2.00167    0.439703
302.4         2.00197    0.439571
302.5         2.00252    0.439799
302.6         2.00384    0.439494
302.7         2.00448    0.439037
302.8           2.005    0.438849
302.9          2.0058    0.439303
303           2.00616    0.439551
303.1         2.00778    0.438399
303.2          2.0094    0.437451
303.3         2.01074    0.436741
303.4          2.0121    0.436749
303.5         2.01321    0.436706
303.6         2.01336    0.436683
303.7         2.01369    0.436692
303.8         2.01437    0.436745
303.9         2.01509    0.436607
304           2.01573    0.436974
304.1         2.01738    0.435539
304.2         2.01776     0.43533
304.3         2.01842    0.434891
304.4         2.01884    0.435151
304.5         2.01948    0.435223
304.6         2.01986    0.435397
304.7         2.02035     0.43523
304.8         2.02078    0.435135
304.9         2.02156    0.434587
305           2.02257    0.434354
305.1         2.02343    0.434222
305.2         2.02432    0.433678
305.3           2.025    0.433485
305.4         2.02556    0.433389
305.5         2.02584    0.433089
305.6         2.02669    0.432568
305.7         2.02777    0.431995
305.8         2.02828    0.431849
305.9         2.02957    0.430856
306           2.03216    0.428526
306.1         2.03278    0.428605
306.2         2.03348    0.428548
306.3         2.03411    0.428271
306.4         2.03547    0.427434
306.5         2.03593    0.427628
306.6         2.03657    0.427904
306.7         2.03836    0.426422
306.8         2.03876    0.426015
306.9         2.03912     0.42569
307           2.03965    0.425481
307.1         2.04039    0.424938
307.2         2.04147    0.424203
307.3         2.04196    0.424307
307.4          2.0429    0.424071
307.5         2.04372    0.423696
307.6         2.04386     0.42389
307.7         2.04402    0.423744
307.8         2.04438    0.423582
307.9         2.04438    0.423579
308           2.04563    0.424227
308.1          2.0461    0.424342
308.2         2.04617    0.424271
308.3         2.04645    0.424023
308.4         2.04756    0.423295
308.5         2.04863    0.422887
308.6         2.04898    0.423179
308.7         2.04938    0.423197
308.8         2.05016    0.422482
308.9         2.05089    0.421997
309           2.05142    0.421933
309.1         2.05251    0.421941
309.2         2.05349    0.421682
309.3         2.05423    0.421742
309.4         2.05471    0.421716
309.5         2.05581    0.422096
309.6         2.05623    0.422063
309.7         2.05658    0.422171
309.8         2.05703    0.422045
309.9         2.05771    0.422081
310           2.05789    0.421953
310.1         2.05938     0.42138
310.2         2.05987    0.421128
310.3         2.06104    0.420248
310.4         2.06177    0.420141
310.5         2.06297    0.420004
310.6         2.06369    0.419789
310.7         2.06585    0.418133
310.8         2.06654     0.41783
310.9         2.06707    0.417367
311           2.06816    0.416827
311.1         2.06956    0.417263
311.2         2.07059    0.417004
311.3         2.07104    0.417071
311.4         2.07154    0.417354
311.5         2.07245    0.417922
311.6         2.07286    0.418505
311.7         2.07374    0.418772
311.8         2.07438     0.41874
311.9         2.07478    0.418338
312           2.07542    0.418345
312.1         2.07622    0.418337
312.2         2.07745    0.418209
312.3         2.07832    0.418779
312.4         2.07885    0.418734
312.5         2.07988    0.418082
312.6         2.08085    0.417694
312.7         2.08188    0.417782
312.8          2.0833    0.416913
312.9         2.08465    0.418222
313           2.08528    0.417923
313.1         2.08616    0.419029
313.2         2.08855    0.420076
313.3         2.08979    0.419914
313.4           2.091    0.419647
313.5         2.09296    0.419743
313.6         2.09469    0.418464
313.7         2.09547    0.418736
313.8         2.09641      0.4185
313.9         2.09694    0.418373
314           2.09741    0.418472
314.1         2.09868    0.418845
314.2         2.09935    0.419154
314.3         2.10013    0.419395
314.4         2.10061    0.419286
314.5         2.10168     0.41917
314.6         2.10228    0.418599
314.7         2.10309    0.419142
314.8         2.10383    0.419135
314.9         2.10451    0.418754
315           2.10518    0.418699
315.1          2.1055    0.418712
315.2         2.10731    0.418756
315.3         2.10867    0.418893
315.4         2.11013    0.419126
315.5         2.11134    0.418364
315.6          2.1125    0.417963
315.7         2.11368    0.417436
315.8         2.11564     0.41723
315.9         2.11687    0.416306
316           2.11742    0.416267
316.1         2.11861    0.416544
316.2         2.11932    0.416219
316.3         2.12064    0.416378
316.4         2.12123    0.416343
316.5         2.12152    0.416339
316.6         2.12211    0.416439
316.7          2.1239     0.41561
316.8         2.12396    0.415692
316.9         2.12517    0.415978
317           2.12609    0.415987
317.1         2.12652    0.416172
317.2         2.12775    0.416352
317.3         2.12776    0.416373
317.4         2.12855    0.415892
317.5         2.12921    0.415475
317.6          2.1295    0.415235
317.7         2.13067    0.414743
317.8         2.13181    0.415594
317.9         2.13274    0.415224
318           2.13454    0.414733
318.1         2.13504    0.414577
318.2         2.13616    0.415191
318.3          2.1369    0.414811
318.4         2.13877    0.414933
318.5          2.1394    0.414656
318.6          2.1408    0.413329
318.7         2.14178    0.413374
318.8          2.1422    0.413482
318.9         2.14308    0.412846
319           2.14574    0.411467
319.1         2.14657    0.411174
319.2         2.14687    0.411413
319.3         2.14757    0.411272
319.4         2.14883      0.4112
319.5         2.14901    0.411216
319.6         2.14932    0.410966
319.7         2.14989    0.411039
319.8         2.15116    0.411776
319.9          2.1519     0.41173
320           2.15348    0.410241
320.1         2.15404    0.410069
320.2         2.15508    0.409696
320.3         2.15561    0.409569
320.4          2.1561    0.409325
320.5         2.15785      0.4097
320.6         2.15831    0.409599
320.7         2.15866    0.409449
320.8         2.15953    0.409636
320.9         2.16005    0.409703
321           2.16017     0.40958
321.1         2.16106     0.40988
321.2         2.16211    0.410751
321.3         2.16365    0.411039
321.4         2.16509     0.41135
321.5         2.16652    0.410254
321.6         2.16808    0.410237
321.7          2.1701    0.411133
321.8         2.17163     0.41178
321.9         2.17242    0.411859
322           2.17257     0.41195
322.1         2.17335    0.411597
322.2         2.17346    0.411667
322.3         2.17415    0.411021
322.4         2.17489    0.410971
322.5         2.17517    0.411017
322.6          2.1759    0.410969
322.7         2.17676    0.411377
322.8         2.17781    0.410507
322.9         2.17882    0.410344
323           2.17946    0.410513
323.1         2.18008    0.410684
323.2         2.18015     0.41062
323.3         2.18089    0.410664
323.4         2.18203    0.409559
323.5         2.18242    0.409397
323.6         2.18353    0.408697
323.7         2.18404    0.408202
323.8         2.18463    0.407646
323.9         2.18582    0.407008
324           2.18621    0.407127
324.1         2.18666    0.407245
324.2         2.18755    0.406861
324.3         2.18776    0.406815
324.4         2.18956    0.407226
324.5         2.19098    0.407439
324.6         2.19186    0.407195
324.7         2.19272     0.40701
324.8         2.19352     0.40733
324.9         2.19378    0.407129
325            2.1943     0.40704
325.1         2.19548    0.406289
325.2         2.19767    0.406714
325.3         2.19851    0.406143
325.4         2.20076    0.405971
325.5         2.20109    0.405981
325.6         2.20275    0.406681
325.7         2.20302    0.406761
325.8         2.20359    0.407295
325.9         2.20429    0.407747
326           2.20493    0.407573
326.1         2.20531    0.407596
326.2         2.20627    0.407074
326.3         2.20668    0.407235
326.4         2.20746    0.407246
326.5         2.20837    0.406848
326.6         2.20882    0.406713
326.7         2.20997    0.406196
326.8         2.21067    0.406154
326.9         2.21172    0.406434
327           2.21219    0.406165
327.1         2.21282    0.406041
327.2         2.21402    0.405407
327.3         2.21518    0.405087
327.4         2.21632    0.404618
327.5         2.21656    0.404393
327.6         2.21754    0.404626
327.7         2.21851    0.405016
327.8         2.21977    0.405435
327.9         2.22104    0.405168
328           2.22292    0.405473
328.1         2.22383    0.404924
328.2          2.2245    0.404926
328.3         2.22462      0.4048
328.4         2.22565    0.404076
328.5         2.22675    0.404187
328.6         2.22774    0.404219
328.7         2.22803    0.404409
328.8         2.22862    0.404041
328.9         2.22929    0.404365
329           2.23121    0.403214
329.1         2.23192    0.403393
329.2         2.23301    0.402699
329.3         2.23342    0.402338
329.4         2.23358    0.402448
329.5         2.23449     0.40222
329.6         2.23486    0.401865
329.7         2.23638    0.402894
329.8         2.23791    0.402819
329.9         2.23897    0.403348
330           2.24014    0.402681
330.1         2.24163    0.402401
330.2         2.24257    0.402131
330.3         2.24383    0.401624
330.4         2.24475    0.401345
330.5         2.24554    0.401678
330.6         2.24592    0.401544
330.7         2.24657     0.40168
330.8         2.24715    0.401313
330.9         2.24756    0.401452
331           2.24823    0.401142
331.1         2.24954    0.401154
331.2         2.25061    0.400486
331.3         2.25121    0.400392
331.4         2.25228     0.40012
331.5         2.25358    0.399844
331.6          2.2548    0.399223
331.7         2.25563    0.399433
331.8         2.25722    0.399806
331.9         2.25867    0.399772
332           2.25912    0.399558
332.1         2.26077    0.398689
332.2         2.26211    0.398893
332.3         2.26257    0.399075
332.4         2.26408    0.398197
332.5         2.26534    0.397291
332.6         2.26639    0.397013
332.7         2.26727    0.396359
332.8         2.26828    0.395809
332.9           2.269    0.396025
333           2.27069     0.39636
333.1         2.27177    0.396964
333.2         2.27317    0.396338
333.3         2.27363    0.396505
333.4         2.27495    0.395683
333.5         2.27586    0.395399
333.6          2.2768    0.395927
333.7          2.2773    0.395757
333.8         2.27801    0.395448
333.9         2.27821     0.39526
334           2.27852    0.394958
334.1         2.27965      0.3948
334.2         2.28009    0.394533
334.3         2.28119    0.393798
334.4         2.28225    0.394305
334.5         2.28293    0.394238
334.6          2.2847    0.393209
334.7         2.28583    0.392754
334.8         2.28707    0.391829
334.9         2.28816    0.391626
335           2.29046    0.389758
335.1         2.29142     0.38887
335.2         2.29208    0.388864
335.3         2.29558    0.387794
335.4         2.29768    0.387577
335.5         2.29836    0.387133
335.6          2.2986    0.386923
335.7         2.29939    0.387644
335.8         2.30026    0.387567
335.9         2.30031    0.387525
336            2.3011    0.386802
336.1         2.30189      0.3868
336.2         2.30265    0.386079
336.3         2.30306    0.385942
336.4         2.30395    0.385658
336.5         2.30472    0.385406
336.6         2.30637    0.384927
336.7         2.30679    0.384881
336.8         2.30734    0.384856
336.9         2.30797     0.38463
337           2.30856    0.384406
337.1         2.31057     0.38239
337.2         2.31162    0.382083
337.3         2.31265    0.381169
337.4          2.3136    0.380678
337.5         2.31522    0.379834
337.6         2.31557    0.379827
337.7         2.31595    0.379767
337.8          2.3166    0.379308
337.9         2.31915    0.377322
338           2.31915    0.377324
338.1          2.3196    0.376886
338.2          2.3198    0.377043
338.3         2.32027    0.376843
338.4         2.32068    0.376843
338.5         2.32217    0.378002
338.6         2.32334    0.377483
338.7         2.32371     0.37766
338.8         2.32419    0.377492
338.9         2.32513    0.377461
339             2.326    0.377423
339.1         2.32664    0.376784
339.2         2.32773    0.376112
339.3         2.32861    0.375966
339.4         2.32905    0.375731
339.5         2.33002    0.374935
339.6         2.33022    0.374963
339.7         2.33097    0.374255
339.8         2.33335    0.373121
339.9         2.33425    0.372429
340           2.33477    0.372302
340.1         2.33552      0.3726
340.2         2.33581    0.372713
340.3         2.33642    0.373216
340.4         2.33691     0.37292
340.5         2.33765    0.372862
340.6          2.3382    0.372668
340.7         2.33889    0.372054
340.8         2.34103    0.370506
340.9         2.34143     0.37033
341           2.34245    0.370467
341.1         2.34417    0.369136
341.2          2.3446    0.368745
341.3         2.34538    0.368298
341.4          2.3462    0.368471
341.5         2.34692    0.368251
341.6         2.34843    0.367951
341.7         2.34946    0.367365
341.8         2.34984    0.367455
341.9         2.35041    0.367319
342           2.35077    0.367711
342.1          2.3538    0.365494
342.2         2.35438    0.365221
342.3         2.35463    0.365264
342.4         2.35534    0.364941
342.5         2.35759    0.362844
342.6          2.3583    0.362971
342.7         2.35937    0.362448
342.8         2.36002     0.36178
342.9         2.36138    0.361271
343           2.36196    0.360837
343.1         2.36292    0.360183
343.2         2.36425    0.358927
343.3         2.36504    0.358551
343.4         2.36537    0.358409
343.5         2.36602    0.358511
343.6         2.36621    0.358516
343.7         2.36689     0.35805
343.8         2.36898    0.359252
343.9         2.36966    0.359468
344           2.37008    0.359218
344.1         2.37066    0.359472
344.2          2.3734    0.357892
344.3         2.37404    0.357445
344.4         2.37571    0.356216
344.5         2.37683    0.356164
344.6         2.37839    0.354882
344.7         2.37937    0.354279
344.8         2.37998    0.353679
344.9          2.3807    0.353412
345           2.38173    0.353022
345.1         2.38227    0.352809
345.2         2.38276    0.352428
345.3         2.38485    0.352203
345.4          2.3858    0.351611
345.5         2.38724     0.35022
345.6         2.38815    0.350304
345.7         2.38956    0.350324
345.8         2.39048    0.349738
345.9         2.39148    0.349585
346           2.39237    0.349553
346.1         2.39349    0.348771
346.2         2.39432    0.348058
346.3         2.39566    0.347376
346.4         2.39724    0.346127
346.5          2.3985    0.345137
346.6         2.39958    0.344101
346.7         2.40102    0.343727
346.8         2.40174    0.343156
346.9         2.40251    0.343462
347           2.40318    0.343304
347.1         2.40506    0.343084
347.2         2.40538    0.342756
347.3         2.40569    0.342653
347.4         2.40641     0.34243
347.5          2.4069    0.342119
347.6         2.40806    0.342276
347.7         2.40888    0.342605
347.8         2.40933    0.342496
347.9         2.41119    0.340689
348           2.41153     0.34082
348.1         2.41223    0.340613
348.2         2.41345    0.339405
348.3         2.41434    0.339592
348.4         2.41567    0.338833
348.5          2.4164    0.339272
348.6         2.41875    0.337966
348.7         2.41938    0.337669
348.8         2.42039    0.337384
348.9         2.42102    0.337091
349           2.42326    0.335913
349.1         2.42355    0.335893
349.2         2.42614    0.334453
349.3         2.42773    0.333586
349.4         2.42838    0.333173
349.5         2.42906    0.332713
349.6         2.42998    0.331805
349.7         2.43335    0.328729
349.8         2.43417    0.327916
349.9         2.43532    0.327895
350           2.43654    0.327848
350.1         2.43827     0.32654
350.2         2.43907      0.3263
350.3         2.44018    0.326817
350.4         2.44059    0.326603
350.5         2.44143    0.326188
350.6         2.44211    0.326197
350.7         2.44305    0.325729
350.8         2.44446    0.324896
350.9         2.44546    0.324426
351           2.44614     0.32419
351.1         2.44732    0.323327
351.2         2.44803    0.323074
351.3         2.44971     0.32285
351.4         2.45055    0.322772
351.5         2.45132    0.322375
351.6         2.45308    0.321087
351.7         2.45392    0.321603
351.8          2.4545    0.321704
351.9         2.45509    0.321323
352           2.45652    0.320316
352.1          2.4571     0.32007
352.2         2.45763     0.32019
352.3         2.45776    0.320048
352.4         2.45833    0.319652
352.5         2.45867    0.319422
352.6         2.45992    0.318744
352.7         2.46008    0.318758
352.8         2.46047    0.318794
352.9         2.46122    0.318854
353           2.46343    0.318915
353.1          2.4641    0.318844
353.2         2.46525    0.317958
353.3         2.46692    0.316705
353.4         2.46836    0.317018
353.5         2.46996    0.315398
353.6          2.4704    0.315516
353.7         2.47078     0.31546
353.8         2.47184    0.314478
353.9           2.473    0.313391
354           2.47473    0.312216
354.1         2.47667     0.31104
354.2         2.47778    0.310217
354.3         2.47799    0.309985
354.4         2.47825    0.309974
354.5         2.47914    0.309129
354.6         2.47989    0.308601
354.7         2.48129    0.308214
354.8         2.48253    0.307668
354.9         2.48287    0.307594
355           2.48305    0.307405
355.1         2.48458    0.306731
355.2          2.4864    0.306169
355.3         2.48817    0.304759
355.4         2.48902     0.30479
355.5         2.49109    0.303635
355.6         2.49172    0.303371
355.7         2.49172    0.303371
355.8         2.49272    0.303408
355.9         2.49277    0.303359
356           2.49333    0.303361
356.1         2.49435    0.303386
356.2           2.495    0.303107
356.3         2.49531    0.303166
356.4         2.49643     0.30327
356.5          2.4971    0.302651
356.6         2.49798    0.302458
356.7         2.49841     0.30251
356.8         2.49899    0.302195
356.9         2.49959    0.301891
357           2.50025    0.301987
357.1         2.50072    0.302093
357.2         2.50099    0.302041
357.3         2.50135    0.301668
357.4         2.50222    0.301042
357.5         2.50339    0.300334
357.6         2.50425    0.299758
357.7         2.50518    0.299069
357.8          2.5066    0.298768
357.9         2.50767    0.297801
358           2.50934    0.297101
358.1         2.50997    0.297127
358.2         2.51078    0.296421
358.3         2.51177    0.295934
358.4          2.5123    0.296183
358.5         2.51272    0.296347
358.6         2.51424    0.295275
358.7         2.51477    0.294729
358.8         2.51546    0.294588
358.9         2.51599    0.294356
359           2.51704    0.293482
359.1         2.51843    0.292044
359.2         2.51892    0.291732
359.3         2.51981    0.291001
359.4         2.52047    0.290767
359.5         2.52086    0.290713
359.6         2.52139    0.290371
359.7         2.52245    0.289931
359.8         2.52372    0.290278
359.9           2.524    0.290286
360           2.52441    0.290043
360.1         2.52554     0.29004
360.2         2.52643    0.289397
360.3         2.52683    0.289063
360.4         2.52728    0.288676
360.5         2.52869     0.28745
360.6         2.52934    0.287486
360.7         2.52947    0.287597
360.8         2.52986    0.287199
360.9         2.53023    0.287269
361           2.53172    0.285728
361.1         2.53281    0.285931
361.2         2.53385    0.286305
361.3         2.53461      0.2862
361.4         2.53578    0.287046
361.5         2.53727    0.287329
361.6         2.53786     0.28698
361.7         2.53871    0.286598
361.8         2.53921    0.286699
361.9         2.54066     0.28573
362           2.54177    0.284993
362.1         2.54246    0.284581
362.2         2.54292    0.284165
362.3         2.54308    0.284051
362.4         2.54392    0.283496
362.5         2.54422    0.283528
362.6         2.54476    0.283316
362.7         2.54533    0.283706
362.8         2.54598    0.283956
362.9         2.54619    0.283767
363           2.54649    0.283692
363.1         2.54918    0.282149
363.2         2.54944    0.282187
363.3         2.55099    0.282719
363.4         2.55143     0.28226
363.5          2.5524    0.282896
363.6         2.55267    0.282634
363.7         2.55396    0.281961
363.8         2.55462    0.281511
363.9         2.55496    0.281587
364           2.55573    0.281295
364.1         2.55611    0.281266
364.2         2.55636    0.281161
364.3         2.55719    0.281646
364.4         2.55775    0.281392
364.5         2.55793     0.28136
364.6         2.55839    0.280883
364.7         2.55935    0.280887
364.8         2.55985    0.280899
364.9         2.56222    0.279294
365           2.56289    0.278747
365.1         2.56311    0.278487
365.2         2.56332    0.278277
365.3         2.56361    0.278345
365.4         2.56447    0.277998
365.5         2.56492    0.277959
365.6         2.56611    0.276977
365.7         2.56708    0.276383
365.8         2.56743    0.276425
365.9         2.56833    0.276662
366           2.56894     0.27635
366.1         2.56975    0.275664
366.2         2.57075    0.275101
366.3         2.57151    0.275065
366.4         2.57178    0.275206
366.5          2.5723    0.274746
366.6         2.57362    0.273918
366.7         2.57465    0.273184
366.8         2.57629    0.273047
366.9         2.57718    0.273609
367           2.57768    0.273457
367.1         2.57784    0.273457
367.2         2.57863     0.27369
367.3         2.57907     0.27338
367.4         2.58022    0.272786
367.5         2.58125    0.272052
367.6         2.58256    0.271903
367.7         2.58556    0.269976
367.8          2.5867    0.269066
367.9         2.58763    0.268805
368           2.58848    0.268554
368.1         2.59013     0.26806
368.2          2.5907    0.268065
368.3         2.59083     0.26821
368.4         2.59106     0.26799
368.5         2.59168    0.268641
368.6         2.59204    0.268263
368.7         2.59276    0.268399
368.8         2.59294    0.268339
368.9         2.59351    0.268122
369           2.59468    0.268217
369.1         2.59503    0.267963
369.2         2.59633    0.267836
369.3           2.597    0.267867
369.4         2.59775     0.26781
369.5         2.59894    0.267203
369.6          2.6007    0.266112
369.7         2.60139    0.265931
369.8         2.60259    0.265396
369.9         2.60454    0.263832
370           2.60492    0.263807
370.1         2.60505    0.263638
370.2         2.60626    0.263367
370.3         2.60697    0.263432
370.4         2.60924    0.262533
370.5         2.60975    0.262291
370.6         2.61098    0.262275
370.7         2.61123    0.262495
370.8         2.61249    0.261601
370.9         2.61339    0.261512
371           2.61364    0.261345
371.1         2.61414    0.260774
371.2         2.61508    0.259799
371.3         2.61561    0.259441
371.4         2.61609    0.259046
371.5         2.61686    0.259067
371.6         2.61709    0.259058
371.7         2.61734    0.258875
371.8         2.61766    0.258946
371.9         2.61776     0.25881
372           2.61866    0.258213
372.1         2.61945    0.257777
372.2         2.62047    0.256914
372.3         2.62126    0.256568
372.4         2.62167    0.256382
372.5         2.62281    0.256203
372.6         2.62431    0.255866
372.7         2.62577    0.254649
372.8         2.62701    0.255047
372.9         2.62773    0.255442
373           2.62852    0.255345
373.1          2.6311    0.254632
373.2         2.63201    0.254468
373.3         2.63415    0.253532
373.4         2.63501     0.25287
373.5         2.63567    0.252885
373.6         2.63929    0.251073
373.7         2.64136    0.249836
373.8         2.64196    0.249989
373.9         2.64206    0.249928
374           2.64366    0.250921
374.1          2.6441    0.250744
374.2         2.64451     0.25048
374.3         2.64584    0.250175
374.4          2.6468    0.250085
374.5         2.64789    0.250085
374.6         2.64804    0.250213
374.7         2.64894    0.249719
374.8         2.64979    0.249268
374.9         2.65107    0.248773
375           2.65326    0.247783
375.1         2.65451    0.248679
375.2         2.65583    0.248005
375.3         2.65626    0.247928
375.4         2.65696    0.247764
375.5         2.65791     0.24791
375.6         2.65995    0.247165
375.7          2.6606     0.24714
375.8          2.6627    0.246331
375.9          2.6633    0.246131
376           2.66477    0.245258
376.1         2.66551    0.245083
376.2          2.6662     0.24457
376.3         2.66704    0.244542
376.4         2.66786    0.243936
376.5          2.6692    0.243303
376.6         2.67038    0.242673
376.7         2.67275    0.241166
376.8         2.67331    0.240662
376.9         2.67371    0.240531
377           2.67449    0.240369
377.1         2.67549    0.239844
377.2         2.67627    0.239332
377.3         2.67775    0.238502
377.4         2.67806    0.238788
377.5         2.67903    0.238708
377.6         2.67994    0.238345
377.7         2.68041    0.238248
377.8          2.6807    0.238005
377.9         2.68156    0.237405
378           2.68263    0.237349
378.1         2.68401    0.235826
378.2         2.68543    0.235615
378.3         2.68568    0.235404
378.4         2.68662    0.234816
378.5         2.68663    0.234822
378.6         2.68907    0.234122
378.7         2.69012    0.234293
378.8         2.69168    0.234593
378.9          2.6933    0.233774
379           2.69458    0.233551
379.1         2.69593    0.233394
379.2          2.6965    0.232927
379.3          2.6974    0.233111
379.4         2.69779    0.233013
379.5         2.69821    0.233402
379.6         2.69863    0.233263
379.7         2.69976     0.23348
379.8         2.70072    0.233216
379.9         2.70191    0.232522
380           2.70247    0.232514
380.1           2.703    0.232705
380.2         2.70378    0.231677
380.3         2.70598    0.230757
380.4         2.70767    0.231011
380.5         2.71092    0.230632
380.6         2.71255    0.229268
380.7         2.71362    0.229288
380.8         2.71432     0.22869
380.9         2.71476    0.228911
381           2.71545    0.228823
381.1         2.71688    0.228545
381.2         2.71782    0.227872
381.3          2.7191    0.228002
381.4          2.7202    0.228275
381.5         2.72057    0.228005
381.6         2.72147    0.227938
381.7          2.7221    0.227399
381.8         2.72346    0.227398
381.9         2.72414    0.226923
382           2.72554    0.226822
382.1         2.72606    0.226092
382.2         2.72758    0.224884
382.3         2.72874    0.224035
382.4         2.73061    0.223256
382.5         2.73148    0.223083
382.6         2.73258    0.223059
382.7         2.73378    0.223295
382.8         2.73419    0.223652
382.9         2.73468    0.223862
383           2.73498    0.223968
383.1         2.73604    0.223173
383.2         2.73718    0.222453
383.3         2.73795    0.222592
383.4         2.73824    0.222542
383.5         2.73891    0.222164
383.6         2.73932     0.22192
383.7         2.74174    0.220975
383.8         2.74351    0.220805
383.9         2.74435    0.221083
384            2.7458    0.220665
384.1         2.74638    0.220517
384.2         2.74689    0.220375
384.3         2.74761    0.220123
384.4         2.74825    0.219992
384.5         2.74892    0.219815
384.6         2.74925    0.219587
384.7         2.75141    0.219754
384.8         2.75226    0.218924
384.9         2.75252    0.219134
385           2.75314    0.218928
385.1          2.7541    0.218955
385.2         2.75504    0.219042
385.3         2.75578    0.218727
385.4         2.75631    0.218554
385.5         2.75706    0.218041
385.6          2.7584    0.218122
385.7         2.75894     0.21812
385.8         2.75969    0.218247
385.9         2.75989    0.217933
386            2.7613    0.217621
386.1         2.76239      0.2167
386.2         2.76351    0.217024
386.3         2.76395    0.216515
386.4         2.76521    0.216988
386.5         2.76669    0.215643
386.6         2.76687      0.2155
386.7         2.76775    0.215669
386.8         2.76822    0.215794
386.9         2.76944    0.216495
387           2.77035    0.215681
387.1         2.77128    0.215556
387.2         2.77194    0.215185
387.3         2.77525    0.214953
387.4         2.77615    0.214786
387.5         2.77721    0.215055
387.6         2.77824    0.215108
387.7          2.7796    0.214738
387.8         2.78082    0.214609
387.9         2.78155     0.21447
388           2.78214     0.21469
388.1         2.78356    0.214934
388.2         2.78528    0.215034
388.3         2.78581    0.214479
388.4         2.78654    0.213466
388.5         2.78723    0.213271
388.6         2.78792    0.213351
388.7          2.7881    0.213252
388.8         2.78875    0.213154
388.9         2.78913     0.21345
389           2.78974    0.213378
389.1          2.7906    0.213343
389.2          2.7912    0.213397
389.3         2.79241    0.213521
389.4         2.79438    0.213949
389.5          2.7958    0.214208
389.6         2.79656    0.214285
389.7         2.79681    0.213863
389.8         2.79728    0.213599
389.9          2.7975    0.213233
390           2.79899    0.213367
390.1         2.79992    0.213715
390.2         2.80094    0.212471
390.3          2.8028    0.212858
390.4         2.80339    0.212702
390.5         2.80418    0.212539
390.6         2.80494    0.212286
390.7         2.80584    0.212712
390.8          2.8061    0.212628
390.9         2.80949    0.211063
391           2.81038    0.210347
391.1         2.81072    0.210238
391.2         2.81109    0.210189
391.3         2.81176    0.210263
391.4         2.81198      0.2102
391.5         2.81265    0.210138
391.6         2.81306    0.210347
391.7         2.81363    0.210666
391.8         2.81461    0.210625
391.9         2.81675     0.21159
392           2.81773     0.21183
392.1         2.81813    0.211925
392.2         2.81891    0.211761
392.3          2.8204    0.211407
392.4          2.8223    0.210968
392.5         2.82282     0.21101
392.6          2.8239    0.210532
392.7         2.82537    0.211118
392.8         2.82594    0.211055
392.9         2.82594    0.211055
393           2.82678    0.210637
393.1         2.82724    0.210695
393.2         2.82989    0.211536
393.3         2.83099    0.210682
393.4         2.83145    0.210638
393.5         2.83279    0.211609
393.6         2.83376    0.211774
393.7         2.83426    0.211991
393.8         2.83444    0.211897
393.9         2.83601     0.21204
394           2.83638     0.21177
394.1         2.83689    0.211396
394.2         2.83788    0.211378
394.3         2.83838    0.210856
394.4         2.84032    0.211542
394.5         2.84084    0.211668
394.6         2.84135    0.211845
394.7         2.84272     0.21022
394.8         2.84403    0.210644
394.9         2.84496    0.210179
395           2.84519    0.210343
395.1         2.84859    0.210139
395.2         2.84886    0.209827
395.3         2.84997    0.210263
395.4         2.85074    0.210293
395.5         2.85268     0.20946
395.6         2.85366    0.209416
395.7         2.85422    0.209409
395.8         2.85707     0.20789
395.9         2.85728    0.207781
396           2.85762    0.207494
396.1          2.8581    0.207454
396.2          2.8587    0.207439
396.3         2.85926    0.207173
396.4         2.85968     0.20741
396.5         2.86015    0.207422
396.6         2.86155    0.206197
396.7         2.86281     0.20646
396.8         2.86425    0.206084
396.9         2.86513    0.205738
397           2.86631    0.206089
397.1          2.8681    0.206698
397.2         2.86819    0.206545
397.3         2.86863    0.206416
397.4         2.86897    0.206152
397.5         2.87037    0.206778
397.6         2.87078    0.206683
397.7         2.87155     0.20659
397.8         2.87155     0.20659
397.9         2.87172    0.206674
398           2.87386    0.206806
398.1         2.87506    0.207352
398.2         2.87551    0.207636
398.3         2.87605     0.20724
398.4         2.87679    0.207689
398.5         2.87767    0.207449
398.6           2.878    0.207659
398.7         2.87869    0.207562
398.8         2.87934    0.207909
398.9         2.87988    0.207956
399           2.88034     0.20819
399.1         2.88118    0.208092
399.2         2.88163    0.207923
399.3         2.88237    0.208318
399.4         2.88295    0.208457
399.5         2.88405    0.208287
399.6         2.88457    0.208338
399.7         2.88561    0.207418
399.8         2.88579    0.207265
399.9         2.88622     0.20749
400           2.88669    0.207731
400.1           2.887    0.207469
400.2          2.8878    0.207473
400.3         2.88829    0.207521
400.4         2.88892    0.207568
400.5         2.88934    0.207829
400.6          2.8905    0.208169
400.7         2.89109    0.208211
400.8         2.89204    0.208202
400.9         2.89286    0.208413
401             2.894    0.207993
401.1         2.89484    0.207926
401.2         2.89505    0.207839
401.3         2.89594    0.208032
401.4         2.89677    0.207557
401.5         2.89738    0.207766
401.6          2.8985     0.20781
401.7         2.89943    0.208115
401.8         2.90078    0.207401
401.9         2.90135    0.207135
402           2.90179    0.207113
402.1         2.90244    0.206802
402.2          2.9028     0.20701
402.3         2.90338     0.20637
402.4         2.90442    0.206181
402.5         2.90473    0.206365
402.6         2.90587    0.204978
402.7         2.90669     0.20519
402.8         2.90716    0.204722
402.9         2.90765    0.204843
403           2.90845    0.205297
403.1         2.91089    0.206168
403.2         2.91262    0.205147
403.3         2.91438    0.205649
403.4         2.91519    0.205083
403.5         2.91606     0.20538
403.6         2.91742    0.203627
403.7         2.91872    0.202332
403.8         2.91921    0.202295
403.9         2.92003    0.202223
404           2.92053    0.202247
404.1         2.92141    0.201978
404.2          2.9216    0.202069
404.3         2.92399    0.203507
404.4         2.92541    0.204119
404.5         2.92662    0.203749
404.6         2.92716    0.204073
404.7         2.92767    0.203886
404.8         2.92978    0.204998
404.9         2.93016    0.204993
405           2.93058    0.205045
405.1         2.93148    0.205172
405.2         2.93212    0.204503
405.3         2.93248    0.204523
405.4         2.93275    0.204413
405.5         2.93356    0.204604
405.6         2.93392    0.204573
405.7         2.93497     0.20453
405.8         2.93581    0.204221
405.9         2.93657    0.203981
406           2.93694    0.203723
406.1          2.9379    0.203505
406.2         2.93842    0.203871
406.3         2.93951     0.20402
406.4         2.93963    0.203857
406.5         2.94036    0.203996
406.6         2.94055    0.204126
406.7         2.94161    0.204134
406.8          2.9426    0.204386
406.9         2.94311    0.204673
407           2.94354    0.204556
407.1         2.94414    0.204525
407.2         2.94481    0.204703
407.3         2.94576    0.204998
407.4         2.94679    0.205364
407.5         2.94729    0.205661
407.6         2.94827    0.205169
407.7         2.94907    0.205124
407.8         2.95039    0.204363
407.9          2.9512    0.203897
408           2.95194    0.203828
408.1         2.95281    0.203396
408.2         2.95314    0.203384
408.3         2.95497    0.204456
408.4         2.95528    0.204684
408.5         2.95731    0.206004
408.6         2.95795    0.205675
408.7         2.95868    0.205552
408.8         2.95938    0.205582
408.9         2.96032    0.206019
409           2.96206    0.205359
409.1         2.96246    0.204994
409.2         2.96382    0.203757
409.3         2.96428    0.203742
409.4         2.96508     0.20409
409.5         2.96517    0.203937
409.6         2.96579    0.204152
409.7         2.96753     0.20487
409.8         2.96808    0.204686
409.9         2.96912    0.205148
410           2.96945    0.205135
410.1         2.96992     0.20507
410.2         2.97144    0.204281
410.3         2.97203    0.204771
410.4         2.97261    0.204866
410.5         2.97324    0.204741
410.6         2.97393    0.204636
410.7         2.97495    0.204876
410.8         2.97536    0.205046
410.9         2.97547    0.204861
411           2.97694    0.203519
411.1         2.97781    0.203604
411.2         2.97848    0.203795
411.3         2.97883    0.203759
411.4         2.97929    0.204133
411.5         2.97976     0.20411
411.6         2.98183    0.201256
411.7         2.98322    0.200136
411.8          2.9861    0.197296
411.9         2.98686    0.197272
412           2.98714    0.197218
412.1         2.98742    0.197099
412.2         2.98849    0.196837
412.3         2.98993    0.197004
412.4         2.99074     0.19751
412.5         2.99225    0.198093
412.6         2.99324    0.197859
412.7         2.99359    0.197794
412.8         2.99383     0.19739
412.9          2.9949    0.196333
413           2.99517    0.196062
413.1         2.99595     0.19493
413.2         2.99655    0.195259
413.3          2.9972    0.195705
413.4         2.99793    0.195269
413.5         2.99835    0.195168
413.6         2.99984    0.196215
413.7         3.00051    0.196487
413.8          3.0007    0.196656
413.9         3.00154    0.196161
414           3.00234     0.19594
414.1         3.00341    0.196701
414.2         3.00435    0.196038
414.3          3.0046    0.195742
414.4         3.00582    0.196303
414.5         3.00635    0.196021
414.6          3.0069    0.196434
414.7         3.00735    0.196239
414.8         3.00831    0.195729
414.9         3.00928    0.195225
415           3.01126    0.196042
415.1         3.01169    0.196094
415.2         3.01267    0.195805
415.3         3.01335     0.19591
415.4         3.01676    0.194606
415.5         3.01724    0.194526
415.6         3.01811     0.19501
415.7         3.01933    0.194388
415.8         3.02083     0.19436
415.9         3.02189    0.193258
416           3.02288    0.193225
416.1         3.02471    0.193784
416.2          3.0259    0.193063
416.3          3.0266    0.193177
416.4         3.02728    0.193418
416.5         3.02795    0.193732
416.6         3.02885    0.193192
416.7         3.02947    0.193271
416.8         3.03118    0.194094
416.9         3.03339    0.194183
417           3.03415    0.194485
417.1         3.03482    0.193895
417.2         3.03571    0.193889
417.3         3.03679    0.194231
417.4         3.03758    0.194708
417.5          3.0388    0.193602
417.6          3.0395    0.192712
417.7          3.0401    0.193013
417.8         3.04052    0.193257
417.9         3.04095    0.193319
418           3.04197    0.193964
418.1         3.04254    0.193028
418.2         3.04258    0.193042
418.3          3.0434    0.193592
418.4         3.04529    0.191541
418.5         3.04598    0.191343
418.6         3.04695    0.191532
418.7         3.04744    0.191073
418.8         3.04867    0.190332
418.9         3.04946    0.190546
419           3.05039    0.190303
419.1         3.05095    0.190038
419.2         3.05191     0.18898
419.3         3.05245    0.188803
419.4         3.05353    0.188651
419.5         3.05446    0.187763
419.6         3.05459    0.187565
419.7         3.05597    0.187679
419.8         3.05641    0.186956
419.9         3.05794     0.18708
420            3.0582    0.187119
420.1         3.05881    0.187467
420.2          3.0604    0.187935
420.3         3.06088    0.187686
420.4         3.06162    0.187992
420.5         3.06266    0.188716
420.6         3.06357    0.188528
420.7         3.06486    0.188352
420.8         3.06573    0.189067
420.9         3.06743    0.189244
421            3.0678    0.189572
421.1         3.06824    0.189101
421.2         3.06863    0.188605
421.3         3.06978    0.188466
421.4         3.07036    0.188972
421.5         3.07148     0.18901
421.6         3.07219    0.188793
421.7         3.07283    0.188941
421.8         3.07334    0.188353
421.9         3.07426    0.187891
422           3.07583    0.188693
422.1         3.07643    0.188042
422.2         3.07717    0.188109
422.3         3.07906    0.188513
422.4         3.07996    0.189107
422.5         3.08029    0.188973
422.6         3.08071    0.189015
422.7          3.0813    0.189342
422.8         3.08329     0.19108
422.9         3.08468     0.19002
423           3.08508    0.189845
423.1         3.08564    0.189738
423.2         3.08578    0.189889
423.3         3.08654    0.189635
423.4         3.08716    0.189367
423.5         3.08806    0.189358
423.6         3.08819    0.189161
423.7         3.08928     0.18969
423.8         3.09015    0.189934
423.9         3.09084    0.190239
424           3.09306     0.18918
424.1          3.0948    0.189059
424.2         3.09708    0.188348
424.3         3.09749    0.188327
424.4         3.09818    0.188384
424.5         3.09916    0.188429
424.6         3.09968    0.188143
424.7         3.10109    0.187108
424.8         3.10163     0.18678
424.9         3.10243    0.186272
425           3.10317    0.187019
425.1         3.10384    0.186902
425.2         3.10485    0.186406
425.3         3.10576    0.185472
425.4         3.10711    0.184385
425.5         3.10877    0.184992
425.6         3.10998    0.184215
425.7         3.11128    0.184949
425.8         3.11176    0.185263
425.9         3.11215    0.185118
426           3.11262    0.185399
426.1         3.11396    0.185505
426.2         3.11505    0.185951
426.3         3.11558    0.185593
426.4         3.11651     0.18489
426.5         3.11705    0.184205
426.6         3.11819     0.18428
426.7         3.11953    0.184857
426.8         3.12091    0.184748
426.9         3.12114    0.184735
427           3.12188    0.183933
427.1         3.12249    0.183618
427.2         3.12362    0.182785
427.3         3.12424    0.183091
427.4         3.12477    0.182979
427.5         3.12507    0.183229
427.6         3.12564    0.183579
427.7         3.12707    0.182369
427.8         3.12741    0.182213
427.9         3.13021    0.180942
428           3.13117    0.180766
428.1          3.1314     0.18047
428.2         3.13209    0.180552
428.3         3.13259    0.180934
428.4         3.13363     0.18133
428.5         3.13425    0.180981
428.6         3.13454    0.180967
428.7         3.13592    0.182411
428.8         3.13712    0.182496
428.9         3.13766    0.182584
429           3.13894    0.183255
429.1         3.13984    0.183631
429.2         3.14092    0.183476
429.3         3.14114     0.18373
429.4          3.1426    0.184688
429.5         3.14332    0.184716
429.6         3.14444    0.184177
429.7         3.14646    0.181962
429.8         3.14727    0.181434
429.9         3.14997    0.180337
430           3.15064     0.17988
430.1         3.15145    0.180691
430.2         3.15192    0.181064
430.3         3.15273    0.181157
430.4         3.15322    0.181286
430.5         3.15464    0.181331
430.6         3.15667    0.179345
430.7         3.15694    0.179596
430.8         3.15784    0.179783
430.9         3.15796    0.179615
431           3.15861    0.179512
431.1         3.16019    0.178762
431.2         3.16164    0.179117
431.3         3.16273    0.178223
431.4         3.16369    0.177506
431.5         3.16508     0.17698
431.6         3.16575    0.176295
431.7          3.1683    0.174549
431.8         3.16971     0.17311
431.9         3.17055    0.173086
432           3.17091    0.173113
432.1         3.17316    0.172566
432.2         3.17345    0.172584
432.3         3.17512    0.172355
432.4         3.17711    0.171078
432.5         3.17758    0.171153
432.6          3.1781    0.171353
432.7         3.17899    0.170832
432.8         3.18034    0.170782
432.9         3.18152    0.171074
433           3.18241    0.170479
433.1         3.18349    0.170303
433.2         3.18402    0.170131
433.3         3.18487     0.17002
433.4         3.18629    0.169246
433.5         3.18785    0.169285
433.6          3.1897    0.169984
433.7         3.19054     0.16983
433.8          3.1932    0.170851
433.9         3.19405    0.171138
434           3.19488    0.170446
434.1         3.19669    0.170507
434.2         3.19738    0.170243
434.3         3.19896    0.170901
434.4         3.20094     0.17027
434.5         3.20171    0.170315
434.6         3.20211     0.17065
434.7          3.2035    0.169433
434.8         3.20539    0.167668
434.9         3.20626    0.166913
435           3.20765    0.166421
435.1         3.20805    0.166766
435.2         3.20897    0.167906
435.3         3.21082    0.166733
435.4         3.21142    0.166569
435.5         3.21282    0.167088
435.6         3.21367    0.166562
435.7          3.2149    0.167179
435.8         3.21516    0.167434
435.9         3.21575    0.167548
436           3.21627    0.167071
436.1         3.21729      0.1678
436.2         3.21805    0.168387
436.3         3.21911    0.168519
436.4         3.21988    0.168503
436.5         3.22087    0.168102
436.6         3.22207    0.168045
436.7         3.22276    0.168593
436.8         3.22388    0.167808
436.9         3.22548    0.167118
437           3.22583     0.16683
437.1         3.22735    0.165882
437.2          3.2284    0.165771
437.3         3.22922    0.165584
437.4         3.23133     0.16428
437.5         3.23221    0.164578
437.6         3.23249    0.164885
437.7         3.23286    0.164676
437.8         3.23379    0.165212
437.9         3.23483    0.165212
438           3.23577     0.16454
438.1         3.23711    0.163935
438.2         3.23802    0.164956
438.3         3.23824    0.164932
438.4         3.23984    0.164261
438.5          3.2406    0.164629
438.6         3.24338    0.162264
438.7         3.24399    0.162265
438.8         3.24577    0.161761
438.9         3.24653    0.161941
439           3.24672    0.161741
439.1         3.24811    0.163727
439.2         3.24895    0.163921
439.3         3.25059    0.164077
439.4         3.25254    0.162299
439.5         3.25348    0.161702
439.6         3.25514    0.160518
439.7         3.25597    0.159932
439.8         3.25828    0.158182
439.9         3.25933    0.157666
440           3.26079    0.157758
440.1         3.26272    0.158779
440.2         3.26347    0.158265
440.3          3.2638    0.157978
440.4         3.26525    0.157404
440.5         3.26649    0.157326
440.6         3.26973    0.158547
440.7         3.27022    0.158326
440.8         3.27121    0.158624
440.9         3.27216    0.157812
441            3.2732    0.156839
441.1         3.27392     0.15666
441.2         3.27621    0.155374
441.3         3.27774    0.154153
441.4         3.27839    0.154658
441.5         3.27971     0.15579
441.6         3.28004    0.156056
441.7         3.28077      0.1559
441.8         3.28147    0.155517
441.9         3.28344    0.156074
442           3.28382    0.156131
442.1         3.28498    0.155692
442.2         3.28655    0.156057
442.3         3.28784    0.155351
442.4         3.28874    0.155643
442.5         3.28932    0.155173
442.6         3.29063     0.15458
442.7         3.29139    0.155551
442.8         3.29577    0.152377
442.9         3.29729    0.153157
443            3.2988    0.153062
443.1         3.29943    0.152932
443.2         3.30102    0.153326
443.3         3.30229    0.153214
443.4         3.30341    0.153849
443.5         3.30482    0.154097
443.6         3.30519    0.153843
443.7         3.30563    0.154004
443.8         3.30718    0.153505
443.9          3.3077    0.153232
444           3.30801     0.15348
444.1          3.3091    0.154158
444.2         3.31113    0.153231
444.3         3.31137    0.153116
444.4         3.31202    0.153131
444.5         3.31353    0.153191
444.6         3.31506    0.153255
444.7         3.31564    0.153772
444.8         3.31759    0.152652
444.9         3.31842     0.15318
445            3.3187     0.15333
445.1         3.31962    0.153075
445.2         3.32068    0.153316
445.3         3.32122    0.153492
445.4         3.32365    0.156228
445.5         3.32383     0.15611
445.6         3.32398    0.156369
445.7         3.32453    0.156477
445.8         3.32635    0.156919
445.9         3.32687    0.156991
446           3.32733    0.156958
446.1         3.32786    0.156936
446.2         3.32921      0.1569
446.3         3.32921      0.1569
446.4         3.32998    0.156953
446.5         3.33117    0.156258
446.6          3.3319    0.156741
446.7         3.33288    0.157019
446.8         3.33391    0.156448
446.9         3.33437    0.156538
447           3.33454    0.156435
447.1         3.33482    0.156667
447.2         3.33589     0.15735
447.3         3.33651    0.157854
447.4          3.3373    0.157908
447.5         3.33803    0.158377
447.6         3.33982    0.158252
447.7         3.34091    0.158109
447.8         3.34202    0.157935
447.9         3.34379    0.157541
448           3.34482    0.157796
448.1         3.34533    0.157555
448.2          3.3458    0.157671
448.3         3.34642     0.15735
448.4         3.34728     0.15686
448.5         3.34806    0.157006
448.6         3.34831    0.156887
448.7          3.3488    0.156628
448.8         3.35074    0.156083
448.9          3.3515    0.156715
449           3.35202      0.1572
449.1         3.35391    0.156281
449.2         3.35411    0.156189
449.3         3.35515    0.156997
449.4         3.35562    0.156801
449.5         3.35668    0.157162
449.6         3.35784       0.157
449.7         3.35829    0.156713
449.8         3.35941    0.156961
449.9         3.36005    0.156614
450           3.36199    0.156613
450.1          3.3622    0.156522
450.2         3.36316    0.157465
450.3         3.36392    0.157179
450.4         3.36535    0.156999
450.5         3.36575    0.156787
450.6          3.3665    0.156765
450.7         3.36724    0.156375
450.8         3.36851    0.157331
450.9         3.36863    0.157291
451           3.37009    0.157327
451.1         3.37088    0.156787
451.2         3.37186    0.156654
451.3         3.37397    0.157965
451.4         3.37621    0.158149
451.5         3.37752    0.157929
451.6         3.37813    0.157681
451.7         3.37864    0.157771
451.8         3.37917    0.158167
451.9         3.37958    0.157944
452            3.3802    0.157653
452.1         3.38071    0.157516
452.2           3.382    0.158517
452.3         3.38356    0.160739
452.4         3.38417    0.160448
452.5         3.38529    0.159722
452.6         3.38746    0.161309
452.7         3.38845    0.161714
452.8          3.3895     0.16169
452.9         3.39077    0.162919
453           3.39253    0.162003
453.1         3.39396    0.161727
453.2         3.39462    0.161496
453.3         3.39479    0.161777
453.4         3.39593    0.161537
453.5         3.39675    0.161795
453.6         3.39741    0.161293
453.7         3.39844    0.161389
453.8         3.39866    0.161763
453.9         3.39949    0.161963
454           3.40002    0.162588
454.1         3.40078    0.162174
454.2         3.40125    0.162003
454.3         3.40269    0.161463
454.4         3.40325    0.162165
454.5         3.40396    0.161808
454.6         3.40631    0.164252
454.7         3.40659    0.164175
454.8         3.40756    0.164123
454.9         3.40812    0.164734
455           3.40958    0.164637
455.1         3.41009    0.165061
455.2          3.4118    0.166103
455.3         3.41254    0.165989
455.4         3.41307    0.166129
455.5          3.4144       0.167
455.6         3.41475    0.167251
455.7         3.41555    0.167303
455.8           3.416    0.167137
455.9          3.4167    0.167666
456           3.41765    0.168621
456.1         3.41794    0.168441
456.2         3.41854    0.168419
456.3         3.41967    0.169524
456.4         3.42025    0.169647
456.5         3.42088    0.169806
456.6         3.42162     0.16997
456.7         3.42336    0.171029
456.8         3.42351    0.170987
456.9         3.42425    0.171095
457           3.42518    0.170702
457.1         3.42518    0.170702
457.2         3.42638    0.171442
457.3          3.4274    0.171245
457.4         3.42806    0.171419
457.5         3.42912    0.171558
457.6         3.42986    0.171537
457.7         3.43101    0.171418
457.8         3.43194    0.171934
457.9         3.43269    0.172294
458           3.43364    0.172096
458.1         3.43528    0.172113
458.2         3.43861    0.171703
458.3         3.43906    0.171695
458.4          3.4398    0.172348
458.5         3.44104    0.172325
458.6         3.44283    0.172895
458.7         3.44373    0.173228
458.8         3.44483    0.173075
458.9          3.4456     0.17243
459           3.44662    0.172451
459.1         3.44741    0.172413
459.2         3.44837    0.172864
459.3         3.44961    0.172965
459.4         3.45009    0.172698
459.5         3.45126    0.172649
459.6         3.45384     0.17304
459.7         3.45396    0.173045
459.8         3.45432     0.17279
459.9         3.45632    0.173758
460           3.45774    0.173431
460.1         3.45869    0.174112
460.2         3.45926    0.174416
460.3         3.45958    0.174391
460.4         3.46081    0.175899
460.5         3.46146    0.176276
460.6          3.4627    0.176509
460.7         3.46526    0.177676
460.8          3.4653    0.177653
460.9         3.46601    0.177225
461           3.46712    0.177419
461.1         3.46823     0.17851
461.2         3.46917    0.178467
461.3         3.47533    0.179152
461.4         3.47643    0.180007
461.5         3.47829    0.180751
461.6          3.4813    0.181773
461.7         3.48233    0.181764
461.8         3.48316    0.182208
461.9         3.48329    0.182069
462             3.484    0.182027
462.1          3.4856    0.183248
462.2         3.48781    0.182905
462.3         3.49145    0.183871
462.4         3.49284    0.184269
462.5         3.49576    0.185275
462.6         3.49679    0.185796
462.7         3.49692    0.185656
462.8         3.49765    0.186236
462.9          3.5005    0.187055
463           3.50064    0.187265
463.1         3.50135    0.187379
463.2         3.50255    0.187881
463.3         3.50387    0.188669
463.4         3.50611    0.189361
463.5         3.51031    0.191556
463.6         3.51217    0.192798
463.7         3.51391    0.193078
463.8         3.51636    0.194474
463.9         3.51838     0.19535
464           3.51863    0.195085
464.1         3.51889    0.195334
464.2         3.51973    0.195017
464.3         3.52137    0.196056
464.4          3.5236    0.197176
464.5         3.52507    0.198518
464.6         3.52557    0.198233
464.7         3.52832    0.199383
464.8          3.5293     0.20017
464.9         3.53017    0.200296
465           3.53107    0.200805
465.1         3.53301    0.200541
465.2         3.53319    0.200781
465.3         3.53372    0.200976
465.4         3.53428    0.201315
465.5         3.53747    0.203173
465.6         3.53762    0.203218
465.7         3.54031    0.205342
465.8         3.54239    0.206857
465.9         3.54434    0.207867
466           3.54602    0.209208
466.1         3.54708    0.209474
466.2          3.5485    0.210633
466.3         3.54944    0.211248
466.4         3.55258    0.213783
466.5         3.55393    0.214884
466.6         3.55561    0.216067
466.7         3.55645    0.216436
466.8         3.55774    0.217365
466.9          3.5585    0.217174
467           3.56371    0.221407
467.1         3.56682    0.221523
467.2         3.56863    0.222755
467.3         3.56907    0.222911
467.4          3.5707    0.224642
467.5         3.57186    0.224506
467.6         3.57271    0.224778
467.7         3.57441    0.226241
467.8         3.57583    0.227218
467.9         3.57736     0.22848
468           3.57871    0.229452
468.1         3.57978     0.23054
468.2         3.58033    0.230283
468.3         3.58097    0.229948
468.4         3.58193    0.230842
468.5         3.58228    0.231189
468.6         3.58281    0.231322
468.7         3.58398    0.231814
468.8         3.58532    0.232859
468.9          3.5862    0.233247
469           3.58815    0.233795
469.1         3.58956    0.233877
469.2         3.58995     0.23409
469.3         3.59338    0.236488
469.4         3.59585    0.238472
469.5         3.59783    0.240355
469.6         3.59868    0.240698
469.7         3.59883    0.240516
469.8         3.60025    0.241256
469.9         3.60213    0.241436
470           3.60395    0.241873
470.1         3.60748    0.244113
470.2         3.60843    0.244775
470.3          3.6089    0.244785
470.4         3.61031    0.246096
470.5         3.61102    0.246685
470.6         3.61426    0.247763
470.7         3.61514    0.248326
470.8         3.61614    0.249212
470.9         3.61701    0.249878
471           3.62072    0.252986
471.1         3.62144    0.253259
471.2         3.62236    0.253447
471.3         3.62301    0.253661
471.4          3.6248    0.254229
471.5          3.6277    0.256316
471.6         3.62857    0.256204
471.7         3.62955    0.256676
471.8         3.62994    0.256541
471.9         3.63142    0.257585
472            3.6328    0.258928
472.1         3.63465    0.259423
472.2         3.63555    0.259351
472.3         3.63987    0.262161
472.4         3.64245    0.262877
472.5         3.64501    0.264834
472.6          3.6485    0.268061
472.7         3.65405     0.27277
472.8         3.65625     0.27505
472.9         3.65785    0.274637
473           3.66024    0.275494
473.1         3.66063    0.275455
473.2         3.66212    0.276442
473.3         3.66521    0.278988
473.4         3.66724    0.280932
473.5          3.6682    0.281948
473.6         3.66884    0.282462
473.7         3.66981    0.282849
473.8         3.67079    0.283387
473.9         3.67138    0.284037
474           3.67251    0.285275
474.1         3.67333    0.285638
474.2         3.67509    0.286495
474.3         3.67532    0.286753
474.4          3.6772     0.28612
474.5         3.67725    0.286055
474.6          3.6778    0.286481
474.7           3.679    0.286246
474.8         3.67943    0.286378
474.9         3.68053    0.287304
475           3.68183    0.288316
475.1         3.68211    0.288551
475.2         3.68268    0.287986
475.3         3.68298    0.288221
475.4         3.68411    0.288954
475.5           3.685    0.289688
475.6         3.68551    0.290189
475.7         3.68834    0.292875
475.8         3.68939    0.292873
475.9          3.6899    0.293127
476           3.69118    0.293981
476.1         3.69284    0.295634
476.2         3.69365    0.295155
476.3          3.6953    0.295404
476.4         3.69753    0.297171
476.5         3.69933     0.29884
476.6         3.70153    0.300002
476.7         3.70212    0.299614
476.8         3.70246    0.299922
476.9          3.7045    0.301644
477           3.70535     0.30177
477.1         3.70728    0.303642
477.2         3.70851    0.304611
477.3         3.70992    0.305679
477.4          3.7129    0.308014
477.5         3.71384    0.308948
477.6         3.71655    0.311291
477.7         3.71705     0.31189
477.8         3.71775    0.312577
477.9         3.72007    0.313275
478           3.72199    0.315262
478.1         3.72436    0.317995
478.2         3.72645    0.319067
478.3         3.72869    0.321027
478.4         3.72907    0.320925
478.5         3.73113    0.322353
478.6         3.73274    0.323928
478.7         3.73331    0.324451
478.8         3.73377    0.324937
478.9           3.734    0.324959
479           3.73597     0.32702
479.1         3.73781    0.328231
479.2          3.7391    0.327978
479.3         3.74283    0.331356
479.4         3.74338    0.331967
479.5         3.74508    0.334114
479.6         3.74748     0.33669
479.7         3.75016    0.338315
479.8         3.75222    0.340622
479.9         3.75518    0.343791
480           3.75567    0.343722
480.1         3.75696    0.343621
480.2         3.75984    0.346168
480.3         3.76362    0.350779
480.4         3.76603    0.353251
480.5         3.76848    0.354937
480.6          3.7701    0.355786
480.7         3.77113     0.35645
480.8         3.77149    0.356805
480.9          3.7721    0.356225
481           3.77258    0.355947
481.1         3.77324    0.355809
481.2         3.77404    0.356228
481.3         3.77507     0.35705
481.4         3.77655    0.357853
481.5         3.77693      0.3575
481.6         3.77749    0.357297
481.7         3.77866    0.357735
481.8         3.77987    0.359034
481.9         3.78059    0.359749
482           3.78151    0.360548
482.1         3.78365    0.362558
482.2         3.78572       0.365
482.3         3.78635    0.364983
482.4         3.78756    0.365652
482.5         3.78835    0.366262
482.6         3.78847    0.366126
482.7         3.78987    0.367379
482.8         3.79127    0.368494
482.9         3.79187    0.369169
483           3.79338    0.370435
483.1         3.79409    0.371195
483.2         3.79497    0.370973
483.3         3.79717     0.37128
483.4         3.79829    0.371891
483.5         3.79974    0.372482
483.6         3.80035    0.373097
483.7         3.80131    0.374156
483.8         3.80242    0.375245
483.9         3.80409    0.375993
484           3.80517    0.377044
484.1         3.80636    0.377961
484.2         3.80797    0.379156
484.3         3.80925    0.378883
484.4         3.81183    0.381184
484.5         3.81271    0.381838
484.6         3.81392     0.38251
484.7         3.81478    0.383682
484.8         3.81563    0.384374
484.9         3.81911    0.388554
485           3.82143    0.390609
485.1         3.82238    0.389967
485.2         3.82573    0.393958
485.3         3.82703    0.394213
485.4         3.82764    0.394486
485.5         3.82785    0.394521
485.6         3.82812    0.394698
485.7         3.82933    0.395888
485.8         3.82995    0.395897
485.9         3.83204    0.397605
486           3.83361    0.396898
486.1         3.83406      0.3969
486.2         3.83455    0.397079
486.3         3.83602    0.397928
486.4         3.83659    0.397926
486.5         3.83752     0.39753
486.6         3.83785    0.397868
486.7         3.83882    0.397861
486.8         3.84002    0.398298
486.9         3.84149    0.400037
487           3.84299    0.400591
487.1         3.84387    0.401644
487.2         3.84507    0.403146
487.3         3.84741    0.405123
487.4          3.8501    0.407988
487.5         3.85059    0.408521
487.6         3.85238    0.409194
487.7         3.85255    0.409275
487.8         3.85304    0.409821
487.9         3.85326    0.409831
488           3.85507    0.410211
488.1         3.85595     0.40996
488.2         3.85655    0.410023
488.3         3.85798    0.410721
488.4         3.85847    0.410968
488.5         3.85908    0.410761
488.6         3.86126    0.411686
488.7         3.86193    0.412398
488.8         3.86258    0.412079
488.9         3.86376    0.413259
489             3.865    0.414483
489.1         3.86814    0.417252
489.2         3.86988    0.419068
489.3         3.87068    0.419351
489.4         3.87148    0.419767
489.5         3.87222    0.420501
489.6         3.87448     0.42317
489.7         3.87552    0.423728
489.8         3.87671     0.42413
489.9         3.87905    0.423534
490           3.87916    0.423443
490.1         3.87952    0.423891
490.2         3.87985    0.424224
490.3         3.88032    0.424691
490.4         3.88049    0.424932
490.5         3.88132    0.425959
490.6         3.88232    0.425865
490.7         3.88296    0.425724
490.8         3.88385    0.426005
490.9         3.88426    0.426187
491           3.88546    0.426291
491.1         3.88686    0.426007
491.2         3.88781     0.42698
491.3         3.88859    0.426661
491.4         3.88951    0.426934
491.5         3.89003    0.427522
491.6         3.89148    0.427806
491.7         3.89226    0.427985
491.8         3.89389    0.429071
491.9          3.8948    0.429055
492            3.8953    0.429057
492.1         3.89579     0.42975
492.2         3.89695    0.430138
492.3         3.89783    0.429707
492.4         3.89877    0.429362
492.5         3.89978    0.428608
492.6         3.90007     0.42858
492.7         3.90247    0.431338
492.8         3.90445    0.432739
492.9         3.90478    0.432402
493           3.90725    0.434676
493.1         3.90826     0.43515
493.2          3.9096    0.436153
493.3         3.91017    0.436796
493.4         3.91136    0.437747
493.5         3.91248    0.438725
493.6         3.91282    0.438616
493.7         3.91424    0.438478
493.8         3.91503    0.438586
493.9         3.91595     0.43919
494           3.91741    0.440482
494.1         3.91809    0.441158
494.2          3.9192    0.441654
494.3         3.92128     0.44344
494.4         3.92311    0.445677
494.5          3.9257    0.447452
494.6          3.9268    0.447807
494.7         3.92937    0.449058
494.8         3.93032    0.450043
494.9         3.93077    0.449896
495           3.93127    0.450407
495.1         3.93201    0.450692
495.2         3.93254    0.451303
495.3         3.93357    0.452317
495.4         3.93408    0.453029
495.5         3.93573    0.454213
495.6         3.93602    0.454155
495.7          3.9375    0.455588
495.8         3.93889     0.45638
495.9         3.93952    0.456564
496            3.9406      0.4576
496.1           3.941    0.457769
496.2         3.94257    0.458666
496.3         3.94347    0.459125
496.4         3.94554    0.460727
496.5          3.9473    0.461273
496.6         3.94764    0.461126
496.7         3.94824    0.461477
496.8         3.94854    0.461474
496.9         3.94983    0.463006
497           3.95031    0.463148
497.1         3.95102    0.463602
497.2         3.95315    0.465293
497.3         3.95383    0.465619
497.4         3.95466    0.466511
497.5         3.95518    0.466651
497.6         3.95594    0.466098
497.7          3.9578    0.465421
497.8         3.95826    0.465623
497.9           3.959     0.46638
498           3.95934    0.466042
498.1         3.95996     0.46608
498.2         3.96068    0.466711
498.3         3.96097    0.466668
498.4         3.96126    0.466732
498.5         3.96224    0.467727
498.6         3.96316    0.468536
498.7         3.96358    0.469008
498.8         3.96445    0.468809
498.9         3.96553    0.469894
499           3.96669    0.470195
499.1         3.96788    0.469733
499.2         3.96905    0.470074
499.3         3.97081    0.470423
499.4         3.97115    0.470078
499.5         3.97201    0.469759
499.6         3.97377      0.4699
499.7          3.9746    0.470441
499.8         3.97668    0.471432
499.9         3.97751    0.471461
500           3.97786    0.471318
500.1         3.97844    0.471778
500.2         3.97916    0.472088
500.3         3.97941    0.472006
500.4         3.97992    0.471912
500.5         3.98175    0.471366
500.6         3.98315    0.472798
500.7          3.9844    0.473705
500.8         3.98536    0.473615
500.9         3.98559    0.473783
501           3.98622    0.474202
501.1         3.98806    0.475538
501.2         3.98841     0.47544
501.3         3.99034    0.476529
501.4         3.99102    0.476985
501.5         3.99248    0.477357
501.6         3.99391    0.478343
501.7         3.99453    0.478789
501.8         3.99523    0.479623
501.9         3.99589    0.479846
502           3.99622     0.47988
502.1         3.99663    0.480154
502.2         3.99846    0.481298
502.3         3.99907    0.481105
502.4         3.99971    0.481305
502.5         4.00008    0.481578
502.6         4.00122    0.481936
502.7         4.00227    0.482267
502.8         4.00276    0.482491
502.9         4.00389    0.483161
503            4.0046    0.483478
503.1         4.00501    0.483094
503.2         4.00618    0.483357
503.3         4.00688    0.483915
503.4          4.0079    0.484473
503.5          4.0088    0.484965
503.6         4.01008    0.485738
503.7         4.01153    0.484994
503.8         4.01198    0.484993
503.9         4.01332     0.48479
504           4.01388     0.48425
504.1         4.01504    0.484734
504.2         4.01652    0.484933
504.3         4.01717    0.485562
504.4         4.01817    0.486055
504.5         4.01948     0.48592
504.6         4.02031    0.486411
504.7         4.02057    0.486171
504.8         4.02082     0.48616
504.9         4.02122    0.486292
505           4.02188    0.486694
505.1         4.02222     0.48717
505.2         4.02317    0.486857
505.3         4.02368    0.486927
505.4         4.02481    0.486856
505.5         4.02571    0.487987
505.6         4.02651    0.488798
505.7         4.02771    0.489176
505.8          4.0284    0.489299
505.9          4.0293    0.489429
506           4.03011    0.489511
506.1         4.03124    0.490527
506.2         4.03153    0.490252
506.3         4.03241    0.490431
506.4         4.03275    0.490765
506.5          4.0331    0.490449
506.6         4.03417    0.491619
506.7          4.0342    0.491591
506.8         4.03494    0.491305
506.9         4.03524    0.491192
507           4.03546    0.491343
507.1         4.03659    0.490649
507.2         4.03716    0.490893
507.3          4.0386    0.491273
507.4         4.03963    0.491097
507.5         4.04065    0.490867
507.6         4.04158    0.491676
507.7         4.04295    0.490902
507.8         4.04357    0.491606
507.9         4.04397    0.491939
508           4.04415    0.491983
508.1         4.04636    0.493594
508.2         4.04693    0.493697
508.3         4.04795    0.493088
508.4         4.04876    0.493504
508.5         4.04971    0.493338
508.6         4.04985    0.493544
508.7         4.05145    0.493903
508.8         4.05278    0.493614
508.9         4.05345    0.493824
509           4.05385    0.493768
509.1         4.05516      0.4947
509.2         4.05614    0.495612
509.3         4.05704    0.496087
509.4         4.05932     0.49614
509.5         4.06106    0.497855
509.6         4.06153    0.497791
509.7         4.06212    0.498389
509.8         4.06334    0.498463
509.9         4.06391    0.498197
510           4.06546    0.499141
510.1         4.06647    0.499502
510.2         4.06702    0.499617
510.3         4.06871     0.49978
510.4         4.07088    0.500217
510.5         4.07197    0.501445
510.6         4.07285    0.501711
510.7         4.07308    0.501486
510.8         4.07456     0.50255
510.9         4.07545    0.502708
511            4.0769     0.50278
511.1         4.07754    0.503102
511.2          4.0779    0.503613
511.3         4.07887    0.503722
511.4         4.07965    0.504301
511.5         4.08216    0.507348
511.6         4.08354    0.508805
511.7          4.0838    0.508918
511.8          4.0842    0.508956
511.9         4.08587    0.508621
512           4.08701    0.508124
512.1         4.08774    0.508326
512.2         4.08861    0.508908
512.3         4.08884    0.509042
512.4         4.08973    0.509144
512.5         4.09038    0.509571
512.6         4.09149     0.50974
512.7         4.09301    0.509235
512.8         4.09526     0.51166
512.9         4.09583    0.511572
513            4.0967    0.512217
513.1         4.09703    0.512259
513.2         4.09852     0.51288
513.3          4.0993    0.513124
513.4         4.10021    0.513552
513.5         4.10234    0.513268
513.6         4.10331    0.513383
513.7         4.10382    0.513829
513.8         4.10444    0.514222
513.9         4.10481    0.514537
514           4.10556    0.515236
514.1          4.1057    0.515102
514.2         4.10614     0.51531
514.3         4.10839    0.514951
514.4         4.10909    0.514281
514.5         4.11062    0.516309
514.6         4.11146    0.516785
514.7         4.11292    0.517062
514.8         4.11436    0.517686
514.9         4.11452    0.517913
515           4.11603    0.518031
515.1         4.11821    0.518267
515.2         4.11929    0.518449
515.3          4.1219    0.520292
515.4         4.12278    0.520508
515.5         4.12332    0.520213
515.6         4.12597    0.521168
515.7         4.12712    0.520945
515.8         4.12875    0.520672
515.9         4.12994    0.520937
516           4.13093    0.521806
516.1         4.13134    0.521966
516.2          4.1333    0.523331
516.3         4.13394    0.523674
516.4         4.13547    0.523406
516.5         4.13616     0.52437
516.6         4.13789    0.525937
516.7         4.13929     0.52627
516.8         4.14011    0.526582
516.9         4.14127     0.52674
517           4.14267    0.526945
517.1         4.14382    0.527993
517.2         4.14496    0.529264
517.3          4.1453    0.529579
517.4         4.14664    0.530905
517.5         4.14763    0.532051
517.6         4.14873    0.532662
517.7         4.14929     0.53215
517.8          4.1506    0.533078
517.9         4.15121    0.532966
518           4.15233    0.532528
518.1         4.15301    0.532691
518.2         4.15402    0.533589
518.3         4.15428    0.533797
518.4         4.15579    0.534755
518.5         4.15664    0.534872
518.6         4.15716    0.534405
518.7         4.15909    0.534866
518.8         4.15961    0.534373
518.9         4.16094    0.534882
519           4.16253    0.536132
519.1         4.16277    0.536312
519.2         4.16463    0.538596
519.3          4.1651    0.538637
519.4         4.16689    0.539584
519.5         4.16812    0.538689
519.6         4.16874    0.539211
519.7          4.1695    0.539312
519.8         4.16994    0.539502
519.9         4.17126    0.540125
520           4.17185    0.540692
520.1         4.17242    0.541007
520.2         4.17334     0.54116
520.3         4.17464     0.54237
520.4          4.1753    0.542435
520.5         4.17558    0.542553
520.6         4.17615    0.542712
520.7         4.17631    0.542558
520.8          4.1771    0.542753
520.9         4.17803    0.543075
521           4.17882    0.542828
521.1            4.18    0.542999
521.2         4.18175    0.543715
521.3         4.18281    0.542982
521.4         4.18418    0.544021
521.5           4.185    0.544731
521.6         4.18606    0.544802
521.7          4.1863    0.544941
521.8         4.18757    0.545637
521.9         4.18846    0.546146
522           4.18906    0.546532
522.1         4.18951    0.546924
522.2         4.18997    0.546731
522.3          4.1926     0.55022
522.4         4.19363    0.550293
522.5         4.19518    0.551342
522.6          4.1961    0.551438
522.7         4.19715    0.551814
522.8         4.19885    0.553217
522.9         4.19982    0.553602
523           4.20048    0.553561
523.1           4.201      0.5537
523.2         4.20222    0.554557
523.3          4.2029    0.555354
523.4         4.20414    0.556787
523.5         4.20505    0.557049
523.6         4.20628    0.557293
523.7          4.2073    0.557149
523.8         4.20762    0.557459
523.9         4.20902    0.556947
524           4.20977    0.557197
524.1         4.21004    0.557347
524.2         4.21133    0.557568
524.3         4.21185    0.557791
524.4         4.21267    0.558397
524.5         4.21336    0.558304
524.6         4.21382    0.558662
524.7         4.21529    0.559265
524.8         4.21676    0.559337
524.9         4.21739    0.559425
525           4.21859    0.560724
525.1         4.21917    0.560736
525.2         4.22031     0.56111
525.3         4.22097    0.561155
525.4         4.22212    0.561917
525.5         4.22297    0.562739
525.6         4.22354    0.562873
525.7         4.22479    0.564046
525.8         4.22514    0.563724
525.9         4.22585    0.564457
526           4.22724    0.565176
526.1         4.22785    0.565136
526.2         4.22845    0.565373
526.3          4.2301    0.566924
526.4         4.23122    0.566376
526.5         4.23162    0.566362
526.6         4.23232    0.566462
526.7         4.23277    0.566748
526.8         4.23295    0.567007
526.9         4.23329    0.566921
527           4.23428    0.566208
527.1         4.23529    0.567477
527.2         4.23595    0.567646
527.3         4.23724    0.568841
527.4         4.23762    0.568922
527.5         4.23892    0.569342
527.6          4.2395      0.5694
527.7         4.24063     0.56936
527.8         4.24154     0.57005
527.9         4.24216    0.570305
528           4.24328    0.570073
528.1         4.24367    0.569941
528.2          4.2448    0.569562
528.3         4.24608    0.569434
528.4         4.24649    0.569769
528.5         4.24749    0.570831
528.6         4.24837    0.571715
528.7         4.24872    0.572064
528.8          4.2495    0.572163
528.9         4.24984    0.572648
529           4.25057    0.572175
529.1         4.25075    0.572252
529.2         4.25257     0.57458
529.3         4.25286    0.574324
529.4         4.25376    0.574188
529.5         4.25441     0.57405
529.6         4.25441     0.57405
529.7         4.25508    0.574637
529.8         4.25556    0.574786
529.9         4.25632    0.575406
530            4.2573    0.576439
530.1         4.25747    0.576279
530.2         4.25945    0.578153
530.3         4.26074    0.579433
530.4         4.26163    0.580362
530.5         4.26225    0.580421
530.6         4.26297    0.580692
530.7         4.26333    0.580348
530.8         4.26444    0.580811
530.9         4.26528    0.581259
531           4.26585    0.581359
531.1         4.26669    0.582217
531.2         4.26715    0.582429
531.3         4.26772    0.582843
531.4           4.269    0.583646
531.5         4.26941    0.583677
531.6         4.27024    0.583531
531.7         4.27078    0.583698
531.8         4.27147    0.583513
531.9         4.27346    0.584199
532           4.27419    0.584254
532.1         4.27529    0.584068
532.2         4.27651    0.584655
532.3         4.27678     0.58461
532.4         4.27816    0.584619
532.5          4.2789    0.584435
532.6         4.28026    0.584944
532.7         4.28166    0.584927
532.8         4.28189    0.584892
532.9         4.28204    0.585101
533           4.28329    0.585832
533.1         4.28361    0.585526
533.2         4.28427    0.585598
533.3         4.28649    0.583868
533.4         4.28813    0.585032
533.5         4.28851    0.585193
533.6         4.28926    0.584514
533.7         4.29049    0.585597
533.8         4.29423    0.588362
533.9         4.29521     0.58914
534           4.29613    0.589757
534.1         4.29691    0.589985
534.2         4.29747    0.590431
534.3         4.29793    0.590519
534.4         4.29872    0.590623
534.5         4.29951    0.590887
534.6         4.30121     0.59246
534.7         4.30171    0.592564
534.8         4.30248    0.592809
534.9         4.30393     0.59382
535            4.3045    0.594074
535.1         4.30569    0.593654
535.2         4.30642    0.594002
535.3         4.30686    0.594525
535.4         4.30875    0.596381
535.5         4.30975    0.596683
535.6         4.31035    0.597337
535.7         4.31047    0.597224
535.8         4.31179    0.597508
535.9         4.31347    0.597874
536           4.31396    0.598429
536.1         4.31462    0.598828
536.2          4.3154    0.599404
536.3         4.31586    0.599187
536.4          4.3171     0.59969
536.5         4.31815    0.600064
536.6         4.31933    0.601192
536.7         4.31998    0.601241
536.8         4.32112    0.601406
536.9         4.32189    0.601405
537           4.32257    0.601829
537.1         4.32338    0.601318
537.2         4.32357    0.601152
537.3         4.32466     0.60131
537.4         4.32545    0.601587
537.5         4.32569    0.601786
537.6          4.3266    0.602225
537.7         4.32744     0.60244
537.8         4.32792     0.60259
537.9         4.32848    0.602812
538            4.3292    0.602295
538.1         4.32944    0.602438
538.2         4.33041    0.602644
538.3         4.33153    0.602659
538.4         4.33241     0.60308
538.5         4.33371     0.60391
538.6         4.33519    0.603435
538.7         4.33577    0.603261
538.8         4.33638    0.603069
538.9         4.33704    0.603213
539           4.33773    0.603603
539.1         4.33873    0.603087
539.2          4.3391    0.603434
539.3         4.33972    0.603879
539.4         4.34131    0.605693
539.5         4.34203    0.605648
539.6         4.34278    0.606487
539.7         4.34358    0.606267
539.8         4.34482    0.607165
539.9         4.34549    0.607583
540           4.34646    0.607533
540.1         4.34783    0.607889
540.2         4.34801    0.607887
540.3         4.34907     0.60834
540.4         4.34977    0.608171
540.5         4.35051    0.608465
540.6         4.35217    0.608775
540.7          4.3532    0.608205
540.8         4.35446    0.608473
540.9         4.35535    0.609062
541           4.35607    0.608401
541.1         4.35732     0.60875
541.2         4.35779    0.608861
541.3         4.35837     0.60932
541.4         4.35866    0.609386
541.5         4.35925    0.609183
541.6            4.36    0.609418
541.7         4.36052    0.609277
541.8         4.36136    0.608923
541.9         4.36223    0.608706
542           4.36302    0.608846
542.1         4.36388    0.609293
542.2         4.36413    0.609428
542.3         4.36523    0.609716
542.4         4.36541    0.609795
542.5         4.36683    0.610717
542.6         4.36749    0.610656
542.7         4.36884    0.611039
542.8         4.37042     0.61174
542.9         4.37067    0.611755
543           4.37133    0.611556
543.1         4.37196    0.611536
543.2         4.37363    0.611315
543.3          4.3746    0.611145
543.4         4.37531    0.611129
543.5         4.37701    0.611815
543.6         4.37879    0.612927
543.7         4.37965    0.613332
543.8         4.37965    0.613332
543.9         4.37974     0.61325
544           4.38089    0.613605
544.1         4.38136    0.613741
544.2         4.38192    0.614135
544.3         4.38258    0.613918
544.4          4.3829    0.614042
544.5         4.38344    0.614292
544.6         4.38458    0.614195
544.7         4.38562    0.614566
544.8         4.38642    0.614861
544.9         4.38673    0.614558
545           4.38783    0.613792
545.1         4.38945    0.615352
545.2         4.39037    0.615119
545.3         4.39106    0.615536
545.4         4.39154    0.615361
545.5         4.39355    0.616742
545.6         4.39413    0.616757
545.7         4.39513    0.617703
545.8         4.39567    0.618164
545.9          4.3961    0.618388
546           4.39802    0.619529
546.1         4.39904    0.620412
546.2         4.39959    0.620113
546.3         4.40015    0.620036
546.4         4.40073    0.620477
546.5          4.4009    0.620716
546.6         4.40189    0.621116
546.7          4.4039    0.621528
546.8         4.40444     0.62122
546.9         4.40478    0.621299
547            4.4062    0.622757
547.1         4.40686    0.622975
547.2         4.40723    0.623083
547.3         4.40841    0.624468
547.4         4.40906    0.624933
547.5         4.41075    0.626484
547.6         4.41257    0.626523
547.7         4.41276    0.626783
547.8         4.41503    0.627228
547.9         4.41559    0.627389
548           4.41611    0.627377
548.1         4.41754    0.627338
548.2         4.41819    0.627374
548.3         4.41897     0.62774
548.4         4.41992     0.62792
548.5         4.42073    0.628292
548.6          4.4219    0.628475
548.7         4.42271    0.628614
548.8          4.4241    0.629337
548.9         4.42504    0.630149
549            4.4259    0.630642
549.1         4.42819    0.630263
549.2         4.42852    0.629957
549.3         4.42961    0.630124
549.4         4.43083    0.631573
549.5         4.43199    0.631162
549.6         4.43236    0.631511
549.7         4.43313    0.631043
549.8         4.43434    0.631845
549.9         4.43548    0.632148
550           4.43726     0.63301
550.1         4.43805    0.632924
550.2         4.43862    0.633253
550.3         4.44002    0.633614
550.4         4.44037    0.633281
550.5         4.44142    0.632956
550.6         4.44175    0.632655
550.7         4.44263    0.632914
550.8         4.44439    0.634092
550.9         4.44556    0.634495
551           4.44798    0.634946
551.1         4.44866    0.635111
551.2         4.44984    0.635153
551.3         4.45118     0.63491
551.4         4.45283    0.636238
551.5         4.45391     0.63602
551.6         4.45508    0.635163
551.7         4.45551    0.634965
551.8         4.45658    0.634953
551.9         4.45779    0.635304
552           4.45917    0.635168
552.1         4.45953    0.635676
552.2         4.46137    0.635226
552.3         4.46196    0.635361
552.4         4.46233    0.635017
552.5          4.4637    0.635623
552.6         4.46422    0.635752
552.7         4.46511    0.635552
552.8         4.46701    0.634611
552.9         4.46734    0.634487
553           4.46763    0.634636
553.1         4.46802    0.634888
553.2          4.4686    0.634733
553.3          4.4693    0.634928
553.4         4.47194    0.633363
553.5         4.47273    0.633435
553.6         4.47301     0.63358
553.7         4.47344    0.633873
553.8         4.47384     0.63422
553.9         4.47529    0.635375
554           4.47678    0.636731
554.1         4.47822    0.636999
554.2         4.47855    0.637069
554.3          4.4793    0.637614
554.4         4.47989    0.637271
554.5         4.48059    0.637464
554.6          4.4816     0.63678
554.7         4.48314    0.637409
554.8         4.48389    0.637549
554.9         4.48531    0.639112
555           4.48637    0.639574
555.1         4.48697     0.63998
555.2         4.48829    0.639848
555.3         4.48939     0.64005
555.4         4.49014      0.6404
555.5         4.49292    0.640724
555.6         4.49402    0.641068
555.7         4.49564     0.64203
555.8         4.49693    0.642438
555.9         4.49755    0.642654
556           4.49857     0.64268
556.1         4.49938    0.642481
556.2         4.49972    0.642957
556.3         4.50068    0.642861
556.4         4.50157    0.642834
556.5          4.5032    0.643303
556.6         4.50363    0.643304
556.7          4.5051    0.643563
556.8         4.50586    0.644051
556.9          4.5069    0.643312
557           4.50718    0.643464
557.1         4.50768    0.643763
557.2         4.50839     0.64377
557.3         4.50875    0.643924
557.4         4.51124    0.645271
557.5         4.51274    0.645628
557.6         4.51369    0.645918
557.7         4.51486    0.646732
557.8          4.5152    0.646412
557.9         4.51573    0.646657
558            4.5162    0.646766
558.1          4.5168    0.646499
558.2         4.51717    0.646669
558.3         4.51958    0.649448
558.4         4.52033    0.649262
558.5         4.52055    0.649317
558.6         4.52102    0.649294
558.7         4.52217    0.649675
558.8         4.52376    0.649567
558.9         4.52488    0.649888
559           4.52519    0.649806
559.1         4.52631    0.649968
559.2         4.52696    0.650195
559.3         4.52809    0.649841
559.4          4.5304    0.650162
559.5         4.53142    0.650282
559.6         4.53205    0.650475
559.7         4.53289    0.650209
559.8         4.53372    0.650448
559.9          4.5342    0.650571
560           4.53418    0.650589
560.1          4.5346    0.650621
560.2         4.53515    0.651164
560.3         4.53565     0.65169
560.4         4.53652       0.652
560.5         4.53796    0.652446
560.6           4.539    0.652027
560.7         4.53988    0.651945
560.8         4.54115    0.651753
560.9         4.54199    0.651948
561           4.54239    0.652154
561.1         4.54475    0.650942
561.2         4.54784    0.650905
561.3         4.54947     0.65088
561.4         4.55104    0.651938
561.5         4.55213    0.652057
561.6         4.55246    0.651957
561.7         4.55377    0.651313
561.8         4.55411     0.65178
561.9         4.55575    0.652474
562           4.55672    0.652949
562.1         4.55684    0.652836
562.2         4.55731    0.653281
562.3         4.55886    0.654274
562.4         4.55954    0.654407
562.5         4.56063    0.654166
562.6         4.56178    0.654841
562.7         4.56253    0.655252
562.8         4.56408    0.655307
562.9         4.56446    0.655217
563           4.56494    0.655523
563.1         4.56581    0.655418
563.2         4.56715    0.656728
563.3         4.56801    0.657187
563.4         4.56857    0.657354
563.5         4.56913    0.657814
563.6         4.57043    0.657786
563.7         4.57152    0.659281
563.8         4.57171    0.659382
563.9         4.57381    0.659735
564           4.57441     0.65987
564.1          4.5756    0.660499
564.2         4.57821     0.66032
564.3         4.57984    0.660482
564.4         4.58022    0.660541
564.5         4.58116    0.661225
564.6         4.58212    0.661658
564.7         4.58332    0.662075
564.8         4.58387    0.661869
564.9         4.58428    0.662001
565           4.58551    0.662472
565.1         4.58618    0.661839
565.2          4.5867    0.661932
565.3         4.58733    0.661965
565.4         4.58998    0.664403
565.5         4.59035    0.664307
565.6         4.59217    0.665629
565.7          4.5928    0.666013
565.8          4.5938     0.66536
565.9         4.59502    0.665694
566           4.59634    0.665724
566.1         4.59861    0.666583
566.2          4.5993    0.667095
566.3         4.59973    0.667394
566.4         4.60079    0.668537
566.5         4.60105     0.66869
566.6         4.60219    0.669821
566.7          4.6027    0.670244
566.8         4.60419    0.670447
566.9         4.60489    0.670502
567           4.60597     0.67001
567.1         4.60642    0.670246
567.2         4.60699    0.670397
567.3         4.60744    0.670723
567.4         4.60759    0.670783
567.5         4.60823    0.671361
567.6          4.6091    0.671981
567.7         4.60996    0.672675
567.8         4.61095    0.672156
567.9         4.61178    0.672396
568           4.61258     0.67297
568.1         4.61448    0.673283
568.2         4.61521    0.673285
568.3         4.61625    0.673755
568.4         4.61731    0.674027
568.5         4.61794    0.674895
568.6         4.61984    0.675955
568.7         4.62144    0.677189
568.8          4.6228    0.677622
568.9         4.62308     0.67736
569           4.62463    0.678539
569.1         4.62595    0.678702
569.2         4.62701    0.678779
569.3         4.62791    0.679528
569.4         4.62873    0.679113
569.5          4.6291    0.679432
569.6          4.6304    0.680702
569.7         4.63095     0.68091
569.8         4.63218    0.680923
569.9         4.63323    0.681406
570           4.63407    0.682112
570.1         4.63501    0.682043
570.2         4.63572    0.682346
570.3         4.63628    0.682015
570.4         4.63706    0.681471
570.5         4.63952    0.681905
570.6         4.64031    0.682496
570.7         4.64083    0.683094
570.8         4.64164     0.68353
570.9         4.64259    0.683488
571           4.64431    0.683443
571.1          4.6454    0.683482
571.2         4.64837    0.684384
571.3          4.6494    0.684221
571.4         4.65122    0.683684
571.5         4.65229    0.683342
571.6         4.65247    0.683171
571.7         4.65313    0.683349
571.8         4.65368    0.683083
571.9         4.65491    0.682906
572           4.65745    0.683561
572.1         4.65879    0.683469
572.2         4.65945    0.683386
572.3          4.6612    0.683625
572.4         4.66199    0.684044
572.5         4.66214    0.684125
572.6         4.66293    0.684313
572.7         4.66357    0.684263
572.8         4.66511    0.684098
572.9         4.66562    0.684235
573           4.66581    0.684385
573.1          4.6669    0.685421
573.2          4.6669    0.685421
573.3         4.66786    0.684873
573.4         4.66957    0.685004
573.5         4.67081    0.684238
573.6         4.67187     0.68364
573.7         4.67321    0.684631
573.8         4.67337    0.684487
573.9         4.67395    0.683945
574           4.67488    0.684734
574.1         4.67556    0.684381
574.2         4.67589    0.684711
574.3          4.6764    0.684857
574.4         4.67709    0.685282
574.5         4.67793    0.685245
574.6         4.67869    0.685627
574.7          4.6801    0.685698
574.8         4.68154    0.685668
574.9         4.68197     0.68592
575           4.68308    0.686808
575.1         4.68378    0.686535
575.2          4.6843    0.686397
575.3         4.68598    0.686753
575.4         4.68796    0.688177
575.5          4.6893    0.688191
575.6          4.6898    0.688551
575.7         4.69142    0.689397
575.8         4.69208    0.689411
575.9         4.69338    0.690137
576           4.69528    0.689704
576.1         4.69655     0.69044
576.2         4.69807    0.691078
576.3         4.69903    0.690967
576.4         4.69942    0.690822
576.5         4.69996    0.690716
576.6          4.7008    0.690811
576.7         4.70165    0.690993
576.8         4.70301    0.691122
576.9         4.70407     0.69199
577           4.70444    0.691634
577.1         4.70506    0.691796
577.2         4.70574    0.692227
577.3         4.70599    0.692359
577.4          4.7061    0.692258
577.5         4.70689    0.692281
577.6         4.70833    0.691698
577.7          4.7091    0.691485
577.8         4.70991    0.691688
577.9         4.71177    0.693486
578           4.71242    0.694248
578.1         4.71317    0.693744
578.2          4.7139    0.693831
578.3         4.71604    0.695039
578.4         4.71691    0.695501
578.5         4.71742    0.695996
578.6         4.71826    0.696227
578.7         4.71888    0.695912
578.8         4.71984    0.695732
578.9         4.72071    0.695778
579           4.72163    0.696692
579.1         4.72329    0.698496
579.2         4.72403    0.698596
579.3         4.72452    0.698527
579.4         4.72491    0.698537
579.5         4.72615    0.698881
579.6         4.72712    0.700016
579.7         4.72812    0.699859
579.8         4.72957    0.700357
579.9         4.73139    0.701091
580             4.732    0.700774
580.1         4.73277    0.701328
580.2         4.73309      0.7014
580.3         4.73354    0.701589
580.4          4.7348    0.702301
580.5         4.73507    0.702269
580.6         4.73665    0.702807
580.7          4.7371    0.702941
580.8         4.73791    0.703129
580.9         4.73856    0.703072
581           4.73903    0.702996
581.1         4.73952    0.703243
581.2         4.74005    0.703481
581.3         4.74136     0.70411
581.4          4.7429    0.705034
581.5          4.7441    0.704972
581.6         4.74737    0.705026
581.7         4.74812    0.704626
581.8         4.74867    0.705186
581.9         4.74987    0.705335
582           4.75402     0.70682
582.1           4.756    0.707023
582.2         4.75665    0.706867
582.3         4.75761    0.707672
582.4         4.75858    0.708125
582.5         4.75873    0.708208
582.6         4.76185    0.705382
582.7         4.76342    0.707126
582.8         4.76413     0.70753
582.9         4.76519    0.707348
583             4.766    0.707319
583.1         4.76654    0.707332
583.2         4.76754    0.707084
583.3         4.76885    0.706373
583.4         4.77018    0.705753
583.5         4.77144     0.70593
583.6         4.77274    0.706565
583.7         4.77416    0.706152
583.8         4.77593    0.706716
583.9         4.77696    0.707288
584            4.7786    0.707837
584.1         4.77902    0.707702
584.2         4.77985     0.70856
584.3          4.7806      0.7086
584.4          4.7814    0.708079
584.5         4.78196    0.707534
584.6         4.78319    0.708481
584.7         4.78495    0.709736
584.8         4.78661    0.710473
584.9         4.78678    0.710304
585           4.78748    0.710634
585.1         4.79014    0.709766
585.2         4.79134    0.709574
585.3         4.79346    0.708274
585.4         4.79444     0.70851
585.5         4.79598    0.708831
585.6          4.7985    0.709478
585.7          4.8003     0.71054
585.8         4.80273    0.710646
585.9         4.80377    0.711165
586           4.80462    0.710664
586.1         4.80666    0.711233
586.2         4.80731     0.71105
586.3          4.8099    0.711693
586.4         4.81217     0.71141
586.5         4.81407    0.709836
586.6         4.81457    0.710353
586.7          4.8166    0.712212
586.8          4.8187    0.711879
586.9         4.81979    0.711334
587           4.82044    0.711286
587.1         4.82096    0.711745
587.2         4.82111    0.711599
587.3         4.82181    0.712199
587.4         4.82266    0.712557
587.5         4.82384    0.712702
587.6         4.82478    0.712344
587.7         4.82478    0.712344
587.8         4.82583     0.71298
587.9         4.82644    0.712576
588           4.82767    0.713194
588.1         4.82804    0.713331
588.2         4.82909    0.713664
588.3          4.8305    0.712534
588.4         4.83203     0.71404
588.5         4.83338    0.714314
588.6         4.83552    0.716024
588.7         4.83659    0.715483
588.8         4.83905    0.716311
588.9          4.8401    0.715694
589           4.84063    0.715616
589.1         4.84174     0.71638
589.2         4.84275    0.716605
589.3         4.84334    0.716375
589.4           4.844    0.716473
589.5         4.84523    0.717231
589.6         4.84647    0.717541
589.7         4.84684    0.717893
589.8           4.848    0.717583
589.9         4.84845    0.717826
590           4.84904    0.717946
590.1         4.84945    0.717827
590.2         4.85098    0.718564
590.3         4.85153    0.718573
590.4         4.85225    0.717881
590.5         4.85288    0.718236
590.6         4.85355    0.718034
590.7         4.85473    0.717991
590.8         4.85554    0.718374
590.9         4.85787    0.716671
591            4.8586    0.717063
591.1          4.8624    0.718434
591.2         4.86315    0.718542
591.3         4.86334    0.718648
591.4         4.86451    0.718326
591.5         4.86525    0.718295
591.6         4.86647    0.718432
591.7         4.86877    0.719679
591.8         4.87069    0.718955
591.9         4.87142     0.71937
592           4.87292    0.720412
592.1         4.87343    0.720347
592.2          4.8749    0.720288
592.3         4.87598    0.719928
592.4         4.87774    0.720922
592.5          4.8796    0.722481
592.6         4.88131    0.723045
592.7         4.88309    0.724052
592.8         4.88378     0.72391
592.9         4.88438    0.724108
593           4.88489    0.724656
593.1         4.88504    0.724509
593.2         4.88654    0.726027
593.3         4.88823    0.726843
593.4         4.88891    0.726192
593.5         4.89013    0.727217
593.6         4.89086    0.727361
593.7         4.89216    0.726922
593.8         4.89322    0.727236
593.9         4.89391    0.727543
594           4.89504    0.727862
594.1         4.89639    0.727489
594.2          4.8992    0.725449
594.3         4.90065    0.725275
594.4         4.90231    0.725174
594.5         4.90389    0.724226
594.6         4.90472    0.723755
594.7          4.9073    0.722661
594.8         4.90816    0.722736
594.9         4.90992    0.722087
595           4.91113    0.721644
595.1         4.91197    0.721974
595.2         4.91303    0.722782
595.3          4.9134    0.722821
595.4         4.91391    0.722595
595.5          4.9145    0.722588
595.6         4.91652    0.722433
595.7         4.91702    0.722979
595.8         4.91848    0.724062
595.9         4.91967    0.724193
596           4.92118    0.723934
596.1         4.92257    0.724121
596.2         4.92351    0.724502
596.3         4.92494    0.724128
596.4         4.92561    0.723713
596.5          4.9274    0.723045
596.6         4.92864    0.722658
596.7         4.93059    0.722454
596.8          4.9323    0.722682
596.9         4.93305    0.722282
597           4.93435    0.722055
597.1         4.93519    0.721532
597.2         4.93618    0.721761
597.3         4.93712    0.721286
597.4         4.93918    0.720852
597.5         4.93986    0.720735
597.6         4.94079    0.721503
597.7         4.94159    0.720774
597.8          4.9426     0.72081
597.9         4.94317    0.721247
598           4.94455    0.719991
598.1         4.94609    0.720288
598.2         4.94701    0.720162
598.3         4.94883    0.720809
598.4         4.94997    0.719995
598.5         4.95147      0.7199
598.6         4.95204    0.719901
598.7         4.95278    0.719838
598.8         4.95505    0.717777
598.9         4.95617    0.718733
599           4.95824    0.718733
599.1         4.95865    0.718577
599.2         4.95932    0.718848
599.3         4.96029    0.718393
599.4         4.96115    0.718962
599.5          4.9645    0.719204
599.6         4.96702    0.718898
599.7         4.96998    0.718322
599.8         4.97038    0.718344
599.9         4.97108    0.718747
600           4.97158    0.718928
600.1         4.97351    0.719508
600.2         4.97451    0.719654
600.3         4.97497    0.719433
600.4         4.97587    0.719465
600.5         4.97685    0.719481
600.6         4.97792    0.719148
600.7         4.97912    0.718917
600.8         4.97956    0.719232
600.9         4.98013    0.719732
601           4.98117    0.719111
601.1          4.9832    0.717947
601.2         4.98479    0.717535
601.3          4.9855    0.716917
601.4         4.98657    0.716535
601.5         4.98749    0.716741
601.6          4.9897    0.717074
601.7         4.99147    0.717741
601.8         4.99332    0.717744
601.9         4.99531    0.718907
602           4.99703    0.719164
602.1         5.00068    0.720537
602.2         5.00108    0.720771
602.3         5.00202    0.720859
602.4         5.00223     0.72091
602.5         5.00278    0.720639
602.6           5.004    0.720783
602.7         5.00517    0.719846
602.8          5.0062    0.719609
602.9         5.00691    0.720395
603           5.00745    0.720431
603.1         5.00838    0.720126
603.2         5.00937     0.71991
603.3         5.01098    0.720624
603.4         5.01405    0.721231
603.5         5.01459    0.721225
603.6         5.01818    0.721358
603.7         5.02055     0.72065
603.8         5.02185    0.720102
603.9         5.02391    0.719239
604           5.02571    0.720784
604.1         5.02753    0.720699
604.2         5.02844    0.720311
604.3         5.02882    0.720273
604.4          5.0298    0.720473
604.5         5.03063    0.720293
604.6         5.03217    0.719678
604.7          5.0331    0.719699
604.8         5.03344    0.720022
604.9         5.03486    0.719821
605           5.03567    0.719897
605.1          5.0362    0.719918
605.2         5.03805    0.721312
605.3         5.03945    0.720601
605.4         5.03998    0.721038
605.5         5.04115    0.720342
605.6          5.0424    0.720307
605.7         5.04425    0.719643
605.8         5.04514     0.72007
605.9         5.05083    0.722858
606           5.05111      0.7226
606.1         5.05308    0.722935
606.2         5.05379    0.723059
606.3         5.05475    0.723618
606.4         5.05662    0.723696
606.5         5.05714    0.723239
606.6         5.05855    0.723916
606.7         5.05995    0.724306
606.8         5.06051    0.723991
606.9         5.06266     0.72356
607           5.06307    0.723403
607.1         5.06375    0.723703
607.2         5.06411    0.723918
607.3         5.06573    0.724349
607.4         5.06699    0.724324
607.5         5.06954    0.723163
607.6         5.07093     0.72454
607.7         5.07192    0.725243
607.8         5.07295    0.725817
607.9         5.07388    0.725791
608           5.07424    0.725957
608.1         5.07525    0.725888
608.2         5.07716    0.725356
608.3         5.07869    0.725325
608.4         5.07905    0.725282
608.5         5.08028    0.725478
608.6         5.08061    0.725375
608.7          5.0814    0.725773
608.8         5.08484    0.725404
608.9         5.08535    0.725189
609           5.08649    0.725585
609.1         5.08719    0.725258
609.2         5.08879    0.724901
609.3         5.09086    0.725068
609.4         5.09228     0.72578
609.5         5.09395    0.727075
609.6         5.09545    0.727761
609.7         5.09584    0.727378
609.8         5.09663    0.728189
609.9         5.09701    0.728458
610           5.10019    0.729709
610.1         5.10187    0.730536
610.2         5.10238    0.730321
610.3         5.10458    0.731954
610.4         5.10501     0.73226
610.5         5.10713     0.73393
610.6         5.10889    0.734213
610.7         5.11033    0.734692
610.8         5.11089    0.735185
610.9         5.11346    0.736933
611           5.11586    0.736337
611.1         5.11604    0.736565
611.2         5.11673    0.735904
611.3         5.11742    0.735724
611.4         5.11885    0.736437
611.5          5.1197    0.736997
611.6          5.1228    0.738833
611.7         5.12408    0.738598
611.8         5.12508     0.73875
611.9         5.12687    0.739632
612            5.1285    0.739602
612.1         5.12948    0.740229
612.2         5.13077    0.740431
612.3         5.13373    0.740109
612.4         5.13537    0.741062
612.5         5.13855    0.742195
612.6         5.14077    0.743709
612.7         5.14151    0.744275
612.8         5.14322     0.74429
612.9          5.1439     0.74419
613           5.14572    0.745715
613.1         5.14771    0.746751
613.2         5.14882     0.74632
613.3         5.15044    0.745855
613.4         5.15129    0.745863
613.5         5.15297    0.746479
613.6         5.15429    0.745741
613.7         5.15489    0.745442
613.8         5.15669    0.745299
613.9         5.15801    0.746128
614           5.16116     0.74637
614.1         5.16235    0.745753
614.2         5.16419    0.746345
614.3         5.16568    0.747315
614.4         5.16715    0.748075
614.5         5.16819    0.748059
614.6         5.16935    0.747888
614.7         5.17181    0.747954
614.8         5.17291    0.748474
614.9         5.17421    0.748308
615           5.17566    0.748644
615.1         5.17631    0.748696
615.2         5.17676    0.748309
615.3         5.17716    0.748717
615.4         5.17852    0.749063
615.5         5.17867      0.7489
615.6          5.1797    0.748745
615.7         5.18129    0.748973
615.8         5.18214    0.748608
615.9         5.18273    0.748673
616           5.18359    0.747952
616.1         5.18478    0.748325
616.2         5.18606    0.748449
616.3         5.18714    0.748285
616.4         5.19043    0.748735
616.5         5.19149    0.749502
616.6         5.19149    0.749502
616.7         5.19461    0.750843
616.8         5.19611    0.751507
616.9         5.19732    0.751747
617           5.19789    0.751951
617.1         5.19845     0.75199
617.2         5.19956    0.751683
617.3         5.20035    0.751576
617.4         5.20267    0.752255
617.5         5.20469    0.752716
617.6         5.20579    0.752303
617.7          5.2093    0.755368
617.8         5.21036    0.756212
617.9         5.21217    0.758105
618            5.2143    0.758999
618.1         5.21488    0.759156
618.2         5.21631    0.759989
618.3         5.21701    0.760063
618.4         5.21759    0.760195
618.5         5.21805    0.760389
618.6         5.21966    0.760229
618.7         5.22083    0.760402
618.8         5.22125     0.76007
618.9         5.22216    0.760121
619           5.22276    0.760798
619.1         5.22397    0.761487
619.2         5.22468    0.761444
619.3         5.22657    0.762434
619.4         5.22755    0.762895
619.5         5.22924      0.7637
619.6         5.23148     0.76463
619.7         5.23313    0.763986
619.8         5.23452    0.764592
619.9         5.23524    0.764531
620           5.23617    0.764987
620.1         5.23783    0.766198
620.2         5.23896    0.766981
620.3         5.23896    0.766981
620.4         5.23991    0.766606
620.5         5.24139    0.766577
620.6         5.24278    0.767216
620.7         5.24442    0.767419
620.8         5.24569    0.766218
620.9         5.24665    0.766015
621           5.24983    0.767094
621.1         5.25097    0.767826
621.2         5.25293    0.766522
621.3         5.25379    0.766086
621.4          5.2549    0.765846
621.5         5.25629    0.766267
621.6         5.25776    0.766749
621.7         5.25916    0.766592
621.8          5.2596    0.766703
621.9         5.26042    0.767243
622           5.26205    0.767631
622.1         5.26321    0.766955
622.2         5.26376    0.767201
622.3         5.26513    0.767253
622.4         5.26554    0.766842
622.5         5.26757    0.766373
622.6         5.26915    0.765769
622.7         5.26971    0.765692
622.8         5.27076     0.76553
622.9         5.27121    0.766114
623           5.27274    0.767151
623.1         5.27449    0.767388
623.2         5.27511    0.767657
623.3         5.27582    0.767285
623.4         5.27739    0.768548
623.5         5.27793    0.768905
623.6         5.27855    0.769284
623.7         5.27943    0.769258
623.8         5.28081    0.768651
623.9         5.28244    0.769128
624           5.28338    0.768967
624.1         5.28355    0.768831
624.2         5.28408    0.769236
624.3         5.28447    0.769205
624.4         5.28597    0.768942
624.5         5.28819    0.769692
624.6         5.28935    0.770003
624.7         5.29032    0.770981
624.8         5.29144    0.770907
624.9         5.29237    0.771033
625           5.29335     0.77145
625.1         5.29578    0.770083
625.2         5.29666    0.770567
625.3         5.29745    0.770446
625.4          5.2988    0.770698
625.5         5.29954    0.770697
625.6         5.30143     0.77002
625.7         5.30294     0.76934
625.8         5.30416    0.769481
625.9         5.30469    0.769581
626           5.30642     0.76984
626.1         5.30792    0.769876
626.2         5.30908    0.770326
626.3          5.3092    0.770183
626.4         5.31003    0.770518
626.5         5.31146    0.769629
626.6          5.3121    0.769298
626.7         5.31246    0.769202
626.8          5.3134    0.769428
626.9         5.31496    0.768917
627           5.31604    0.768554
627.1         5.31716    0.768372
627.2            5.32    0.767766
627.3         5.32154    0.768315
627.4         5.32212    0.768189
627.5         5.32267     0.76771
627.6         5.32421    0.767578
627.7           5.326    0.767896
627.8         5.32689    0.768051
627.9         5.32807    0.767431
628           5.33046    0.767509
628.1         5.33129    0.767786
628.2         5.33173    0.767684
628.3         5.33367    0.768643
628.4         5.33517    0.769423
628.5         5.33733    0.767616
628.6         5.33816    0.768574
628.7         5.33898    0.767602
628.8         5.34066    0.768447
628.9         5.34155    0.767571
629           5.34264    0.768158
629.1         5.34388    0.768733
629.2         5.34388    0.768733
629.3         5.34511    0.768342
629.4         5.34662    0.768002
629.5         5.34723    0.768501
629.6         5.34817     0.76842
629.7            5.35    0.769355
629.8         5.35092     0.77007
629.9         5.35182    0.770874
630           5.35277    0.770489
630.1         5.35506    0.770613
630.2         5.35668     0.77176
630.3         5.35707     0.77215
630.4         5.35759    0.771731
630.5         5.35975    0.771253
630.6         5.36248    0.771797
630.7         5.36324    0.771338
630.8         5.36569    0.772957
630.9          5.3666    0.773306
631           5.36779     0.77424
631.1         5.36876    0.774455
631.2         5.36953       0.775
631.3         5.37053    0.776038
631.4         5.37174    0.776524
631.5         5.37293    0.777034
631.6         5.37518    0.775964
631.7         5.37631    0.776498
631.8         5.37797    0.776224
631.9          5.3802    0.778136
632           5.38057    0.777793
632.1         5.38192    0.776969
632.2         5.38212     0.77682
632.3         5.38292    0.777326
632.4         5.38578    0.777645
632.5         5.38732    0.777615
632.6         5.38872    0.776868
632.7         5.39016    0.777113
632.8          5.3915    0.777343
632.9         5.39282    0.778335
633           5.39406    0.778872
633.1         5.39483      0.7789
633.2         5.39658    0.778682
633.3         5.39823    0.777645
633.4         5.40007    0.776969
633.5         5.40073    0.777406
633.6         5.40178    0.776607
633.7         5.40491    0.777973
633.8         5.40829    0.776898
633.9         5.41114    0.776983
634           5.41213    0.777076
634.1         5.41283    0.777233
634.2         5.41457    0.778286
634.3         5.41533    0.778723
634.4         5.41596    0.778374
634.5         5.41735    0.779403
634.6         5.41824    0.779913
634.7         5.41922    0.779431
634.8          5.4207    0.779697
634.9         5.42207    0.780282
635           5.42326    0.780423
635.1         5.42462    0.780704
635.2         5.42674    0.779467
635.3         5.42752    0.780435
635.4         5.43047    0.778926
635.5         5.43164    0.778482
635.6         5.43304    0.778695
635.7         5.43535    0.777262
635.8         5.43581    0.777125
635.9         5.43766    0.777404
636           5.43797    0.777739
636.1         5.43853    0.778037
636.2         5.43965    0.778196
636.3         5.44072    0.777911
636.4         5.44314    0.778748
636.5         5.44418    0.779733
636.6          5.4468    0.780629
636.7         5.44805    0.780844
636.8         5.44911    0.780495
636.9         5.44993    0.780177
637           5.45091    0.780422
637.1         5.45148    0.780928
637.2         5.45237    0.781658
637.3         5.45317     0.78133
637.4         5.45457     0.78196
637.5         5.45523    0.782067
637.6          5.4565    0.782906
637.7         5.45773    0.782926
637.8         5.45882    0.782513
637.9          5.4611    0.784236
638           5.46204    0.784435
638.1         5.46531    0.785475
638.2         5.46621     0.78613
638.3         5.46778    0.787406
638.4         5.46932    0.787207
638.5         5.47081    0.787749
638.6         5.47209    0.788066
638.7          5.4748    0.787986
638.8          5.4755    0.787847
638.9         5.47668    0.787261
639           5.47861    0.788074
639.1         5.48023     0.78914
639.2         5.48124    0.788785
639.3         5.48212    0.788898
639.4         5.48358    0.787691
639.5         5.48522    0.788427
639.6         5.48703    0.788188
639.7          5.4875    0.788546
639.8         5.48811    0.788478
639.9         5.48918    0.787743
640           5.49029    0.787974
640.1         5.49227    0.787653
640.2         5.49433    0.786772
640.3         5.49449    0.786887
640.4         5.49642    0.786431
640.5         5.49888    0.785678
640.6         5.50049    0.786413
640.7         5.50091    0.786618
640.8          5.5026    0.787741
640.9         5.50311    0.787227
641           5.50462    0.788241
641.1         5.50642    0.788739
641.2         5.51145    0.788704
641.3         5.51287    0.789436
641.4         5.51549    0.788783
641.5         5.51644    0.788158
641.6           5.518    0.787032
641.7         5.51978    0.787642
641.8         5.52125    0.787106
641.9         5.52273    0.787988
642           5.52372     0.78832
642.1         5.52496    0.789266
642.2         5.52549    0.789465
642.3         5.52657    0.789249
642.4         5.52745     0.78921
642.5          5.5286    0.790196
642.6         5.52899    0.790557
642.7         5.53024    0.791592
642.8         5.53147    0.792129
642.9         5.53271    0.792943
643           5.53372    0.792807
643.1         5.53432    0.792528
643.2          5.5359    0.792033
643.3          5.5381    0.792277
643.4         5.53923    0.791286
643.5         5.54052     0.79054
643.6         5.54229    0.789968
643.7         5.54444    0.790392
643.8         5.54591    0.790166
643.9         5.54662    0.790455
644           5.54806    0.789963
644.1         5.54954    0.790297
644.2         5.55139     0.78844
644.3         5.55222    0.787893
644.4         5.55385    0.789055
644.5         5.55484    0.788829
644.6         5.55665    0.789022
644.7         5.55762     0.78895
644.8         5.55883    0.789532
644.9         5.55987    0.788996
645           5.56058    0.789031
645.1         5.56319    0.790294
645.2         5.56336    0.790413
645.3         5.56451    0.790812
645.4         5.56577    0.791411
645.5         5.56976    0.793089
645.6         5.57166    0.793925
645.7         5.57239    0.793979
645.8         5.57343    0.794853
645.9         5.57414    0.795007
646           5.57626     0.79515
646.1         5.57756    0.795958
646.2         5.57803    0.795763
646.3         5.57866    0.795535
646.4         5.57994    0.796003
646.5         5.58122     0.79644
646.6         5.58223    0.796162
646.7         5.58289     0.79596
646.8          5.5844    0.796803
646.9         5.58559    0.796669
647           5.58674    0.797606
647.1         5.58905    0.798113
647.2         5.58989    0.798344
647.3         5.59029     0.79828
647.4         5.59066    0.798632
647.5          5.5922    0.799586
647.6          5.5931     0.79929
647.7         5.59402    0.799438
647.8          5.5956    0.799549
647.9           5.596    0.799263
648           5.59636    0.799601
648.1         5.59784    0.800592
648.2         5.59801     0.80047
648.3         5.59963    0.801329
648.4          5.6007    0.801178
648.5          5.6024    0.800855
648.6         5.60352    0.801354
648.7         5.60515    0.800636
648.8         5.60749    0.802016
648.9         5.60913    0.803846
649           5.60943    0.803592
649.1         5.60999    0.803783
649.2         5.61174     0.80357
649.3         5.61254    0.803629
649.4         5.61292    0.803717
649.5         5.61671    0.804907
649.6         5.61742    0.805394
649.7         5.61832    0.805682
649.8         5.61856    0.805979
649.9         5.61992    0.805877
650           5.62162    0.807512
650.1         5.62253    0.808142
650.2         5.62294    0.807861
650.3         5.62379    0.807978
650.4         5.62429      0.8078
650.5          5.6247    0.807972
650.6         5.62514    0.808401
650.7         5.62686     0.80778
650.8         5.62716    0.807755
650.9         5.62792    0.808222
651           5.62863    0.808466
651.1         5.63003     0.80946
651.2         5.63265    0.809097
651.3         5.63377    0.809121
651.4         5.63481    0.808875
651.5           5.635       0.809
651.6         5.63557    0.809485
651.7          5.6369    0.809668
651.8          5.6378    0.810349
651.9         5.63819     0.81047
652           5.63945    0.810356
652.1         5.64092    0.810868
652.2         5.64157    0.810531
652.3         5.64256    0.810716
652.4         5.64426    0.812169
652.5         5.64564    0.811887
652.6         5.64722    0.812414
652.7         5.64768    0.812295
652.8         5.64816      0.8129
652.9         5.65005    0.812523
653           5.65126    0.813253
653.1         5.65225    0.812714
653.2         5.65399    0.813317
653.3         5.65596    0.813195
653.4         5.65629    0.813156
653.5         5.65768    0.813587
653.6         5.65934    0.813365
653.7         5.66048    0.812851
653.8         5.66117    0.812926
653.9         5.66366    0.812604
654           5.66442     0.81213
654.1         5.66572    0.812754
654.2         5.66695    0.813003
654.3          5.6675    0.813128
654.4         5.66839    0.813071
654.5         5.66899     0.81333
654.6          5.6696    0.813975
654.7         5.67089    0.813105
654.8         5.67158    0.813449
654.9         5.67265     0.81331
655           5.67334    0.813512
655.1         5.67379    0.813172
655.2         5.67556     0.81364
655.3         5.67699    0.814025
655.4         5.67816    0.814464
655.5         5.67859    0.813938
655.6         5.68048    0.812433
655.7         5.68242    0.813452
655.8         5.68302    0.813469
655.9         5.68503    0.815313
656           5.68651     0.81665
656.1         5.68755    0.816949
656.2         5.68805    0.817069
656.3          5.6891    0.817852
656.4         5.68992    0.817539
656.5         5.69136    0.817717
656.6         5.69201    0.817742
656.7         5.69332    0.817996
656.8          5.6939     0.81798
656.9         5.69444    0.817857
657            5.6954    0.818671
657.1         5.69598    0.818767
657.2         5.69702    0.819064
657.3         5.69807    0.820018
657.4         5.69915    0.820233
657.5         5.70135    0.820707
657.6         5.70359    0.822523
657.7         5.70407    0.822447
657.8         5.70516    0.822885
657.9         5.70669    0.822281
658            5.7103    0.821553
658.1         5.71167    0.822503
658.2         5.71274    0.822389
658.3         5.71482    0.823884
658.4         5.71505    0.824171
658.5         5.71641    0.824885
658.6         5.71692    0.825038
658.7         5.71771    0.824924
658.8         5.71871    0.825806
658.9         5.71931    0.825641
659           5.72029    0.825854
659.1         5.72179    0.826595
659.2         5.72391    0.828531
659.3          5.7248    0.829155
659.4          5.7254    0.829243
659.5         5.72586    0.829347
659.6         5.72772    0.828858
659.7         5.72937    0.828263
659.8         5.72964    0.827931
659.9         5.73292    0.829835
660           5.73408    0.830313
660.1         5.73487    0.830661
660.2         5.73641    0.831188
660.3          5.7376    0.831951
660.4         5.73846    0.831587
660.5         5.74169    0.830266
660.6         5.74243    0.830221
660.7         5.74296    0.830059
660.8         5.74509    0.831322
660.9         5.74573    0.831319
661           5.74662    0.831731
661.1         5.74749     0.83163
661.2          5.7484    0.831712
661.3         5.75077    0.833524
661.4         5.75134    0.833412
661.5         5.75344    0.834451
661.6         5.75435    0.835184
661.7         5.75626     0.83559
661.8         5.75844    0.835786
661.9          5.7603    0.836833
662           5.76085    0.837499
662.1         5.76224    0.837683
662.2         5.76309    0.837835
662.3         5.76483    0.838476
662.4         5.76575    0.838527
662.5          5.7674    0.837456
662.6         5.76846    0.837727
662.7         5.77158    0.838873
662.8         5.77216    0.839386
662.9         5.77315    0.839404
663           5.77393    0.839753
663.1         5.77458    0.839752
663.2         5.77557    0.838832
663.3         5.77662    0.838688
663.4         5.77745    0.838954
663.5         5.77792    0.838837
663.6         5.77817    0.838928
663.7         5.78058    0.840112
663.8         5.78161    0.840403
663.9         5.78285     0.84043
664           5.78452    0.840733
664.1         5.78521    0.840909
664.2         5.78741    0.841006
664.3         5.78887    0.842214
664.4         5.78944    0.842287
664.5         5.79034    0.842602
664.6         5.79168    0.843308
664.7         5.79297    0.844516
664.8         5.79365    0.844525
664.9         5.79509    0.844581
665           5.79653    0.845532
665.1         5.79694    0.845468
665.2         5.79817    0.845061
665.3         5.80013    0.844685
665.4         5.80108    0.844945
665.5          5.8032    0.846557
665.6          5.8041    0.846788
665.7         5.80575    0.846876
665.8         5.80622    0.847319
665.9         5.80697    0.847876
666           5.80849    0.848571
666.1         5.80946    0.848524
666.2         5.81103    0.848223
666.3         5.81234    0.847679
666.4         5.81372    0.847962
666.5         5.81413    0.847836
666.6         5.81484    0.847559
666.7         5.81583    0.847027
666.8         5.81705    0.847273
666.9         5.81767    0.847311
667           5.81831     0.84723
667.1         5.81985    0.847848
667.2         5.82149    0.848387
667.3         5.82347    0.849353
667.4         5.82401    0.849271
667.5         5.82533    0.849938
667.6         5.82718    0.851609
667.7         5.82878    0.850853
667.8         5.82985    0.851387
667.9          5.8305    0.851153
668             5.832    0.850961
668.1         5.83453    0.852431
668.2         5.83453    0.852431
668.3         5.83516    0.852716
668.4         5.83577      0.8526
668.5         5.83638    0.852817
668.6         5.83679    0.852973
668.7         5.83822    0.853602
668.8         5.84035    0.854114
668.9          5.8412    0.854337
669           5.84218    0.854787
669.1         5.84353    0.854699
669.2         5.84476    0.855995
669.3         5.84551    0.856258
669.4         5.84689    0.857087
669.5         5.84807    0.857249
669.6         5.84919    0.857627
669.7         5.84955    0.857735
669.8         5.85082    0.858255
669.9         5.85231    0.857691
670           5.85529    0.856579
670.1         5.85684    0.855718
670.2         5.85725    0.855446
670.3         5.85882    0.854703
670.4         5.86058    0.854586
670.5         5.86149    0.855171
670.6          5.8626     0.85552
670.7         5.86296    0.855461
670.8         5.86348    0.855402
670.9          5.8643    0.855907
671           5.86573    0.856686
671.1         5.86699    0.857167
671.2         5.86771    0.857406
671.3         5.86843    0.857714
671.4          5.8686    0.857596
671.5          5.8708    0.858791
671.6         5.87215    0.857707
671.7         5.87293    0.858039
671.8         5.87346    0.858168
671.9         5.87425    0.857482
672           5.87495     0.85767
672.1         5.87646    0.857485
672.2         5.87761    0.856815
672.3         5.87775    0.856923
672.4         5.87846    0.856888
672.5         5.87927     0.85711
672.6         5.88034    0.857352
672.7         5.88108    0.857253
672.8         5.88217    0.857427
672.9         5.88268    0.857701
673           5.88347    0.857758
673.1         5.88586    0.859457
673.2         5.88651    0.859574
673.3         5.88815     0.85985
673.4         5.88911    0.859785
673.5         5.88971    0.859731
673.6         5.89151    0.858935
673.7          5.8932     0.85932
673.8          5.8939    0.859388
673.9         5.89516    0.858637
674           5.89583    0.858439
674.1         5.89695    0.858519
674.2         5.89848    0.857852
674.3         5.89907     0.85814
674.4         5.90078    0.859091
674.5          5.9014     0.85896
674.6         5.90301    0.859272
674.7         5.90444    0.860247
674.8         5.90617    0.861518
674.9         5.90827    0.863013
675           5.90966    0.862678
675.1         5.91067    0.861832
675.2         5.91199    0.862235
675.3         5.91362    0.862703
675.4         5.91513    0.863128
675.5         5.91603    0.863612
675.6         5.91705    0.863213
675.7         5.91962    0.861916
675.8         5.92079    0.862776
675.9         5.92208    0.863132
676           5.92288    0.863182
676.1         5.92338    0.863676
676.2         5.92409    0.863729
676.3         5.92709    0.862792
676.4         5.92753    0.862344
676.5          5.9285     0.86257
676.6         5.92989    0.863219
676.7          5.9305    0.863485
676.8         5.93204    0.863855
676.9         5.93214    0.863738
677           5.93358    0.863745
677.1         5.93414    0.863371
677.2         5.93511    0.863708
677.3         5.93662    0.863554
677.4          5.9376    0.862762
677.5         5.93836    0.862714
677.6         5.93935    0.862516
677.7         5.94028     0.86283
677.8         5.94141     0.86293
677.9         5.94186    0.862863
678           5.94347    0.863596
678.1         5.94504    0.864816
678.2          5.9469    0.865636
678.3         5.94749    0.865433
678.4         5.94825    0.865277
678.5         5.94937    0.866165
678.6         5.95015    0.865566
678.7         5.95147    0.865631
678.8         5.95181    0.865651
678.9         5.95198     0.86554
679            5.9532    0.865912
679.1         5.95428     0.86646
679.2         5.95672    0.865508
679.3         5.95692    0.865253
679.4         5.96031    0.868079
679.5         5.96195    0.868754
679.6         5.96333    0.868375
679.7         5.96415    0.867977
679.8         5.96644    0.868426
679.9         5.96699    0.868663
680           5.96805     0.86936
680.1         5.96918    0.868823
680.2         5.97029    0.868112
680.3         5.97065    0.868394
680.4         5.97216    0.868427
680.5         5.97257    0.868423
680.6         5.97419    0.868646
680.7         5.97553    0.868623
680.8         5.97652     0.86841
680.9         5.97733    0.867979
681           5.97928    0.867808
681.1         5.97958    0.867863
681.2         5.98006    0.867939
681.3         5.98076    0.867987
681.4         5.98173    0.867515
681.5         5.98194    0.867253
681.6         5.98348    0.867391
681.7         5.98583    0.868626
681.8         5.98672    0.868822
681.9          5.9874    0.869167
682           5.98821    0.869396
682.1         5.98888    0.869305
682.2         5.99009    0.869022
682.3         5.99172    0.869781
682.4         5.99224    0.869822
682.5         5.99344    0.869261
682.6         5.99444    0.869931
682.7         5.99508    0.870226
682.8         5.99538     0.86995
682.9         5.99878    0.871469
683           5.99992    0.871869
683.1         6.00063    0.871785
683.2         6.00313    0.871606
683.3         6.00441    0.871956
683.4         6.00589    0.873031
683.5         6.00713    0.872576
683.6         6.00805    0.872748
683.7         6.00839    0.872835
683.8         6.00943    0.872683
683.9          6.0102    0.873102
684           6.01178    0.874097
684.1         6.01299     0.87472
684.2          6.0136      0.8747
684.3         6.01422    0.875029
684.4         6.01607    0.875253
684.5         6.01666    0.875211
684.6          6.0179    0.875884
684.7         6.01862    0.875952
684.8         6.02006    0.876579
684.9         6.02137    0.877045
685            6.0218    0.877116
685.1         6.02251     0.87715
685.2         6.02326    0.876602
685.3          6.0244    0.877827
685.4         6.02549    0.877675
685.5         6.02849    0.878024
685.6         6.02945    0.877649
685.7         6.03121    0.877009
685.8         6.03253    0.877072
685.9         6.03328    0.877687
686             6.034     0.87721
686.1         6.03582    0.878134
686.2          6.0373    0.879077
686.3         6.03772    0.879093
686.4         6.03845    0.879523
686.5         6.03904    0.879495
686.6         6.04077    0.880268
686.7         6.04204    0.879914
686.8         6.04246    0.879963
686.9         6.04358      0.8809
687           6.04545    0.881987
687.1         6.04787    0.882797
687.2         6.04959    0.884305
687.3         6.05087    0.885452
687.4         6.05334    0.887626
687.5         6.05485    0.887861
687.6         6.05639    0.888258
687.7         6.05834    0.888981
687.8         6.06373    0.884842
687.9         6.06436    0.885153
688           6.06496    0.885325
688.1         6.06566    0.884864
688.2         6.06678    0.885376
688.3         6.06755    0.885821
688.4         6.06845    0.886079
688.5         6.07043    0.886493
688.6         6.07174    0.886849
688.7         6.07234    0.886188
688.8         6.07381    0.886069
688.9         6.07466    0.886351
689           6.07595    0.886749
689.1         6.07707    0.887255
689.2         6.07748    0.887653
689.3         6.07785    0.888058
689.4         6.07979    0.888237
689.5         6.08071    0.888635
689.6         6.08127    0.888479
689.7         6.08165     0.88851
689.8         6.08243    0.888631
689.9          6.0834    0.888365
690           6.08397    0.888365
690.1         6.08568    0.888371
690.2         6.08763    0.889517
690.3         6.08884    0.888985
690.4         6.09031    0.888521
690.5         6.09205    0.889538
690.6         6.09245    0.889602
690.7         6.09321    0.889463
690.8         6.09523    0.890194
690.9         6.09571    0.890358
691           6.09873    0.890294
691.1         6.10014    0.890487
691.2         6.10052    0.890113
691.3         6.10128    0.890809
691.4         6.10145    0.890694
691.5         6.10238    0.890564
691.6         6.10339    0.891106
691.7         6.10689    0.892122
691.8         6.10773    0.892784
691.9         6.10929    0.893117
692           6.11035    0.893099
692.1         6.11262    0.890755
692.2         6.11339     0.89046
692.3         6.11458    0.891314
692.4          6.1151    0.891538
692.5         6.11569    0.890892
692.6         6.11646    0.890584
692.7         6.11954     0.89255
692.8         6.11996     0.89265
692.9         6.12225    0.893595
693           6.12288    0.893522
693.1         6.12428    0.893225
693.2         6.12626    0.894507
693.3         6.12768     0.89413
693.4         6.12889    0.893978
693.5         6.13038    0.894872
693.6         6.13186    0.894468
693.7         6.13229    0.894842
693.8         6.13276    0.895147
693.9          6.1336    0.895256
694           6.13588    0.894943
694.1         6.13695    0.895904
694.2         6.13767    0.895568
694.3         6.14117    0.894988
694.4         6.14307    0.894742
694.5         6.14371    0.894392
694.6         6.14455    0.895252
694.7         6.14646    0.896044
694.8         6.14777    0.895986
694.9          6.1486    0.896436
695           6.14888    0.896678
695.1         6.15028    0.896349
695.2         6.15159    0.896316
695.3         6.15226    0.895716
695.4         6.15309    0.895412
695.5         6.15325    0.895579
695.6         6.15511     0.89659
695.7         6.15732    0.896313
695.8         6.15828    0.896613
695.9         6.16031     0.89665
696           6.16118    0.896713
696.1         6.16181    0.897056
696.2         6.16288    0.896695
696.3         6.16463    0.897101
696.4         6.16663    0.898155
696.5          6.1691    0.899025
696.6         6.17102    0.899785
696.7         6.17263    0.900437
696.8         6.17403    0.901295
696.9         6.17497    0.900215
697           6.17728    0.901282
697.1         6.17785    0.901122
697.2         6.17915    0.901764
697.3         6.18003    0.901909
697.4         6.18242     0.90358
697.5         6.18515    0.901471
697.6         6.18545    0.901744
697.7         6.18664    0.902124
697.8         6.18851    0.903573
697.9         6.18931     0.90432
698           6.19009    0.903747
698.1         6.19254    0.904138
698.2         6.19317    0.904111
698.3         6.19438    0.904171
698.4         6.19567    0.904691
698.5         6.19652    0.904665
698.6         6.19846    0.906205
698.7         6.19994    0.907102
698.8         6.20115    0.906478
698.9         6.20334    0.907106
699           6.20421    0.907653
699.1         6.20457    0.907293
699.2         6.20976    0.911041
699.3         6.21228    0.911682
699.4         6.21499    0.910296
699.5         6.21598    0.910982
699.6         6.21636     0.91135
699.7          6.2175    0.910686
699.8          6.2175    0.910686
699.9         6.21921    0.912452
700           6.22058     0.91251
700.1         6.22104    0.912359
700.2         6.22189    0.912465
700.3         6.22256     0.91273
700.4         6.22461    0.911879
700.5         6.22488    0.911532
700.6         6.22531    0.911708
700.7         6.22661     0.91283
700.8         6.22755    0.913176
700.9         6.22808    0.912731
701            6.2296    0.913501
701.1         6.23053    0.914043
701.2         6.23096    0.914165
701.3         6.23168    0.914047
701.4         6.23224     0.91418
701.5         6.23281    0.914103
701.6         6.23437    0.914357
701.7         6.23535    0.914506
701.8         6.23643    0.914675
701.9         6.23703    0.913898
702           6.24019    0.913022
702.1         6.24052    0.912996
702.2         6.24126    0.912686
702.3         6.24259     0.91391
702.4         6.24464    0.914206
702.5         6.24674    0.915307
702.6         6.24772    0.914897
702.7         6.24963    0.915701
702.8         6.25146    0.916376
702.9         6.25327    0.917351
703           6.25413     0.91725
703.1         6.25505    0.917256
703.2         6.25529    0.917336
703.3         6.25621    0.916988
703.4         6.25718    0.916169
703.5         6.25881     0.91721
703.6         6.26169    0.919616
703.7         6.26537    0.921454
703.8         6.26757    0.922471
703.9         6.26906    0.923258
704           6.26968    0.923701
704.1         6.27138    0.924995
704.2         6.27404    0.926446
704.3          6.2759    0.926687
704.4         6.27742    0.927056
704.5         6.27818    0.927506
704.6         6.27893    0.928194
704.7         6.27952     0.92847
704.8         6.28022    0.928226
704.9         6.28121    0.928232
705           6.28215    0.927627
705.1         6.28366    0.927682
705.2          6.2847    0.928696
705.3         6.28653    0.929892
705.4         6.28904    0.930177
705.5         6.29025    0.931164
705.6         6.29095    0.930587
705.7         6.29287    0.931577
705.8          6.2947    0.930354
705.9         6.29693    0.931727
706           6.29869    0.932875
706.1         6.30023    0.934006
706.2         6.30297    0.933312
706.3         6.30449    0.933511
706.4         6.30542    0.932916
706.5         6.30755    0.933879
706.6         6.31039     0.93579
706.7         6.31159     0.93656
706.8         6.31305    0.937685
706.9         6.31498    0.937531
707           6.31665    0.938396
707.1         6.31896    0.938858
707.2         6.31989    0.938386
707.3         6.32136    0.939127
707.4         6.32343    0.939875
707.5         6.32525    0.941202
707.6         6.32765    0.942737
707.7         6.32927    0.942248
707.8         6.33209    0.942181
707.9         6.33305     0.94285
708           6.33347    0.942963
708.1         6.33567     0.94297
708.2         6.33729    0.943495
708.3          6.3391    0.944724
708.4         6.34101    0.944204
708.5         6.34273    0.944138
708.6         6.34559    0.944246
708.7         6.34631     0.94493
708.8         6.34807    0.944496
708.9          6.3507    0.943799
709           6.35234    0.943306
709.1         6.35567    0.945325
709.2         6.35825    0.946396
709.3         6.35973    0.947184
709.4         6.36112    0.946034
709.5         6.36231    0.946645
709.6         6.36559    0.948599
709.7         6.36682    0.948674
709.8         6.36799    0.948236
709.9         6.36957    0.949402
710           6.37122    0.950103
710.1         6.37322    0.950147
710.2         6.37435    0.950184
710.3          6.3751    0.950492
710.4         6.37662    0.950795
710.5           6.377    0.950869
710.6         6.37966    0.952109
710.7          6.3837     0.95433
710.8         6.38669      0.9548
710.9         6.38866    0.955653
711           6.39022     0.95542
711.1         6.39224    0.955331
711.2          6.3942    0.955525
711.3         6.39485    0.955851
711.4         6.39653    0.956787
711.5         6.39795    0.956158
711.6         6.39977    0.955734
711.7         6.40294    0.957296
711.8         6.40366    0.956522
711.9         6.40604    0.957964
712           6.40726    0.959102
712.1         6.40838    0.959273
712.2         6.41052    0.958672
712.3          6.4124    0.958318
712.4         6.41457    0.958587
712.5         6.41602    0.958534
712.6         6.41853    0.960023
712.7         6.41896    0.960138
712.8         6.42133    0.960345
712.9          6.4231    0.961486
713           6.42514    0.962793
713.1         6.42837    0.962353
713.2         6.42964    0.962698
713.3         6.43011    0.962836
713.4         6.43082    0.962933
713.5          6.4338    0.964112
713.6         6.43521    0.964763
713.7         6.43658    0.965249
713.8         6.43789    0.965395
713.9          6.4381    0.965266
714           6.44054    0.965823
714.1         6.44105    0.965312
714.2         6.44217    0.965398
714.3           6.443    0.965989
714.4         6.44551    0.966786
714.5         6.44624    0.966916
714.6         6.44793    0.967203
714.7         6.45025    0.968248
714.8         6.45047    0.968449
714.9         6.45214    0.967025
715           6.45278    0.966792
715.1         6.45327    0.966758
715.2         6.45417    0.966628
715.3         6.45612     0.96677
715.4         6.45717    0.967351
715.5         6.45848    0.967625
715.6         6.45893    0.967732
715.7         6.46016    0.967501
715.8         6.46099    0.967896
715.9         6.46131    0.968218
716           6.46286    0.968797
716.1         6.46503    0.968906
716.2          6.4664    0.968803
716.3         6.46801    0.967696
716.4         6.46975    0.967554
716.5         6.47052    0.966535
716.6          6.4723    0.967089
716.7         6.47379     0.96726
716.8         6.47426    0.967406
716.9         6.47503    0.967781
717           6.47565    0.967596
717.1         6.47618     0.96745
717.2         6.47824    0.967677
717.3         6.48098    0.968285
717.4          6.4841    0.970978
717.5         6.48655    0.973047
717.6         6.48655    0.973047
717.7         6.48749    0.973453
717.8         6.48823    0.974151
717.9         6.49064    0.975382
718           6.49249    0.976372
718.1         6.49316     0.97608
718.2         6.49494    0.976461
718.3         6.49575    0.976232
718.4         6.49826    0.974891
718.5         6.49935    0.975245
718.6         6.50039    0.975917
718.7          6.5018    0.975787
718.8         6.50309    0.976534
718.9         6.50421    0.976606
719           6.50509     0.97704
719.1         6.50578    0.977085
719.2         6.50751    0.976807
719.3         6.50821    0.976169
719.4         6.51048    0.976802
719.5         6.51247    0.977333
719.6           6.515      0.9781
719.7         6.51687    0.978819
719.8         6.51981    0.980552
719.9         6.52021    0.980643
720           6.52211    0.980826
720.1         6.52342    0.979863
720.2         6.52402    0.980429
720.3         6.52503    0.980504
720.4         6.52724    0.981147
720.5         6.52814    0.982001
720.6         6.53081    0.981332
720.7         6.53218    0.981413
720.8         6.53409    0.980712
720.9         6.53504    0.980591
721           6.53596    0.980693
721.1         6.53721    0.981225
721.2         6.53824    0.982219
721.3         6.53965    0.982037
721.4         6.54103    0.981668
721.5         6.54211    0.981163
721.6         6.54371    0.980591
721.7         6.54652    0.982658
721.8         6.54823     0.98344
721.9          6.5491    0.983963
722           6.54999    0.984832
722.1         6.55184    0.984139
722.2         6.55209     0.98437
722.3         6.55334    0.983826
722.4         6.55492    0.983981
722.5         6.55731    0.985101
722.6         6.55967    0.985975
722.7         6.56177    0.985852
722.8         6.56266    0.985676
722.9         6.56526     0.98654
723           6.56714    0.987171
723.1         6.56987    0.988648
723.2         6.57059    0.988871
723.3           6.571    0.988483
723.4         6.57123    0.988707
723.5         6.57187    0.988946
723.6          6.5728     0.98824
723.7         6.57391    0.988641
723.8         6.57549    0.989233
723.9         6.57752    0.989605
724           6.57906    0.991086
724.1         6.58021    0.991713
724.2         6.58085    0.991981
724.3         6.58198    0.992071
724.4         6.58273    0.992199
724.5         6.58447    0.991673
724.6         6.58559    0.991256
724.7         6.58626    0.991619
724.8         6.58887    0.993601
724.9          6.5903    0.994226
725           6.59356    0.993916
725.1         6.59457    0.993839
725.2         6.59553    0.993975
725.3         6.59603    0.994101
725.4         6.59775    0.995175
725.5         6.60009    0.996453
725.6         6.60049    0.996541
725.7         6.60417    0.998695
725.8         6.60551    0.998199
725.9         6.60749    0.997661
726           6.60883    0.997554
726.1         6.61023    0.997892
726.2         6.61146    0.999065
726.3         6.61227    0.999385
726.4         6.61345    0.999821
726.5         6.61483     1.00055
726.6         6.61693     1.00176
726.7         6.61793     1.00239
726.8          6.6211     1.00216
726.9         6.62314     1.00151
727           6.62401       1.002
727.1         6.62567     1.00203
727.2         6.62693     1.00154
727.3         6.62793     1.00189
727.4         6.62991     1.00259
727.5         6.63134     1.00188
727.6         6.63395     1.00249
727.7         6.63491     1.00119
727.8          6.6361     1.00166
727.9         6.63717      1.0013
728           6.63893     1.00226
728.1         6.64102     1.00346
728.2         6.64197     1.00382
728.3         6.64297     1.00418
728.4         6.64486      1.0054
728.5          6.6464     1.00421
728.6         6.64735     1.00414
728.7         6.64872     1.00446
728.8         6.64975     1.00394
728.9         6.65091     1.00388
729           6.65144     1.00404
729.1         6.65544     1.00542
729.2         6.65856     1.00731
729.3         6.66234     1.00818
729.4         6.66303     1.00884
729.5         6.66409     1.00916
729.6         6.66575     1.00885
729.7         6.66705      1.0098
729.8         6.66867     1.00971
729.9         6.66917     1.00985
730           6.67063     1.01095
730.1         6.67121     1.01127
730.2         6.67232     1.01138
730.3         6.67383     1.01068
730.4          6.6747     1.01113
730.5         6.67742     1.01277
730.6         6.67933     1.01297
730.7         6.68055      1.0128
730.8         6.68558     1.01629
730.9         6.68629     1.01656
731           6.68681     1.01651
731.1         6.68931     1.01798
731.2         6.69073     1.01903
731.3         6.69203     1.01938
731.4         6.69314     1.01923
731.5         6.69478     1.01848
731.6         6.69563     1.01851
731.7         6.69696     1.01755
731.8         6.69842     1.01797
731.9         6.70075     1.01807
732           6.70221     1.01839
732.1         6.70295      1.0182
732.2          6.7048     1.01791
732.3         6.70641     1.01788
732.4         6.70725     1.01829
732.5         6.70785     1.01861
732.6         6.71068     1.01796
732.7         6.71315     1.01851
732.8         6.71522     1.01753
732.9         6.71614     1.01748
733           6.71861     1.01831
733.1         6.71933      1.0179
733.2         6.72105     1.01781
733.3         6.72303     1.01905
733.4         6.72511      1.0193
733.5         6.72711     1.02027
733.6         6.72879      1.0198
733.7         6.72999     1.01996
733.8         6.73061     1.01981
733.9         6.73181     1.02017
734           6.73397     1.01983
734.1         6.73548     1.02086
734.2         6.73567     1.02061
734.3         6.73714     1.02148
734.4         6.73863     1.02182
734.5          6.7408     1.02267
734.6         6.74255     1.02185
734.7         6.74473     1.02203
734.8         6.74611     1.02256
734.9         6.74722     1.02304
735           6.74791     1.02292
735.1         6.74903     1.02257
735.2         6.75113      1.0237
735.3         6.75191     1.02379
735.4         6.75383     1.02426
735.5         6.75531     1.02445
735.6         6.75808     1.02403
735.7         6.75938     1.02329
735.8         6.76072     1.02422
735.9         6.76481     1.02681
736           6.76576     1.02688
736.1         6.76715     1.02671
736.2         6.76831     1.02752
736.3         6.77003     1.02641
736.4           6.772     1.02716
736.5         6.77344     1.02716
736.6         6.77704     1.02787
736.7         6.78226     1.03081
736.8         6.78341     1.03124
736.9         6.78735       1.032
737           6.79098     1.03101
737.1         6.79343     1.03157
737.2         6.79624     1.03069
737.3         6.79674     1.03022
737.4         6.80033     1.03173
737.5         6.80137     1.03187
737.6         6.80306     1.03354
737.7         6.80562     1.03464
737.8          6.8089     1.03559
737.9         6.81363     1.03423
738           6.81487     1.03505
738.1         6.81735     1.03694
738.2         6.81797     1.03678
738.3         6.82016      1.0367
738.4         6.82159     1.03751
738.5         6.82371     1.03703
738.6         6.82656     1.03846
738.7         6.82796     1.03857
738.8         6.82985     1.04035
738.9         6.83076      1.0404
739           6.83391     1.04266
739.1         6.83479     1.04285
739.2         6.83787     1.04339
739.3         6.84128     1.04222
739.4         6.84246     1.04246
739.5         6.84491     1.04271
739.6          6.8476     1.04321
739.7         6.84894      1.0437
739.8         6.85042     1.04289
739.9         6.85368     1.04407
740           6.85864     1.04212
740.1         6.85997     1.04188
740.2         6.86122     1.04274
740.3         6.86394     1.04465
740.4           6.865      1.0449
740.5         6.86854     1.04736
740.6         6.86924     1.04737
740.7         6.87045     1.04664
740.8         6.87139      1.0467
740.9         6.87291     1.04788
741           6.87862     1.04793
741.1         6.87969     1.04765
741.2          6.8816     1.04958
741.3         6.88603      1.0531
741.4          6.8869     1.05289
741.5         6.88776     1.05284
741.6          6.8899     1.05214
741.7         6.89129     1.05242
741.8         6.89295     1.05237
741.9         6.89565     1.05282
742            6.8967      1.0522
742.1         6.89998     1.05281
742.2          6.9014       1.052
742.3         6.90624     1.05074
742.4         6.90837     1.05263
742.5         6.90922     1.05275
742.6         6.91121     1.05309
742.7         6.91604     1.05439
742.8         6.91883     1.05639
742.9         6.91955     1.05629
743            6.9225     1.05584
743.1         6.92326     1.05619
743.2         6.92529     1.05685
743.3         6.92771     1.05702
743.4         6.93139     1.05618
743.5          6.9324     1.05707
743.6         6.93541     1.05662
743.7         6.93872     1.05757
743.8         6.94313     1.05652
743.9         6.94661     1.05714
744           6.94779     1.05742
744.1         6.94959      1.0582
744.2         6.95431     1.06052
744.3         6.95501     1.06036
744.4         6.95596     1.06038
744.5         6.95833     1.05991
744.6         6.96237     1.05927
744.7         6.96507     1.06053
744.8          6.9686     1.05901
744.9         6.97088     1.05906
745           6.97183     1.05961
745.1         6.97323     1.06065
745.2         6.97557     1.06211
745.3         6.97943     1.06364
745.4         6.98103     1.06295
745.5         6.98193      1.0629
745.6          6.9844     1.06467
745.7         6.98681     1.06536
745.8         6.98987     1.06588
745.9         6.99246     1.06591
746            6.9942     1.06593
746.1         6.99561     1.06605
746.2         6.99777     1.06529
746.3         6.99941     1.06508
746.4         7.00091     1.06485
746.5         7.00352     1.06577
746.6         7.00461     1.06599
746.7         7.00586     1.06588
746.8         7.00805     1.06694
746.9         7.00984     1.06564
747           7.01211     1.06669
747.1         7.01326      1.0668
747.2         7.01598     1.06776
747.3         7.01715     1.06781
747.4         7.01818     1.06745
747.5         7.02099     1.06792
747.6          7.0228     1.06791
747.7          7.0256     1.06818
747.8         7.02733     1.06983
747.9         7.03083      1.0719
748             7.033     1.07162
748.1         7.03424     1.07179
748.2         7.03556     1.07094
748.3         7.03651     1.07095
748.4         7.03871     1.07085
748.5         7.03964     1.07086
748.6         7.04196      1.0708
748.7         7.04438     1.06976
748.8         7.04581     1.06979
748.9          7.0475     1.07067
749           7.04824     1.07108
749.1         7.04894     1.07083
749.2          7.0511     1.07126
749.3         7.05317     1.07176
749.4         7.05675     1.07129
749.5         7.05958     1.07174
749.6          7.0635     1.07338
749.7         7.06437     1.07386
749.8         7.06563     1.07462
749.9         7.06848     1.07575
750           7.06968     1.07625
750.1         7.07047     1.07581
750.2         7.07326     1.07778
750.3         7.07427     1.07745
750.4         7.07572     1.07838
750.5         7.07667     1.07784
750.6         7.07759     1.07861
750.7         7.08057     1.07928
750.8         7.08144     1.07893
750.9         7.08461     1.07805
751           7.09006     1.08136
751.1         7.09313     1.08046
751.2         7.09592     1.08025
751.3         7.09637     1.08017
751.4         7.09826     1.08114
751.5         7.09958     1.08193
751.6         7.10064     1.08163
751.7         7.10257     1.08158
751.8         7.10386      1.0816
751.9         7.10438     1.08137
752            7.1063     1.08136
752.1         7.10987     1.08421
752.2         7.11094     1.08461
752.3         7.11142     1.08484
752.4         7.11346     1.08501
752.5         7.11492     1.08636
752.6         7.11819     1.08741
752.7         7.12189     1.08783
752.8         7.12258     1.08817
752.9         7.12491     1.08764
753           7.12642     1.08883
753.1         7.12642     1.08883
753.2         7.12896     1.08868
753.3          7.1308      1.0885
753.4         7.13479     1.09098
753.5         7.13732     1.09207
753.6         7.13973     1.09049
753.7         7.14224      1.0925
753.8         7.14352     1.09279
753.9          7.1448     1.09357
754           7.14524     1.09396
754.1         7.14781     1.09397
754.2         7.15182     1.09501
754.3         7.15335     1.09542
754.4         7.15552     1.09669
754.5         7.15793     1.09869
754.6         7.16187     1.10158
754.7         7.16359     1.10237
754.8         7.16544     1.10337
754.9         7.16716     1.10358
755           7.16872     1.10417
755.1         7.17246     1.10555
755.2         7.17634     1.10739
755.3         7.17816     1.10804
755.4         7.17984     1.10882
755.5         7.18244      1.1107
755.6         7.18378     1.11121
755.7         7.18462     1.11211
755.8         7.18635     1.11338
755.9         7.18951     1.11315
756           7.19414     1.11361
756.1         7.19564     1.11504
756.2         7.19737     1.11556
756.3         7.19882     1.11634
756.4         7.20103     1.11849
756.5         7.20302     1.11822
756.6         7.20518     1.11958
756.7           7.207     1.11992
756.8         7.20813     1.12053
756.9         7.21214      1.1226
757           7.21414     1.12264
757.1         7.21631     1.12428
757.2         7.21716     1.12447
757.3         7.22098     1.12409
757.4         7.22159     1.12399
757.5         7.22433     1.12476
757.6         7.22684     1.12581
757.7         7.22793     1.12593
757.8         7.22902     1.12545
757.9         7.23079     1.12726
758           7.23157     1.12756
758.1          7.2355     1.12855
758.2         7.23767     1.12981
758.3         7.23892      1.1305
758.4         7.24021     1.13165
758.5         7.24213     1.13165
758.6         7.24456     1.13241
758.7         7.24533     1.13272
758.8         7.24645     1.13287
758.9         7.25071     1.13523
759           7.25165     1.13501
759.1         7.25461     1.13749
759.2         7.25894     1.13881
759.3         7.26168      1.1398
759.4         7.26322     1.14138
759.5         7.26453      1.1406
759.6           7.265     1.14111
759.7         7.26664     1.14136
759.8         7.26747     1.14186
759.9         7.26884     1.14227
760           7.27059     1.14099
760.1         7.27248      1.1427
760.2         7.27588     1.14431
760.3         7.27755     1.14395
760.4         7.27915     1.14487
760.5          7.2813     1.14517
760.6          7.2836     1.14539
760.7         7.28647     1.14667
760.8         7.28961     1.14757
760.9         7.29232     1.14831
761           7.29547     1.14837
761.1         7.29878      1.1482
761.2         7.30028     1.14839
761.3         7.30055     1.14797
761.4         7.30236     1.14858
761.5         7.30542     1.15027
761.6         7.30589     1.15046
761.7         7.30728     1.15152
761.8         7.30903     1.15201
761.9         7.31084     1.15312
762           7.31303     1.15442
762.1         7.31562     1.15538
762.2         7.31666     1.15609
762.3         7.31831     1.15676
762.4          7.3186     1.15632
762.5         7.32229     1.15861
762.6         7.32369     1.15925
762.7          7.3261     1.16168
762.8         7.32934     1.16341
762.9         7.32961     1.16359
763           7.33488     1.16859
763.1         7.33676     1.16924
763.2         7.33859     1.17003
763.3         7.34079     1.17139
763.4          7.3428     1.17349
763.5         7.34436     1.17353
763.6         7.34749     1.17348
763.7         7.35045     1.17325
763.8          7.3514     1.17323
763.9         7.35467     1.17343
764           7.35788     1.17467
764.1         7.35921     1.17501
764.2         7.35983     1.17503
764.3         7.36247     1.17606
764.4         7.36268     1.17603
764.5         7.36475     1.17585
764.6         7.36612     1.17542
764.7         7.36993     1.17634
764.8         7.37409     1.17559
764.9         7.37639     1.17675
765           7.38159     1.17744
765.1         7.38323     1.17805
765.2          7.3847     1.17888
765.3          7.3859     1.17912
765.4         7.38843      1.1787
765.5         7.38892     1.17923
765.6         7.39265     1.18031
765.7         7.39437     1.18095
765.8         7.39535      1.1813
765.9         7.39868     1.18173
766           7.39974     1.18257
766.1         7.40499     1.18475
766.2         7.40697     1.18477
766.3         7.41111     1.18485
766.4         7.41234     1.18524
766.5         7.41533     1.18543
766.6         7.41677     1.18566
766.7         7.41884     1.18621
766.8         7.42044     1.18768
766.9         7.42183      1.1875
767           7.42253     1.18813
767.1         7.42603     1.19062
767.2         7.42865     1.19084
767.3         7.43009     1.19094
767.4         7.43191      1.1906
767.5         7.43375     1.19171
767.6          7.4346     1.19183
767.7         7.43642      1.1924
767.8         7.43725     1.19214
767.9          7.4382     1.19187
768           7.43961      1.1927
768.1         7.44195     1.19365
768.2         7.44546     1.19452
768.3         7.44831     1.19621
768.4         7.44924     1.19646
768.5         7.45293     1.19892
768.6         7.45694     1.20189
768.7         7.45811     1.20142
768.8         7.45973     1.20215
768.9         7.46272     1.20261
769           7.46396      1.2038
769.1         7.46578     1.20345
769.2         7.46714     1.20364
769.3         7.47103      1.2052
769.4         7.47306     1.20542
769.5         7.47416     1.20556
769.6         7.47513       1.206
769.7          7.4785     1.20572
769.8         7.48114     1.20635
769.9         7.48267     1.20721
770           7.48644     1.20694
770.1         7.49011      1.2097
770.2         7.49141     1.21003
770.3         7.49218      1.2101
770.4         7.49649       1.212
770.5         7.49844     1.21288
770.6         7.49951     1.21244
770.7         7.50107     1.21333
770.8         7.50441     1.21476
770.9         7.50631     1.21606
771            7.5072     1.21604
771.1         7.50768     1.21645
771.2         7.50947     1.21696
771.3         7.51186     1.21788
771.4         7.51668     1.21906
771.5         7.51743     1.21947
771.6         7.51892     1.21975
771.7         7.51943     1.22003
771.8         7.52079     1.22022
771.9         7.52286     1.22106
772           7.52393     1.22092
772.1         7.52445     1.22105
772.2         7.52657     1.22148
772.3         7.52711     1.22195
772.4         7.52923     1.22236
772.5         7.53133      1.2223
772.6         7.53335     1.22294
772.7         7.53532     1.22512
772.8          7.5379     1.22553
772.9         7.54011     1.22632
773           7.54281     1.22559
773.1         7.54454     1.22725
773.2          7.5464      1.2273
773.3         7.54947     1.22945
773.4         7.55381     1.23298
773.5         7.55712     1.23547
773.6         7.55882     1.23589
773.7         7.56123     1.23673
773.8         7.56342     1.23855
773.9          7.5676     1.24042
774           7.56971     1.23996
774.1         7.56992     1.24007
774.2         7.57243     1.24191
774.3         7.57344     1.24232
774.4         7.57447     1.24267
774.5         7.57499     1.24279
774.6         7.57569      1.2428
774.7         7.57681     1.24304
774.8         7.57842     1.24242
774.9         7.58095     1.24328
775           7.58315     1.24352
775.1          7.5837      1.2434
775.2         7.58439     1.24347
775.3         7.58568     1.24286
775.4          7.5885      1.2434
775.5         7.59176     1.24655
775.6         7.59316     1.24673
775.7         7.59435      1.2474
775.8         7.59555     1.24757
775.9         7.59756     1.24863
776           7.59914     1.24946
776.1         7.59981     1.24926
776.2          7.6024     1.25136
776.3          7.6031     1.25088
776.4         7.60571     1.25274
776.5         7.60722     1.25348
776.6         7.60739     1.25321
776.7         7.60829     1.25385
776.8         7.61061     1.25526
776.9         7.61233     1.25458
777           7.61307     1.25499
777.1         7.61671     1.25779
777.2         7.61975     1.25879
777.3         7.62086     1.25911
777.4         7.62256      1.2606
777.5         7.62351     1.26067
777.6         7.62865     1.26369
777.7         7.62918     1.26337
777.8         7.63242     1.26523
777.9         7.63459     1.26555
778           7.63681     1.26714
778.1         7.63849     1.26717
778.2         7.63909       1.267
778.3         7.64102     1.26811
778.4         7.64247     1.26875
778.5         7.64508     1.26969
778.6         7.64839     1.26988
778.7         7.64906     1.26944
778.8         7.65303     1.27183
778.9         7.65353     1.27159
779           7.65732     1.27009
779.1         7.65897     1.27041
779.2         7.66095     1.27104
779.3         7.66261     1.27152
779.4         7.66606     1.27208
779.5         7.66741     1.27183
779.6         7.66981     1.27377
779.7         7.67134     1.27413
779.8         7.67365     1.27386
779.9         7.67534     1.27482
780           7.67946     1.27443
780.1         7.68078     1.27522
780.2         7.68348      1.2751
780.3         7.68546     1.27588
780.4         7.68626     1.27596
780.5         7.68777     1.27609
780.6          7.6887     1.27606
780.7         7.69131     1.27553
780.8          7.6939     1.27614
780.9         7.69541     1.27562
781           7.69617     1.27604
781.1         7.69667      1.2766
781.2         7.69813     1.27557
781.3         7.69923     1.27594
781.4         7.70028     1.27544
781.5         7.70226      1.2765
781.6         7.70416     1.27737
781.7          7.7056     1.27748
781.8         7.70788      1.2783
781.9         7.70967     1.27787
782           7.71205     1.27851
782.1          7.7128     1.27791
782.2         7.71486     1.27703
782.3         7.71632     1.27825
782.4         7.71971     1.27971
782.5         7.72089     1.28046
782.6         7.72266     1.28137
782.7         7.72667     1.28147
782.8         7.72867     1.28273
782.9         7.73056     1.28282
783           7.73524      1.2863
783.1         7.73601     1.28674
783.2         7.73601     1.28674
783.3         7.73804     1.28515
783.4         7.74208     1.28832
783.5         7.74346     1.28864
783.6         7.74442       1.289
783.7         7.74491     1.28858
783.8         7.74649     1.28913
783.9         7.74812     1.28909
784           7.74999     1.28917
784.1         7.75177     1.28898
784.2         7.75474      1.2894
784.3         7.75788     1.29055
784.4         7.75986     1.29227
784.5         7.76252     1.29172
784.6         7.76428     1.29094
784.7         7.76577     1.29102
784.8         7.76673      1.2911
784.9           7.769     1.29149
785           7.77062     1.29121
785.1         7.77216     1.29108
785.2         7.77653     1.29434
785.3         7.77797     1.29566
785.4         7.77964     1.29566
785.5         7.78071     1.29568
785.6         7.78246     1.29537
785.7         7.78501     1.29565
785.8         7.78774      1.2932
785.9         7.78842      1.2932
786           7.79082     1.29041
786.1         7.79276     1.28971
786.2         7.79505     1.29071
786.3         7.79686     1.29007
786.4         7.79902     1.29018
786.5         7.79975      1.2904
786.6         7.80047     1.29049
786.7         7.80226     1.29129
786.8         7.80392     1.29027
786.9         7.80552     1.29048
787           7.80741     1.29041
787.1         7.80797     1.28954
787.2         7.81042     1.28968
787.3         7.81246     1.29065
787.4         7.81421     1.29135
787.5         7.81742     1.29154
787.6          7.8185     1.29172
787.7         7.82006     1.29252
787.8         7.82057     1.29264
787.9         7.82229     1.29174
788           7.82494      1.2914
788.1         7.82917     1.29126
788.2         7.83073     1.29061
788.3         7.83182     1.29015
788.4         7.83342     1.28974
788.5         7.83533     1.29121
788.6         7.83705     1.29299
788.7         7.83867     1.29366
788.8            7.84     1.29287
788.9         7.84063     1.29282
789           7.84278      1.2934
789.1         7.84366     1.29317
789.2         7.84526     1.29293
789.3         7.84711     1.29141
789.4          7.8502     1.29298
789.5         7.85183     1.29296
789.6         7.85281      1.2934
789.7         7.85428     1.29348
789.8         7.85572      1.2928
789.9         7.85797     1.29342
790           7.85921      1.2937
790.1         7.86047     1.29372
790.2         7.86144     1.29395
790.3         7.86249     1.29502
790.4         7.86407     1.29561
790.5         7.86625     1.29593
790.6         7.86834     1.29599
790.7         7.86942     1.29594
790.8         7.87151     1.29481
790.9         7.87312     1.29514
791           7.87438     1.29455
791.1         7.87671     1.29405
791.2         7.87883     1.29186
791.3         7.87954     1.29165
791.4         7.88089     1.29126
791.5         7.88223     1.29236
791.6         7.88357     1.29137
791.7         7.88465     1.29217
791.8         7.88561     1.29233
791.9          7.8867     1.29178
792           7.88819     1.29074
792.1         7.88902     1.29048
792.2         7.89022     1.28948
792.3         7.89279     1.28935
792.4         7.89359     1.28875
792.5         7.89558     1.28883
792.6         7.89814     1.28792
792.7          7.8991     1.28749
792.8         7.90239     1.28864
792.9         7.90295     1.28897
793           7.90519     1.28913
793.1         7.90651     1.28986
793.2         7.90813     1.28989
793.3         7.90993       1.291
793.4         7.91052     1.29106
793.5         7.91253     1.29118
793.6         7.91377     1.29149
793.7          7.9152     1.29178
793.8         7.91703     1.29172
793.9         7.92079      1.2914
794           7.92303     1.29148
794.1         7.92466     1.29173
794.2         7.92576     1.29129
794.3         7.92647     1.29165
794.4         7.93017     1.29066
794.5         7.93128      1.2907
794.6         7.93189     1.29068
794.7         7.93479     1.28953
794.8         7.93655     1.28976
794.9         7.94026     1.28946
795           7.94129      1.2897
795.1         7.94255     1.29011
795.2         7.94425     1.29069
795.3         7.94494      1.2904
795.4         7.94569     1.28959
795.5         7.94773     1.28982
795.6         7.95062     1.28957
795.7         7.95191     1.29035
795.8         7.95788     1.28887
795.9         7.96124     1.28654
796            7.9646     1.28664
796.1         7.96798     1.28528
796.2         7.96899     1.28528
796.3         7.97324     1.28568
796.4         7.97413     1.28604
796.5         7.97443     1.28638
796.6         7.97511     1.28622
796.7         7.97684     1.28646
796.8         7.97802      1.2872
796.9         7.97939     1.28699
797           7.97967      1.2873
797.1         7.98107      1.2873
797.2         7.98174     1.28778
797.3         7.98481     1.28842
797.4         7.98852     1.28903
797.5         7.98902     1.28863
797.6         7.99092     1.28845
797.7         7.99168     1.28774
797.8         7.99738     1.28817
797.9         7.99867     1.28917
798           7.99984     1.28951
798.1         8.00065     1.28988
798.2         8.00219     1.29073
798.3         8.00384      1.2906
798.4         8.00675     1.29117
798.5         8.00826     1.29186
798.6          8.0107     1.29162
798.7         8.01244     1.29135
798.8         8.01356     1.29193
798.9         8.01829      1.2919
799           8.02182      1.2918
799.1         8.02419     1.29236
799.2         8.02639      1.2927
799.3         8.02931     1.29302
799.4         8.03198     1.29179
799.5         8.03377     1.29143
799.6         8.03534     1.29191
799.7         8.03851     1.29011
799.8         8.04106     1.29022
799.9         8.04277     1.29063
800           8.04401     1.29058
800.1         8.04494      1.2912
800.2         8.04635     1.29069
800.3          8.0489     1.29018
800.4         8.05008     1.29057
800.5         8.05371     1.29161
800.6         8.05429     1.29206
800.7         8.05795     1.29204
800.8         8.05823     1.29234
800.9         8.05888     1.29177
801           8.06073     1.29192
801.1         8.06138     1.29221
801.2         8.06411     1.29211
801.3         8.06883      1.2901
801.4         8.07145     1.29015
801.5         8.07289     1.29037
801.6         8.07473      1.2899
801.7         8.07702     1.29029
801.8         8.07941     1.29003
801.9         8.08028     1.29024
802           8.08248     1.29033
802.1         8.08475     1.29059
802.2         8.08813     1.29133
802.3         8.09324     1.29188
802.4         8.09696     1.29141
802.5         8.09996     1.29187
802.6         8.10242     1.29075
802.7         8.10291     1.29107
802.8         8.10418     1.29166
802.9         8.10499     1.29083
803           8.10634     1.29109
803.1         8.11314     1.29335
803.2         8.11505     1.29271
803.3         8.11599     1.29213
803.4         8.11824     1.29228
803.5         8.12009     1.29142
803.6         8.12167     1.29172
803.7         8.12322     1.29122
803.8         8.12476     1.29119
803.9         8.12678     1.29211
804           8.12896     1.29252
804.1         8.13189     1.29297
804.2         8.13271     1.29324
804.3         8.13487     1.29453
804.4         8.13711     1.29385
804.5         8.13875     1.29399
804.6         8.13959     1.29367
804.7         8.14076     1.29406
804.8         8.14403     1.29475
804.9         8.14473     1.29484
805           8.14688     1.29544
805.1         8.14825     1.29567
805.2         8.14934     1.29658
805.3         8.15293     1.29743
805.4         8.15391     1.29624
805.5         8.15581     1.29574
805.6         8.15745     1.29494
805.7         8.15957     1.29552
805.8         8.16177     1.29588
805.9         8.16292     1.29615
806           8.16591     1.29643
806.1         8.16817     1.29542
806.2         8.17077     1.29568
806.3         8.17129     1.29601
806.4         8.17224     1.29595
806.5          8.1751     1.29535
806.6         8.17687     1.29599
806.7          8.1781     1.29558
806.8         8.18234     1.29648
806.9         8.18308     1.29669
807           8.18514     1.29641
807.1         8.18685     1.29705
807.2         8.18954     1.29691
807.3         8.19264     1.29845
807.4         8.19317     1.29879
807.5         8.19489     1.29903
807.6         8.19752     1.29967
807.7          8.1988     1.30082
807.8         8.20027     1.30081
807.9         8.20198     1.30163
808           8.20441     1.30076
808.1         8.20819     1.30178
808.2         8.21185     1.30345
808.3         8.21392     1.30278
808.4         8.21701     1.30419
808.5         8.21839      1.3047
808.6         8.21869     1.30501
808.7         8.22207     1.30555
808.8         8.22336      1.3065
808.9         8.22366      1.3068
809           8.22545      1.3064
809.1         8.22699      1.3061
809.2         8.22859     1.30617
809.3         8.23047      1.3064
809.4         8.23276     1.30614
809.5         8.23513     1.30515
809.6          8.2374     1.30573
809.7         8.23892     1.30564
809.8         8.23992     1.30616
809.9          8.2411     1.30603
810           8.24232     1.30638
810.1         8.24422     1.30681
810.2         8.24655     1.30633
810.3         8.24801     1.30438
810.4         8.24929     1.30548
810.5          8.2505     1.30594
810.6         8.25152     1.30634
810.7         8.25425     1.30564
810.8         8.25621     1.30636
810.9         8.25648     1.30646
811           8.25711     1.30641
811.1         8.25919      1.3069
811.2         8.26127     1.30773
811.3         8.26284     1.30879
811.4         8.26362     1.30797
811.5         8.26513     1.30863
811.6         8.26717     1.30838
811.7         8.26997     1.30821
811.8         8.27274     1.30822
811.9         8.27467     1.30947
812           8.27693     1.30969
812.1         8.27749     1.30958
812.2         8.27947     1.30919
812.3         8.28024      1.3093
812.4         8.28102     1.30848
812.5         8.28228     1.30883
812.6         8.28489     1.30984
812.7         8.28719      1.3111
812.8         8.28861     1.31181
812.9         8.28968      1.3122
813           8.28985     1.31192
813.1         8.29093     1.31264
813.2         8.29362      1.3131
813.3          8.2959     1.31363
813.4         8.29678     1.31333
813.5         8.29946     1.31265
813.6         8.30041     1.31295
813.7         8.30173     1.31396
813.8         8.30414     1.31413
813.9         8.30661     1.31472
814           8.30678     1.31444
814.1         8.30922     1.31587
814.2         8.31158     1.31606
814.3         8.31463     1.31546
814.4          8.3151     1.31561
814.5          8.3164     1.31399
814.6         8.31728     1.31468
814.7         8.31984     1.31518
814.8         8.32183     1.31449
814.9         8.32515     1.31525
815           8.32669     1.31594
815.1         8.32814     1.31655
815.2         8.32957      1.3167
815.3         8.33268     1.31759
815.4         8.33367     1.31792
815.5         8.33718      1.3179
815.6         8.34001     1.31733
815.7         8.34178     1.31791
815.8         8.34564     1.31795
815.9         8.34718     1.31737
816           8.34918     1.31842
816.1         8.35558     1.32098
816.2         8.35799     1.32154
816.3         8.35864     1.32148
816.4         8.36435     1.32267
816.5         8.36543     1.32338
816.6         8.36891     1.32364
816.7         8.37354     1.32547
816.8         8.37766     1.32493
816.9         8.38346     1.32301
817           8.38889     1.32407
817.1         8.39411     1.32623
817.2         8.39717     1.32722
817.3         8.39961     1.32811
817.4         8.40581     1.32888
817.5         8.40857     1.32963
817.6         8.41359     1.33201
817.7         8.41597     1.33298
817.8         8.41761      1.3324
817.9         8.41931     1.33228
818           8.42083     1.33227
818.1         8.42434      1.3335
818.2          8.4253     1.33366
818.3         8.42697     1.33378
818.4         8.42744     1.33396
818.5         8.43023     1.33523
818.6           8.433     1.33602
818.7          8.4357     1.33718
818.8         8.43653     1.33732
818.9         8.43793      1.3381
819           8.44037     1.33903
819.1         8.44857     1.34237
819.2         8.45239     1.34202
819.3         8.45351     1.34242
819.4          8.4553     1.34203
819.5         8.45909     1.34288
819.6         8.46045     1.34356
819.7         8.46411     1.34468
819.8         8.46468      1.3452
819.9         8.46491     1.34531
820           8.46609     1.34514
820.1         8.46683      1.3449
820.2         8.46885     1.34461
820.3         8.47037     1.34487
820.4         8.47165     1.34449
820.5         8.47542     1.34527
820.6         8.47685     1.34406
820.7         8.47834     1.34263
820.8         8.48112     1.34206
820.9          8.4838     1.34297
821           8.48694     1.34354
821.1         8.48812     1.34287
821.2         8.48878     1.34266
821.3         8.49112      1.3438
821.4         8.49156     1.34398
821.5         8.49233     1.34444
821.6         8.49564     1.34466
821.7         8.49564     1.34466
821.8         8.49856     1.34571
821.9         8.50007      1.3461
822           8.50324     1.34776
822.1         8.50448     1.34721
822.2         8.50717     1.34786
822.3         8.50766     1.34702
822.4          8.5093     1.34785
822.5         8.51083     1.34834
822.6         8.51323     1.34889
822.7         8.51489     1.34879
822.8         8.51581     1.34884
822.9         8.51914        1.35
823           8.52208     1.34939
823.1         8.52438     1.35056
823.2         8.52535      1.3507
823.3         8.52876     1.35236
823.4         8.53061     1.35216
823.5         8.53279     1.35295
823.6         8.53486     1.35403
823.7         8.53558     1.35408
823.8         8.53731     1.35504
823.9          8.5395      1.3547
824           8.54091     1.35548
824.1         8.54358     1.35521
824.2         8.54941     1.35755
824.3         8.55206     1.35859
824.4         8.55288      1.3579
824.5          8.5534     1.35811
824.6         8.55831     1.35874
824.7         8.55977      1.3597
824.8         8.56392     1.36118
824.9         8.56505     1.36094
825           8.56531     1.36116
825.1         8.56893     1.36129
825.2         8.56917     1.36142
825.3         8.57106     1.36232
825.4         8.57374     1.36149
825.5         8.57597     1.35983
825.6         8.57877      1.3609
825.7         8.58114     1.36029
825.8         8.58162     1.36058
825.9         8.58382     1.36115
826           8.58513     1.36122
826.1         8.58745     1.36078
826.2         8.58974     1.36104
826.3         8.59098     1.36182
826.4         8.59354     1.36154
826.5         8.59525     1.36242
826.6         8.59651     1.36179
826.7         8.59819     1.36266
826.8         8.60008     1.36239
826.9         8.60079      1.3624
827           8.60155     1.36284
827.1         8.60437      1.3645
827.2         8.60567     1.36455
827.3         8.60709     1.36542
827.4         8.60774     1.36533
827.5         8.60957     1.36399
827.6         8.61084     1.36414
827.7         8.61281     1.36429
827.8         8.61424     1.36512
827.9         8.61566     1.36525
828           8.61892     1.36178
828.1         8.62258     1.36257
828.2         8.62458     1.36395
828.3         8.62541     1.36442
828.4         8.62683     1.36387
828.5          8.6286     1.36517
828.6         8.62986     1.36559
828.7         8.63303     1.36679
828.8         8.63671     1.36723
828.9         8.63855     1.36782
829           8.64015     1.36819
829.1         8.64266     1.36862
829.2         8.64914     1.37145
829.3         8.64982     1.37151
829.4         8.65092     1.37185
829.5         8.65171     1.37159
829.6         8.65384     1.37315
829.7         8.65484     1.37301
829.8         8.65718      1.3746
829.9         8.65799     1.37498
830           8.65944     1.37484
830.1          8.6626     1.37622
830.2         8.66323     1.37539
830.3         8.66602     1.37676
830.4         8.66767     1.37711
830.5         8.67136     1.37947
830.6         8.67327     1.37888
830.7         8.67433     1.37899
830.8         8.67643     1.37762
830.9         8.67704     1.37736
831           8.67889     1.37753
831.1         8.67984     1.37753
831.2         8.68057     1.37803
831.3         8.68246     1.37899
831.4         8.68364     1.37987
831.5         8.68619     1.38161
831.6          8.6892     1.38212
831.7         8.68973     1.38177
831.8         8.69292     1.38082
831.9         8.69485     1.38084
832           8.69546     1.38075
832.1         8.69964     1.38151
832.2         8.70141     1.38056
832.3         8.70412     1.38024
832.4         8.70518     1.38091
832.5         8.70571     1.38071
832.6         8.70876     1.37985
832.7         8.70924     1.38014
832.8         8.71211     1.38189
832.9         8.71412      1.3828
833            8.7166     1.38289
833.1          8.7201     1.38323
833.2         8.72265     1.38302
833.3         8.72531     1.38279
833.4         8.72689      1.3836
833.5         8.72913     1.38341
833.6         8.73055     1.38358
833.7         8.73181     1.38293
833.8         8.73379     1.38253
833.9         8.73582      1.3825
834           8.73759     1.38054
834.1         8.73873      1.3813
834.2         8.74218     1.38139
834.3         8.74325     1.38183
834.4         8.74415     1.38154
834.5         8.74601     1.38057
834.6         8.74816     1.38155
834.7         8.74936     1.38161
834.8         8.75288     1.38267
834.9         8.75392     1.38328
835           8.75612      1.3811
835.1          8.7594     1.38328
835.2          8.7608     1.38316
835.3         8.76353     1.38316
835.4         8.76499     1.38328
835.5         8.76793     1.38261
835.6         8.77005      1.3833
835.7         8.77087     1.38314
835.8         8.77281     1.38352
835.9         8.77352     1.38351
836           8.77514     1.38411
836.1         8.77644     1.38492
836.2         8.77795     1.38497
836.3         8.78038     1.38607
836.4         8.78181     1.38645
836.5         8.78327     1.38714
836.6         8.78455     1.38741
836.7         8.78618     1.38813
836.8         8.78902     1.38901
836.9         8.78922     1.38907
837            8.7915     1.38916
837.1          8.7915     1.38916
837.2         8.79339     1.38972
837.3         8.79594     1.39124
837.4         8.79818     1.38929
837.5         8.80195     1.38882
837.6         8.80351     1.38835
837.7         8.80507     1.38756
837.8         8.80642     1.38766
837.9         8.80733     1.38817
838           8.80869     1.38863
838.1         8.80949     1.38863
838.2         8.81077     1.38844
838.3         8.81498     1.38961
838.4         8.81576     1.39005
838.5          8.8188     1.38867
838.6         8.82057     1.38896
838.7         8.82262     1.38884
838.8         8.82409     1.38979
838.9          8.8257     1.38934
839           8.82704      1.3895
839.1          8.8293     1.38972
839.2         8.83112     1.39077
839.3         8.83245     1.39089
839.4         8.83404      1.3913
839.5         8.83677     1.39296
839.6         8.83942     1.39429
839.7          8.8397     1.39436
839.8         8.84113     1.39401
839.9         8.84193     1.39457
840           8.84438     1.39331
840.1         8.84592     1.39363
840.2         8.84701     1.39418
840.3         8.85082     1.39592
840.4         8.85233     1.39657
840.5         8.85483      1.3955
840.6         8.85695      1.3965
840.7          8.8585      1.3967
840.8         8.86082     1.39632
840.9          8.8625     1.39635
841           8.86349     1.39695
841.1         8.86377     1.39703
841.2         8.86499     1.39776
841.3         8.86705     1.39905
841.4         8.86935     1.39753
841.5         8.87063     1.39695
841.6          8.8717     1.39691
841.7         8.87298      1.3964
841.8         8.87486     1.39612
841.9         8.87688     1.39675
842           8.87893     1.39831
842.1         8.88053     1.39824
842.2         8.88126     1.39878
842.3         8.88205     1.39839
842.4         8.88314     1.39888
842.5         8.88529     1.40015
842.6          8.8872     1.40078
842.7         8.88949      1.4011
842.8         8.89178     1.40016
842.9           8.895     1.40114
843           8.89722      1.4017
843.1         8.89849     1.40185
843.2         8.90022     1.40246
843.3         8.90031      1.4023
843.4         8.90372     1.40121
843.5         8.90611      1.4019
843.6         8.90712     1.40248
843.7         8.90856     1.40118
843.8         8.91019      1.4016
843.9         8.91129     1.40139
844           8.91331     1.40166
844.1         8.91612     1.40207
844.2         8.91892     1.40341
844.3          8.9213     1.40222
844.4         8.92446     1.40143
844.5         8.92647     1.40081
844.6         8.92918     1.40099
844.7         8.93133     1.40004
844.8         8.93338     1.40101
844.9         8.93613       1.401
845           8.93748     1.40141
845.1         8.93881     1.40077
845.2         8.94018     1.40028
845.3         8.94371     1.40111
845.4         8.94484       1.401
845.5          8.9468     1.40186
845.6         8.94787     1.40192
845.7         8.94968     1.40224
845.8         8.95009     1.40209
845.9         8.95338     1.40365
846           8.95411     1.40348
846.1         8.95538     1.40372
846.2         8.95665     1.40289
846.3         8.95869     1.40236
846.4         8.96102     1.40099
846.5         8.96337     1.40113
846.6         8.96541     1.40109
846.7         8.96675     1.40078
846.8         8.96927     1.40181
846.9         8.97213     1.40236
847           8.97292      1.4021
847.1          8.9752     1.40226
847.2         8.97651     1.40177
847.3          8.9789     1.40235
847.4         8.98143     1.40095
847.5         8.98389     1.40064
847.6         8.98537     1.39931
847.7         8.98693     1.39987
847.8         8.98795     1.40022
847.9         8.98853     1.40052
848           8.98986     1.40003
848.1         8.99045     1.39902
848.2         8.99182     1.39844
848.3         8.99404     1.39835
848.4          8.9968     1.39614
848.5         8.99794      1.3968
848.6         9.00068     1.39667
848.7         9.00197     1.39694
848.8         9.00483     1.39802
848.9         9.00732     1.39964
849           9.00981     1.39922
849.1         9.01366      1.3961
849.2         9.01503     1.39506
849.3         9.01675     1.39436
849.4         9.01827     1.39465
849.5         9.01952     1.39349
849.6         9.02092     1.39449
849.7          9.0223     1.39275
849.8         9.02301     1.39283
849.9         9.02601     1.39389
850           9.02793     1.39449
850.1         9.02983     1.39459
850.2         9.03167     1.39449
850.3         9.03309     1.39519
850.4         9.03362     1.39531
850.5         9.03583     1.39619
850.6         9.03638     1.39643
850.7         9.03782     1.39627
850.8         9.04127     1.39766
850.9         9.04335     1.39827
851            9.0447     1.39702
851.1         9.04584       1.397
851.2         9.04791     1.39812
851.3         9.04917      1.3978
851.4         9.05118     1.39814
851.5          9.0524     1.39724
851.6         9.05507     1.39904
851.7         9.05855     1.39822
851.8         9.06008     1.39771
851.9         9.06053     1.39757
852           9.06205     1.39587
852.1         9.06471     1.39725
852.2         9.06654     1.39585
852.3         9.06895     1.39639
852.4         9.07174     1.39473
852.5         9.07395     1.39474
852.6         9.07722     1.39439
852.7         9.07797     1.39481
852.8         9.07937     1.39493
852.9         9.07991     1.39464
853           9.08256     1.39199
853.1         9.08478     1.39346
853.2         9.08626      1.3922
853.3         9.08745      1.3925
853.4         9.08886     1.39282
853.5          9.0921     1.39305
853.6         9.09514     1.39434
853.7         9.09635      1.3944
853.8         9.09773     1.39426
853.9         9.09914     1.39512
854            9.1004     1.39534
854.1         9.10238      1.3945
854.2         9.10503     1.39459
854.3         9.10586     1.39437
854.4         9.10822     1.39595
854.5          9.1103     1.39537
854.6         9.11112      1.3951
854.7         9.11226     1.39436
854.8         9.11357     1.39395
854.9         9.11575      1.3939
855           9.11732     1.39294
855.1         9.11849     1.39308
855.2         9.12035     1.39384
855.3         9.12314     1.39282
855.4         9.12723     1.38832
855.5         9.12878     1.38807
855.6          9.1315     1.38631
855.7         9.13555     1.38868
855.8         9.13815     1.38987
855.9         9.13904     1.38837
856           9.14076     1.38915
856.1          9.1426      1.3895
856.2         9.14417     1.39051
856.3         9.14604     1.39176
856.4         9.14683     1.39168
856.5         9.14936     1.39186
856.6         9.15182     1.39316
856.7         9.15235     1.39356
856.8         9.15605      1.3906
856.9         9.15714     1.38993
857           9.15798     1.38949
857.1         9.15934      1.3901
857.2         9.16048     1.39046
857.3         9.16337     1.39176
857.4         9.16561     1.39022
857.5          9.1693     1.39161
857.6         9.17027     1.39193
857.7         9.17208     1.38994
857.8         9.17551     1.38525
857.9         9.17687     1.38542
858           9.17971     1.38474
858.1         9.18029     1.38377
858.2         9.18255     1.38375
858.3         9.18409      1.3849
858.4         9.18741     1.38654
858.5         9.18921     1.38717
858.6         9.19189     1.38891
858.7         9.19492     1.39008
858.8         9.19673     1.39047
858.9         9.19857     1.39028
859           9.20102     1.39055
859.1         9.20517      1.3931
859.2         9.20767     1.39251
859.3         9.20883     1.39153
859.4         9.21028     1.39222
859.5         9.21071     1.39208
859.6         9.21205     1.39224
859.7         9.21443      1.3911
859.8         9.21737     1.39022
859.9         9.21815     1.39081
860           9.22051     1.39182
860.1         9.22209     1.39229
860.2         9.22405     1.39013
860.3         9.22566     1.38861
860.4         9.22801     1.38873
860.5         9.23039      1.3898
860.6         9.23141      1.3899
860.7         9.23425     1.39129
860.8         9.23451     1.39148
860.9         9.23634     1.38934
861           9.23784     1.39033
861.1         9.24181     1.38841
861.2         9.24305      1.3886
861.3         9.24483     1.38742
861.4         9.24875     1.38906
861.5         9.25055     1.38891
861.6         9.25258     1.38948
861.7         9.25859      1.3847
861.8         9.25886     1.38489
861.9           9.262     1.38555
862           9.26539     1.38509
862.1         9.26625     1.38472
862.2         9.26714     1.38518
862.3         9.27361     1.38685
862.4         9.27536     1.38787
862.5         9.27756     1.38865
862.6         9.27907     1.38977
862.7         9.28216     1.38869
862.8          9.2827     1.38837
862.9         9.28295     1.38842
863           9.28475     1.38822
863.1         9.28546     1.38874
863.2         9.28724     1.38879
863.3         9.28818     1.38942
863.4         9.28971     1.39019
863.5         9.29078     1.39084
863.6         9.29312     1.39164
863.7         9.29424     1.39184
863.8         9.29558     1.39074
863.9         9.29749     1.39116
864           9.29856     1.39113
864.1         9.30033     1.39238
864.2         9.30487     1.39379
864.3         9.30569     1.39358
864.4          9.3075     1.39359
864.5         9.31183     1.39412
864.6         9.31212     1.39433
864.7         9.31338     1.39452
864.8         9.31503      1.3946
864.9          9.3182     1.39433
865           9.32126     1.39596
865.1         9.32443     1.39749
865.2         9.32689     1.39798
865.3         9.32785     1.39807
865.4         9.32971     1.39769
865.5         9.33044     1.39762
865.6         9.33191     1.39766
865.7         9.33415     1.39815
865.8         9.33631     1.39897
865.9         9.33797     1.39842
866           9.34146     1.39482
866.1         9.34268     1.39372
866.2         9.34511     1.39442
866.3         9.34689     1.39474
866.4         9.35136     1.39022
866.5         9.35364     1.39122
866.6         9.35441     1.39117
866.7         9.35566      1.3907
866.8         9.35695     1.39105
866.9          9.3588     1.39141
867           9.35961     1.39132
867.1         9.36121     1.39102
867.2         9.36311     1.39089
867.3         9.36544     1.38961
867.4         9.36683     1.38963
867.5         9.36968     1.39028
867.6         9.37083     1.38969
867.7         9.37176     1.38913
867.8         9.37266     1.38971
867.9          9.3737     1.38908
868           9.37461     1.38901
868.1         9.37578     1.38817
868.2         9.37875     1.38549
868.3         9.38007     1.38514
868.4         9.38081     1.38551
868.5         9.38132     1.38522
868.6         9.38459     1.38087
868.7          9.3857      1.3817
868.8         9.38671     1.38168
868.9          9.3882     1.38136
869           9.38927     1.38087
869.1         9.39142      1.3823
869.2         9.39351     1.38323
869.3         9.39516      1.3816
869.4         9.39674     1.38134
869.5         9.39795     1.38234
869.6          9.3992     1.38228
869.7         9.40173      1.3821
869.8         9.40619     1.38362
869.9         9.40789     1.38384
870           9.40837     1.38364
870.1         9.40957      1.3841
870.2          9.4127     1.38539
870.3         9.41452      1.3868
870.4         9.41779     1.38777
870.5         9.42071     1.38409
870.6         9.42184      1.3827
870.7         9.42534     1.38088
870.8         9.42805     1.38048
870.9         9.43003     1.38008
871           9.43084      1.3805
871.1         9.43164      1.3804
871.2         9.43486     1.38142
871.3         9.43669     1.38099
871.4         9.43746     1.38077
871.5         9.43984      1.3806
871.6         9.44126      1.3813
871.7         9.44362     1.38235
871.8           9.446     1.38373
871.9         9.44725     1.38378
872           9.44971     1.38425
872.1         9.45284     1.38386
872.2          9.4546     1.38412
872.3         9.45812     1.38632
872.4         9.45872     1.38607
872.5         9.45959     1.38603
872.6         9.46196     1.38659
872.7         9.46386     1.38514
872.8         9.46438      1.3855
872.9         9.46691     1.38617
873            9.4686     1.38748
873.1         9.47079     1.38732
873.2         9.47294     1.38506
873.3         9.47545     1.38255
873.4         9.47758     1.38198
873.5         9.47951      1.3819
873.6         9.48451      1.3826
873.7         9.48718     1.38389
873.8         9.48808     1.38435
873.9         9.49169     1.37893
874           9.49328      1.3794
874.1         9.49588     1.37838
874.2         9.49681     1.37798
874.3         9.49894       1.378
874.4          9.5013     1.37974
874.5         9.50226     1.37968
874.6         9.50301     1.37961
874.7         9.50557     1.37869
874.8         9.50731     1.37831
874.9          9.5083      1.3788
875              9.51      1.3799
875.1          9.5125     1.37937
875.2         9.51633     1.37865
875.3         9.51735     1.37947
875.4         9.51805     1.37923
875.5         9.52234     1.37897
875.6         9.52576     1.37813
875.7         9.52819      1.3786
875.8         9.52929      1.3787
875.9         9.53112     1.37792
876            9.5323     1.37746
876.1         9.53487     1.37608
876.2          9.5359     1.37692
876.3         9.53632     1.37668
876.4         9.53731     1.37735
876.5          9.5392     1.37755
876.6         9.54146     1.37856
876.7          9.5422     1.37917
876.8         9.54321        1.38
876.9         9.54488     1.38123
877           9.54541     1.38077
877.1         9.54726     1.38124
877.2         9.55122       1.384
877.3         9.55335     1.38485
877.4         9.55398     1.38443
877.5         9.55548     1.38496
877.6         9.55649     1.38503
877.7         9.55937     1.38552
877.8         9.56043     1.38595
877.9         9.56157     1.38537
878           9.56214     1.38443
878.1         9.56378     1.38503
878.2         9.56451     1.38548
878.3         9.56482     1.38569
878.4         9.56711     1.38468
878.5         9.56764      1.3849
878.6         9.56923     1.38471
878.7          9.5702     1.38484
878.8         9.57107     1.38468
878.9         9.57296     1.38548
879           9.57489     1.38615
879.1         9.57651     1.38465
879.2         9.57859     1.38355
879.3         9.58062     1.38329
879.4         9.58122     1.38335
879.5          9.5835     1.38369
879.6         9.58437     1.38365
879.7         9.58533     1.38405
879.8         9.58606     1.38466
879.9         9.58803     1.38411
880           9.58975     1.38473
880.1         9.59053     1.38446
880.2         9.59322     1.38498
880.3         9.59611     1.38457
880.4         9.59743     1.38497
880.5          9.5985     1.38492
880.6         9.60035     1.38491
880.7         9.60239     1.38546
880.8         9.60541     1.38755
880.9         9.60708     1.38843
881           9.60821     1.38829
881.1         9.61099     1.38985
881.2         9.61312      1.3907
881.3         9.61669     1.39253
881.4         9.61695     1.39276
881.5          9.6182     1.39358
881.6         9.62118     1.39332
881.7         9.62296     1.39324
881.8         9.62392      1.3936
881.9         9.62814     1.39158
882           9.62913     1.39221
882.1         9.63067     1.39027
882.2         9.63116     1.38979
882.3         9.63223     1.39028
882.4         9.63413      1.3916
882.5         9.63516     1.39094
882.6         9.63777     1.39093
882.7          9.6388     1.39057
882.8         9.63961      1.3898
882.9         9.64199     1.39141
883           9.64513     1.39194
883.1         9.64625     1.39234
883.2          9.6479     1.39295
883.3         9.64839     1.39339
883.4         9.65182      1.3947
883.5         9.65208     1.39494
883.6         9.65475     1.39394
883.7         9.65789     1.39306
883.8         9.66056     1.39456
883.9         9.66234     1.39488
884           9.66428     1.39426
884.1         9.66547     1.39443
884.2         9.66731     1.39453
884.3         9.66759     1.39407
884.4         9.67007     1.39559
884.5         9.67078     1.39572
884.6         9.67213     1.39578
884.7         9.67352     1.39577
884.8         9.67483     1.39534
884.9         9.67606     1.39613
885           9.67863     1.39616
885.1         9.67994     1.39566
885.2         9.68438     1.39515
885.3         9.68538      1.3952
885.4         9.68852     1.39632
885.5         9.69114     1.39538
885.6         9.69225     1.39581
885.7         9.69639      1.3984
885.8         9.69873     1.39906
885.9         9.70021         1.4
886           9.70502     1.40041
886.1         9.70763     1.40059
886.2         9.70982      1.4016
886.3         9.71077     1.40181
886.4         9.71119     1.40197
886.5         9.71667     1.39791
886.6         9.71929     1.39915
886.7         9.72307     1.39816
886.8         9.72419     1.39867
886.9         9.72643     1.39757
887           9.72781     1.39721
887.1          9.7306     1.39642
887.2         9.73202     1.39533
887.3         9.73485     1.39259
887.4         9.73922     1.39639
887.5         9.74154     1.39703
887.6         9.74393     1.39566
887.7         9.74668     1.39624
887.8         9.74979     1.39876
887.9         9.75262     1.40065
888           9.75411     1.40117
888.1         9.75672     1.39962
888.2         9.75789     1.39842
888.3         9.75932     1.39909
888.4         9.76317     1.39941
888.5         9.76441     1.40003
888.6         9.76689     1.40016
888.7         9.76742     1.39995
888.8         9.77022     1.39903
888.9         9.77242     1.39936
889           9.77496     1.40052
889.1         9.77768     1.40169
889.2         9.78076     1.40064
889.3         9.78234     1.40104
889.4         9.78424     1.40182
889.5         9.78542     1.40239
889.6         9.78614     1.40273
889.7         9.78935     1.40493
889.8         9.79196     1.40527
889.9         9.79406     1.40625
890           9.79592     1.40498
890.1         9.79882     1.40608
890.2         9.80137     1.40705
890.3          9.8042     1.40518
890.4         9.80695      1.4067
890.5         9.80986     1.40817
890.6         9.81042      1.4079
890.7         9.81339     1.40875
890.8         9.81423      1.4085
890.9         9.81776     1.40968
891           9.81776     1.40968
891.1         9.82089     1.40887
891.2         9.82206     1.40967
891.3         9.82362     1.41028
891.4         9.82787     1.41236
891.5          9.8305     1.41248
891.6         9.83241     1.41365
891.7         9.83508     1.41476
891.8         9.83669     1.41422
891.9         9.84221     1.41408
892            9.8443     1.41567
892.1         9.84539     1.41537
892.2         9.84688     1.41676
892.3         9.84782     1.41679
892.4         9.85025     1.41723
892.5         9.85188     1.41869
892.6         9.85635     1.42165
892.7         9.85948     1.42144
892.8         9.86089     1.42094
892.9         9.86296     1.42199
893           9.86424     1.42233
893.1         9.86576     1.42328
893.2         9.86771     1.42272
893.3         9.86908     1.42228
893.4          9.8706     1.42316
893.5         9.87286     1.42452
893.6         9.87432     1.42428
893.7         9.87706      1.4224
893.8         9.88086     1.42449
893.9         9.88191     1.42469
894           9.88547     1.42416
894.1         9.88638     1.42368
894.2         9.88948     1.42458
894.3         9.89511     1.42875
894.4         9.89851     1.43114
894.5         9.90266     1.43187
894.6         9.90312     1.43202
894.7         9.90502      1.4319
894.8         9.90581     1.43271
894.9         9.90842     1.43432
895           9.91082     1.43561
895.1         9.91112     1.43513
895.2         9.91526     1.43141
895.3         9.91736     1.43223
895.4         9.91928      1.4336
895.5          9.9209     1.43217
895.6         9.92246     1.43137
895.7         9.92826     1.42492
895.8         9.93136     1.42618
895.9         9.93305     1.42643
896           9.93565     1.42659
896.1         9.93861     1.42536
896.2         9.94194     1.42744
896.3         9.94394     1.42742
896.4         9.94559     1.42818
896.5         9.94807     1.42842
896.6         9.95208      1.4278
896.7         9.95399     1.42832
896.8         9.95849     1.43252
896.9         9.96126     1.43462
897           9.96653     1.43595
897.1         9.96822     1.43722
897.2         9.97212     1.43598
897.3         9.97483     1.43649
897.4         9.97727     1.43686
897.5         9.97744     1.43658
897.6         9.98163     1.43772
897.7         9.98601     1.44124
897.8         9.98986     1.44414
897.9         9.99776     1.44689
898           9.99988     1.44828
898.1         10.0043     1.45125
898.2         10.0069     1.45375
898.3         10.0096     1.45346
898.4         10.0188     1.46116
898.5         10.0226     1.46085
898.6         10.0244     1.46056
898.7         10.0266     1.46193
898.8         10.0295     1.46368
898.9         10.0339     1.46458
899           10.0365      1.4622
899.1         10.0399     1.46337
899.2         10.0439     1.46448
899.3         10.0471     1.46706
899.4         10.0493     1.46786
899.5          10.051     1.46676
899.6         10.0563     1.46824
899.7         10.0606     1.47073
899.8         10.0617     1.46997
899.9         10.0635     1.46859
900           10.0687     1.47225
900.1         10.0697     1.47265
900.2         10.0709     1.47266
900.3         10.0743     1.47254
900.4         10.0776     1.47451
900.5         10.0825     1.47653
900.6         10.0843     1.47677
900.7         10.0906       1.469
900.8         10.0922     1.47004
900.9         10.0957      1.4725
901           10.0977     1.47132
901.1         10.0997     1.47234
901.2         10.1025      1.4721
901.3          10.106     1.47475
901.4         10.1077     1.47513
901.5         10.1099     1.47714
901.6         10.1152     1.48015
901.7         10.1191     1.48017
901.8         10.1222     1.48163
901.9          10.127     1.48126
902           10.1296     1.48071
902.1          10.134     1.48251
902.2         10.1363     1.48245
902.3         10.1388     1.48254
902.4         10.1421     1.48314
902.5         10.1445     1.48433
902.6         10.1471     1.48344
902.7         10.1497     1.48393
902.8         10.1533     1.48609
902.9         10.1561     1.48687
903           10.1604     1.48935
903.1         10.1634     1.48903
903.2         10.1665     1.48965
903.3         10.1706     1.49264
903.4         10.1731     1.49438
903.5         10.1741     1.49434
903.6         10.1754     1.49503
903.7         10.1763      1.4957
903.8         10.1811      1.4938
903.9         10.1869     1.49781
904           10.1886      1.4983
904.1         10.1956     1.49514
904.2         10.2018     1.49671
904.3         10.2054     1.49856
904.4         10.2082      1.5005
904.5         10.2114      1.4996
904.6         10.2133     1.49959
904.7         10.2152     1.49773
904.8         10.2174     1.49875
904.9         10.2218     1.49376
905           10.2271     1.49258
905.1         10.2284     1.49242
905.2         10.2321     1.49391
905.3         10.2367     1.49274
905.4         10.2407     1.49498
905.5         10.2433     1.49587
905.6         10.2452     1.49701
905.7         10.2475     1.49801
905.8         10.2506     1.49802
905.9         10.2547      1.5024
906           10.2569     1.50143
906.1         10.2583     1.50196
906.2         10.2617      1.5047
906.3         10.2641     1.50295
906.4         10.2658     1.50406
906.5         10.2665     1.50433
906.6         10.2706     1.50144
906.7         10.2724     1.50179
906.8         10.2777     1.50364
906.9         10.2804     1.50363
907           10.2818     1.50396
907.1         10.2842     1.50539
907.2         10.2872     1.50585
907.3         10.2884     1.50699
907.4         10.2911     1.50942
907.5         10.2928     1.51081
907.6         10.2961     1.51299
907.7         10.2983     1.51352
907.8         10.2997     1.51301
907.9         10.3015     1.51459
908           10.3095     1.51407
908.1         10.3147     1.51537
908.2         10.3169     1.51589
908.3         10.3211     1.51707
908.4         10.3239     1.51564
908.5         10.3263     1.51567
908.6         10.3279     1.51687
908.7         10.3299     1.51744
908.8         10.3377     1.52426
908.9         10.3433     1.52408
909           10.3444     1.52408
909.1         10.3461     1.52594
909.2         10.3471     1.52508
909.3         10.3481     1.52388
909.4          10.351     1.52108
909.5         10.3533     1.52098
909.6          10.357     1.51892
909.7          10.361     1.51984
909.8         10.3642     1.52123
909.9         10.3651     1.52167
910           10.3677     1.52033
910.1         10.3743      1.5255
910.2         10.3768     1.52462
910.3          10.381     1.52499
910.4         10.3838     1.52419
910.5         10.3857     1.52476
910.6         10.3887     1.52511
910.7         10.3914      1.5245
910.8         10.3942     1.52498
910.9         10.3963     1.52628
911           10.4006     1.52859
911.1         10.4033       1.528
911.2         10.4074     1.52638
911.3         10.4079     1.52645
911.4         10.4088     1.52656
911.5         10.4124     1.52904
911.6         10.4153      1.5308
911.7         10.4172     1.53066
911.8         10.4219     1.53229
911.9         10.4237     1.53139
912           10.4248     1.53019
912.1         10.4269     1.53132
912.2         10.4304     1.53015
912.3         10.4327      1.5322
912.4         10.4349     1.53094
912.5         10.4406     1.52854
912.6         10.4441     1.52919
912.7         10.4475     1.53012
912.8         10.4521     1.53527
912.9         10.4553     1.53681
913           10.4593     1.53704
913.1         10.4612     1.53807
913.2         10.4624     1.53819
913.3         10.4637     1.53882
913.4         10.4675      1.5408
913.5         10.4711     1.54377
913.6         10.4735     1.54436
913.7         10.4746     1.54463
913.8         10.4789     1.54652
913.9          10.484     1.54571
914           10.4913     1.55381
914.1         10.4971     1.55553
914.2            10.5     1.55522
914.3         10.5007     1.55545
914.4         10.5079     1.55939
914.5         10.5116     1.55896
914.6         10.5132     1.55939
914.7         10.5161     1.56063
914.8           10.52     1.56286
914.9         10.5248     1.56342
915           10.5282     1.56306
915.1         10.5295     1.56302
915.2          10.531     1.56249
915.3         10.5324     1.56269
915.4         10.5352     1.56246
915.5          10.539     1.55784
915.6         10.5423     1.55591
915.7         10.5451     1.55749
915.8         10.5461     1.55719
915.9         10.5487      1.5589
916           10.5519     1.56076
916.1         10.5525     1.56119
916.2         10.5561      1.5577
916.3         10.5583     1.55656
916.4         10.5597     1.55709
916.5         10.5643     1.56101
916.6         10.5721     1.56613
916.7         10.5752     1.56822
916.8         10.5785     1.56754
916.9         10.5806     1.56854
917           10.5821     1.56766
917.1         10.5867      1.5698
917.2         10.5868     1.56953
917.3         10.5895     1.57194
917.4         10.5942      1.5767
917.5         10.5984      1.5793
917.6         10.6033     1.58177
917.7         10.6056     1.58221
917.8         10.6081     1.58332
917.9         10.6088     1.58372
918           10.6116     1.58301
918.1         10.6146     1.58211
918.2         10.6174     1.58223
918.3         10.6221     1.57762
918.4         10.6248     1.57837
918.5          10.627     1.57712
918.6         10.6321     1.57815
918.7         10.6349     1.57823
918.8         10.6369     1.57858
918.9         10.6398     1.57712
919            10.642     1.57797
919.1         10.6499     1.57674
919.2         10.6532     1.57502
919.3          10.654     1.57426
919.4         10.6557     1.57368
919.5         10.6574     1.57409
919.6         10.6628     1.57928
919.7          10.664     1.57908
919.8         10.6666     1.57895
919.9         10.6702     1.58068
920           10.6715     1.57949
920.1         10.6743     1.57784
920.2         10.6776     1.57676
920.3         10.6797     1.57783
920.4         10.6847     1.58256
920.5         10.6896     1.58438
920.6         10.6963     1.58986
920.7         10.7006     1.59077
920.8         10.7033      1.5896
920.9         10.7038     1.59029
921            10.705     1.58973
921.1         10.7084     1.59087
921.2         10.7102     1.59195
921.3         10.7129     1.59099
921.4         10.7146     1.58971
921.5         10.7156     1.58962
921.6         10.7166     1.58995
921.7         10.7226     1.59381
921.8         10.7248      1.5923
921.9         10.7264     1.59163
922           10.7283     1.59272
922.1         10.7389     1.58617
922.2         10.7403     1.58653
922.3         10.7416     1.58651
922.4         10.7459     1.58496
922.5         10.7473      1.5853
922.6         10.7534     1.58589
922.7         10.7539      1.5863
922.8         10.7576     1.58258
922.9         10.7618     1.58193
923           10.7631     1.58142
923.1         10.7668     1.58117
923.2         10.7721     1.58071
923.3          10.774      1.5793
923.4         10.7751     1.58008
923.5         10.7757     1.58044
923.6          10.778     1.58087
923.7         10.7806     1.58339
923.8         10.7825     1.58187
923.9         10.7837     1.58076
924           10.7886     1.57766
924.1         10.7894     1.57757
924.2         10.7921     1.57818
924.3          10.794     1.57568
924.4         10.7964     1.57431
924.5         10.7972     1.57359
924.6         10.8001     1.57635
924.7         10.8031     1.57717
924.8         10.8051     1.57562
924.9         10.8063     1.57596
925           10.8073     1.57598
925.1         10.8103     1.57691
925.2         10.8108     1.57646
925.3         10.8156     1.57959
925.4         10.8167     1.58039
925.5         10.8193     1.57909
925.6         10.8218     1.57724
925.7         10.8239     1.57606
925.8         10.8246       1.576
925.9         10.8276     1.57648
926           10.8328     1.57694
926.1         10.8336     1.57653
926.2         10.8368     1.57577
926.3         10.8376     1.57658
926.4          10.839     1.57577
926.5         10.8417     1.57609
926.6         10.8434     1.57586
926.7         10.8465     1.57489
926.8         10.8507     1.57305
926.9          10.856     1.56762
927           10.8569     1.56835
927.1         10.8577     1.56914
927.2          10.861     1.56678
927.3         10.8641     1.56508
927.4         10.8657     1.56457
927.5         10.8666     1.56509
927.6         10.8694     1.56378
927.7         10.8712      1.5616
927.8         10.8725     1.56185
927.9         10.8735     1.56105
928           10.8741     1.56103
928.1         10.8753     1.56181
928.2         10.8792     1.55764
928.3         10.8809     1.55716
928.4         10.8822      1.5564
928.5         10.8876      1.5567
928.6         10.8911     1.55919
928.7         10.8927     1.55988
928.8         10.8963     1.56024
928.9         10.9012     1.55958
929           10.9027     1.55946
929.1         10.9089     1.55319
929.2         10.9094     1.55321
929.3         10.9129     1.55363
929.4         10.9147     1.55318
929.5         10.9163     1.55381
929.6         10.9189     1.55603
929.7         10.9205     1.55721
929.8         10.9216     1.55752
929.9         10.9228     1.55749
930           10.9255     1.55753
930.1         10.9269      1.5575
930.2         10.9289     1.55852
930.3         10.9309      1.5604
930.4         10.9325     1.56068
930.5         10.9378      1.5624
930.6         10.9404     1.56296
930.7         10.9431     1.56391
930.8         10.9453     1.56326
930.9         10.9461     1.56319
931           10.9495     1.56345
931.1         10.9515     1.56377
931.2         10.9558     1.56051
931.3         10.9581     1.55964
931.4         10.9594     1.56001
931.5         10.9636     1.55725
931.6         10.9668     1.55695
931.7         10.9673     1.55663
931.8         10.9707     1.55627
931.9         10.9729     1.55611
932           10.9754     1.55817
932.1          10.978     1.55829
932.2           10.98     1.55895
932.3         10.9816     1.55778
932.4         10.9828     1.55754
932.5         10.9845     1.55662
932.6         10.9874     1.55573
932.7         10.9899     1.55553
932.8         10.9917     1.55528
932.9         10.9932     1.55441
933           10.9966     1.55505
933.1         10.9982     1.55543
933.2          11.003      1.5511
933.3         11.0049     1.55039
933.4         11.0075     1.54934
933.5         11.0085     1.55006
933.6         11.0119     1.54866
933.7         11.0131     1.54924
933.8         11.0153     1.55063
933.9         11.0174      1.5513
934            11.023     1.55482
934.1         11.0243     1.55558
934.2         11.0286     1.55483
934.3         11.0298     1.55461
934.4         11.0312     1.55343
934.5         11.0344     1.55136
934.6         11.0361     1.55128
934.7         11.0369     1.55088
934.8         11.0377     1.55024
934.9         11.0401     1.55013
935           11.0445     1.54683
935.1         11.0459     1.54806
935.2         11.0489     1.54778
935.3         11.0521     1.54782
935.4         11.0543     1.54678
935.5         11.0601     1.54442
935.6         11.0631     1.54551
935.7         11.0656     1.54573
935.8          11.067     1.54528
935.9         11.0722      1.5494
936            11.073     1.54937
936.1         11.0792      1.5489
936.2         11.0842      1.5538
936.3         11.0893     1.55129
936.4         11.0967     1.54749
936.5         11.0989     1.54576
936.6         11.1021     1.54447
936.7         11.1057     1.54631
936.8         11.1077     1.54837
936.9         11.1091     1.54906
937           11.1186     1.55179
937.1         11.1242     1.54662
937.2         11.1289      1.5477
937.3          11.131     1.54738
937.4         11.1338     1.54839
937.5         11.1359     1.54966
937.6          11.139     1.54951
937.7         11.1427     1.54819
937.8         11.1438     1.54783
937.9         11.1474     1.54547
938           11.1488     1.54522
938.1         11.1519     1.54369
938.2          11.153     1.54325
938.3         11.1567     1.54015
938.4         11.1625     1.54205
938.5         11.1647     1.54366
938.6         11.1695     1.54045
938.7         11.1724      1.5407
938.8         11.1785       1.536
938.9          11.179       1.536
939           11.1819     1.53371
939.1         11.1848     1.53053
939.2         11.1885     1.52943
939.3         11.1915     1.52888
939.4         11.1937     1.52915
939.5         11.1962     1.52727
939.6         11.1964     1.52691
939.7         11.2027     1.52076
939.8         11.2056     1.51979
939.9         11.2092     1.51517
940           11.2108     1.51491
940.1         11.2144     1.51417
940.2         11.2167     1.51249
940.3         11.2238     1.50318
940.4         11.2246     1.50328
940.5         11.2269     1.50159
940.6         11.2293      1.5025
940.7         11.2309     1.50297
940.8         11.2382     1.50579
940.9         11.2403     1.50374
941           11.2444     1.50058
941.1         11.2493     1.49839
941.2         11.2531     1.50086
941.3         11.2564     1.50279
941.4          11.258     1.50226
941.5         11.2619      1.5035
941.6         11.2635     1.50331
941.7         11.2675     1.50061
941.8         11.2693     1.50105
941.9         11.2703     1.50093
942            11.275     1.49593
942.1         11.2759     1.49565
942.2         11.2804     1.49321
942.3         11.2816     1.49374
942.4          11.284     1.49314
942.5         11.2863      1.4908
942.6          11.291     1.48982
942.7         11.2929     1.49039
942.8         11.2937     1.49126
942.9         11.2976     1.48874
943           11.3033     1.49028
943.1         11.3051     1.48981
943.2         11.3071     1.48828
943.3           11.31     1.48748
943.4         11.3128     1.48498
943.5         11.3163      1.4852
943.6         11.3191     1.48601
943.7         11.3255     1.48155
943.8         11.3323     1.48426
943.9         11.3383     1.47948
944           11.3403     1.48003
944.1         11.3444     1.47786
944.2         11.3512     1.47072
944.3         11.3532     1.47114
944.4         11.3537      1.4711
944.5         11.3552     1.46952
944.6         11.3575     1.46879
944.7         11.3633     1.46526
944.8         11.3654     1.46794
944.9         11.3683     1.46673
945           11.3705     1.46895
945.1         11.3725     1.46942
945.2         11.3768     1.46491
945.3         11.3785     1.46549
945.4         11.3808     1.46653
945.5         11.3828     1.46736
945.6         11.3863     1.46426
945.7          11.389      1.4665
945.8         11.3914     1.46852
945.9         11.3928     1.46721
946           11.3961     1.46474
946.1         11.3987      1.4638
946.2         11.4067     1.45448
946.3         11.4094     1.45224
946.4         11.4096     1.45266
946.5         11.4123     1.45013
946.6         11.4224     1.44361
946.7         11.4245     1.44255
946.8         11.4263     1.44408
946.9         11.4288     1.44239
947           11.4322     1.44503
947.1         11.4328     1.44498
947.2         11.4336     1.44468
947.3         11.4356      1.4434
947.4         11.4406     1.44328
947.5          11.446     1.43841
947.6         11.4482      1.4369
947.7         11.4485     1.43681
947.8         11.4506     1.43667
947.9         11.4529     1.43711
948           11.4583     1.43605
948.1         11.4616     1.43562
948.2         11.4629     1.43536
948.3         11.4662     1.43473
948.4         11.4678     1.43585
948.5         11.4721     1.43604
948.6         11.4752      1.4378
948.7         11.4762     1.43806
948.8          11.478     1.43697
948.9         11.4806     1.43548
949           11.4824      1.4352
949.1         11.4837     1.43588
949.2         11.4845       1.436
949.3         11.4882     1.43743
949.4         11.4909     1.43978
949.5         11.4936      1.4416
949.6         11.4957     1.44015
949.7         11.4985     1.44195
949.8         11.5004      1.4408
949.9         11.5023     1.43981
950           11.5064     1.43617
950.1         11.5109     1.43938
950.2          11.514      1.4395
950.3         11.5163     1.43899
950.4         11.5187     1.43823
950.5         11.5235     1.43732
950.6         11.5258     1.43878
950.7         11.5299     1.44086
950.8         11.5313     1.43998
950.9         11.5356     1.43968
951           11.5396     1.43704
951.1         11.5448     1.44062
951.2         11.5475     1.43868
951.3         11.5516     1.43975
951.4         11.5562      1.4385
951.5         11.5588     1.43905
951.6         11.5599     1.43767
951.7         11.5622     1.43941
951.8         11.5632     1.43936
951.9         11.5645     1.43894
952           11.5683     1.43727
952.1         11.5704     1.43726
952.2         11.5744     1.43316
952.3         11.5779     1.43603
952.4         11.5843     1.43359
952.5         11.5864     1.43176
952.6         11.5882     1.43175
952.7         11.5902     1.43294
952.8         11.5923     1.43231
952.9         11.5953     1.43589
953            11.598     1.43565
953.1         11.6022     1.43088
953.2          11.604     1.43184
953.3         11.6097     1.43029
953.4         11.6143     1.42926
953.5         11.6156     1.42932
953.6         11.6202     1.43108
953.7         11.6227     1.43248
953.8         11.6237     1.43415
953.9         11.6273     1.43726
954           11.6309     1.44095
954.1         11.6331     1.44114
954.2         11.6347     1.44148
954.3         11.6395     1.43739
954.4         11.6434     1.44001
954.5         11.6446      1.4399
954.6         11.6499     1.43924
954.7         11.6528     1.43786
954.8         11.6583      1.4349
954.9         11.6598     1.43492
955           11.6619     1.43512
955.1         11.6658     1.43157
955.2         11.6681     1.43169
955.3         11.6707     1.43007
955.4         11.6726     1.42972
955.5          11.675     1.42926
955.6         11.6794     1.42671
955.7         11.6836     1.42911
955.8         11.6884     1.42548
955.9         11.6909     1.42302
956           11.6977     1.41597
956.1         11.7008     1.41497
956.2         11.7012     1.41458
956.3         11.7026     1.41442
956.4         11.7046     1.41338
956.5         11.7083     1.41137
956.6         11.7125      1.4157
956.7         11.7133     1.41554
956.8         11.7156     1.41361
956.9          11.717     1.41443
957           11.7189     1.41434
957.1         11.7202     1.41482
957.2         11.7216     1.41425
957.3         11.7221     1.41418
957.4         11.7238     1.41343
957.5         11.7255     1.41407
957.6         11.7285     1.41225
957.7         11.7291     1.41236
957.8         11.7337     1.41151
957.9         11.7371     1.40905
958           11.7387     1.40954
958.1         11.7402     1.40859
958.2         11.7426     1.40887
958.3          11.744     1.40967
958.4         11.7455      1.4082
958.5         11.7512     1.40394
958.6         11.7525     1.40362
958.7         11.7545     1.40204
958.8           11.76     1.40207
958.9         11.7616     1.40179
959           11.7642     1.40073
959.1         11.7668     1.40014
959.2          11.768     1.39932
959.3           11.77     1.40234
959.4         11.7715      1.4019
959.5         11.7734     1.40305
959.6         11.7767     1.40212
959.7         11.7789     1.40114
959.8         11.7804     1.40167
959.9         11.7869     1.39689
960           11.7881      1.3975
960.1         11.7906     1.39763
960.2          11.792     1.39777
960.3         11.7938     1.39811
960.4         11.7972     1.39626
960.5         11.8007     1.39829
960.6         11.8026     1.39926
960.7         11.8068     1.39583
960.8         11.8105     1.40125
960.9         11.8177      1.3994
961            11.818     1.39982
961.1         11.8198     1.39946
961.2         11.8233      1.3967
961.3         11.8256     1.39632
961.4         11.8315      1.3953
961.5         11.8328     1.39519
961.6         11.8344     1.39351
961.7         11.8361     1.39364
961.8         11.8377     1.39285
961.9         11.8443     1.39112
962            11.847     1.39415
962.1         11.8482     1.39385
962.2         11.8527     1.39279
962.3         11.8536     1.39277
962.4         11.8561      1.3927
962.5         11.8578      1.3932
962.6         11.8593     1.39333
962.7         11.8617     1.39184
962.8         11.8654     1.39293
962.9         11.8673     1.39275
963           11.8692     1.39179
963.1         11.8703     1.39195
963.2         11.8729      1.3921
963.3         11.8742     1.39115
963.4          11.878     1.38851
963.5         11.8811     1.38911
963.6         11.8831     1.38831
963.7         11.8864     1.38736
963.8         11.8874     1.38685
963.9         11.8928     1.38813
964           11.8957     1.38955
964.1         11.8998     1.39095
964.2         11.9019     1.38927
964.3         11.9036       1.389
964.4         11.9052     1.38824
964.5         11.9085     1.39112
964.6         11.9097     1.39043
964.7         11.9116     1.38943
964.8         11.9139      1.3893
964.9         11.9146     1.39005
965            11.918     1.38742
965.1          11.921     1.38577
965.2         11.9219     1.38579
965.3         11.9227     1.38484
965.4         11.9241     1.38512
965.5         11.9279     1.38203
965.6         11.9295     1.38136
965.7         11.9323     1.38217
965.8         11.9329     1.38218
965.9          11.934     1.38216
966           11.9356     1.38157
966.1         11.9376     1.38032
966.2         11.9392     1.37894
966.3         11.9402     1.37789
966.4         11.9419     1.37745
966.5         11.9467     1.38016
966.6         11.9512     1.38095
966.7         11.9539     1.38093
966.8          11.955     1.38042
966.9         11.9578     1.37796
967           11.9619     1.37604
967.1         11.9644     1.37644
967.2         11.9664     1.37594
967.3         11.9671     1.37557
967.4         11.9709      1.3748
967.5         11.9729     1.37377
967.6         11.9741     1.37562
967.7         11.9772     1.37398
967.8         11.9803     1.37392
967.9         11.9842     1.37519
968            11.988     1.37495
968.1         11.9891      1.3759
968.2         11.9901     1.37521
968.3         11.9924     1.37412
968.4         11.9952     1.37361
968.5         11.9966     1.37428
968.6         11.9986     1.37465
968.7         12.0013     1.37452
968.8         12.0038     1.37392
968.9         12.0084     1.37568
969           12.0113     1.37728
969.1         12.0118     1.37713
969.2         12.0145     1.37615
969.3         12.0157     1.37656
969.4         12.0178     1.37675
969.5         12.0188      1.3768
969.6         12.0226     1.37545
969.7         12.0263     1.37268
969.8         12.0311      1.3686
969.9         12.0333     1.36717
970           12.0361     1.36588
970.1         12.0385     1.36541
970.2          12.041     1.36722
970.3          12.043     1.36838
970.4          12.045     1.36832
970.5         12.0469     1.36773
970.6         12.0512     1.36489
970.7         12.0523     1.36398
970.8         12.0532     1.36323
970.9          12.054     1.36358
971           12.0547     1.36357
971.1         12.0563     1.36328
971.2         12.0597     1.36206
971.3         12.0608     1.36267
971.4         12.0624     1.36259
971.5         12.0639      1.3632
971.6         12.0692      1.3611
971.7         12.0707     1.36016
971.8         12.0724     1.36109
971.9         12.0765     1.36168
972           12.0772     1.36199
972.1         12.0785     1.36194
972.2          12.081     1.36392
972.3         12.0831     1.36526
972.4         12.0849     1.36509
972.5         12.0868     1.36502
972.6         12.0883     1.36498
972.7           12.09     1.36391
972.8         12.0915     1.36275
972.9         12.0951     1.36192
973           12.0972     1.36161
973.1         12.0983     1.36284
973.2         12.1012     1.36134
973.3         12.1029     1.36151
973.4         12.1063     1.36085
973.5         12.1081     1.36118
973.6         12.1106     1.36104
973.7         12.1132     1.36045
973.8         12.1144     1.35975
973.9         12.1164     1.35915
974            12.121     1.35688
974.1         12.1235     1.35591
974.2         12.1274     1.35418
974.3         12.1307     1.35471
974.4         12.1322     1.35495
974.5         12.1352     1.35528
974.6         12.1372     1.35484
974.7         12.1408     1.35579
974.8         12.1422     1.35435
974.9         12.1443     1.35376
975           12.1469     1.35411
975.1         12.1496     1.35267
975.2         12.1519     1.35211
975.3         12.1528     1.35136
975.4         12.1542     1.35107
975.5         12.1573     1.35414
975.6         12.1595     1.35322
975.7         12.1615     1.35127
975.8         12.1643     1.34986
975.9         12.1657     1.35142
976           12.1671     1.35186
976.1         12.1691     1.35142
976.2         12.1717     1.34962
976.3         12.1741      1.3481
976.4         12.1781     1.34669
976.5          12.181     1.35038
976.6         12.1842     1.34775
976.7         12.1859     1.34759
976.8         12.1887     1.34708
976.9         12.1917      1.3455
977           12.1937     1.34546
977.1          12.195     1.34479
977.2         12.1955     1.34514
977.3         12.1986      1.3454
977.4         12.1992     1.34505
977.5         12.2006     1.34419
977.6         12.2022     1.34449
977.7          12.204     1.34353
977.8          12.205     1.34265
977.9         12.2064     1.34223
978           12.2108     1.34015
978.1         12.2148     1.33837
978.2         12.2159     1.33719
978.3         12.2179     1.33789
978.4         12.2187     1.33761
978.5         12.2213     1.33918
978.6         12.2241     1.33825
978.7         12.2249     1.33912
978.8         12.2256     1.33875
978.9         12.2288     1.33864
979           12.2324     1.33776
979.1         12.2376     1.33595
979.2         12.2392     1.33698
979.3         12.2412     1.33822
979.4         12.2429     1.33715
979.5         12.2444     1.33739
979.6         12.2461     1.33673
979.7         12.2488     1.33613
979.8         12.2514     1.33457
979.9         12.2534     1.33392
980           12.2556     1.33325
980.1         12.2571      1.3338
980.2         12.2591     1.33605
980.3         12.2605     1.33632
980.4         12.2625     1.33708
980.5         12.2678     1.33757
980.6         12.2688     1.33682
980.7         12.2701     1.33746
980.8         12.2725     1.33942
980.9         12.2734     1.33922
981           12.2745     1.33919
981.1         12.2776     1.33924
981.2         12.2789     1.33826
981.3         12.2845     1.33557
981.4         12.2849     1.33554
981.5          12.286     1.33484
981.6         12.2875     1.33432
981.7         12.2886     1.33474
981.8         12.2912     1.33342
981.9         12.2921     1.33344
982           12.2968     1.33142
982.1         12.2978     1.33166
982.2         12.2997     1.33238
982.3         12.3015     1.33311
982.4          12.303     1.33437
982.5          12.305     1.33473
982.6         12.3074     1.33522
982.7         12.3092      1.3353
982.8         12.3104     1.33592
982.9         12.3118     1.33478
983           12.3132     1.33567
983.1         12.3169     1.33349
983.2         12.3201     1.33291
983.3         12.3235     1.33195
983.4         12.3254     1.33186
983.5         12.3283     1.33245
983.6         12.3302     1.33441
983.7         12.3316     1.33417
983.8         12.3333     1.33433
983.9         12.3365     1.33546
984           12.3379     1.33678
984.1         12.3427     1.33236
984.2         12.3432     1.33273
984.3         12.3443     1.33199
984.4         12.3463      1.3307
984.5         12.3484     1.33074
984.6          12.351     1.33033
984.7         12.3519     1.33051
984.8         12.3535     1.33165
984.9         12.3555     1.33013
985           12.3568     1.33133
985.1         12.3585     1.33086
985.2         12.3597     1.33166
985.3         12.3618     1.33068
985.4         12.3624     1.33112
985.5         12.3646     1.33063
985.6         12.3666     1.33162
985.7         12.3692     1.33141
985.8         12.3717     1.33064
985.9         12.3729     1.33038
986           12.3755      1.3299
986.1         12.3795      1.3305
986.2         12.3837     1.33196
986.3         12.3849      1.3318
986.4          12.387     1.33399
986.5         12.3893     1.33369
986.6         12.3916     1.33152
986.7         12.3943     1.32951
986.8         12.3966     1.32912
986.9         12.3996     1.32893
987           12.4016     1.33081
987.1         12.4035     1.33104
987.2         12.4074     1.32922
987.3           12.41     1.32929
987.4          12.412     1.32751
987.5          12.414     1.32768
987.6         12.4155     1.32756
987.7         12.4169      1.3273
987.8         12.4204     1.32839
987.9         12.4227     1.32824
988           12.4239     1.32897
988.1         12.4253     1.32844
988.2         12.4274     1.32801
988.3         12.4301     1.32742
988.4         12.4318     1.32634
988.5          12.436     1.32867
988.6         12.4394     1.32764
988.7         12.4427     1.32675
988.8         12.4441     1.32641
988.9         12.4455     1.32675
989           12.4458     1.32723
989.1         12.4478     1.32749
989.2          12.449     1.32642
989.3         12.4507     1.32573
989.4         12.4538     1.32768
989.5         12.4556     1.32733
989.6         12.4564     1.32674
989.7         12.4577     1.32671
989.8         12.4626     1.32425
989.9         12.4634     1.32394
990           12.4645     1.32358
990.1         12.4661     1.32331
990.2         12.4686       1.323
990.3         12.4701     1.32286
990.4         12.4707      1.3224
990.5         12.4734     1.32228
990.6         12.4765     1.32209
990.7         12.4771     1.32304
990.8         12.4795     1.32347
990.9         12.4822     1.32334
991            12.485     1.32331
991.1         12.4865     1.32282
991.2         12.4884     1.32189
991.3         12.4906     1.32259
991.4         12.4911     1.32272
991.5         12.4942     1.32583
991.6         12.4973      1.3263
991.7         12.4982     1.32598
991.8         12.5052      1.3236
991.9         12.5087     1.32507
992             12.51     1.32501
992.1         12.5124     1.32361
992.2         12.5153     1.32449
992.3         12.5169     1.32438
992.4         12.5202     1.32242
992.5         12.5214     1.32239
992.6         12.5233     1.32396
992.7         12.5263     1.32448
992.8         12.5337     1.32264
992.9          12.536     1.32221
993           12.5392     1.32204
993.1         12.5413     1.32145
993.2         12.5418     1.32162
993.3         12.5448     1.32082
993.4         12.5509     1.31662
993.5          12.555     1.31986
993.6         12.5569     1.32223
993.7         12.5637     1.32272
993.8         12.5655     1.32228
993.9         12.5664      1.3218
994           12.5676      1.3223
994.1         12.5711     1.32072
994.2         12.5721     1.32029
994.3         12.5733     1.32018
994.4         12.5758     1.31891
994.5         12.5804     1.31572
994.6         12.5825     1.31662
994.7         12.5868     1.31573
994.8           12.59     1.31483
994.9         12.5929     1.31471
995           12.5943     1.31393
995.1         12.5988     1.31105
995.2         12.6002      1.3113
995.3         12.6005     1.31115
995.4         12.6053      1.3132
995.5          12.608     1.31209
995.6         12.6095     1.31214
995.7         12.6106     1.31216
995.8          12.612     1.31193
995.9         12.6132     1.31252
996           12.6151     1.31241
996.1         12.6166     1.31355
996.2         12.6185     1.31269
996.3         12.6216     1.31218
996.4         12.6235     1.31268
996.5         12.6272     1.31235
996.6         12.6272     1.31235
996.7         12.6314     1.31564
996.8         12.6332     1.31683
996.9         12.6344     1.31735
997           12.6371     1.31772
997.1         12.6399      1.3161
997.2         12.6419     1.31453
997.3         12.6434     1.31559
997.4         12.6467      1.3136
997.5         12.6486     1.31386
997.6         12.6502     1.31257
997.7          12.652     1.31202
997.8         12.6541     1.31012
997.9         12.6591     1.30861
998           12.6613     1.30954
998.1         12.6652     1.30743
998.2          12.667      1.3069
998.3         12.6684     1.30782
998.4         12.6713     1.30892
998.5         12.6743     1.30884
998.6         12.6754      1.3088
998.7         12.6804     1.30712
998.8         12.6837     1.30853
998.9         12.6866     1.31059
999           12.6897     1.31116
999.1         12.6915     1.31089
999.2         12.6933     1.31062
999.3         12.6977     1.30993
999.4         12.6999     1.31086
999.5         12.7022     1.31145
999.6          12.704     1.31022
999.7         12.7065        1.31
999.8         12.7085     1.31014
999.9         12.7112      1.3145
1000          12.7141     1.31226
1000.1        12.7161     1.31147
1000.2        12.7174     1.31083
1000.3        12.7197     1.31118
1000.4        12.7239     1.30995
1000.5        12.7265     1.31233
1000.6        12.7331     1.31419
1000.7        12.7364     1.31426
1000.8        12.7384     1.31447
1000.9        12.7401     1.31436
1001          12.7418     1.31635
1001.1        12.7435     1.31546
1001.2        12.7448     1.31494
1001.3        12.7485     1.31523
1001.4        12.7497     1.31474
1001.5        12.7526      1.3143
1001.6        12.7538     1.31378
1001.7         12.755     1.31453
1001.8        12.7568     1.31458
1001.9        12.7582     1.31451
1002          12.7612     1.31597
1002.1        12.7646     1.31784
1002.2         12.766     1.31848
1002.3        12.7686     1.31781
1002.4        12.7704     1.31717
1002.5        12.7742     1.32082
1002.6        12.7757     1.32279
1002.7        12.7787     1.32481
1002.8        12.7851     1.32471
1002.9        12.7873     1.32569
1003          12.7904     1.32533
1003.1        12.7942     1.32868
1003.2        12.7961     1.32935
1003.3        12.7977     1.32907
1003.4        12.7991     1.32849
1003.5        12.7998     1.32893
1003.6        12.8015     1.33035
1003.7        12.8034     1.32952
1003.8        12.8059        1.33
1003.9        12.8065     1.33032
1004          12.8097     1.33043
1004.1        12.8138     1.32738
1004.2         12.817     1.32832
1004.3        12.8199     1.32627
1004.4        12.8212     1.32625
1004.5        12.8226      1.3265
1004.6         12.824     1.32828
1004.7        12.8251     1.32809
1004.8        12.8261     1.32715
1004.9        12.8277     1.32706
1005          12.8292     1.32677
1005.1         12.833     1.32605
1005.2        12.8359     1.32398
1005.3        12.8376     1.32393
1005.4        12.8386     1.32415
1005.5        12.8392     1.32362
1005.6        12.8443     1.32468
1005.7        12.8473      1.3268
1005.8        12.8482     1.32638
1005.9        12.8505     1.32736
1006          12.8524      1.3261
1006.1        12.8543     1.32488
1006.2        12.8564     1.32358
1006.3         12.858     1.32336
1006.4         12.861     1.32345
1006.5        12.8634     1.32226
1006.6        12.8652     1.32165
1006.7         12.868     1.32218
1006.8        12.8693      1.3219
1006.9        12.8709     1.32163
1007          12.8726     1.32234
1007.1        12.8759     1.32295
1007.2        12.8775     1.32289
1007.3        12.8789     1.32204
1007.4        12.8805     1.32379
1007.5        12.8858      1.3196
1007.6        12.8925     1.31452
1007.7        12.8949     1.31294
1007.8        12.8979     1.31147
1007.9        12.8984     1.31181
1008          12.9045     1.31616
1008.1        12.9102     1.31292
1008.2         12.912     1.31361
1008.3        12.9137     1.31343
1008.4        12.9151     1.31236
1008.5        12.9163     1.31281
1008.6         12.919     1.31447
1008.7        12.9217     1.31368
1008.8        12.9262     1.31044
1008.9        12.9276     1.31213
1009          12.9283     1.31188
1009.1        12.9307     1.31069
1009.2        12.9331     1.31254
1009.3        12.9382     1.31426
1009.4        12.9399     1.31387
1009.5        12.9414     1.31362
1009.6        12.9435     1.31327
1009.7        12.9454      1.3128
1009.8        12.9482     1.31258
1009.9        12.9495      1.3127
1010          12.9529     1.31574
1010.1        12.9563     1.31503
1010.2        12.9588     1.31393
1010.3        12.9617     1.31209
1010.4        12.9657     1.31198
1010.5        12.9669     1.31185
1010.6        12.9696     1.31026
1010.7        12.9717     1.31066
1010.8        12.9741     1.30912
1010.9        12.9777     1.30749
1011          12.9794      1.3086
1011.1        12.9814     1.30966
1011.2        12.9827     1.30963
1011.3        12.9852     1.30848
1011.4        12.9885      1.3074
1011.5        12.9903      1.3074
1011.6        12.9912     1.30752
1011.7        12.9947     1.30601
1011.8        12.9972     1.30558
1011.9        13.0002     1.30703
1012          13.0036     1.30757
1012.1        13.0052     1.30726
1012.2        13.0087     1.30762
1012.3        13.0104     1.30759
1012.4        13.0129     1.30733
1012.5         13.017     1.30904
1012.6        13.0195     1.30779
1012.7        13.0212     1.30943
1012.8        13.0224     1.31007
1012.9        13.0257     1.30892
1013          13.0262     1.30862
1013.1        13.0293     1.31071
1013.2        13.0342     1.30699
1013.3        13.0371     1.30552
1013.4        13.0406     1.30392
1013.5         13.042      1.3052
1013.6        13.0452     1.30486
1013.7        13.0464     1.30487
1013.8        13.0476     1.30414
1013.9        13.0532     1.30157
1014           13.055      1.3016
1014.1        13.0556     1.30128
1014.2        13.0578     1.30085
1014.3        13.0643     1.29599
1014.4        13.0673     1.29617
1014.5        13.0689     1.29768
1014.6        13.0747     1.29546
1014.7        13.0763      1.2967
1014.8        13.0781     1.29702
1014.9         13.081     1.29604
1015          13.0838     1.29502
1015.1         13.085     1.29493
1015.2        13.0872     1.29532
1015.3        13.0887     1.29446
1015.4        13.0901     1.29412
1015.5        13.0927     1.29428
1015.6         13.093     1.29421
1015.7        13.0969     1.29285
1015.8        13.0985     1.29302
1015.9        13.1013     1.29245
1016          13.1029     1.29235
1016.1        13.1056      1.2911
1016.2        13.1059     1.29159
1016.3        13.1073     1.29132
1016.4        13.1104     1.29142
1016.5        13.1149     1.28808
1016.6        13.1162     1.28818
1016.7        13.1181     1.28745
1016.8        13.1204     1.28755
1016.9        13.1221     1.28773
1017          13.1233     1.28821
1017.1        13.1287     1.28704
1017.2        13.1293     1.28741
1017.3        13.1306     1.28663
1017.4         13.136     1.28542
1017.5        13.1374     1.28603
1017.6        13.1383     1.28619
1017.7          13.14       1.287
1017.8        13.1433     1.28693
1017.9        13.1449     1.28719
1018          13.1475     1.28689
1018.1         13.151     1.29073
1018.2        13.1513     1.29067
1018.3         13.155     1.29189
1018.4        13.1584     1.29252
1018.5        13.1621     1.29565
1018.6        13.1635     1.29617
1018.7        13.1635     1.29617
1018.8        13.1662     1.29483
1018.9        13.1692     1.29391
1019          13.1727      1.2924
1019.1        13.1763     1.29381
1019.2        13.1792     1.29604
1019.3        13.1818     1.29612
1019.4         13.183     1.29612
1019.5        13.1835     1.29638
1019.6        13.1873     1.30006
1019.7        13.1901     1.29852
1019.8        13.1928     1.29742
1019.9        13.1942      1.2981
1020          13.1985     1.29537
1020.1        13.2012     1.29478
1020.2        13.2019     1.29447
1020.3        13.2034     1.29625
1020.4        13.2064     1.29648
1020.5        13.2079     1.29618
1020.6        13.2109     1.29473
1020.7        13.2124     1.29591
1020.8        13.2136     1.29518
1020.9        13.2154     1.29567
1021          13.2162     1.29583
1021.1        13.2177     1.29606
1021.2        13.2202     1.29534
1021.3         13.222     1.29553
1021.4        13.2229     1.29575
1021.5        13.2249     1.29448
1021.6         13.226     1.29394
1021.7        13.2274     1.29515
1021.8        13.2296     1.29501
1021.9        13.2325     1.29589
1022          13.2342     1.29605
1022.1        13.2383     1.29575
1022.2        13.2395     1.29569
1022.3        13.2434     1.30086
1022.4        13.2475     1.30061
1022.5        13.2511     1.29991
1022.6        13.2538     1.29859
1022.7        13.2557     1.29815
1022.8        13.2579     1.29899
1022.9        13.2613      1.2974
1023          13.2632     1.29603
1023.1        13.2645       1.296
1023.2        13.2665     1.29653
1023.3        13.2701     1.29693
1023.4        13.2714     1.29605
1023.5         13.274      1.2958
1023.6        13.2768     1.29801
1023.7        13.2808     1.29945
1023.8        13.2835     1.29953
1023.9        13.2857     1.29883
1024          13.2873     1.29771
1024.1        13.2913     1.29659
1024.2        13.2943     1.29731
1024.3        13.2989     1.29788
1024.4        13.3017     1.29734
1024.5        13.3036     1.29689
1024.6        13.3072     1.29589
1024.7        13.3095     1.29571
1024.8        13.3127     1.29461
1024.9        13.3127     1.29461
1025          13.3145     1.29488
1025.1        13.3162      1.2945
1025.2          13.32     1.29287
1025.3        13.3254     1.29799
1025.4        13.3277     1.29974
1025.5        13.3317     1.29874
1025.6        13.3331     1.29826
1025.7         13.336     1.29819
1025.8        13.3385     1.29653
1025.9        13.3419     1.29762
1026          13.3438     1.29641
1026.1        13.3482     1.29449
1026.2        13.3504     1.29417
1026.3        13.3564      1.2962
1026.4        13.3586     1.29702
1026.5        13.3594     1.29782
1026.6        13.3619     1.29842
1026.7         13.365     1.29752
1026.8        13.3676     1.29631
1026.9        13.3727     1.29819
1027          13.3768     1.29897
1027.1        13.3814     1.30255
1027.2        13.3824     1.30319
1027.3        13.3846      1.3019
1027.4        13.3851     1.30217
1027.5         13.387     1.30199
1027.6        13.3876     1.30157
1027.7        13.3897     1.30164
1027.8        13.3914     1.30448
1027.9        13.3928     1.30557
1028          13.3953     1.30532
1028.1        13.3989     1.30292
1028.2        13.4017     1.30108
1028.3        13.4045     1.29995
1028.4        13.4073     1.30052
1028.5        13.4082     1.30064
1028.6        13.4109     1.30227
1028.7        13.4125     1.30295
1028.8        13.4139     1.30269
1028.9        13.4186     1.30492
1029          13.4214      1.3046
1029.1        13.4249     1.30653
1029.2        13.4271     1.30602
1029.3        13.4317     1.30359
1029.4        13.4325     1.30336
1029.5        13.4358     1.30246
1029.6        13.4396     1.30276
1029.7        13.4425     1.30233
1029.8        13.4446     1.30235
1029.9         13.447     1.30251
1030          13.4472     1.30231
1030.1        13.4503     1.30207
1030.2        13.4543     1.30361
1030.3        13.4582     1.30358
1030.4        13.4614     1.30595
1030.5        13.4622     1.30601
1030.6        13.4638     1.30553
1030.7        13.4659     1.30433
1030.8        13.4671     1.30499
1030.9        13.4696     1.30331
1031          13.4739     1.30207
1031.1         13.476     1.30304
1031.2        13.4822     1.30523
1031.3        13.4834     1.30523
1031.4         13.485     1.30644
1031.5        13.4899     1.30397
1031.6        13.4958     1.30102
1031.7        13.5016     1.30104
1031.8        13.5075     1.30307
1031.9        13.5108     1.30184
1032          13.5133      1.3033
1032.1        13.5162      1.3055
1032.2        13.5171     1.30563
1032.3        13.5212     1.30421
1032.4        13.5229     1.30463
1032.5        13.5254     1.30648
1032.6         13.527     1.30543
1032.7        13.5286     1.30432
1032.8        13.5313     1.30567
1032.9         13.534      1.3082
1033          13.5397     1.30835
1033.1        13.5413     1.30812
1033.2        13.5433     1.30881
1033.3        13.5463     1.30882
1033.4        13.5482     1.30841
1033.5        13.5491     1.30848
1033.6        13.5516     1.30936
1033.7        13.5537      1.3089
1033.8        13.5551     1.30893
1033.9        13.5616     1.31475
1034          13.5629     1.31641
1034.1        13.5652     1.31695
1034.2        13.5672     1.31658
1034.3        13.5701     1.31733
1034.4        13.5716     1.31788
1034.5        13.5747     1.32024
1034.6        13.5793     1.31888
1034.7        13.5801     1.31967
1034.8        13.5835      1.3177
1034.9        13.5849     1.31821
1035          13.5873      1.3181
1035.1        13.5879     1.31913
1035.2          13.59     1.31944
1035.3        13.5923     1.32129
1035.4        13.5951     1.32066
1035.5        13.5966     1.32065
1035.6        13.5986     1.32027
1035.7        13.6015     1.31943
1035.8        13.6047     1.32246
1035.9        13.6081     1.32537
1036          13.6122     1.32639
1036.1        13.6133     1.32703
1036.2        13.6149     1.32904
1036.3        13.6181     1.33303
1036.4        13.6218     1.33066
1036.5        13.6227     1.33157
1036.6        13.6252     1.33073
1036.7        13.6305     1.32918
1036.8        13.6335      1.3299
1036.9        13.6372      1.3324
1037          13.6399     1.33479
1037.1        13.6427     1.33313
1037.2        13.6448     1.33404
1037.3        13.6467     1.33427
1037.4        13.6514      1.3374
1037.5        13.6535      1.3374
1037.6         13.657     1.33573
1037.7         13.658     1.33506
1037.8        13.6618     1.33347
1037.9        13.6678     1.33631
1038          13.6706     1.33738
1038.1        13.6737     1.34124
1038.2        13.6776     1.33995
1038.3        13.6794     1.34108
1038.4        13.6876     1.34376
1038.5        13.6928     1.34119
1038.6        13.6955     1.34295
1038.7        13.7009     1.34037
1038.8         13.703     1.33909
1038.9        13.7063     1.33989
1039          13.7084     1.34042
1039.1        13.7109     1.33974
1039.2        13.7134     1.33899
1039.3        13.7149     1.33886
1039.4         13.718     1.33717
1039.5        13.7202     1.33655
1039.6        13.7241     1.33515
1039.7        13.7256     1.33639
1039.8         13.727     1.33572
1039.9        13.7308     1.34072
1040          13.7325      1.3397
1040.1        13.7341     1.34159
1040.2        13.7422     1.34181
1040.3        13.7441     1.34183
1040.4        13.7454      1.3417
1040.5        13.7462     1.34126
1040.6        13.7501     1.33901
1040.7        13.7537     1.33781
1040.8        13.7553     1.33851
1040.9        13.7563     1.33796
1041          13.7603     1.33621
1041.1        13.7654     1.33475
1041.2        13.7687     1.33572
1041.3        13.7723     1.33559
1041.4        13.7771     1.33554
1041.5        13.7797     1.33552
1041.6        13.7824     1.33445
1041.7        13.7871     1.33297
1041.8        13.7889     1.33272
1041.9        13.7926       1.331
1042          13.7947     1.33107
1042.1        13.7965     1.33124
1042.2        13.7977     1.33102
1042.3        13.7989      1.3305
1042.4        13.8013     1.33035
1042.5        13.8016      1.3308
1042.6        13.8081     1.33521
1042.7        13.8103     1.33711
1042.8        13.8135     1.33893
1042.9        13.8174     1.33873
1043          13.8229      1.3381
1043.1        13.8248     1.33837
1043.2        13.8266     1.33796
1043.3        13.8308     1.34156
1043.4        13.8331     1.34041
1043.5        13.8384     1.34591
1043.6        13.8413     1.34753
1043.7        13.8467     1.34888
1043.8        13.8506     1.34932
1043.9        13.8524     1.34835
1044          13.8548     1.34912
1044.1        13.8557     1.34931
1044.2        13.8575     1.34804
1044.3        13.8593     1.34769
1044.4         13.861     1.34729
1044.5        13.8635     1.34598
1044.6        13.8656     1.34465
1044.7        13.8665     1.34417
1044.8        13.8721     1.34701
1044.9        13.8736     1.34693
1045           13.882     1.34874
1045.1        13.8829     1.34885
1045.2         13.886     1.34989
1045.3        13.8888     1.35024
1045.4        13.8923     1.34814
1045.5        13.8944     1.34789
1045.6         13.898     1.34966
1045.7        13.9002      1.3504
1045.8        13.9005     1.35025
1045.9        13.9014     1.35109
1046          13.9054     1.34968
1046.1        13.9094     1.34961
1046.2        13.9124     1.34883
1046.3        13.9148     1.34852
1046.4        13.9169     1.34754
1046.5        13.9179     1.34753
1046.6         13.924     1.34638
1046.7        13.9258     1.34677
1046.8        13.9293     1.34706
1046.9        13.9316     1.34604
1047          13.9324     1.34629
1047.1        13.9412     1.34425
1047.2        13.9427     1.34352
1047.3         13.949     1.34139
1047.4        13.9535     1.34543
1047.5        13.9566     1.34467
1047.6        13.9602     1.34437
1047.7        13.9616     1.34363
1047.8        13.9646     1.34347
1047.9        13.9688      1.3415
1048          13.9722     1.34096
1048.1        13.9735     1.34178
1048.2        13.9748     1.34176
1048.3        13.9777     1.34246
1048.4        13.9797     1.34146
1048.5        13.9811     1.34154
1048.6        13.9843     1.34266
1048.7        13.9857     1.34235
1048.8         13.989     1.34153
1048.9        13.9916     1.33964
1049          13.9958      1.3376
1049.1        14.0011     1.33452
1049.2        14.0063     1.33278
1049.3        14.0072     1.33231
1049.4        14.0095     1.33357
1049.5        14.0113     1.33272
1049.6        14.0119     1.33297
1049.7        14.0154     1.33333
1049.8        14.0204     1.33116
1049.9        14.0244     1.32983
1050          14.0253     1.32995
1050.1        14.0285     1.32887
1050.2        14.0358     1.32628
1050.3         14.038     1.32748
1050.4        14.0412     1.32956
1050.5        14.0448     1.32958
1050.6        14.0507     1.32706
1050.7        14.0549     1.32553
1050.8        14.0569     1.32465
1050.9        14.0596     1.32542
1051          14.0625     1.32714
1051.1        14.0649     1.32589
1051.2        14.0672     1.32573
1051.3        14.0693     1.32513
1051.4        14.0708     1.32487
1051.5        14.0741     1.32412
1051.6         14.081     1.32195
1051.7        14.0824     1.32192
1051.8        14.0874     1.32173
1051.9        14.0946     1.32386
1052          14.1012     1.32675
1052.1        14.1053     1.32661
1052.2        14.1082     1.32663
1052.3        14.1106     1.32913
1052.4         14.112     1.33085
1052.5        14.1152     1.32882
1052.6        14.1165     1.32867
1052.7         14.118      1.3296
1052.8        14.1195     1.32913
1052.9        14.1203     1.32856
1053          14.1225     1.32731
1053.1        14.1258     1.32678
1053.2          14.13      1.3255
1053.3        14.1327     1.32411
1053.4        14.1345     1.32475
1053.5        14.1381      1.3227
1053.6        14.1414     1.32325
1053.7        14.1428     1.32384
1053.8        14.1467     1.32499
1053.9        14.1473     1.32609
1054          14.1512     1.32933
1054.1        14.1548     1.32882
1054.2        14.1595     1.32788
1054.3        14.1649     1.33004
1054.4        14.1695     1.32943
1054.5         14.171     1.32992
1054.6         14.175     1.32925
1054.7        14.1797     1.32778
1054.8        14.1811     1.32762
1054.9        14.1832     1.32693
1055          14.1851     1.32791
1055.1        14.1876     1.32758
1055.2        14.1923     1.32699
1055.3        14.1966     1.32819
1055.4        14.2025      1.3302
1055.5        14.2061     1.33025
1055.6        14.2086     1.33091
1055.7        14.2118     1.33157
1055.8        14.2125     1.33196
1055.9        14.2157     1.33134
1056          14.2164     1.33173
1056.1        14.2182     1.33038
1056.2        14.2218     1.32937
1056.3        14.2254     1.33099
1056.4        14.2317     1.33131
1056.5        14.2337     1.33158
1056.6        14.2395     1.33512
1056.7        14.2401     1.33542
1056.8        14.2445     1.33619
1056.9        14.2472     1.33641
1057          14.2512     1.34251
1057.1        14.2535     1.34478
1057.2        14.2568     1.34475
1057.3        14.2588     1.34594
1057.4        14.2606     1.34651
1057.5        14.2642     1.34533
1057.6        14.2711     1.34624
1057.7        14.2724     1.34605
1057.8        14.2793     1.35212
1057.9         14.283      1.3512
1058          14.2874      1.3509
1058.1        14.2898     1.35095
1058.2         14.292     1.35155
1058.3        14.2984     1.35511
1058.4        14.2993     1.35458
1058.5        14.3011      1.3546
1058.6        14.3098     1.35791
1058.7        14.3113     1.35856
1058.8        14.3147     1.35731
1058.9        14.3187     1.35852
1059          14.3218        1.36
1059.1        14.3236     1.36156
1059.2        14.3248     1.36204
1059.3        14.3293     1.36228
1059.4        14.3313     1.36094
1059.5        14.3346     1.36218
1059.6        14.3359     1.36241
1059.7        14.3379     1.36226
1059.8          14.34     1.36093
1059.9         14.342     1.36144
1060          14.3461     1.36137
1060.1        14.3493     1.36239
1060.2        14.3509     1.36205
1060.3         14.355     1.36613
1060.4        14.3565     1.36734
1060.5        14.3621     1.36759
1060.6        14.3652     1.36641
1060.7        14.3681     1.36479
1060.8        14.3724     1.36544
1060.9        14.3755     1.36532
1061          14.3784     1.36567
1061.1        14.3796     1.36556
1061.2        14.3833     1.36765
1061.3        14.3871      1.3678
1061.4        14.3886     1.36722
1061.5        14.3917     1.36725
1061.6        14.3947      1.3668
1061.7        14.4011     1.37004
1061.8        14.4051     1.37022
1061.9        14.4094     1.37276
1062           14.411     1.37224
1062.1        14.4134     1.37324
1062.2         14.416     1.37463
1062.3        14.4215     1.37341
1062.4        14.4223     1.37289
1062.5        14.4235     1.37215
1062.6        14.4276      1.3763
1062.7        14.4295     1.37717
1062.8        14.4314     1.37754
1062.9        14.4335     1.37682
1063          14.4346     1.37612
1063.1        14.4387     1.37727
1063.2         14.441     1.37584
1063.3        14.4432     1.37595
1063.4        14.4461     1.37667
1063.5        14.4508     1.38078
1063.6        14.4524     1.38031
1063.7        14.4549     1.37999
1063.8        14.4582     1.37874
1063.9        14.4602     1.37858
1064          14.4618     1.37914
1064.1        14.4649     1.37796
1064.2        14.4687     1.37873
1064.3        14.4709     1.37937
1064.4        14.4774     1.37775
1064.5        14.4797     1.37624
1064.6        14.4806     1.37628
1064.7        14.4822     1.37762
1064.8        14.4878     1.38059
1064.9        14.4884      1.3809
1065           14.491     1.37994
1065.1        14.4953      1.3816
1065.2        14.4969     1.38289
1065.3        14.4996     1.38109
1065.4        14.5016     1.38061
1065.5        14.5025     1.38069
1065.6        14.5035     1.38104
1065.7         14.505     1.38078
1065.8         14.513      1.3819
1065.9        14.5163     1.38314
1066          14.5178     1.38382
1066.1        14.5196     1.38459
1066.2        14.5229      1.3871
1066.3        14.5261     1.38623
1066.4        14.5295     1.39044
1066.5        14.5317     1.39106
1066.6        14.5345     1.39347
1066.7        14.5391     1.39465
1066.8        14.5403     1.39587
1066.9        14.5422     1.39665
1067          14.5462     1.39543
1067.1        14.5477     1.39578
1067.2        14.5502     1.39677
1067.3        14.5514     1.39694
1067.4        14.5526     1.39694
1067.5        14.5539     1.39614
1067.6        14.5549     1.39705
1067.7        14.5562     1.39605
1067.8         14.559     1.39664
1067.9        14.5627     1.39633
1068          14.5641     1.39646
1068.1        14.5654     1.39702
1068.2         14.567     1.39648
1068.3        14.5719     1.39439
1068.4        14.5735     1.39376
1068.5        14.5752     1.39345
1068.6        14.5772     1.39237
1068.7        14.5832      1.3962
1068.8         14.586     1.39815
1068.9        14.5942     1.40507
1069          14.5997     1.40286
1069.1        14.6013     1.40247
1069.2        14.6035     1.40057
1069.3        14.6064     1.39966
1069.4        14.6088      1.4012
1069.5        14.6136     1.40389
1069.6        14.6167     1.40332
1069.7        14.6189     1.40358
1069.8        14.6254     1.40355
1069.9        14.6271     1.40422
1070          14.6301     1.40376
1070.1        14.6384     1.40511
1070.2        14.6403     1.40531
1070.3        14.6421      1.4062
1070.4        14.6424     1.40671
1070.5        14.6444     1.40729
1070.6        14.6463     1.40779
1070.7        14.6472     1.40709
1070.8        14.6485     1.40861
1070.9        14.6495     1.40879
1071          14.6576      1.4162
1071.1        14.6592     1.41687
1071.2        14.6624     1.41883
1071.3        14.6643     1.41999
1071.4        14.6674     1.41971
1071.5         14.674     1.42291
1071.6        14.6794     1.42686
1071.7        14.6822     1.42674
1071.8        14.6848     1.42576
1071.9        14.6881     1.42589
1072          14.6912     1.42638
1072.1        14.6934     1.42727
1072.2        14.6994     1.42643
1072.3        14.7003     1.42718
1072.4        14.7033     1.42582
1072.5        14.7059       1.428
1072.6        14.7065      1.4279
1072.7        14.7095     1.42724
1072.8        14.7105     1.42707
1072.9         14.714     1.42872
1073          14.7151     1.42826
1073.1        14.7169     1.42781
1073.2        14.7206     1.42708
1073.3        14.7229     1.42907
1073.4        14.7259     1.43014
1073.5        14.7272     1.42925
1073.6        14.7284     1.43049
1073.7        14.7293     1.43128
1073.8        14.7316     1.43147
1073.9        14.7359     1.43412
1074          14.7406      1.4314
1074.1        14.7429     1.43037
1074.2        14.7457     1.42954
1074.3         14.748     1.42742
1074.4        14.7506     1.42894
1074.5        14.7531     1.42985
1074.6         14.758     1.43356
1074.7        14.7594     1.43602
1074.8        14.7632     1.43626
1074.9        14.7653     1.43638
1075          14.7671     1.43663
1075.1        14.7694     1.43592
1075.2        14.7725     1.43658
1075.3        14.7777     1.43837
1075.4        14.7805     1.43823
1075.5        14.7822     1.43815
1075.6        14.7838      1.4384
1075.7        14.7865     1.43628
1075.8        14.7868     1.43681
1075.9        14.7887     1.43707
1076          14.7959     1.43781
1076.1        14.7977     1.43745
1076.2        14.8014      1.4414
1076.3        14.8039     1.44007
1076.4        14.8061     1.43857
1076.5        14.8092     1.43676
1076.6        14.8126     1.43747
1076.7         14.816     1.43819
1076.8        14.8192     1.43802
1076.9        14.8244     1.44251
1077          14.8262     1.44317
1077.1        14.8301     1.44376
1077.2        14.8362     1.44347
1077.3        14.8426     1.44268
1077.4        14.8467     1.44745
1077.5        14.8495     1.44555
1077.6        14.8505     1.44511
1077.7        14.8545     1.44497
1077.8         14.858     1.44725
1077.9        14.8593     1.44691
1078          14.8617     1.44752
1078.1        14.8626     1.44683
1078.2        14.8654     1.44643
1078.3        14.8673     1.44637
1078.4        14.8724     1.44701
1078.5        14.8774     1.45388
1078.6        14.8801     1.45383
1078.7        14.8841     1.45474
1078.8        14.8867     1.45387
1078.9        14.8909     1.45509
1079          14.8931      1.4557
1079.1        14.8956     1.45574
1079.2        14.9004     1.45468
1079.3        14.9036     1.45368
1079.4        14.9055     1.45336
1079.5        14.9065     1.45312
1079.6        14.9097     1.45549
1079.7        14.9125     1.45518
1079.8        14.9151     1.45471
1079.9        14.9198     1.45514
1080          14.9216     1.45543
1080.1        14.9235     1.45801
1080.2        14.9259     1.45924
1080.3        14.9291     1.45749
1080.4        14.9319     1.45657
1080.5         14.935     1.45599
1080.6        14.9383     1.45885
1080.7        14.9399     1.45847
1080.8        14.9442     1.45779
1080.9        14.9463     1.45819
1081          14.9504     1.45882
1081.1        14.9528     1.45893
1081.2        14.9565     1.45655
1081.3        14.9619     1.46056
1081.4        14.9637     1.46018
1081.5        14.9666     1.46134
1081.6        14.9704     1.46044
1081.7        14.9716      1.4606
1081.8        14.9749     1.46268
1081.9         14.977      1.4626
1082          14.9803     1.46467
1082.1        14.9809     1.46436
1082.2        14.9825     1.46584
1082.3        14.9851     1.46534
1082.4        14.9882     1.46521
1082.5        14.9891     1.46454
1082.6        14.9914     1.46384
1082.7        14.9953     1.46272
1082.8        14.9989     1.46393
1082.9         15.001     1.46311
1083          15.0034     1.46347
1083.1        15.0078     1.46598
1083.2         15.011     1.46643
1083.3        15.0117       1.466
1083.4        15.0154     1.46552
1083.5        15.0175     1.46621
1083.6        15.0184     1.46713
1083.7        15.0217     1.46586
1083.8        15.0254     1.46619
1083.9        15.0296     1.46428
1084          15.0315     1.46671
1084.1         15.035     1.46828
1084.2        15.0379     1.46777
1084.3        15.0404     1.46983
1084.4        15.0431     1.47027
1084.5        15.0447      1.4689
1084.6         15.047      1.4683
1084.7        15.0504     1.46849
1084.8        15.0514     1.46888
1084.9        15.0558     1.46731
1085          15.0564     1.46777
1085.1        15.0607     1.46881
1085.2        15.0621     1.46964
1085.3        15.0649     1.46835
1085.4        15.0675     1.46945
1085.5        15.0696      1.4697
1085.6        15.0744     1.46804
1085.7        15.0812     1.46416
1085.8        15.0831     1.46388
1085.9        15.0847     1.46496
1086          15.0878      1.4633
1086.1        15.0931     1.46194
1086.2        15.0957     1.46033
1086.3           15.1     1.45894
1086.4        15.1034     1.45794
1086.5        15.1059     1.45737
1086.6        15.1089     1.45773
1086.7        15.1119     1.45551
1086.8         15.114      1.4545
1086.9        15.1168     1.45405
1087          15.1188     1.45403
1087.1        15.1214     1.45346
1087.2        15.1234     1.45285
1087.3        15.1274     1.45829
1087.4          15.13     1.45727
1087.5          15.13     1.45727
1087.6        15.1327     1.45713
1087.7        15.1346     1.45672
1087.8        15.1367     1.45669
1087.9        15.1373     1.45766
1088          15.1408     1.45905
1088.1        15.1451     1.45764
1088.2        15.1473     1.45698
1088.3        15.1493     1.45776
1088.4        15.1524     1.46077
1088.5        15.1546     1.46035
1088.6        15.1595     1.45837
1088.7        15.1628     1.45835
1088.8        15.1661     1.45916
1088.9        15.1685     1.45841
1089          15.1729     1.45551
1089.1        15.1747      1.4549
1089.2        15.1797     1.45343
1089.3        15.1817     1.45457
1089.4        15.1845     1.45503
1089.5        15.1864     1.45386
1089.6        15.1883     1.45403
1089.7        15.1912     1.45431
1089.8        15.1957     1.45375
1089.9        15.1984       1.453
1090           15.201      1.4542
1090.1        15.2032     1.45335
1090.2        15.2049     1.45215
1090.3        15.2081     1.45227
1090.4        15.2102     1.45138
1090.5        15.2123     1.45096
1090.6        15.2152     1.45073
1090.7        15.2182     1.45215
1090.8        15.2185     1.45211
1090.9        15.2214     1.45214
1091          15.2242     1.45533
1091.1        15.2269     1.45682
1091.2        15.2269     1.45682
1091.3        15.2285     1.45594
1091.4        15.2303     1.45524
1091.5        15.2313     1.45552
1091.6        15.2337     1.45772
1091.7        15.2362     1.45797
1091.8        15.2377     1.45716
1091.9        15.2412     1.45658
1092          15.2423     1.45748
1092.1         15.244     1.45652
1092.2        15.2475     1.45603
1092.3        15.2508     1.45816
1092.4        15.2519     1.45726
1092.5        15.2585     1.45938
1092.6        15.2598     1.45873
1092.7        15.2632     1.45931
1092.8        15.2651     1.45882
1092.9        15.2673     1.45814
1093          15.2687     1.45702
1093.1         15.271     1.45731
1093.2        15.2742     1.45701
1093.3        15.2775     1.45844
1093.4        15.2791     1.45796
1093.5        15.2809     1.45939
1093.6        15.2829     1.46029
1093.7        15.2891     1.46273
1093.8        15.2914     1.46213
1093.9        15.2935       1.462
1094          15.2983     1.46692
1094.1        15.3025     1.46957
1094.2        15.3067     1.46903
1094.3        15.3071     1.46898
1094.4        15.3117     1.46698
1094.5        15.3143     1.46594
1094.6        15.3153     1.46505
1094.7        15.3195     1.46443
1094.8        15.3215     1.46481
1094.9        15.3285     1.46452
1095          15.3306     1.46402
1095.1        15.3327     1.46276
1095.2        15.3383     1.46198
1095.3        15.3425     1.46298
1095.4        15.3435     1.46313
1095.5        15.3461     1.46274
1095.6        15.3512     1.46297
1095.7        15.3535      1.4625
1095.8        15.3545     1.46292
1095.9        15.3575     1.46161
1096          15.3622     1.45909
1096.1        15.3664     1.45973
1096.2          15.37     1.45877
1096.3        15.3755     1.45799
1096.4        15.3769     1.45819
1096.5        15.3796     1.45751
1096.6        15.3845      1.4604
1096.7        15.3879     1.45855
1096.8        15.3895     1.45816
1096.9        15.3932     1.45486
1097          15.3986     1.45756
1097.1         15.402     1.45644
1097.2         15.404     1.45694
1097.3        15.4076     1.45454
1097.4        15.4108     1.45319
1097.5        15.4121     1.45302
1097.6        15.4151     1.45256
1097.7        15.4161     1.45228
1097.8        15.4199      1.4525
1097.9        15.4212     1.45185
1098          15.4254     1.45271
1098.1        15.4268     1.45289
1098.2        15.4288      1.4518
1098.3        15.4316     1.45241
1098.4         15.433     1.45355
1098.5        15.4358     1.45336
1098.6        15.4378     1.45308
1098.7        15.4392     1.45203
1098.8        15.4405     1.45177
1098.9        15.4432     1.45077
1099          15.4446     1.44987
1099.1        15.4461     1.44935
1099.2         15.451     1.44895
1099.3        15.4532     1.44937
1099.4        15.4549     1.44939
1099.5        15.4573     1.44886
1099.6        15.4588     1.45063
1099.7        15.4608     1.45015
1099.8        15.4627     1.45006
1099.9        15.4675     1.45044
1100          15.4692     1.45009
1100.1         15.471     1.45123
1100.2         15.473     1.45221
1100.3        15.4741      1.4518
1100.4        15.4752     1.45307
1100.5        15.4807     1.45409
1100.6        15.4828     1.45399
1100.7        15.4865     1.45444
1100.8        15.4887     1.45276
1100.9        15.4897     1.45195
1101          15.4939     1.45125
1101.1        15.4995     1.45914
1101.2        15.5022     1.45999
1101.3        15.5054     1.45816
1101.4        15.5067     1.45832
1101.5        15.5096     1.45828
1101.6        15.5122     1.45845
1101.7        15.5134     1.45852
1101.8        15.5164     1.45978
1101.9        15.5198     1.45841
1102          15.5233     1.45797
1102.1        15.5295     1.45604
1102.2        15.5342      1.4535
1102.3        15.5377     1.45178
1102.4        15.5425      1.4509
1102.5        15.5445      1.4505
1102.6        15.5474     1.44926
1102.7        15.5522     1.44718
1102.8        15.5539     1.44637
1102.9        15.5551     1.44568
1103          15.5603     1.44573
1103.1        15.5641     1.44588
1103.2        15.5662     1.44573
1103.3        15.5697     1.44472
1103.4        15.5724      1.4478
1103.5        15.5747     1.44727
1103.6        15.5783     1.44484
1103.7         15.583     1.44448
1103.8        15.5885     1.44333
1103.9        15.5902     1.44349
1104          15.5915     1.44251
1104.1        15.5966     1.44073
1104.2        15.5997      1.4409
1104.3        15.6017     1.44284
1104.4        15.6094     1.44672
1104.5        15.6114     1.44779
1104.6        15.6137     1.44928
1104.7        15.6162     1.45185
1104.8        15.6179     1.45184
1104.9        15.6213     1.45158
1105          15.6257     1.45327
1105.1        15.6293     1.45159
1105.2        15.6309     1.45135
1105.3        15.6341      1.4528
1105.4        15.6373     1.45062
1105.5        15.6404     1.45113
1105.6        15.6414     1.45154
1105.7        15.6449     1.45135
1105.8        15.6471     1.44996
1105.9        15.6524     1.44899
1106          15.6548     1.44893
1106.1        15.6583     1.45311
1106.2        15.6653     1.45711
1106.3        15.6666     1.45798
1106.4        15.6691     1.45723
1106.5         15.671     1.45612
1106.6        15.6736     1.45784
1106.7        15.6763     1.45829
1106.8        15.6769     1.45874
1106.9        15.6812     1.45988
1107           15.685     1.45845
1107.1        15.6866     1.45922
1107.2        15.6899     1.45774
1107.3        15.6911     1.45822
1107.4        15.6935     1.45883
1107.5        15.6948     1.45954
1107.6        15.7006     1.46112
1107.7        15.7039     1.46161
1107.8        15.7062     1.46164
1107.9        15.7142     1.46064
1108          15.7183      1.4586
1108.1        15.7245     1.45904
1108.2        15.7299     1.46264
1108.3        15.7341     1.46067
1108.4        15.7401     1.46078
1108.5        15.7433     1.46083
1108.6        15.7446     1.46157
1108.7        15.7469     1.46137
1108.8        15.7518     1.45956
1108.9        15.7564     1.46452
1109          15.7587     1.46527
1109.1        15.7641     1.46853
1109.2        15.7676     1.46981
1109.3         15.771     1.46936
1109.4        15.7731     1.46948
1109.5         15.777     1.47195
1109.6        15.7814     1.47192
1109.7        15.7864     1.47692
1109.8        15.7944     1.47512
1109.9        15.7968     1.47371
1110          15.7992     1.47391
1110.1        15.8021     1.47519
1110.2        15.8059     1.47507
1110.3        15.8124     1.47416
1110.4        15.8194     1.47069
1110.5         15.823     1.46942
1110.6        15.8316     1.47825
1110.7        15.8337     1.47871
1110.8        15.8366       1.482
1110.9          15.84     1.48212
1111          15.8479     1.48872
1111.1        15.8496     1.48991
1111.2         15.853     1.48923
1111.3        15.8575     1.48614
1111.4        15.8623     1.48392
1111.5         15.867     1.48214
1111.6        15.8734     1.48951
1111.7        15.8769     1.49028
1111.8        15.8815     1.49055
1111.9        15.8844     1.48967
1112           15.888      1.4909
1112.1        15.8909     1.48909
1112.2        15.8936     1.48947
1112.3        15.8989     1.49281
1112.4        15.9027     1.49289
1112.5        15.9074     1.49516
1112.6        15.9127     1.49423
1112.7        15.9168     1.49546
1112.8        15.9236     1.49045
1112.9         15.927     1.48998
1113          15.9297     1.48833
1113.1        15.9358     1.49634
1113.2        15.9365     1.49593
1113.3        15.9421     1.49454
1113.4        15.9472     1.49502
1113.5        15.9486     1.49401
1113.6        15.9582     1.49725
1113.7        15.9634     1.49889
1113.8        15.9677     1.49571
1113.9        15.9695     1.49528
1114          15.9731     1.49774
1114.1        15.9777     1.49654
1114.2        15.9791      1.4966
1114.3        15.9835     1.49512
1114.4        15.9865     1.49429
1114.5        15.9881     1.49486
1114.6        15.9891     1.49454
1114.7          15.99     1.49458
1114.8        15.9921     1.49493
1114.9        15.9995     1.49061
1115          16.0041     1.49355
1115.1         16.007     1.49351
1115.2         16.014     1.48952
1115.3         16.017     1.48751
1115.4        16.0202     1.48724
1115.5        16.0232     1.48668
1115.6        16.0262     1.48879
1115.7        16.0288     1.48741
1115.8        16.0338     1.48614
1115.9        16.0344     1.48565
1116          16.0365     1.48542
1116.1        16.0425     1.48292
1116.2        16.0456       1.484
1116.3        16.0531     1.48099
1116.4        16.0539     1.48047
1116.5         16.059     1.47901
1116.6        16.0626     1.48025
1116.7        16.0656     1.48029
1116.8        16.0735       1.479
1116.9        16.0757     1.47787
1117          16.0784     1.47719
1117.1        16.0798     1.47777
1117.2        16.0832     1.47861
1117.3        16.0868     1.47999
1117.4        16.0883     1.47983
1117.5        16.0893     1.48078
1117.6        16.0917     1.48171
1117.7        16.1025     1.48305
1117.8        16.1068     1.48141
1117.9        16.1181     1.48171
1118          16.1204     1.48351
1118.1         16.126     1.48029
1118.2        16.1305     1.47671
1118.3        16.1325     1.47856
1118.4        16.1377     1.47433
1118.5        16.1407     1.47417
1118.6        16.1423     1.47463
1118.7        16.1469      1.4738
1118.8        16.1506     1.47782
1118.9        16.1547     1.47502
1119          16.1565     1.47379
1119.1        16.1665     1.46981
1119.2        16.1731      1.4736
1119.3        16.1756     1.47377
1119.4        16.1832     1.47041
1119.5        16.1883     1.47578
1119.6        16.1925     1.47354
1119.7        16.1964      1.4739
1119.8        16.1983     1.47522
1119.9         16.207     1.47052
1120          16.2087     1.47089
1120.1        16.2218     1.47228
1120.2        16.2261     1.47005
1120.3        16.2277     1.46898
1120.4        16.2334      1.4658
1120.5        16.2367     1.46687
1120.6        16.2405     1.46423
1120.7        16.2453       1.464
1120.8        16.2498     1.46202
1120.9        16.2547     1.46235
1121          16.2568     1.46177
1121.1        16.2593     1.46456
1121.2        16.2699     1.46098
1121.3        16.2721     1.46015
1121.4        16.2744     1.45945
1121.5        16.2776     1.45791
1121.6        16.2805     1.46062
1121.7        16.2836     1.45939
1121.8        16.2882      1.4583
1121.9        16.2911     1.46063
1122          16.2957     1.45847
1122.1        16.3066     1.45254
1122.2        16.3086     1.45201
1122.3        16.3136     1.45219
1122.4        16.3159     1.45068
1122.5        16.3191     1.45206
1122.6        16.3194     1.45261
1122.7        16.3248     1.45414
1122.8        16.3274     1.45238
1122.9        16.3322     1.45127
1123          16.3372     1.45489
1123.1        16.3414     1.45288
1123.2        16.3469     1.44981
1123.3        16.3502     1.44796
1123.4        16.3548      1.4486
1123.5        16.3561     1.44869
1123.6        16.3591     1.45153
1123.7        16.3654      1.4481
1123.8        16.3671     1.44806
1123.9        16.3701     1.44839
1124           16.372     1.44786
1124.1        16.3797     1.44347
1124.2         16.384     1.44549
1124.3        16.3896     1.44266
1124.4         16.396     1.44497
1124.5        16.4029     1.44541
1124.6        16.4043     1.44529
1124.7         16.405     1.44565
1124.8        16.4082      1.4446
1124.9        16.4186     1.43868
1125          16.4244     1.43812
1125.1        16.4283     1.43791
1125.2        16.4319     1.43553
1125.3        16.4395     1.43118
1125.4        16.4412      1.4309
1125.5        16.4459      1.4333
1125.6        16.4489     1.43392
1125.7        16.4512     1.43398
1125.8        16.4576      1.4396
1125.9        16.4607     1.43794
1126          16.4637     1.43828
1126.1        16.4678     1.43872
1126.2        16.4742     1.44414
1126.3        16.4795     1.44462
1126.4        16.4811     1.44506
1126.5        16.4852      1.4426
1126.6        16.4899     1.44058
1126.7        16.4941     1.44023
1126.8        16.4961     1.43901
1126.9        16.4989     1.43895
1127          16.5019     1.43732
1127.1        16.5029      1.4375
1127.2        16.5066     1.43993
1127.3        16.5101     1.43954
1127.4        16.5148     1.44291
1127.5         16.517     1.44443
1127.6        16.5181      1.4446
1127.7        16.5184     1.44442
1127.8        16.5235     1.44376
1127.9        16.5287     1.44524
1128          16.5331      1.4458
1128.1        16.5352     1.44547
1128.2        16.5379     1.44751
1128.3        16.5424     1.45029
1128.4        16.5463     1.44878
1128.5        16.5483     1.44753
1128.6        16.5538     1.44745
1128.7        16.5589     1.44955
1128.8        16.5618     1.45222
1128.9        16.5654     1.45156
1129          16.5695     1.45348
1129.1        16.5712     1.45324
1129.2        16.5726     1.45326
1129.3        16.5797     1.45252
1129.4        16.5858     1.45036
1129.5        16.5882     1.44969
1129.6         16.593     1.44812
1129.7           16.6       1.446
1129.8        16.6047     1.44565
1129.9        16.6098     1.45043
1130          16.6122     1.45216
1130.1        16.6156     1.45102
1130.2        16.6166     1.45045
1130.3        16.6202     1.45057
1130.4        16.6222     1.45072
1130.5        16.6278      1.4491
1130.6        16.6301     1.45296
1130.7        16.6326     1.45169
1130.8        16.6361     1.45196
1130.9        16.6384     1.45367
1131          16.6414     1.45279
1131.1        16.6428     1.45286
1131.2        16.6494     1.45384
1131.3        16.6526     1.45412
1131.4        16.6557      1.4534
1131.5        16.6577     1.45581
1131.6         16.661     1.45528
1131.7        16.6643     1.45784
1131.8        16.6666     1.45958
1131.9        16.6718     1.46773
1132          16.6757     1.46908
1132.1        16.6781     1.46853
1132.2        16.6813     1.46669
1132.3        16.6827     1.46591
1132.4        16.6847     1.46614
1132.5        16.6872     1.46824
1132.6          16.69     1.46965
1132.7         16.694     1.47238
1132.8        16.6972     1.47097
1132.9        16.6998      1.4715
1133          16.7029     1.47222
1133.1        16.7062     1.47119
1133.2        16.7093     1.46917
1133.3        16.7138     1.46743
1133.4        16.7151     1.46733
1133.5        16.7214     1.46815
1133.6        16.7225     1.46758
1133.7        16.7238     1.46729
1133.8        16.7271     1.46906
1133.9        16.7384     1.47058
1134          16.7414     1.47033
1134.1        16.7438     1.46978
1134.2        16.7452     1.47042
1134.3        16.7479     1.46953
1134.4        16.7489     1.46972
1134.5        16.7504     1.46894
1134.6        16.7545     1.46817
1134.7        16.7573     1.47135
1134.8         16.759     1.47052
1134.9        16.7617      1.4727
1135          16.7701     1.46834
1135.1        16.7723     1.46897
1135.2         16.776     1.47027
1135.3        16.7812     1.47368
1135.4        16.7815     1.47342
1135.5        16.7825     1.47285
1135.6        16.7858     1.47298
1135.7        16.7917     1.47404
1135.8        16.7937     1.47579
1135.9        16.7997     1.47282
1136           16.802     1.47354
1136.1        16.8037     1.47387
1136.2        16.8078     1.47266
1136.3        16.8092     1.47272
1136.4        16.8132     1.47278
1136.5        16.8157     1.47434
1136.6        16.8178     1.47466
1136.7        16.8198     1.47496
1136.8        16.8211      1.4749
1136.9         16.824     1.47697
1137          16.8271     1.47807
1137.1         16.829     1.47721
1137.2        16.8347     1.47485
1137.3        16.8375     1.47544
1137.4        16.8405     1.47726
1137.5        16.8478     1.48144
1137.6        16.8518     1.48019
1137.7        16.8573     1.47752
1137.8          16.86      1.4791
1137.9        16.8628     1.48066
1138          16.8652     1.48069
1138.1        16.8706     1.47969
1138.2        16.8739     1.47934
1138.3        16.8789     1.48547
1138.4         16.883     1.48415
1138.5        16.8864     1.48478
1138.6        16.8885     1.48484
1138.7        16.8902     1.48614
1138.8        16.8942     1.48988
1138.9        16.8959     1.49115
1139          16.9036     1.49886
1139.1        16.9078     1.50469
1139.2        16.9134     1.50455
1139.3        16.9199     1.51114
1139.4        16.9225     1.51111
1139.5        16.9263     1.51213
1139.6         16.931     1.51553
1139.7        16.9327     1.51547
1139.8        16.9402     1.51699
1139.9        16.9412     1.51639
1140          16.9445     1.51777
1140.1        16.9508     1.51466
1140.2        16.9539     1.51383
1140.3        16.9603     1.51189
1140.4        16.9671     1.51491
1140.5        16.9691     1.51521
1140.6        16.9721     1.51475
1140.7        16.9785     1.51975
1140.8         16.981     1.52066
1140.9        16.9826     1.52051
1141           16.983     1.52106
1141.1        16.9843     1.52011
1141.2        16.9893     1.52007
1141.3        16.9951     1.52546
1141.4        16.9975     1.52568
1141.5        16.9992     1.52606
1141.6        17.0054     1.52615
1141.7         17.009     1.52508
1141.8        17.0135     1.52259
1141.9        17.0164     1.52378
1142          17.0208     1.52298
1142.1        17.0236     1.52182
1142.2        17.0283     1.52428
1142.3         17.032     1.52517
1142.4        17.0352      1.5232
1142.5        17.0365      1.5232
1142.6        17.0404     1.52344
1142.7        17.0433     1.52418
1142.8        17.0457     1.52257
1142.9        17.0496     1.52622
1143          17.0536     1.52467
1143.1        17.0617     1.53065
1143.2        17.0636      1.5303
1143.3        17.0663     1.53086
1143.4        17.0687     1.53176
1143.5        17.0712     1.53121
1143.6        17.0753     1.53336
1143.7        17.0773     1.53446
1143.8          17.08     1.53436
1143.9        17.0856     1.53948
1144            17.09     1.54092
1144.1        17.0915     1.54073
1144.2        17.0958     1.54473
1144.3        17.0979     1.54357
1144.4        17.1017     1.54208
1144.5        17.1106     1.54004
1144.6        17.1117     1.53938
1144.7        17.1175     1.54093
1144.8        17.1234      1.5412
1144.9        17.1301     1.53837
1145          17.1337     1.53931
1145.1        17.1348     1.53946
1145.2         17.138     1.53998
1145.3        17.1427     1.54321
1145.4        17.1492     1.53927
1145.5        17.1538     1.54171
1145.6        17.1602      1.5391
1145.7         17.164     1.53933
1145.8        17.1687      1.5391
1145.9        17.1701     1.53963
1146          17.1738     1.53993
1146.1        17.1769      1.5399
1146.2        17.1807     1.54487
1146.3        17.1827      1.5452
1146.4        17.1894     1.54907
1146.5        17.1924     1.54955
1146.6        17.1949     1.54895
1146.7        17.1963     1.54886
1146.8         17.203     1.55535
1146.9        17.2079     1.55493
1147          17.2086      1.5552
1147.1        17.2125     1.55277
1147.2        17.2162     1.55503
1147.3        17.2198       1.556
1147.4        17.2228     1.55537
1147.5        17.2252     1.55615
1147.6        17.2287     1.55473
1147.7        17.2348     1.55547
1147.8        17.2385     1.55481
1147.9        17.2409     1.55489
1148           17.244     1.55381
1148.1         17.252     1.55308
1148.2         17.255     1.55358
1148.3        17.2578     1.55291
1148.4        17.2606     1.55138
1148.5         17.263     1.55123
1148.6        17.2685     1.55108
1148.7        17.2717     1.55112
1148.8        17.2745     1.55103
1148.9        17.2777     1.54879
1149          17.2827     1.55291
1149.1        17.2857     1.55225
1149.2         17.287     1.55214
1149.3        17.2931     1.55307
1149.4        17.2997     1.54923
1149.5        17.3024     1.54851
1149.6         17.305     1.54794
1149.7        17.3092     1.54618
1149.8        17.3154     1.54669
1149.9        17.3181     1.54804
1150          17.3219     1.54688
1150.1        17.3233     1.54591
1150.2        17.3256     1.54612
1150.3         17.327     1.54607
1150.4        17.3312     1.54434
1150.5         17.336     1.54416
1150.6        17.3381     1.54523
1150.7        17.3402     1.54384
1150.8        17.3434     1.54787
1150.9        17.3474     1.54626
1151          17.3497     1.54642
1151.1        17.3585     1.54479
1151.2        17.3617      1.5441
1151.3        17.3637     1.54453
1151.4        17.3671     1.54746
1151.5        17.3688     1.54817
1151.6        17.3701     1.54805
1151.7        17.3715     1.54747
1151.8        17.3728     1.54764
1151.9        17.3769     1.54759
1152          17.3792     1.54901
1152.1         17.385     1.54707
1152.2        17.3871      1.5462
1152.3        17.3934     1.54308
1152.4        17.3971     1.54145
1152.5        17.3988     1.54198
1152.6         17.404     1.54447
1152.7        17.4064     1.54476
1152.8        17.4095     1.54646
1152.9        17.4123     1.54584
1153          17.4154     1.54562
1153.1        17.4175     1.54689
1153.2        17.4207      1.5481
1153.3        17.4241     1.54764
1153.4        17.4292     1.54964
1153.5        17.4326     1.54891
1153.6        17.4393     1.54862
1153.7         17.441     1.54786
1153.8        17.4498     1.55734
1153.9        17.4539     1.55609
1154          17.4576     1.55796
1154.1        17.4606     1.56167
1154.2        17.4636     1.56153
1154.3        17.4661     1.56127
1154.4        17.4707     1.56253
1154.5        17.4747     1.56073
1154.6        17.4779     1.55989
1154.7          17.48     1.56026
1154.8        17.4837     1.55779
1154.9        17.4872      1.5569
1155          17.4903     1.55489
1155.1        17.4945     1.55511
1155.2        17.4965     1.55632
1155.3        17.4992     1.55779
1155.4         17.504     1.55925
1155.5        17.5055     1.55918
1155.6        17.5078     1.56073
1155.7        17.5116     1.55968
1155.8         17.519     1.56245
1155.9        17.5228     1.56295
1156          17.5282     1.56527
1156.1        17.5311     1.56574
1156.2        17.5353     1.56485
1156.3         17.538     1.56512
1156.4        17.5418     1.56537
1156.5        17.5499      1.5745
1156.6        17.5517     1.57362
1156.7        17.5546     1.57398
1156.8        17.5568     1.57433
1156.9        17.5588     1.57707
1157          17.5613      1.5764
1157.1        17.5631     1.57617
1157.2        17.5659     1.57756
1157.3          17.57     1.57834
1157.4        17.5714     1.57747
1157.5        17.5742      1.5765
1157.6        17.5772     1.57531
1157.7        17.5799     1.57601
1157.8        17.5834     1.57644
1157.9        17.5879     1.57897
1158          17.5923     1.58031
1158.1        17.5956     1.57825
1158.2        17.6008      1.5795
1158.3         17.605     1.58298
1158.4        17.6152     1.59015
1158.5        17.6179      1.5931
1158.6        17.6238     1.59844
1158.7        17.6262     1.59792
1158.8        17.6286     1.59885
1158.9        17.6309     1.59955
1159          17.6336     1.59966
1159.1        17.6367     1.59832
1159.2        17.6431     1.59843
1159.3        17.6531     1.60159
1159.4        17.6582     1.60446
1159.5        17.6603     1.60518
1159.6        17.6632     1.60507
1159.7        17.6672     1.60451
1159.8         17.669      1.6045
1159.9        17.6707     1.60356
1160          17.6734     1.60433
1160.1        17.6774     1.60826
1160.2        17.6808     1.60959
1160.3        17.6842     1.60927
1160.4        17.6867     1.60874
1160.5         17.689     1.60726
1160.6        17.6941     1.61014
1160.7         17.696     1.61044
1160.8        17.7007     1.60897
1160.9        17.7021     1.60889
1161          17.7065     1.60799
1161.1        17.7089     1.60765
1161.2         17.712     1.60969
1161.3        17.7161     1.60902
1161.4        17.7221     1.60846
1161.5        17.7231     1.60781
1161.6        17.7241      1.6088
1161.7        17.7284     1.60808
1161.8        17.7325     1.60557
1161.9        17.7356     1.60648
1162          17.7381     1.60724
1162.1        17.7431      1.6044
1162.2        17.7448     1.60522
1162.3        17.7479     1.60617
1162.4        17.7507     1.60464
1162.5        17.7524     1.60381
1162.6        17.7559     1.60704
1162.7        17.7596     1.60618
1162.8        17.7637     1.60552
1162.9        17.7647     1.60493
1163          17.7654     1.60526
1163.1         17.768     1.60434
1163.2        17.7716      1.6035
1163.3        17.7733     1.60245
1163.4        17.7765     1.60355
1163.5        17.7843     1.60831
1163.6        17.7854      1.6085
1163.7        17.7886     1.60987
1163.8        17.7924     1.61034
1163.9        17.7949     1.61182
1164          17.7986     1.61241
1164.1        17.8003      1.6131
1164.2        17.8064     1.61483
1164.3        17.8095     1.61664
1164.4        17.8108     1.61613
1164.5        17.8161     1.61827
1164.6         17.821     1.61676
1164.7         17.823     1.61631
1164.8        17.8237     1.61662
1164.9        17.8275     1.61652
1165          17.8322     1.61451
1165.1        17.8333     1.61369
1165.2        17.8347     1.61366
1165.3        17.8374     1.61358
1165.4         17.841      1.6128
1165.5        17.8434     1.61462
1165.6        17.8453     1.61461
1165.7        17.8463     1.61383
1165.8        17.8486     1.61615
1165.9        17.8496     1.61613
1166          17.8567     1.61778
1166.1         17.859     1.61958
1166.2        17.8651     1.61841
1166.3         17.866     1.61925
1166.4        17.8695     1.61933
1166.5        17.8756     1.62264
1166.6        17.8791     1.62028
1166.7        17.8805     1.62053
1166.8        17.8826     1.62059
1166.9          17.89     1.62097
1167          17.8953     1.62309
1167.1        17.8966     1.62377
1167.2        17.9003     1.62173
1167.3        17.9023      1.6235
1167.4        17.9039     1.62557
1167.5        17.9059     1.62501
1167.6        17.9093     1.62754
1167.7        17.9107     1.62682
1167.8        17.9143     1.62507
1167.9         17.915     1.62538
1168          17.9188     1.62676
1168.1        17.9249     1.62913
1168.2        17.9264     1.62845
1168.3        17.9327     1.62751
1168.4        17.9331     1.62726
1168.5        17.9386     1.62924
1168.6        17.9397     1.62859
1168.7        17.9421     1.62908
1168.8        17.9458     1.62834
1168.9        17.9501     1.62823
1169          17.9541     1.63244
1169.1        17.9575     1.63495
1169.2        17.9622     1.63582
1169.3        17.9654     1.63651
1169.4        17.9677     1.63667
1169.5         17.968     1.63723
1169.6        17.9697     1.63611
1169.7        17.9749     1.64221
1169.8        17.9766     1.64145
1169.9        17.9812     1.64525
1170          17.9826     1.64666
1170.1        17.9841     1.64576
1170.2         17.988     1.64568
1170.3          17.99     1.64513
1170.4        17.9923     1.64592
1170.5        17.9994     1.64861
1170.6        18.0041     1.65411
1170.7        18.0057     1.65594
1170.8        18.0088     1.65542
1170.9        18.0109     1.65683
1171           18.013     1.65596
1171.1        18.0144     1.65514
1171.2        18.0175     1.65437
1171.3        18.0223     1.65248
1171.4        18.0251       1.653
1171.5        18.0282     1.65307
1171.6        18.0331     1.66049
1171.7        18.0362     1.66164
1171.8          18.04     1.66371
1171.9        18.0433     1.66266
1172          18.0458     1.66236
1172.1        18.0476     1.66354
1172.2        18.0516      1.6627
1172.3        18.0526     1.66246
1172.4        18.0561     1.66235
1172.5        18.0589     1.66411
1172.6        18.0627     1.66374
1172.7        18.0641     1.66287
1172.8        18.0679     1.66235
1172.9        18.0723     1.66075
1173          18.0734     1.66018
1173.1        18.0744     1.66098
1173.2        18.0771     1.65931
1173.3         18.079     1.65872
1173.4        18.0848     1.66338
1173.5        18.0889     1.66206
1173.6        18.0921     1.66156
1173.7        18.0933     1.66368
1173.8        18.0946     1.66438
1173.9        18.0981      1.6642
1174          18.1008     1.66715
1174.1        18.1035     1.66619
1174.2        18.1059     1.66488
1174.3        18.1077     1.66472
1174.4        18.1094     1.66458
1174.5        18.1118     1.66621
1174.6        18.1159     1.66595
1174.7        18.1179     1.66721
1174.8        18.1216     1.67206
1174.9        18.1246     1.67104
1175          18.1287     1.67624
1175.1        18.1325     1.67784
1175.2        18.1338     1.67701
1175.3        18.1351     1.67683
1175.4        18.1376     1.67697
1175.5        18.1379     1.67688
1175.6        18.1402     1.67667
1175.7        18.1423     1.67744
1175.8        18.1492     1.68409
1175.9        18.1527     1.68331
1176          18.1553     1.68258
1176.1        18.1582     1.68526
1176.2        18.1618     1.68728
[truncated: 1,300,093 more chars]
