# Supplementary material for: Antibody–nanobody combination increases their neutralizing activity against SARS-CoV-2 and nanobody H11-H4 is effective against Alpha, Kappa and Delta variants
Source: Sci Rep. 2022 Jun 11;12:9701. doi: 10.1038/s41598-022-14263-1 (PMC9188278; doi:10.1038/s41598-022-14263-1)
Supplement: Supplementary file 2 — Supplementary Information 2. [file 41598_2022_14263_MOESM2_ESM.zip › SciRep_data/SMD_data/WT/Binding_affinity/v=1/CR3022/out_average_f_t.dat]

# Time     Average force (pN)     standard deviation
           0   -3.71326e-05    0.000160022
         0.1         1.3131       0.989885
         0.2        2.09936        1.95606
         0.3        1.09389        2.57418
         0.4       -0.58962        2.58126
         0.5       -1.09724        2.64539
         0.6      -0.393876        2.77839
         0.7      -0.989489        4.06943
         0.8      -0.541442        6.25495
         0.9       0.457795        8.25475
           1        1.69834        9.04605
         1.1        3.11164        9.01832
         1.2        3.39526        10.2554
         1.3        3.29869        12.4149
         1.4        3.95219         13.485
         1.5        4.98737        13.5198
         1.6        5.39355        13.7367
         1.7        4.97568        13.6054
         1.8        4.81547        13.9244
         1.9        3.62865        14.9577
           2        3.00634        15.3813
         2.1        4.13516        15.7324
         2.2        5.28795        15.7377
         2.3        5.94632        14.8595
         2.4         6.3562        15.0496
         2.5        6.28681        15.6696
         2.6        6.44131        15.7474
         2.7        6.46667        15.8997
         2.8        7.35105        15.4662
         2.9        9.08447        15.3547
           3        10.3367        15.5571
         3.1        10.9856        16.0082
         3.2         11.459        16.4538
         3.3        11.3021        15.6625
         3.4         11.569        15.5725
         3.5        13.0753        15.5979
         3.6        14.4053        16.2097
         3.7        15.4683         17.258
         3.8        15.1895        17.8667
         3.9        15.4705         17.292
           4        16.6115        17.6336
         4.1        17.0031        18.7411
         4.2        17.2645        19.1056
         4.3        18.0325        19.1316
         4.4         18.735        19.5101
         4.5        18.5944        20.1827
         4.6        18.4177        20.4584
         4.7        18.0253        21.0981
         4.8        17.8285        21.8387
         4.9        17.6492         21.866
           5        17.7938        22.3546
         5.1        17.3297        22.9413
         5.2        16.9596        22.6587
         5.3        17.2684        22.2189
         5.4        18.7012        22.2599
         5.5        21.2985        21.8874
         5.6        23.1184        21.5564
         5.7         24.056        21.3555
         5.8        23.8182        21.6862
         5.9        23.0128          22.93
           6        22.1214        24.1271
         6.1        21.2341          23.97
         6.2        21.3147        23.1573
         6.3        21.5988        22.8392
         6.4        22.1967        22.5763
         6.5         21.848        22.4852
         6.6        21.0222         22.228
         6.7        20.4849        21.9391
         6.8        19.7626        21.9589
         6.9         20.268        22.1715
           7        20.3728        22.4495
         7.1        18.7288        22.1202
         7.2        18.2343        21.2627
         7.3        18.1295        20.6918
         7.4        18.4261        20.7189
         7.5        18.4154        21.3652
         7.6        18.0125        21.5221
         7.7        18.4354        21.1769
         7.8        18.4386        20.8915
         7.9        18.6603        21.0872
           8        18.9922        21.3242
         8.1        19.0455        20.8633
         8.2        18.4777        20.7315
         8.3        17.8926        20.8319
         8.4        17.6381        21.0624
         8.5        16.8734        20.6721
         8.6        16.2882        20.8649
         8.7        15.8447        22.1984
         8.8        15.8476        22.5366
         8.9        15.9431        23.6448
           9        15.5346        25.0013
         9.1        15.3346        25.0824
         9.2        15.0182        24.6498
         9.3        15.3305        24.2363
         9.4        15.2288        23.8015
         9.5        15.0555        24.0904
         9.6        15.9041        24.6064
         9.7        16.6845        25.4231
         9.8        16.6886        25.3682
         9.9        15.9721        25.4983
          10         14.601        25.4519
        10.1        13.3997        25.2405
        10.2        13.4943        25.4465
        10.3        13.9294        26.4001
        10.4        13.5248        26.7689
        10.5        12.1737        25.7025
        10.6        11.2571        25.3124
        10.7         11.251        25.9375
        10.8        11.7213        26.3645
        10.9        12.1129        26.5847
          11        12.2911        26.3016
        11.1        12.4191        25.4216
        11.2        12.8439        23.6865
        11.3        12.7082        21.5391
        11.4        11.7539        20.2587
        11.5         11.456        19.8994
        11.6        11.3384        20.9689
        11.7         11.305        22.3909
        11.8        11.6602        22.8068
        11.9        11.3974        21.7558
          12         10.197        21.6118
        12.1        8.94683        22.7243
        12.2        9.24449        22.2161
        12.3        10.0935        21.8372
        12.4        10.3836        22.0329
        12.5        9.57261        22.3663
        12.6        8.36212        22.1437
        12.7        7.20108        22.3491
        12.8        6.45214        22.4041
        12.9        6.02663        21.6457
          13        6.23705        20.9052
        13.1        7.28084        20.6747
        13.2        7.75178        21.0912
        13.3        8.10443        20.9531
        13.4        7.64995        21.2673
        13.5         6.3288        21.6194
        13.6        5.89758        21.3508
        13.7        5.57272        21.6835
        13.8        5.01113        21.8447
        13.9        5.29781        21.6294
          14        6.73538        21.6117
        14.1        6.94007         21.551
        14.2        6.11429        21.7885
        14.3        5.61748        21.5856
        14.4        5.41746        21.5989
        14.5        6.13333        21.7198
        14.6        6.44436        22.6749
        14.7        7.18938        24.1227
        14.8        7.67859        24.5542
        14.9        7.73846         24.441
          15        6.44081          24.34
        15.1        4.83641        23.5731
        15.2        4.86656        22.7236
        15.3        5.72263         22.907
        15.4        7.13451        23.6638
        15.5        8.31767        23.4591
        15.6        8.09212        23.0534
        15.7        7.41751        21.1845
        15.8        7.15419        20.8299
        15.9         7.0912        21.4707
          16        7.38937        22.5549
        16.1        8.14928        23.6469
        16.2        9.02485         23.756
        16.3        10.2806        24.0534
        16.4        11.3195        24.2119
        16.5        11.8751        24.6558
        16.6        11.9694        25.0271
        16.7        12.0343        25.2362
        16.8        13.7394        25.2325
        16.9         15.721        24.4729
          17        16.6738        24.4147
        17.1        16.6476        23.8066
        17.2        15.8482        22.9623
        17.3        13.7805        21.7091
        17.4        13.6073        22.1558
        17.5        14.9207        23.0481
        17.6        16.7222        23.4505
        17.7        18.3287         23.267
        17.8        18.4096           23.4
        17.9        17.6513        23.7225
          18        17.3465        23.7799
        18.1        17.6375        23.9153
        18.2        17.6215        23.8803
        18.3        17.9879        24.6639
        18.4         18.608        25.1471
        18.5        19.3879        24.4987
        18.6        19.7638        23.3737
        18.7        19.9342        22.7599
        18.8        20.2918        23.2158
        18.9        19.6372        24.3094
          19        19.9573        24.3658
        19.1        20.7187        22.7041
        19.2        21.7992        21.9533
        19.3        23.1749        20.9096
        19.4        23.6978        20.3778
        19.5        22.7249        20.7791
        19.6        22.1283         20.994
        19.7        23.5226        20.9833
        19.8        25.1536        20.6591
        19.9        26.4635        20.0894
          20         27.061         19.476
        20.1        26.6917        19.0721
        20.2        26.7548         18.192
        20.3        26.8139        18.0421
        20.4        27.3398        18.2246
        20.5        28.1691        19.2211
        20.6        28.6388        20.0147
        20.7        30.0072        21.0903
        20.8        31.4753        20.7221
        20.9         33.086        19.6411
          21        33.8509         19.667
        21.1        33.8187         21.464
        21.2        34.1391        23.2567
        21.3          35.09        23.7954
        21.4        35.8721        23.0333
        21.5        36.6545        21.8143
        21.6        37.5558        20.7715
        21.7        38.7564        20.4591
        21.8        38.8503        20.7689
        21.9        37.9931        20.6327
          22        37.3658        21.2549
        22.1        37.1716        22.5259
        22.2        38.4556        22.5305
        22.3        39.4293        21.7482
        22.4        39.5519        20.7798
        22.5        38.9689        20.2338
        22.6        39.0442        19.4619
        22.7        39.1177        18.8129
        22.8        39.3904        19.6554
        22.9        40.0709        21.5438
          23         40.946        22.0709
        23.1        41.8774        20.9714
        23.2        42.1055        19.2547
        23.3        42.6078        18.3938
        23.4        43.1149        18.9936
        23.5        42.9675        19.7036
        23.6        42.5647        20.3537
        23.7        42.2841        21.0387
        23.8        41.9959        21.2765
        23.9        41.9848        20.0085
          24        42.2975        17.9995
        24.1        42.5964        16.8138
        24.2        43.0092        16.5467
        24.3        43.2822        16.8443
        24.4        42.9766        16.3493
        24.5        42.9587        15.4634
        24.6         43.006        14.9867
        24.7        42.3316        15.0467
        24.8        41.9287        15.7865
        24.9         42.059        16.4985
          25        42.1653        16.3485
        25.1        41.3023        16.0435
        25.2        40.9435        16.4399
        25.3        40.0473        17.3804
        25.4        39.0915        17.8564
        25.5        38.2416        17.9886
        25.6        37.6425        18.2023
        25.7        37.3622        17.3582
        25.8        37.6376        16.3168
        25.9        36.5117        14.8768
          26        35.9679        15.3858
        26.1        36.9979        16.5391
        26.2        37.5562        17.1882
        26.3        37.7151        17.2668
        26.4        37.5375        16.9589
        26.5        37.1145        17.2501
        26.6          37.77        17.3712
        26.7        39.9154        17.3018
        26.8        40.0572        16.5472
        26.9         38.419        15.2989
          27        36.9067        14.7778
        27.1        36.3413        14.1661
        27.2        36.6458        13.4268
        27.3        37.6168        12.9429
        27.4        38.8404        12.9613
        27.5        39.4417        12.3945
        27.6        38.3928        12.6407
        27.7        37.2565        13.4231
        27.8        36.5399        14.4315
        27.9        36.8795        15.5943
          28        37.5885        17.2209
        28.1        37.2306        19.9291
        28.2        37.3901        21.4107
        28.3        38.4013        22.5533
        28.4        38.9012        22.6921
        28.5        38.8113        22.3413
        28.6        37.8529        21.6886
        28.7         37.374        20.1992
        28.8        37.5337         19.482
        28.9        37.5282        19.8455
          29        36.9028        20.4115
        29.1         35.442        20.4738
        29.2        34.7515        20.9877
        29.3        35.4082        21.8284
        29.4         36.006        22.7687
        29.5        36.3893        23.1285
        29.6        35.5866         23.026
        29.7        34.5296        23.7215
        29.8        34.8029        24.6021
        29.9        35.8024        25.7807
          30        35.3572        27.0577
        30.1        34.2311        27.2926
        30.2        33.0298        27.5739
        30.3        32.0949        26.8591
        30.4        32.0518        26.5892
        30.5        32.4836        27.0902
        30.6        32.4439        27.8592
        30.7        31.9666        28.9168
        30.8        31.7535        29.3022
        30.9        31.9145         28.312
          31         32.832        27.6579
        31.1        33.6193        27.4549
        31.2         33.455        28.5824
        31.3        32.6454        29.6583
        31.4         31.402        29.7768
        31.5        30.7658        29.2471
        31.6        31.7356        28.4143
        31.7        33.4692         27.935
        31.8        34.1301        28.3669
        31.9        33.9976        28.2641
          32        33.5236        27.6349
        32.1        33.0843        26.9527
        32.2        33.4115        26.4868
        32.3        34.4314        26.3405
        32.4         34.086        26.1374
        32.5        33.3569         25.755
        32.6        33.4377        25.7299
        32.7        33.3269         26.114
        32.8        34.0138        26.1135
        32.9        34.6775        25.3306
          33        35.2529        24.9737
        33.1        35.6195         24.866
        33.2        35.9674        25.1499
        33.3         35.778        26.3731
        33.4        35.7102        27.4291
        33.5        35.5373        28.9402
        33.6        35.9674        29.8091
        33.7        36.7365        29.2706
        33.8         36.857        28.2703
        33.9        35.2034        27.3216
          34        34.0317        27.9303
        34.1        34.0222        29.4558
        34.2        34.6102        29.9445
        34.3         35.199        29.9928
        34.4         35.531         29.766
        34.5        35.9625        27.7299
        34.6        36.5302        25.9917
        34.7        37.9525        26.3945
        34.8         38.951        28.0127
        34.9        39.2594        29.0909
          35         38.981        28.8348
        35.1        39.8374        27.6302
        35.2        40.7594          26.12
        35.3        40.8308        26.2114
        35.4        39.9595        25.8333
        35.5        38.6473        25.6552
        35.6        37.5359        25.0554
        35.7        37.4665        24.7028
        35.8           38.2        24.8224
        35.9        38.1036        24.7089
          36         38.304        24.4117
        36.1        38.4473        25.1334
        36.2        38.7068        26.2672
        36.3        39.4355        27.4722
        36.4        39.1389        27.3307
        36.5        39.2846        27.2152
        36.6        39.1717        27.3729
        36.7        39.7964         26.983
        36.8        40.8623        26.3482
        36.9        40.4907        27.9318
          37        39.3954        28.7189
        37.1        37.4649        28.5681
        37.2        36.2194        28.3052
        37.3        35.4174        27.7405
        37.4        34.9546        27.0836
        37.5        35.9401        26.6567
        37.6        37.0667        27.0955
        37.7         37.783        27.0519
        37.8        38.0392        28.1039
        37.9        38.7464         28.929
          38        37.2958         29.311
        38.1        35.5928        29.6131
        38.2        35.8063        29.9358
        38.3        37.6744        31.2566
        38.4         39.316        32.5641
        38.5        38.6637        33.3098
        38.6         37.099        33.7188
        38.7        35.8078        34.5574
        38.8        34.9814        34.9777
        38.9        34.2423        35.6213
          39        34.0606        36.3885
        39.1        33.9066        36.4043
        39.2        34.0768        36.3088
        39.3         33.574        36.2639
        39.4        31.7449        36.2933
        39.5        30.0808        36.9275
        39.6        30.2045        38.0694
        39.7         30.836        39.2742
        39.8        30.5917        39.8176
        39.9        30.2819         39.757
          40        29.9345        39.2478
        40.1        29.7199        38.4365
        40.2        30.3746         38.008
        40.3        31.5931        36.5276
        40.4        32.2368        35.9568
        40.5        32.3242        35.8888
        40.6        32.2792        35.7727
        40.7        31.6688        34.6222
        40.8        31.0316        33.3723
        40.9        30.0137        32.8657
          41        29.5515        33.1679
        41.1        29.6339         32.762
        41.2        30.0928        32.8092
        41.3        29.8175        32.6166
        41.4        29.3643        32.7477
        41.5         29.085         32.568
        41.6        29.6625        31.8097
        41.7        30.8779        31.7122
        41.8        30.9892        32.0491
        41.9        30.6285        32.8696
          42        32.1238        34.0296
        42.1        34.0698         35.454
        42.2        34.4028        36.6318
        42.3        33.4738          37.11
        42.4        32.9222        36.6315
        42.5        32.7149        35.8663
        42.6        33.2552        36.2766
        42.7        34.9917        37.0881
        42.8        35.8671        38.0027
        42.9        35.8623        38.3556
          43        36.2386        38.4952
        43.1        37.6396        40.5406
        43.2         38.215        42.2118
        43.3        38.4311        43.4046
        43.4         38.114        43.9671
        43.5        37.5996        44.8874
        43.6        38.3029        45.2468
        43.7        39.9183        45.7928
        43.8        40.9689        47.1237
        43.9        42.1227         48.415
          44         42.752        48.8032
        44.1        42.3835        48.0508
        44.2        42.0925        47.4939
        44.3        42.0031        47.7748
        44.4        42.5361        48.7011
        44.5        42.5774        49.2308
        44.6        43.4414        49.3125
        44.7        44.6281        48.5239
        44.8        44.6237        47.9336
        44.9         44.102        47.3443
          45        43.2903        47.7158
        45.1        43.7534        49.3829
        45.2        44.7236        49.6969
        45.3        46.2284        48.3312
        45.4        46.0175        46.6989
        45.5        45.5955         45.142
        45.6        45.2868        44.4811
        45.7         44.941        44.3664
        45.8        44.3872        44.2353
        45.9        44.6777        44.3186
          46        45.3112        44.0255
        46.1        45.5451        43.5056
        46.2        45.3791        42.4432
        46.3         45.184        41.4983
        46.4        45.2438        40.5431
        46.5        45.2479        40.1248
        46.6        45.1838        40.1158
        46.7        45.7991        39.5606
        46.8        46.9344        39.0264
        46.9        46.9527        38.4274
          47        46.1388         37.925
        47.1        44.9256        38.0597
        47.2        45.1458        38.0051
        47.3        46.3547        38.8669
        47.4        48.0989        39.3445
        47.5        49.3244        38.9611
        47.6        49.5633        37.4422
        47.7        49.5997        35.6174
        47.8         49.453        35.0221
        47.9        49.1888        36.3188
          48        49.0717        38.5197
        48.1        49.7153        40.4603
        48.2         49.906        40.4584
        48.3        49.6074        40.1721
        48.4        48.7553        39.9564
        48.5        47.1676        40.4788
        48.6         45.912        40.9318
        48.7        46.4206        40.2174
        48.8        47.3593        40.5853
        48.9        48.6268        40.7494
          49        49.1629        40.8907
        49.1        49.9036        40.7039
        49.2        50.6344        40.8504
        49.3        51.2392        42.2149
        49.4        51.5345        43.5527
        49.5         51.457         43.565
        49.6        50.9314        42.5374
        49.7        50.7674        41.7572
        49.8        51.7959        40.7171
        49.9        53.2374        39.7577
          50        53.4842        39.9673
        50.1        53.2367        41.1548
        50.2        52.4147        42.4437
        50.3        51.7505        42.6012
        50.4         51.047        41.7679
        50.5        51.2964        40.2057
        50.6        51.0863        39.5457
        50.7         50.386        40.3494
        50.8        49.4752        41.5262
        50.9        48.9864        42.5524
          51        49.3625        42.6798
        51.1        49.4119        42.4407
        51.2        48.3223        42.1549
        51.3        47.1342        41.1022
        51.4        46.5353        40.1466
        51.5        46.3678        40.1381
        51.6        46.5661        39.7048
        51.7        47.5271        38.7834
        51.8        48.1841        38.2863
        51.9        48.6029        37.9577
          52        47.5432        38.2675
        52.1         45.875        37.8616
        52.2        45.2743        36.7964
        52.3        45.9342        36.7804
        52.4        47.5046        37.3594
        52.5         48.841        37.3434
        52.6        49.0692        36.7675
        52.7        49.4292        36.2502
        52.8        49.8176        35.9267
        52.9        51.5607        34.9277
          53        53.0877        34.6159
        53.1        54.1866        35.7103
        53.2        54.0938         36.993
        53.3        52.7828        36.7677
        53.4        52.2677        35.0816
        53.5        52.4658        33.7284
        53.6        53.2325        33.7247
        53.7        53.9521        33.6406
        53.8        53.3286        33.3421
        53.9        51.9191        32.5398
          54        51.2439        32.4265
        54.1        50.7409        32.2613
        54.2        51.2829        31.0882
        54.3        51.3319        30.1245
        54.4        50.8642        29.2889
        54.5         50.166        28.5318
        54.6        50.2739        27.6578
        54.7        49.7579        26.2705
        54.8        48.5747        25.4572
        54.9        47.7043        24.8362
          55        47.1919        24.2853
        55.1         46.932        23.6766
        55.2        46.3698        22.9918
        55.3        46.6767        22.8019
        55.4        47.1609        22.2818
        55.5        48.5103        22.5122
        55.6        48.6033         23.953
        55.7        47.4505        25.9359
        55.8        47.2592        27.0008
        55.9        47.4472        26.7412
          56        47.5295        25.9291
        56.1        47.7816         26.146
        56.2        47.6097        26.4936
        56.3        46.8253        26.6781
        56.4        45.7918         26.658
        56.5        44.6784         26.236
        56.6        44.3598         26.542
        56.7        44.3276        27.1236
        56.8        44.4133        27.7952
        56.9        45.1445        29.0098
          57        45.6949        29.7557
        57.1        45.6016        31.0506
        57.2         45.446        31.2718
        57.3        46.0156        30.4569
        57.4        45.6607         29.832
        57.5        44.7588        29.2993
        57.6        43.8847        29.1122
        57.7        44.2655         28.879
        57.8        45.2458        29.5713
        57.9        46.1474        30.0378
          58        46.7987        30.6001
        58.1        47.4432        31.3222
        58.2        47.6973        31.1514
        58.3        47.3944        30.8772
        58.4        47.0049        30.8864
        58.5        46.3725        30.9164
        58.6        46.2369        31.3309
        58.7        47.1092        32.8078
        58.8        48.4256        33.8824
        58.9         49.043         34.027
          59         49.075        33.8972
        59.1        47.9437        32.0173
        59.2        47.3836        30.8795
        59.3        47.1581        31.2363
        59.4        46.9743        32.3411
        59.5        47.6956        33.0442
        59.6        49.2313        33.8364
        59.7        49.9757        34.0746
        59.8         50.078        33.7352
        59.9        50.2645        33.8134
          60        49.7541        33.9272
        60.1        49.8304        33.6984
        60.2        49.8789         33.377
        60.3        50.4786        33.5958
        60.4        51.6149        34.0459
        60.5        52.4915        34.3726
        60.6        52.6143        34.6845
        60.7        51.6948        35.0025
        60.8        50.7587        35.1255
        60.9        50.2497        35.5188
          61        51.1294        35.2939
        61.1        51.7113          35.51
        61.2        51.4018         35.732
        61.3         50.858        35.2243
        61.4        51.2896         34.721
        61.5        52.5127        33.3411
        61.6        52.9492        33.1078
        61.7        53.0809        33.4144
        61.8        52.9956        33.2118
        61.9        52.4806        32.0877
          62        52.6349        31.7478
        62.1        54.0003        32.2199
        62.2        54.9296        32.4059
        62.3        55.1761        32.1163
        62.4        55.0428        32.3614
        62.5        55.5592        32.4454
        62.6        57.0035        31.8658
        62.7        59.0599        31.1781
        62.8        59.1974        30.9992
        62.9        58.3374        31.3101
          63        57.3855        30.7551
        63.1        57.2962        30.3184
        63.2        57.7629        30.1784
        63.3        58.4237        29.2901
        63.4        58.3982        28.7475
        63.5        57.8241        28.6875
        63.6        57.4348        28.6818
        63.7        57.4776        28.6015
        63.8        57.7438        28.2652
        63.9        57.7209        27.5891
          64        58.4083        27.0458
        64.1        59.4414        27.3878
        64.2        59.1719        27.8902
        64.3        57.7672        27.8668
        64.4        56.8286        28.1612
        64.5         56.998        28.4516
        64.6        56.9239        27.6074
        64.7        56.4652         26.215
        64.8         55.936        25.4397
        64.9        57.0204        25.6011
          65        58.1589        26.1837
        65.1        58.2858        26.8232
        65.2        57.1423        26.3104
        65.3        55.8975        26.2204
        65.4        55.4277        27.2053
        65.5        55.6294        27.6839
        65.6        56.5653        27.9358
        65.7        57.6618        27.9891
        65.8        57.4435        27.8313
        65.9        55.2886        27.5274
          66         54.454        27.6678
        66.1        54.4602        28.0528
        66.2        55.6079        28.4742
        66.3        56.0902        28.8644
        66.4        55.9853        29.6504
        66.5        55.8734        29.6215
        66.6         55.898        29.8646
        66.7        55.4817        29.9835
        66.8        53.8468        29.2522
        66.9        53.4441        27.4837
          67        53.9576        27.0183
        67.1        54.6143         27.982
        67.2        54.8949        29.4586
        67.3        53.9107        30.7336
        67.4        52.3451        31.2215
        67.5        51.5258        32.0512
        67.6         51.395         32.509
        67.7        52.6312        32.9476
        67.8        53.5878        32.9249
        67.9        54.0068        32.4287
          68        53.7459        31.8419
        68.1        53.5454        31.0813
        68.2        54.1206        30.4456
        68.3        54.8504        29.5863
        68.4        54.7391        29.2254
        68.5        54.3663        29.9988
        68.6         54.122        31.2215
        68.7         54.872        32.7005
        68.8        55.4813        33.7277
        68.9        56.6016         34.626
          69         57.308        34.0979
        69.1        56.9518        32.3405
        69.2        56.8767        31.8971
        69.3        56.8966        32.3802
        69.4        56.8277        32.6221
        69.5        56.4146        32.6688
        69.6        56.3417        33.7696
        69.7        56.7805        35.3302
        69.8        57.5775        35.6694
        69.9        58.7793        35.3313
          70        59.8795          34.86
        70.1        60.5338        35.2983
        70.2        60.0577        36.1133
        70.3        58.0903        37.0095
        70.4        57.1589        37.3667
        70.5        57.9794        36.8073
        70.6         59.549        37.0698
        70.7        60.3396        37.5617
        70.8        60.7287        37.5015
        70.9         60.727        37.8347
          71        60.1207        38.1213
        71.1        59.2655        38.1967
        71.2        59.2763        38.2432
        71.3        59.3452        36.7731
        71.4        60.3564        35.7235
        71.5        61.3333        35.7624
        71.6        60.5681        36.5522
        71.7        59.4215         37.884
        71.8        59.0612        38.0749
        71.9        58.4836        36.7431
          72        58.6359        36.0882
        72.1        58.6533        36.4628
        72.2        58.5932        37.9867
        72.3         57.681        39.3191
        72.4        58.0681        39.9894
        72.5        58.1938        40.8974
        72.6        58.7417        40.9809
        72.7        58.9306        40.5243
        72.8        58.8818        40.3821
        72.9         58.561        40.0819
          73        58.4849        40.2083
        73.1        59.7875        41.7927
        73.2        60.7177        42.8387
        73.3        60.2837        43.7454
        73.4        59.3083         43.692
        73.5         59.139        43.6116
        73.6        59.7306        43.9956
        73.7        61.0173        43.4489
        73.8         62.908        42.8141
        73.9        63.2068        42.2049
          74        62.9265        41.5413
        74.1        62.1147         42.368
        74.2        61.6901         44.118
        74.3        61.2771        45.5705
        74.4        62.1003        45.3601
        74.5        63.0177         43.118
        74.6        64.0297        41.6099
        74.7        65.2687        41.8237
        74.8        65.5172        43.1948
        74.9        64.7161        44.5208
          75        64.2742        44.6975
        75.1        64.5839        44.2347
        75.2        66.0913        43.5561
        75.3        66.8746        42.4233
        75.4        67.1337        40.5767
        75.5        68.3999        38.9672
        75.6         69.397        39.3251
        75.7        70.1893        41.2779
        75.8        70.1196        42.4373
        75.9        70.1877        42.9423
          76        70.6076        42.3438
        76.1        71.4439        42.5708
        76.2        72.1735        43.0129
        76.3        72.8207        43.8982
        76.4        73.6392        44.1513
        76.5        74.2945        43.0951
        76.6        74.9706        42.2128
        76.7        75.5189        42.0136
        76.8        75.9625        42.2845
        76.9        76.5908        42.3236
          77        77.3918        42.5069
        77.1        77.4958        42.9372
        77.2        78.0812        43.6442
        77.3        78.6325        44.4546
        77.4        78.7682        44.6902
        77.5        79.0921        44.5638
        77.6        79.7467        44.9985
        77.7        80.8962        45.5308
        77.8        81.9011        45.1172
        77.9        82.7681        44.3927
          78         83.808        44.3853
        78.1        83.7058        44.5096
        78.2        82.4528        46.2523
        78.3        81.3119        47.4345
        78.4        80.6855        48.0107
        78.5        81.3113        47.6117
        78.6        82.0057        47.0576
        78.7        81.4321        47.0328
        78.8        80.8607        47.2443
        78.9        80.2845        48.0926
          79        78.8442        48.5698
        79.1        77.6294         49.361
        79.2        76.9895        49.9493
        79.3        76.3223        49.4751
        79.4        76.3451        49.2083
        79.5        76.1266        49.1582
        79.6        75.4016        49.3478
        79.7        74.6759        49.1983
        79.8        73.7787        48.7011
        79.9        73.1382        47.5408
          80        71.9797        47.4566
        80.1        70.1658        46.9235
        80.2        68.3129        46.7969
        80.3        67.0605        46.6595
        80.4        66.7933        46.3866
        80.5         66.308        46.0046
        80.6        65.8652        46.2944
        80.7        65.0339        45.8606
        80.8         63.895        45.2267
        80.9        63.1826        44.7173
          81        63.7234        44.7173
        81.1        64.0645        45.1338
        81.2        63.6423        45.3042
        81.3        63.0052        45.2728
        81.4        62.2037        44.5065
        81.5        60.1475        43.0584
        81.6        58.4517        42.2884
        81.7        58.1851        42.1291
        81.8        58.7095        41.9244
        81.9        59.7549        41.6467
          82        58.1493        41.4819
        82.1        56.3876        40.7414
        82.2        55.5158        39.8117
        82.3        55.5799        38.9294
        82.4        56.6452        38.4519
        82.5        58.2082        38.1246
        82.6        58.0465        37.3988
        82.7        57.5351        35.8241
        82.8        56.4721        33.2361
        82.9        55.6701        31.1163
          83        55.9647        30.7479
        83.1        57.3481        30.2846
        83.2        57.8778        29.9973
        83.3        57.9848        30.3818
        83.4         55.881         30.277
        83.5        53.6932        30.9473
        83.6        53.5394        31.0571
        83.7        53.6226        30.8948
        83.8        53.8598        30.0803
        83.9        55.0402        28.5145
          84        56.0375         28.408
        84.1        55.9513        28.9063
        84.2         54.706         29.397
        84.3        53.1656        30.1286
        84.4         52.801        30.5684
        84.5        53.4377         29.926
        84.6        54.0397        28.8486
        84.7         54.921         28.047
        84.8        55.0232        27.8978
        84.9        53.3689        28.0308
          85        52.6985        28.6826
        85.1         53.023        28.9281
        85.2        53.5431        29.1982
        85.3        54.2781        29.5431
        85.4        54.9735        29.8526
        85.5        56.1644        30.1074
        85.6        55.9235        30.5739
        85.7        54.7783        30.7499
        85.8         53.181        31.3934
        85.9        52.3068        31.4815
          86        52.3696        30.9745
        86.1        52.6311        30.4453
        86.2        52.6834        29.7703
        86.3        52.5084        28.4237
        86.4        52.1404        27.6987
        86.5        50.7165        27.6455
        86.6        49.5778        27.9487
        86.7        49.8593        28.5665
        86.8        50.2574        29.2439
        86.9        50.9679        28.7579
          87        51.3188        28.3978
        87.1        51.5049        28.3535
        87.2         52.038        29.1377
        87.3        51.9822         30.996
        87.4        52.2278         32.404
        87.5        52.5715        32.5511
        87.6        53.0193        32.2636
        87.7        53.3354         31.001
        87.8        53.5534        30.6466
        87.9        54.6779        30.5231
          88        55.0155        31.2919
        88.1        55.2606         31.581
        88.2        54.6827        32.6876
        88.3        53.9515        34.7869
        88.4        54.1723        35.4324
        88.5        54.6452        34.4995
        88.6        55.8466        34.0075
        88.7        57.9858        33.7424
        88.8        58.9007        33.8109
        88.9        59.1415        34.5219
          89        58.6205        35.3893
        89.1         57.559        36.6341
        89.2        57.0895        36.9964
        89.3        57.9017        36.6781
        89.4        59.0995        35.8623
        89.5        60.2368        35.0565
        89.6        60.8539        34.2988
        89.7        60.2525        33.6483
        89.8        59.8847        33.0601
        89.9        59.1469        31.7241
          90        59.8132        30.5942
        90.1        60.9287        30.1532
        90.2        61.8055        30.3508
        90.3        62.7652        30.3658
        90.4        63.8636        30.0901
        90.5        63.7727        31.0522
        90.6         62.982        31.6429
        90.7        61.9816        31.8119
        90.8        61.5798         30.893
        90.9        62.7701        30.1563
          91        64.0572        29.7339
        91.1        65.7869         29.784
        91.2        66.6739        30.1338
        91.3        65.6599         31.179
        91.4        64.0879        31.3099
        91.5        63.3651        30.2013
        91.6        64.4454        29.1703
        91.7         65.399        27.5538
        91.8        65.4739        27.4085
        91.9        64.7882        28.2175
          92        65.1482        28.1576
        92.1         65.323        27.0198
        92.2        65.6719        26.2596
        92.3        66.2916        26.6398
        92.4        66.7247        27.8932
        92.5        66.9901          30.16
        92.6        66.7413        31.2018
        92.7        66.0419         31.834
        92.8        66.0796        31.4431
        92.9        67.7159        29.4648
          93         70.138        27.9039
        93.1        71.6196        27.4023
        93.2        71.4151         26.934
        93.3         70.219        24.8274
        93.4        69.2357        24.1778
        93.5        68.3828        24.5772
        93.6        68.8609        25.0903
        93.7        70.5335        25.8402
        93.8        71.5095        26.5329
        93.9        71.0783        26.7013
          94        69.5084        26.5459
        94.1         68.704        26.4563
        94.2        67.9131        26.6389
        94.3        67.8081         26.214
        94.4        68.8092        25.9648
        94.5        69.0319        25.4001
        94.6        68.0299        25.2265
        94.7        66.1541        25.0795
        94.8        65.3516         24.922
        94.9        65.3576        25.8969
          95        65.6398        26.0215
        95.1        66.4605        24.9047
        95.2        66.7252        23.5021
        95.3        65.3727        22.4814
        95.4        64.1376        21.6862
        95.5        63.4019        20.4952
        95.6        62.6925        19.6127
        95.7        62.3816        19.0344
        95.8        62.9097        20.3671
        95.9        63.1849        22.4341
          96        63.2095        22.5501
        96.1        63.4606        21.0776
        96.2        63.9752        19.4272
        96.3        64.5649        18.9117
        96.4        64.1453        20.1877
        96.5        63.7612        22.0363
        96.6        63.2094        22.6396
        96.7        62.4853        21.8685
        96.8        62.8604         20.698
        96.9        63.6846        21.0549
          97        63.1635        21.1117
        97.1        61.2242        21.2748
        97.2        60.6904        21.8631
        97.3        61.4212         22.337
        97.4        62.3666        22.5634
        97.5        62.8231        23.9121
        97.6        62.7412        25.0259
        97.7        62.2923        25.6099
        97.8         61.815         25.556
        97.9         61.554        25.1857
          98        61.7605        25.6286
        98.1        61.9649        26.4758
        98.2        62.8579        26.4883
        98.3        64.1929        27.1262
        98.4        65.5078        27.8072
        98.5         66.243        28.5611
        98.6        67.1253        29.2141
        98.7        67.1078          29.67
        98.8        66.7436        29.4682
        98.9        65.7336        28.6391
          99        65.1394        28.3992
        99.1        65.1918        26.6624
        99.2        65.0316        26.4606
        99.3        64.5574        26.8147
        99.4        64.5718        27.7364
        99.5        65.3133        29.4659
        99.6        65.7091        29.7742
        99.7        65.3698        28.9368
        99.8        64.8699        29.3263
        99.9        63.1179        30.4609
         100        62.5914        31.0713
       100.1        63.2731        31.3689
       100.2        64.3035        32.4079
       100.3        65.1109        33.3046
       100.4        65.1081        34.1103
       100.5        64.4612        35.4291
       100.6        64.0312         36.532
       100.7        63.6839        36.7665
       100.8        63.3576        36.3421
       100.9        64.1054        35.2267
         101        65.0012        35.3552
       101.1        66.0594        36.6501
       101.2        66.1913        37.7352
       101.3        65.5965        38.1203
       101.4        64.7185        38.4923
       101.5         64.128        39.2453
       101.6        63.6481        39.6091
       101.7        64.5113        41.0661
       101.8        65.5268        41.6981
       101.9        66.0158        41.9741
         102        65.9186          43.14
       102.1        66.2165        43.4177
       102.2        65.9572        42.8556
       102.3        66.1765        42.3063
       102.4        66.0841        41.6668
       102.5        66.5166         41.186
       102.6        67.4114         41.025
       102.7        67.7446        41.6307
       102.8        67.2092        42.4688
       102.9        66.7104        42.5977
         103        68.1442        41.7713
       103.1         70.476        40.6134
       103.2        71.8912        40.6834
       103.3        70.9966        41.3588
       103.4        70.1541        40.9831
       103.5        70.6046         39.629
       103.6        71.2386        39.3877
       103.7        71.7976        39.2415
       103.8        71.5992        38.6691
       103.9        71.0199        38.2374
         104        70.7503        38.7696
       104.1        70.4597        40.3921
       104.2        69.8626        40.8194
       104.3         69.806         39.845
       104.4        69.7414        38.6563
       104.5        70.0159        38.5182
       104.6        70.4078        39.9392
       104.7        69.1711        40.9657
       104.8         68.814        40.5041
       104.9        68.9947        39.4651
         105        68.6051        38.4895
       105.1        68.3525        37.8815
       105.2        67.8302        38.4664
       105.3        67.3214        39.2485
       105.4        67.1936         40.329
       105.5        67.2655          41.28
       105.6        67.4928        40.5625
       105.7        67.5478        39.0519
       105.8        67.0917        38.4142
       105.9        67.0087        38.7996
         106        67.5208        40.2874
       106.1        68.3391         40.398
       106.2        69.6127        39.8141
       106.3        70.9235        38.5963
       106.4        71.2978        38.1112
       106.5        71.8077         38.746
       106.6        71.6405        39.9801
       106.7        71.0764        41.1162
       106.8        70.6948         41.283
       106.9        70.5471         40.686
         107        70.3912        40.5464
       107.1        70.1746        40.3143
       107.2        71.0055        39.8635
       107.3        72.0011        39.5353
       107.4        72.4157        38.9471
       107.5        72.3604        38.2807
       107.6          71.92         37.927
       107.7         71.783        37.5726
       107.8        72.9444        36.9192
       107.9        75.0831        36.2819
         108        76.3083        35.8608
       108.1        77.1304        36.0089
       108.2        77.5396         36.804
       108.3        77.9451        37.9363
       108.4        78.0379        37.8581
       108.5        77.1459        36.6803
       108.6        76.7689         36.026
       108.7        77.0954        36.6298
       108.8        79.5671        37.0045
       108.9         81.252        36.4514
         109         81.521        35.4985
       109.1        82.2541        35.6503
       109.2        83.1876        36.2443
       109.3        82.7442        36.1347
       109.4        83.8311        35.8143
       109.5        84.5947        34.9302
       109.6        84.3022        33.7397
       109.7        83.9321        32.2223
       109.8        84.3018        31.9506
       109.9        84.1077        33.1018
         110        83.7514        35.0152
       110.1        84.5049         37.064
       110.2        86.9537        37.4669
       110.3        90.0523        36.6923
       110.4        91.3075        35.2228
       110.5        91.1101         34.103
       110.6        90.9577        33.9767
       110.7         90.638        33.0061
       110.8         90.274        33.1857
       110.9        89.2968        33.5175
         111        89.9877        33.6149
       111.1        92.3707        34.3804
       111.2        93.3103        34.6111
       111.3        93.4922        34.4839
       111.4        93.7367        34.5882
       111.5        94.0273        35.3222
       111.6        94.4816        35.8556
       111.7        94.7006        35.7232
       111.8        94.6471          35.88
       111.9        94.5993        35.5678
         112        94.4546        34.7638
       112.1        93.7836        34.0742
       112.2        94.3666        34.2069
       112.3        95.4745        34.5738
       112.4        96.3952        34.9143
       112.5        97.2867        35.2734
       112.6        97.4286        35.1408
       112.7        98.1924        35.2077
       112.8        99.5963        35.0011
       112.9        100.485        35.2043
         113        100.409        35.9442
       113.1         98.924        36.1459
       113.2        98.3138        36.0386
       113.3        98.0488        34.9476
       113.4        97.7963        33.2244
       113.5        96.9658        32.1552
       113.6        96.1224        32.2307
       113.7        95.2673        31.7275
       113.8        95.2705        31.8168
       113.9        96.5433        31.9721
         114        96.9576        32.0076
       114.1        96.4824        33.5495
       114.2        95.1709        34.4656
       114.3        94.0861         34.715
       114.4        93.6778        34.7992
       114.5        93.6939        34.8804
       114.6         93.339        35.5607
       114.7          93.04        35.7975
       114.8        93.4827        34.7958
       114.9        93.7383        35.0851
         115        93.5107        36.9734
       115.1        92.4505        38.6163
       115.2        91.8984        39.3168
       115.3        92.2648        37.9248
       115.4        92.5952        37.7225
       115.5        92.2652        39.0151
       115.6        92.0634        40.3505
       115.7        92.5117        41.1704
       115.8        93.2902        41.5201
       115.9        93.4766        41.6475
         116        93.4446        41.8387
       116.1        94.0305         42.437
       116.2        94.5129        42.5315
       116.3        95.4551        42.8824
       116.4        96.2195        42.7279
       116.5        95.8298        42.5205
       116.6        95.1309        42.3376
       116.7        94.6661        42.6679
       116.8         94.002        43.0188
       116.9        92.9875        44.1127
         117         92.911         44.933
       117.1        93.8089        46.0558
       117.2        94.3144        45.0073
       117.3        94.0423        43.6629
       117.4         94.258        43.1651
       117.5        94.8472        42.6246
       117.6        95.2818        41.8671
       117.7        95.8689        41.7109
       117.8        96.1618         42.258
       117.9         96.319        42.3194
         118        96.1413        41.9874
       118.1        96.2405        41.6351
       118.2         96.249        41.5786
       118.3        96.3246        41.7626
       118.4        96.7595         42.418
       118.5        97.5333        42.7074
       118.6         97.895        42.0906
       118.7        98.1435        40.1218
       118.8         98.293        38.3676
       118.9        97.3443        38.3816
         119        96.4356        39.1713
       119.1        96.0134        39.6147
       119.2        96.2391        40.3592
       119.3        97.3138        40.6821
       119.4        96.9323        40.2928
       119.5        95.7799        39.7299
       119.6        95.5235        40.1844
       119.7        95.2635        40.2885
       119.8        95.2457        40.6654
       119.9        94.9015        42.2228
         120        95.3076        43.0016
       120.1        95.5115        42.3808
       120.2        95.3487        41.8138
       120.3        94.9262         41.389
       120.4        95.4249        41.6226
       120.5        96.5573        42.0793
       120.6         97.759        41.9823
       120.7        98.7043        42.3102
       120.8        98.6041        43.0927
       120.9        97.2778        44.3312
         121        96.1967        44.8313
       121.1        95.2157        44.9463
       121.2        95.7073        44.5738
       121.3        96.5219        44.1705
       121.4        96.5644        44.6059
       121.5        96.8531        45.2957
       121.6        96.6097        45.9864
       121.7        96.6171        45.2644
       121.8        96.2841        45.0546
       121.9        95.8518        45.0565
         122        95.5042        44.3425
       122.1         95.615         43.123
       122.2        95.2794        42.5714
       122.3        94.5941        42.8435
       122.4        94.5943        44.1201
       122.5        95.2213        44.9994
       122.6        94.9601        44.8885
       122.7        95.0531        45.0889
       122.8        95.1374         45.319
       122.9        94.2946        45.1277
         123        94.7947        45.2746
       123.1        95.9506        46.0616
       123.2        97.0123        46.8728
       123.3        97.4902        47.5603
       123.4        97.0538        47.5426
       123.5        97.0058        47.8031
       123.6         98.247        48.2247
       123.7        98.6284        49.3892
       123.8        99.8347        48.9389
       123.9        101.145        48.1078
         124        102.536        47.9052
       124.1        103.147        47.9606
       124.2        103.915        48.0228
       124.3        104.653        48.4444
       124.4        104.699        48.9104
       124.5         104.72         48.018
       124.6        104.861        47.9552
       124.7         104.22        47.8503
       124.8        104.141        48.3483
       124.9        105.391        49.8191
         125        106.932        50.9497
       125.1        108.314        51.0314
       125.2        107.853        50.0093
       125.3        107.566         47.836
       125.4        106.457        46.9573
       125.5        106.566        47.4364
       125.6        107.743        47.7465
       125.7        108.201        46.4466
       125.8        107.436        45.1952
       125.9        106.728        44.1358
         126        106.497        43.0453
       126.1        106.244        41.9724
       126.2        107.343        41.8216
       126.3        109.188        41.6893
       126.4        109.609        41.1195
       126.5        109.348        41.1376
       126.6         109.27        41.6025
       126.7        109.497        41.8807
       126.8        110.095        41.6346
       126.9        110.596        40.3302
         127        110.831        40.3446
       127.1        110.442        41.3078
       127.2        109.178        41.0625
       127.3        108.019        40.9132
       127.4         107.55         40.921
       127.5        107.107        40.2556
       127.6        107.967        40.3019
       127.7        109.494        39.6269
       127.8        109.791        39.0893
       127.9        109.437        38.9394
         128        109.342        39.4595
       128.1        109.301         40.549
       128.2        109.138        40.7583
       128.3        109.497        40.6636
       128.4        110.182        41.5634
       128.5        110.304        43.2477
       128.6        110.094        44.3355
       128.7        110.172        44.9824
       128.8        111.518        44.9776
       128.9        114.183        44.3587
         129        115.572        44.2107
       129.1          115.2        43.7497
       129.2        115.007        43.5252
       129.3        114.728        43.1284
       129.4        114.587        43.3904
       129.5        113.723        44.2993
       129.6        113.224        44.9453
       129.7        112.465        44.6706
       129.8        111.425        45.0338
       129.9        111.263        46.1758
         130        112.151         46.575
       130.1        112.377        46.2229
       130.2        111.705        45.4421
       130.3         111.23        45.0047
       130.4        110.741        44.8035
       130.5        110.799        44.1749
       130.6        110.991        43.4858
       130.7        111.236        42.7354
       130.8        111.222        43.0097
       130.9        111.508         44.215
         131        111.586        44.8342
       131.1        110.384         45.211
       131.2        109.698         45.043
       131.3        109.837        44.0033
       131.4        110.474        42.9546
       131.5        111.067        43.4533
       131.6        111.205          44.79
       131.7        110.898        45.5725
       131.8        110.722        45.1841
       131.9        111.686        44.7572
         132        111.576        44.3785
       132.1        110.274         45.064
       132.2        109.098        45.3649
       132.3        108.579        44.5446
       132.4        108.989        43.4475
       132.5        109.453        41.9597
       132.6        109.606        41.8934
       132.7        109.618        42.7131
       132.8        109.177        43.3655
       132.9        108.523         44.074
         133        107.452        43.9584
       133.1        106.763        43.2631
       133.2        107.254        43.5298
       133.3        108.223        43.3077
       133.4        108.522        43.0843
       133.5        108.423         42.831
       133.6        107.482        42.7212
       133.7        106.364        44.1652
       133.8        106.428        44.7419
       133.9        107.471        44.3453
         134        108.503         44.173
       134.1        109.177        43.1986
       134.2        108.811        43.2087
       134.3        108.198        42.3612
       134.4        107.651        41.5514
       134.5        107.429        40.5269
       134.6        107.522        40.8637
       134.7        108.635        41.7826
       134.8        110.019        41.7243
       134.9        111.564        40.8752
         135        111.449        40.1323
       135.1        111.066        40.1137
       135.2        110.744         40.503
       135.3        111.339        40.5563
       135.4        111.398        40.3469
       135.5        111.371        39.4882
       135.6        111.808        39.3073
       135.7        111.918        38.2801
       135.8        111.442        37.4302
       135.9        110.618        36.3698
         136        110.537        35.9217
       136.1        111.521        35.8039
       136.2        111.559        36.2246
       136.3        110.116        37.2425
       136.4        109.884        37.7692
       136.5        110.578         37.826
       136.6        111.122        37.1715
       136.7        111.698        37.4565
       136.8         111.76        37.2247
       136.9        112.255        36.2226
         137        112.073        35.3996
       137.1        111.156        35.0784
       137.2        110.271        34.0848
       137.3        109.923        32.3894
       137.4        109.772        31.8235
       137.5        111.019        30.7251
       137.6        111.398        30.0928
       137.7        111.538        29.4894
       137.8        110.582        29.5212
       137.9        109.405        29.6233
         138        109.527        29.3712
       138.1        110.588        29.8716
       138.2        111.495        29.4778
       138.3        111.732        29.4492
       138.4        111.482        29.3952
       138.5        111.186        28.7228
       138.6        110.437        27.9508
       138.7        110.878        27.6863
       138.8         111.68        26.9413
       138.9        112.135        25.6737
         139        111.983        25.4794
       139.1         111.73        26.5757
       139.2        112.583        27.4937
       139.3        113.877        27.8949
       139.4        113.947        27.6049
       139.5        113.512        28.1643
       139.6        113.285        28.6832
       139.7        113.706        29.3858
       139.8        113.941        29.2249
       139.9        114.137        29.1633
         140        114.207        29.0199
       140.1         113.88        27.9439
       140.2        113.913        26.6466
       140.3        114.921        25.7701
       140.4        115.848        26.3527
       140.5        116.472        27.5419
       140.6        117.557        28.6805
       140.7        118.558        29.7752
       140.8        119.071        30.3413
       140.9        118.738         31.461
         141        118.809        31.8126
       141.1        119.522        30.8592
       141.2        120.502        29.5059
       141.3        121.783        28.9907
       141.4        123.489        30.1289
       141.5        124.464        31.0902
       141.6        124.494        31.8499
       141.7        123.834        32.2527
       141.8        124.161        32.2206
       141.9        124.956        32.1857
         142        126.168         32.454
       142.1        126.583        33.9448
       142.2        126.717         34.797
       142.3         126.15        34.9314
       142.4        125.592        35.3234
       142.5        125.653        36.2484
       142.6        126.282        37.2377
       142.7        127.235        37.1066
       142.8        127.564         37.306
       142.9        127.668        37.5165
         143        127.688        37.0972
       143.1        127.082        37.1314
       143.2        126.345        37.2355
       143.3        125.987        37.7908
       143.4         125.91        38.2109
       143.5        126.943        37.6947
       143.6         127.92        36.6756
       143.7        129.492        35.9792
       143.8        130.017        36.4473
       143.9        129.292        37.5506
         144        128.162        37.9301
       144.1        126.394        37.3071
       144.2        125.371        37.2715
       144.3        124.103        37.4002
       144.4        123.887        37.6549
       144.5        124.118        37.6205
       144.6        124.537         38.228
       144.7        124.081        38.5251
       144.8        123.941        38.7586
       144.9        122.948        38.7786
         145        122.268        38.4371
       145.1        122.946        37.6441
       145.2        123.386        36.8652
       145.3        123.961        36.6798
       145.4        123.793        37.4167
       145.5        122.451        38.4608
       145.6        122.067        38.5304
       145.7        122.938        37.9678
       145.8        123.318        37.7628
       145.9         122.71        39.1637
         146        122.246        39.8703
       146.1        121.955        39.5609
       146.2        122.128        39.0427
       146.3        121.987        38.5957
       146.4         121.63        38.0934
       146.5        120.722        37.4903
       146.6        119.908          36.82
       146.7        118.965        36.9587
       146.8        118.669        37.7425
       146.9        118.041        38.8889
         147         117.02        39.8782
       147.1        116.708        40.4865
       147.2        117.048        41.0448
       147.3        118.504        40.7029
       147.4        118.527         40.477
       147.5        116.967        41.3492
       147.6        115.938        42.9779
       147.7        116.013        44.8182
       147.8        116.055        44.7784
       147.9        116.704        44.7066
         148        117.701        44.5295
       148.1        118.686        44.6145
       148.2        119.734        44.4407
       148.3        120.431        44.2865
       148.4        119.921        44.4749
       148.5        120.063        45.9533
       148.6         120.03        46.0013
       148.7        119.837        44.6844
       148.8        120.146        43.5831
       148.9         121.03        43.0195
         149        121.476        43.8147
       149.1        122.081        44.1473
       149.2        122.928         44.077
       149.3        123.133         42.977
       149.4        123.747        41.9854
       149.5         124.73         41.862
       149.6        124.893        42.0884
       149.7        123.718        42.6128
       149.8        122.896        42.2165
       149.9        122.887        40.9827
         150        123.382        39.3181
       150.1        123.989        38.1106
       150.2        124.151        37.5485
       150.3        124.154        37.1353
       150.4        123.454        37.4676
       150.5        122.843        37.8924
       150.6         122.24        37.9828
       150.7        122.168        38.1498
       150.8        121.515        37.6916
       150.9        119.907        36.9749
         151        119.442        36.8244
       151.1        120.098        37.3663
       151.2        120.569        36.9388
       151.3        121.359        35.5847
       151.4        120.977        35.4772
       151.5        119.345        35.7861
       151.6        117.999        36.0208
       151.7        117.562        35.8619
       151.8        118.051        34.4616
       151.9        118.593        33.1185
         152        118.855         32.964
       152.1        119.808        33.6929
       152.2        120.856        33.4045
       152.3        120.794        31.6622
       152.4        120.307        30.1349
       152.5        119.819        30.1942
       152.6        119.846        30.7771
       152.7        119.745        31.4068
       152.8        120.394        31.4703
       152.9        121.341        31.1437
         153        122.684        30.4125
       153.1        124.327        28.9251
       153.2        125.456        28.3881
       153.3        126.321        28.3267
       153.4        127.312        29.1977
       153.5        127.359        30.2711
       153.6        127.365         30.149
       153.7        128.499        30.3493
       153.8        128.578         31.065
       153.9        127.981        31.1564
         154        127.246        30.6945
       154.1        126.691        31.4822
       154.2        127.972        32.4326
       154.3        128.385        33.6608
       154.4        127.924        33.8724
       154.5         127.44        32.6795
       154.6        127.621        32.9099
       154.7        127.322        33.3118
       154.8        126.974        33.2516
       154.9        127.187        33.8386
         155        128.022        34.1113
       155.1        128.364        34.3756
       155.2        127.735         34.958
       155.3        126.248        34.5106
       155.4         125.68        34.0015
       155.5        125.238        34.1269
       155.6         125.53        35.0378
       155.7        125.545        35.5933
       155.8        125.724        36.1873
       155.9        125.616        36.5744
         156        125.661        36.4006
       156.1        125.569        36.5556
       156.2        125.503         36.784
       156.3        125.551        37.0802
       156.4        125.939        37.1006
       156.5        126.481          37.31
       156.6        126.569        36.9214
       156.7        127.019        36.1234
       156.8        126.978        36.3819
       156.9        126.172        36.5371
         157        126.141        37.4124
       157.1        126.394        38.6291
       157.2        127.143         37.947
       157.3        128.211        36.8048
       157.4        128.357        35.6066
       157.5        127.406        35.7773
       157.6        125.935        36.7453
       157.7        123.862        37.5814
       157.8        123.365        37.4376
       157.9        124.409        38.0135
         158        125.216        38.6409
       158.1         126.31        39.6236
       158.2        127.045        39.1359
       158.3        127.337        38.6371
       158.4        126.999        38.6543
       158.5         127.17        38.2486
       158.6        128.119        38.0953
       158.7        128.767        38.1525
       158.8         128.61        38.1387
       158.9         128.51        38.2249
         159        128.169        37.6748
       159.1        128.354         37.505
       159.2        128.225        37.8031
       159.3        129.059        37.9226
       159.4        130.332        38.0264
       159.5        131.475        38.4615
       159.6        131.579        38.0192
       159.7        131.117         37.225
       159.8        130.404        36.3087
       159.9        129.762        35.1663
         160        129.618        33.8404
       160.1        129.453        32.6318
       160.2        130.822        31.3216
       160.3        132.209        30.6929
       160.4        132.914        29.5739
       160.5         133.18         29.575
       160.6        133.257         29.579
       160.7        132.764         30.039
       160.8        132.617        29.3893
       160.9        134.016        28.8972
         161        135.516        27.8232
       161.1        135.474        27.0307
       161.2        134.985        27.2702
       161.3        133.941        27.7919
       161.4        133.323         27.675
       161.5        134.287        27.0971
       161.6        135.265        26.0908
       161.7        136.546        25.2665
       161.8        137.329        25.5441
       161.9        137.476        27.0572
         162         136.47        27.9387
       162.1        133.835        28.0208
       162.2        131.719        27.6181
       162.3        131.016         26.902
       162.4        130.982        26.2335
       162.5        130.824        25.6997
       162.6        130.947        26.4294
       162.7        130.823        26.7529
       162.8        130.132         26.243
       162.9        129.711        25.8663
         163        129.866        25.3095
       163.1        129.496        24.5582
       163.2        129.773         23.747
       163.3        129.765        23.7646
       163.4        130.132        23.8965
       163.5        130.148        24.2523
       163.6        129.261        24.2723
       163.7        127.832        23.0804
       163.8        127.117        21.4092
       163.9        126.993        19.2927
         164        126.739        18.2252
       164.1        127.022        17.9162
       164.2        126.987        18.3478
       164.3        126.707        18.1485
       164.4        126.643        17.5801
       164.5        125.914        16.6624
       164.6        125.296        16.6963
       164.7          125.8        16.8381
       164.8        127.219        17.2437
       164.9        128.528        16.8104
         165        128.603        15.9504
       165.1        127.825        15.8673
       165.2        128.299        15.8222
       165.3        130.673         16.219
       165.4        132.812        15.8843
       165.5        134.454        15.7555
       165.6        134.697        16.4874
       165.7        134.783        16.8815
       165.8        133.607        15.8843
       165.9        133.252        15.1211
         166        134.045        15.1851
       166.1        134.857        15.9745
       166.2        134.841        17.2422
       166.3         134.16        17.9631
       166.4        134.231        17.5798
       166.5        134.386        16.1426
       166.6        135.069        15.4856
       166.7        136.197         15.079
       166.8        136.541        14.3753
       166.9        136.076        13.7585
         167        136.711        13.3442
       167.1        137.486        12.1917
       167.2        138.294        11.4874
       167.3         139.14        11.6768
       167.4        139.673        11.8042
       167.5        139.903        13.0686
       167.6        139.288        14.1511
       167.7         138.95        14.1404
       167.8         139.21        14.2367
       167.9        139.904        14.8295
         168         140.48        15.8248
       168.1        140.547        17.5001
       168.2         140.28        17.7524
       168.3        139.637        17.1669
       168.4        139.301        16.5111
       168.5        139.438         16.851
       168.6        140.173        17.2767
       168.7        140.838        17.9334
       168.8        141.528        19.0329
       168.9        142.311        19.4635
         169        143.237        19.0149
       169.1        143.967        19.2585
       169.2        144.593        18.8804
       169.3        145.389        18.8129
       169.4        146.063        19.7654
       169.5        146.642        20.6376
       169.6         147.31        21.1452
       169.7        148.241         21.999
       169.8        148.356        22.6934
       169.9        147.426        22.1688
         170         147.11        21.3081
       170.1        147.775        20.5151
       170.2        148.507        20.3122
       170.3        149.566        20.3018
       170.4        149.434        20.1396
       170.5        148.603          20.28
       170.6        148.369        20.6322
       170.7        148.039        20.5814
       170.8         148.33         20.359
       170.9        149.204        20.4262
         171        150.114        20.2527
       171.1        151.043        20.5695
       171.2        151.203        21.1743
       171.3        151.265        21.6638
       171.4        151.926        22.2296
       171.5        152.356        23.1322
       171.6         152.08         23.392
       171.7        151.619        23.0566
       171.8         152.78        22.3872
       171.9        154.444        21.9709
         172        154.902        22.0611
       172.1        153.958        22.0433
       172.2        153.778        21.2292
       172.3         153.89        20.5454
       172.4        154.628        21.3528
       172.5        155.913        22.8149
       172.6        156.526        22.5781
       172.7        156.594         20.964
       172.8        155.836        19.6918
       172.9        155.905        19.1391
         173        156.659         19.071
       173.1        156.342        19.3297
       173.2        155.812        19.2317
       173.3        156.126        18.0296
       173.4        156.218        16.9339
       173.5         156.42        16.1225
       173.6        156.653         15.575
       173.7        156.295        15.4246
       173.8        155.693        15.9059
       173.9        155.613        16.3919
         174        156.137        16.3702
       174.1        157.152        15.2906
       174.2        157.275        13.8507
       174.3         157.14         13.146
       174.4        157.553        13.5326
       174.5        158.523         14.346
       174.6        158.742        15.2192
       174.7        158.503          15.43
       174.8         158.95        14.3533
       174.9        159.505        13.9215
         175        159.155        13.4637
       175.1        159.835        13.5215
       175.2        160.621        13.8375
       175.3        160.639        14.3192
       175.4        160.287         13.956
       175.5        159.769        13.4629
       175.6         159.61        13.5156
       175.7        160.363        13.4654
       175.8         161.14        12.6634
       175.9        162.082        12.0853
         176        161.688        11.5898
       176.1        160.608        11.7038
       176.2        160.369        12.0318
       176.3        160.718        12.3943
       176.4        161.103        12.1496
       176.5        161.564        11.5696
       176.6        161.918        10.5066
       176.7        160.558        11.2096
       176.8        159.178        12.0242
       176.9        159.332        13.7102
         177        160.836         15.691
       177.1        162.431        16.9513
       177.2        164.013         17.103
       177.3        164.533        17.0011
       177.4        164.601        17.5275
       177.5        162.879        17.3611
       177.6        161.465         16.756
       177.7        160.702         16.852
       177.8        161.055        16.8234
       177.9        163.231        17.6258
         178        165.188        19.4221
       178.1         165.28        20.3234
       178.2        164.291         20.267
       178.3        162.813        19.2912
       178.4        161.683        19.3849
       178.5        160.509         19.425
       178.6        160.751        19.7138
       178.7        161.668        19.5483
       178.8        162.635        20.2101
       178.9        162.716        21.0831
         179        161.681        21.3085
       179.1        161.033        21.3689
       179.2        160.373        21.1564
       179.3        160.253        21.6302
       179.4        161.383        21.9429
       179.5         162.81        23.1853
       179.6         163.07        23.7642
       179.7        163.029        24.1075
       179.8        163.197         24.312
       179.9        164.019        24.2878
         180        164.386         23.667
       180.1        165.166        22.2037
       180.2        165.518        21.3848
       180.3        165.173        20.9179
       180.4        164.461        21.0438
       180.5        163.318        22.2203
       180.6        162.347         22.965
       180.7        162.736        23.1139
       180.8        164.183        21.8658
       180.9        165.271        20.2738
         181        164.987        19.9981
       181.1        164.316        21.0513
       181.2        164.483         21.694
       181.3         165.06        21.2692
       181.4         165.22        21.9361
       181.5        164.884        22.5113
       181.6        165.212        21.4226
       181.7        166.208        19.0119
       181.8        166.502        18.0934
       181.9        166.252        18.3415
         182        166.011        19.5451
       182.1        166.841        20.3914
       182.2        167.266        20.3262
       182.3        167.585        20.2266
       182.4         167.32        19.9643
       182.5        166.456        20.8836
       182.6        165.474        20.5378
       182.7        164.876        19.0725
       182.8        164.706        18.5681
       182.9        165.114        18.0297
         183        165.833        17.8634
       183.1        166.621        17.8623
       183.2        167.325        16.9892
       183.3        168.271        15.8515
       183.4        168.542        15.3998
       183.5        168.943        15.8312
       183.6        169.412        16.3206
       183.7        170.272        16.2343
       183.8        171.227        15.8543
       183.9        172.128        16.0253
         184        172.283          15.89
       184.1         171.93        15.3389
       184.2        171.473        14.8825
       184.3        170.873        14.3716
       184.4        171.318        13.7321
       184.5        172.145        13.4355
       184.6        171.926         13.458
       184.7        170.392        12.4837
       184.8        170.086        11.7368
       184.9        171.001        12.1959
         185         172.06        12.8974
       185.1        172.415        13.2743
       185.2        172.959        12.8069
       185.3        173.851         11.874
       185.4        174.344        10.9082
       185.5        174.141        10.4579
       185.6        174.391        10.3493
       185.7        173.684        10.0228
       185.8        173.151        9.71457
       185.9         173.58        9.58547
         186        174.425        8.55724
       186.1        175.077        7.76328
       186.2        175.451        8.06667
       186.3        175.905        7.92191
       186.4        176.553        7.39963
       186.5        176.214        6.25028
       186.6        175.616        5.43499
       186.7        175.567        5.84995
       186.8         175.89        6.41507
       186.9        176.524        6.72759
         187        177.222        7.65964
       187.1        177.768        9.46399
       187.2        177.875        10.0546
       187.3        177.778        9.64263
       187.4        177.759        8.60928
       187.5         177.83        7.64155
       187.6        177.894        8.15834
       187.7         177.37        10.1033
       187.8        177.646        10.8866
       187.9         178.07        10.7313
         188        179.099        10.1677
       188.1        181.104        8.43671
       188.2        182.076        7.31554
       188.3         181.42        7.99347
       188.4         180.35        9.71039
       188.5        178.656        10.7359
       188.6        178.057        10.9577
       188.7        178.896        9.51878
       188.8        180.164        8.25274
       188.9        180.476        7.33588
         189        180.562        7.26173
       189.1        181.182        8.27493
       189.2        180.885        9.31581
       189.3        179.781        9.16655
       189.4        180.595        8.57647
       189.5        181.932        7.48891
       189.6         183.09        7.27033
       189.7        183.185        7.90471
       189.8        182.522        8.87925
       189.9        181.695        8.86335
         190        181.903        8.10957
       190.1        182.671        6.79267
       190.2         182.76        6.26633
       190.3        182.993        7.06101
       190.4        183.422        7.91172
       190.5        184.339        8.46639
       190.6        184.677        8.82408
       190.7         184.94        9.62998
       190.8        184.787        10.3752
       190.9        185.477        11.2156
         191        185.876        11.1367
       191.1        187.528        10.7044
       191.2        189.126         10.961
       191.3        189.816        11.3086
       191.4        190.068        11.7319
       191.5         189.33        12.0535
       191.6        187.438        12.2624
       191.7        186.606        12.3841
       191.8        186.749        12.9488
       191.9        187.563        13.4321
         192        187.935        13.1418
       192.1        187.334        13.8983
       192.2        187.074        15.4177
       192.3        187.423        17.2582
       192.4        188.372         17.767
       192.5        189.765        17.6715
       192.6        191.089        18.4847
       192.7        192.714        19.9108
       192.8        194.076        21.3603
       192.9        195.226        22.5076
         193        195.537        22.5564
       193.1        195.316        22.2083
       193.2        196.373        22.6334
       193.3        197.625        23.6654
       193.4        199.032         25.584
       193.5        199.624        27.2571
       193.6        199.424        27.5838
       193.7        199.105        27.4776
       193.8        200.667        27.9146
       193.9        202.117        27.5967
         194         202.06        27.7059
       194.1        202.691        27.6934
       194.2        202.932        27.4681
       194.3        203.754        27.1598
       194.4        203.371        26.8704
       194.5        202.796        26.5065
       194.6        202.849        25.5151
       194.7        203.225        24.4113
       194.8        203.704        24.2113
       194.9        203.824        23.8525
         195        203.821        23.5733
       195.1        204.067        22.5271
       195.2        203.774        22.3107
       195.3        203.698        22.1964
       195.4        203.423         22.566
       195.5        203.064        22.8943
       195.6        202.714        22.5223
       195.7        202.613        22.2111
       195.8        203.292        21.6703
       195.9        203.218        21.8125
         196        202.695        22.1625
       196.1        202.494        23.0679
       196.2        203.178        23.1501
       196.3        205.613        22.8145
       196.4        206.071        22.8791
       196.5        204.702        23.3786
       196.6        203.711        23.2209
       196.7        203.734        22.1995
       196.8        204.339        20.8705
       196.9         204.68        20.8389
         197        204.636        21.5639
       197.1        203.549        21.5279
       197.2        203.056        20.6661
       197.3        202.342        19.5112
       197.4        201.735        19.0147
       197.5        202.339        19.6154
       197.6        203.582        21.5027
       197.7        205.352        22.7959
       197.8        206.345        23.0666
       197.9        205.708        22.5788
         198        203.987        21.7136
       198.1        202.335        20.5858
       198.2        201.518        20.1116
       198.3         201.92        20.2993
       198.4        203.213        20.2713
       198.5        203.241        20.1922
       198.6        201.215        20.0903
       198.7        199.453        20.0293
       198.8        198.535        20.5472
       198.9        198.722        20.6288
         199        199.446        21.4862
       199.1        201.172        22.2937
       199.2        202.053        23.0028
       199.3        201.725        23.3192
       199.4        200.259        23.2261
       199.5          199.6        23.5943
       199.6        199.511        23.7389
       199.7        199.144        22.9418
       199.8        199.117        22.4804
       199.9        198.473        21.5298
         200        197.424        22.3458
       200.1         196.37        23.3726
       200.2        196.042        24.0359
       200.3        196.866         24.558
       200.4        197.304         25.076
       200.5        197.645        26.1952
       200.6        197.904        26.8674
       200.7        197.832        27.9867
       200.8         198.02        28.9659
       200.9        197.951         29.276
         201        197.909        28.9629
       201.1        197.868        27.6907
       201.2        197.752        27.0107
       201.3         198.65        27.3348
       201.4        199.232        27.4287
       201.5        199.913         28.057
       201.6        200.619        29.3561
       201.7        201.627        30.8092
       201.8        201.911        31.1869
       201.9        201.473        31.7362
         202        201.656        31.1127
       202.1        201.885        29.5384
       202.2        202.578        28.6142
       202.3        203.201        29.4282
       202.4        203.533        29.9978
       202.5        203.463        29.8703
       202.6        202.421        30.0243
       202.7        201.404        30.3758
       202.8        200.882        30.2984
       202.9        201.672         30.247
         203        202.759        29.9553
       203.1        204.227        30.0786
       203.2        204.693        30.7007
       203.3         204.49         31.163
       203.4        204.207        30.5602
       203.5        203.599        29.7065
       203.6         203.08        29.1619
       203.7        202.678         30.224
       203.8        203.849        31.1301
       203.9        205.735        31.4388
         204        205.277        31.6949
       204.1        203.794        31.0227
       204.2        203.442         29.487
       204.3         204.92        28.1874
       204.4        206.149        27.6399
       204.5        207.605        27.6405
       204.6        209.008        28.2228
       204.7        209.399        29.1689
       204.8        209.037        28.8676
       204.9        209.095        27.8804
         205         208.94        26.9868
       205.1        208.967        27.1361
       205.2        209.697        26.5445
       205.3        210.625         26.471
       205.4        211.602        27.1008
       205.5        211.751        27.7736
       205.6        211.627        27.0292
       205.7        210.766        25.7529
       205.8        210.229        23.7839
       205.9        210.876         23.248
         206        212.175        22.9004
       206.1        213.382        22.6415
       206.2        213.506        22.3825
       206.3        213.804        22.4771
       206.4          213.6        22.4434
       206.5        213.425        23.3289
       206.6        213.782        23.6282
       206.7        214.496        22.1046
       206.8        214.777        20.5994
       206.9         214.66        19.0673
         207        214.223        18.5101
       207.1        213.048        18.3619
       207.2        212.415        18.9287
       207.3        211.632        20.3512
       207.4        211.252        22.0587
       207.5         211.94        22.1654
       207.6        212.278        20.9734
       207.7        213.391        19.1867
       207.8        213.898         18.267
       207.9        213.791        18.7188
         208        213.422        18.9628
       208.1        214.042        19.8877
       208.2        215.073        21.3521
       208.3        216.834        23.2711
       208.4         217.06        23.9111
       208.5        215.738        22.3633
       208.6        215.405        20.3306
       208.7        215.339        19.7147
       208.8        215.149        19.8682
       208.9        214.763        19.9035
         209        215.199           19.8
       209.1        216.299        20.1471
       209.2        216.814        20.2197
       209.3         217.72        19.5967
       209.4        217.417        17.8731
       209.5         217.07        16.1857
       209.6        216.491        15.2882
       209.7        215.675        15.9974
       209.8        215.348        17.2815
       209.9        214.945        17.9598
         210        215.651        18.5037
       210.1        217.607        20.0872
       210.2         218.63        20.0661
       210.3        219.374        18.6157
       210.4        218.909        17.3853
       210.5        217.639        16.2282
       210.6        217.508        16.0766
       210.7        218.095        16.2478
       210.8        219.098        16.7835
       210.9         220.47        17.9396
         211        221.308        18.9821
       211.1        221.686        19.7262
       211.2        221.533        20.4183
       211.3         220.53        21.2885
       211.4        219.935        21.3269
       211.5        220.401        20.5765
       211.6        222.186        20.6993
       211.7        222.827        21.0842
       211.8        222.832        21.3041
       211.9         221.98        21.2543
         212        220.363         21.284
       212.1        217.912        21.8097
       212.2         217.51        22.4104
       212.3        217.517        22.8162
       212.4        217.518        22.4004
       212.5        217.281        21.4199
       212.6        216.669        20.0316
       212.7         215.59        18.4901
       212.8        214.536        17.9145
       212.9        213.602        18.2625
         213        214.059         18.472
       213.1        215.202        18.5937
       213.2        215.051        18.6171
       213.3        214.848        19.0181
       213.4        214.326        19.7545
       213.5        213.423        20.0315
       213.6        212.645        19.4359
       213.7        212.258        18.5244
       213.8        212.339        18.1174
       213.9        211.889        17.4845
         214         212.44        17.7685
       214.1         213.12        17.5802
       214.2        213.254        17.2804
       214.3        212.927        17.5817
       214.4        213.343        17.4461
       214.5        212.715        18.4502
       214.6        212.996        19.6586
       214.7        214.448        20.3901
       214.8        216.031         20.899
       214.9        217.427        21.5221
         215        218.324        21.1229
       215.1        218.265        21.7554
       215.2        217.743        22.5825
       215.3        217.778        22.8971
       215.4        218.689        23.0628
       215.5        220.305        21.4119
       215.6        221.049        20.3104
       215.7        220.399        19.8534
       215.8        220.148        20.7575
       215.9        220.583        22.8869
         216        221.641        23.1271
       216.1        222.445        22.2669
       216.2        223.082        20.9996
       216.3        223.957        19.7514
       216.4        224.878        19.4288
       216.5        224.876        19.7502
       216.6        224.196        20.1892
       216.7        223.625        20.6014
       216.8        224.075        21.5059
       216.9         224.92        21.1061
         217        225.621        20.3194
       217.1        225.639        19.6142
       217.2        225.617        20.0933
       217.3        224.816        21.3261
       217.4        224.884        22.6918
       217.5        225.816        23.6173
       217.6        226.874         23.316
       217.7        228.283        22.9783
       217.8        229.588        22.3171
       217.9         230.73        22.2972
         218        230.207        21.8041
       218.1        228.211        21.3007
       218.2        226.359        20.3875
       218.3        225.989        19.9233
       218.4        227.031        19.9201
       218.5        228.443        19.6536
       218.6        229.117         19.116
       218.7        229.244        18.5233
       218.8         229.21        17.7087
       218.9        228.864         17.098
         219        228.752        17.1776
       219.1         228.24        17.8067
       219.2        229.236        18.4496
       219.3        229.664        18.5903
       219.4        229.356        18.4993
       219.5        228.768        19.4539
       219.6        228.204        20.8558
       219.7        228.146        21.2177
       219.8        228.618        20.5704
       219.9         228.88        20.2336
         220        228.636        19.9843
       220.1        228.752        20.0611
       220.2         229.23        19.3672
       220.3        229.608        18.2816
       220.4         229.17        18.0113
       220.5        228.943        18.2209
       220.6        228.981        17.9132
       220.7         229.29        17.1446
       220.8        228.902        15.9748
       220.9        227.748        15.3793
         221        227.028         16.046
       221.1        225.916        17.4845
       221.2        224.578        18.0237
       221.3         224.21        18.1381
       221.4        223.844        17.6783
       221.5        223.495        16.6374
       221.6        223.253          16.08
       221.7         223.18        16.0304
       221.8        222.765         16.455
       221.9         221.93        16.8241
         222        220.592        16.3744
       222.1        218.726        16.2299
       222.2        218.717        16.4318
       222.3        220.158        16.3634
       222.4        221.245        15.5795
       222.5        221.332        15.0658
       222.6        219.821        14.6396
       222.7        218.407        14.5909
       222.8        217.791           14.8
       222.9        218.083        14.2039
         223        218.476        13.3001
       223.1        217.884        12.2627
       223.2        217.045        12.2623
       223.3        215.892        12.0467
       223.4        214.879        11.6647
       223.5        214.135        12.5974
       223.6        213.722        13.9524
       223.7        213.228        14.8227
       223.8        212.194        15.5122
       223.9        211.041        15.8421
         224        210.328        15.6164
       224.1        209.331        15.0016
       224.2         208.82        15.0382
       224.3         209.31        15.3978
       224.4        209.532        16.1745
       224.5        208.674        17.1379
       224.6        207.908        17.7345
       224.7        206.949        16.4979
       224.8        206.487        15.3153
       224.9        205.777        15.4104
         225        206.612        16.3301
       225.1        207.383        16.2701
       225.2        207.595         16.771
       225.3        208.054        16.8415
       225.4        208.193        16.4385
       225.5        207.171        16.2368
       225.6        207.466         17.095
       225.7        208.969         18.271
       225.8        209.839        18.0964
       225.9        209.838        17.8043
         226        209.884        17.7397
       226.1        209.563        18.0708
       226.2        208.912        19.8155
       226.3        208.246        22.5291
       226.4        208.205        23.3614
       226.5        208.251        22.7176
       226.6        208.139           22.6
       226.7        208.594        22.2936
       226.8        208.993        22.2774
       226.9        208.889        22.5462
         227        209.001        22.9362
       227.1        208.271        22.9619
       227.2        207.739         22.995
       227.3        207.707        22.3965
       227.4        207.325        21.8299
       227.5        207.329        20.9577
       227.6        207.949        20.8988
       227.7        209.424        21.0597
       227.8        209.396        21.1505
       227.9        208.111        21.4394
         228        207.268        21.8903
       228.1        207.297        21.8651
       228.2        207.262        21.7576
       228.3         206.76        22.0169
       228.4        206.431        22.3159
       228.5         206.01        21.4339
       228.6        205.642         21.359
       228.7        205.931        21.4212
       228.8         206.26        21.0683
       228.9        206.612         21.745
         229        206.872        22.8754
       229.1        207.831        23.6505
       229.2        207.886        23.1333
       229.3        207.478        22.2585
       229.4        207.329        21.5051
       229.5        208.034        22.1395
       229.6        208.523        22.8896
       229.7        208.322        23.3601
       229.8        208.469        24.1917
       229.9        209.394        24.7191
         230        210.873        24.9734
       230.1        212.916        25.3178
       230.2        213.421        24.8828
       230.3        213.007        24.5915
       230.4        212.224        24.1642
       230.5        211.453        23.1261
       230.6        210.482        22.6326
       230.7        209.499        22.5731
       230.8        208.388        22.7429
       230.9        207.041        24.3233
         231        207.183        24.8415
       231.1        208.398        25.6658
       231.2        208.292        25.2104
       231.3        207.508        23.4608
       231.4        206.524        22.6851
       231.5        205.532        23.0491
       231.6        205.235        23.9463
       231.7        205.191        24.5543
       231.8        205.399        24.8983
       231.9        206.016        24.2621
         232        205.918        23.4445
       232.1        205.047         22.486
       232.2            204        22.9752
       232.3        203.242         24.078
       232.4        203.128        24.8869
       232.5        204.339        26.0756
       232.6        205.506         27.029
       232.7        206.944        27.0443
       232.8        207.795        26.7307
       232.9        207.786        25.8277
         233        207.418        25.2405
       233.1        206.667        25.1141
       233.2        207.177        25.0934
       233.3        207.651        25.1493
       233.4        207.996        25.7694
       233.5        207.786        25.6018
       233.6         207.92        25.2443
       233.7        208.003         24.962
       233.8        207.921        25.0862
       233.9         208.12        25.1617
         234        208.894        25.7498
       234.1        209.155        26.0697
       234.2        209.258        26.4895
       234.3         209.66        27.2346
       234.4         209.65        26.8299
       234.5        209.288        26.2421
       234.6        209.288        26.8389
       234.7        209.576        27.4144
       234.8        210.029         27.134
       234.9        210.633        26.9362
         235        210.391         26.414
       235.1        210.471        26.0204
       235.2        211.063        26.6581
       235.3        212.202        27.5211
       235.4        214.206        28.1509
       235.5        216.439        27.7713
       235.6        216.784        26.7056
       235.7        215.656        26.8352
       235.8        214.379         27.471
       235.9        213.293        27.5853
         236        213.729        27.6196
       236.1        215.538        27.3232
       236.2         216.61        27.3036
       236.3        215.812        27.1748
       236.4        214.064        27.1253
       236.5        213.552        27.2319
       236.6        213.732        27.7368
       236.7         214.26        28.2756
       236.8        214.509        28.8437
       236.9        214.852          29.44
         237        214.837        29.3265
       237.1        214.737        28.9131
       237.2        214.466        27.9605
       237.3         214.26        27.0728
       237.4        214.175        26.7155
       237.5         214.61         26.524
       237.6        215.128         26.961
       237.7        215.229        27.7909
       237.8        215.092         27.802
       237.9        214.225        27.2396
         238        213.063        27.3447
       238.1        212.735        28.2835
       238.2        213.291        28.3145
       238.3        214.441         28.555
       238.4        215.218        28.2408
       238.5        215.373        27.2737
       238.6        214.379        27.0843
       238.7        213.226         27.143
       238.8        214.253        27.8998
       238.9        216.933        27.9706
         239        218.322        27.4978
       239.1        218.788        26.9034
       239.2        217.687        26.3997
       239.3         216.15         27.339
       239.4        215.475        27.0063
       239.5        216.579        25.3853
       239.6        217.804        24.3788
       239.7         218.52        24.2719
       239.8        219.023        23.7751
       239.9        219.042        23.6349
         240        218.261        23.9585
       240.1        216.433        25.2238
       240.2        215.527        25.6483
       240.3         216.27        25.4715
       240.4        216.632        26.0804
       240.5        216.817        26.5745
       240.6        216.076        26.4943
       240.7        215.287        26.0329
       240.8        214.331        25.9479
       240.9          213.9        25.7273
         241        214.105        27.1935
       241.1        214.044         28.738
       241.2        214.199        29.6187
       241.3        214.337        30.0963
       241.4        214.431         29.951
       241.5        215.107        30.5988
       241.6        216.382        31.4499
       241.7        217.801        32.0792
       241.8        219.196        32.0132
       241.9         220.88        31.1707
         242        222.288        30.8664
       242.1        222.525        30.6234
       242.2        222.432        30.7941
       242.3        222.469        31.1036
       242.4        222.745        32.0094
       242.5        223.408        32.7647
       242.6        223.681        33.0729
       242.7        224.179         32.599
       242.8        225.392        32.5523
       242.9        226.699        32.6915
         243        228.093        33.1769
       243.1        229.162        33.6593
       243.2        228.992        33.8923
       243.3        227.922        33.4085
       243.4        227.746        32.1962
       243.5        227.802        30.1401
       243.6        227.808        29.2156
       243.7        228.005        29.5684
       243.8        229.414        30.3902
       243.9        231.259        30.3006
         244        232.538        30.1864
       244.1        233.845        30.2209
       244.2        234.273        29.9068
       244.3        233.538        29.5956
       244.4        233.114        29.1519
       244.5        232.318        29.4095
       244.6        232.981        29.6097
       244.7         234.02        29.7493
       244.8        234.851        30.0053
       244.9        234.856        29.8057
         245        233.945        29.4555
       245.1        232.653        28.6522
       245.2        232.739        28.0447
       245.3        233.861         28.916
       245.4        235.283        30.5694
       245.5        236.509        31.1766
       245.6        237.203        31.2902
       245.7        236.604        31.1273
       245.8        236.543        30.7384
       245.9         237.42        30.9142
         246        238.426        30.9419
       246.1         238.51        30.5876
       246.2        237.908        30.0776
       246.3          236.8        30.5079
       246.4          235.5        30.7285
       246.5        234.276        30.5225
       246.6        235.281        30.1777
       246.7        237.095        29.3102
       246.8        238.123        29.8687
       246.9        238.446         29.746
         247        238.595        29.6401
       247.1        238.969        29.4884
       247.2        239.125        29.8464
       247.3        238.505         30.526
       247.4         237.77        30.8355
       247.5        237.799        30.2889
       247.6        238.708        29.7862
       247.7        239.565        29.6713
       247.8        239.572         29.644
       247.9        239.106        29.2351
         248        238.267        29.5171
       248.1        237.317        30.4272
       248.2        237.022        30.7213
       248.3        237.328        29.7525
       248.4        237.456        29.2285
       248.5        236.494        29.7041
       248.6        235.903        30.8246
       248.7        235.919        31.0285
       248.8        235.574        30.8996
       248.9        236.363         30.717
         249        237.669        30.2922
       249.1        238.489         29.618
       249.2        238.527        29.6354
       249.3        237.993        30.2859
       249.4        237.754        31.0213
       249.5        237.889        31.0152
       249.6        239.259        31.4134
       249.7        240.694        32.6489
       249.8        240.594        32.1671
       249.9        239.238        30.9049
         250        239.283        30.6318
       250.1        240.419         31.698
       250.2        240.379        32.9312
       250.3        238.897        33.6003
       250.4        238.266        34.5026
       250.5        237.956        35.4242
       250.6        238.661        36.4292
       250.7        239.488        37.1783
       250.8          240.4         36.844
       250.9         241.26        35.7779
         251        241.127        36.1147
       251.1        240.936         37.033
       251.2        239.724        37.5379
       251.3        238.756         38.204
       251.4        238.287        38.6204
       251.5        238.554        38.4099
       251.6        239.999        38.0029
       251.7        242.131        38.4571
       251.8        242.704        39.5969
       251.9        242.578        40.9397
         252        241.925        42.0198
       252.1        241.011        42.2875
       252.2        240.588        42.4669
       252.3         240.77        42.7843
       252.4        241.039        42.7153
       252.5        241.389        42.3628
       252.6        241.952        43.0723
       252.7        241.587        43.8298
       252.8        241.499        44.2503
       252.9        242.031         43.526
         253        242.744        43.0659
       253.1        242.576        43.0705
       253.2        242.378        43.8177
       253.3        242.968        45.4452
       253.4         242.88        46.2248
       253.5        243.024        46.1406
       253.6        243.057        45.7195
       253.7        243.698         45.832
       253.8        243.502        46.1534
       253.9        241.823        47.0342
         254        240.526        48.3872
       254.1        239.748        50.2022
       254.2        240.458        51.8262
       254.3        241.282        52.4703
       254.4         241.81        52.0943
       254.5        242.336        50.9996
       254.6        242.773        50.0361
       254.7        242.317        49.4229
       254.8        240.728        50.4646
       254.9        240.096        51.9152
         255        239.616        53.2296
       255.1        240.561         54.893
       255.2        241.561        54.8791
       255.3        241.597        55.1126
       255.4        241.216        55.5159
       255.5        239.971        56.0512
       255.6        238.912        55.7296
       255.7        238.535        54.2519
       255.8        238.589        52.9766
       255.9        239.412        51.6624
         256        240.011        50.7864
       256.1        240.749        50.5125
       256.2        240.746        50.2279
       256.3        240.963        49.2387
       256.4        240.318        48.5014
       256.5        239.679        48.2062
       256.6        238.966         48.193
       256.7        237.207        47.0559
       256.8        236.584        46.3225
       256.9        236.722        45.6055
         257        237.148        45.3608
       257.1        238.019        46.1022
       257.2         238.69        46.3338
       257.3        238.991        46.1866
       257.4        239.418        46.1742
       257.5        239.253        46.6377
       257.6        239.103        46.9326
       257.7         239.04        46.0929
       257.8        238.979        45.6941
       257.9        239.542        46.1493
         258        240.594        45.8492
       258.1        242.075        45.1634
       258.2         243.34        45.0054
       258.3        244.594        44.4041
       258.4        244.985        43.4975
       258.5        244.808        42.7378
       258.6        244.707        42.2576
       258.7        245.033        41.0414
       258.8        245.387        40.4013
       258.9         245.63        40.9858
         259        245.298        41.4662
       259.1          245.3        42.5214
       259.2        246.028        42.3916
       259.3          246.4        42.0204
       259.4        246.589        42.2541
       259.5        247.293        42.9232
       259.6        247.435        43.0796
       259.7        246.696        42.8806
       259.8        246.422        42.0825
       259.9        246.031        41.6252
         260        245.727        41.6454
       260.1        245.285        41.0503
       260.2        245.859        39.4433
       260.3        246.224        37.5425
       260.4         245.32        36.6615
       260.5        244.025        37.1687
       260.6        243.735        37.7603
       260.7          244.1        38.6004
       260.8        244.265        37.9025
       260.9        245.143        35.8043
         261        245.595        34.4604
       261.1        245.209        34.5373
       261.2        244.343        35.2669
       261.3        243.893        35.4034
       261.4        244.309        35.1264
       261.5        246.078        35.1193
       261.6        246.586        34.9258
       261.7        244.629        36.0517
       261.8        243.885        36.8481
       261.9        244.957        36.7466
         262        246.759        36.9289
       262.1        248.559        37.3385
       262.2        248.473        38.0186
       262.3        247.218        36.9663
       262.4        245.795        37.2328
       262.5          245.8        37.7357
       262.6        246.932        37.9557
       262.7        247.471        37.4472
       262.8        247.388        37.5029
       262.9        246.818        38.5659
         263        246.881        38.9793
       263.1        247.367        38.6881
       263.2        247.838        38.3729
       263.3        248.886        39.2233
       263.4        249.615        39.3083
       263.5        250.037        38.5057
       263.6        250.322        37.7667
       263.7        250.909        37.0579
       263.8        251.098        37.6697
       263.9        250.621        39.0736
         264        250.225        40.0677
       264.1        251.368         39.489
       264.2        253.647        38.5003
       264.3        255.019        37.3103
       264.4        254.697         37.112
       264.5        254.354        37.6389
       264.6        253.975        38.0183
       264.7        254.426        38.1194
       264.8        255.352        37.8534
       264.9         255.57        37.5777
         265        254.979        38.1446
       265.1         254.25        39.8663
       265.2        254.277        40.3822
       265.3        254.378        40.7138
       265.4        254.383        40.0866
       265.5        253.859        39.5458
       265.6        253.763         40.197
       265.7        254.344        40.9636
       265.8        254.499         41.494
       265.9        254.532        42.5401
         266         254.91        43.5844
       266.1        255.201        44.6277
       266.2        254.981        44.4216
       266.3        254.767        42.9132
       266.4        254.923        42.0433
       266.5        255.071        41.8915
       266.6        255.263        42.2731
       266.7        255.539        42.9919
       266.8        255.471        43.3183
       266.9        255.254        43.3559
         267        255.547        43.2821
       267.1        255.821        43.5856
       267.2        256.158        42.6553
       267.3        256.076        41.2401
       267.4        256.587        40.9687
       267.5         257.57        41.4135
       267.6         258.27        41.5394
       267.7         257.25        41.1332
       267.8        256.394        40.4531
       267.9        256.601        39.7372
         268        256.585        38.9622
       268.1        255.164        38.8956
       268.2        254.366        38.9118
       268.3        255.131         39.266
       268.4        256.316        39.4494
       268.5        256.798        38.9717
       268.6        257.065        38.2066
       268.7        256.813        38.0201
       268.8        257.129        38.2752
       268.9         257.63        38.5773
         269         256.89        38.8167
       269.1        255.857        38.4815
       269.2        254.937        38.0953
       269.3        253.726        37.5598
       269.4        252.725        37.4754
       269.5        251.726        37.7738
       269.6        251.738         37.552
       269.7        251.986        37.4188
       269.8        251.627        37.2845
       269.9        251.508        36.6571
         270        251.427        36.3876
       270.1        251.069        36.2339
       270.2        249.754        36.0464
       270.3        248.842        35.5695
       270.4        249.436        35.5734
       270.5        250.585        35.6552
       270.6        250.211        35.1036
       270.7        248.842        34.0176
       270.8        247.837        33.2841
       270.9        247.774        33.5625
         271        248.745        33.6536
       271.1        249.449           33.5
       271.2        249.245        33.4476
       271.3        248.658        33.1108
       271.4        248.088        32.4672
       271.5         248.16        32.3049
       271.6        247.697        31.7748
       271.7        247.047        31.7808
       271.8        246.543         31.616
       271.9        245.964        30.5551
         272        245.504        29.8539
       272.1         244.98        28.5316
       272.2        245.532        27.6148
       272.3        246.844        27.8565
       272.4        247.358        28.1526
       272.5        247.452         28.923
       272.6        246.693        29.4838
       272.7         246.01        30.6746
       272.8        245.798        31.7004
       272.9        246.508        32.4679
         273        247.269        31.2262
       273.1        248.255        29.5881
       273.2        249.091        29.1964
       273.3         249.08        30.4995
       273.4        247.963        30.9754
       273.5        246.463        30.1195
       273.6        245.446        29.0076
       273.7        244.955        27.1928
       273.8        245.335        26.9765
       273.9        246.957        27.9827
         274        248.214        29.4483
       274.1        248.122        29.9711
       274.2        246.786        29.5373
       274.3        246.138        27.8846
       274.4        246.691        26.7769
       274.5        248.109        26.8814
       274.6        249.672        26.7987
       274.7        250.449        26.5884
       274.8        250.697        27.1023
       274.9         251.47        27.4794
         275        252.531        27.8164
       275.1        253.731        28.4348
       275.2        254.177        28.9986
       275.3        253.722        29.4247
       275.4        253.061        29.8637
       275.5        251.614        30.0817
       275.6        251.329        30.5235
       275.7        252.123        29.8721
       275.8        253.697        30.0064
       275.9        254.427        29.6499
         276        254.336        29.2451
       276.1        253.443        29.2825
       276.2        252.782         30.089
       276.3        253.681        31.2459
       276.4        255.067        32.2066
       276.5          256.2        31.9856
       276.6        256.364        31.0402
       276.7        256.592        30.6735
       276.8        256.675        31.3862
       276.9        256.703        32.8918
         277        256.211        33.2332
       277.1        255.697        32.9907
       277.2        255.843        32.7705
       277.3        256.941        32.5511
       277.4        258.061        33.0784
       277.5        259.492        33.5703
       277.6        260.427        33.2824
       277.7         261.98        32.2059
       277.8        261.885        31.9013
       277.9        260.669        32.4544
         278        261.642        33.0019
       278.1        263.482         32.924
       278.2        264.089        34.1916
       278.3         263.03        34.8512
       278.4        261.437        34.7272
       278.5        260.211        33.9579
       278.6        260.021        33.3601
       278.7        261.764        32.2427
       278.8        262.857        32.1122
       278.9        261.769        32.8879
         279        260.049        34.0814
       279.1        258.416        34.2751
       279.2        257.136        33.5179
       279.3        255.728        32.1163
       279.4        255.125        31.7957
       279.5        255.292        31.3236
       279.6          255.6        31.4497
       279.7        256.236        30.5976
       279.8        256.688         29.958
       279.9        256.377        29.3322
         280        256.597        29.9037
       280.1        257.405        30.1544
       280.2        258.357        29.7129
       280.3        258.946        29.2793
       280.4        258.864        29.1731
       280.5        257.955        29.2447
       280.6          257.3        29.2261
       280.7         257.43        29.0126
       280.8         257.67        28.7925
       280.9        256.668        29.1271
         281        256.659        28.6122
       281.1        256.955        27.6245
       281.2        256.525        26.8612
       281.3        256.414        25.5321
       281.4        257.297        25.0781
       281.5        257.656        25.2635
       281.6        257.542         26.116
       281.7        257.062        27.5029
       281.8        256.317        27.5349
       281.9        255.766        26.7266
         282        255.459        25.1383
       282.1        255.572        24.1405
       282.2        256.177        23.7176
       282.3        257.085        22.7752
       282.4        257.556         22.987
       282.5        257.394        23.1084
       282.6        256.816        23.4121
       282.7        255.949        23.9695
       282.8        255.764          23.69
       282.9        255.478        22.6599
         283        256.466        22.2266
       283.1        257.605        21.8922
       283.2        258.684        22.2037
       283.3        259.117        22.6141
       283.4        258.816        23.2973
       283.5        259.269        24.0907
       283.6        259.748        24.5414
       283.7        260.472        24.8034
       283.8        261.303        25.2129
       283.9        261.745        26.4004
         284        261.475        27.0978
       284.1        261.268        27.2619
       284.2        261.624        27.3328
       284.3        261.238        26.8117
       284.4        262.175        26.9149
       284.5        263.935        27.9136
       284.6        264.972        28.0609
       284.7        264.299        27.4338
       284.8        263.767        27.4693
       284.9        264.059        27.6187
         285        264.525        27.6181
       285.1         265.08        26.0009
       285.2        265.389         24.636
       285.3        265.463        23.6427
       285.4        265.149        23.7742
       285.5        265.679        24.5741
       285.6        266.835        24.7179
       285.7        267.918         24.066
       285.8        267.648        23.7337
       285.9        266.983        24.3851
         286        266.582        25.9266
       286.1         267.03         27.597
       286.2         267.71        29.3483
       286.3        268.476         29.974
       286.4        268.075        29.3014
       286.5        266.716        28.5816
       286.6        265.439        28.5191
       286.7        263.637         28.525
       286.8        262.582        28.2237
       286.9        261.452        27.9879
         287        261.124         27.804
       287.1        261.421         27.064
       287.2        261.412        25.4043
       287.3         261.46        23.6839
       287.4        261.747        22.9302
       287.5        261.085        22.4011
       287.6        259.976         23.081
       287.7        258.932        23.9203
       287.8        258.085        23.8642
       287.9        257.487        23.7659
         288        257.022        23.7334
       288.1        257.069        22.0816
       288.2        257.575          20.67
       288.3        257.722        19.4608
       288.4         257.11        19.6272
       288.5        256.743        19.8934
       288.6         256.76        20.1655
       288.7        256.502        19.5346
       288.8        256.434        20.2873
       288.9        256.665         20.874
         289        257.204        20.7542
       289.1         257.19        20.4468
       289.2        256.662        20.2326
       289.3        255.674        20.5234
       289.4        254.739        21.3983
       289.5        254.357         22.966
       289.6        254.222        23.8754
       289.7         254.04        24.1395
       289.8        254.507         23.829
       289.9        254.053        23.3473
         290        253.391        23.7086
       290.1        253.361        24.2888
       290.2        253.793        23.9825
       290.3        255.296        23.8222
       290.4         256.25        24.2153
       290.5        258.485        25.0224
       290.6        259.579        24.7643
       290.7        259.261        23.3162
       290.8         258.23        23.3341
       290.9        256.988        24.8479
         291        256.792        26.6603
       291.1        257.175        27.6258
       291.2        257.854         28.144
       291.3        259.451        28.2999
       291.4        259.913        27.5666
       291.5        258.441        26.7027
       291.6        257.055        26.3521
       291.7        257.414        27.2752
       291.8        258.841        28.4849
       291.9        259.595        29.3248
         292        259.036        29.3798
       292.1        258.434        28.4193
       292.2        258.757        27.8663
       292.3        258.759        27.9653
       292.4        258.876        28.7333
       292.5        259.465        29.0803
       292.6        260.058        28.9362
       292.7        261.531        28.1784
       292.8        261.726        27.4222
       292.9        261.176        26.0539
         293         260.79        25.3326
       293.1        260.854        24.0997
       293.2        260.732        23.4502
       293.3         259.89        23.7125
       293.4          258.8        25.0464
       293.5        258.485        26.1786
       293.6        258.451        26.4535
       293.7        257.465        26.6048
       293.8         257.68        26.8495
       293.9        258.834        27.0026
         294        259.251        26.5188
       294.1        258.662        25.0439
       294.2        258.031        24.9109
       294.3        258.367        25.8435
       294.4        259.214        27.9354
       294.5        259.915        29.4554
       294.6         260.87        29.0569
       294.7        261.042        28.4634
       294.8         260.02        28.2981
       294.9        259.305        29.3345
         295         259.93         28.728
       295.1        260.483        26.2889
       295.2        261.418        25.0092
       295.3        262.191        24.3539
       295.4        262.174        24.7838
       295.5        261.859        26.0062
       295.6        261.276        27.4274
       295.7        260.555        27.9763
       295.8         261.45        28.0686
       295.9        262.494        28.9108
         296        262.905        30.0857
       296.1        262.526        31.5034
       296.2        262.649        32.8979
       296.3        262.646        34.2755
       296.4        263.313        35.4057
       296.5        264.623        35.2766
       296.6        265.077        34.7616
       296.7        264.746        33.4873
       296.8         263.62        33.0755
       296.9        262.812        31.8575
         297        262.562        31.3562
       297.1        262.422        32.3092
       297.2        262.795        33.5411
       297.3        262.107        34.8501
       297.4        261.827        34.7682
       297.5        262.841        33.8051
       297.6        263.546        33.6641
       297.7        262.986        33.7501
       297.8        262.193        33.8543
       297.9        261.842        34.7591
         298        261.657        34.7767
       298.1        261.827         35.292
       298.2        262.854        35.4811
       298.3         263.84        35.2631
       298.4        264.399        34.3741
       298.5        264.095        33.6764
       298.6        263.278        33.3293
       298.7         262.57        32.6449
       298.8        262.389        31.8701
       298.9        262.988         30.673
         299        263.595        29.9062
       299.1        263.457        30.3473
       299.2        263.632         30.744
       299.3        263.245        32.7003
       299.4        263.035        33.7599
       299.5        263.239        33.4082
       299.6          263.8        33.5733
       299.7        264.496        32.8043
       299.8        265.653        32.0928
       299.9        265.405        31.2581
         300        265.623        30.9322
       300.1        265.881        30.6553
       300.2        265.968         30.677
       300.3        265.753         31.018
       300.4        265.626        31.2166
       300.5        265.559        31.5962
       300.6        265.761        32.6563
       300.7        266.595        34.0434
       300.8        266.568        34.3604
       300.9        265.551        34.7576
         301        265.469        34.8699
       301.1        265.072        34.7753
       301.2        264.243         34.656
       301.3         264.14        34.1087
       301.4         264.73        34.1432
       301.5        264.531         33.328
       301.6        264.108        33.1581
       301.7        263.507        33.8606
       301.8        263.902        34.7573
       301.9         265.32        35.6015
         302        265.945        35.6913
       302.1        265.918        34.9608
       302.2         265.44        34.8796
       302.3        265.059        35.3588
       302.4        264.235        34.2636
       302.5         263.51          33.66
       302.6        263.242        33.2173
       302.7        263.308        33.9964
       302.8        264.226         34.461
       302.9        265.515        33.1328
         303        266.922        31.9833
       303.1        266.279        31.2208
       303.2        265.373        31.0616
       303.3        264.915        31.2812
       303.4        264.678        31.7751
       303.5        264.837        32.2601
       303.6        265.002        32.0612
       303.7        264.872        31.3139
       303.8        264.881        30.6947
       303.9        264.983        30.0174
         304         264.29        29.2965
       304.1        264.122        29.3365
       304.2        263.787        30.0185
       304.3        263.963        30.1781
       304.4        264.619        29.4957
       304.5        264.175        27.4463
       304.6        263.884        26.6559
       304.7        263.363        27.3214
       304.8        263.006        28.6692
       304.9         263.02        29.5725
         305        263.212        30.0281
       305.1         263.12        30.0755
       305.2        263.067        29.4337
       305.3        263.453        29.0619
       305.4        264.622        29.0721
       305.5        265.393        28.9378
       305.6        265.268        28.4727
       305.7        265.483        28.5954
       305.8        266.105        29.2884
       305.9        266.866        30.1848
         306        267.154        31.0244
       306.1        267.077        31.0263
       306.2        266.752        30.1934
       306.3        266.105        28.8954
       306.4        265.622        28.6682
       306.5        265.666        29.8318
       306.6        265.724        30.6521
       306.7        265.861         31.404
       306.8        266.085        32.1281
       306.9        266.301        31.5486
         307        266.628        30.1339
       307.1        266.419        28.9085
       307.2        265.898         28.703
       307.3        265.748        29.1853
       307.4        265.204        29.7394
       307.5        264.798        30.8698
       307.6        264.594        32.0261
       307.7        264.939         32.919
       307.8         264.56        32.4729
       307.9        263.591        31.1012
         308        262.811        30.5364
       308.1        261.587        31.2973
       308.2        260.563        32.9365
       308.3        260.483        33.9107
       308.4        260.626        34.8494
       308.5        261.517        35.3673
       308.6        262.341        35.5316
       308.7         263.31        35.7011
       308.8        263.619        36.1407
       308.9        263.296        36.1072
         309        262.814        35.8918
       309.1        262.038        35.5787
       309.2        261.694        35.6291
       309.3         261.99        35.4183
       309.4        262.396        35.2562
       309.5         262.72        35.7099
       309.6        262.873        36.1157
       309.7        262.414         36.425
       309.8        261.445        37.2965
       309.9        260.242        38.9077
         310        260.121        39.1415
       310.1        259.875        38.6011
       310.2        259.811        38.7632
       310.3        260.308        38.9277
       310.4        261.504        39.1219
       310.5        261.527        39.2437
       310.6        260.769        38.6947
       310.7        259.778        37.8669
       310.8         258.71        37.6622
       310.9        258.545        38.2667
         311         259.25        38.4041
       311.1        259.013        37.7385
       311.2        259.169        37.0006
       311.3        259.275        37.0034
       311.4        259.653        37.0699
       311.5        259.996        37.2596
       311.6        259.785        37.4793
       311.7        259.985        36.7904
       311.8        260.368        35.8055
       311.9        261.432        35.2032
         312        262.161        35.5698
       312.1        261.621        36.9653
       312.2        262.039        37.9031
       312.3        262.137        38.7601
       312.4        261.819        38.7445
       312.5         262.08        37.5974
       312.6        263.751        36.6567
       312.7        265.416        35.3792
       312.8        266.503        35.9109
       312.9        267.405        36.9227
         313        267.901          37.49
       313.1        267.958        38.5547
       313.2        267.559        38.8352
       313.3          267.5        37.5725
       313.4        268.304         35.839
       313.5        269.381        35.3645
       313.6        269.788        35.8164
       313.7        270.432        36.5361
       313.8        270.879        36.8498
       313.9        271.703        36.2086
         314        271.501        36.2315
       314.1         271.78        37.0894
       314.2        271.588        37.5872
       314.3        271.158        38.1521
       314.4        271.847        38.9984
       314.5        272.689        40.0217
       314.6        272.594        40.4788
       314.7        272.175         40.666
       314.8        272.216        40.3303
       314.9        273.099        39.9394
         315         274.09        40.3698
       315.1        274.802        41.3706
       315.2        275.439        43.1102
       315.3        275.621         45.149
       315.4        276.092        45.8472
       315.5        276.466        45.6477
       315.6        276.744        44.3027
       315.7        276.308         41.372
       315.8         275.59         39.763
       315.9        274.408        38.9048
         316         274.28        38.8014
       316.1         274.59        38.7868
       316.2        275.211        38.4576
       316.3        276.126        37.6576
       316.4        276.764         37.607
       316.5         277.26         38.114
       316.6        277.777         38.751
       316.7        277.443        38.5635
       316.8        277.058          37.65
       316.9        276.327        37.0173
         317        275.706          35.84
       317.1        275.352        33.9431
       317.2        275.396        32.8362
       317.3        275.711        32.2067
       317.4        275.431        32.4058
       317.5        274.791         32.958
       317.6        274.503        32.8224
       317.7         273.66        32.3878
       317.8        273.384        32.1972
       317.9         273.86        32.3357
         318        274.444        32.6813
       318.1        275.184        32.7267
       318.2        275.697        33.0136
       318.3        274.574        33.5891
       318.4        272.751        33.1884
       318.5        272.142         32.321
       318.6         271.77        32.5528
       318.7        271.409         32.847
       318.8        271.111        33.5738
       318.9        270.717        33.2992
         319        270.983        31.7778
       319.1        270.592        29.0289
       319.2        270.317        27.9223
       319.3        270.563        28.9348
       319.4        270.211        31.3118
       319.5         270.57        33.6978
       319.6        270.585        34.3105
       319.7        269.701        33.6305
       319.8         268.91        32.6605
       319.9        268.949        32.0431
         320        269.913        32.3184
       320.1        271.221        33.7056
       320.2        271.451        35.0968
       320.3        271.426        35.4944
       320.4        271.551        34.9978
       320.5        271.669        35.2395
       320.6         272.11        35.5875
       320.7        271.428        35.3743
       320.8        270.502        34.4778
       320.9        269.753          33.05
         321        270.616        32.3015
       321.1        272.023        33.2858
       321.2        272.086         34.332
       321.3        270.922        35.3156
       321.4        270.442        35.8882
       321.5        270.814        37.1882
       321.6        271.267        38.2026
       321.7        272.281        38.0274
       321.8         272.81        37.1509
       321.9        272.236        35.4141
         322        271.693        34.5087
       322.1        271.674        34.4546
       322.2        272.244        35.6172
       322.3        272.787         36.806
       322.4        273.853        37.4702
       322.5        275.321        37.5012
       322.6        275.879        36.9077
       322.7        276.002        36.7672
       322.8         275.91        37.5436
       322.9        275.845        38.2449
         323        275.632         38.814
       323.1        275.571        39.4808
       323.2        276.094        39.2834
       323.3        275.538        38.1042
       323.4        275.162        36.9449
       323.5        276.668        36.3793
       323.6        277.314         36.678
       323.7        277.786        36.6512
       323.8        278.371        35.6866
       323.9        278.149        35.0315
         324        277.886        35.1121
       324.1        277.918        35.3664
       324.2        278.744        36.1136
       324.3         279.93         37.171
       324.4        280.197        37.4362
       324.5        279.696        38.0632
       324.6        279.313        38.3925
       324.7        278.533        38.1544
       324.8        277.562        37.7859
       324.9        276.529        37.5097
         325        277.425        37.8145
       325.1        278.855        38.1681
       325.2        279.522         38.017
       325.3        280.018        37.9536
       325.4        281.153        38.2484
       325.5        283.245        38.5736
       325.6        283.787        39.4163
       325.7        283.957         41.388
       325.8        284.902        41.9658
       325.9        285.127        41.5046
         326          284.9        40.6885
       326.1         285.06        40.6472
       326.2        285.183        40.3507
       326.3        284.491        40.8474
       326.4        284.393         40.145
       326.5        284.295        39.4909
       326.6        284.705         38.755
       326.7        284.492        37.8655
       326.8         284.34        38.0547
       326.9         284.78        39.7645
         327        285.724        41.0157
       327.1        287.153        41.6375
       327.2        287.816         41.373
       327.3        288.812        40.6537
       327.4        288.427        40.4522
       327.5        287.849        40.1879
       327.6        288.316        39.6985
       327.7        288.917        39.8947
       327.8        289.275        40.4026
       327.9        288.983         40.443
         328        289.226        40.2529
       328.1         290.51        39.4763
       328.2        291.143        38.7031
       328.3        291.172        37.4157
       328.4        291.369        37.2475
       328.5        291.487        37.2564
       328.6        292.747        37.9425
       328.7         294.36        38.2079
       328.8        294.699        38.8921
       328.9        294.402        39.6499
         329        294.694        40.0331
       329.1        295.566         40.181
       329.2        296.751        40.0918
       329.3        297.794        39.5533
       329.4        298.716          38.97
       329.5        298.949        38.3843
       329.6        298.339        37.5565
       329.7        298.246        37.7431
       329.8        297.915        37.7225
       329.9        297.147        36.2844
         330         296.36        35.9374
       330.1        294.981        36.9663
       330.2        293.897        37.4049
       330.3        293.906         36.871
       330.4        293.996        35.5854
       330.5        293.735        34.2695
       330.6        293.474        33.8243
       330.7        293.782        33.8474
       330.8        294.184        34.0019
       330.9        293.015         34.385
         331        291.869        33.6113
       331.1        291.655        32.6848
       331.2        292.619        32.2697
       331.3        293.025        33.0935
       331.4        292.741        34.0308
       331.5        291.218        34.2282
       331.6        290.521        33.2846
       331.7        291.549        32.1998
       331.8        292.632        32.0465
       331.9        292.779        33.1512
         332        291.936        33.8089
       332.1        291.942        34.8197
       332.2        291.301        34.8597
       332.3        291.014        34.1133
       332.4        290.776        32.9909
       332.5        290.935        32.3816
       332.6        291.894         32.166
       332.7        292.277        31.4731
       332.8        291.301        30.8647
       332.9         290.41        31.1531
         333        289.961        31.7952
       333.1        290.634        31.4197
       333.2        290.939        31.0504
       333.3        291.182        30.7861
       333.4        290.839        31.2155
       333.5        289.958        31.1015
       333.6         288.92        31.4892
       333.7        288.164        31.8106
       333.8        288.528        31.8277
       333.9        288.634        32.6522
         334        287.349        32.8078
       334.1         286.22        33.3253
       334.2        285.812        33.5366
       334.3        286.174        32.7742
       334.4        286.835        31.9206
       334.5        288.918        31.2107
       334.6        290.368        31.1528
       334.7        290.511        32.0491
       334.8        289.238        32.6669
       334.9        287.416        33.0017
         335        286.876        32.9294
       335.1        288.082        32.6815
       335.2        289.958         32.339
       335.3         290.55        32.0287
       335.4        290.005        31.9466
       335.5        288.695        32.0262
       335.6        287.607        31.6943
       335.7        288.319        31.0781
       335.8         289.54        30.6502
       335.9        289.982        31.8478
         336        290.155        33.2532
       336.1        289.664        33.1393
       336.2        288.435        31.8914
       336.3        287.995        29.7424
       336.4        287.829        30.0795
       336.5        287.565        32.2162
       336.6        287.574        33.7053
       336.7         287.79        33.8286
       336.8        288.194        33.0699
       336.9        288.705        32.4082
         337        288.611        32.5375
       337.1         288.15        33.7314
       337.2        287.597        34.4101
       337.3        287.885         35.379
       337.4         288.46        35.2888
       337.5        288.843         35.516
       337.6        288.299         35.461
       337.7        287.075        35.1267
       337.8        285.288        35.6072
       337.9        283.679        37.0921
         338        282.925         37.338
       338.1         282.61         36.243
       338.2         283.21        35.4049
       338.3        283.784        35.5881
       338.4        283.495        37.0801
       338.5        282.815        38.8595
       338.6        281.533        38.8095
       338.7         280.68        38.5045
       338.8        280.881        38.0029
       338.9        281.016        38.1222
         339        281.734        38.9859
       339.1         281.62        40.3869
       339.2        280.452        40.3715
       339.3         278.95        40.8378
       339.4        277.623        42.1271
       339.5        276.877        43.0253
       339.6        276.758        42.7574
       339.7        278.594        41.9984
       339.8         279.36         41.617
       339.9        279.188        42.0213
         340        278.529        42.7698
       340.1        279.197        43.1966
       340.2        279.716        42.3781
       340.3        280.511        40.6144
       340.4        281.132        39.0673
       340.5        281.437        39.0678
       340.6        280.137        38.2351
       340.7        278.177        37.5175
       340.8        276.837         36.845
       340.9        276.165        36.7639
         341        277.324        36.5985
       341.1        278.587         35.734
       341.2        278.642        34.4645
       341.3        276.988        34.2032
       341.4        275.983        35.1626
       341.5        276.271        35.6159
       341.6        277.959        35.2573
       341.7        279.671         34.074
       341.8        280.654        32.7963
       341.9        280.758        32.4883
         342        280.416        32.0752
       342.1        280.244        31.7612
       342.2        280.265        31.9222
       342.3        280.875        32.0735
       342.4        281.716        31.7372
       342.5        282.959        31.0562
       342.6        284.404         30.507
       342.7        285.236        28.7338
       342.8        285.552        26.6119
       342.9        285.346        25.3459
         343        284.967        25.5676
       343.1         285.27        27.4236
       343.2        285.771        28.4324
       343.3        285.538        28.2793
       343.4        286.457         28.483
       343.5        287.917        28.8326
       343.6         288.82        27.8651
       343.7         289.38        26.4912
       343.8        290.611        25.5718
       343.9        291.709        24.8639
         344        292.178          25.31
       344.1        294.176        26.0586
       344.2        295.293         26.245
       344.3        295.194        24.5724
       344.4        294.726        23.3571
       344.5        295.157        22.3378
       344.6        296.005        22.4525
       344.7        296.917        22.4849
       344.8        297.725        22.3994
       344.9         298.86        22.0673
         345        300.689        22.5724
       345.1        302.049        23.4899
       345.2        301.498        24.2689
       345.3        301.253        23.8907
       345.4        302.017        22.9821
       345.5        302.992        21.9563
       345.6         303.96        21.4339
       345.7        303.864        21.2236
       345.8         303.98        21.5794
       345.9        303.902        22.5132
         346         304.72         22.955
       346.1        305.316         22.596
       346.2        305.907        22.3713
       346.3        305.806        22.4534
       346.4         305.97        22.2629
       346.5          306.4        21.3095
       346.6        305.633        20.9916
       346.7        304.988        20.7218
       346.8        304.717        21.4531
       346.9        304.002        22.4093
         347        304.047        22.3461
       347.1        305.505        22.5742
       347.2        306.929        22.5179
       347.3        307.718        22.1016
       347.4        307.991         21.347
       347.5        308.798        21.2761
       347.6        309.469        22.0371
       347.7        309.401        22.5482
       347.8         310.13        22.1636
       347.9        311.405        21.4778
         348        312.574        20.5587
       348.1        311.753        19.3129
       348.2        310.318        18.1152
       348.3        309.565        18.7108
       348.4        309.657        20.1234
       348.5        309.761        20.7841
       348.6            310        20.8503
       348.7        310.741        20.1172
       348.8        311.487        20.0546
       348.9        311.309        21.1252
         349        310.644        21.7701
       349.1        310.699        21.4474
       349.2         311.15        20.3383
       349.3        311.488        18.4751
       349.4        312.219           17.9
       349.5        311.894        17.9131
       349.6        311.204        19.0719
       349.7        311.353        19.9542
       349.8        311.946        20.1045
       349.9        312.898        20.4474
         350        313.156        21.1283
       350.1        312.773        21.6992
       350.2        313.378        21.5127
       350.3         313.39        21.8121
       350.4        313.279        22.3052
       350.5        311.653        22.4747
       350.6        310.263        23.3085
       350.7        310.041        23.7352
       350.8        310.555        23.6184
       350.9        310.889        22.4408
         351        312.148        21.2816
       351.1        313.691        20.2771
       351.2        314.247        20.1196
       351.3        313.313        20.6955
       351.4        312.136        21.0617
       351.5        312.456        20.8745
       351.6        313.675        21.1941
       351.7        314.541          22.24
       351.8        314.351        23.2652
       351.9        313.519         24.585
         352        311.682        25.2775
       352.1        309.648        24.9238
       352.2        308.631         23.877
       352.3        307.557        23.3282
       352.4        306.813        23.4888
       352.5        306.994        23.5864
       352.6        307.437        23.2006
       352.7        307.316        22.1361
       352.8        306.941        21.4744
       352.9        307.031        21.6434
         353        307.061        22.4818
       353.1        307.669         23.673
       353.2        307.347        23.7996
       353.3        306.466        23.0882
       353.4         306.19         22.289
       353.5        305.704        20.6576
       353.6        305.589        19.9624
       353.7        305.227        20.7776
       353.8        305.146        21.3143
       353.9        305.462        21.0592
         354        304.847        20.2255
       354.1        304.363        20.1096
       354.2        304.188         21.294
       354.3        304.516        21.7872
       354.4        304.095        20.9367
       354.5        303.172        19.5229
       354.6        302.788        19.1033
       354.7        301.781        19.5501
       354.8        301.213        20.2461
       354.9        300.651          21.49
         355         300.79        21.3763
       355.1        301.563        20.3359
       355.2        302.163        19.3662
       355.3        301.871        18.7373
       355.4        300.755        19.3183
       355.5        300.145        20.2988
       355.6        299.707        20.8651
       355.7        299.034        21.7839
       355.8        298.029        22.7082
       355.9        297.307        22.8628
         356        297.915        23.0051
       356.1        298.996        23.2491
       356.2        298.813        23.4089
       356.3        298.269           23.4
       356.4        297.106        22.8579
       356.5        296.383        22.9143
       356.6        296.417        22.3744
       356.7        296.657        21.5762
       356.8        296.642        21.6463
       356.9        296.384        22.0915
         357        297.204        22.2422
       357.1        298.377        21.7787
       357.2        298.367         21.746
       357.3        297.018        22.6076
       357.4        296.316        23.1153
       357.5        296.464         22.562
       357.6        296.197        21.8803
       357.7        296.215        21.6944
       357.8        296.236         21.665
       357.9        296.975        20.7053
         358        297.539         19.902
       358.1        298.102        20.7218
       358.2        297.506        21.2532
       358.3        296.843        21.3775
       358.4        296.549         20.737
       358.5        297.779        19.6127
       358.6        298.995        19.2905
       358.7         299.38        19.1386
       358.8        299.649        19.5063
       358.9        299.398        19.4634
         359        299.239        19.0445
       359.1        299.302        17.6934
       359.2        299.025        16.9414
       359.3        298.095        15.9985
       359.4        297.867        15.7183
       359.5        299.259        15.8253
       359.6        300.571        16.0883
       359.7        300.841        16.5489
       359.8        301.021        16.4134
       359.9        302.043         15.254
         360        303.023        14.4315
       360.1        304.011        14.2844
       360.2        304.274        14.5626
       360.3        304.046         15.112
       360.4        304.498        16.1119
       360.5        305.262        17.3549
       360.6        305.269        17.9482
       360.7        304.994        17.6983
       360.8        305.374        16.6973
       360.9         305.95        17.4056
         361        306.974        18.7705
       361.1        307.694        20.0866
       361.2         308.44        20.2706
       361.3         308.24        21.0453
       361.4        307.772        20.8266
       361.5        307.591        19.1506
       361.6        308.725        18.5654
       361.7        310.408        18.4198
       361.8        312.053        19.2723
       361.9        312.889        20.2244
         362        313.167        21.0241
       362.1        313.494        21.3167
       362.2        313.645        21.7356
       362.3        314.069        21.2839
       362.4        314.316        20.5179
       362.5         314.73        20.6924
       362.6        315.903        20.8025
       362.7        316.391        20.7396
       362.8        316.197        21.0281
       362.9        314.914         21.501
         363        313.704        20.6891
       363.1        313.218        19.0558
       363.2        313.241        18.6399
       363.3        314.465        19.9846
       363.4        315.686        22.2132
       363.5        317.247        23.0605
       363.6        316.757        23.1785
       363.7         316.02        23.1407
       363.8        316.618        22.7427
       363.9        317.843        21.8661
         364        317.977        21.5716
       364.1        317.415        21.4721
       364.2        317.002        21.3585
       364.3         315.72        21.0468
       364.4        315.449        20.8777
       364.5        315.429        21.6228
       364.6        315.803        22.0552
       364.7        317.177        22.0317
       364.8        318.801        21.8684
       364.9        320.207        21.2816
         365        320.219        19.9294
       365.1        320.609        18.4574
       365.2        320.974        17.4427
       365.3         321.58        17.2231
       365.4        322.019        16.7396
       365.5        321.529        15.1631
       365.6        321.272        14.3382
       365.7        321.684        14.6237
       365.8        322.559        14.3346
       365.9        324.024        14.0803
         366        324.975        13.6821
       366.1        325.791         13.486
       366.2        325.995        12.8331
       366.3        325.681        12.3448
       366.4        325.792        12.1862
       366.5        326.228        11.9772
       366.6        327.542        12.5105
       366.7        328.929         13.157
       366.8         330.09        12.9099
       366.9        330.313        12.4377
         367        329.877        11.6484
       367.1         328.81        10.9474
       367.2        328.398        10.2718
       367.3        330.373        10.4162
       367.4        331.935        10.9234
       367.5        333.352        11.2545
       367.6        333.792        11.8411
       367.7        333.408         12.787
       367.8        332.385        13.1272
       367.9        332.147        12.8811
         368        332.995        12.5125
       368.1        333.725        12.7606
       368.2        334.732        13.0519
       368.3        335.573        13.4705
       368.4        335.862        14.8899
       368.5        335.577        16.6197
       368.6         335.13        17.4861
       368.7        334.731        17.1019
       368.8        335.534         15.408
       368.9        336.549        14.2524
         369        336.703        14.3581
       369.1        335.574        14.9382
       369.2        335.213        15.1593
       369.3        335.921        15.6676
       369.4        336.135        15.4352
       369.5        336.155        16.2051
       369.6        334.793        16.7929
       369.7        333.721        16.8861
       369.8        333.722        16.8803
       369.9        334.195        17.5481
         370        334.979        18.2397
       370.1        335.696        18.8096
       370.2        335.879        18.8871
       370.3        335.969        19.4649
       370.4        335.828        20.0649
       370.5         335.41        21.1101
       370.6        335.389        20.1899
       370.7        335.271        18.3038
       370.8        335.599        17.2101
       370.9        335.859        17.2803
         371        335.862        17.6412
       371.1        336.506        18.1722
       371.2        336.563         17.806
       371.3        336.846         16.862
       371.4        337.129        15.6267
       371.5        337.702         14.802
       371.6        337.397        14.9239
       371.7         336.06        16.2986
       371.8        335.966        17.1104
       371.9        336.365        17.4325
         372        336.876        17.3825
       372.1        337.127        17.9081
       372.2        336.956        18.2338
       372.3        336.311        17.1411
       372.4        335.518        16.5434
       372.5         336.27        16.1753
       372.6        337.472        17.1221
       372.7         337.86        18.0847
       372.8        337.261        18.2749
       372.9        336.259        17.6935
         373         335.73        17.5041
       373.1        336.072        17.2224
       373.2        336.239        16.9825
       373.3         337.41        17.2641
       373.4        338.436        18.2991
       373.5        338.263        19.5176
       373.6         337.32        20.2796
       373.7        336.294        20.5513
       373.8        335.863        20.5652
       373.9        336.621        21.0679
         374        337.857        21.7886
       374.1        338.024        22.7659
       374.2        336.836        23.0158
       374.3        335.814        23.3673
       374.4        336.604        23.8377
       374.5        338.588        23.4661
       374.6         340.72        23.1264
       374.7        341.895        21.9088
       374.8        341.577        20.6935
       374.9         340.52        20.4511
         375        340.117        20.6372
       375.1        340.061        21.0851
       375.2        339.735         21.816
       375.3        339.773         23.417
       375.4        340.593        24.6316
       375.5         341.07        25.2139
       375.6        342.394        24.8947
       375.7        343.637        24.2757
       375.8        343.702        24.6379
       375.9        341.958        25.4508
         376        340.109        25.0077
       376.1        339.315        24.7925
       376.2        339.185        25.4722
       376.3        339.089        27.5109
       376.4        339.575        28.3992
       376.5        340.861        27.8818
       376.6         341.21        27.4285
       376.7        341.026        26.7548
       376.8        340.848        26.6035
       376.9         339.98        25.9905
         377        339.897        26.3199
       377.1        340.285        27.6675
       377.2        341.035        28.2475
       377.3        341.961        28.2896
       377.4         341.43        27.9622
       377.5        340.688        27.8732
       377.6        340.541        27.7106
       377.7        341.513        28.4995
       377.8         342.47        29.2829
       377.9        342.346        30.4204
         378        342.553        31.4627
       378.1        341.433        32.0021
       378.2        340.175        32.2079
       378.3        339.516        31.7411
       378.4        339.659        31.5904
       378.5        339.702        32.6015
       378.6        340.874         34.124
       378.7        342.038        35.4266
       378.8        342.126        36.1087
       378.9        342.162        35.7337
         379        342.346        34.9571
       379.1         342.79        33.7382
       379.2        343.214         34.654
       379.3        343.591         35.335
       379.4        343.746        35.6803
       379.5        344.186        35.3165
       379.6        344.041        34.8676
       379.7        343.879        34.7626
       379.8         344.18        34.2102
       379.9        344.915        32.9495
         380        345.141        31.6321
       380.1        344.629        32.1244
       380.2        343.526        32.3184
       380.3        342.832        32.4704
       380.4        343.215        33.4002
       380.5        343.188        33.8331
       380.6        342.648        33.2447
       380.7        342.758        32.9876
       380.8        343.971        32.3599
       380.9        344.797        32.8915
         381        344.496        33.8735
       381.1        342.712        33.7977
       381.2        341.048        32.1474
       381.3        341.066        30.9647
       381.4        341.206        30.5061
       381.5        341.086        30.3213
       381.6        341.212          30.64
       381.7        341.723        31.0069
       381.8        342.905        30.2851
       381.9        342.717        28.7008
         382        341.537         27.571
       382.1        341.594        26.4987
       382.2        342.648         25.297
       382.3        343.414        24.5077
       382.4        343.724        23.7876
       382.5        342.446         23.702
       382.6        342.567        23.1475
       382.7        343.042        22.5811
       382.8        343.744        22.7317
       382.9        343.999        22.4929
         383        343.547        21.0498
       383.1        343.713        19.5963
       383.2         343.99          18.52
       383.3         344.31        16.9304
       383.4        343.049        16.7101
       383.5        341.423        17.3926
       383.6        340.056        17.7197
       383.7        339.666        16.5915
       383.8        339.317         15.273
       383.9        339.015        14.9515
         384        338.552          15.27
       384.1        337.988        15.8439
       384.2        337.111        15.9717
       384.3        335.786        16.0784
       384.4        334.687        15.3335
       384.5        333.678        14.5542
       384.6        334.036        13.2872
       384.7        335.458        12.7186
       384.8        335.794        12.6577
       384.9        335.191        12.2793
         385         334.46        11.5348
       385.1        333.387        10.1506
       385.2        332.888        9.68945
       385.3         332.46        9.18405
       385.4        332.516        9.62892
       385.5        332.651        10.3739
       385.6        333.118           10.7
       385.7        333.515        10.1599
       385.8        333.721        9.95836
       385.9        333.565        10.2012
         386        333.654        11.0843
       386.1        333.426        12.5842
       386.2        334.373        13.7657
       386.3        335.044        13.7358
       386.4        335.416        13.1684
       386.5         334.72         11.936
       386.6        333.632          11.51
       386.7        333.628        11.8004
       386.8        334.613        12.4949
       386.9        335.642        13.7271
         387        336.278        14.9789
       387.1        336.486        15.5538
       387.2        336.586        15.7045
       387.3        336.164        16.1483
       387.4        335.484        16.1898
       387.5        335.526        14.8109
       387.6        336.073        14.0332
       387.7        337.297        14.2852
       387.8        337.559        14.6328
       387.9        336.802         14.585
         388          335.6        15.1386
       388.1         334.56        16.1987
       388.2        334.357        16.6802
       388.3        334.583         17.394
       388.4        334.864        18.1934
       388.5        334.691        18.8998
       388.6        334.251        19.2258
       388.7        333.485        19.3581
       388.8        333.449        19.7314
       388.9         334.17        19.7843
         389        334.897        19.7771
       389.1        335.208        19.3232
       389.2        335.186        18.9733
       389.3        334.885        18.6964
       389.4        334.556        18.8999
       389.5        335.047        19.4985
       389.6        335.361        19.7054
       389.7         334.92        19.5021
       389.8        334.735        19.6413
       389.9         335.42        20.2073
         390        334.646         20.437
       390.1        333.636        19.9164
       390.2         333.51        19.0994
       390.3        334.001        17.9885
       390.4        334.528        17.8832
       390.5        335.191        17.5912
       390.6        334.636        16.9629
       390.7        333.662          15.84
       390.8        333.122         15.123
       390.9        332.507        14.5032
         391        331.452        13.8161
       391.1        330.884        14.5299
       391.2        330.592         15.381
       391.3        330.311        15.8619
       391.4        330.294        15.7974
       391.5        330.807        15.2088
       391.6        329.797         15.279
       391.7        328.319        16.2348
       391.8        328.498        15.7196
       391.9        328.979        15.5776
         392        329.319        16.1124
       392.1        330.325        17.1922
       392.2        332.059        17.5793
       392.3        332.974        16.8877
       392.4        333.239        15.5147
       392.5        334.021        15.0691
       392.6        334.201        15.6782
       392.7        334.444        16.4796
       392.8        334.898        15.7761
       392.9        334.399        14.8963
         393        334.322        13.6379
       393.1        333.984        12.5416
       393.2        334.397        12.4111
       393.3        334.159        12.7902
       393.4        333.227        13.1157
       393.5        333.122        13.3098
       393.6        332.995        13.7708
       393.7        332.303        14.5469
       393.8        331.991        15.1151
       393.9        332.717        15.4602
         394        333.267        14.6947
       394.1        333.725        13.7402
       394.2        333.326        13.6649
       394.3        332.686        14.5556
       394.4        332.013        15.5356
       394.5        332.075        16.2652
       394.6        332.517        17.3692
       394.7        332.688        18.0615
       394.8        333.113        19.0514
       394.9        333.262        18.9622
         395        333.404        18.3263
       395.1        332.525        17.3603
       395.2        331.067        17.1514
       395.3        329.913        17.4809
       395.4        330.283        17.8073
       395.5        331.554        18.3761
       395.6        332.906        19.2392
       395.7        333.196        19.8527
       395.8        333.256        19.7257
       395.9        332.995        20.0895
         396        331.866        20.8722
       396.1        331.392        21.9083
       396.2        331.463        22.7484
       396.3        332.254        22.9735
       396.4        332.969        22.8627
       396.5        333.441        23.0042
       396.6        333.786        22.0686
       396.7        333.771        21.1066
       396.8        334.197           21.2
       396.9        334.629        21.7651
         397         334.59        21.5644
       397.1        334.369        21.3127
       397.2        334.455        21.5579
       397.3        335.537        21.7972
       397.4        336.678        21.4104
       397.5        336.903        20.5543
       397.6        337.158        19.8501
       397.7        337.693        20.6064
       397.8        338.259        22.0173
       397.9         338.51        23.7212
         398        338.586        24.3506
       398.1        338.384        22.7561
       398.2         338.02        22.1391
       398.3        337.482        21.7464
       398.4        336.997        21.6645
       398.5        336.757        21.1768
       398.6        337.475        20.7505
       398.7        338.131        19.1591
       398.8        338.305        17.9617
       398.9        338.572        17.6196
         399        339.624         17.501
       399.1        339.601        17.2568
       399.2         339.57        16.4305
       399.3        339.359        16.0351
       399.4        338.978        15.8748
       399.5        339.697        15.8121
       399.6        340.442        15.1901
       399.7        340.942        15.7155
       399.8        340.844        17.1067
       399.9        341.694        19.9088
         400        342.533        20.9571
       400.1        342.563        19.6379
       400.2        342.106        18.2105
       400.3        341.965         18.528
       400.4        342.293        20.3686
       400.5        342.775          21.59
       400.6        342.443         21.259
       400.7         341.99        20.1634
       400.8        341.561        20.4012
       400.9        341.135          20.98
         401         341.58        20.4764
       401.1        342.274         20.896
       401.2        342.586        21.8697
       401.3        342.225        22.8235
       401.4        341.745         22.523
       401.5        341.858        21.7612
       401.6        341.121        20.1234
       401.7        340.712        18.3041
       401.8        340.324        17.1899
       401.9        340.592        16.5826
         402        341.063        16.5723
       402.1        341.449        16.8886
       402.2        341.291        16.8218
       402.3        341.249        16.7305
       402.4        340.837        16.5045
       402.5        339.975        16.1347
       402.6        339.252        15.3912
       402.7        339.221        15.2699
       402.8        340.157        14.5959
       402.9        341.102        14.0839
         403         341.57        13.6476
       403.1        341.003        13.6868
       403.2        340.312        13.6496
       403.3        339.315        14.6095
       403.4        340.094        14.6762
       403.5        340.904        15.1037
       403.6        341.546        15.7628
       403.7        342.073        16.6998
       403.8        342.541        15.4437
       403.9        344.043        13.3592
         404        345.305        12.5985
       404.1        346.828        12.9062
       404.2        347.282        13.7656
       404.3        346.437         14.759
       404.4        345.983        14.7782
       404.5        346.019          14.67
       404.6         346.09        15.2679
       404.7        347.211        15.7105
       404.8        347.566        15.7827
       404.9        346.377        15.2121
         405         345.82        14.8121
       405.1        345.188        14.9399
       405.2        344.804        15.5893
       405.3        345.622        16.5063
       405.4        346.749        16.0539
       405.5        347.466        15.4533
       405.6        347.681         15.144
       405.7        347.173        13.9279
       405.8        346.709        12.9145
       405.9        347.811        12.6489
         406        348.193        13.0593
       406.1        348.344        13.3618
       406.2         348.68        13.7805
       406.3        348.684        13.1242
       406.4        348.379        13.0005
       406.5        348.343        13.0851
       406.6        347.811        12.5352
       406.7        348.268        11.4038
       406.8        348.056        10.1719
       406.9        346.994        9.33167
         407        346.487        9.07319
       407.1        345.453        9.42489
       407.2        344.751        10.1081
       407.3         344.21        10.4741
       407.4        344.598        11.1987
       407.5        345.444        11.1359
       407.6        345.072        10.8514
       407.7        344.437        10.4592
       407.8        343.586        10.7056
       407.9        343.312        11.5071
         408        343.081        12.3981
       408.1        342.761         13.195
       408.2         342.48        13.4212
       408.3        342.625         13.043
       408.4        342.248        12.4862
       408.5        341.989        12.1554
       408.6        341.479        12.7449
       408.7        341.044        14.2418
       408.8         340.39        14.5123
       408.9        340.429        13.4561
         409        341.166        12.9823
       409.1        342.438        13.1487
       409.2        342.773        13.8031
       409.3        342.573        15.0259
       409.4        342.326        15.6335
       409.5        342.325        15.1307
       409.6        342.363        14.4598
       409.7        342.165        14.0225
       409.8        341.645        13.9822
       409.9         341.79        14.6052
         410        341.772         15.267
       410.1        339.643        15.5405
       410.2        337.595        15.2022
       410.3        336.572         13.891
       410.4        337.446        13.0288
       410.5        338.816        12.0556
       410.6        340.106        11.5966
       410.7        340.833        11.0646
       410.8        340.357         11.659
       410.9        341.598        13.5312
         411         342.33        14.6087
       411.1        342.876        14.0221
       411.2        342.839        12.5292
       411.3        341.344        11.2708
       411.4        340.634        11.0594
       411.5        340.608        12.5429
       411.6        340.786        13.6888
       411.7        340.678        14.3664
       411.8         340.11        14.5772
       411.9        340.242        14.4839
         412        340.664        14.1395
       412.1        341.217        13.4926
       412.2         341.87        13.4621
       412.3        342.182        13.5189
       412.4        342.344        14.9116
       412.5        342.431        16.3667
       412.6        342.416        17.5752
       412.7        342.835        18.2622
       412.8        342.581        18.2217
       412.9        342.727         18.588
         413         342.93        19.5873
       413.1        342.905        22.6352
       413.2        342.748         24.259
       413.3        342.685        24.2151
       413.4        342.299        23.6232
       413.5         342.25        24.0563
       413.6        342.405        25.1705
       413.7        342.062        25.6049
       413.8        342.223        25.6833
       413.9        342.458        25.4879
         414        342.941        24.8216
       414.1        343.545           23.5
       414.2         343.82        23.7257
       414.3        343.824        24.4671
       414.4        343.771         24.684
       414.5        342.871        25.2743
       414.6        343.164        25.8804
       414.7        344.306        25.0736
       414.8        344.866        25.1504
       414.9        345.207        25.9022
         415        343.949        26.4785
       415.1        342.736        26.2054
       415.2         342.67        26.6844
       415.3        343.618        27.5095
       415.4        344.731        28.6627
       415.5         344.75         28.844
       415.6         344.71        28.4368
       415.7        344.977        28.0955
       415.8        345.583        27.7668
       415.9        346.259        26.3274
         416        345.867        24.9906
       416.1        344.078        24.7566
       416.2        342.851        24.3327
       416.3        344.099        24.0559
       416.4         345.99         23.347
       416.5        347.997         23.196
       416.6        348.776        22.9343
       416.7        348.605         22.507
       416.8        348.273          21.54
       416.9        348.506        20.5566
         417        349.367        20.2205
       417.1        349.003        20.0676
       417.2        348.812        19.0787
       417.3        349.458        17.3122
       417.4        350.121        16.3683
       417.5        351.382        15.8315
       417.6        352.356        15.6441
       417.7        352.448        16.4522
       417.8        351.767         16.191
       417.9        351.375        16.0949
         418        352.328        15.6874
       418.1        353.199        15.5306
       418.2        353.604        14.8026
       418.3        353.671        14.2229
       418.4        353.887        13.6906
       418.5        353.656        14.6184
       418.6        353.705        15.7711
       418.7        354.307        15.4377
       418.8        355.223         14.505
       418.9        356.342        14.5351
         419        356.661        15.1359
       419.1        356.345        16.1737
       419.2        356.085        16.6142
       419.3        356.222        16.6819
       419.4        355.857         15.796
       419.5        354.184        13.7405
       419.6        354.376        12.9062
       419.7        355.613        13.5485
       419.8        356.035        14.2896
       419.9          356.3        14.4049
         420        356.524         13.745
       420.1        356.224        12.3337
       420.2        356.801        11.5969
       420.3        358.526        10.9982
       420.4        359.287        10.9816
       420.5        359.782        11.1262
       420.6        360.134        11.2662
       420.7        359.429        11.8538
       420.8        359.039        12.3942
       420.9        359.429        12.4023
         421        359.865        12.1755
       421.1        359.575        11.6516
       421.2        358.721        10.7922
       421.3         358.93        10.6177
       421.4        358.884        10.7968
       421.5        358.271        10.9331
       421.6        357.914        10.8083
       421.7        358.165        10.2889
       421.8        358.926        10.1858
       421.9        359.868        10.4374
         422        360.031        10.3231
       422.1        358.905        9.76024
       422.2        358.374        9.23772
       422.3        358.525        8.26007
       422.4        358.734        8.41378
       422.5        359.084        9.90901
       422.6         359.19        10.7661
       422.7        359.261        11.0464
       422.8        359.503         11.079
       422.9        359.163        10.8546
         423        359.302        10.6292
       423.1        359.231        11.0873
       423.2        358.065        11.3913
       423.3        357.041        11.4938
       423.4        357.476        11.5344
       423.5        358.679        10.6134
       423.6        359.239        9.71277
       423.7        359.299        9.03654
       423.8        359.417         8.7755
       423.9        359.612        10.4274
         424        359.227        11.5352
       424.1          359.5        12.3013
       424.2         360.64        11.8197
       424.3        361.208         11.226
       424.4        361.688        10.3668
       424.5        362.131         9.9583
       424.6        362.274        10.2286
       424.7        363.609        11.2123
       424.8        364.632        12.6112
       424.9         364.81        13.9201
         425        363.856        13.6857
       425.1        362.614         14.242
       425.2         362.39        14.9071
       425.3        363.159        14.5943
       425.4        363.697        14.1589
       425.5        365.127        14.2379
       425.6        365.847        15.0451
       425.7        365.851        15.4098
       425.8        365.229        15.0583
       425.9        363.609        14.1667
         426        362.927        13.9959
       426.1        363.762        13.8972
       426.2        365.281        13.2605
       426.3        366.483        12.8174
       426.4        365.655        12.2765
       426.5          363.9        11.3174
       426.6        363.947        10.9959
       426.7        364.898        10.7344
       426.8        365.836        10.7093
       426.9         366.65        10.5181
         427        367.296        9.82302
       427.1        367.733        10.0783
       427.2        367.825         10.812
       427.3        367.434         10.008
       427.4        367.016        8.57948
       427.5        367.097        7.27709
       427.6        367.448        6.80736
       427.7        368.303        8.11561
       427.8        369.534        9.27033
       427.9        370.462        9.21629
         428        370.223        8.62448
       428.1        369.801        7.29375
       428.2         370.45        6.32683
       428.3        371.859        6.05486
       428.4        373.428        5.90575
       428.5         374.57        4.91609
       428.6        374.219        4.48266
       428.7        373.436        4.40548
       428.8        373.043        4.67753
       428.9        373.584        3.89285
         429         374.54        3.58299
       429.1        375.407        4.62517
       429.2        375.155        5.92365
       429.3        374.247        7.43652
       429.4        373.117        7.80045
       429.5        372.966        7.25683
       429.6        373.351         6.9654
       429.7        374.101        6.94007
       429.8        374.869        7.20034
       429.9        375.363        7.60249
         430        375.053        7.88185
       430.1        374.014        9.04364
       430.2        373.754        8.90181
       430.3        374.339        8.69331
       430.4        375.833        8.78344
       430.5        377.702        8.23766
       430.6        377.829        8.55934
       430.7        377.712        8.90603
       430.8        377.738        9.95078
       430.9        378.065        11.0134
         431        379.166        11.5567
       431.1        380.513        10.4284
       431.2        380.987        9.16826
       431.3         381.18        8.71036
       431.4        381.246        9.05242
       431.5        381.119        9.86232
       431.6        381.353        10.4264
       431.7        382.139        10.9098
       431.8        383.245        11.0665
       431.9        384.159        11.2486
         432        384.962        12.1812
       432.1        385.026        13.1946
       432.2        384.746        12.9716
       432.3        384.277        12.5466
       432.4        384.393        11.8087
       432.5        385.001        11.6685
       432.6         385.95        11.6888
       432.7         386.76        11.5692
       432.8         386.48        11.0097
       432.9        385.148        10.8587
         433         384.32         10.497
       433.1        383.177        11.7544
       433.2        383.011        12.9438
       433.3        383.882        13.3002
       433.4        385.303        12.9728
       433.5        386.833        11.9976
       433.6        386.963        11.5625
       433.7        386.157        11.4014
       433.8        385.779        12.1009
       433.9        386.431        13.3227
         434        386.899        13.8278
       434.1        387.216         13.761
       434.2         387.89        12.2887
       434.3        388.697        10.6028
       434.4        388.872        10.5147
       434.5         387.77        12.1811
       434.6        387.732        13.4408
       434.7        388.694          14.51
       434.8        389.233        15.0478
       434.9        388.653        14.7382
         435        388.224        14.1618
       435.1        388.519        14.0764
       435.2        388.967        13.5215
       435.3        389.128        12.3247
       435.4        389.078        12.5714
       435.5        388.921         13.047
       435.6        388.437        13.8339
       435.7        387.974        14.7917
       435.8        388.568        15.3171
       435.9        389.749         15.338
         436        390.218        14.9445
       436.1        390.122        15.1197
       436.2        389.126        15.3404
       436.3        388.732        15.5653
       436.4        388.821        15.7654
       436.5        389.125        15.8057
       436.6        389.771         16.081
       436.7        390.559        16.5207
       436.8        390.235        16.4818
       436.9        388.621        15.8878
         437        387.064        15.4051
       437.1        385.782        15.3069
       437.2        385.954        15.2623
       437.3        386.514        15.1457
       437.4         386.95         15.351
       437.5        387.244        15.0309
       437.6        387.719         15.618
       437.7        388.282        16.3798
       437.8        387.922         16.856
       437.9        387.152        17.6182
         438        386.993        18.0809
       438.1        386.641        18.3913
       438.2        387.249         18.779
       438.3        388.567        19.4963
       438.4        389.653        19.5578
       438.5        390.977        19.1192
       438.6        390.586        18.5713
       438.7        388.952        17.9329
       438.8        387.809        18.2069
       438.9        388.084        18.7657
         439        389.693         18.382
       439.1        390.853        17.3466
       439.2        391.382        17.5499
       439.3        390.837        18.0223
       439.4        390.525        18.1268
       439.5        390.884        18.3079
       439.6        390.263           18.4
       439.7        390.389        17.8825
       439.8        390.847        17.4155
       439.9        390.416        17.4581
         440        389.946        18.0688
       440.1        390.342        18.7531
       440.2         390.98        19.2421
       440.3        392.004        19.8795
       440.4        391.889        20.0659
       440.5        391.298        21.1135
       440.6        391.221        21.4113
       440.7        391.276        21.2887
       440.8        391.759        20.8267
       440.9        391.545        19.9566
         441         392.05        19.9134
       441.1         394.13        20.6206
       441.2        396.068        20.8567
       441.3        397.801          21.15
       441.4        398.634        20.3131
       441.5        398.329        18.4452
       441.6        397.768        17.1418
       441.7        397.435        16.1795
       441.8        397.623        15.5798
       441.9        398.179        16.4386
         442        398.598        17.6106
       442.1        397.978        17.4494
       442.2         398.26        16.7174
       442.3        398.984         16.744
       442.4        400.124        16.7717
       442.5        400.896        15.8849
       442.6        400.787        15.3799
       442.7        399.754         14.966
       442.8        398.614        15.0159
       442.9        398.366        14.7754
         443        399.585        13.7051
       443.1        402.028        11.7728
       443.2        403.941        10.2749
       443.3        404.373        8.46926
       443.4        403.538        7.43815
       443.5        403.081        7.54991
       443.6        403.678        7.64974
       443.7        404.421        7.35616
       443.8        405.096        6.73581
       443.9        405.932        5.87224
         444        405.897        5.85515
       444.1        405.688        6.58612
       444.2        405.426        7.68575
       444.3        406.004         9.3751
       444.4        406.993        9.83742
       444.5        407.425        9.50052
       444.6        407.857        8.22071
       444.7        408.273        6.51943
       444.8        408.365        5.34682
       444.9        408.239        6.48332
         445        408.211        8.21707
       445.1        407.926        9.31661
       445.2        407.646        9.08273
       445.3         407.52        8.41151
       445.4        407.361        7.84504
       445.5        406.884        7.99013
       445.6        406.391        7.31317
       445.7        406.218        5.65678
       445.8        407.046        5.62353
       445.9        408.211        6.56895
         446        409.366        7.60428
       446.1         409.09        8.40629
       446.2        408.087         8.2842
       446.3        407.088        8.35922
       446.4        405.909        8.69854
       446.5        404.026        9.01989
       446.6        403.424        9.40143
       446.7        403.645        10.0801
       446.8        403.456        11.2516
       446.9        402.242        11.9241
         447        401.176         11.868
       447.1          400.9        11.2453
       447.2        401.138        11.1007
       447.3        400.619        11.4336
       447.4         400.46         11.739
       447.5        400.468        11.6912
       447.6        400.489        11.3674
       447.7        401.107        11.8998
       447.8        400.892        12.9898
       447.9        400.316        14.2777
         448        400.064          13.79
       448.1        399.933        12.6831
       448.2        400.015        12.4028
       448.3        400.768        12.7167
       448.4        401.622        12.5602
       448.5        401.749          12.26
       448.6        401.102        11.4842
       448.7        400.644        11.0743
       448.8        401.251        11.3674
       448.9        402.296         11.795
         449        403.258        12.0064
       449.1        402.838        12.4997
       449.2        402.432         12.817
       449.3        402.156        12.3356
       449.4        401.874        12.3121
       449.5        402.115         12.448
       449.6        403.561        12.7873
       449.7        404.438         13.198
       449.8        404.692         13.968
       449.9        404.444         13.749
         450        403.865        12.0837
       450.1        403.426        10.8145
       450.2         403.46        10.9507
       450.3        403.724        11.5943
       450.4        403.504        13.0063
       450.5         404.63        15.2174
       450.6         406.73        16.1435
       450.7        408.042        15.3087
       450.8        408.648        14.5151
       450.9        407.915        14.9833
         451        405.767        15.6052
       451.1         404.25        16.0357
       451.2        404.719        16.2207
       451.3        406.493        16.3201
       451.4        407.923        16.0409
       451.5         408.89        15.6018
       451.6        408.827         14.768
       451.7         408.78        13.9421
       451.8        408.097        13.6003
       451.9        406.837        14.2684
         452        405.798        16.1818
       452.1        406.043        18.0995
       452.2        407.742         17.317
       452.3        409.056        14.9254
       452.4        408.399        13.6098
       452.5        407.229        14.6337
       452.6        405.994        17.1298
       452.7        405.565        18.9342
       452.8        406.172        18.9671
       452.9        406.233        17.9559
         453        406.151        16.8849
       453.1        405.845        16.7538
       453.2        405.401        17.8288
       453.3        404.843        19.2342
       453.4        404.344        19.6251
       453.5        403.916        19.4751
       453.6        403.619        18.8735
       453.7        403.731        18.5346
       453.8        403.423        19.4484
       453.9        403.283        20.8213
         454        403.395        21.3616
       454.1        403.262        20.9403
       454.2        403.579        20.8173
       454.3        404.089        22.1562
       454.4        404.055        24.0058
       454.5        403.295         25.266
       454.6        402.523        24.9911
       454.7        402.464        24.4925
       454.8        403.717        23.4659
       454.9          405.4        22.1629
         455        406.723        22.1213
       455.1         407.65        22.5082
       455.2        407.436        22.8301
       455.3        407.748        22.7176
       455.4        408.275        21.9127
       455.5        408.333        20.7643
       455.6        407.976        20.5469
       455.7        407.889        21.5149
       455.8        408.509        21.5553
       455.9        408.476        20.0216
         456        407.804        18.8134
       456.1        407.055        18.3996
       456.2        407.225        18.0204
       456.3        407.995        17.6799
       456.4        407.779        17.5949
       456.5        406.175        17.9749
       456.6        405.558        18.8864
       456.7        406.329        18.8236
       456.8        407.681        18.6956
       456.9        408.931        19.5989
         457          408.1        20.7114
       457.1        406.002         21.535
       457.2        405.499        21.8027
       457.3        406.683        21.1094
       457.4        407.386        21.0561
       457.5        407.725        21.2683
       457.6        407.557        22.2679
       457.7        407.692        22.3322
       457.8        408.222        22.8819
       457.9         408.31         23.068
         458        407.672        23.0394
       458.1         407.13         23.904
       458.2        407.988         25.374
       458.3        409.125        26.7248
       458.4        409.902        26.0977
       458.5        410.198        25.6034
       458.6         410.16        25.4835
       458.7        409.601         25.723
       458.8        409.277        26.0665
       458.9        409.495        26.0166
         459         409.87          25.37
       459.1         409.81        24.3642
       459.2        410.638        24.0785
       459.3        411.403        24.8587
       459.4        412.529        25.9997
       459.5        412.945        27.6401
       459.6        412.821        28.0509
       459.7        412.981        27.9109
       459.8        412.591        27.7059
       459.9        413.078        27.6028
         460        414.116        27.4421
       460.1        413.808        27.3953
       460.2        413.009        28.3591
       460.3        412.315         29.047
       460.4        412.454        29.1562
       460.5        412.478        28.6859
       460.6        412.819        28.1661
       460.7        412.706        28.5688
       460.8        412.986        29.3484
       460.9        413.619        29.9404
         461        413.975        29.6036
       461.1        413.672        28.7885
       461.2        413.401        27.5068
       461.3        413.195        26.6728
       461.4        413.507        26.7956
       461.5        414.553        28.0255
       461.6        415.731        28.2661
       461.7        416.552         27.559
       461.8        416.213         26.972
       461.9        415.581        26.6978
         462        415.304         26.631
       462.1        415.334        27.4654
       462.2        415.292        27.7324
       462.3        415.291        28.3191
       462.4        415.746        29.0935
       462.5        417.401        30.7483
       462.6          417.3        30.9442
       462.7        416.956        30.0732
       462.8        416.289        29.3187
       462.9        415.211        29.0039
         463        415.106        29.1679
       463.1        414.628        28.4078
       463.2        414.612        28.7836
       463.3        414.607        29.9097
       463.4         414.15        30.0871
       463.5        414.416        30.5324
       463.6         414.91        30.7602
       463.7        415.411         30.507
       463.8        414.912        30.2232
       463.9        413.518        30.2987
         464        412.366        30.9759
       464.1        412.674        31.9751
       464.2        413.539          33.47
       464.3        414.331        33.7186
       464.4        415.305        33.2028
       464.5        416.629        32.1272
       464.6        418.173        30.9429
       464.7        418.645        30.0701
       464.8        418.294        30.0458
       464.9         418.93        30.0915
         465        420.163         29.395
       465.1        421.005        29.5925
       465.2        421.574        29.4018
       465.3            420         28.461
       465.4        419.588        28.2699
       465.5        420.211        27.7218
       465.6        420.642        27.5327
       465.7        420.804        27.6872
       465.8        420.656        28.4847
       465.9        419.958        29.5926
         466        419.658        30.5495
       466.1        421.071        30.6352
       466.2        421.989        31.5192
       466.3        422.419        31.5926
       466.4        422.759        30.8521
       466.5        423.494           30.2
       466.6        423.616        30.6788
       466.7        423.551        31.7251
       466.8        424.119        32.6521
       466.9        425.663        33.4607
         467        427.719        34.2021
       467.1        428.987        34.0318
       467.2        429.471        33.5429
       467.3        429.514        33.4276
       467.4         428.88        33.2708
       467.5        428.121        32.7738
       467.6        427.687        32.8414
       467.7        427.949        33.8631
       467.8          427.7         34.133
       467.9        427.989         34.508
         468         428.82        35.3545
       468.1        429.106        35.5797
       468.2        429.456         36.212
       468.3        430.349        37.1491
       468.4        430.392        37.9558
       468.5         429.77        38.2241
       468.6        429.466         38.692
       468.7         429.84        39.7818
       468.8         430.75        40.3243
       468.9        430.093        40.5492
         469        429.731        41.1021
       469.1        429.741        42.5643
       469.2        430.591        44.2649
       469.3         431.11        43.9527
       469.4        430.685        42.4372
       469.5        430.714        41.9313
       469.6        431.806        42.6001
       469.7        432.418        42.9395
       469.8        432.008        42.9156
       469.9        431.722        41.0842
         470        431.363        40.1129
       470.1        431.031        39.6542
       470.2        431.572        39.6476
       470.3        432.578         39.425
       470.4        433.553         39.246
       470.5        434.656        39.9439
       470.6        434.701        40.6813
       470.7        434.438        41.4497
       470.8        435.144         40.727
       470.9        437.061        39.1543
         471         438.57        38.7927
       471.1        440.074        39.3316
       471.2        441.276        40.1133
       471.3        442.249        40.8926
       471.4        442.503        41.2687
       471.5        442.048        41.5559
       471.6        441.851        41.5403
       471.7        440.587        41.2527
       471.8         439.54        40.3325
       471.9        439.651        38.9301
         472        440.078        38.0297
       472.1        440.585        37.7288
       472.2        441.477        38.5537
       472.3        442.186        38.5451
       472.4        442.031        38.6378
       472.5        441.508        39.3514
       472.6        440.361        40.3321
       472.7        439.075        39.9653
       472.8        438.478        39.6136
       472.9         438.01        39.3285
         473        438.094         38.927
       473.1        438.426        38.6999
       473.2        439.148        37.5367
       473.3        439.443        36.4288
       473.4        439.265        35.8775
       473.5        439.887        35.7993
       473.6        439.704        36.6483
       473.7        439.626        37.0061
       473.8        439.976        36.8675
       473.9        439.604        37.9728
         474        438.462         37.905
       474.1        438.215        37.4986
       474.2        438.393        38.1044
       474.3        438.232        38.8532
       474.4        438.062        38.2486
       474.5        437.819        38.2889
       474.6        437.413        37.9133
       474.7        437.429        36.3027
       474.8        437.441        34.9009
       474.9        437.737         34.763
         475        437.743        35.2593
       475.1         437.61        35.7511
       475.2        437.102        36.3281
       475.3        436.815        37.0354
       475.4        436.829        36.6085
       475.5        436.412        36.7713
       475.6        436.267         37.221
       475.7        435.541        39.0653
       475.8        433.296        39.8407
       475.9        431.315        39.3819
         476        430.387        38.8464
       476.1        430.528        38.2618
       476.2        430.653        37.4731
       476.3        431.271         36.002
       476.4        431.579        35.5672
       476.5        430.076        35.9873
       476.6        427.751        36.0031
       476.7        425.047        36.5419
       476.8        424.521        35.7614
       476.9        424.861        35.4213
         477        426.112        36.1178
       477.1        426.706        36.7431
       477.2        425.939         37.649
       477.3        425.387        37.8085
       477.4         425.31        36.9851
       477.5        426.414        35.9891
       477.6        427.028        35.5673
       477.7        426.956        36.2628
       477.8        426.871        37.7096
       477.9        426.274        39.0424
         478         425.98        38.4547
       478.1        424.701        36.8425
       478.2        423.522         35.988
       478.3        422.607        36.5822
       478.4         421.76        37.3594
       478.5        421.692        38.2511
       478.6        421.472        38.0993
       478.7        421.184        37.5709
       478.8        421.642        36.4794
       478.9        422.207        34.3882
         479        421.861        32.9146
       479.1        421.251        31.4235
       479.2        420.639        30.9961
       479.3        420.426        31.5572
       479.4         420.52        32.5828
       479.5        420.109        34.3809
       479.6        420.092        34.9433
       479.7        420.436        34.2902
       479.8        420.688        33.3791
       479.9        421.479        32.3036
         480        421.501        31.6769
       480.1        420.607         31.877
       480.2        419.304        32.7335
       480.3        418.411        33.4733
       480.4        418.998        33.1501
       480.5        419.768        32.6744
       480.6        421.315        32.1545
       480.7        422.375         31.425
       480.8        422.025        31.5463
       480.9        421.642        32.0112
         481        421.081        32.5609
       481.1        421.272        32.4946
       481.2        421.522        32.3592
       481.3        422.263        31.2298
       481.4        422.524        31.1277
       481.5        421.938        32.3827
       481.6        420.422        33.0536
       481.7          418.5        33.5744
       481.8        418.016        33.4747
       481.9        418.407        32.8025
         482        418.967         31.887
       482.1        418.627        31.6186
       482.2        416.937        32.1575
       482.3        416.028         32.862
       482.4        415.868        34.2222
       482.5        416.606        35.4199
       482.6        417.312        35.9009
       482.7        418.376        35.5049
       482.8        418.867        34.8456
       482.9        419.031         35.265
         483        418.126        36.7246
       483.1        417.254        37.4222
       483.2        417.383        38.3095
       483.3        417.736        39.0811
       483.4        419.411        39.1953
       483.5        420.489        38.4153
       483.6         420.17        37.7893
       483.7        419.621         37.247
       483.8        419.434        37.7336
       483.9         419.51        39.2409
         484        418.813         40.107
       484.1        418.134        40.9012
       484.2        418.131        42.4159
       484.3        418.493        44.3065
       484.4        418.785        44.9207
       484.5        418.276        44.9197
       484.6        417.765        44.6244
       484.7        418.294        45.7578
       484.8        418.933         47.243
       484.9        419.455        47.5039
         485        419.868        46.4451
       485.1         419.11        45.1114
       485.2        418.774         44.971
       485.3        418.668        45.5282
       485.4        418.938        46.1042
       485.5        418.262        46.4702
       485.6        419.202        46.4456
       485.7        420.399        46.9019
       485.8        422.074        46.8449
       485.9        423.381        46.2199
         486        423.734        46.2656
       486.1        423.971         46.858
       486.2        424.423        47.6214
       486.3        424.522        47.1536
       486.4        424.487        45.2951
       486.5        424.676        44.5807
       486.6         424.44        44.7501
       486.7        424.301        46.0551
       486.8         424.46        47.1607
       486.9        423.908        47.6749
         487        423.354        48.0476
       487.1        423.244        48.0452
       487.2        424.162        47.6882
       487.3        425.556        47.6883
       487.4        425.799        48.0649
       487.5        425.542        48.6913
       487.6        424.962         49.292
       487.7        424.707        50.1176
       487.8        424.928        50.7895
       487.9        426.075        51.2036
         488        426.788        51.3243
       488.1        426.718         51.689
       488.2        426.267         52.373
       488.3        424.548        53.6164
       488.4        422.961        54.8963
       488.5        423.637         55.457
       488.6        425.182        55.8934
       488.7        425.831        55.8857
       488.8        426.118        55.5601
       488.9        425.784        55.3631
         489        425.514        56.2317
       489.1        424.844        57.0433
       489.2        425.688        56.4793
       489.3        426.803        56.5536
       489.4        426.796        55.8558
       489.5        426.326        55.2713
       489.6        424.998        54.4392
       489.7          424.2        53.9881
       489.8        423.883        54.2653
       489.9        424.277        55.0761
         490        424.208        55.2573
       490.1        423.839        54.9915
       490.2        423.697        54.1801
       490.3        423.343        52.7851
       490.4        422.858        51.1476
       490.5        422.933        50.5209
       490.6        423.423        51.4835
       490.7        423.654         51.834
       490.8        423.433        51.5927
       490.9         423.28        51.8024
         491        423.224        51.2019
       491.1        423.218        50.4288
       491.2        423.486        49.2453
       491.3        424.073        47.7809
       491.4        425.138        46.9668
       491.5        425.318        46.4084
       491.6        426.478         47.235
       491.7        428.766        48.2349
       491.8        431.202        48.1536
       491.9        432.266        47.9541
         492        432.945        47.4418
       492.1        432.843        47.0991
       492.2        432.662         47.548
       492.3        432.625        48.1874
       492.4        432.823        48.8584
       492.5        432.743        49.7531
       492.6        432.118        49.7823
       492.7        431.917        49.2842
       492.8        431.668        49.2791
       492.9        430.859        48.8234
         493        431.128        49.4597
       493.1        431.498        49.4571
       493.2        431.814        49.3213
       493.3        432.288        50.2871
       493.4        432.812        51.5838
       493.5        434.314        52.2719
       493.6        435.338        52.0989
       493.7        435.918        50.7863
       493.8        435.559        49.6386
       493.9        434.832        49.3965
         494        434.654        49.5776
       494.1        434.881        50.0276
       494.2        435.462        50.1895
       494.3        436.184        50.5917
       494.4        436.141        51.8917
       494.5        436.122        53.5133
       494.6        436.561        53.9614
       494.7        436.043        52.8164
       494.8        434.823        51.7834
       494.9          434.6        49.9919
         495        434.884        49.2339
       495.1         435.11        49.4663
       495.2        435.815         49.597
       495.3        437.165        50.6811
       495.4        437.523        51.4615
       495.5        436.515        51.9275
       495.6         435.98         52.084
       495.7        436.183        52.4227
       495.8        436.103        52.8079
       495.9        434.637        53.2196
         496        433.418        53.4111
       496.1        433.598        53.3886
       496.2        433.598        53.4633
       496.3        432.672        53.4472
       496.4        432.792        53.7458
       496.5        434.309        54.8059
       496.6        434.829        55.9716
       496.7        434.022        56.8806
       496.8        433.648        57.6654
       496.9        434.144        58.0692
         497        434.473        58.3888
       497.1        433.435        58.8971
       497.2        432.613        59.4227
       497.3        431.915        59.6323
       497.4        432.012        59.7175
       497.5        433.171        59.9382
       497.6        434.136        60.1312
       497.7        434.529        61.0736
       497.8        434.036        61.6251
       497.9        433.014        61.2652
         498        431.844        60.3426
       498.1        430.457        58.7238
       498.2        429.161        58.8679
       498.3        428.533        59.9056
       498.4        428.046         60.411
       498.5        428.675        60.6042
       498.6        429.011        60.2528
       498.7        427.422        59.4747
       498.8        425.736         58.559
       498.9        424.975        57.9284
         499        424.786        58.2286
       499.1         425.42        58.8481
       499.2        425.586        59.3475
       499.3        425.091        58.8539
       499.4        424.822        58.1191
       499.5        424.535        58.2744
       499.6        424.019        57.7665
       499.7         423.04        57.2255
       499.8        422.448        56.8513
       499.9        422.352        57.5404
         500        422.705        58.8788
       500.1        422.486        59.5994
       500.2        421.688        58.7671
       500.3        421.419        57.5992
       500.4        421.246        57.1488
       500.5        421.142        57.3739
       500.6        420.346         57.982
       500.7        419.569        58.3979
       500.8        419.447        57.8515
       500.9        420.112        57.7821
         501        420.691        58.0421
       501.1        420.529        58.5936
       501.2        419.963        60.0678
       501.3        419.963        61.3675
       501.4        420.795        61.6929
       501.5        422.824          61.67
       501.6        425.336        61.3107
       501.7        426.896        61.2788
       501.8        426.861        61.3534
       501.9        426.235        61.0916
         502        426.251        60.5306
       502.1        426.501        60.4264
       502.2        427.116        61.2407
       502.3        428.057        62.2928
       502.4        428.713        62.2656
       502.5        428.122        61.7458
       502.6        427.543        61.6878
       502.7        426.403        60.4561
       502.8        425.935        59.5789
       502.9        426.372        59.5688
         503        427.159        60.0071
       503.1        428.585        60.7519
       503.2        428.441        61.5377
       503.3        427.167        61.1779
       503.4        427.118        60.6601
       503.5        427.474        60.7175
       503.6        428.671         61.037
       503.7        429.567        61.5466
       503.8        428.958        61.4224
       503.9        428.592         61.453
         504        427.921        60.9392
       504.1         426.33        60.2704
       504.2        425.419        59.8689
       504.3        425.117        60.1342
       504.4        425.473        60.6655
       504.5        426.514        60.8516
       504.6         426.43        61.1953
       504.7        425.934        61.2901
       504.8        425.432        61.4062
       504.9        426.067        61.0523
         505          426.9        60.3974
       505.1        427.011        60.4948
       505.2        427.689        61.8414
       505.3        429.457        63.2812
       505.4        431.206        64.0459
       505.5        432.077        63.6275
       505.6        431.601        62.2943
       505.7        431.322        61.4506
       505.8        432.608        61.2103
       505.9        434.085        60.6502
         506        435.012        61.3503
       506.1        435.476        61.9667
       506.2        435.186        61.7588
       506.3        434.534         60.895
       506.4        434.314        60.6487
       506.5        434.363        60.6356
       506.6        434.593        60.9487
       506.7        434.574        62.3588
       506.8        435.198        63.7368
       506.9        436.585        64.1531
         507        437.727        63.5986
       507.1        437.769        63.2005
       507.2        436.656        64.0193
       507.3        436.347        64.2592
       507.4        436.427         64.981
       507.5        436.483        65.5893
       507.6        436.664         64.773
       507.7        436.553        63.4163
       507.8        437.117        63.0397
       507.9        437.903        62.6609
         508         438.44        62.4765
       508.1        438.521        62.1317
       508.2        439.214        62.2628
       508.3         440.85        62.1467
       508.4        441.497        61.4673
       508.5        441.831        60.4944
       508.6        441.994        59.7289
       508.7        441.107        58.9387
       508.8        439.996         59.096
       508.9        440.154        59.4436
         509        441.859         59.543
       509.1        443.493        60.3689
       509.2        444.582        61.0729
       509.3        444.573        60.8907
       509.4        444.121        59.9971
       509.5        443.673         59.249
       509.6        444.019        58.3098
       509.7        445.386         57.964
       509.8        445.866        58.4335
       509.9         445.52        59.0087
         510        445.279        58.0109
       510.1        444.855        56.8185
       510.2        444.125        55.3736
       510.3        443.395        53.7495
       510.4        443.149        53.9416
       510.5        443.353        55.0024
       510.6        443.215        55.6293
       510.7         443.46        55.7184
       510.8        443.662        55.1457
       510.9        444.652        54.8917
         511        445.894        53.7026
       511.1        446.568        52.5247
       511.2        446.738        52.5935
       511.3         446.37        53.1505
       511.4        446.386        53.8802
       511.5        447.155        53.7914
       511.6        448.132         53.441
       511.7        448.729        53.2237
       511.8        449.495         53.685
       511.9        448.894        54.8104
         512        448.974         54.688
       512.1          449.2        52.8683
       512.2        448.834        52.2041
       512.3        449.198        53.3756
       512.4        449.403        53.8485
       512.5        449.188        55.2948
       512.6         448.85        56.0707
       512.7        448.055        55.8342
       512.8        448.252        55.1595
       512.9        448.277         54.862
         513         448.17        54.8922
       513.1        446.875        54.1112
       513.2        446.386        53.7851
       513.3        447.064        53.9672
       513.4        447.878        54.3489
       513.5        448.413        53.9006
       513.6        448.909        53.1702
       513.7        449.084        52.1205
       513.8         448.39        52.0369
       513.9        448.263        51.3578
         514        449.242        50.0289
       514.1        452.146         48.965
       514.2        453.678        48.8963
       514.3        453.766        49.6471
       514.4         453.25        49.8795
       514.5        452.937        50.2954
       514.6        452.554        49.5796
       514.7        451.691        48.6841
       514.8         451.21        48.5852
       514.9        450.856        49.1411
         515        451.217        48.7606
       515.1        452.036        47.9998
       515.2         452.13        47.1161
       515.3        452.298        46.6151
       515.4        453.112        45.7065
       515.5        453.798         44.973
       515.6        454.239        44.4701
       515.7        454.517        43.7374
       515.8        454.364        42.7178
       515.9        454.184        41.8305
         516        453.677        41.6584
       516.1        453.452        41.4667
       516.2        453.479        41.3246
       516.3        453.081        41.6769
       516.4        452.873          41.78
       516.5         452.87        41.7486
       516.6         452.49        41.9509
       516.7        452.244        42.3693
       516.8        452.478        42.1709
       516.9        453.044         41.149
         517        454.108        40.4011
       517.1        455.152        39.8375
       517.2        455.118        39.9557
       517.3        455.146        40.1388
       517.4        454.808        40.0016
       517.5        454.051        39.3117
       517.6         454.08        38.3158
       517.7        454.686        37.5593
       517.8        455.021        36.7636
       517.9        455.712        36.5466
         518        456.422        37.4044
       518.1        456.951         38.606
       518.2        457.563        39.2668
       518.3         457.84        38.7793
       518.4        457.651        38.3571
       518.5        457.198        38.2407
       518.6        456.715        38.3357
       518.7        455.662        37.7709
       518.8        455.117        37.3503
       518.9        454.569        37.9218
         519        455.391        39.2669
       519.1        456.346        39.5658
       519.2        455.834        39.6465
       519.3        454.524         38.937
       519.4        454.293         39.615
       519.5        455.517        40.1821
       519.6         456.01        40.4567
       519.7        456.682        40.6146
       519.8        457.262        40.6815
       519.9        458.791        41.0927
         520        458.921        41.5828
       520.1        458.546        42.3215
       520.2        458.055        42.9779
       520.3        457.239        44.4958
       520.4        457.113        45.0688
       520.5        457.411        44.7794
       520.6        458.201        44.8404
       520.7        458.476        44.7331
       520.8        457.926        44.7759
       520.9        458.202        45.4374
         521        459.238        45.9225
       521.1         460.72        46.3144
       521.2        461.022         45.978
       521.3        460.134         44.402
       521.4        459.737        42.8551
       521.5        459.209        42.3305
       521.6        458.711        42.4963
       521.7        458.294          43.19
       521.8        458.066        44.4951
       521.9        456.908        45.8686
         522         456.87        45.3953
       522.1        457.423        43.5339
       522.2        458.634        42.5856
       522.3        459.642        43.5782
       522.4        459.869        44.2927
       522.5        459.927        44.0321
       522.6         460.01        43.4572
       522.7        460.804        42.5778
       522.8        462.019        42.0366
       522.9        462.284        42.2869
         523          462.2        42.9006
       523.1        462.398        42.5849
       523.2        462.881        42.2236
       523.3        462.563        41.9552
       523.4        461.883         41.075
       523.5        461.873        39.6522
       523.6        462.362        38.6539
       523.7        462.531        38.4392
       523.8        461.747        38.4704
       523.9        460.146        38.7349
         524         460.06         38.394
       524.1        462.156        37.8934
       524.2         463.78        37.5136
       524.3        463.408        38.1342
       524.4        463.115        38.6554
       524.5        462.966        38.8671
       524.6        462.355        39.0092
       524.7        462.576        38.1544
       524.8        463.373        37.2875
       524.9        463.972        36.5775
         525        464.823        36.1271
       525.1        465.112        36.0957
       525.2         464.57         35.555
       525.3        463.792        35.6724
       525.4        463.162        35.9123
       525.5        462.647        35.2986
       525.6        462.244        34.3078
       525.7        461.543        33.4267
       525.8        461.935        33.1285
       525.9        462.991        33.5637
         526        463.531        34.4234
       526.1        463.692        35.9577
       526.2        464.384         36.867
       526.3         464.82        36.3973
       526.4        465.087         34.524
       526.5        465.508        33.4872
       526.6        465.969        33.0251
       526.7        467.167        32.7114
       526.8        468.982        33.3438
       526.9        469.245        33.5613
         527        468.519        33.5706
       527.1        467.587        33.4571
       527.2         467.17        33.5957
       527.3        467.746        34.4643
       527.4        468.606        34.4175
       527.5        468.735        33.2382
       527.6        468.553        33.0737
       527.7        468.505        33.9248
       527.8        469.027        34.5186
       527.9        470.064        35.2641
         528        470.666         35.488
       528.1        470.712        34.9602
       528.2        471.723        34.1587
       528.3        472.385        32.9126
       528.4        471.463        32.6253
       528.5        470.699        32.8615
       528.6        470.858        32.9951
       528.7        471.207        34.1424
       528.8        471.179        35.1476
       528.9        470.764          35.83
         529        470.187        36.0874
       529.1        470.105        36.2521
       529.2        471.249        35.4884
       529.3        472.704        33.9294
       529.4        473.164        33.2694
       529.5        473.078        34.2354
       529.6        472.661        34.9319
       529.7        472.147         35.087
       529.8        472.053        34.5567
       529.9        472.239        33.0014
         530        472.137         32.336
       530.1        472.243        32.0815
       530.2        472.099        32.0422
       530.3        471.571         31.986
       530.4         471.15         31.332
       530.5        471.231        30.4641
       530.6        471.034        29.7768
       530.7         471.16        28.8556
       530.8        471.351        28.5086
       530.9        472.856         29.055
         531        473.262        29.7977
       531.1        473.153        30.9169
       531.2        472.684        31.3556
       531.3        471.665        30.8355
       531.4        470.914        30.0256
       531.5        469.969        29.4522
       531.6        469.192        30.4307
       531.7         469.58        33.2977
       531.8        469.895        35.6007
       531.9        470.351        37.0681
         532        470.732        37.7108
       532.1        470.676        39.3262
       532.2        470.645        40.3847
       532.3        471.361        39.8396
       532.4        471.722        39.4326
       532.5        470.739        39.8023
       532.6        470.546        40.6514
       532.7        472.198         41.719
       532.8        473.828        41.9038
       532.9        474.602        40.1945
         533        473.694        39.8872
       533.1         472.98        40.2851
       533.2        472.668        41.5325
       533.3        472.671         43.547
       533.4        472.761        44.5703
       533.5        472.791        44.4159
       533.6        473.175        44.1748
       533.7        474.636        44.1778
       533.8        475.764        43.9203
       533.9        475.771         43.952
         534        475.131        44.1877
       534.1        475.274        44.5046
       534.2        475.247        44.4934
       534.3        475.784        44.1989
       534.4        475.849        44.2921
       534.5        475.655        44.1006
       534.6        475.451        44.1441
       534.7        476.352        43.5884
       534.8        477.239        42.6603
       534.9        477.101        40.3372
         535        476.586        39.8941
       535.1         475.64        40.3333
       535.2        474.356        41.4354
       535.3        473.423        43.1654
       535.4        473.355        43.6547
       535.5        474.037        41.9278
       535.6        474.575        39.7043
       535.7        473.955        39.5764
       535.8        472.882        41.3233
       535.9        472.304        42.4304
         536        471.818         42.999
       536.1        471.277        43.1525
       536.2        471.913        42.8356
       536.3        473.528        43.2863
       536.4        473.699        44.5177
       536.5        472.353        46.1175
       536.6        470.753        47.7843
       536.7        469.611        48.6207
       536.8         470.06        48.4023
       536.9        471.093        48.0185
         537        470.967        48.2212
       537.1        471.223        48.8562
       537.2        471.741        48.7998
       537.3        471.716        48.7646
       537.4        471.361        49.3953
       537.5        470.715        50.0395
       537.6        470.999         50.509
       537.7        471.081        50.7029
       537.8        470.468        50.8979
       537.9        469.074        50.6837
         538        468.126        49.7272
       538.1        467.282        48.7932
       538.2        467.292        48.1527
       538.3        467.136        47.7136
       538.4        467.325         47.852
       538.5        468.533         47.721
       538.6        469.067         46.775
       538.7        470.183        46.3645
       538.8        470.729        46.6778
       538.9        471.694        47.3518
         539        471.868        48.3274
       539.1        471.145        49.0338
       539.2        470.077        49.5463
       539.3        468.635        50.2715
       539.4        468.357        50.0299
       539.5        469.015        50.1811
       539.6        469.912        50.2532
       539.7        469.889         50.374
       539.8        469.907        49.7118
       539.9        469.641        48.4352
         540        469.414        49.4381
       540.1        469.643        51.1721
       540.2        470.487        51.8419
       540.3        471.885        50.8515
       540.4         472.77         50.298
       540.5        474.164        50.7472
       540.6        474.365        50.9029
       540.7        473.589        50.7715
       540.8         472.27        50.7638
       540.9        471.682         51.403
         541         471.18        51.6403
       541.1        471.345        51.9349
       541.2        471.126         51.825
       541.3        470.655        51.5638
       541.4        469.951        51.1522
       541.5        469.696        50.8578
       541.6         470.21        50.3701
       541.7        469.611         49.318
       541.8        468.874        48.5422
       541.9        467.781        48.3526
         542        466.147        48.3302
       542.1        465.321        47.7613
       542.2        464.489        46.9547
       542.3        464.192        45.9382
       542.4        464.834        45.0477
       542.5        466.429        45.5374
       542.6        467.141        44.7911
       542.7        466.915         43.311
       542.8        466.702        41.9281
       542.9        466.159        41.4788
         543        466.283        41.6942
       543.1        465.979        41.5079
       543.2         466.33        41.3082
       543.3        466.372        41.8973
       543.4        466.552        41.8726
       543.5        466.244        41.0753
       543.6        466.239        40.7841
       543.7        466.326        42.0651
       543.8        466.928        42.0374
       543.9          467.6        41.0271
         544        468.056        40.2165
       544.1        467.978        39.3829
       544.2        467.778        38.6927
       544.3        467.724        38.9144
       544.4        467.866        39.4775
       544.5        468.162        39.7029
       544.6        468.237        40.5521
       544.7        468.949        41.6901
       544.8        469.561        41.5195
       544.9        470.089        40.4676
         545         470.74        39.8126
       545.1        472.379        39.2733
       545.2         473.64        39.2758
       545.3        474.365        38.3356
       545.4        474.622        37.9848
       545.5        475.971        36.6566
       545.6         477.74        37.0158
       545.7         478.54        37.8103
       545.8         479.21        38.1159
       545.9        478.605        38.4593
         546        477.897         38.523
       546.1         476.62         39.641
       546.2        475.749        39.9488
       546.3        476.141        39.7396
       546.4        477.937        38.6868
       546.5          480.8        37.3103
       546.6        482.327        36.7591
       546.7        483.067        35.7826
       546.8        484.013        34.6366
       546.9        484.858        34.1761
         547        485.039        34.7886
       547.1        483.654        35.6081
       547.2        482.406        35.5942
       547.3        480.849         35.431
       547.4        479.733        35.2608
       547.5            479        34.7043
       547.6        479.755        35.0806
       547.7        479.967        35.9938
       547.8        479.843        36.2957
       547.9        478.826        36.1979
         548        478.014        35.0414
       548.1        477.985        33.3348
       548.2        478.466        31.9905
       548.3        479.322        32.1537
       548.4        479.915        32.5329
       548.5         480.68        31.8352
       548.6         480.69        31.9738
       548.7        481.171         32.877
       548.8         481.56        32.5589
       548.9        482.392        31.3636
         549        481.947        30.6006
       549.1        481.317        31.0185
       549.2        481.955        31.2716
       549.3         482.32        31.2726
       549.4        481.635        31.4306
       549.5        479.972        32.4442
       549.6        479.497        32.7163
       549.7        479.845        33.0205
       549.8        480.335        32.6564
       549.9        481.362          31.51
         550        481.729        32.0811
       550.1        481.593        33.6081
       550.2         480.93        34.5145
       550.3        480.597        34.6502
       550.4        480.973        33.6656
       550.5         481.25        32.6604
       550.6        481.272        31.8991
       550.7        480.821        32.1966
       550.8        480.253        32.5941
       550.9         479.45        33.6274
         551        479.018        34.1133
       551.1        478.993        33.1243
       551.2        480.378        32.9498
       551.3         482.06        32.9384
       551.4        482.242        32.8962
       551.5        481.149        33.3187
       551.6        480.059        33.7647
       551.7         479.94        33.9747
       551.8         480.97        33.4769
       551.9        482.747        32.0717
         552        483.813        31.5156
       552.1        484.737        32.1491
       552.2        484.224        33.4031
       552.3        482.536        34.6608
       552.4        480.824        34.3319
       552.5        480.024        32.8477
       552.6        481.122        31.2439
       552.7        482.831        30.6579
       552.8        483.943        30.6426
       552.9        484.538        30.7301
         553        483.655        31.6492
       553.1        482.467        32.6913
       553.2        482.035        33.0442
       553.3        482.019        32.0117
       553.4        482.283        31.1023
       553.5        482.546        31.3338
       553.6        483.085          31.75
       553.7        483.553        31.1087
       553.8        483.692        30.0008
       553.9        485.098         29.585
         554        486.842        30.3697
       554.1        487.854        31.3109
       554.2        486.605        31.1928
       554.3        484.127        30.9726
       554.4        481.853        31.6736
       554.5        480.098         32.464
       554.6          478.9        33.3397
       554.7        478.573        34.2247
       554.8        479.672        33.9839
       554.9        480.662        32.9642
         555        480.265        31.9547
       555.1        479.472        31.0117
       555.2         479.42        30.1545
       555.3        480.921        29.9222
       555.4        481.618        30.6146
       555.5         481.99        31.6648
       555.6        482.483        32.6288
       555.7        482.219         33.626
       555.8        482.189        33.3439
       555.9        482.625        33.1056
         556        483.975        33.0232
       556.1        485.004        33.1668
       556.2        485.345        33.2016
       556.3        486.251        33.8437
       556.4        486.627        35.0194
       556.5        486.384        36.4613
       556.6        485.512        36.5053
       556.7        485.054        35.4128
       556.8        485.443        34.4812
       556.9          485.9        33.6732
         557        486.529        33.8245
       557.1        486.607        33.6597
       557.2        486.815        32.8794
       557.3        486.533        31.1182
       557.4        485.864        30.4283
       557.5        486.429         30.077
       557.6        487.667        30.2669
       557.7        489.126        31.2637
       557.8        489.392        31.3369
       557.9        489.528        31.6561
         558        489.128         32.151
       558.1        488.192        32.6788
       558.2        487.305        33.2812
       558.3         487.73        33.5638
       558.4        488.951        33.8582
       558.5        488.612        33.7517
       558.6        488.941        33.1243
       558.7        489.163        31.9315
       558.8        488.741        31.8558
       558.9        489.018        32.4637
         559        489.422        32.1187
       559.1         489.63        31.5701
       559.2        490.187        31.3201
       559.3        489.914        31.2953
       559.4        489.658        31.0837
       559.5        489.066        31.1755
       559.6         489.04        31.2381
       559.7        489.317        31.9166
       559.8        488.832         32.582
       559.9        488.589        32.8462
         560         488.89        33.2265
       560.1        488.623        33.3228
       560.2         487.91        33.6713
       560.3        487.547        33.4372
       560.4        487.309        33.3786
       560.5        488.372        35.1362
       560.6        489.246        36.5082
       560.7        489.521        37.5327
       560.8        488.891        37.1968
       560.9        487.698        36.7517
         561        487.488        37.0955
       561.1        488.087        36.8189
       561.2         488.35        36.3443
       561.3        488.226        35.4736
       561.4        487.284        34.7038
       561.5         486.49         33.553
       561.6        486.014        33.9624
       561.7        485.084        34.9488
       561.8        484.086        34.8387
       561.9        482.569        35.0062
         562        482.213        35.0714
       562.1        482.378        34.7871
       562.2        483.729        33.9567
       562.3        485.101        33.4371
       562.4        484.698        33.4918
       562.5        483.329        33.6057
       562.6        482.246        33.5794
       562.7         481.59        33.3598
       562.8        481.533        33.1873
       562.9         481.81        33.1628
         563        482.556        33.6689
       563.1         483.96        34.4448
       563.2        484.236        34.7924
       563.3          484.2        34.9037
       563.4        482.589        34.7123
       563.5        480.756        33.6425
       563.6        479.804        32.7119
       563.7        479.264        32.2136
       563.8        479.808        32.2033
       563.9        481.088        33.2268
         564        482.012        33.7067
       564.1        481.918        33.8987
       564.2        480.797         34.007
       564.3        479.609        34.4431
       564.4         478.99        34.0333
       564.5        478.972        34.6126
       564.6        479.773        34.9892
       564.7        481.612        35.0631
       564.8        482.865        35.8608
       564.9        483.618        37.3838
         565        482.958         38.964
       565.1        482.027        39.7155
       565.2        481.955        38.9685
       565.3        482.467        38.3197
       565.4        484.134        38.3947
       565.5        485.299        38.1669
       565.6        485.915        38.7773
       565.7        484.775        39.2362
       565.8        483.897        39.0817
       565.9        483.632        38.4725
         566        483.744        38.0262
       566.1        484.862        37.0711
       566.2        485.674        36.6889
       566.3         485.78        36.8077
       566.4        485.895        36.7513
       566.5        485.701        36.6508
       566.6        485.498        36.3959
       566.7        485.362        36.9085
       566.8        484.578         38.117
       566.9        484.593        39.2553
         567        485.021         39.046
       567.1        485.558        38.7513
       567.2        484.787        38.5544
       567.3        483.572        39.5432
       567.4        482.943        40.3218
       567.5        482.697        41.8236
       567.6        482.603        42.3137
       567.7        482.117        41.1316
       567.8        481.486        39.3866
       567.9        481.539        38.5094
         568        481.625        38.7947
       568.1         482.16        39.4198
       568.2        482.231        39.8753
       568.3        481.086        40.4239
       568.4        480.712        40.4772
       568.5        480.909        39.5815
       568.6        481.565        38.4949
       568.7        482.525        38.5732
       568.8        482.529         38.767
       568.9        482.831        38.8251
         569        482.683        38.6831
       569.1        482.072        38.2562
       569.2         481.59        37.8436
       569.3        481.764        37.7832
       569.4        482.563        37.7431
       569.5        482.445        38.4026
       569.6        481.879        38.5108
       569.7        481.551        38.5136
       569.8        482.142        38.7009
       569.9         482.98        37.3658
         570        483.598        35.8639
       570.1         484.35        34.9854
       570.2        484.906        35.3008
       570.3        485.853         35.863
       570.4        486.032        35.4083
       570.5        486.457        34.4242
       570.6        487.191        33.7311
       570.7        487.064        33.1693
       570.8        487.112        32.8079
       570.9         487.54        32.8978
         571         488.25         33.008
       571.1        489.086        32.2608
       571.2        490.211        31.9631
       571.3         491.31        32.1095
       571.4        492.287        32.5385
       571.5        492.659        33.1915
       571.6        492.669        33.0414
       571.7        492.621        33.4426
       571.8        492.195        32.2819
       571.9        491.767        29.8246
         572        491.504        28.7302
       572.1        492.034        28.2162
       572.2        492.446        28.4704
       572.3        492.791         28.926
       572.4        492.902        28.7441
       572.5        493.143        28.1268
       572.6        492.515        27.5165
       572.7        490.932        28.0969
       572.8        490.046         29.636
       572.9        490.075        30.6048
         573        489.947        30.4787
       573.1        489.884        29.8856
       573.2        489.496        30.0465
       573.3        488.973         30.307
       573.4        489.776        30.0695
       573.5        490.411        29.8513
       573.6        490.415        29.7271
       573.7        490.774         29.345
       573.8        491.443        29.9494
       573.9        493.254        30.6155
         574        493.903        31.5899
       574.1        494.534        32.3928
       574.2        495.131        31.6909
       574.3        494.719        30.6853
       574.4        494.818        29.8205
       574.5        495.295         30.621
       574.6        495.269        31.0504
       574.7        494.475        30.9083
       574.8        493.795        30.0505
       574.9        493.538        28.0889
         575        493.788        25.6968
       575.1        493.793        23.8879
       575.2        493.596        23.5698
       575.3        493.518         23.899
       575.4        493.298         24.597
       575.5        493.193        24.5516
       575.6        492.895        23.9344
       575.7        493.692        24.1359
       575.8        494.153        24.7711
       575.9        493.965        26.4786
         576        492.618        27.1626
       576.1        491.981        25.6966
       576.2        492.111        24.8528
       576.3        492.307        24.5253
       576.4        493.078        24.4709
       576.5         493.25        24.0204
       576.6        493.008        23.6707
       576.7        493.027        23.8089
       576.8        493.142        23.8227
       576.9        493.223         24.449
         577        492.936        24.1494
       577.1        492.623        24.2927
       577.2         492.23        24.9405
       577.3        490.853        24.5324
       577.4        489.811        24.3413
       577.5         489.48        24.4334
       577.6        489.585        24.4015
       577.7        490.969        24.8124
       577.8        491.662        24.8841
       577.9        491.368        25.0554
         578        490.743        25.4986
       578.1        490.602        26.4904
       578.2         490.96        26.6967
       578.3        491.278        26.3574
       578.4         492.26        26.0389
       578.5        492.471        24.7384
       578.6        492.501        23.3715
       578.7        491.821        22.2516
       578.8        491.362        22.5583
       578.9        491.501        23.4202
         579        492.083          25.02
       579.1        493.037         25.046
       579.2        494.606        23.9144
       579.3        496.197        22.4911
       579.4        496.916         22.342
       579.5        496.877        22.6933
       579.6        496.695        23.3512
       579.7        496.532        23.6731
       579.8        495.863         24.009
       579.9        495.815        24.3349
         580        496.002        23.6899
       580.1        496.151        23.5438
       580.2        496.865        23.8649
       580.3        497.116        23.9997
       580.4        496.744        24.0699
       580.5        496.554        24.6257
       580.6        497.351         24.738
       580.7        498.545         24.558
       580.8         499.55        24.0959
       580.9        499.704        24.1166
         581        499.006        24.8055
       581.1        497.591        26.3823
       581.2        496.661        28.5725
       581.3        495.814         29.887
       581.4        495.717        29.3803
       581.5        496.287        28.8571
       581.6        497.243        28.5486
       581.7        497.901        28.8127
       581.8        497.524        29.0929
       581.9        496.434        29.3748
         582        496.596        29.6763
       582.1         496.57        29.7798
       582.2        496.182        29.4543
       582.3        496.113        28.4321
       582.4        496.331        28.1529
       582.5        496.432        28.3506
       582.6        496.501        28.7806
       582.7        495.592        29.7591
       582.8        495.167         29.985
       582.9        494.593        29.3124
         583        494.748        28.4388
       583.1        494.942        28.0442
       583.2        495.341        27.4764
       583.3        495.828        27.5796
       583.4        496.245        28.0494
       583.5         497.01        29.1291
       583.6        497.404        29.1173
       583.7        497.457        28.3314
       583.8        498.358        27.2208
       583.9        500.008        26.2536
         584        501.258        26.0335
       584.1         502.01        27.3652
       584.2        501.871        28.9654
       584.3        502.038        29.7322
       584.4         501.52        31.4708
       584.5        501.219        32.0431
       584.6        501.283        31.2815
       584.7        500.593        29.8369
       584.8          500.4        28.8375
       584.9        500.564        28.3764
         585        501.513        28.4761
       585.1        502.282        30.1194
       585.2        502.398        31.9401
       585.3        501.884        32.5771
       585.4        501.642        32.2102
       585.5         500.23        30.4302
       585.6        499.522        29.0162
       585.7        499.307        28.8151
       585.8         500.17         30.074
       585.9        500.372        31.9003
         586        501.158        32.6471
       586.1        502.075        31.9652
       586.2        501.572        31.6742
       586.3        501.955         31.468
       586.4        503.173        30.3246
       586.5        503.778        29.0418
       586.6        504.379        29.8225
       586.7        504.935        29.6447
       586.8         505.85        29.2729
       586.9        506.537        29.5013
         587        507.264        30.3898
       587.1        508.018        31.8408
       587.2        508.854        31.5549
       587.3        509.801        30.4007
       587.4        510.482        30.4591
       587.5        511.169        31.3269
       587.6        512.142        31.7407
       587.7        512.966        31.6128
       587.8        513.701        31.6919
       587.9        514.316        32.3259
         588        514.255          32.95
       588.1        513.174        33.4582
       588.2        513.027         34.308
       588.3        513.756        35.7396
       588.4        514.253        37.0251
       588.5        514.136        38.2468
       588.6        512.693        37.1437
       588.7        511.665        35.6666
       588.8         511.07        35.2069
       588.9         511.46        35.0412
         589        512.983        34.9161
       589.1        514.039        33.4656
       589.2        514.374        32.9565
       589.3        515.645        33.3805
       589.4        516.301        34.4277
       589.5        515.538        36.1563
       589.6        514.847        37.4722
       589.7        513.842        37.3242
       589.8        514.097        36.7785
       589.9        514.064        36.0439
         590        513.255        35.4276
       590.1        513.139        36.3812
       590.2        513.225        37.4957
       590.3         513.86        37.6919
       590.4        513.953        37.7191
       590.5         513.42        37.8936
       590.6        513.783        37.8399
       590.7        514.409        38.2015
       590.8        514.939        38.0452
       590.9        516.201        38.4273
         591        517.082        39.8027
       591.1        517.125        40.6651
       591.2        516.139        40.5144
       591.3         515.59        40.4927
       591.4        515.214        40.5294
       591.5         514.81        39.3095
       591.6        515.108        39.0313
       591.7        515.441        40.1267
       591.8        515.692        40.3161
       591.9        514.964        38.9071
         592        513.899        37.7736
       592.1        513.103        37.5431
       592.2        512.593        38.2686
       592.3        512.724        38.8521
       592.4        512.869        38.0553
       592.5        512.639        36.2923
       592.6        512.433        36.4008
       592.7         513.03        36.7024
       592.8         512.95        36.8784
       592.9        512.789        36.6781
         593        512.782        36.3818
       593.1        512.687        34.7959
       593.2        512.498        33.1665
       593.3        511.902        32.4916
       593.4        511.915        33.0876
       593.5        512.571        35.4343
       593.6        512.155        36.9604
       593.7        511.452        37.7596
       593.8        511.461        37.4832
       593.9        511.989        36.2065
         594        513.058        35.3441
       594.1        513.301        34.4286
       594.2         513.65        34.0886
       594.3        513.378        34.0094
       594.4        512.576        34.1023
       594.5        511.617        33.9945
       594.6        511.375        33.2835
       594.7        511.751         32.432
       594.8         512.74        31.5345
       594.9        513.191        32.3941
         595        513.874        33.8122
       595.1         514.73        34.7517
       595.2        515.274        33.9169
       595.3        514.729        32.2529
       595.4        513.629        31.1035
       595.5        512.358        29.8343
       595.6        512.085        29.0401
       595.7        512.072        28.9353
       595.8        512.575        29.2953
       595.9        513.375        29.9054
         596        513.128         29.974
       596.1        513.013        29.7694
       596.2        513.057        30.4266
       596.3        511.673         31.259
       596.4         510.43        31.4362
       596.5         510.21        31.1114
       596.6        511.871        30.8644
       596.7        513.868        31.0555
       596.8        514.222        31.9982
       596.9        514.049        33.3342
         597        513.474        33.4733
       597.1        513.682        32.5133
       597.2        513.538        32.3944
       597.3        513.797        33.0961
       597.4        514.074        33.4114
       597.5        515.726        33.8889
       597.6        516.161        33.9042
       597.7        515.882         33.647
       597.8        515.008        33.5685
       597.9        514.502        32.9934
         598        514.112         32.409
       598.1        513.396        32.2435
       598.2        513.929        32.8605
       598.3        514.588        33.3428
       598.4        515.169        33.1125
       598.5        515.544         32.268
       598.6        514.619         33.092
       598.7        513.189        35.0028
       598.8        513.227        36.3293
       598.9        514.252        36.9162
         599        515.218        37.2182
       599.1        516.834        37.8318
       599.2        516.792        38.3279
       599.3        516.647        38.5175
       599.4        517.045        37.6983
       599.5        516.594        36.5748
       599.6        516.695        37.3738
       599.7        517.433        37.9713
       599.8        518.543        38.8562
       599.9        520.079        38.1332
         600         520.17        37.1062
       600.1        519.385        36.8974
       600.2        519.117        37.7111
       600.3         519.04        39.1687
       600.4        519.653        41.3283
       600.5        520.576        43.1225
       600.6        520.265        43.6655
       600.7        518.361        43.2686
       600.8        517.021        42.2504
       600.9        516.775        40.7447
         601        517.072        40.2573
       601.1        517.036        39.7444
       601.2         517.12        39.6192
       601.3         517.74        38.9945
       601.4         518.44        39.8698
       601.5        517.909        39.4978
       601.6        517.361        39.0667
       601.7        516.534        39.8823
       601.8          516.3        40.4704
       601.9        516.626        40.7201
         602        518.445        40.7835
       602.1        520.264        40.8062
       602.2         520.79        40.6427
       602.3        520.959        39.6747
       602.4        520.517        38.2505
       602.5        520.403        38.3978
       602.6        521.144         39.817
       602.7        522.393        41.0723
       602.8        523.754        41.3165
       602.9        523.855        41.8534
         603        523.772        42.3032
       603.1        524.053        43.6687
       603.2        524.805        45.1835
       603.3        525.141        45.5966
       603.4        525.696        45.7717
       603.5        526.162        45.2433
       603.6        526.047        45.1903
       603.7        527.184        44.2811
       603.8        528.292        44.7083
       603.9        528.955         46.141
         604        529.366        47.8204
       604.1        529.621        48.6259
       604.2        529.188        48.6025
       604.3        528.624        47.8819
       604.4        529.493        47.9435
       604.5        530.518        47.9196
       604.6        530.984        48.2799
       604.7        531.841        48.6425
       604.8        531.242        48.8902
       604.9         529.35        49.1037
         605        528.928        49.1989
       605.1        530.258        48.9201
       605.2        530.946        48.2953
       605.3        531.369        47.9239
       605.4        531.165        49.1157
       605.5        530.417        50.2876
       605.6        529.532        51.4423
       605.7        528.459        51.4401
       605.8        528.351         50.578
       605.9        527.752        49.9156
         606        526.881        49.8501
       606.1        526.208        50.9906
       606.2        526.219        52.2595
       606.3        527.058        53.3009
       606.4        528.098        53.7521
       606.5        529.187        53.0061
       606.6        529.012        52.0437
       606.7        528.076        51.0866
       606.8        527.774        51.3147
       606.9        527.882        52.7053
         607        527.235        53.1383
       607.1          526.2        53.4546
       607.2        525.639        52.9478
       607.3        524.592        51.6396
       607.4        524.621        50.3011
       607.5        525.125        49.4136
       607.6        525.508        49.2337
       607.7         526.49        48.9907
       607.8         526.88         49.034
       607.9        526.278        48.8056
         608        525.645        49.7159
       608.1        525.394        50.1325
       608.2         525.72        49.4683
       608.3        526.112        49.1361
       608.4         526.01        49.9456
       608.5        525.445        50.0506
       608.6        524.389        49.8649
       608.7        523.391        50.1515
       608.8        523.461        49.7192
       608.9          524.1        49.1079
         609        525.249        49.6873
       609.1        527.674        49.7803
       609.2        528.698        49.7233
       609.3        527.502        50.3377
       609.4        526.068        50.7859
       609.5        525.033        50.9856
       609.6        525.014        51.5423
       609.7        524.775        52.4142
       609.8        525.029        53.1684
       609.9        524.542        53.0998
         610        523.884        52.3758
       610.1        523.836        52.1405
       610.2        523.087        52.3137
       610.3        523.647        52.4614
       610.4        524.136        51.6155
       610.5        525.171        50.5733
       610.6        525.522        50.0909
       610.7        524.912         50.274
       610.8        524.403        51.3727
       610.9        524.267        53.1767
         611        523.526        53.5031
       611.1        523.491        52.5101
       611.2        524.378        51.4016
       611.3        525.263        51.4262
       611.4        525.631        51.7255
       611.5        525.487        51.7397
       611.6        525.208        51.4314
       611.7        524.101        49.9906
       611.8         523.96        48.7098
       611.9        524.755        48.0607
         612        524.449        48.3748
       612.1        523.373        48.0531
       612.2        522.997        47.8714
       612.3        523.972        48.3682
       612.4        524.777        47.9507
       612.5        525.715        47.0415
       612.6        524.979        45.4315
       612.7        523.735        43.9232
       612.8        523.541         43.054
       612.9        523.847        44.4401
         613        524.611        45.3857
       613.1         526.01        45.2637
       613.2        527.781        44.1901
       613.3        528.551        43.4402
       613.4        528.665        43.2494
       613.5        527.457        43.8215
       613.6        526.948        44.0933
       613.7        527.979        43.4934
       613.8        529.851        43.3539
       613.9        530.435        44.8453
         614        529.687        45.1148
       614.1        529.222        44.2011
       614.2        528.893        44.2066
       614.3        528.527         45.021
       614.4        528.637        45.3739
       614.5        528.267         44.211
       614.6        528.995        43.0455
       614.7        530.541        42.0772
       614.8        531.452        42.0427
       614.9         531.75        41.9713
         615        531.533        42.3705
       615.1        532.169        43.2781
       615.2        533.306        44.3127
       615.3         534.84        45.2379
       615.4        535.477        44.5734
       615.5         535.51        42.6349
       615.6        535.145        41.9491
       615.7        535.233         42.228
       615.8        536.066        42.3712
       615.9        537.114        41.4162
         616        538.144        41.5198
       616.1        538.099        42.3008
       616.2        538.046        42.8787
       616.3        537.466        43.5918
       616.4        537.256        43.2982
       616.5        537.521        42.6294
       616.6        538.356        42.2836
       616.7        539.106        41.8081
       616.8        539.239        41.4769
       616.9        538.736        41.2622
         617        538.164        40.9925
       617.1        536.045        40.8236
       617.2        535.556        41.5254
       617.3        536.397        43.5424
       617.4         537.45        44.3869
       617.5        537.397        43.8457
       617.6        536.425        42.5244
       617.7         535.86        42.0313
       617.8        535.546          42.64
       617.9        536.428        43.7476
         618        536.957        43.7987
       618.1        537.584        43.3629
       618.2         537.45        43.0115
       618.3        536.257        42.4796
       618.4        534.878        41.8381
       618.5        535.005        41.9659
       618.6        535.429        42.6044
       618.7        537.174        43.3252
       618.8        539.147        42.7137
       618.9        540.718        41.8205
         619        540.503        42.2202
       619.1        539.825        41.9308
       619.2         539.46        41.5298
       619.3        538.433        41.0357
       619.4        537.455        40.9049
       619.5        536.613        40.4375
       619.6         537.25        40.5324
       619.7        537.964        40.3562
       619.8        538.146         40.522
       619.9        538.374        41.2009
         620         538.31        41.5147
       620.1        537.542        41.6618
       620.2        538.198        41.4755
       620.3        539.542        39.9819
       620.4        539.845        38.1952
       620.5        540.419        36.8324
       620.6        541.412        37.3443
       620.7        541.753        37.9189
       620.8        541.677        37.7001
       620.9        540.829         36.838
         621        539.783        36.6757
       621.1        540.495        37.4106
       621.2        540.906         37.539
       621.3        540.686        37.8124
       621.4        540.683        37.7527
       621.5        540.504        38.0788
       621.6          540.4        38.1758
       621.7         540.15        37.7968
       621.8        539.937        37.3098
       621.9        539.328        37.9841
         622        539.001        38.6009
       622.1        539.085        38.8291
       622.2        540.075        38.5842
       622.3         541.33        38.8819
       622.4        541.685        38.7175
       622.5        541.776        38.7682
       622.6        541.115        38.9365
       622.7        539.672        38.7428
       622.8        539.496        38.1347
       622.9        539.983         37.731
         623         541.14        37.7818
       623.1        542.042        38.4494
       623.2        542.691        38.1976
       623.3        542.787        37.4463
       623.4        542.184        37.3886
       623.5        542.576        38.1003
       623.6        543.281        38.3112
       623.7        542.305        38.9262
       623.8        541.247        39.1232
       623.9         539.88        39.4878
         624        538.952        40.3506
       624.1         539.08        40.8165
       624.2        540.563         40.591
       624.3        541.272        40.1858
       624.4        540.678        39.8547
       624.5        539.882        39.3523
       624.6         539.65        39.1861
       624.7        540.802        39.1281
       624.8        541.248        38.6596
       624.9         540.85         38.554
         625        540.147        38.6748
       625.1        539.346        39.1514
       625.2        539.344        39.1065
       625.3        539.177        39.5483
       625.4        540.086        40.2343
       625.5        542.065        40.5724
       625.6         542.98        40.6896
       625.7        542.832        40.3009
       625.8        541.825         40.356
       625.9        541.622        40.9127
         626        542.207        41.2059
       626.1        543.559        41.0972
       626.2        544.183        41.0616
       626.3        544.869         41.677
       626.4        545.263        41.8682
       626.5        545.824        41.6197
       626.6        545.761        41.1188
       626.7        545.921        40.1942
       626.8         546.72        39.5811
       626.9        546.969        38.8387
         627        547.143        38.5631
       627.1        547.099         38.652
       627.2        546.903        39.0534
       627.3        546.938        37.7677
       627.4         547.16         36.382
       627.5        547.039        35.6371
       627.6         548.16        35.1728
       627.7        549.848         34.453
       627.8        550.778        34.7477
       627.9        550.621        35.5457
         628        550.517        36.2069
       628.1        551.332        35.9609
       628.2         552.27        34.8603
       628.3        552.403        34.4832
       628.4        552.368        34.4915
       628.5        551.847        34.0836
       628.6        551.959        33.6228
       628.7        552.542        32.1956
       628.8        552.182        31.3444
       628.9         551.44        31.1387
         629        552.023          31.33
       629.1        553.813        32.7491
       629.2        554.435        34.0995
       629.3        554.814        34.4127
       629.4        554.504        34.0242
       629.5        552.912        33.2114
       629.6        552.298        32.7584
       629.7         551.78         33.411
       629.8        551.855        34.2124
       629.9        551.758        34.8161
         630        551.338        34.6612
       630.1        551.132        34.1231
       630.2        551.423        33.3343
       630.3        552.701        32.8402
       630.4        554.529        33.3839
       630.5        554.923        34.5008
       630.6        554.191        34.1324
       630.7        552.682        32.4234
       630.8        551.978        30.3325
       630.9        551.962        29.1746
         631         552.13        28.7996
       631.1          552.2        28.3095
       631.2        552.095        28.3615
       631.3        550.649         28.487
       631.4        549.417        28.1869
       631.5        550.246        28.0727
       631.6        551.157        28.4042
       631.7        552.253        29.6524
       631.8         552.97        30.5075
       631.9        553.311        30.5652
         632        553.543        30.6201
       632.1        554.076        31.0684
       632.2        553.863        30.7902
       632.3        552.579         29.649
       632.4         551.12        28.7528
       632.5        549.538        28.5818
       632.6        548.794        29.3465
       632.7        548.793        30.0613
       632.8         548.47         31.252
       632.9        549.572        32.5118
         633        550.454          33.32
       633.1        550.978        32.8704
       633.2        550.184        32.4143
       633.3        549.594        32.2083
       633.4        549.605        32.5796
       633.5        549.384        32.3291
       633.6        549.572        31.6156
       633.7        550.289        31.4228
       633.8        550.533        32.4157
       633.9        549.793        34.2595
         634         548.21        36.1209
       634.1        546.688        36.8649
       634.2        546.982         35.537
       634.3        548.343        33.9358
       634.4        549.328         33.861
       634.5        548.982        35.0159
       634.6        547.879        36.2128
       634.7        546.933        36.2637
       634.8        546.215        35.7558
       634.9        544.735        35.5458
         635        544.747        35.7694
       635.1        546.108        36.6032
       635.2        547.625        37.1755
       635.3        548.783        37.9641
       635.4        548.337        38.9881
       635.5        547.718        39.3634
       635.6         547.91        38.7476
       635.7         548.75        38.2839
       635.8        549.095        37.3586
       635.9        549.019        36.3206
         636        549.064        36.0176
       636.1        548.691        36.2262
       636.2        548.592        36.3258
       636.3        548.942        35.1806
       636.4        550.061        34.0814
       636.5        551.076        32.8459
       636.6        552.197        33.0221
       636.7        553.455        34.3718
       636.8        553.761        35.6533
       636.9        553.191        36.3929
         637        553.063        36.1342
       637.1        553.836        37.4494
       637.2        555.017        39.0223
       637.3        556.705        40.6887
       637.4        557.586        41.1418
       637.5        557.513        41.4022
       637.6        557.435        41.2597
       637.7         559.02        39.4453
       637.8        561.036        39.2586
       637.9        562.547        39.4234
         638        563.245        39.1558
       638.1         563.07        38.8323
       638.2        562.609        38.5431
       638.3        563.072        37.3389
       638.4         563.93        36.6663
       638.5        563.794        36.4594
       638.6        563.475        36.6744
       638.7         562.74        37.2948
       638.8        563.528        37.1583
       638.9        564.313         35.265
         639        564.621         32.402
       639.1        564.595        30.5001
       639.2        564.418        30.4813
       639.3        563.781        30.2145
       639.4        564.756         29.497
       639.5         566.99        28.6755
       639.6        567.995        28.3923
       639.7        568.621        28.5524
       639.8        569.192        28.2672
       639.9        569.607        27.6701
         640         570.12        27.1906
       640.1        570.598        26.6746
       640.2        570.467        26.3391
       640.3        569.785        26.0027
       640.4        569.662        25.9351
       640.5        570.147        25.4844
       640.6        570.908        25.6302
       640.7        570.195        26.2142
       640.8        569.961        26.8921
       640.9        570.061        26.8092
         641         570.36        25.6174
       641.1          569.7        24.6462
       641.2        568.678        25.4829
       641.3          567.5        26.7037
       641.4        567.339        27.2871
       641.5        568.359        28.0314
       641.6        568.417        27.6226
       641.7        568.743        26.3184
       641.8         569.05        24.9257
       641.9        569.879        23.9233
         642        570.544         24.054
       642.1        570.613         24.509
       642.2        569.588        24.1852
       642.3        568.096        23.5779
       642.4        567.504        23.8883
       642.5        568.224        25.5193
       642.6        568.891        26.1771
       642.7        569.534        25.7218
       642.8        569.566         24.258
       642.9        568.482        23.3369
         643        568.188        23.5588
       643.1        568.621        24.1723
       643.2        568.916        24.5194
       643.3        568.753        24.9111
       643.4        568.666        25.3985
       643.5        567.527        25.3494
       643.6        567.811        24.9819
       643.7        569.636           25.2
       643.8        570.615        24.8171
       643.9         571.59         23.952
         644        571.582        23.9382
       644.1        570.881        24.0899
       644.2        570.588        24.4966
       644.3        570.497          24.55
       644.4        571.343        25.0464
       644.5         572.23        25.7039
       644.6        572.392        26.1814
       644.7        572.655        26.5477
       644.8        573.103        26.7385
       644.9        574.013        27.6091
         645        574.554        29.3333
       645.1        573.606        30.7829
       645.2        572.279        32.0773
       645.3         571.89         32.549
       645.4        572.158        32.9051
       645.5        573.625           34.5
       645.6        574.465        36.3688
       645.7        574.581         38.134
       645.8        574.981        39.8515
       645.9        575.992        40.4774
         646        575.973        39.6757
       646.1        575.164        38.0548
       646.2        575.369         38.097
       646.3        576.242        38.4925
       646.4        576.227        39.3192
       646.5        576.201        40.2582
       646.6        576.144         40.774
       646.7        575.836        40.9682
       646.8        575.307        40.1877
       646.9        574.999        39.5377
         647        576.135        39.6634
       647.1        576.223        40.0826
       647.2        575.962        41.6886
       647.3        576.494        42.8656
       647.4        577.246        43.9163
       647.5        578.293        44.3384
       647.6        578.609        44.6452
       647.7        578.425         44.176
       647.8        578.718        43.9488
       647.9        579.571        44.0705
         648        580.621        44.0814
       648.1        581.079        43.8776
       648.2        580.963        43.8565
       648.3        580.611        45.7325
       648.4        581.381        48.3604
       648.5        582.843        50.6028
       648.6        583.553        50.4047
       648.7        582.891        49.9554
       648.8        582.428        49.2028
       648.9        582.922        48.8183
         649        583.475        48.4998
       649.1          584.4        47.8005
       649.2        584.077        47.4472
       649.3        582.227        46.2738
       649.4        581.448        45.5102
       649.5        581.839        45.0751
       649.6        582.361        43.9962
       649.7        582.442        42.5914
       649.8        582.278        41.4517
       649.9        582.774        41.3732
         650        583.203        41.8796
       650.1        583.437        41.6629
       650.2         583.68        40.2379
       650.3        583.175        39.2973
       650.4        582.345        38.5645
       650.5        581.701        37.7905
       650.6        581.593        37.7677
       650.7         581.71        36.9131
       650.8        581.956        36.2569
       650.9        582.932         35.556
         651        583.976        35.3137
       651.1        584.707        34.7731
       651.2        584.713         33.958
       651.3         584.16        33.8918
       651.4        584.048        34.1699
       651.5        584.776         33.941
       651.6        585.704           33.3
       651.7        585.845        33.1303
       651.8        586.024        32.6399
       651.9        586.204        32.7233
         652        586.126        32.7965
       652.1        585.194        33.5274
       652.2        584.279        34.0112
       652.3         584.43        35.1061
       652.4        584.255        35.9647
       652.5        583.325        36.5778
       652.6        582.526        36.0781
       652.7        582.906        35.6736
       652.8        583.937        36.5815
       652.9        584.715        38.1857
         653        584.664        38.7671
       653.1         583.14        38.5845
       653.2        581.637        38.3836
       653.3        580.237        38.7784
       653.4        579.785        39.6164
       653.5        579.792        40.8961
       653.6        579.243        41.9351
       653.7        578.716         42.648
       653.8        578.715        42.5497
       653.9        578.693         41.474
         654        578.514        40.6623
       654.1        577.373        40.1895
       654.2        576.411        40.1482
       654.3        577.212        40.1244
       654.4        578.394         40.642
       654.5        578.833        41.6593
       654.6        578.277        41.5323
       654.7        577.924         40.651
       654.8        577.465        39.1047
       654.9         577.14        38.8536
         655        577.441        39.9204
       655.1        577.638        40.4481
       655.2        577.986        39.4646
       655.3        577.663        38.2305
       655.4        577.164        37.7292
       655.5        576.845        37.5975
       655.6        576.171         38.071
       655.7        574.819        38.5746
       655.8        573.791          38.21
       655.9        573.012        37.0518
         656        574.549        35.9699
       656.1        576.614         36.167
       656.2        578.377        36.8648
       656.3        579.233        38.7903
       656.4          578.1        39.5935
       656.5        577.678        40.4565
       656.6        577.447        41.0533
       656.7        577.026        41.0978
       656.8        576.701        41.5816
       656.9        576.504        41.9846
         657         577.25         42.566
       657.1        578.567        42.4428
       657.2        579.245        42.1529
       657.3        579.219        41.8048
       657.4        578.191        42.2048
       657.5        577.945        43.6923
       657.6        579.041        44.6822
       657.7        580.146        44.5082
       657.8        580.443        44.4885
       657.9        578.702        45.8181
         658        578.163        46.8365
       658.1        578.429        46.7625
       658.2        578.372        46.5351
       658.3        578.405        46.7298
       658.4         578.44        46.7672
       658.5        579.196         46.526
       658.6        579.692         45.548
       658.7        579.529        43.3685
       658.8        579.347        41.8443
       658.9         579.13        41.4005
         659        578.956        41.3111
       659.1        579.018        40.5649
       659.2        578.835         39.523
       659.3        578.429        38.6415
       659.4        578.549        38.1907
       659.5         578.59         38.086
       659.6        578.357        37.3685
       659.7        578.509        36.7206
       659.8        578.626        35.6357
       659.9         578.83        35.2279
         660        578.749        35.0735
       660.1        578.851        34.6293
       660.2        578.703        34.3263
       660.3        578.585        34.3829
       660.4        577.845         34.103
       660.5         577.13        33.9865
       660.6        577.166        34.4908
       660.7        577.559        35.1575
       660.8         577.51        35.4982
       660.9        578.184         35.102
         661        578.321        33.9822
       661.1        577.798        32.1113
       661.2        577.565          31.56
       661.3        576.429        32.1047
       661.4        575.739        32.0987
       661.5        575.649        31.2159
       661.6        576.752        30.4415
       661.7        579.023        30.8687
       661.8        579.942        31.6451
       661.9        579.422        32.9063
         662        578.406        34.3589
       662.1        578.763         35.711
       662.2        579.378        36.5706
       662.3          580.9        35.6767
       662.4        582.108        34.9834
       662.5        582.266        35.6528
       662.6        581.975        36.6789
       662.7         581.91         37.007
       662.8         581.47        36.8157
       662.9        580.867        36.9011
         663        581.366        36.4287
       663.1        582.763        35.5961
       663.2        583.527         35.557
       663.3        583.357        36.3665
       663.4        583.082        38.0303
       663.5        582.716        40.0675
       663.6        582.785        40.8022
       663.7        583.412        40.7533
       663.8        583.936        40.3733
       663.9        584.105        39.2477
         664        583.647        37.9233
       664.1        583.327        36.7538
       664.2        583.164        37.3377
       664.3        582.671        37.5306
       664.4        581.699        38.0726
       664.5        580.671        38.6104
       664.6        580.124        39.0091
       664.7        578.932        39.2389
       664.8        578.816        39.1081
       664.9        578.988         38.779
         665        579.043        38.0902
       665.1        578.682        37.4249
       665.2        578.337        36.7913
       665.3        578.151        36.8877
       665.4        578.821        37.8312
       665.5        579.416        38.7928
       665.6         579.47        38.9329
       665.7        580.348        38.0126
       665.8        581.067        38.1303
       665.9        581.436        38.5407
         666        581.837        39.7519
       666.1        581.691        41.1411
       666.2        581.622        41.1853
       666.3        582.428        40.0789
       666.4        583.821        38.2496
       666.5        585.405        36.9905
       666.6        585.551        36.4818
       666.7        582.569        37.5541
       666.8        579.909        39.1966
       666.9        579.056          40.05
         667        580.182        39.2908
       667.1        581.888        37.8143
       667.2        583.172        36.5298
       667.3        584.147        36.6269
       667.4        583.522        37.5724
       667.5        582.628        38.2168
       667.6        582.873        38.8929
       667.7        583.607        39.3779
       667.8        583.465        38.4588
       667.9        582.024        36.5466
         668          580.6        35.9147
       668.1        579.491        36.7129
       668.2        579.812        37.5726
       668.3        580.793        37.5393
       668.4         580.61        38.1058
       668.5         580.39        38.3227
       668.6        580.099        37.5784
       668.7        579.849        36.1015
       668.8        578.577        35.8992
       668.9        576.164        35.8807
         669        575.462        35.8576
       669.1        574.692        36.1154
       669.2        575.009        36.1103
       669.3        574.718        35.4634
       669.4        573.677        34.8468
       669.5        573.789        35.1688
       669.6        573.268        35.6339
       669.7        572.015        35.3972
       669.8        570.243        36.0865
       669.9        567.862        36.3396
         670        567.379        36.4602
       670.1         568.54        36.3103
       670.2        569.733        36.1923
       670.3        569.793        35.1723
       670.4        569.278        33.6456
       670.5        570.414        33.2307
       670.6         571.06        33.1233
       670.7        571.186         33.011
       670.8        570.566        32.3656
       670.9        569.462        32.4276
         671        568.183        32.2945
       671.1         567.85        31.6781
       671.2        567.854        30.8789
       671.3        567.248        29.9168
       671.4        566.536        29.2744
       671.5        565.499         28.699
       671.6        564.911        28.4726
       671.7        565.515        28.4426
       671.8        565.225        27.8838
       671.9        564.256        27.5437
         672        564.082        27.4219
       672.1        565.517        27.9198
       672.2        565.605        28.3347
       672.3        563.507        28.9079
       672.4        561.789        29.0185
       672.5        561.162        28.2828
       672.6        561.084        27.2476
       672.7        560.941        26.6399
       672.8        560.806        26.6163
       672.9        561.467        27.6906
         673        562.801         28.543
       673.1        563.758        29.6903
       673.2        563.572          30.89
       673.3        564.014        33.2975
       673.4        564.039        34.9905
       673.5        564.157        35.4521
       673.6         564.12        34.9509
       673.7        564.738        33.7322
       673.8         565.79        34.3322
       673.9        566.082        36.1253
         674        565.114        37.1445
       674.1        564.355        37.4213
       674.2        563.628        36.6734
       674.3        563.448        35.3107
       674.4        563.766        35.5839
       674.5        564.849        36.7999
       674.6        565.342        37.3015
       674.7        564.016        37.2589
       674.8        562.428        37.4182
       674.9        561.869        37.9512
         675        562.536         37.993
       675.1        563.824        38.5367
       675.2        565.762        38.4677
       675.3        568.523        37.5674
       675.4        569.754        37.2306
       675.5        569.427        35.9408
       675.6        568.837        35.4063
       675.7        569.638        34.8969
       675.8         571.34        34.2365
       675.9        573.627         34.015
         676        574.987        33.9306
       676.1        575.201        33.9747
       676.2        575.282        33.7207
       676.3        575.227        33.5058
       676.4        575.699        33.8504
       676.5        576.336        34.4732
       676.6        576.259        34.5281
       676.7        576.051        34.4909
       676.8        575.676        34.0384
       676.9        574.916        32.5664
         677        575.694        32.5514
       677.1        576.721        33.9508
       677.2        576.667        34.3919
       677.3        575.996        33.7854
       677.4        575.922        32.7613
       677.5        576.379        32.4062
       677.6         576.58        32.2002
       677.7        575.433         32.116
       677.8        574.777        31.7696
       677.9        574.764        30.9662
         678        575.197        30.8234
       678.1        577.305        31.1224
       678.2        579.738        31.4919
       678.3        580.856        30.4032
       678.4         580.75        29.3001
       678.5        580.045        29.3676
       678.6        579.769        29.1918
       678.7        579.828        29.5683
       678.8        580.534        29.9508
       678.9        582.141        28.4235
         679        583.763        27.4984
       679.1        584.723        28.3281
       679.2        584.733        30.9692
       679.3        584.784         33.057
       679.4        584.623        33.1476
       679.5        584.671        32.3351
       679.6        585.166        31.9553
       679.7        585.245        32.9909
       679.8        586.132        33.4627
       679.9         586.62        33.5484
         680        585.743        32.5784
       680.1        585.291        31.2898
       680.2        586.061        31.1607
       680.3        587.155        32.4429
       680.4        587.677        32.6921
       680.5        587.404        32.4843
       680.6        586.221        32.5035
       680.7         585.21        32.4824
       680.8        585.515          32.27
       680.9        586.816        31.8066
         681        587.782         31.547
       681.1        587.833        30.4664
       681.2        587.662        29.7888
       681.3        586.451        29.2015
       681.4        585.593        29.5307
       681.5        586.394        29.6663
       681.6        587.414        29.2706
       681.7        587.965        28.6013
       681.8         588.38        28.4231
       681.9        588.629        27.7096
         682         588.95        27.3469
       682.1         588.51        28.7464
       682.2        588.873         29.391
       682.3        589.712        28.7634
       682.4        590.573        27.2728
       682.5        590.977        25.8154
       682.6        590.649        26.0524
       682.7        591.079        27.6218
       682.8        591.993        28.1912
       682.9         592.64        27.8736
         683        592.893        26.7901
       683.1        593.258         25.678
       683.2        595.038        24.8799
       683.3        597.754        23.7934
       683.4        598.891        23.4566
       683.5        598.547        24.6093
       683.6        597.937        26.2243
       683.7        597.517        27.5588
       683.8        598.675        27.5864
       683.9        600.962        26.9337
         684        602.522        26.2649
       684.1        602.306        25.2906
       684.2        601.706        24.8217
       684.3        600.853        24.5899
       684.4        599.533        24.0588
       684.5        599.072        23.1076
       684.6          598.7        22.8025
       684.7        598.424        23.6279
       684.8        598.764        24.6409
       684.9        598.982        26.1257
         685        598.353        26.8925
       685.1        597.192        26.1273
       685.2        595.665        25.2761
       685.3        594.254         24.612
       685.4        593.206        23.5707
       685.5        592.359        22.6475
       685.6        592.932         22.688
       685.7        594.426        22.7722
       685.8         595.92         22.535
       685.9        596.791        21.9985
         686        596.717        23.0816
       686.1        596.451        23.5432
       686.2        595.272        23.3933
       686.3        595.244        22.5811
       686.4        595.603        22.3276
       686.5         596.48        23.0496
       686.6        597.213        24.3662
       686.7        596.537        25.5299
       686.8         595.61        26.2688
       686.9         595.33        26.9167
         687        594.961        27.0074
       687.1        594.923        27.3443
       687.2        595.571        27.5094
       687.3        595.758        27.2896
       687.4        595.903        27.5353
       687.5         595.75        27.4392
       687.6        596.009         27.542
       687.7        596.637        28.2201
       687.8        598.185        28.2283
       687.9        598.726        27.6165
         688        598.214        27.4876
       688.1        597.883        27.4394
       688.2        598.978        28.2116
       688.3        598.947        29.4142
       688.4        598.262        30.2372
       688.5        597.349        30.1348
       688.6        596.707        29.9891
       688.7        596.817        29.9105
       688.8        597.819        30.7744
       688.9        598.305        32.0945
         689        598.272        33.7885
       689.1        599.293        33.5316
       689.2        599.624        32.1947
       689.3        600.088        30.3326
       689.4        599.851        31.0221
       689.5        599.441        32.7359
       689.6        599.237        34.2747
       689.7        598.387        34.6373
       689.8        597.437        34.1604
       689.9        596.479        32.4066
         690        595.617        30.2643
       690.1        595.138        29.3415
       690.2        595.318        30.1034
       690.3        595.157        31.1721
       690.4        595.053         31.625
       690.5        594.434        30.4713
       690.6        594.662        29.4556
       690.7        595.868        28.9365
       690.8        597.659        28.8473
       690.9        598.906        29.1983
         691         599.05        30.1576
       691.1        599.231        30.6199
       691.2         598.27        30.2047
       691.3        597.428        29.4398
       691.4        597.417         28.181
       691.5         599.07        26.8757
       691.6        600.253        26.3866
       691.7        600.928        26.2117
       691.8        600.371        26.7674
       691.9        599.277        27.8949
         692        598.766        28.3842
       692.1         597.94        27.8216
       692.2        597.493        26.7884
       692.3        597.448        26.3734
       692.4        597.708        27.1169
       692.5        596.748        28.0268
       692.6        595.589        29.3583
       692.7         596.12        31.4474
       692.8        597.452        32.5819
       692.9        599.062        33.2256
         693        600.209        33.0089
       693.1         599.88        32.4705
       693.2        599.591        31.7952
       693.3         599.89        31.3581
       693.4        600.165        30.1717
       693.5        601.254        28.9144
       693.6         602.55        28.5915
       693.7        602.171        28.5264
       693.8        601.551        28.0639
       693.9        601.772        27.1872
         694        602.311        26.6779
       694.1        603.021        26.6766
       694.2        603.703        25.8058
       694.3        604.891         23.938
       694.4        606.097        22.3522
       694.5        607.543        21.7784
       694.6          607.8         22.075
       694.7        607.187        22.1114
       694.8        606.346        21.6068
       694.9        605.187        21.6305
         695        604.423         22.731
       695.1        604.648        24.0059
       695.2        605.019        24.7452
       695.3        605.956         25.092
       695.4        606.945        24.9183
       695.5        607.323        24.2913
       695.6        607.348          23.69
       695.7        607.635        23.0637
       695.8        608.071        22.3753
       695.9        607.316        21.8088
         696        606.554        22.1008
       696.1         606.23        21.8681
       696.2        606.508        21.5545
       696.3        606.414         20.877
       696.4         606.13        20.3333
       696.5        606.297        20.2796
       696.6        606.045        20.4901
       696.7        606.048        20.9056
       696.8        605.903        21.2688
       696.9        605.962        21.3765
         697        605.573        20.8158
       697.1        605.214        20.2421
       697.2        605.339         21.148
       697.3         606.61        22.2492
       697.4         607.03        22.7762
       697.5        607.069        22.0441
       697.6        606.505        21.7448
       697.7        605.677         21.876
       697.8        605.584        21.9266
       697.9         605.88        22.3312
         698        606.159        22.8094
       698.1        606.142        22.7765
       698.2          605.6        22.2128
       698.3         604.98         22.106
       698.4         604.67        23.7795
       698.5        605.137        26.7928
       698.6        606.046        27.3254
       698.7        607.089        26.4092
       698.8        607.975        25.6207
       698.9        607.411        24.8976
         699        606.188        25.2258
       699.1        604.784           25.2
       699.2        603.211        26.0709
       699.3        601.977        26.1318
       699.4        602.263        25.5362
       699.5        603.925        24.0519
       699.6        604.824        23.3505
       699.7        604.819        23.0195
       699.8         603.47         22.783
       699.9         602.43        22.7509
         700        602.286        22.5899
       700.1        603.064        23.1649
       700.2        604.251        23.2712
       700.3         605.59        23.4989
       700.4        604.722        23.6635
       700.5        602.624         23.245
       700.6        601.122        22.6261
       700.7        601.386        22.3517
       700.8        602.391         23.065
       700.9        603.062        23.8512
         701        603.307        24.0227
       701.1        603.076        24.0662
       701.2        602.144        24.4196
       701.3        601.579        23.9148
       701.4         601.74        23.4222
       701.5        602.652        24.1269
       701.6        603.161        24.5793
       701.7        603.579        24.2793
       701.8        604.489        23.5112
       701.9        605.039        23.8169
         702        605.628        24.5546
       702.1        605.281        24.3949
       702.2        604.533        23.8581
       702.3        603.911        22.7174
       702.4         603.93        22.7066
       702.5        604.692        23.4824
       702.6        605.962        23.5865
       702.7        607.262        23.6521
       702.8        607.477        24.7391
       702.9        608.085        25.8936
         703        608.881        26.8825
       703.1        609.152        26.9891
       703.2        609.573        26.6222
       703.3        611.426        27.3242
       703.4        612.368        27.6642
       703.5        611.907        27.8244
       703.6        611.677        29.4373
       703.7        612.568        31.3076
       703.8        613.594        31.9792
       703.9        614.936        30.2567
         704        615.724        28.5131
       704.1        615.282        27.8951
       704.2        614.383        28.9054
       704.3        613.587        30.0898
       704.4        613.759        31.0675
       704.5        614.798        31.6244
       704.6        616.071        31.6333
       704.7        616.784        31.1939
       704.8        616.431        30.9978
       704.9        614.556        31.3388
         705        613.236        32.3401
       705.1        613.955         33.112
       705.2        615.257        33.5156
       705.3        615.639        32.7773
       705.4        615.576        32.6283
       705.5        614.366        33.4945
       705.6        612.678        34.6951
       705.7        611.414        35.8845
       705.8        610.757        36.3218
       705.9        611.055        36.3377
         706         611.07         37.597
       706.1        609.789        38.0129
       706.2        608.634        37.4255
       706.3        608.006        35.2384
       706.4        607.039        34.7584
       706.5         607.33        35.2471
       706.6        607.824        36.2763
       706.7        607.728        36.4655
       706.8        607.387        37.4894
       706.9        607.107        37.7144
         707        606.172        37.4903
       707.1        605.749        37.1963
       707.2        606.217        38.0095
       707.3        607.247        39.3054
       707.4        607.489        40.6722
       707.5        607.214        41.0473
       707.6        606.401        41.2276
       707.7        605.626        41.4605
       707.8         604.82        41.3928
       707.9        604.758        41.0965
         708        604.562        40.8051
       708.1         604.16        40.0538
       708.2        603.315         39.979
       708.3        602.399        41.3966
       708.4         603.01        43.4999
       708.5        603.468        44.8908
       708.6        603.373        45.0673
       708.7        603.638         44.903
       708.8        603.952        44.8577
       708.9        604.017        45.5071
         709        604.326        46.5381
       709.1        603.916        47.2487
       709.2        602.693         47.606
       709.3        601.725        48.0312
       709.4        602.244         48.281
       709.5         603.47        49.1028
       709.6        603.624        49.7914
       709.7        603.738        49.8809
       709.8        602.627        49.9972
       709.9        600.355        49.7616
         710        598.551        49.5279
       710.1        597.324        48.7737
       710.2        597.129        48.7763
       710.3        598.586        49.6588
       710.4        599.975        50.3368
       710.5        600.357        50.5272
       710.6        599.647        49.8804
       710.7        598.848        49.4204
       710.8         598.49        48.9768
       710.9        598.808        48.1744
         711        599.831        47.6977
       711.1         600.59        47.3723
       711.2        599.961         47.341
       711.3        598.498        46.5276
       711.4        597.441        45.4836
       711.5        597.318        44.5197
       711.6        598.166        44.4538
       711.7        599.198        45.1956
       711.8        599.535        45.3187
       711.9        599.184        45.1317
         712        598.393        44.8078
       712.1        597.786        44.6848
       712.2        597.983        45.3853
       712.3        598.628        45.6795
       712.4        598.853        46.5237
       712.5        598.573        47.4656
       712.6        598.375        47.3732
       712.7        598.404        47.4654
       712.8        597.537        48.6223
       712.9        597.411        50.1874
         713        598.052        50.8897
       713.1        599.255        50.3585
       713.2        599.535        49.5017
       713.3        598.269        49.4339
       713.4        597.644        49.6365
       713.5        597.036        50.3485
       713.6        597.681        50.7053
       713.7        597.135        50.3332
       713.8        596.916        49.4389
       713.9        597.888        48.5436
         714        599.333        48.4504
       714.1        600.919          49.13
       714.2        600.306        49.8832
       714.3        598.329        50.6158
       714.4        597.359        50.9059
       714.5        597.052        49.7571
       714.6        597.395        49.1493
       714.7        597.394        48.6563
       714.8        597.449        48.1036
       714.9        597.855        47.8372
         715        598.258        47.3704
       715.1        598.368        46.7934
       715.2        599.283        46.5754
       715.3        600.078        46.9872
       715.4        601.126        46.8904
       715.5        601.643        46.5738
       715.6        601.186        46.1045
       715.7        600.659        45.3581
       715.8        600.938        44.3612
       715.9        600.824        44.1222
         716        601.107        44.8678
       716.1         602.36        45.5683
       716.2        603.684        44.4262
       716.3        604.055        42.9391
       716.4        604.001        41.7982
       716.5        603.954        41.8162
       716.6        603.669        43.0007
       716.7        604.267        43.9193
       716.8        605.029         44.134
       716.9        605.487        43.6188
         717        605.464         42.645
       717.1        604.813        43.1472
       717.2        604.336        43.3176
       717.3        604.416        43.8326
       717.4        604.695        44.8559
       717.5        606.216        45.3544
       717.6        606.423        44.7394
       717.7        605.702        43.4367
       717.8        605.031        43.4415
       717.9        605.135        43.6728
         718        605.747        43.4309
       718.1         605.68        43.2692
       718.2        605.769        43.9257
       718.3        605.514        44.7214
       718.4        605.689        44.7703
       718.5        605.348        43.9068
       718.6        604.487        43.7052
       718.7        603.351        44.5688
       718.8        603.095         46.226
       718.9        603.148        47.0627
         719        603.204        47.2004
       719.1         603.39        45.9743
       719.2        603.738        44.5034
       719.3        604.785        43.0293
       719.4        604.831        42.8089
       719.5         604.26        44.4736
       719.6        604.856        45.4742
       719.7        605.746         45.388
       719.8         605.88        45.2309
       719.9        604.679        44.7058
         720        603.795        43.5809
       720.1        603.031        44.2465
       720.2        602.657        44.4625
       720.3        601.828        44.4165
       720.4        601.751        44.8017
       720.5        603.276        44.8373
       720.6        605.098        44.7082
       720.7        606.057        44.6403
       720.8         606.14        45.1074
       720.9        605.972        44.7352
         721        606.411        43.3951
       721.1        607.237        42.0903
       721.2        607.587        41.2263
       721.3        607.853        40.5182
       721.4        609.018        39.9544
       721.5        610.491        39.0291
       721.6        610.961        38.0917
       721.7        610.074        37.3525
       721.8        610.322          36.74
       721.9        611.728        37.2628
         722            613        37.8007
       722.1        613.712        37.9217
       722.2        613.454        38.0994
       722.3        612.169        37.6311
       722.4        611.288        37.7862
       722.5        610.375         38.151
       722.6        610.624        37.7749
       722.7        611.954        37.2168
       722.8        613.431        37.3669
       722.9        614.128        37.0522
         723        613.906        37.3318
       723.1          613.3        38.0444
       723.2        613.058        38.6087
       723.3          613.3        38.7107
       723.4        613.086        38.5725
       723.5        612.797         38.511
       723.6        612.093          38.12
       723.7         611.89        38.7211
       723.8        611.869        39.6437
       723.9        611.302        39.3447
         724        610.399        39.4523
       724.1        610.389        40.5042
       724.2        611.297        40.8845
       724.3        613.113        40.7285
       724.4        613.354        40.6972
       724.5        613.253        41.3077
       724.6        613.584        42.2651
       724.7         612.97        43.2799
       724.8        612.625        43.3291
       724.9        612.673        43.1495
         725        613.133        42.9991
       725.1        613.526        42.8802
       725.2        613.681        43.4828
       725.3        613.811         44.706
       725.4         613.37        45.7914
       725.5        613.228        46.1818
       725.6        613.204        46.5893
       725.7        613.347        46.8952
       725.8        614.039        46.7063
       725.9        614.678        46.4941
         726        614.945         46.429
       726.1        615.223        47.1955
       726.2        614.983        47.7851
       726.3        614.723        48.3006
       726.4        613.992        48.7597
       726.5        613.894        49.2765
       726.6        615.501        49.2964
       726.7        616.079        49.2921
       726.8        615.457        48.5201
       726.9        614.503        47.1113
         727        614.671        46.9925
       727.1        615.601        47.5116
       727.2        616.078        47.7773
       727.3        616.179        49.4087
       727.4        616.769        50.7416
       727.5        617.533        50.5061
       727.6        618.089        48.8691
       727.7        618.175        47.7336
       727.8        618.157        47.6426
       727.9        619.105        48.2539
         728         619.09         48.961
       728.1        619.024        49.1577
       728.2        619.385        48.6912
       728.3        620.112        47.9696
       728.4        620.418        47.4923
       728.5        620.945        46.9927
       728.6        620.918        47.2631
       728.7        619.585        48.0751
       728.8        619.283        48.4028
       728.9        619.881        48.0872
         729        620.708        48.3186
       729.1        621.994        49.7264
       729.2        622.486        49.5926
       729.3        622.085        49.1857
       729.4        621.032        48.7638
       729.5        620.307        49.0061
       729.6        620.321        50.7488
       729.7        619.634        52.9255
       729.8        618.653        53.0931
       729.9        619.345        52.5565
         730        621.182        51.7399
       730.1        621.751        50.3433
       730.2        621.775         49.615
       730.3         622.28        49.4401
       730.4        622.236        49.7423
       730.5        622.441        50.0599
       730.6        622.857        50.4345
       730.7        623.071        51.7797
       730.8         623.14        53.2299
       730.9        621.999          54.04
         731        621.763        54.0921
       731.1        622.411        54.3087
       731.2        622.522        53.9287
       731.3        622.563        53.8385
       731.4        621.661        53.8195
       731.5        620.336        54.3382
       731.6        620.055        54.5933
       731.7        620.605        54.5508
       731.8        621.097        54.0893
       731.9        620.136        54.2996
         732        619.469        54.0665
       732.1        618.006        53.4791
       732.2        617.166        53.5415
       732.3        616.949        54.0557
       732.4        616.476        53.8977
       732.5        615.391        53.0388
       732.6        614.666        53.2064
       732.7        613.938        53.8156
       732.8        613.691        53.1155
       732.9        614.039        52.9308
         733        613.849        52.8169
       733.1        613.285        52.5115
       733.2        612.488        52.4664
       733.3        611.747        52.1582
       733.4        611.021         52.153
       733.5        610.609        52.0175
       733.6        610.024        51.5244
       733.7        609.711        50.0514
       733.8        609.528        48.7039
       733.9        609.547        48.0286
         734        608.972        48.6692
       734.1         608.68        48.4318
       734.2        608.474        47.8749
       734.3        609.348        46.9831
       734.4        610.162        46.7341
       734.5         609.36        46.8377
       734.6        607.762        47.5141
       734.7          605.3        48.1053
       734.8            605        48.3387
       734.9        606.442        49.0729
         735        607.305        49.8968
       735.1          606.4        51.1675
       735.2        605.173         51.549
       735.3        604.983        51.6872
       735.4        605.064        51.8238
       735.5        605.984        51.5541
       735.6        606.384         50.905
       735.7        606.091        50.4346
       735.8         606.25         50.722
       735.9        605.812        51.5096
         736        604.942        51.1731
       736.1        603.711        49.1591
       736.2        603.409        48.3546
       736.3        603.473        48.1959
       736.4        603.785        48.3749
       736.5        604.222        49.1419
       736.6         604.54        49.5607
       736.7        604.827        49.1581
       736.8        604.896         48.555
       736.9        605.574        49.1512
         737        606.765        49.9739
       737.1        607.357        50.8078
       737.2        607.481        50.8385
       737.3        606.772        50.7463
       737.4        606.569        50.3919
       737.5        606.609        49.2369
       737.6        606.928        48.5259
       737.7          606.5        49.4481
       737.8        606.419        50.9313
       737.9        606.296        53.0866
         738        606.356        54.3864
       738.1        606.732        55.1041
       738.2        607.694        54.4839
       738.3        608.472        54.4972
       738.4        609.286        53.9971
       738.5        609.326        53.4169
       738.6        610.469        52.7388
       738.7        612.782        52.1962
       738.8        614.828         51.878
       738.9        616.923        52.2525
         739        617.638        52.7002
       739.1        617.494        53.5023
       739.2        617.545         53.166
       739.3        618.167        52.2291
       739.4        618.937        51.6448
       739.5        619.875         51.487
       739.6        619.852        51.2636
       739.7        619.544        50.2476
       739.8        620.008        49.9173
       739.9        620.457        48.4355
         740        620.723        47.4015
       740.1        620.647        47.0875
       740.2        621.793        47.8369
       740.3         623.21        49.1852
       740.4        623.115        49.5389
       740.5        622.797        49.0569
       740.6        622.398        49.4204
       740.7        622.151        50.0012
       740.8        622.981        50.7105
       740.9        624.435        51.4573
         741        625.392        52.4819
       741.1        625.759        52.6459
       741.2        625.904        52.6838
       741.3        626.889        52.0967
       741.4        628.544        50.7537
       741.5        630.793        49.9862
       741.6        631.931         50.281
       741.7        631.906        50.9071
       741.8        631.448        51.5046
       741.9         631.42        51.7246
         742        632.028        51.8325
       742.1        632.641        52.6974
       742.2        632.379        53.3015
       742.3        631.421        53.4978
       742.4        631.141        53.6585
       742.5         631.48        53.5505
       742.6        631.853        53.5537
       742.7         631.53        53.3742
       742.8         631.38        53.7178
       742.9        631.525        53.8105
         743        631.601        54.4782
       743.1        631.702        55.1483
       743.2        631.762         54.567
       743.3        631.697        53.1988
       743.4        632.018        52.7918
       743.5        633.979        53.0922
       743.6        635.718        52.2846
       743.7        636.893        52.4628
       743.8        637.194        53.3331
       743.9        637.602        53.6403
         744        637.809        53.7032
       744.1        637.246        53.2357
       744.2        637.041        52.2712
       744.3        636.587        51.4741
       744.4        636.362         51.161
       744.5        636.206        51.5916
       744.6        635.671        52.8963
       744.7        634.247        53.1452
       744.8        633.269        52.1009
       744.9        633.199        50.6127
         745        633.086        49.6888
       745.1         634.06        48.4316
       745.2        634.225        48.5438
       745.3        633.359        48.9153
       745.4        633.042        48.9105
       745.5        631.894        48.6927
       745.6        632.015        47.5401
       745.7        633.559         46.804
       745.8        634.504        46.5397
       745.9         634.93        46.6535
         746        634.796        46.6837
       746.1         634.85        46.9616
       746.2        634.962        47.6037
       746.3        634.856        47.7534
       746.4        634.611        47.2252
       746.5        633.939        46.7367
       746.6        633.357         46.788
       746.7        632.666        47.2034
       746.8        632.887        47.3715
       746.9        633.074        47.5599
         747        632.221        46.6514
       747.1        631.099        44.8708
       747.2        630.883        43.8654
       747.3        631.357         43.419
       747.4        632.299        43.8733
       747.5        634.067        44.2188
       747.6        635.717        43.3566
       747.7        636.053        42.4014
       747.8        636.364        42.6704
       747.9        636.441        43.5748
         748        636.844        44.1246
       748.1        637.696        43.4611
       748.2        638.505        42.3744
       748.3        640.241        41.8135
       748.4        641.057        42.1255
       748.5        641.089        42.3761
       748.6         641.12        42.6778
       748.7         640.67        42.1593
       748.8          640.8        41.6309
       748.9        642.624        40.9142
         749        644.514         40.738
       749.1        645.625        41.1075
       749.2        645.548        41.5948
       749.3        644.582        43.1589
       749.4        643.463        43.8229
       749.5        643.018        44.0001
       749.6        642.716        44.4729
       749.7        642.532        44.7478
       749.8        642.708        44.7235
       749.9         642.33        44.5233
         750        641.031        44.1802
       750.1        640.428        44.4607
       750.2        640.974        44.6894
       750.3        642.313        45.2927
       750.4        643.465        45.3669
       750.5        644.671        44.8641
       750.6        645.766        44.3086
       750.7        646.758        42.9272
       750.8        646.663        42.8377
       750.9         646.32        42.9323
         751        646.609        43.4472
       751.1        647.741        44.7549
       751.2        648.638        45.5712
       751.3        648.655        46.6626
       751.4        648.433        46.4002
       751.5        647.246        45.5167
       751.6        646.615        46.2861
       751.7        646.887        48.1392
       751.8        646.808           48.6
       751.9        647.214        47.7843
         752        647.024        46.7266
       752.1         646.67        45.4169
       752.2        645.964        44.6662
       752.3        645.608        44.5958
       752.4        645.117        44.7366
       752.5        645.218        43.7965
       752.6         645.67        43.1834
       752.7        646.013        42.9394
       752.8        646.179        42.8816
       752.9        646.485        42.7503
         753        646.774        42.5484
       753.1         645.55        42.5225
       753.2        644.714         42.622
       753.3        644.682        42.8315
       753.4        644.904         42.459
       753.5        645.423        42.3637
       753.6        645.604        41.9566
       753.7        645.112        41.2824
       753.8        644.754        40.4467
       753.9        645.433        39.3082
         754        646.435        39.5967
       754.1         647.31        40.7494
       754.2        646.643        41.6783
       754.3        645.537        42.7981
       754.4        644.672        43.1026
       754.5        644.889        42.2254
       754.6        645.248        41.2144
       754.7        644.461        40.0212
       754.8        642.606        39.9036
       754.9        640.932        40.0226
         755        640.801        41.1091
       755.1        641.861        41.7837
       755.2        642.772        41.9929
       755.3        642.654        42.5956
       755.4        641.911        43.4478
       755.5        641.153        43.7751
       755.6        641.494        44.0792
       755.7        642.261        45.1521
       755.8        642.764        45.3106
       755.9        642.427        44.1047
         756        641.188        42.9623
       756.1        639.552        42.6479
       756.2        638.922        42.6965
       756.3        639.359        41.6892
       756.4        639.876        41.3838
       756.5        639.807        41.0869
       756.6         639.41        40.3794
       756.7        640.125        39.6123
       756.8        640.591        39.1166
       756.9        640.909        39.9276
         757        640.737        40.3355
       757.1        640.281        39.9548
       757.2        640.544         38.712
       757.3        642.464        37.5022
       757.4        642.653        37.4117
       757.5        641.192        38.2369
       757.6        639.723        39.0943
       757.7        638.225        39.6324
       757.8        638.724        39.9499
       757.9        640.012        39.1265
         758        641.382        38.8001
       758.1         641.83        38.9412
       758.2        641.575        39.9003
       758.3        641.229        41.2388
       758.4         641.86        42.2431
       758.5        643.203        41.6476
       758.6        643.768        40.4523
       758.7        644.239        39.7026
       758.8        644.844        39.4881
       758.9        646.348        39.5332
         759        647.712        40.2544
       759.1        647.845        41.4093
       759.2        649.008        42.0278
       759.3        649.563        42.6796
       759.4        649.412        43.5464
       759.5        648.151        44.0638
       759.6        647.995        44.1895
       759.7        648.237        43.6718
       759.8        648.377        42.8085
       759.9        648.857        43.3384
         760        649.675        44.4202
       760.1        650.323        44.2916
       760.2        650.849        43.6851
       760.3        651.093        42.8314
       760.4        651.471         42.678
       760.5        651.819        43.1138
       760.6        652.785        43.6777
       760.7        652.267         44.434
       760.8        651.694        44.5387
       760.9        651.664        45.1357
         761          652.2         45.365
       761.1        652.779        45.9347
       761.2        652.425        46.3142
       761.3        651.479        46.3167
       761.4        651.186        46.1941
       761.5        651.893        45.6335
       761.6        651.908        45.9916
       761.7        651.919        46.5796
       761.8        652.016        46.1673
       761.9        652.715         45.485
         762        652.839        45.7204
       762.1        653.253        46.7942
       762.2        652.926        47.5784
       762.3        652.351        48.3465
       762.4        651.875        49.4259
       762.5         651.17        50.5545
       762.6         651.92        50.4836
       762.7        654.245        48.1681
       762.8        655.772        46.9876
       762.9        656.764        47.3138
         763        657.527        48.0419
       763.1        657.866        48.5618
       763.2          657.2          48.37
       763.3        655.402        47.8643
       763.4        653.107        48.3603
       763.5        650.883        49.1996
       763.6        650.891        48.7357
       763.7        652.113        48.3159
       763.8        652.206        48.8292
       763.9        650.946        49.3722
         764        650.741        49.6264
       764.1        651.814        48.9076
       764.2        652.599        48.1929
       764.3        652.799        47.4385
       764.4         652.46        46.8795
       764.5        652.137        46.6623
       764.6        652.347        46.1226
       764.7        652.801        46.2332
       764.8        653.591        46.8329
       764.9         654.93        46.7245
         765        655.139        45.7549
       765.1        654.821         45.123
       765.2        653.757        44.3298
       765.3        653.619        44.8983
       765.4        654.565        45.4939
       765.5        654.879        45.7041
       765.6        654.759        46.2839
       765.7        654.672        46.6659
       765.8        654.561        45.7718
       765.9        653.429        44.3263
         766        653.081        43.3148
       766.1        654.073        44.1527
       766.2        655.237        45.0993
       766.3        656.135        44.9083
       766.4        655.803        44.4511
       766.5        655.196        44.2309
       766.6        654.655        43.8207
       766.7        655.414        43.1376
       766.8        656.589        43.3064
       766.9        657.275        44.5025
         767        656.617        45.5363
       767.1        655.231        46.7172
       767.2        654.102        46.9137
       767.3        653.761        46.2993
       767.4        654.113        45.6095
       767.5        654.474        45.3369
       767.6        654.648        45.1081
       767.7        655.898        45.1159
       767.8        656.829        45.4945
       767.9        657.499        45.7302
         768        657.412        46.0066
       768.1        656.781        45.9153
       768.2        657.238        46.5626
       768.3        658.423        47.2491
       768.4        659.571        47.4685
       768.5        660.846        47.6635
       768.6        661.241        47.6945
       768.7        661.717        46.9282
       768.8         661.35        46.9652
       768.9        660.788        47.1779
         769        660.816        47.6282
       769.1        660.973        47.6513
       769.2        660.518         47.998
       769.3        659.837        48.3857
       769.4        658.655        48.1756
       769.5        657.132        47.6232
       769.6        656.611        47.3266
       769.7        657.458        48.3046
       769.8        658.431        49.1542
       769.9        658.367        49.4777
         770        658.256        50.4279
       770.1        657.604        51.2641
       770.2         656.93        51.3705
       770.3        656.211        49.9892
       770.4        656.037         49.393
       770.5        656.205         51.096
       770.6        655.865        52.2938
       770.7        655.525        53.4899
       770.8        655.182        53.7334
       770.9        654.962        52.6125
         771        653.976        51.2705
       771.1         652.94        50.8511
       771.2        652.868        50.9527
       771.3        652.753        52.0928
       771.4        652.267        52.8083
       771.5        650.422        53.8786
       771.6        648.832        53.6202
       771.7         647.56        52.3329
       771.8        646.923        51.4271
       771.9        646.961        50.7561
         772        647.976        50.9229
       772.1        649.535        50.5516
       772.2        650.303        50.1366
       772.3        650.369        50.3272
       772.4        650.618        51.0564
       772.5        650.889        50.4596
       772.6        650.919        49.4917
       772.7        651.598        48.4989
       772.8        652.072        47.8714
       772.9        651.649        47.6698
         773        651.545        48.7124
       773.1        651.665        49.3004
       773.2         651.73        48.7946
       773.3        651.734        49.0417
       773.4        651.723        49.7922
       773.5        651.293        49.9862
       773.6        651.154        50.1093
       773.7        651.261        49.7119
       773.8        650.799         49.468
       773.9        649.499        48.6063
         774        648.652        47.9128
       774.1        647.603         47.517
       774.2        647.153        47.4568
       774.3        647.554        47.7911
       774.4        647.799        48.4791
       774.5        647.774        50.0267
       774.6        646.747        51.2741
       774.7        645.926        51.1983
       774.8        645.967        50.9226
       774.9        646.388        49.7965
         775        647.204        49.1994
       775.1        648.321        48.8738
       775.2        648.446        48.5033
       775.3        648.665        48.3798
       775.4        648.718        48.8099
       775.5        648.671        48.8819
       775.6        648.837        48.6056
       775.7        648.773        47.9003
       775.8        649.432        47.9135
       775.9        650.893        47.9546
         776        651.662        48.6349
       776.1        652.275        49.0324
       776.2        651.941        48.1169
       776.3        652.549         47.065
       776.4        654.154        45.8805
       776.5        655.631        45.0389
       776.6        655.532        45.5618
       776.7        654.198         46.513
       776.8         653.27        46.3057
       776.9        653.021        45.3867
         777        653.978        44.9415
       777.1        654.605        44.8204
       777.2        653.823         44.149
       777.3        651.884        44.3525
       777.4        650.401        45.2921
       777.5        649.631        45.5263
       777.6        649.549         45.077
       777.7        649.134        43.8924
       777.8        649.981        42.9115
       777.9        651.292        42.9016
         778        652.116         43.639
       778.1        651.795          44.25
       778.2        651.644        44.3829
       778.3        651.593        43.6147
       778.4        651.015        42.8188
       778.5         650.27          42.96
       778.6        649.577        45.1002
       778.7        649.484        46.8779
       778.8        650.082        46.6912
       778.9        651.529        45.9041
         779        651.779        44.4566
       779.1        651.728        43.9491
       779.2          651.3        44.2397
       779.3        650.196         44.704
       779.4        649.363        44.7187
       779.5         648.94        44.8761
       779.6        648.484        44.7721
       779.7        648.022        43.8178
       779.8        647.861        42.3992
       779.9        647.786        41.5697
         780        648.084        41.3918
       780.1        648.079        41.5146
       780.2        647.819         42.807
       780.3        647.108        44.3111
       780.4        645.947        44.5573
       780.5        645.473        42.9792
       780.6        645.827         41.424
       780.7        646.045        41.4814
       780.8        645.956        42.8788
       780.9        645.064        44.8093
         781        645.025        46.0878
       781.1        645.857        46.6743
       781.2        646.885        46.0494
       781.3        648.624        45.0039
       781.4        649.262        44.6159
       781.5        649.487        45.1523
       781.6        648.546        45.8375
       781.7        647.532        46.5537
       781.8        647.383        47.3456
       781.9        646.892        47.8219
         782        646.039        48.5951
       782.1         645.52         49.298
       782.2        646.211        50.0501
       782.3        647.446         50.741
       782.4        647.268        50.9335
       782.5        646.116        50.7759
       782.6        644.961        50.8924
       782.7        644.558        51.6686
       782.8        644.246        51.8218
       782.9        644.296        49.9499
         783        645.185        49.1167
       783.1        645.632        49.4634
       783.2        645.191        50.1545
       783.3        645.554        50.5428
       783.4        646.113         50.665
       783.5        646.145        50.0733
       783.6        646.325        49.6109
       783.7         646.54        48.9194
       783.8        646.863        48.5416
       783.9        646.461         49.161
         784        645.994        50.0849
       784.1        644.256        50.7774
       784.2        642.711         50.154
       784.3        642.464         50.063
       784.4        643.385        50.0639
       784.5        645.168        50.1182
       784.6        646.811        50.7279
       784.7        647.689        51.3444
       784.8        648.466        51.7141
       784.9        648.924        51.8336
         785        648.897        51.8446
       785.1        648.239        51.6492
       785.2         647.32        51.7798
       785.3        646.944        52.4485
       785.4        646.574         52.517
       785.5        646.071        51.4651
       785.6        645.823        51.3228
       785.7        646.586        51.8609
       785.8        647.952        52.0249
       785.9        648.578         51.628
         786        648.628        51.1227
       786.1        648.569        51.2668
       786.2        648.423        52.4018
       786.3         649.05        52.7403
       786.4        649.553        52.2602
       786.5        649.825        51.2653
       786.6        649.496        50.8606
       786.7         648.75        50.3764
       786.8        648.242        50.3176
       786.9        648.513        50.2983
         787        649.685        50.4107
       787.1        650.425        49.6499
       787.2        650.445        49.2693
       787.3        650.163        49.3223
       787.4        649.436        49.1781
       787.5        649.192        48.9237
       787.6        649.592        48.5346
       787.7        649.307        47.6272
       787.8        648.423        47.0305
       787.9        647.412          46.41
         788        646.984        45.8834
       788.1        646.501         44.901
       788.2         647.41        44.0156
       788.3        649.098        43.6877
       788.4        650.243        43.2487
       788.5        650.498        43.0174
       788.6        649.548        42.8558
       788.7        648.386        42.8043
       788.8        647.989        42.5871
       788.9         648.01        42.7472
         789        647.981        42.9473
       789.1        647.383        43.7273
       789.2        646.492        44.1582
       789.3        644.554        43.9743
       789.4        643.151        43.8559
       789.5        642.814        43.0121
       789.6        643.281        41.8423
       789.7        644.157        41.3984
       789.8        645.428        40.7948
       789.9        646.034        40.8036
         790        646.494        40.7063
       790.1        647.661        39.2563
       790.2        648.665        36.9324
       790.3        649.464        36.1515
       790.4        648.569        35.9235
       790.5        647.283        35.1645
       790.6         646.84        33.9459
       790.7         647.88        32.8488
       790.8        648.865        32.6751
       790.9         649.77        32.9301
         791        649.368        32.6661
       791.1        647.682        32.1849
       791.2        646.055         32.136
       791.3        644.773         30.737
       791.4        645.641        29.6243
       791.5        647.133        28.8959
       791.6        648.188        28.4057
       791.7        649.005         28.543
       791.8        649.538        28.5375
       791.9        649.194         28.213
         792        648.917        27.5955
       792.1        648.837        27.6915
       792.2        648.916        27.2421
       792.3        648.853        27.5759
       792.4        648.931        28.6044
       792.5        648.686        30.0565
       792.6        648.415        31.5727
       792.7        648.328        32.4117
       792.8        648.828        32.5593
       792.9        650.077        31.1523
         793        649.861        30.8691
       793.1        649.697        31.0372
       793.2        650.397        31.4858
       793.3        650.746        31.8296
       793.4        650.954        32.1069
       793.5        650.967        33.0326
       793.6          651.4        33.4795
       793.7        651.615        34.0132
       793.8        651.329        34.3038
       793.9        650.424         34.444
         794        649.963        34.4779
       794.1        650.742        34.2537
       794.2        651.625        34.5302
       794.3        652.002        34.3029
       794.4        653.041         34.814
       794.5        653.568        36.3842
       794.6        653.737        36.7372
       794.7        653.862        36.5124
       794.8         653.85        36.1099
       794.9        653.325        35.7352
         795        653.125        35.5188
       795.1        653.211        35.6492
       795.2        653.108        36.1007
       795.3        653.608        38.0764
       795.4        655.206        39.0368
       795.5        657.062        38.2273
       795.6         657.82        36.9347
       795.7        658.261        36.5998
       795.8        658.503        36.8436
       795.9         658.94        37.3419
         796        659.615        37.0623
       796.1        659.083        36.3424
       796.2        658.202          36.32
       796.3         658.38        37.1385
       796.4         658.85        37.6045
       796.5        659.672        38.7739
       796.6        659.987        39.5523
       796.7        660.444        40.2131
       796.8        659.976        39.9969
       796.9        660.104        39.0654
         797        660.238         39.561
       797.1        659.114        41.1076
       797.2        658.549        42.3044
       797.3        658.832        44.2395
       797.4        659.233        44.2403
       797.5        660.548        43.0643
       797.6         661.09        43.0364
       797.7        659.315        43.2715
       797.8        658.043        44.1144
       797.9        657.572        44.7064
         798        657.942        44.4786
       798.1        658.906        44.7026
       798.2        659.214        44.2223
       798.3        658.925        43.8387
       798.4        659.068        43.3064
       798.5        659.297        41.6494
       798.6        658.149        41.1137
       798.7         656.33        40.7803
       798.8        656.099        40.6785
       798.9        657.015        40.3241
         799        658.078        40.3492
       799.1        658.357        42.0167
       799.2        657.161        43.1035
       799.3        656.092        42.7245
       799.4        655.417        42.1724
       799.5        655.902        41.6745
       799.6        656.105        41.4617
       799.7        656.146        41.9035
       799.8        655.245        42.3936
       799.9        655.002        42.5591
         800        655.669        42.0735
       800.1        656.882        41.1364
       800.2        658.203        40.5745
       800.3         659.92        41.3184
       800.4        660.495        42.7209
       800.5        659.711         44.202
       800.6        657.955        44.8873
       800.7         656.83        44.5106
       800.8        657.552        43.8516
       800.9        658.575        42.9986
         801        659.432        42.2387
       801.1        659.684        41.2131
       801.2        659.189        40.4235
       801.3        660.015        39.1623
       801.4        660.732         39.335
       801.5         660.98        39.9498
       801.6        660.851        40.2495
       801.7         660.46        40.7739
       801.8        660.697        40.4431
       801.9        661.807        39.9206
         802        663.008        39.1129
       802.1        664.151        37.8812
       802.2        664.993        36.6651
       802.3        664.539        35.3708
       802.4        663.847         34.799
       802.5        663.742        36.0168
       802.6        663.949        37.3913
       802.7        663.471        37.4811
       802.8        662.851        36.3406
       802.9        662.164        35.5237
         803        661.879         36.387
       803.1        660.815        37.0568
       803.2        660.792        37.8288
       803.3        661.503        38.5678
       803.4        662.535        39.3113
       803.5        663.373        39.8236
       803.6         663.38        40.0608
       803.7        663.023        38.8616
       803.8        662.279         37.144
       803.9        662.396        35.3693
         804         662.96        35.5894
       804.1        664.144        37.5423
       804.2        664.585        38.6645
       804.3        664.892        39.2105
       804.4        665.608        39.8123
       804.5        665.521        40.1506
       804.6        665.196        39.8451
       804.7        665.946        40.5997
       804.8         666.64        40.3683
       804.9        667.537        39.7416
         805        668.131        39.9286
       805.1        668.661        40.3713
       805.2         669.57         40.506
       805.3        670.444        40.3311
       805.4        670.306        41.0819
       805.5         669.13         41.524
       805.6        668.782        41.2328
       805.7        668.574        41.1225
       805.8        668.632        40.8663
       805.9        668.478        41.1437
         806        668.246        41.8851
       806.1        668.184        41.5098
       806.2        667.003        41.4874
       806.3        666.522        41.4589
       806.4        667.831        40.7653
       806.5        669.113        40.0218
       806.6        669.593        40.1338
       806.7        669.836        40.4314
       806.8        668.526        39.9509
       806.9        666.548        39.6146
         807        666.515        40.0944
       807.1        666.291        41.2428
       807.2        666.059        41.9992
       807.3        665.633        41.8172
       807.4        666.119        41.5389
       807.5        667.611        41.1833
       807.6         668.95         40.254
       807.7        670.226        39.2065
       807.8        670.821        39.7332
       807.9        670.432        40.4253
         808        670.216        40.4123
       808.1        669.788        40.4649
       808.2        668.823        39.5459
       808.3        666.995        38.4734
       808.4        666.474        38.0177
       808.5         667.79        38.0188
       808.6        669.632        37.9883
       808.7        670.854        37.8717
       808.8        670.529        37.9634
       808.9        670.842        37.7658
         809        671.323        36.9215
       809.1        672.809        35.8804
       809.2         673.24        35.2054
       809.3        673.107        35.7664
       809.4        672.356        36.6491
       809.5        671.255        38.3203
       809.6         670.64        38.8234
       809.7        670.634        38.0945
       809.8        671.891        37.6411
       809.9        672.747        37.2047
         810        672.712        36.9433
       810.1        672.647        37.9282
       810.2        672.258        39.1831
       810.3        670.987        39.2488
       810.4        669.865        38.8986
       810.5         670.32        38.2232
       810.6        671.189        37.6671
       810.7         671.49        37.1716
       810.8        670.923        37.1773
       810.9        669.028        38.5017
         811        667.452         39.691
       811.1        666.674        39.6952
       811.2        666.323         39.372
       811.3        665.273        37.9663
       811.4        664.429        37.4999
       811.5        663.564         37.471
       811.6        663.673        37.6063
       811.7         664.61        37.1123
       811.8        664.442        36.8725
       811.9        663.387        36.4556
         812        663.185        34.7868
       812.1        663.593        32.4807
       812.2        663.504        30.5517
       812.3        662.493        30.7238
       812.4        662.632        31.2935
       812.5        663.108        31.6737
       812.6        663.015        31.5703
       812.7        662.886        31.1781
       812.8        662.103        30.7263
       812.9        661.494        30.8324
         813        662.772          30.89
       813.1        664.135        30.4839
       813.2        664.333        30.2048
       813.3        663.243        30.6831
       813.4         663.37        30.2198
       813.5         664.95        28.2499
       813.6         665.87        26.0938
       813.7         665.97        26.0549
       813.8        665.338        27.2674
       813.9        664.276        28.5841
         814        663.758        28.3627
       814.1        664.243        26.6158
       814.2        666.202        24.8233
       814.3        667.937         23.621
       814.4        667.974        22.8241
       814.5        666.885          22.57
       814.6        666.581        23.3416
       814.7        667.051        23.7871
       814.8        667.034         23.545
       814.9        666.347        22.5732
         815        666.106         21.892
       815.1        666.384         22.506
       815.2        666.193        23.5497
       815.3        666.097        24.1266
       815.4          665.9         23.921
       815.5        665.488        23.6878
       815.6        665.219        23.9064
       815.7         664.74        24.4183
       815.8        664.183        24.3543
       815.9        664.452        24.9406
         816        664.906        25.0897
       816.1        666.029        25.1868
       816.2        666.066         24.623
       816.3        665.506        23.7439
       816.4        664.712        23.3505
       816.5        664.912        23.4066
       816.6         665.12        24.0849
       816.7        665.074        24.4833
       816.8        666.014        24.2318
       816.9        667.769        23.8069
         817        668.247        23.2511
       817.1         667.27        23.4758
       817.2        666.271        24.4167
       817.3         665.67         25.479
       817.4        666.282        25.8683
       817.5        667.558        26.3812
       817.6        668.401        26.2401
       817.7         668.25        24.7126
       817.8        667.455        23.8905
       817.9        666.768        24.3571
         818        666.797        25.2618
       818.1        667.065        27.1779
       818.2        667.298        28.3311
       818.3         668.84        28.4886
       818.4        670.219        27.6366
       818.5        671.038        26.4462
       818.6         670.65        25.6127
       818.7        670.397        24.9946
       818.8        670.564        24.9314
       818.9        670.691         24.166
         819        670.873        23.5721
       819.1        671.655        23.1126
       819.2        673.238        22.7652
       819.3        674.744        22.6821
       819.4        676.354        22.6738
       819.5        677.092        23.3263
       819.6         677.38        23.0494
       819.7        677.859        22.3886
       819.8        678.656        21.7476
       819.9        678.811        21.3625
         820        677.983        21.1022
       820.1        677.777        20.6157
       820.2        679.364         19.145
       820.3        680.797        17.0273
       820.4         682.06        15.9489
       820.5         681.43        15.1591
       820.6        680.634        14.9464
       820.7        681.163        14.8628
       820.8        683.453        14.7936
       820.9        684.913        14.4709
         821        686.017        14.0829
       821.1        686.561        14.3971
       821.2         687.04        14.6655
       821.3        687.226        14.2321
       821.4        687.095        13.2054
       821.5        687.224        11.7006
       821.6        689.415          10.98
       821.7        691.699        11.8616
       821.8        692.669        13.0921
       821.9        692.416        13.8093
         822        692.565        13.2234
       822.1        693.613        12.1711
       822.2         694.78        11.8254
       822.3        695.323        12.1204
       822.4        695.018        13.3215
       822.5        695.242        14.0549
       822.6        695.455        14.6277
       822.7        694.688        14.7389
       822.8        694.353        13.8512
       822.9        694.762        12.1347
         823        695.851        12.1722
       823.1        696.905        13.5435
       823.2        697.325        14.9234
       823.3        697.103        16.1541
       823.4         697.06        16.1708
       823.5        697.297        15.5787
       823.6        697.739        15.4979
       823.7        697.438        15.6136
       823.8        696.992        15.5357
       823.9        697.394        14.9165
         824        697.376        13.2503
       824.1        696.687         12.531
       824.2        696.863         11.418
       824.3        698.175        10.1793
       824.4        698.903        9.74329
       824.5        699.485        9.97743
       824.6        699.981        10.9303
       824.7        699.785        12.1319
       824.8         699.32        12.3646
       824.9        699.172        12.7485
         825         699.62        12.9884
       825.1        699.922        12.8968
       825.2        700.068        12.3002
       825.3        699.841        11.3235
       825.4        699.983        10.7199
       825.5        700.061        10.2666
       825.6        700.152        10.2726
       825.7        700.188        10.3858
       825.8        700.462        10.7081
       825.9        701.167         10.313
         826        702.478        9.62561
       826.1        704.223        9.52643
       826.2         704.62        9.85713
       826.3         703.54        10.9694
       826.4        702.352         10.642
       826.5        700.635        9.39319
       826.6        699.841        9.17732
       826.7        700.686        10.0689
       826.8        700.777        11.0552
       826.9        699.273        11.5333
         827        698.469        12.6086
       827.1        697.512        13.3633
       827.2        696.859        12.9198
       827.3        696.495        12.6401
       827.4        696.573        13.4418
       827.5        695.967        14.7738
       827.6        694.962        15.2526
       827.7        693.394        15.6065
       827.8        691.955        15.5173
       827.9        692.042        14.5331
         828        692.088        13.5147
       828.1         692.73         13.428
       828.2        693.181        14.5162
       828.3        693.661        15.5714
       828.4        694.425        15.8748
       828.5        694.574        15.4794
       828.6        694.446        14.5472
       828.7         694.08        14.3566
       828.8        694.208        14.4107
       828.9        695.276        13.8149
         829        695.441        13.2388
       829.1        695.629        14.5671
       829.2        695.908        15.8417
       829.3        696.986        16.2631
       829.4        696.304        15.0048
       829.5        694.177        13.3955
       829.6        693.437        13.3331
       829.7        693.187        13.9243
       829.8        693.705        14.8394
       829.9        694.069        15.7078
         830        694.026         15.827
       830.1        692.894        15.0703
       830.2        691.858        14.5042
       830.3        691.088        15.0761
       830.4        691.033        15.7403
       830.5        690.801        16.1691
       830.6        690.635        16.0576
       830.7        690.623        16.5249
       830.8          689.7        16.5709
       830.9        687.851        16.4854
         831        686.094        16.8653
       831.1        685.468        17.2871
       831.2        686.067        17.0897
       831.3         687.56        16.5265
       831.4        687.414        16.5333
       831.5        686.334        17.1036
       831.6        685.084        17.6041
       831.7         684.89        19.2831
       831.8        685.547        20.9575
       831.9        686.258        22.9059
         832         686.12        23.1753
       832.1        685.022        21.9418
       832.2        684.338        21.5813
       832.3        684.821        20.5108
       832.4        684.805        19.9097
       832.5        683.686        19.7198
       832.6        683.345        20.5399
       832.7        683.601        21.9446
       832.8        684.187        22.7384
       832.9         686.27        21.6253
         833        688.161        20.3119
       833.1        689.921        19.9207
       833.2        689.582        20.2066
       833.3         687.68        21.4296
       833.4        686.365        21.5401
       833.5        685.443        19.9614
       833.6        685.315        18.2353
       833.7        685.232        16.3499
       833.8        685.527        16.3673
       833.9        686.051        16.9743
         834        685.784        17.0422
       834.1        685.792        16.6545
       834.2        684.839        16.0834
       834.3        684.331         16.465
       834.4        685.142        17.0793
       834.5        686.483        17.7454
       834.6        687.608        17.9852
       834.7        687.731        17.9648
       834.8        687.915        18.5189
       834.9        688.597        18.6343
         835        689.123        17.7761
       835.1        689.266         16.883
       835.2        689.045        15.8602
       835.3        689.237         15.472
       835.4        689.622        14.9526
       835.5        688.935         14.493
       835.6        687.823        14.4237
       835.7        687.746        14.1645
       835.8        688.286        13.3686
       835.9        688.592        12.1974
         836        688.295        11.9406
       836.1        688.858        11.9426
       836.2        689.635        11.9154
       836.3        690.798        12.2841
       836.4        692.203        11.1787
       836.5         691.93         8.9361
       836.6        692.162        7.35982
       836.7        691.452        6.25655
       836.8        690.443        6.65091
       836.9        689.184        8.26423
         837        689.136        9.12536
       837.1          689.3         9.5573
       837.2        689.818        8.73368
       837.3         690.13        7.50583
       837.4        691.028        7.03611
       837.5        692.208        7.62399
       837.6        692.857        8.04374
       837.7        693.748        8.49589
       837.8        694.596        9.20441
       837.9        695.442        9.64506
         838        695.494        8.91876
       838.1        695.606        7.77756
       838.2        695.551        7.86478
       838.3        695.875        7.88558
       838.4         696.18        8.86293
       838.5        696.556        10.4863
       838.6        698.002        12.2099
       838.7        699.352         13.134
       838.8        699.889         13.358
       838.9         698.92        13.4452
         839        698.424         14.036
       839.1        698.472        14.7784
       839.2        700.181        16.0407
       839.3        703.276        17.9375
       839.4        704.205        18.8849
       839.5        703.421        18.3146
       839.6         702.01        17.3422
       839.7        700.881         16.491
       839.8        700.492        17.2891
       839.9        700.847        18.6833
         840        701.295        19.5651
       840.1        702.179        19.9773
       840.2        703.623        21.3167
       840.3        705.193        23.7315
       840.4        705.136        25.1712
       840.5        704.868        25.5674
       840.6        704.873        25.8603
       840.7        704.981        26.6064
       840.8        706.113        27.2439
       840.9        706.537        26.9608
         841        706.522        27.6126
       841.1         704.73        29.1106
       841.2        704.096        29.5067
       841.3        704.613        29.6339
       841.4        705.226        29.8309
       841.5        706.395        30.4438
       841.6        708.359        31.0119
       841.7        709.602        30.2537
       841.8        709.553        30.8147
       841.9        709.727        31.7783
         842         710.29        32.3413
       842.1        710.582        31.8074
       842.2        710.643        30.9097
       842.3         712.14        29.9211
       842.4        713.617        28.9865
       842.5        714.762         28.975
       842.6        714.881        29.3829
       842.7        714.293        30.0136
       842.8        713.365        30.4992
       842.9        712.693        30.9298
         843        712.701        31.4758
       843.1        712.243        31.1302
       843.2        712.484        30.6667
       843.3        713.139        29.7175
       843.4        713.625        28.5472
       843.5        713.309        28.4281
       843.6        713.484        28.5375
       843.7        714.451        27.9006
       843.8        715.718        27.4044
       843.9        716.665        27.9924
         844        716.355        28.4425
       844.1        716.512        28.6109
       844.2        716.597        28.4673
       844.3        716.718        28.8921
       844.4        717.242        29.9417
       844.5        716.572        30.3515
       844.6        716.136        30.4376
       844.7        716.076        30.5138
       844.8        716.225        30.3084
       844.9        716.442        30.5794
         845        715.906        30.2274
       845.1        715.468        28.7554
       845.2        713.955        27.6133
       845.3        713.381        26.2078
       845.4        713.204        26.0288
       845.5        713.086        26.2949
       845.6        713.108        27.3462
       845.7        714.201        28.4172
       845.8        714.942        29.0916
       845.9        714.409        29.1214
         846        712.862         28.235
       846.1        711.646        27.3147
       846.2        711.646         26.854
       846.3        713.234        27.1114
       846.4        714.556        27.3296
       846.5         714.56        27.1224
       846.6        714.114        26.1383
       846.7        714.408        24.1643
       846.8        714.337        23.5432
       846.9        713.655        24.1976
         847        712.804        25.8316
       847.1         711.26         27.884
       847.2        710.507        28.7447
       847.3        710.654        29.2566
       847.4        711.048        29.2857
       847.5        711.073        29.3336
       847.6        710.297        28.1065
       847.7        708.771        26.0732
       847.8        708.316        25.1137
       847.9        707.662        25.3053
         848        706.779        26.2235
       848.1         706.11        26.8103
       848.2        706.281        27.0103
       848.3        706.784         27.463
       848.4        706.956        27.6647
       848.5        707.415        28.0991
       848.6        707.985        27.8742
       848.7        708.349        27.1986
       848.8        708.498         26.402
       848.9            709        25.4826
         849        709.402        24.0312
       849.1         710.23        22.5877
       849.2        710.617        21.7444
       849.3        711.618        21.5114
       849.4        712.673        21.1924
       849.5        712.481        20.1214
       849.6        712.329        19.1651
       849.7        712.644         18.936
       849.8        713.762         18.869
       849.9        714.751        19.6272
         850        716.107        19.7201
       850.1        717.351        18.6819
       850.2        718.312        17.3703
       850.3        719.105        16.7118
       850.4        718.422        16.2644
       850.5        717.407        15.4831
       850.6        717.828        15.0858
       850.7        718.961        15.0448
       850.8        720.486        14.2532
       850.9          721.2        13.6434
         851        720.603        13.8916
       851.1        719.283        13.9757
       851.2        719.965        12.9747
       851.3        721.822         11.474
       851.4        723.028        10.1787
       851.5        722.953        9.13978
       851.6        723.076        8.70267
       851.7        722.907        8.72238
       851.8        723.779        8.46973
       851.9          725.1        7.26495
         852        725.586        6.89545
       852.1        726.406        6.70866
       852.2          727.8        6.78801
       852.3         728.93        6.51013
       852.4        728.817        6.74283
       852.5        727.685        8.15808
       852.6        727.012        10.1222
       852.7        726.333        12.3922
       852.8        726.157        12.5136
       852.9        726.086        11.9392
         853        726.348        11.7292
       853.1        726.233        11.9471
       853.2        727.177        12.4577
       853.3        728.101         12.563
       853.4         729.02        13.4167
       853.5        730.295        14.3368
       853.6        731.308        14.0733
       853.7        731.973         13.751
       853.8        732.249        14.3245
       853.9        732.797        14.8615
         854        732.604        14.4313
       854.1        730.912        14.0999
       854.2        729.538        13.8085
       854.3        728.584        13.2574
       854.4         728.86        13.2452
       854.5         729.01        13.5573
       854.6        728.744        13.1515
       854.7        728.603        12.2315
       854.8        728.008        11.8018
       854.9        728.177        11.2621
         855        728.289        10.9734
       855.1         728.81        11.4736
       855.2        728.388        11.6997
       855.3         727.91        12.4239
       855.4        728.069        13.8717
       855.5        727.269        14.6927
       855.6        726.251         15.569
       855.7        725.843        15.7539
       855.8        726.417        15.5812
       855.9        727.548        16.3712
         856        727.758         16.902
       856.1        726.878        16.3231
       856.2        725.797        16.4096
       856.3        726.241        16.8934
       856.4         728.07        16.8486
       856.5        728.848        16.2206
       856.6        728.319        15.0845
       856.7        726.804        14.6804
       856.8        725.627        14.9347
       856.9        724.279         15.876
         857        723.534        16.4087
       857.1        723.698        16.7876
       857.2        723.537        16.0135
       857.3        723.238        16.2248
       857.4        722.603        15.8632
       857.5         722.26        15.0685
       857.6         722.53        15.0571
       857.7        722.613        14.7389
       857.8        722.217        14.0563
       857.9        721.384        13.1261
         858        721.075        13.5307
       858.1        722.262        14.3519
       858.2        723.475        14.7603
       858.3        723.912        15.1611
       858.4        724.518        14.8149
       858.5        725.698        13.2475
       858.6        726.074        12.0724
       858.7        725.594        11.9836
       858.8        724.361        12.4523
       858.9        723.358        13.1186
         859        722.698         13.339
       859.1        722.888        13.5981
       859.2        723.165        13.3453
       859.3        723.441          13.24
       859.4        723.398        13.3692
       859.5        722.908        13.5057
       859.6        722.301        14.1326
       859.7        721.176        14.5486
       859.8        720.608        14.4367
       859.9         719.83        13.9867
         860        719.762        13.9556
       860.1        720.966        14.5119
       860.2        722.432        15.2428
       860.3         722.96        14.6849
       860.4        723.163        14.6533
       860.5        722.514        15.9269
       860.6        721.702        16.8483
       860.7        722.053        17.6161
       860.8        722.749        17.7066
       860.9        723.529        17.6577
         861        724.958        18.0563
       861.1        726.037        18.0195
       861.2        725.745        17.6989
       861.3        724.898        16.8519
       861.4        723.714        17.1225
       861.5        723.115        17.3594
       861.6        722.453        17.6989
       861.7        721.342        17.5989
       861.8         720.97        17.2283
       861.9        721.057        16.3279
         862        721.226        16.0837
       862.1        721.469        17.2716
       862.2        721.277        18.2947
       862.3        721.091        20.2836
       862.4        721.047        21.0986
       862.5        720.672        20.4634
       862.6        720.527        20.1236
       862.7        719.794        20.0778
       862.8        718.936        19.9692
       862.9        717.857        19.8325
         863        717.684        20.6965
       863.1        717.575        21.6708
       863.2        717.471        22.2392
       863.3        717.451        22.4626
       863.4        717.751        21.8632
       863.5        717.782        21.5267
       863.6        717.662        22.3375
       863.7        717.397        23.0928
       863.8        717.523        23.7502
       863.9        718.022        24.2253
         864        718.372         23.303
       864.1        718.914        21.3523
       864.2        719.462        20.5026
       864.3        719.002        21.1879
       864.4        718.275        21.2423
       864.5         717.56        21.3459
       864.6        717.836        21.6211
       864.7        718.758        22.0784
       864.8        719.511        21.7475
       864.9        721.071        21.1979
         865        722.489        20.7754
       865.1         722.23        21.1129
       865.2        721.028        21.2947
       865.3        719.854        21.3126
       865.4        718.708          21.75
       865.5        718.111        21.3345
       865.6        719.996        20.1578
       865.7        722.566        18.1963
       865.8        723.923        17.3026
       865.9        724.656        18.0917
         866        725.691        18.7544
       866.1        726.983        19.0294
       866.2         726.89         19.689
       866.3        726.571        19.9426
       866.4        727.383        19.7274
       866.5        727.851        19.2003
       866.6        728.473        18.5472
       866.7        728.373        19.0888
       866.8        728.452        20.1623
       866.9        728.351        20.3627
         867        728.559        19.7644
       867.1         728.54        19.4562
       867.2        728.691        19.8876
       867.3        729.366        20.9207
       867.4        729.688        22.3552
       867.5        730.712        23.1895
       867.6        731.884        22.9176
       867.7        732.903        22.8958
       867.8        733.183        23.5045
       867.9        732.968        23.7124
         868        733.386         23.356
       868.1        733.398         23.141
       868.2        733.625        22.9544
       868.3         735.23        21.9435
       868.4        736.637        22.0094
       868.5        737.099        23.3037
       868.6        736.814        24.9901
       868.7         736.12        26.4296
       868.8        735.812        26.8713
       868.9        736.244         25.349
         869        736.963        24.2897
       869.1         737.93        24.8384
       869.2        738.531        26.1111
       869.3        739.239        27.3069
       869.4        739.277        28.2921
       869.5        739.052        29.1599
       869.6        739.028        30.1128
       869.7        739.351        31.0623
       869.8        740.083        31.1143
       869.9        740.878        31.2037
         870        741.142         31.794
       870.1        741.295        31.5162
       870.2        741.736        31.4883
       870.3        742.333        31.5105
       870.4        741.915        31.2596
       870.5        742.179        30.7396
       870.6        743.094        30.8761
       870.7        744.139        31.5133
       870.8        744.549         31.416
       870.9        744.495        31.3455
         871        744.261        31.3446
       871.1        743.506        31.4934
       871.2         743.07        31.4476
       871.3        742.981        30.8207
       871.4        742.703          30.37
       871.5        742.875        30.4371
       871.6        742.617        31.3788
       871.7        742.647        32.0156
       871.8        742.543        32.0223
       871.9        742.131        31.4063
         872         741.63        30.4898
       872.1        741.144        30.6544
       872.2        739.715           30.6
       872.3          738.3        30.1833
       872.4        738.109        30.1546
       872.5        738.646        31.3577
       872.6        738.725        31.7868
       872.7        739.224        31.0067
       872.8        739.474          30.87
       872.9        739.786        30.4731
         873        739.287        29.7792
       873.1        737.932        29.0364
       873.2        737.393         28.905
       873.3        736.564        29.4148
       873.4        736.247        29.6149
       873.5         736.31        28.7393
       873.6        736.425        27.9259
       873.7        735.517        28.4122
       873.8        734.854        29.4404
       873.9        734.313        30.0872
         874        734.599        29.5028
       874.1        735.516        27.9289
       874.2        736.274        27.2904
       874.3        737.583         28.273
       874.4        737.896        29.0635
       874.5        736.802        29.4613
       874.6        735.326        28.8741
       874.7        734.374        27.4177
       874.8         735.12         26.446
       874.9        735.973        26.9973
         875        736.472         28.065
       875.1        737.348        28.8932
       875.2        738.244        28.8737
       875.3        739.315        27.8806
       875.4        739.886        27.7607
       875.5        740.408        28.3399
       875.6        741.008        28.5284
       875.7        741.782        27.7869
       875.8         741.61        27.5056
       875.9        740.999        27.5139
         876        740.494        27.8911
       876.1        739.348        27.7425
       876.2        738.476        27.4821
       876.3        738.446        27.3582
       876.4        738.834        26.7702
       876.5        739.008        26.3663
       876.6        739.909        26.4719
       876.7        740.685        27.0425
       876.8        740.382        28.1194
       876.9         739.34        28.5838
         877        738.812        28.1023
       877.1        738.716        26.8185
       877.2        738.155        25.1507
       877.3        738.342        23.8657
       877.4        738.798        22.8916
       877.5        737.814        21.9791
       877.6        736.908        21.8963
       877.7        735.885        21.0982
       877.8        735.619         20.505
       877.9        736.137        20.6447
         878        737.033        20.5204
       878.1         738.29        19.9641
       878.2        739.184         18.905
       878.3        740.268        18.2265
       878.4        741.146        18.2627
       878.5        741.148        18.6626
       878.6        740.322        19.1631
       878.7         739.96        20.1143
       878.8        740.763        20.9192
       878.9        742.834        21.4416
         879        743.893        21.9484
       879.1        742.796        22.4624
       879.2        742.042        23.2311
       879.3        741.747        24.0213
       879.4        741.643        24.8269
       879.5        741.689        24.8645
       879.6        741.513        24.8629
       879.7        741.073        25.5229
       879.8        741.599        26.1646
       879.9        742.274        26.3517
         880        742.892        26.5643
       880.1        743.579        27.2727
       880.2        743.625        27.2311
       880.3        743.758        27.0712
       880.4        743.592        27.8739
       880.5        742.544        28.5996
       880.6         741.29        28.7154
       880.7        740.295        29.1576
       880.8        739.683        29.3432
       880.9        739.717        28.1777
         881        739.829        27.2876
       881.1        739.821        27.0554
       881.2        739.313        27.6603
       881.3        738.298        28.2048
       881.4        736.762        28.6531
       881.5          735.1        28.6161
       881.6         734.24        28.4282
       881.7        734.631        28.1853
       881.8        734.232        28.5216
       881.9        733.395        29.2885
         882        733.245        28.9872
       882.1        733.042        27.5675
       882.2        732.772        26.7292
       882.3        732.136        27.2994
       882.4        731.723        27.9467
       882.5        732.282        28.3138
       882.6        733.554        27.1883
       882.7        734.404        25.7889
       882.8        734.118        25.2812
       882.9        732.798        26.1154
         883        731.896        26.6796
       883.1        731.196         27.971
       883.2        730.498         29.248
       883.3        729.201        29.7129
       883.4        728.998        28.7079
       883.5        729.668        27.5583
       883.6        730.067        27.3551
       883.7        729.848        27.9329
       883.8        729.832         28.245
       883.9        730.296         28.344
         884        731.828        28.4669
       884.1        732.695        27.1029
       884.2        733.114        26.3081
       884.3        734.145        25.9524
       884.4        734.273        27.1872
       884.5        733.703        28.1248
       884.6         733.72        27.6289
       884.7        734.392        26.8802
       884.8        734.636        26.5543
       884.9        733.976         27.031
         885        732.868        27.7376
       885.1        731.879         27.384
       885.2        732.558        26.7939
       885.3        733.342        26.3508
       885.4        733.979        27.2821
       885.5        733.938        28.2312
       885.6        732.889        29.7177
       885.7        731.689        30.9173
       885.8         731.96         30.855
       885.9        732.482        31.2575
         886         732.96        31.2794
       886.1        733.735        31.6959
       886.2        734.255        32.7581
       886.3        734.342        34.3871
       886.4        734.848        34.3435
       886.5        735.679        32.9208
       886.6        735.814        32.3414
       886.7        735.907        32.8387
       886.8        736.226         33.686
       886.9        736.559        34.0534
         887        737.158        34.3008
       887.1        737.465        35.2939
       887.2        736.557        36.1414
       887.3        735.985        36.2904
       887.4         735.87        35.2902
       887.5         736.43        33.7689
       887.6        736.693        33.5109
       887.7        735.943         32.962
       887.8        735.762        33.3092
       887.9        735.556        34.1406
         888        736.782        34.6373
       888.1        738.182        34.8665
       888.2        738.671        34.3655
       888.3        739.048        34.1304
       888.4        740.193        34.0622
       888.5        741.428        34.3944
       888.6        742.813        34.5234
       888.7        743.707        34.4687
       888.8        744.199        34.2264
       888.9        744.185        33.9956
         889        744.648        33.9539
       889.1        744.815        33.4523
       889.2        744.698        33.9625
       889.3        745.196        34.7038
       889.4        744.614        35.4101
       889.5        744.505        35.9868
       889.6        745.113        36.0743
       889.7        745.673        35.0431
       889.8        746.031        33.6855
       889.9        746.525        32.8484
         890        747.248        33.3957
       890.1        747.254        34.0745
       890.2        747.046        34.5362
       890.3        746.744        35.5215
       890.4         746.68        36.0013
       890.5        746.641        36.0409
       890.6        746.761        35.7685
       890.7        747.471        35.7574
       890.8        747.748        36.1994
       890.9        748.531        36.5381
         891        749.101         37.361
       891.1        748.705         36.765
       891.2        748.386        36.1273
       891.3        748.174        35.8108
       891.4        749.069        35.5121
       891.5        750.576        35.5771
       891.6        751.314        35.0335
       891.7        751.951        34.0198
       891.8        751.555         32.953
       891.9        750.024        31.4877
         892        748.721         30.938
       892.1         748.67         30.483
       892.2        748.743        30.5785
       892.3        748.738        31.0037
       892.4        748.723        30.9642
       892.5        748.869        30.3404
       892.6        749.204        29.1973
       892.7        749.463        28.2988
       892.8        749.095        27.9235
       892.9        749.029        27.8041
         893        749.751          27.65
       893.1        750.181        27.9137
       893.2        750.164        27.7765
       893.3        749.752         28.164
       893.4        750.155        27.4466
       893.5        751.688         26.497
       893.6         752.78        26.6349
       893.7        753.999        26.7053
       893.8        754.996        26.7341
       893.9         755.93         26.522
         894        756.343        26.3519
       894.1        756.935        26.1569
       894.2        756.793         26.475
       894.3        756.042        27.6826
       894.4        755.702        28.9487
       894.5        754.658        30.0917
       894.6        753.921        30.1195
       894.7        753.428        28.7307
       894.8        753.518        27.4906
       894.9        753.806        27.4334
         895        754.386        27.5531
       895.1        754.862        28.4433
       895.2        754.961        28.6066
       895.3        754.617        27.0358
       895.4        754.898        24.8416
       895.5        755.532        23.6644
       895.6         755.86        23.9892
       895.7        755.626        24.6524
       895.8        755.957        24.6586
       895.9        754.953        23.4859
         896        754.086        21.8758
       896.1         754.27        21.0231
       896.2        754.513        21.8765
       896.3        754.563        22.6949
       896.4        754.444        23.4584
       896.5        753.932        23.7264
       896.6        753.355        23.3176
       896.7        753.434        23.3014
       896.8        754.695        22.9899
       896.9        755.562        23.3437
         897        755.595        23.9026
       897.1        756.276        23.5023
       897.2        757.566        22.3528
       897.3         757.99        21.5932
       897.4        757.636        21.8391
       897.5        756.405        22.7829
       897.6        755.413        23.6198
       897.7        755.201        24.6069
       897.8         755.97        25.5596
       897.9        758.075        27.3786
         898        759.773        27.6845
       898.1        760.632        27.6848
       898.2        762.293        28.4134
       898.3        763.918        28.5408
       898.4        764.072        28.4976
       898.5        763.512        28.7653
       898.6        763.263        29.0145
       898.7        762.372        29.5553
       898.8        762.483        29.1909
       898.9        763.649        28.4184
         899        765.049        27.8341
       899.1         765.96          27.27
       899.2        765.664        26.9656
       899.3        765.114        26.5369
       899.4         764.45        26.6549
       899.5        764.567        25.9356
       899.6        764.511        25.3728
       899.7        764.943        25.8518
       899.8        765.718        26.5457
       899.9        765.446        27.8089
         900        764.894        28.1736
       900.1        763.553        28.6249
       900.2        762.926        28.3727
       900.3        763.376        27.7087
       900.4        764.036        27.5219
       900.5        764.001        27.4475
       900.6        763.431        27.2336
       900.7        763.036        26.8646
       900.8        762.902        26.4259
       900.9        762.748        26.4337
         901        763.175         26.461
       901.1        764.424        26.5221
       901.2        765.439        26.6272
       901.3        764.565        27.0419
       901.4        763.005        27.4651
       901.5         762.36        27.5728
       901.6         763.15        27.9779
       901.7         764.51        28.2578
       901.8        765.065        28.6078
       901.9        764.503        29.9337
         902        764.325        30.8441
       902.1        763.727        30.3441
       902.2         763.71        30.5201
       902.3        763.791        30.1531
       902.4        763.953         29.929
       902.5         764.41        29.9279
       902.6        764.805        30.3943
       902.7        764.003        31.7711
       902.8        762.826        33.4315
       902.9        760.975        34.1695
         903        759.634        34.0027
       903.1        759.285        33.5915
       903.2        760.519        32.7095
       903.3        761.287        32.1879
       903.4        760.849        32.0972
       903.5        760.455        31.9876
       903.6        760.487        32.9276
       903.7        761.155        34.0805
       903.8         761.33        34.8381
       903.9        760.359        34.2932
         904        759.343        33.4803
       904.1        758.051        34.0136
       904.2        757.991        35.1883
       904.3        758.555        36.1559
       904.4        759.343        36.7167
       904.5        759.423        37.1479
       904.6        759.576        37.1788
       904.7        759.586        37.1053
       904.8        759.562        37.2802
       904.9        759.559        37.0713
         905        760.117        36.7573
       905.1        761.125        36.0873
       905.2        762.597        36.1564
       905.3        763.235         37.113
       905.4        763.378        39.3635
       905.5        763.121        39.9807
       905.6        763.158        39.5277
       905.7        764.547        38.7709
       905.8        765.763        38.0313
       905.9        766.303        37.8932
         906        766.808         38.658
       906.1        767.766        39.4605
       906.2        768.708        40.5298
       906.3        770.259        40.5197
       906.4        770.483         39.752
       906.5        769.907        40.0387
       906.6        769.844        40.5483
       906.7        769.762        41.6961
       906.8        770.404        42.5128
       906.9        770.805        42.7951
         907        771.141        42.5385
       907.1        771.711        40.4358
       907.2        772.319        38.7973
       907.3         772.77        38.2537
       907.4        772.606        39.2269
       907.5        772.671         40.741
       907.6        772.419        40.5017
       907.7        771.516        38.0637
       907.8        771.303        35.4207
       907.9        771.374         34.125
         908        770.956         34.086
       908.1          770.5        33.8544
       908.2        770.399        33.4857
       908.3        771.014        34.0772
       908.4        771.538        35.1758
       908.5        772.174        35.3817
       908.6        772.513        34.6023
       908.7        772.523        33.7712
       908.8        772.029         33.408
       908.9        771.116        33.2159
         909        770.847        33.9295
       909.1        771.088        34.7617
       909.2        770.768        34.8856
       909.3        771.229        34.0002
       909.4        771.542        33.9929
       909.5        770.529        34.9285
       909.6        770.276        36.0589
       909.7        770.146        36.9139
       909.8        770.239        37.1814
       909.9        770.667        37.1901
         910        770.936        37.4973
       910.1        770.584        37.5156
       910.2        770.735        36.6579
       910.3        770.663        35.2138
       910.4        770.813        34.5838
       910.5        770.831        34.7102
       910.6        769.988         34.586
       910.7        769.226        32.9542
       910.8        769.212        32.9608
       910.9        769.313        33.9977
         911        769.926         34.882
       911.1        770.415        35.2228
       911.2        770.962        35.2195
       911.3        770.756        35.6989
       911.4        770.314         35.804
       911.5        770.047        35.4322
       911.6        770.033        34.5055
       911.7        770.587        33.7562
       911.8        771.122        33.3281
       911.9        771.983        33.5602
         912        772.297        34.2733
       912.1         771.93        33.5285
       912.2        771.896        33.1167
       912.3        772.295        32.6521
       912.4        772.845        32.3983
       912.5        772.876        32.2017
       912.6        772.308        32.3614
       912.7        771.632        32.3965
       912.8        771.829        32.0143
       912.9        772.594        31.6026
         913        772.469        30.6423
       913.1        771.472        29.8833
       913.2        771.923        29.1522
       913.3        773.114        28.9159
       913.4        773.681        29.6853
       913.5        773.458        30.6462
       913.6        772.689        31.2907
       913.7        772.679        31.1008
       913.8        773.734        31.4941
       913.9        774.247        31.1936
         914        774.381        31.1859
       914.1        772.931        31.2173
       914.2         770.78        31.5266
       914.3        769.886        32.2778
       914.4         770.66        33.6031
       914.5        771.944        33.7972
       914.6        772.439        32.7024
       914.7        772.835        31.9945
       914.8        772.678        33.0591
       914.9        773.275        35.0899
         915        773.503        35.3077
       915.1        773.868        33.7896
       915.2        774.359         32.859
       915.3        774.233         32.288
       915.4        773.822        32.2431
       915.5        774.334        32.5751
       915.6        775.244        32.9465
       915.7        774.643        33.3554
       915.8        773.067        33.4701
       915.9        771.588        33.8119
         916        771.683        34.5281
       916.1        772.133        34.8715
       916.2        772.313        34.6287
       916.3         772.68        34.2812
       916.4        772.855        34.4449
       916.5         771.94        34.3858
       916.6        770.995        33.8458
       916.7        770.807        33.2345
       916.8        772.088        33.0174
       916.9        774.789        33.2961
         917        776.414        33.9323
       917.1        776.609        34.3501
       917.2         775.68        34.3292
       917.3        774.488        33.4231
       917.4        773.081        32.8419
       917.5        771.818        32.8568
       917.6        772.464        34.0258
       917.7        773.844        35.3203
       917.8        775.071        36.2423
       917.9        776.292        36.9492
         918        776.749        37.8597
       918.1        776.388        38.7082
       918.2        776.023        38.6206
       918.3        776.566        38.6545
       918.4        777.636        38.5388
       918.5        778.542        39.3685
       918.6        778.519         40.392
       918.7        777.866        41.0441
       918.8        776.914        41.4171
       918.9         776.91        41.0068
         919        777.506        40.5016
       919.1         778.18        40.3561
       919.2        778.517        40.3332
       919.3        778.853        40.1226
       919.4        778.104        40.4135
       919.5        777.046        41.0011
       919.6        776.524        41.9851
       919.7        776.044         42.592
       919.8        776.224        43.5458
       919.9        776.845        44.8909
         920        777.016        45.1048
       920.1        776.634        45.0749
       920.2        775.933        45.1682
       920.3        775.401        44.7303
       920.4        775.821        44.5897
       920.5        776.321        44.2192
       920.6        775.856        43.4674
       920.7        775.201        43.8534
       920.8        775.347        45.5829
       920.9        776.158        46.4909
         921        776.794         45.866
       921.1         776.08        44.6016
       921.2         775.29        45.0197
       921.3        774.943        46.7516
       921.4        775.248        47.5341
       921.5        775.587        47.6644
       921.6        776.738        47.5431
       921.7        778.534        47.6167
       921.8        779.551        48.1103
       921.9        780.171        48.2069
         922        780.419        48.6505
       922.1        779.727        49.2959
       922.2        779.763        49.9193
       922.3        781.443        50.6201
       922.4        782.846        51.2046
       922.5         783.92         50.862
       922.6        784.012        50.8422
       922.7        783.397        51.5678
       922.8        783.694        52.1481
       922.9        783.774        52.7657
         923        783.903        53.2351
       923.1         785.02        54.3688
       923.2        786.669        55.1872
       923.3        787.782        56.1988
       923.4        787.804        57.6038
       923.5          788.4        57.5288
       923.6        788.668        57.5355
       923.7        788.795        57.8288
       923.8        789.821        57.6586
       923.9        791.095        57.2395
         924        791.539        57.6309
       924.1        791.656        58.3707
       924.2        791.561        58.8843
       924.3        790.864        59.2145
       924.4        790.641        60.0098
       924.5        790.279        59.9476
       924.6        790.648        59.7942
       924.7        791.976        60.2261
       924.8        792.784        60.2675
       924.9        793.006        60.6242
         925        793.239        61.3876
       925.1        793.619        62.3698
       925.2        793.393        63.2519
       925.3        792.742        62.3537
       925.4        792.021         61.607
       925.5        791.923        60.9891
       925.6        792.821        61.0632
       925.7        793.048        61.2172
       925.8        793.074        60.7915
       925.9        794.176        60.7205
         926        795.034        60.1666
       926.1        794.701        58.8652
       926.2        794.534        58.1256
       926.3        795.183        58.0996
       926.4        796.112         58.922
       926.5        797.495        59.2969
       926.6        798.286        58.7304
       926.7        797.982         57.218
       926.8        797.459        55.8183
       926.9         796.79        55.9056
         927        797.004        56.8104
       927.1        796.411        57.2103
       927.2        795.919        57.8389
       927.3        795.676        57.6305
       927.4         795.95        56.6334
       927.5         797.13        56.5888
       927.6         798.62        57.5159
       927.7        800.472        58.2597
       927.8        800.531        57.6508
       927.9        800.329        56.7793
         928        800.026        56.4537
       928.1        800.491        56.4753
       928.2         801.08         56.912
       928.3        801.084        56.4991
       928.4        801.014        55.2001
       928.5         801.27         53.855
       928.6        801.263        53.0722
       928.7        801.561        53.2346
       928.8         802.36         53.227
       928.9        803.022        52.4844
         929        803.819        51.7018
       929.1        804.091        50.4694
       929.2        803.841        48.1259
       929.3        803.329        45.5973
       929.4        802.891        45.2595
       929.5        801.572         45.929
       929.6        800.404        46.4684
       929.7        800.508         45.843
       929.8        801.485        44.5399
       929.9        803.383        43.8822
         930        804.172        43.5323
[truncated: 1,750,101 more chars]
