# Supplementary material for: Antibody–nanobody combination increases their neutralizing activity against SARS-CoV-2 and nanobody H11-H4 is effective against Alpha, Kappa and Delta variants
Source: Sci Rep. 2022 Jun 11;12:9701. doi: 10.1038/s41598-022-14263-1 (PMC9188278; doi:10.1038/s41598-022-14263-1)
Supplement: Supplementary file 2 — Supplementary Information 2. [file 41598_2022_14263_MOESM2_ESM.zip › SciRep_data/SMD_data/WT/Binding_affinity/v=1/CR3022/out_delta_F_time_H.dat]

#Time (ps)     -delta_F (kcal/mol)
   0.00000000       1.63572011E-04
  0.100000001       3.97068012E-04
  0.200000003       8.78044812E-04
  0.300000012       8.43090063E-04
  0.400000006       7.71338469E-04
  0.500000000       8.74315214E-04
  0.600000024       8.46108014E-04
  0.699999988       1.68295216E-03
  0.800000012       3.58509598E-03
  0.899999976       6.10124413E-03
   1.00000000       7.51821650E-03
   1.10000002       8.06931593E-03
   1.20000005       1.03158960E-02
   1.29999995       1.45485606E-02
   1.39999998       1.73984412E-02
   1.50000000       1.82805602E-02
   1.60000002       1.91689208E-02
   1.70000005       1.84552800E-02
   1.79999995       1.90784410E-02
   1.89999998       2.07904801E-02
   2.00000000       2.15611216E-02
   2.09999990       2.32262406E-02
   2.20000005       2.42059212E-02
   2.29999995       2.25634798E-02
   2.40000010       2.35588793E-02
   2.50000000       2.51355600E-02
   2.59999990       2.55105607E-02
   2.70000005       2.59988401E-02
   2.79999995       2.59485599E-02
   2.90000010       2.83849202E-02
   3.00000000       3.12188417E-02
   3.09999990       3.37348804E-02
   3.20000005       3.60985212E-02
   3.29999995       3.34047638E-02
   3.40000010       3.35624404E-02
   3.50000000       3.70100439E-02
   3.59999990       4.21564803E-02
   3.70000005       4.83247228E-02
   3.79999995       4.94628027E-02
   3.90000010       4.83357608E-02
   4.00000000       5.27348407E-02
   4.09999990       5.76462038E-02
   4.19999981       5.98376393E-02
   4.30000019       6.26247674E-02
   4.40000010       6.64750859E-02
   4.50000000       6.85334429E-02
   4.59999990       6.90618008E-02
   4.69999981       7.03320056E-02
   4.80000019       7.26316869E-02
   4.90000010       7.20960051E-02
   5.00000000       7.45226443E-02
   5.09999990       7.54149556E-02
   5.19999981       7.30543211E-02
   5.30000019       7.23788440E-02
   5.40000010       7.77075589E-02
   5.50000000       8.63077193E-02
   5.59999990       9.28504765E-02
   5.69999981       9.64490473E-02
   5.80000019       9.71106067E-02
   5.90000010       9.96217281E-02
   6.00000000      0.102177486    
   6.09999990       9.71511602E-02
   6.19999981       9.30021703E-02
   6.30000019       9.25096869E-02
   6.40000010       9.37348828E-02
   6.50000000       9.18310806E-02
   6.59999990       8.70205164E-02
   6.69999981       8.37436840E-02
   6.80000019       8.15578774E-02
   6.90000010       8.54530782E-02
   7.00000000       8.69313627E-02
   7.09999990       7.87174851E-02
   7.19999981       7.30494037E-02
   7.30000019       7.02856779E-02
   7.40000010       7.13013634E-02
   7.50000000       7.37929270E-02
   7.59999990       7.28582442E-02
   7.69999981       7.27996826E-02
   7.80000019       7.14364797E-02
   7.90000010       7.25380853E-02
   8.00000000       7.43289664E-02
   8.10000038       7.23388866E-02
   8.19999981       6.96115196E-02
   8.30000019       6.81437999E-02
   8.39999962       6.85039237E-02
   8.50000000       6.44289628E-02
   8.60000038       6.31269664E-02
   8.69999981       6.68791234E-02
   8.80000019       6.81944415E-02
   8.89999962       7.31368810E-02
   9.00000000       7.78548047E-02
   9.10000038       7.76704848E-02
   9.19999981       7.46954456E-02
   9.30000019       7.37776831E-02
   9.39999962       7.15880394E-02
   9.50000000       7.22272843E-02
   9.60000038       7.68457204E-02
   9.69999981       8.29322413E-02
   9.80000019       8.27342421E-02
   9.89999962       8.10925215E-02
   10.0000000       7.67829642E-02
   10.1000004       7.24515617E-02
   10.1999998       7.35188425E-02
   10.3000002       7.89308399E-02
   10.3999996       7.99224004E-02
   10.5000000       7.18945265E-02
   10.6000004       6.81382790E-02
   10.6999998       7.10239261E-02
   10.8000002       7.43208081E-02
   10.8999996       7.71822035E-02
   11.0000000       7.67949671E-02
   11.1000004       7.25095198E-02
   11.1999998       6.53266832E-02
   11.3000002       5.58732003E-02
   11.3999996       4.86884452E-02
   11.5000000       4.67296802E-02
   11.6000004       5.04085235E-02
   11.6999998       5.58760837E-02
   11.8000002       5.83452024E-02
   11.8999996       5.35924844E-02
   12.0000000       5.07592820E-02
   12.1000004       5.28475232E-02
   12.1999998       5.12836836E-02
   12.3000002       5.13669588E-02
   12.3999996       5.31966016E-02
   12.5000000       5.35210818E-02
   12.6000004       5.05498834E-02
   12.6999998       4.96443622E-02
   12.8000002       4.88571636E-02
   12.8999996       4.53541204E-02
   13.0000000       4.28460017E-02
   13.1000004       4.33278009E-02
   13.1999998       4.55674827E-02
   13.3000002       4.57263626E-02
   13.3999996       4.67787609E-02
   13.5000000       4.67313603E-02
   13.6000004       4.51998003E-02
   13.6999998       4.59765606E-02
   13.8000002       4.57251593E-02
   13.8999996       4.50123586E-02
   14.0000000       4.69041616E-02
   14.1000004       4.72500026E-02
   14.1999998       4.73604016E-02
   14.3000002       4.60816808E-02
   14.3999996       4.60312814E-02
   14.5000000       4.75838445E-02
   14.6000004       5.22726029E-02
   14.6999998       6.01798818E-02
   14.8000002       6.29023239E-02
   14.8999996       6.21169247E-02
   15.0000000       5.95726818E-02
   15.1000004       5.39777987E-02
   15.1999998       5.01982830E-02
   15.3000002       5.18828444E-02
   15.3999996       5.70100807E-02
   15.5000000       5.78178018E-02
   15.6000004       5.55530451E-02
   15.6999998       4.63918820E-02
   15.8000002       4.46528420E-02
   15.8999996       4.74130809E-02
   16.0000000       5.26315235E-02
   16.1000004       5.87671213E-02
   16.2000008       6.05818816E-02
   16.2999992       6.37119636E-02
   16.3999996       6.63010851E-02
   16.5000000       6.96480051E-02
   16.6000004       7.16614872E-02
   16.7000008       7.28982016E-02
   16.7999992       7.78940469E-02
   16.8999996       8.09661672E-02
   17.0000000       8.40583220E-02
   17.1000004       8.08204859E-02
   17.2000008       7.40598068E-02
   17.2999992       6.21336028E-02
   17.3999996       6.33499250E-02
   17.5000000       7.07614794E-02
   17.6000004       7.79445618E-02
   17.7000008       8.21449235E-02
   17.7999992       8.25208798E-02
   17.8999996       8.10106844E-02
   18.0000000       8.03290904E-02
   18.1000004       8.26742426E-02
   18.2000008       8.27808082E-02
   18.2999992       8.81073624E-02
   18.3999996       9.30825621E-02
   18.5000000       9.33970883E-02
   18.6000004       8.98227692E-02
   18.7000008       8.80753249E-02
   18.7999992       9.20786485E-02
   18.8999996       9.53044891E-02
   19.0000000       9.71846431E-02
   19.1000004       9.22448486E-02
   19.2000008       9.35972407E-02
   19.2999992       9.47834402E-02
   19.3999996       9.43033248E-02
   19.5000000       9.14794877E-02
   19.6000004       8.99985656E-02
   19.7000008       9.64083672E-02
   19.7999992      0.102862202    
   19.8999996      0.106682882    
   20.0000000      0.106531806    
   20.1000004      0.102205329    
   20.2000008       9.85471234E-02
   20.2999992       9.78258103E-02
   20.3999996      0.101333402    
   20.5000000      0.110045284    
   20.6000004      0.116295122    
   20.7000008      0.129907206    
   20.7999992      0.137305215    
   20.8999996      0.142252803    
   21.0000000      0.147376806    
   21.1000004      0.157311603    
   21.2000008      0.169390798    
   21.2999992      0.177251995    
   21.3999996      0.177532807    
   21.5000000      0.174818411    
   21.6000004      0.175084814    
   21.7000008      0.182086810    
   21.7999992      0.184014007    
   21.8999996      0.177565217    
   22.0000000      0.177648008    
   22.1000004      0.184299618    
   22.2000008      0.194233209    
   22.2999992      0.196975216    
   22.3999996      0.191179216    
   22.5000000      0.182570413    
   22.6000004      0.178958401    
   22.7000008      0.175772399    
   22.7999992      0.181842014    
   22.8999996      0.197002813    
   23.0000000      0.207229212    
   23.1000004      0.208512008    
   23.2000008      0.200956807    
   23.2999992      0.201448798    
   23.3999996      0.209160015    
   23.5000000      0.212156415    
   23.6000004      0.212439612    
   23.7000008      0.213850811    
   23.7999992      0.212952003    
   23.8999996      0.205833599    
   24.0000000      0.197928011    
   24.1000004      0.194238007    
   24.2000008      0.195964813    
   24.2999992      0.198597610    
   24.3999996      0.193633199    
   24.5000000      0.189907208    
   24.6000004      0.188631609    
   24.7000008      0.183924019    
   24.7999992      0.183627605    
   24.8999996      0.186924011    
   25.0000000      0.186894000    
   25.1000004      0.179878816    
   25.2000008      0.179782808    
   25.2999992      0.177164406    
   25.3999996      0.172040418    
   25.5000000      0.166132808    
   25.6000004      0.163117200    
   25.7000008      0.158048406    
   25.7999992      0.156025216    
   25.8999996      0.143032804    
   26.0000000      0.141541198    
   26.1000004      0.153342009    
   26.2000008      0.159597605    
   26.2999992      0.160239607    
   26.3999996      0.157980010    
   26.5000000      0.157299608    
   26.6000004      0.162423611    
   26.7000008      0.177212417    
   26.7999992      0.174528003    
   26.8999996      0.157332003    
   27.0000000      0.144720003    
   27.1000004      0.138645604    
   27.2000008      0.138265207    
   27.2999992      0.143487602    
   27.3999996      0.151849210    
   27.5000000      0.153651595    
   27.6000004      0.146622002    
   27.7000008      0.141122401    
   27.7999992      0.139436409    
   27.8999996      0.145056009    
   28.0000000      0.155282408    
   28.1000004      0.163244411    
   28.2000008      0.170510411    
   28.2999992      0.182427615    
   28.3999996      0.185997605    
   28.5000000      0.183708012    
   28.6000004      0.173799604    
   28.7000008      0.163993195    
   28.7999992      0.161982000    
   28.8999996      0.163215607    
   29.0000000      0.161121607    
   29.1000004      0.151083604    
   29.2000008      0.148372814    
   29.2999992      0.156483606    
   29.3999996      0.164627999    
   29.5000000      0.168643206    
   29.6000004      0.162488401    
   29.7000008      0.158026800    
   29.7999992      0.163448408    
   29.8999996      0.175234795    
   30.0000000      0.178013995    
   30.1000004      0.171636015    
   30.2000008      0.165532798    
   30.2999992      0.156536400    
   30.3999996      0.155068815    
   30.5000000      0.160150811    
   30.6000004      0.163608015    
   30.7000008      0.165832803    
   30.7999992      0.166400403    
   30.8999996      0.162418813    
   31.0000000      0.165112808    
   31.1000004      0.169016406    
   31.2000008      0.173292011    
   31.2999992      0.173893213    
   31.3999996      0.167804405    
   31.5000000      0.162132010    
   31.6000004      0.164026812    
   31.7000008      0.173199609    
   31.7999992      0.180363610    
   31.8999996      0.179241613    
   32.0000000      0.173175603    
   32.0999985      0.167468414    
   32.2000008      0.167887211    
   32.2999992      0.173715591    
   32.4000015      0.169984803    
   32.5000000      0.163293600    
   32.5999985      0.164119214    
   32.7000008      0.166217998    
   32.7999992      0.171423614    
   32.9000015      0.172081202    
   33.0000000      0.174355209    
   33.0999985      0.177261606    
   33.2000008      0.181358412    
   33.2999992      0.187089607    
   33.4000015      0.193323597    
   33.5000000      0.202023610    
   33.5999985      0.212563217    
   33.7000008      0.216674417    
   33.7999992      0.212484017    
   33.9000015      0.195708022    
   34.0000000      0.191251203    
   34.0999985      0.199372813    
   34.2000008      0.206289619    
   34.2999992      0.211776003    
   34.4000015      0.213284403    
   34.5000000      0.202693209    
   34.5999985      0.195968404    
   34.7000008      0.210091203    
   34.7999992      0.229638010    
   34.9000015      0.241407603    
   35.0000000      0.237094805    
   35.0999985      0.235114813    
   35.2000008      0.231982797    
   35.2999992      0.234681606    
   35.4000015      0.224689215    
   35.5000000      0.213681608    
   35.5999985      0.200246409    
   35.7000008      0.196442410    
   35.7999992      0.203061610    
   35.9000015      0.202168807    
   36.0000000      0.201516017    
   36.0999985      0.208114803    
   36.2000008      0.217848003    
   36.2999992      0.234404400    
   36.4000015      0.231316805    
   36.5000000      0.230677202    
   36.5999985      0.228589222    
   36.7000008      0.231817201    
   36.7999992      0.236551210    
   36.9000015      0.244987205    
   37.0000000      0.242624417    
   37.0999985      0.226462811    
   37.2000008      0.214503616    
   37.2999992      0.203260809    
   37.4000015      0.195151210    
   37.5000000      0.198862806    
   37.5999985      0.208279207    
   37.7000008      0.212338805    
   37.7999992      0.222913221    
   37.9000015      0.237691209    
   38.0000000      0.229221612    
   38.0999985      0.217831209    
   38.2000008      0.220998004    
   38.2999992      0.248583615    
   38.4000015      0.274941623    
   38.5000000      0.274060816    
   38.5999985      0.263561994    
   38.7000008      0.260598004    
   38.7999992      0.260719210    
   38.9000015      0.263492405    
   39.0000000      0.271333218    
   39.0999985      0.268772423    
   39.2000008      0.268377602    
   39.2999992      0.264502823    
   39.4000015      0.252102017    
   39.5000000      0.247897208    
   39.5999985      0.262437612    
   39.7000008      0.283274412    
   39.7999992      0.287890792    
   39.9000015      0.281632811    
   40.0000000      0.270556808    
   40.0999985      0.260808021    
   40.2000008      0.262518018    
   40.2999992      0.257594407    
   40.4000015      0.257326812    
   40.5000000      0.257390410    
   40.5999985      0.254086822    
   40.7000008      0.236319616    
   40.7999992      0.219910800    
   40.9000015      0.209956810    
   41.0000000      0.209804401    
   41.0999985      0.207088813    
   41.2000008      0.209750414    
   41.2999992      0.205341622    
   41.4000015      0.203694001    
   41.5000000      0.198924005    
   41.5999985      0.194406018    
   41.7000008      0.199124411    
   41.7999992      0.202585220    
   41.9000015      0.207781211    
   42.0000000      0.230690405    
   42.0999985      0.258396029    
   42.2000008      0.266912401    
   42.2999992      0.256045192    
   42.4000015      0.246399596    
   42.5000000      0.243044406    
   42.5999985      0.252604812    
   42.7000008      0.271351218    
   42.7999992      0.283476025    
   42.9000015      0.285308421    
   43.0000000      0.292268425    
   43.0999985      0.332166016    
   43.2000008      0.353359193    
   43.2999992      0.364996791    
   43.4000015      0.363002419    
   43.5000000      0.363828003    
   43.5999985      0.373530030    
   43.7000008      0.398990422    
   43.7999992      0.423438042    
   43.9000015      0.446806818    
   44.0000000      0.457516819    
   44.0999985      0.442347616    
   44.2000008      0.427525222    
   44.2999992      0.424468815    
   44.4000015      0.440876424    
   44.5000000      0.450832814    
   44.5999985      0.463632017    
   44.7000008      0.467280030    
   44.7999992      0.457976401    
   44.9000015      0.444802821    
   45.0000000      0.441506416    
   45.0999985      0.472125620    
   45.2000008      0.490501225    
   45.2999992      0.487905592    
   45.4000015      0.465826809    
   45.5000000      0.440170825    
   45.5999985      0.428283602    
   45.7000008      0.417451233    
   45.7999992      0.405409217    
   45.9000015      0.407913625    
   46.0000000      0.411142826    
   46.0999985      0.408553213    
   46.2000008      0.396112829    
   46.2999992      0.382516831    
   46.4000015      0.371002793    
   46.5000000      0.364617616    
   46.5999985      0.363211215    
   46.7000008      0.361838400    
   46.7999992      0.364850432    
   46.9000015      0.359828413    
   47.0000000      0.349042803    
   47.0999985      0.339934826    
   47.2000008      0.341007620    
   47.2999992      0.359353215    
   47.4000015      0.379777223    
   47.5000000      0.387516022    
   47.5999985      0.376432806    
   47.7000008      0.361477196    
   47.7999992      0.356046021    
   47.9000015      0.366248429    
   48.0000000      0.384220809    
   48.0999985      0.406572014    
   48.2000008      0.405622840    
   48.2999992      0.397828847    
   48.4000015      0.386832029    
   48.5000000      0.375676841    
   48.5999985      0.367778391    
   48.7000008      0.368491232    
   48.7999992      0.378799200    
   48.9000015      0.390595198    
   49.0000000      0.398619622    
   49.0999985      0.406908005    
   49.2000008      0.417406827    
   49.2999992      0.437925607    
   49.4000015      0.455912441    
   49.5000000      0.457611620    
   49.5999985      0.442138821    
   49.7000008      0.431239218    
   49.7999992      0.432082832    
   49.9000015      0.436531216    
   50.0000000      0.436179638    
   50.0999985      0.437245220    
   50.2000008      0.437031597    
   50.2999992      0.433503598    
   50.4000015      0.422126442    
   50.5000000      0.413438439    
   50.5999985      0.407383233    
   50.7000008      0.409236014    
   50.7999992      0.410456419    
   50.9000015      0.413055629    
   51.0000000      0.416052014    
   51.0999985      0.410169601    
   51.2000008      0.394599646    
   51.2999992      0.375072002    
   51.4000015      0.361816823    
   51.5000000      0.359926820    
   51.5999985      0.357429624    
   51.7000008      0.357145220    
   51.7999992      0.359295607    
   51.9000015      0.360441625    
   52.0000000      0.353937626    
   52.0999985      0.334282815    
   52.2000008      0.318594009    
   52.2999992      0.323788822    
   52.4000015      0.343056023    
   52.5000000      0.356014788    
   52.5999985      0.352910399    
   52.7000008      0.351432025    
   52.7999992      0.352473617    
   52.9000015      0.363364816    
   53.0000000      0.377325594    
   53.0999985      0.396184832    
   53.2000008      0.403599620    
   53.2999992      0.386811614    
   53.4000015      0.368752837    
   53.5000000      0.361231208    
   53.5999985      0.369034827    
   53.7000008      0.376365632    
   53.7999992      0.368117988    
   53.9000015      0.348594010    
   54.0000000      0.341449231    
   54.0999985      0.335514009    
   54.2000008      0.333828002    
   54.2999992      0.328359604    
   54.4000015      0.319230020    
   54.5000000      0.308775634    
   54.5999985      0.304832429    
   54.7000008      0.291466802    
   54.7999992      0.276109219    
   54.9000015      0.265256405    
   55.0000000      0.258748829    
   55.0999985      0.254176825    
   55.2000008      0.245762423    
   55.2999992      0.247943997    
   55.4000015      0.250141203    
   55.5000000      0.263128817    
   55.5999985      0.272480398    
   55.7000008      0.273679197    
   55.7999992      0.277866006    
   55.9000015      0.276183605    
   56.0000000      0.271934420    
   56.0999985      0.275799632    
   56.2000008      0.278018415    
   56.2999992      0.273505211    
   56.4000015      0.264627606    
   56.5000000      0.253256410    
   56.5999985      0.251829624    
   56.7000008      0.253114820    
   56.7999992      0.257412016    
   56.9000015      0.272457600    
   57.0000000      0.282796800    
   57.0999985      0.289531201    
   57.2000008      0.291426003    
   57.2999992      0.295909226    
   57.4000015      0.291222006    
   57.5000000      0.279960006    
   57.5999985      0.271004409    
   57.7000008      0.272479206    
   57.7999992      0.286884010    
   57.9000015      0.298866004    
   58.0000000      0.308737218    
   58.0999985      0.319675207    
   58.2000008      0.317988008    
   58.2999992      0.310441196    
   58.4000015      0.306316823    
   58.5000000      0.301581621    
   58.5999985      0.305856019    
   58.7000008      0.326636434    
   58.7999992      0.350145638    
   58.9000015      0.361873209    
   59.0000000      0.361356020    
   59.0999985      0.333226830    
   59.2000008      0.317940027    
   59.2999992      0.317461222    
   59.4000015      0.325740039    
   59.5000000      0.341108412    
   59.5999985      0.367977589    
   59.7000008      0.379456818    
   59.7999992      0.374248803    
   59.9000015      0.374712020    
   60.0000000      0.371672422    
   60.0999985      0.374163628    
   60.2000008      0.375958830    
   60.2999992      0.386089236    
   60.4000015      0.398197234    
   60.5000000      0.404112041    
   60.5999985      0.404824823    
   60.7000008      0.399962395    
   60.7999992      0.391110003    
   60.9000015      0.389907628    
   61.0000000      0.396472812    
   61.0999985      0.402585596    
   61.2000008      0.396969646    
   61.2999992      0.385348797    
   61.4000015      0.386790007    
   61.5000000      0.387470424    
   61.5999985      0.389893204    
   61.7000008      0.397653639    
   61.7999992      0.398122817    
   61.9000015      0.381699592    
   62.0000000      0.376900822    
   62.0999985      0.395326823    
   62.2000008      0.408771604    
   62.2999992      0.411920398    
   62.4000015      0.413372427    
   62.5000000      0.416359216    
   62.5999985      0.425619632    
   62.7000008      0.441838801    
   62.7999992      0.441609591    
   62.9000015      0.435520798    
   63.0000000      0.421866000    
   63.0999985      0.417960018    
   63.2000008      0.421309203    
   63.2999992      0.423432022    
   63.4000015      0.418687224    
   63.5000000      0.410866797    
   63.5999985      0.405728400    
   63.7000008      0.404526025    
   63.7999992      0.402254403    
   63.9000015      0.395185202    
   64.0000000      0.398414403    
   64.0999985      0.413407207    
   64.1999969      0.414475232    
   64.3000031      0.397386014    
   64.4000015      0.388687223    
   64.5000000      0.392742008    
   64.5999985      0.385598421    
   64.6999969      0.370668024    
   64.8000031      0.359926820    
   64.9000015      0.374307603    
   65.0000000      0.392067641    
   65.0999985      0.398164839    
   65.1999969      0.380671203    
   65.3000031      0.365455210    
   65.4000015      0.367082417    
   65.5000000      0.371458828    
   65.5999985      0.382896006    
   65.6999969      0.396853238    
   65.8000031      0.393325239    
   65.9000015      0.368156403    
   66.0000000      0.363176405    
   66.0999985      0.367108822    
   66.1999969      0.382303208    
   66.3000031      0.388687223    
   66.4000015      0.392384410    
   66.5000000      0.391459227    
   66.5999985      0.396295220    
   66.6999969      0.397912800    
   66.8000031      0.376020014    
   66.9000015      0.358165205    
   67.0000000      0.359118015    
   67.0999985      0.372733235    
   67.1999969      0.390228033    
   67.3000031      0.392863214    
   67.4000015      0.381549627    
   67.5000000      0.379608005    
   67.5999985      0.380336434    
   67.6999969      0.394107610    
   67.8000031      0.401049644    
   67.9000015      0.397965640    
   68.0000000      0.390543640    
   68.0999985      0.382856429    
   68.1999969      0.384204000    
   68.3000031      0.387526840    
   68.4000015      0.384595215    
   68.5000000      0.385453224    
   68.5999985      0.389097601    
   68.6999969      0.403402835    
   68.8000031      0.414874822    
   68.9000015      0.433137625    
   69.0000000      0.436833620    
   69.0999985      0.421221644    
   69.1999969      0.417250812    
   69.3000031      0.419750422    
   69.4000015      0.419707209    
   69.5000000      0.414368421    
   69.5999985      0.420854419    
   69.6999969      0.436862409    
   69.8000031      0.448470026    
   69.9000015      0.465338439    
   70.0000000      0.483493239    
   70.0999985      0.499890029    
   70.1999969      0.499887615    
   70.3000031      0.479714423    
   70.4000015      0.468537629    
   70.5000000      0.470830798    
   70.5999985      0.488415629    
   70.6999969      0.500418007    
   70.8000031      0.506829619    
   70.9000015      0.513345599    
   71.0000000      0.505302012    
   71.0999985      0.488958031    
   71.1999969      0.487893611    
   71.3000031      0.477576017    
   71.4000015      0.481905609    
   71.5000000      0.494223595    
   71.5999985      0.490344018    
   71.6999969      0.482900411    
   71.8000031      0.478244424    
   71.9000015      0.459378034    
   72.0000000      0.455612421    
   72.0999985      0.460458010    
   72.1999969      0.472356021    
   72.3000031      0.470724016    
   72.4000015      0.478129208    
   72.5000000      0.483279616    
   72.5999985      0.490178406    
   72.6999969      0.489762008    
   72.8000031      0.488952011    
   72.9000015      0.482862025    
   73.0000000      0.481488019    
   73.0999985      0.509948432    
   73.1999969      0.530654430    
   73.3000031      0.533199608    
   73.4000015      0.519267619    
   73.5000000      0.513471663    
   73.5999985      0.521620810    
   73.6999969      0.532864809    
   73.8000031      0.552968442    
   73.9000015      0.553106427    
   74.0000000      0.543704450    
   74.0999985      0.539971232    
   74.1999969      0.549145222    
   74.3000031      0.555360019    
   74.4000015      0.564217210    
   74.5000000      0.558385253    
   74.5999985      0.560085595    
   74.6999969      0.579852045    
   74.8000031      0.596136034    
   74.9000015      0.598268449    
   75.0000000      0.597513616    
   75.0999985      0.603442848    
   75.1999969      0.620092869    
   75.3000031      0.623162448    
   75.4000015      0.609854400    
   75.5000000      0.609436810    
   75.5999985      0.627001226    
   75.6999969      0.661050022    
   75.8000031      0.675933659    
   75.9000015      0.688509643    
   76.0000000      0.690489590    
   76.0999985      0.702349246    
   76.1999969      0.712576866    
   76.3000031      0.726980448    
   76.4000015      0.741888046    
   76.5000000      0.743331611    
   76.5999985      0.750652850    
   76.6999969      0.760774851    
   76.8000031      0.770018458    
   76.9000015      0.776512861    
   77.0000000      0.794804454    
   77.0999985      0.809191227    
   77.1999969      0.835530043    
   77.3000031      0.865317643    
   77.4000015      0.877800047    
   77.5000000      0.883587658    
   77.5999985      0.905127645    
   77.6999969      0.933009684    
   77.8000031      0.943383634    
   77.9000015      0.950618446    
   78.0000000      0.974863231    
   78.0999985      0.983230829    
   78.1999969      0.984028876    
   78.3000031      0.971449196    
   78.4000015      0.959096491    
   78.5000000      0.967683613    
   78.5999985      0.975058854    
   78.6999969      0.967270851    
   78.8000031      0.960642040    
   78.9000015      0.953665257    
   79.0000000      0.925141215    
   79.0999985      0.913690805    
   79.1999969      0.916758060    
   79.3000031      0.903514802    
   79.4000015      0.897378027    
   79.5000000      0.896577597    
   79.5999985      0.887910068    
   79.6999969      0.876336038    
   79.8000031      0.850477219    
   79.9000015      0.815554857    
   80.0000000      0.794470847    
   80.0999985      0.761901617    
   80.1999969      0.731750429    
   80.3000031      0.711442828    
   80.4000015      0.702088833    
   80.5000000      0.692932844    
   80.5999985      0.695212781    
   80.6999969      0.677744389    
   80.8000031      0.648113966    
   80.9000015      0.625600815    
   81.0000000      0.632648468    
   81.0999985      0.647167206    
   81.1999969      0.648864031    
   81.3000031      0.639303625    
   81.4000015      0.615934849    
   81.5000000      0.567249596    
   81.5999985      0.534331203    
   81.6999969      0.530905187    
   81.8000031      0.539341211    
   81.9000015      0.552983999    
   82.0000000      0.532112420    
   82.0999985      0.503493607    
   82.1999969      0.485799611    
   82.3000031      0.479793608    
   82.4000015      0.485805601    
   82.5000000      0.498181224    
   82.5999985      0.486132026    
   82.6999969      0.459804028    
   82.8000031      0.421634406    
   82.9000015      0.394488007    
   83.0000000      0.394688427    
   83.0999985      0.406494021    
   83.1999969      0.412155628    
   83.3000031      0.419426411    
   83.4000015      0.395149201    
   83.5000000      0.374310017    
   83.5999985      0.371449202    
   83.6999969      0.369784802    
   83.8000031      0.367468804    
   83.9000015      0.370755613    
   84.0000000      0.381582022    
   84.0999985      0.384235233    
   84.1999969      0.373751998    
   84.3000031      0.361854017    
   84.4000015      0.362048417    
   84.5000000      0.366169214    
   84.5999985      0.365706027    
   84.6999969      0.368264407    
   84.8000031      0.366084039    
   84.9000015      0.346136391    
   85.0000000      0.343094409    
   85.0999985      0.351155996    
   85.1999969      0.360105604    
   85.3000031      0.369394809    
   85.4000015      0.379758000    
   85.5000000      0.397213221    
   85.5999985      0.397154421    
   85.6999969      0.381948024    
   85.8000031      0.368740797    
   85.9000015      0.359481603    
   86.0000000      0.358053595    
   86.0999985      0.358254015    
   86.1999969      0.352486789    
   86.3000031      0.338649601    
   86.4000015      0.329190016    
   86.5000000      0.314719230    
   86.5999985      0.308448017    
   86.6999969      0.317577600    
   86.8000031      0.326619625    
   86.9000015      0.330817193    
   87.0000000      0.331922412    
   87.0999985      0.330301225    
   87.1999969      0.337842017    
   87.3000031      0.345938414    
   87.4000015      0.357228011    
   87.5000000      0.366153628    
   87.5999985      0.375960022    
   87.6999969      0.372627616    
   87.8000031      0.369400799    
   87.9000015      0.379440010    
   88.0000000      0.388098031    
   88.0999985      0.391392022    
   88.1999969      0.394425601    
   88.3000031      0.405248433    
   88.4000015      0.414279610    
   88.5000000      0.412900805    
   88.5999985      0.420217246    
   88.6999969      0.440005213    
   88.8000031      0.452242821    
   88.9000015      0.463906795    
   89.0000000      0.465496808    
   89.0999985      0.465037227    
   89.1999969      0.460943997    
   89.3000031      0.464634001    
   89.4000015      0.471349210    
   89.5000000      0.479060441    
   89.5999985      0.481653631    
   89.6999969      0.471468031    
   89.8000031      0.462621629    
   89.9000015      0.441006035    
   90.0000000      0.440820038    
   90.0999985      0.454807222    
   90.1999969      0.471979231    
   90.3000031      0.484626025    
   90.4000015      0.491833210    
   90.5000000      0.493783206    
   90.5999985      0.487230003    
   90.6999969      0.478838414    
   90.8000031      0.470521212    
   90.9000015      0.486033589    
   91.0000000      0.501912057    
   91.0999985      0.526174843    
   91.1999969      0.539546430    
   91.3000031      0.537177622    
   91.4000015      0.520255208    
   91.5000000      0.507994831    
   91.5999985      0.520086050    
   91.6999969      0.518408418    
   91.8000031      0.515149236    
   91.9000015      0.510120034    
   92.0000000      0.514887631    
   92.0999985      0.506851256    
   92.1999969      0.503257215    
   92.3000031      0.514375210    
   92.4000015      0.532699227    
   92.5000000      0.565077603    
   92.5999985      0.581426442    
   92.6999969      0.586305618    
   92.8000031      0.582894027    
   92.9000015      0.579292834    
   93.0000000      0.593892038    
   93.0999985      0.612428427    
   93.1999969      0.607555211    
   93.3000031      0.569912434    
   93.4000015      0.550813198    
   93.5000000      0.542640030    
   93.5999985      0.555439234    
   93.6999969      0.593568027    
   93.8000031      0.621252000    
   93.9000015      0.616720855    
   94.0000000      0.590997636    
   94.0999985      0.577834845    
   94.1999969      0.568257630    
   94.3000031      0.562317610    
   94.4000015      0.571545601    
   94.5000000      0.560047209    
   94.5999985      0.541035652    
   94.6999969      0.517654836    
   94.8000031      0.507957637    
   94.9000015      0.523701608    
   95.0000000      0.529066801    
   95.0999985      0.520383596    
   95.1999969      0.499530017    
   95.3000031      0.467220008    
   95.4000015      0.444998413    
   95.5000000      0.427242011    
   95.5999985      0.411384016    
   95.6999969      0.403600812    
   95.8000031      0.421420842    
   95.9000015      0.444417626    
   96.0000000      0.446342409    
   96.0999985      0.434629202    
   96.1999969      0.424608022    
   96.3000031      0.424339205    
   96.4000015      0.427397996    
   96.5000000      0.439860016    
   96.5999985      0.442887634    
   96.6999969      0.428024441    
   96.8000031      0.422115624    
   96.9000015      0.433522820    
   97.0000000      0.426470429    
   97.0999985      0.402765602    
   97.1999969      0.399711609    
   97.3000031      0.410794824    
   97.4000015      0.422779202    
   97.5000000      0.438678026    
   97.5999985      0.446684420    
   97.6999969      0.446239203    
   97.8000031      0.439803630    
   97.9000015      0.433072805    
   98.0000000      0.438741595    
   98.0999985      0.448538423    
   98.1999969      0.460557610    
   98.3000031      0.483356446    
   98.4000015      0.507136822    
   98.5000000      0.524589598    
   98.5999985      0.543316841    
   98.6999969      0.547428012    
   98.8000031      0.540164411    
   98.9000015      0.518226027    
   99.0000000      0.507909656    
   99.0999985      0.491810441    
   99.1999969      0.487939209    
   99.3000031      0.485295624    
   99.4000015      0.494115621    
   99.5000000      0.521640062    
   99.5999985      0.530097604    
   99.6999969      0.516220808    
   99.8000031      0.512967646    
   99.9000015      0.501409233    
   100.000000      0.500713229    
   100.099998      0.512714446    
   100.199997      0.537761986    
   100.300003      0.559480846    
   100.400002      0.569488823    
   100.500000      0.576481223    
   100.599998      0.583204806    
   100.699997      0.580772400    
   100.800003      0.570250809    
   100.900002      0.567229211    
   101.000000      0.582316816    
   101.099998      0.613698006    
   101.199997      0.628594816    
   101.300003      0.624883175    
   101.400002      0.616544366    
   101.500000      0.618220806    
   101.599998      0.619598389    
   101.699997      0.655154407    
   101.800003      0.678236425    
   101.900002      0.687120020    
   102.000000      0.701385617    
   102.099998      0.711819589    
   102.199997      0.698667645    
   102.300003      0.694571972    
   102.400002      0.682482004    
   102.500000      0.679625988    
   102.599998      0.690908432    
   102.699997      0.705937207    
   102.800003      0.710641205    
   102.900002      0.705702007    
   103.000000      0.717872441    
   103.099998      0.738095999    
   103.199997      0.762636006    
   103.300003      0.757057250    
   103.400002      0.735950410    
   103.500000      0.723666012    
   103.599998      0.731560826    
   103.699997      0.740143239    
   103.800003      0.729708016    
   103.900002      0.714081585    
   104.000000      0.715105176    
   104.099998      0.732236445    
   104.199997      0.727682412    
   104.300003      0.713360429    
   104.400002      0.696342051    
   104.500000      0.697914004    
   104.599998      0.722684383    
   104.699997      0.715608001    
   104.800003      0.702069581    
   104.900002      0.690741658    
   105.000000      0.672015607    
   105.099998      0.659845233    
   105.199997      0.658112407    
   105.300003      0.658632040    
   105.400002      0.669577241    
   105.500000      0.682309210    
   105.599998      0.674227178    
   105.699997      0.653601646    
   105.800003      0.637389600    
   105.900002      0.641983271    
   106.000000      0.670437634    
   106.099998      0.684665978    
   106.199997      0.696218431    
   106.300003      0.697928429    
   106.400002      0.693648040    
   106.500000      0.709413648    
   106.599998      0.724399209    
   106.699997      0.733244419    
   106.800003      0.730551660    
   106.900002      0.720666051    
   107.000000      0.715526402    
   107.099998      0.707985640    
   107.199997      0.715251625    
   107.300003      0.725654423    
   107.400002      0.721886396    
   107.500000      0.711805224    
   107.599998      0.700879216    
   107.699997      0.695498407    
   107.800003      0.707533240    
   107.900002      0.732707977    
   108.000000      0.747559190    
   108.099998      0.764886022    
   108.199997      0.784965694    
   108.300003      0.811387241    
   108.400002      0.813308477    
   108.500000      0.780241251    
   108.599998      0.762429595    
   108.699997      0.773917258    
   108.800003      0.820396841    
   108.900002      0.844648838    
   109.000000      0.841355979    
   109.099998      0.859340489    
   109.199997      0.885898829    
   109.300003      0.875726402    
   109.400002      0.888256848    
   109.500000      0.885421276    
   109.599998      0.862545669    
   109.699997      0.835306883    
   109.800003      0.839794815    
   109.900002      0.858061254    
   110.000000      0.879848421    
   110.099998      0.927711606    
   110.199997      0.982725680    
   110.300003       1.02663839    
   110.400002       1.02353525    
   110.500000       1.00359130    
   110.599998       1.00411677    
   110.699997      0.996643245    
   110.800003       1.00209963    
   110.900002      0.984182417    
   111.000000      0.995188832    
   111.099998       1.05671763    
   111.199997       1.07992208    
   111.300003       1.08073092    
   111.400002       1.09619522    
   111.500000       1.13576412    
   111.599998       1.17329764    
   111.699997       1.17142320    
   111.800003       1.16740322    
   111.900002       1.15425241    
   112.000000       1.13110209    
   112.099998       1.10435045    
   112.199997       1.11950648    
   112.300003       1.14893520    
   112.400002       1.17245889    
   112.500000       1.19915879    
   112.599998       1.20353997    
   112.699997       1.21959603    
   112.800003       1.24450803    
   112.900002       1.27203608    
   113.000000       1.28764808    
   113.099998       1.26022804    
   113.199997       1.24813199    
   113.300003       1.21930814    
   113.400002       1.18119121    
   113.500000       1.14960730    
   113.599998       1.13970244    
   113.699997       1.10619605    
   113.800003       1.10773802    
   113.900002       1.14390004    
   114.000000       1.16017330    
   114.099998       1.19193006    
   114.199997       1.18170118    
   114.300003       1.15014124    
   114.400002       1.12991166    
   114.500000       1.11915600    
   114.599998       1.12628412    
   114.699997       1.12801921    
   114.800003       1.11576486    
   114.900002       1.12368357    
   115.000000       1.15465558    
   115.099998       1.16284323    
   115.199997       1.16224205    
   115.300003       1.14254403    
   115.400002       1.14366126    
   115.500000       1.16448724    
   115.599998       1.18880045    
   115.699997       1.21552813    
   115.800003       1.23208797    
   115.900002       1.23618007    
   116.000000       1.23973203    
   116.099998       1.26772809    
   116.199997       1.28208005    
   116.300003       1.31246400    
   116.400002       1.32387602    
   116.500000       1.30074012    
   116.599998       1.27093208    
   116.699997       1.26378012    
   116.800003       1.26127195    
   116.900002       1.27712405    
   117.000000       1.30802393    
   117.099998       1.35852003    
   117.199997       1.34014809    
   117.300003       1.29453611    
   117.400002       1.29355204    
   117.500000       1.30070400    
   117.599998       1.29186010    
   117.699997       1.31536806    
   117.800003       1.34535599    
   117.900002       1.36284006    
   118.000000       1.34412003    
   118.099998       1.31782794    
   118.199997       1.31252408    
   118.300003       1.31636405    
   118.400002       1.35648000    
   118.500000       1.40270412    
   118.599998       1.39657211    
   118.699997       1.34590805    
   118.800003       1.29637206    
   118.900002       1.26571202    
   119.000000       1.26074398    
   119.099998       1.26811194    
   119.199997       1.29428411    
   119.300003       1.31718016    
   119.400002       1.28655601    
   119.500000       1.23662400    
   119.599998       1.23087609    
   119.699997       1.22721612    
   119.800003       1.23804009    
   119.900002       1.26611996    
   120.000000       1.29553199    
   120.099998       1.28545213    
   120.199997       1.27444804    
   120.300003       1.25614810    
   120.400002       1.26890409    
   120.500000       1.29436803    
   120.599998       1.31506813    
   120.699997       1.36605608    
   120.800003       1.42201197    
   120.900002       1.45461607    
   121.000000       1.44076800    
   121.099998       1.38746405    
   121.199997       1.36996794    
   121.300003       1.36736405    
   121.400002       1.36836004    
   121.500000       1.41129601    
   121.599998       1.44730806    
   121.699997       1.42770004    
   121.800003       1.40760005    
   121.900002       1.39567196    
   122.000000       1.35536408    
   122.099998       1.30945206    
   122.199997       1.27389598    
   122.300003       1.25863194    
   122.400002       1.30525208    
   122.500000       1.36746001    
   122.599998       1.37708402    
   122.699997       1.39895999    
   122.800003       1.40487599    
   122.900002       1.37417996    
   123.000000       1.38595212    
   123.099998       1.44102001    
   123.199997       1.50513601    
   123.300003       1.56895196    
   123.400002       1.56733215    
   123.500000       1.56577218    
   123.599998       1.60106409    
   123.699997       1.62647998    
   123.800003       1.64046013    
   123.900002       1.64360416    
   124.000000       1.68144011    
   124.099998       1.71908402    
   124.199997       1.74688804    
   124.300003       1.78354800    
   124.400002       1.79220009    
   124.500000       1.75880408    
   124.599998       1.78113604    
   124.699997       1.78576803    
   124.800003       1.81324804    
   124.900002       1.90098000    
   125.000000       1.96165204    
   125.099998       1.99473608    
   125.199997       1.95327604    
   125.300003       1.88511610    
   125.400002       1.83440399    
   125.500000       1.84082401    
   125.599998       1.85649610    
   125.699997       1.79348409    
   125.800003       1.72515619    
   125.900002       1.69140005    
   126.000000       1.67058015    
   126.099998       1.64620805    
   126.199997       1.67451608    
   126.300003       1.70154011    
   126.400002       1.68177605    
   126.500000       1.67494810    
   126.599998       1.68632400    
   126.699997       1.69526398    
   126.800003       1.70460010    
   126.900002       1.67498410    
   127.000000       1.68008399    
   127.099998       1.69022405    
   127.199997       1.65453613    
   127.300003       1.61882412    
   127.400002       1.61114407    
   127.500000       1.59115207    
   127.599998       1.61458802    
   127.699997       1.63053608    
   127.800003       1.63385999    
   127.900002       1.62841213    
   128.000000       1.64348412    
   128.100006       1.68394816    
   128.199997       1.68525600    
   128.300003       1.68658817    
   128.399994       1.74524415    
   128.500000       1.81693208    
   128.600006       1.85870409    
   128.699997       1.92237604    
   128.800003       1.97395217    
   128.899994       2.02353621    
   129.000000       2.06041217    
   129.100006       2.04285598    
   129.199997       2.04385209    
   129.300003       2.03314805    
   129.399994       2.04148793    
   129.500000       2.04840016    
   129.600006       2.04892802    
   129.699997       1.99736404    
   129.800003       1.94606400    
   129.899994       1.96468818    
   130.000000       2.01687598    
   130.100006       2.02000809    
   130.199997       1.97984409    
   130.300003       1.96596003    
   130.399994       1.93574405    
   130.500000       1.91247606    
   130.600006       1.90938008    
   130.699997       1.91547608    
   130.800003       1.95189607    
   130.899994       2.03608823    
   131.000000       2.07997203    
   131.100006       2.07410407    
   131.199997       2.04966021    
   131.300003       2.01520801    
   131.399994       1.99172413    
   131.500000       2.03614807    
   131.600006       2.11114812    
   131.699997       2.14731622    
   131.800003       2.12673616    
   131.899994       2.13900018    
   132.000000       2.11932015    
   132.100006       2.11198807    
   132.199997       2.08839607    
   132.300003       2.03299212    
   132.399994       1.99638009    
   132.500000       1.95222008    
   132.600006       1.96048796    
   132.699997       1.99752009    
   132.800003       2.01198006    
   132.899994       2.02203608    
   133.000000       1.98014414    
   133.100006       1.92375600    
   133.199997       1.95366001    
   133.300003       1.97059214    
   133.399994       1.96700418    
   133.500000       1.95211208    
   133.600006       1.92679203    
   133.699997       1.97024405    
   133.800003       2.00274014    
   133.899994       2.01615620    
   134.000000       2.03974819    
   134.100006       2.00917196    
   134.199997       1.99897206    
   134.300003       1.93567204    
   134.399994       1.87165213    
   134.500000       1.80495608    
   134.600006       1.81771207    
   134.699997       1.89793205    
   134.800003       1.94634008    
   134.899994       1.95718813    
   135.000000       1.91570413    
   135.100006       1.90611613    
   135.199997       1.91584802    
   135.300003       1.93468797    
   135.399994       1.92621613    
   135.500000       1.88990414    
   135.600006       1.89284408    
   135.699997       1.84480810    
   135.800003       1.78903210    
   135.899994       1.71798015    
   136.000000       1.70502007    
   136.100006       1.74069607    
   136.199997       1.76179206    
   136.300003       1.75708807    
   136.399994       1.76131201    
   136.500000       1.78235996    
   136.600006       1.77705610    
   136.699997       1.81286407    
   136.800003       1.80459607    
   136.899994       1.77406800    
   137.000000       1.73462415    
   137.100006       1.68906009    
   137.199997       1.62690008    
   137.300003       1.55725205    
   137.399994       1.53451204    
   137.500000       1.53032410    
   137.600006       1.51798809    
   137.699997       1.50253212    
   137.800003       1.47708011    
   137.899994       1.43883610    
   138.000000       1.42887604    
   138.100006       1.46252406    
   138.199997       1.47033608    
   138.300003       1.47444010    
   138.399994       1.46362805    
   138.500000       1.44024003    
   138.600006       1.40612400    
   138.699997       1.40800798    
   138.800003       1.40658009    
   138.899994       1.38417614    
   139.000000       1.36840796    
   139.100006       1.38189602    
   139.199997       1.42332006    
   139.300003       1.47271204    
   139.399994       1.46910000    
   139.500000       1.47307205    
   139.600006       1.48140013    
   139.699997       1.51114810    
   139.800003       1.51033211    
   139.899994       1.50762010    
   140.000000       1.50379205    
   140.100006       1.47091198    
   140.199997       1.44072008    
   140.300003       1.44118798    
   140.399994       1.47972012    
   140.500000       1.53295207    
   140.600006       1.59871209    
   140.699997       1.65846014    
   140.800003       1.68636012    
   140.899994       1.70416808    
   141.000000       1.71534014    
   141.100006       1.70953214    
   141.199997       1.69483197    
   141.300003       1.71060014    
   141.399994       1.78041613    
   141.500000       1.81837213    
   141.600006       1.82616007    
   141.699997       1.81413615    
   141.800003       1.82654405    
   141.899994       1.85427606    
   142.000000       1.89552009    
   142.100006       1.95152414    
   142.199997       1.99080014    
   142.300003       1.98552012    
   142.399994       1.97917211    
   142.500000       2.01232815    
   142.600006       2.06244016    
   142.699997       2.06394005    
   142.800003       2.05620003    
   142.899994       2.04607201    
   143.000000       2.04075599    
   143.100006       2.04183602    
   143.199997       2.01861620    
   143.300003       2.01241207    
   143.399994       2.01814818    
   143.500000       2.03605199    
   143.600006       2.02615213    
   143.699997       2.04867601    
   143.800003       2.06966400    
   143.899994       2.05744815    
   144.000000       2.02548003    
   144.100006       1.94731212    
   144.199997       1.91259611    
   144.300003       1.87494016    
   144.399994       1.86754811    
   144.500000       1.88169599    
   144.600006       1.91946006    
   144.699997       1.92294014    
   144.800003       1.93549216    
   144.899994       1.91266799    
   145.000000       1.89409208    
   145.100006       1.89582002    
   145.199997       1.88720405    
   145.300003       1.89038408    
   145.399994       1.90839612    
   145.500000       1.91170812    
   145.600006       1.91324413    
   145.699997       1.92258000    
   145.800003       1.93148410    
   145.899994       1.96288812    
   146.000000       1.95849597    
   146.100006       1.93698013    
   146.199997       1.92645609    
   146.300003       1.91794801    
   146.399994       1.88292015    
   146.500000       1.82415617    
   146.600006       1.76361597    
   146.699997       1.73000395    
   146.800003       1.73874009    
   146.899994       1.74366009    
   147.000000       1.73520005    
   147.100006       1.73949599    
   147.199997       1.75861204    
   147.300003       1.78564799    
   147.399994       1.77464414    
   147.500000       1.74744010    
   147.600006       1.75804806    
   147.699997       1.80577207    
   147.800003       1.80418801    
   147.899994       1.82132411    
   148.000000       1.84059608    
   148.100006       1.86466801    
   148.199997       1.88754010    
   148.300003       1.90077603    
   148.399994       1.89086401    
   148.500000       1.93611610    
   148.600006       1.93663204    
   148.699997       1.89598811    
   148.800003       1.87688410    
   148.899994       1.89199209    
   149.000000       1.92963600    
   149.100006       1.95858014    
   149.199997       1.98913217    
   149.300003       1.96740007    
   149.399994       1.95385206    
   149.500000       1.97583616    
   149.600006       1.98675609    
   149.699997       1.96503603    
   149.800003       1.93544400    
   149.899994       1.90772402    
   150.000000       1.87978816    
   150.100006       1.86295199    
   150.199997       1.85104799    
   150.300003       1.83613205    
   150.399994       1.82127607    
   150.500000       1.81359613    
   150.600006       1.80158412    
   150.699997       1.80649197    
   150.800003       1.77924001    
   150.899994       1.72164011    
   151.000000       1.70401204    
   151.100006       1.73086798    
   151.199997       1.73404801    
   151.300003       1.72368014    
   151.399994       1.71241212    
   151.500000       1.67817616    
   151.600006       1.64938807    
   151.699997       1.63429201    
   151.800003       1.61478007    
   151.899994       1.59931207    
   152.000000       1.60250413    
   152.100006       1.64235616    
   152.199997       1.66234815    
   152.300003       1.62373197    
   152.399994       1.58012402    
   152.500000       1.56710410    
   152.600006       1.57762802    
   152.699997       1.59014404    
   152.800003       1.61092806    
   152.899994       1.62747610    
   153.000000       1.64394009    
   153.100006       1.65332401    
   153.199997       1.67142010    
   153.300003       1.70256007    
   153.399994       1.75986004    
   153.500000       1.78915203    
   153.600006       1.77237606    
   153.699997       1.79620802    
   153.800003       1.81299615    
   153.899994       1.80043209    
   154.000000       1.76832008    
   154.100006       1.76824796    
   154.199997       1.81862402    
   154.300003       1.85410798    
   154.399994       1.84390807    
   154.500000       1.80326402    
   154.600006       1.81845605    
   154.699997       1.82649601    
   154.800003       1.81782007    
   154.899994       1.82792413    
   155.000000       1.84932005    
   155.100006       1.86642003    
   155.199997       1.86236405    
   155.300003       1.80776405    
   155.399994       1.77819610    
   155.500000       1.76794803    
   155.600006       1.80168009    
   155.699997       1.81660807    
   155.800003       1.82941210    
   155.899994       1.83256805    
   156.000000       1.83032405    
   156.100006       1.83067214    
   156.199997       1.83393610    
   156.300003       1.84068012    
   156.399994       1.84891212    
   156.500000       1.86488402    
   156.600006       1.86026406    
   156.699997       1.85358000    
   156.800003       1.84983611    
   156.899994       1.82596803    
   157.000000       1.84207213    
   157.100006       1.87689602    
   157.199997       1.88251209    
   157.300003       1.89286804    
   157.399994       1.87575614    
   157.500000       1.85440803    
   157.600006       1.83144009    
   157.699997       1.79173195    
   157.800003       1.77216005    
   157.899994       1.81028402    
   158.000000       1.84976411    
   158.100006       1.90474808    
   158.199997       1.91515207    
   158.300003       1.90090811    
   158.399994       1.89163208    
   158.500000       1.88907599    
   158.600006       1.90507209    
   158.699997       1.91160011    
   158.800003       1.90215600    
   158.899994       1.89698398    
   159.000000       1.87199998    
   159.100006       1.87682414    
   159.199997       1.88791203    
   159.300003       1.92573607    
   159.399994       1.97055614    
   159.500000       2.01652813    
   159.600006       1.99525201    
   159.699997       1.95387602    
   159.800003       1.91541600    
   159.899994       1.87550402    
   160.000000       1.84486806    
   160.100006       1.81051207    
   160.199997       1.82361615    
   160.300003       1.85466003    
   160.399994       1.85684407    
   160.500000       1.86154807    
   160.600006       1.86238813    
   160.699997       1.86037207    
   160.800003       1.84893596    
   160.899994       1.88382006    
   161.000000       1.90443611    
   161.100006       1.88784003    
   161.199997       1.88077199    
   161.300003       1.86282015    
   161.399994       1.84581602    
   161.500000       1.86250818    
   161.600006       1.86939609    
   161.699997       1.88703609    
   161.800003       1.91455209    
   161.899994       1.95140409    
   162.000000       1.94739616    
   162.100006       1.87813199    
   162.199997       1.81363213    
   162.300003       1.78126812    
   162.399994       1.76824796    
   162.500000       1.75380015    
   162.600006       1.77175200    
   162.699997       1.77438009    
   162.800003       1.74627602    
   162.899994       1.72872007    
   163.000000       1.71952808    
   163.100006       1.69581604    
   163.199997       1.68660009    
   163.300003       1.67919612    
   163.399994       1.68703198    
   163.500000       1.69575608    
   163.600006       1.67899215    
   163.699997       1.62519598    
   163.800003       1.58090413    
   163.899994       1.54519212    
   164.000000       1.52136004    
   164.100006       1.52125204    
   164.199997       1.52374816    
   164.300003       1.51314008    
   164.399994       1.50592816    
   164.500000       1.48328412    
   164.600006       1.47319198    
   164.699997       1.48844409    
   164.800003       1.52407205    
   164.899994       1.54183209    
   165.000000       1.52988005    
   165.100006       1.50976801    
   165.199997       1.51994407    
   165.300003       1.57921207    
   165.399994       1.62674415    
   165.500000       1.66908014    
   165.600006       1.68499207    
   165.699997       1.68868816    
   165.800003       1.64480400    
   165.899994       1.62727213    
   166.000000       1.64686811    
   166.100006       1.67800808    
   166.199997       1.69862401    
   166.300003       1.69870818    
   166.399994       1.69688404    
   166.500000       1.67936409    
   166.600006       1.68369603    
   166.699997       1.70449209    
   166.800003       1.70474398    
   166.899994       1.68921614    
   167.000000       1.70190001    
   167.100006       1.70883596    
   167.199997       1.72164011    
   167.300003       1.74483609    
   167.399994       1.75879204    
   167.500000       1.77679205    
   167.600006       1.77390015    
   167.699997       1.76654410    
   167.800003       1.77498019    
   167.899994       1.80081606    
   168.000000       1.83070803    
   168.100006       1.86061215    
   168.199997       1.85644805    
   168.300003       1.82418001    
   168.399994       1.80584419    
   168.500000       1.81604409    
   168.600006       1.84150803    
   168.699997       1.86925209    
   168.800003       1.90306818    
   168.899994       1.92763197    
   169.000000       1.94592011    
   169.100006       1.96994412    
   169.199997       1.98309612    
   169.300003       2.00564408    
   169.399994       2.04189610    
   169.500000       2.07438016    
   169.600006       2.10197997    
   169.699997       2.14359617    
   169.800003       2.16262794    
   169.899994       2.12646008    
   170.000000       2.10409212    
   170.100006       2.11051202    
   170.199997       2.12816405    
   170.300003       2.15631604    
   170.399994       2.14863610    
   170.500000       2.12856007    
   170.600006       2.12811613    
   170.699997       2.11759210    
   170.800003       2.12137198    
   170.899994       2.14687204    
   171.000000       2.16894007    
   171.100006       2.20182014    
   171.199997       2.21971226    
   171.300003       2.23273206    
   171.399994       2.26462817    
   171.500000       2.29496408    
   171.600006       2.29216814    
   171.699997       2.27172017    
   171.800003       2.29196405    
   171.899994       2.33366418    
   172.000000       2.35399222    
   172.100006       2.33239222    
   172.199997       2.31158400    
   172.300003       2.29903221    
   172.399994       2.33656812    
   172.500000       2.41126823    
   172.600006       2.43124819    
   172.699997       2.39970016    
   172.800003       2.34698415    
   172.899994       2.33332801    
   173.000000       2.35267210    
   173.100006       2.35086012    
   173.199997       2.33298016    
   173.300003       2.31007218    
   173.399994       2.28947997    
   173.500000       2.27832007    
   173.600006       2.27307606    
   173.699997       2.25968409    
   173.800003       2.24996400    
   173.899994       2.25666022    
   174.000000       2.27224803    
   174.100006       2.28579617    
   174.199997       2.26440001    
   174.300003       2.24959207    
   174.399994       2.26902008    
   174.500000       2.31247211    
   174.600006       2.33021998    
   174.699997       2.32353616    
   174.800003       2.31844807    
   174.899994       2.32791615    
   175.000000       2.30906415    
   175.100006       2.32760406    
   175.199997       2.35668015    
   175.300003       2.36847615    
   175.399994       2.35084820    
   175.500000       2.32780814    
   175.600006       2.32526398    
   175.699997       2.34772801    
   175.800003       2.35842013    
   175.899994       2.37765598    
   176.000000       2.35788012    
   176.100006       2.32748413    
   176.199997       2.32384801    
   176.300003       2.33616018    
   176.399994       2.34240007    
   176.500000       2.34717607    
   176.600006       2.34314418    
   176.699997       2.31199193    
   176.800003       2.28289223    
   176.899994       2.31825614    
   177.000000       2.40496802    
   177.100006       2.48197222    
   177.199997       2.52831602    
   177.300003       2.53874397    
   177.399994       2.55037212    
   177.500000       2.49063611    
   177.600006       2.43264008    
   177.699997       2.41030812    
   177.800003       2.42253613    
   177.899994       2.50900817    
   178.000000       2.61452413    
   178.100006       2.62595987    
   178.199997       2.57971215    
   178.300003       2.51007628    
   178.399994       2.47678828    
   178.500000       2.44204807    
   178.600006       2.45203209    
   178.699997       2.48101187    
   178.800003       2.52222013    
   178.899994       2.53239632    
   179.000000       2.49949217    
   179.100006       2.48637605    
   179.199997       2.46579623    
   179.300003       2.47622395    
   179.399994       2.51827216    
   179.500000       2.58010817    
   179.600006       2.60092807    
   179.699997       2.61027622    
   179.800003       2.62429190    
   179.899994       2.65323615    
   180.000000       2.64070797    
   180.100006       2.62134004    
   180.199997       2.61183596    
   180.300003       2.59490418    
   180.399994       2.57650805    
   180.500000       2.56285214    
   180.600006       2.55153608    
   180.699997       2.56977606    
   180.800003       2.58624005    
   180.899994       2.58913207    
   181.000000       2.57408428    
   181.100006       2.57714415    
   181.199997       2.60316014    
   181.300003       2.61516023    
   181.399994       2.63270402    
   181.500000       2.63592005    
   181.600006       2.62454414    
   181.699997       2.60985613    
   181.800003       2.59988403    
   181.899994       2.59740019    
   182.000000       2.61461997    
   182.100006       2.65863609    
   182.199997       2.66458797    
   182.300003       2.66074800    
   182.399994       2.63875222    
   182.500000       2.62461615    
   182.600006       2.58910799    
   182.699997       2.54724002    
   182.800003       2.53508425    
   182.899994       2.53693199    
   183.000000       2.55294013    
   183.100006       2.57936430    
   183.199997       2.58701992    
   183.300003       2.59821606    
   183.399994       2.60119200    
   183.500000       2.61892819    
   183.600006       2.63617206    
   183.699997       2.65972805    
   183.800003       2.68798804    
   183.899994       2.72606397    
   184.000000       2.72809219    
   184.100006       2.70380402    
   184.199997       2.68228817    
   184.300003       2.65677595    
   184.399994       2.66133618    
   184.500000       2.68153214    
   184.600006       2.67368412    
   184.699997       2.61238813    
   184.800003       2.59178424    
   184.899994       2.62270808    
   185.000000       2.66224813    
   185.100006       2.68118405    
   185.199997       2.69503212    
   185.300003       2.71147227    
   185.399994       2.71401596    
   185.500000       2.70006013    
   185.600006       2.70472813    
   185.699997       2.67925191    
   185.800003       2.66065216    
   185.899994       2.67396021    
   186.000000       2.68657207    
   186.100006       2.69720411    
   186.199997       2.71156812    
   186.300003       2.72562003    
   186.399994       2.74063206    
   186.500000       2.71988416    
   186.600006       2.69542813    
   186.699997       2.69754028    
   186.800003       2.71267223    
   186.899994       2.73467994    
   187.000000       2.76526809    
   187.100006       2.80494022    
   187.199997       2.81995225    
   187.300003       2.81341219    
   187.399994       2.80069208    
   187.500000       2.79106808    
   187.600006       2.80017591    
   187.699997       2.81248808    
   187.800003       2.83689594    
   187.899994       2.85356402    
   188.000000       2.87683225    
   188.100006       2.90948415    
   188.199997       2.92216802    
   188.300003       2.90796018    
   188.399994       2.89959621    
   188.500000       2.86129189    
   188.600006       2.84712029    
   188.699997       2.85168004    
   188.800003       2.87350798    
   188.899994       2.87025619    
   189.000000       2.87052011    
   189.100006       2.90161204    
   189.199997       2.90619612    
   189.300003       2.86939216    
   189.399994       2.88698387    
   189.500000       2.91518426    
   189.600006       2.94970822    
   189.699997       2.95897222    
   189.800003       2.94996023    
   189.899994       2.92354822    
   190.000000       2.92160416    
   190.100006       2.93127608    
   190.199997       2.92838407    
   190.300003       2.94349194    
   190.399994       2.96595621    
   190.500000       3.00234008    
   190.600006       3.01825213    
   190.699997       3.03835225    
   190.800003       3.04818010    
   190.899994       3.08763623    
   191.000000       3.09566426    
   191.100006       3.13824010    
   191.199997       3.19594812    
   191.300003       3.22675228    
   191.399994       3.24427223    
   191.500000       3.23181629    
   191.600006       3.17550015    
   191.699997       3.14977217    
   191.800003       3.16468811    
   191.899994       3.20011210    
   192.000000       3.20424032    
   192.100006       3.20335221    
   192.199997       3.23665214    
   192.300003       3.30033612    
   192.399994       3.34304428    
   192.500000       3.38437223    
   192.600006       3.45754814    
   192.699997       3.56299233    
   192.800003       3.65531993    
   192.899994       3.73676419    
   193.000000       3.75562811    
   193.100006       3.73454404    
   193.199997       3.78770423    
   193.300003       3.86584806    
   193.399994       3.98827219    
   193.500000       4.07266808    
   193.600006       4.07066441    
   193.699997       4.05914450    
   193.800003       4.15618801    
   193.899994       4.23543644    
   194.000000       4.24508429    
   194.100006       4.23072004    
   194.199997       4.20664787    
   194.300003       4.23649216    
   194.399994       4.22660446    
   194.500000       4.19969988    
   194.600006       4.16292000    
   194.699997       4.12335634    
   194.800003       4.13011217    
   194.899994       4.10953188    
   195.000000       4.07832050    
   195.100006       4.03706408    
   195.199997       4.02060032    
   195.300003       4.02694798    
   195.399994       4.03256416    
   195.500000       4.03678846    
   195.600006       4.00844431    
   195.699997       3.98812819    
   195.800003       3.99237633    
   195.899994       3.98880005    
   196.000000       3.97562408    
   196.100006       4.00905609    
   196.199997       4.04990387    
   196.300003       4.13944817    
   196.399994       4.16978407    
   196.500000       4.15865993    
   196.600006       4.12683630    
   196.699997       4.08380413    
   196.800003       4.04293251    
   196.899994       4.04584837    
   197.000000       4.07455206    
   197.100006       4.03470039    
   197.199997       3.99385238    
   197.300003       3.92935228    
   197.399994       3.88732815    
   197.500000       3.93162012    
   197.600006       4.06604433    
   197.699997       4.19584846    
   197.800003       4.25178003    
   197.899994       4.20640850    
   198.000000       4.10972452    
   198.100006       4.02319193    
   198.199997       3.98424006    
   198.300003       4.01449251    
   198.399994       4.06220436    
   198.500000       4.05044413    
   198.600006       3.95337629    
   198.699997       3.88396811    
   198.800003       3.88644004    
   198.899994       3.91771221    
   199.000000       3.99586821    
   199.100006       4.09918833    
   199.199997       4.15057230    
   199.300003       4.13260841    
   199.399994       4.07317209    
   199.500000       4.07829618    
   199.600006       4.08884430    
   199.699997       4.02177620    
   199.800003       3.99357629    
   199.899994       3.92586017    
   200.000000       3.94364429    
   200.100006       3.96607208    
   200.199997       3.98995209    
   200.300003       4.04668808    
   200.399994       4.09964418    
   200.500000       4.18940401    
   200.600006       4.24122000    
   200.699997       4.30425596    
   200.800003       4.37650824    
   200.899994       4.39688396    
   201.000000       4.38601208    
   201.100006       4.30905628    
   201.199997       4.26154804    
   201.300003       4.31976032    
   201.399994       4.34871626    
   201.500000       4.41544819    
   201.600006       4.52434826    
   201.699997       4.66096830    
   201.800003       4.69430447    
   201.899994       4.71139240    
   202.000000       4.66906786    
   202.100006       4.57102823    
   202.199997       4.54070425    
   202.300003       4.61900425    
   202.399994       4.67212820    
   202.500000       4.66922426    
   202.600006       4.64110804    
   202.699997       4.62901211    
   202.800003       4.60821629    
   202.899994       4.64116812    
   203.000000       4.66770029    
   203.100006       4.73558426    
   203.199997       4.79990387    
   203.300003       4.83012056    
   203.399994       4.77709246    
   203.500000       4.69084835    
   203.600006       4.62597609    
   203.699997       4.68418837    
   203.800003       4.80307245    
   203.899994       4.91131210    
   204.000000       4.90858793    
   204.100006       4.78308010    
   204.199997       4.65042019    
   204.300003       4.61999989    
   204.399994       4.64580011    
   204.500000       4.71596432    
   204.600006       4.81767607    
   204.699997       4.89380407    
   204.800003       4.85138416    
   204.899994       4.77356386    
   205.000000       4.70140839    
   205.100006       4.71964788    
   205.199997       4.72192812    
   205.300003       4.75069237    
   205.399994       4.81869650    
   205.500000       4.83722448    
   205.600006       4.76013613    
   205.699997       4.64166021    
   205.800003       4.51759195    
   205.899994       4.52691603    
   206.000000       4.56109238    
   206.100006       4.60050011    
   206.199997       4.59310818    
   206.300003       4.61200809    
   206.399994       4.58403635    
   206.500000       4.59270000    
   206.600006       4.60641623    
   206.699997       4.55338812    
   206.800003       4.50095987    
   206.899994       4.44550848    
   207.000000       4.40815210    
   207.100006       4.35546017    
   207.199997       4.35314417    
   207.300003       4.39386034    
   207.399994       4.47807598    
   207.500000       4.51571989    
   207.600006       4.46994019    
   207.699997       4.42858839    
   207.800003       4.40114403    
   207.899994       4.40110826    
   208.000000       4.39183187    
   208.100006       4.46596813    
   208.199997       4.58905220    
   208.300003       4.76690435    
   208.399994       4.79817629    
   208.500000       4.64460039    
   208.600006       4.53299999    
   208.699997       4.51577997    
   208.800003       4.51178408    
   208.899994       4.48580408    
   209.000000       4.48264790    
   209.100006       4.53481245    
   209.199997       4.56105614    
   209.300003       4.57635641    
   209.399994       4.48618841    
   209.500000       4.39866018    
   209.600006       4.33468819    
   209.699997       4.31962824    
   209.800003       4.35384035    
   209.899994       4.38855600    
   210.000000       4.46187639    
   210.100006       4.63460398    
   210.199997       4.65492010    
   210.300003       4.58986807    
   210.399994       4.50706816    
   210.500000       4.41887999    
   210.600006       4.41964817    
   210.699997       4.45466423    
   210.800003       4.51921225    
   210.899994       4.62932396    
   211.000000       4.71602440    
   211.100006       4.76517630    
   211.199997       4.77651596    
   211.300003       4.74836397    
   211.399994       4.71377993    
   211.500000       4.71303606    
   211.600006       4.79606438    
   211.699997       4.83669615    
   211.800003       4.83840036    
   211.899994       4.81417179    
   212.000000       4.75398016    
   212.100006       4.67650795    
   212.199997       4.71123600    
   212.300003       4.75856447    
   212.399994       4.73635197    
   212.500000       4.67462397    
   212.600006       4.57878017    
   212.699997       4.45138836    
   212.800003       4.37357998    
   212.899994       4.34134817    
   213.000000       4.36536026    
   213.100006       4.43062830    
   213.199997       4.43365240    
   213.300003       4.45371628    
   213.399994       4.46740818    
   213.500000       4.42491627    
   213.600006       4.35566425    
   213.699997       4.28930426    
   213.800003       4.27677631    
   213.899994       4.23620415    
   214.000000       4.26814842    
   214.100006       4.28551197    
   214.199997       4.27513218    
   214.300003       4.27472401    
   214.399994       4.28842831    
   214.500000       4.30806017    
   214.600006       4.37396431    
   214.699997       4.47686434    
   214.800003       4.57297230    
   214.899994       4.65034819    
   215.000000       4.66136408    
   215.100006       4.69670391    
   215.199997       4.71550798    
   215.300003       4.72333241    
   215.399994       4.75423193    
   215.500000       4.71812439    
   215.600006       4.68211222    
   215.699997       4.63671637    
   215.800003       4.68000031    
   215.899994       4.82477999    
   216.000000       4.89733219    
   216.100006       4.89678001    
   216.199997       4.86666012    
   216.300003       4.82834435    
   216.399994       4.82707214    
   216.500000       4.81862450    
   216.600006       4.80115223    
   216.699997       4.80636024    
   216.800003       4.88565636    
   216.899994       4.90238428    
   217.000000       4.87694407    
   217.100006       4.83121204    
   217.199997       4.84857655    
   217.300003       4.86126041    
   217.399994       4.91920805    
   217.500000       5.00268030    
   217.600006       5.04226828    
   217.699997       5.07914400    
   217.800003       5.09565592    
   217.899994       5.13928843    
   218.000000       5.11656046    
   218.100006       5.04718781    
   218.199997       4.95168018    
   218.300003       4.92386436    
   218.399994       4.94925642    
   218.500000       4.97764778    
   218.600006       4.97414446    
   218.699997       4.96324825    
   218.800003       4.93827629    
   218.899994       4.91275215    
   219.000000       4.93730402    
   219.100006       4.96725607    
   219.199997       5.04135609    
   219.300003       5.05516815    
   219.399994       5.03042412    
   219.500000       5.03198385    
   219.600006       5.07398415    
   219.699997       5.10094833    
   219.800003       5.09793615    
   219.899994       5.09095192    
   220.000000       5.06169605    
   220.100006       5.06980848    
   220.199997       5.06605244    
   220.300003       5.03383207    
   220.399994       5.00901604    
   220.500000       5.01471615    
   220.600006       5.00707245    
   220.699997       4.98812437    
   220.800003       4.91482782    
   220.899994       4.83624029    
   221.000000       4.83333635    
   221.100006       4.85060406    
   221.199997       4.81018829    
   221.300003       4.79315996    
   221.399994       4.75872040    
   221.500000       4.69149637    
   221.600006       4.66272020    
   221.699997       4.67176819    
   221.800003       4.67769623    
   221.899994       4.66296005    
   222.000000       4.58304024    
   222.100006       4.49518824    
   222.199997       4.50606012    
   222.300003       4.56447601    
   222.399994       4.57233620    
   222.500000       4.55043650    
   222.600006       4.47643232    
   222.699997       4.42918825    
   222.800003       4.41758394    
   222.899994       4.40506840    
   223.000000       4.38316822    
   223.100006       4.31892014    
   223.199997       4.28529596    
   223.300003       4.23414040    
   223.399994       4.18100405    
   223.500000       4.18299627    
   223.600006       4.21570826    
   223.699997       4.23076820    
   223.800003       4.21850395    
   223.899994       4.19082022    
   224.000000       4.15669250    
   224.100006       4.09192801    
   224.199997       4.07319641    
   224.300003       4.10542822    
   224.399994       4.14693642    
   224.500000       4.15826416    
   224.600006       4.15304422    
   224.699997       4.05553246    
   224.800003       3.98815227    
   224.899994       3.96699619    
   225.000000       4.04198408    
   225.100006       4.07044840    
   225.199997       4.10113192    
   225.300003       4.12129211    
   225.399994       4.10762405    
   225.500000       4.05896425    
   225.600006       4.10557222    
   225.699997       4.21627235    
   225.800003       4.23537636    
   225.899994       4.21507215    
   226.000000       4.20091248    
   226.100006       4.18658447    
   226.199997       4.23406792    
   226.300003       4.34942436    
   226.399994       4.40271616    
   226.500000       4.37594414    
   226.600006       4.34268045    
   226.699997       4.30823994    
   226.800003       4.31073618    
   226.899994       4.33024836    
   227.000000       4.36360788    
   227.100006       4.34697628    
   227.199997       4.33178425    
   227.300003       4.28002834    
   227.399994       4.22410822    
   227.500000       4.18853998    
   227.600006       4.22767210    
   227.699997       4.30808401    
   227.800003       4.29979229    
   227.899994       4.25733614    
   228.000000       4.24142408    
   228.100006       4.26064825    
   228.199997       4.27041626    
   228.300003       4.28270388    
   228.399994       4.28072405    
   228.500000       4.19700003    
   228.600006       4.16458797    
   228.699997       4.16588402    
   228.800003       4.14952850    
   228.899994       4.18521595    
   229.000000       4.25014830    
   229.100006       4.33435202    
   229.199997       4.31877613    
   229.300003       4.26376820    
   229.399994       4.20687628    
   229.500000       4.25301600    
   229.600006       4.31028032    
   229.699997       4.33142424    
   229.800003       4.38646841    
   229.899994       4.46218824    
   230.000000       4.54015207    
   230.100006       4.64882421    
   230.199997       4.62859249    
   230.300003       4.59254408    
   230.399994       4.50998449    
   230.500000       4.41315603    
   230.600006       4.36586428    
   230.699997       4.34197235    
   230.800003       4.30232430    
   230.899994       4.29855633    
   231.000000       4.33497620    
   231.100006       4.43212795    
   231.199997       4.41529226    
   231.300003       4.30324841    
   231.399994       4.22877598    
   231.500000       4.21376419    
   231.600006       4.25246429    
   231.699997       4.27458000    
   231.800003       4.27886438    
   231.899994       4.25847626    
   232.000000       4.23014402    
   232.100006       4.16610003    
   232.199997       4.14631224    
   232.300003       4.14964819    
   232.399994       4.16458797    
   232.500000       4.26963615    
   232.600006       4.37964010    
   232.699997       4.42378807    
   232.800003       4.42584038    
   232.899994       4.37668800    
   233.000000       4.33334398    
   233.100006       4.31823635    
   233.199997       4.35199213    
   233.300003       4.38697243    
   233.399994       4.41906023    
   233.500000       4.36846828    
   233.600006       4.34791231    
   233.699997       4.33424425    
   233.800003       4.33279228    
   233.899994       4.33497620    
   234.000000       4.37914848    
   234.100006       4.41111612    
   234.199997       4.45471239    
   234.300003       4.49677229    
   234.399994       4.44916821    
   234.500000       4.38650417    
   234.600006       4.41601229    
   234.699997       4.46827221    
   234.800003       4.48506021    
   234.899994       4.51381207    
   235.000000       4.49343634    
   235.100006       4.47927618    
   235.199997       4.52239227    
   235.300003       4.60386038    
   235.399994       4.71784830    
   235.500000       4.81814432    
   235.600006       4.81119585    
   235.699997       4.80323982    
   235.800003       4.78530025    
   235.899994       4.69357204    
   236.000000       4.68516016    
   236.100006       4.73206806    
   236.199997       4.75723219    
   236.300003       4.71126032    
   236.399994       4.63345242    
   236.500000       4.62832832    
   236.600006       4.68882036    
   236.699997       4.76004028    
   236.800003       4.79785204    
   236.899994       4.82707214    
   237.000000       4.81272030    
   237.100006       4.77646828    
   237.199997       4.71309614    
   237.300003       4.66695642    
   237.399994       4.65602398    
   237.500000       4.65951633    
   237.600006       4.69664431    
   237.699997       4.75172424    
   237.800003       4.75204849    
   237.899994       4.67680836    
   238.000000       4.61734819    
   238.100006       4.64038849    
   238.199997       4.67186403    
   238.300003       4.73007631    
   238.399994       4.73280001    
   238.500000       4.70114422    
   238.600006       4.65649223    
   238.699997       4.59800434    
   238.800003       4.66571999    
   238.899994       4.77812433    
   239.000000       4.80870008    
   239.100006       4.82622051    
   239.199997       4.78171206    
   239.300003       4.77229214    
   239.399994       4.73406029    
   239.500000       4.70372438    
   239.600006       4.70803213    
   239.699997       4.74033594    
   239.800003       4.73292017    
   239.899994       4.72221613    
   240.000000       4.70313644    
   240.100006       4.67592001    
   240.199997       4.64679623    
   240.300003       4.66461611    
   240.399994       4.70422840    
   240.500000       4.74006033    
   240.600006       4.69447231    
   240.699997       4.62692451    
   240.800003       4.57561207    
   240.899994       4.55380821    
   241.000000       4.61900425    
   241.100006       4.67187595    
   241.199997       4.71180010    
   241.300003       4.73575211    
   241.399994       4.73488808    
   241.500000       4.78953648    
   241.600006       4.87760448    
   241.699997       4.98036003    
   241.800003       5.04686403    
   241.899994       5.06690454    
   242.000000       5.09342432    
   242.100006       5.08148432    
   242.199997       5.07943249    
   242.300003       5.09847641    
   242.399994       5.14986038    
   242.500000       5.21409607    
   242.600006       5.24402428    
   242.699997       5.24996424    
   242.800003       5.30752802    
   242.899994       5.36898041    
   243.000000       5.44379997    
   243.100006       5.50634432    
   243.199997       5.50576830    
   243.300003       5.43037224    
   243.399994       5.36392832    
   243.500000       5.27636385    
   243.600006       5.23646402    
   243.699997       5.25064802    
   243.800003       5.34291601    
   243.899994       5.42614841    
   244.000000       5.48550034    
   244.100006       5.55498028    
   244.199997       5.56051207    
   244.300003       5.50564814    
   244.399994       5.45611238    
   244.500000       5.42556000    
   244.600006       5.47135258    
   244.699997       5.52198029    
   244.800003       5.56418419    
   244.899994       5.54607582    
   245.000000       5.47371626    
   245.100006       5.35338020    
   245.199997       5.30907631    
   245.300003       5.38645220    
   245.399994       5.53531218    
   245.500000       5.63775635    
   245.600006       5.68402815    
   245.699997       5.65870810    
   245.800003       5.61954021    
   245.899994       5.65802431    
   246.000000       5.71314049    
   246.100006       5.70991182    
   246.199997       5.64067221    
   246.300003       5.58778811    
   246.399994       5.53170013    
   246.500000       5.46547222    
   246.600006       5.49379206    
   246.699997       5.53617620    
   246.800003       5.60529613    
   246.899994       5.61764383    
   247.000000       5.63295603    
   247.100006       5.64111614    
   247.199997       5.65646410    
   247.300003       5.67536402    
   247.399994       5.67055225    
   247.500000       5.65494013    
   247.600006       5.67373180    
   247.699997       5.68771219    
   247.800003       5.68837261    
   247.899994       5.67804003    
   248.000000       5.67692423    
   248.100006       5.68129206    
   248.199997       5.68306828    
   248.300003       5.66264439    
   248.399994       5.63016033    
   248.500000       5.59292412    
   248.600006       5.61404419    
   248.699997       5.64151239    
   248.800003       5.62976456    
   248.899994       5.66794825    
   249.000000       5.71449661    
   249.100006       5.72638798    
   249.199997       5.73880816    
   249.300003       5.73856783    
   249.399994       5.76507664    
   249.500000       5.76490831    
   249.600006       5.85890436    
   249.699997       5.97102022    
   249.800003       5.92819214    
   249.899994       5.81013632    
   250.000000       5.79364824    
   250.100006       5.87677193    
   250.199997       5.91108036    
   250.300003       5.85571194    
   250.399994       5.88003635    
   250.500000       5.94165611    
   250.600006       6.05248785    
   250.699997       6.13830042    
   250.800003       6.16060829    
   250.899994       6.13945246    
   251.000000       6.13012838    
   251.100006       6.14955616    
   251.199997       6.11707211    
   251.300003       6.17023230    
   251.399994       6.23906469    
   251.500000       6.23677206    
   251.600006       6.22225237    
   251.699997       6.31839609    
   251.800003       6.42007208    
   251.899994       6.52893639    
   252.000000       6.57211208    
   252.100006       6.50792456    
   252.199997       6.48910809    
   252.300003       6.53665209    
   252.399994       6.59530830    
   252.500000       6.58750868    
   252.600006       6.65140820    
   252.699997       6.74212837    
   252.800003       6.81180000    
   252.899994       6.81692410    
   253.000000       6.83302832    
   253.100006       6.85376453    
   253.199997       6.91477251    
   253.300003       7.09512043    
   253.399994       7.15443611    
   253.500000       7.16346025    
   253.600006       7.17188454    
   253.699997       7.26969671    
   253.800003       7.26339674    
   253.899994       7.15168858    
   254.000000       7.11828041    
   254.100006       7.14948034    
   254.199997       7.29986429    
   254.300003       7.38970852    
   254.399994       7.39789200    
   254.500000       7.35961199    
   254.600006       7.31643629    
   254.699997       7.24897242    
   254.800003       7.20898867    
   254.899994       7.23750019    
   255.000000       7.31302834    
   255.100006       7.56609631    
   255.199997       7.64169645    
   255.300003       7.63076448    
   255.399994       7.60153246    
   255.500000       7.60261202    
   255.600006       7.53286839    
   255.699997       7.40038824    
   255.800003       7.30496454    
   255.899994       7.17314434    
   256.000000       7.10757589    
   256.100006       7.09093237    
   256.200012       7.03557634    
   256.299988       7.01049662    
   256.399994       6.95310020    
   256.500000       6.87219620    
   256.600006       6.74725246    
   256.700012       6.54580832    
   256.799988       6.51026440    
   256.899994       6.51608419    
   257.000000       6.53017235    
   257.100006       6.63873625    
   257.200012       6.70492840    
   257.299988       6.72210026    
   257.399994       6.72890425    
   257.500000       6.70477200    
   257.600006       6.67500019    
   257.700012       6.57952833    
   257.799988       6.53421640    
   257.899994       6.57581997    
   258.000000       6.57318068    
   258.100006       6.58479643    
   258.200012       6.64909220    
   258.299988       6.71850061    
   258.399994       6.70399237    
   258.500000       6.61614037    
   258.600006       6.57531643    
   258.700012       6.54165602    
   258.799988       6.56880045    
   258.899994       6.62910032    
   259.000000       6.62593222    
   259.100006       6.65871668    
   259.200012       6.68546438    
   259.299988       6.69538832    
   259.399994       6.70365620    
   259.500000       6.73948812    
   259.600006       6.78422451    
   259.700012       6.77221203    
   259.799988       6.68980837    
   259.899994       6.65042400    
   260.000000       6.66117620    
   260.100006       6.63604784    
   260.200012       6.62664032    
   260.299988       6.60379219    
   260.399994       6.50073671    
   260.500000       6.39067221    
   260.600006       6.36789656    
   260.700012       6.40525198    
   260.799988       6.38122797    
   260.899994       6.30900049    
   261.000000       6.26463652    
   261.100006       6.27405643    
   261.200012       6.28038073    
   261.299988       6.24027634    
   261.399994       6.22412443    
   261.500000       6.29580021    
   261.600006       6.32540464    
   261.700012       6.31415987    
   261.799988       6.32180405    
   261.899994       6.34603262    
   262.000000       6.42444038    
   262.100006       6.52786827    
   262.200012       6.57231665    
   262.299988       6.47677183    
   262.399994       6.41035223    
   262.500000       6.42410421    
   262.600006       6.48898792    
   262.700012       6.50700045    
   262.799988       6.52126837    
   262.899994       6.53487635    
   263.000000       6.55394411    
   263.100006       6.57554436    
   263.200012       6.60459614    
   263.299988       6.74108410    
   263.399994       6.77110815    
   263.500000       6.75085211    
   263.600006       6.74930429    
   263.700012       6.74634027    
   263.799988       6.79153204    
   263.899994       6.83337641    
   264.000000       6.85663223    
   264.100006       6.86958027    
   264.200012       6.91389608    
   264.299988       6.91448450    
   264.399994       6.89457655    
   264.500000       6.91106462    
   264.600006       6.92844057    
   264.700012       6.97798824    
   264.799988       7.02522039    
   264.899994       7.01730061    
   265.000000       7.02494383    
   265.100006       7.09696865    
   265.200012       7.14422417    
   265.299988       7.19646025    
   265.399994       7.14494467    
   265.500000       7.01774454    
   265.600006       7.02216005    
   265.700012       7.12653589    
   265.799988       7.19236803    
   265.899994       7.25971222    
   266.000000       7.31062794    
   266.100006       7.36491632    
   266.200012       7.34799623    
   266.299988       7.27312803    
   266.399994       7.24375200    
   266.500000       7.23573637    
   266.600006       7.25784063    
   266.700012       7.29246044    
   266.799988       7.30009222    
   266.899994       7.29907227    
   267.000000       7.37186432    
   267.100006       7.49402428    
   267.200012       7.46146822    
   267.299988       7.32708025    
   267.399994       7.30856419    
   267.500000       7.34408426    
   267.600006       7.37190008    
   267.700012       7.31760025    
   267.799988       7.25589609    
   267.899994       7.22997618    
   268.000000       7.13605261    
   268.100006       7.01804447    
   268.200012       6.97632027    
   268.299988       7.07694006    
   268.399994       7.18857622    
   268.500000       7.22510386    
   268.600006       7.18034458    
   268.700012       7.07494831    
   268.799988       7.03054810    
   268.899994       7.03533649    
   269.000000       7.03463984    
   269.100006       7.01312447    
   269.200012       6.93129635    
   269.299988       6.81638384    
   269.399994       6.72928810    
   269.500000       6.66448832    
   269.600006       6.64330816    
   269.700012       6.65563250    
   269.799988       6.65080786    
   269.899994       6.63333654    
   270.000000       6.61928415    
   270.100006       6.61762810    
   270.200012       6.55191612    
   270.299988       6.47289658    
   270.399994       6.51170444    
   270.500000       6.57155991    
   270.600006       6.53352022    
   270.700012       6.43735218    
   270.799988       6.36253262    
   270.899994       6.36310816    
   271.000000       6.40407610    
   271.100006       6.45783615    
   271.200012       6.47623253    
   271.299988       6.43929625    
   271.399994       6.36105633    
   271.500000       6.33069611    
   271.600006       6.27709198    
   271.700012       6.26661634    
   271.799988       6.25970459    
   271.899994       6.17869234    
   272.000000       6.11638832    
   272.100006       6.02570438    
   272.200012       6.02224827    
   272.299988       6.15374422    
   272.399994       6.22598457    
   272.500000       6.28827620    
   272.600006       6.32060432    
   272.700012       6.38718033    
   272.799988       6.47098827    
   272.899994       6.57811213    
   273.000000       6.53109646    
   273.100006       6.45456028    
   273.200012       6.45590448    
   273.299988       6.52755642    
   273.399994       6.50862026    
   273.500000       6.39925194    
   273.600006       6.29479218    
   273.700012       6.17181635    
   273.799988       6.21056414    
   273.899994       6.35830832    
   274.000000       6.50648451    
   274.100006       6.51543665    
   274.200012       6.38613653    
   274.299988       6.23758841    
   274.399994       6.22359610    
   274.500000       6.34789228    
   274.600006       6.43136406    
   274.700012       6.43453264    
   274.799988       6.47694016    
   274.899994       6.55152035    
   275.000000       6.63150024    
   275.100006       6.72781229    
   275.200012       6.79292440    
   275.299988       6.79770041    
   275.399994       6.80310011    
   275.500000       6.75337219    
   275.600006       6.77109623    
   275.700012       6.74119234    
   275.799988       6.79365587    
   275.899994       6.80259609    
   276.000000       6.82959604    
   276.100006       6.87168026    
   276.200012       6.93075609    
   276.299988       7.03726816    
   276.399994       7.12584019    
   276.500000       7.08286810    
   276.600006       7.00743628    
   276.700012       7.02218437    
   276.799988       7.12308073    
   276.899994       7.24698067    
   277.000000       7.22706032    
   277.100006       7.15618849    
   277.200012       7.11556816    
   277.299988       7.16751623    
   277.399994       7.29124784    
   277.500000       7.44738054    
   277.600006       7.49680853    
   277.700012       7.48606825    
   277.799988       7.45573235    
   277.899994       7.42008066    
   278.000000       7.51170015    
   278.100006       7.62494421    
   278.200012       7.79516411    
   278.299988       7.82005215    
   278.399994       7.70718002    
   278.500000       7.52680826    
   278.600006       7.42038012    
   278.700012       7.41717672    
   278.799988       7.52759981    
   278.899994       7.57374048    
   279.000000       7.60340452    
   279.100006       7.52875233    
   279.200012       7.39495230    
   279.299988       7.20852041    
   279.399994       7.14987612    
   279.500000       7.15248060    
   279.600006       7.21977615    
   279.700012       7.21044016    
   279.799988       7.18377638    
   279.899994       7.07624435    
   280.000000       7.08110428    
   280.100006       7.10767221    
   280.200012       7.11047983    
   280.299988       7.11823225    
   280.399994       7.08718824    
   280.500000       7.04182816    
   280.600006       7.00965643    
   280.700012       6.99445248    
   280.799988       6.97713614    
   280.899994       6.95794821    
   281.000000       6.89665222    
   281.100006       6.85737610    
   281.200012       6.79578018    
   281.299988       6.69859219    
   281.399994       6.70275640    
   281.500000       6.69716406    
   281.600006       6.73759222    
   281.700012       6.80707264    
   281.799988       6.75700808    
   281.899994       6.68998814    
   282.000000       6.58743620    
   282.100006       6.53599215    
   282.200012       6.53522444    
   282.299988       6.51540041    
   282.399994       6.56838036    
   282.500000       6.56698799    
   282.600006       6.53911257    
   282.700012       6.49448395    
   282.799988       6.42903662    
   282.899994       6.34566069    
   283.000000       6.37735224    
   283.100006       6.44946003    
   283.200012       6.56581211    
   283.299988       6.65043592    
   283.399994       6.70786810    
   283.500000       6.78030014    
   283.600006       6.81778812    
   283.700012       6.85015202    
   283.799988       6.91249228    
   283.899994       7.01817656    
   284.000000       7.06837225    
   284.100006       7.07599211    
   284.200012       7.10899210    
   284.299988       7.08300066    
   284.399994       7.14633608    
   284.500000       7.31913614    
   284.600006       7.37664032    
   284.700012       7.26759672    
   284.799988       7.23745203    
   284.899994       7.25851202    
   285.000000       7.30690813    
   285.100006       7.21078825    
   285.200012       7.10150433    
   285.299988       7.03004408    
   285.399994       7.03725624    
   285.500000       7.16779184    
   285.600006       7.26215982    
   285.700012       7.26175213    
   285.799988       7.20666027    
   285.899994       7.18969202    
   286.000000       7.28479242    
   286.100006       7.48605633    
   286.200012       7.69731665    
   286.299988       7.79491234    
   286.399994       7.70592022    
   286.500000       7.55498457    
   286.600006       7.47329998    
   286.700012       7.37052011    
   286.799988       7.26900005    
   286.899994       7.16786432    
   287.000000       7.14914465    
   287.100006       7.11663628    
   287.200012       6.98444462    
   287.299988       6.83703613    
   287.399994       6.78529215    
   287.500000       6.70796442    
   287.600006       6.71112013    
   287.700012       6.72678041    
   287.799988       6.68554831    
   287.899994       6.66956425    
   288.000000       6.67944002    
   288.100006       6.57523251    
   288.200012       6.48852062    
   288.299988       6.40788031    
   288.399994       6.38850021    
   288.500000       6.37882853    
   288.600006       6.39747667    
   288.700012       6.34872007    
   288.799988       6.40538454    
   288.899994       6.47917223    
   289.000000       6.51152420    
   289.100006       6.49057245    
   289.200012       6.44770813    
   289.299988       6.41042423    
   289.399994       6.42495584    
   289.500000       6.53178024    
   289.600006       6.61795187    
   289.700012       6.64396858    
   289.799988       6.64075232    
   289.899994       6.55958414    
   290.000000       6.51714039    
   290.100006       6.53895617    
   290.200012       6.55294847    
   290.299988       6.62838030    
   290.399994       6.71108389    
   290.500000       6.87811232    
   290.600006       6.90456009    
   290.700012       6.77652025    
   290.799988       6.71936464    
   290.899994       6.76281643    
   291.000000       6.89488840    
   291.100006       6.98950863    
   291.200012       7.04678440    
   291.299988       7.11424875    
   291.399994       7.05518436    
   291.500000       6.86746836    
   291.600006       6.76394415    
   291.700012       6.87254429    
   291.799988       7.07113218    
   291.899994       7.17830420    
   292.000000       7.11171675    
   292.100006       6.95473242    
   292.200012       6.92513990    
   292.299988       6.96228027    
   292.399994       7.06082392    
   292.500000       7.13805628    
   292.600006       7.17860460    
   292.700012       7.20440435    
   292.799988       7.15424442    
   292.899994       7.02378035    
   293.000000       6.95526028    
   293.100006       6.86786413    
   293.200012       6.79010439    
   293.299988       6.74458838    
   293.399994       6.80113268    
   293.500000       6.91302013    
   293.600006       6.96222019    
   293.700012       6.92626858    
   293.799988       6.95234442    
   293.899994       7.00851583    
   294.000000       6.95535660    
   294.100006       6.79136419    
   294.200012       6.74791241    
   294.299988       6.85177183    
   294.399994       7.08133268    
   294.500000       7.25521231    
   294.600006       7.26721191    
   294.700012       7.23553228    
   294.799988       7.19121647    
   294.899994       7.25678396    
   295.000000       7.23843622    
   295.100006       7.05483675    
   295.200012       6.96046782    
   295.299988       6.88238430    
   295.399994       6.89426470    
   295.500000       6.98146868    
   295.600006       7.09544420    
   295.700012       7.10426426    
   295.799988       7.09488010    
   295.899994       7.11381674    
   296.000000       7.20496798    
   296.100006       7.32405663    
   296.200012       7.45263624    
   296.299988       7.53644466    
   296.399994       7.63245630    
   296.500000       7.67755270    
   296.600006       7.66124392    
   296.700012       7.55486441    
   296.799988       7.46288443    
   296.899994       7.32318068    
   297.000000       7.24858856    
   297.100006       7.27969217    
   297.200012       7.36510801    
   297.299988       7.42445993    
   297.399994       7.38210058    
   297.500000       7.36846828    
   297.600006       7.38949203    
   297.700012       7.34970045    
   297.799988       7.31970024    
   297.899994       7.32914400    
   298.000000       7.26928854    
   298.100006       7.29832840    
   298.200012       7.39036798    
   298.299988       7.45231199    
   298.399994       7.38548422    
   298.500000       7.30088472    
   298.600006       7.25354433    
   298.700012       7.21838427    
   298.799988       7.16163635    
   298.899994       7.12276793    
   299.000000       7.06917620    
   299.100006       7.07954454    
   299.200012       7.13282394    
   299.299988       7.24997997    
   299.399994       7.29820824    
   299.500000       7.27281618    
   299.600006       7.30212069    
   299.700012       7.30443621    
   299.799988       7.32002401    
   299.899994       7.25656843    
   300.000000       7.26373243    
   300.100006       7.24144840    
   300.200012       7.19330454    
   300.299988       7.12885237    
   300.399994       7.12407637    
   300.500000       7.15053606    
   300.600006       7.24130440    
   300.700012       7.40738440    
   300.799988       7.41902399    
   300.899994       7.35558033    
   301.000000       7.28883600    
   301.100006       7.17464399    
   301.200012       7.09450817    
   301.299988       7.07806826    
   301.399994       7.14103222    
   301.500000       7.12336826    
   301.600006       7.13226032    
   301.700012       7.11479998    
   301.799988       7.12060785    
   301.899994       7.14669657    
   302.000000       7.14494467    
   302.100006       7.10043621    
   302.200012       7.11396027    
   302.299988       7.16767263    
   302.399994       7.08379221    
   302.500000       7.05760813    
   302.600006       7.03180838    
   302.700012       7.08915615    
   302.799988       7.16330433    
   302.899994       7.16269255    
   303.000000       7.18992043    
   303.100006       7.16563272    
   303.200012       7.11452436    
   303.299988       7.10671186    
   303.399994       7.10638809    
   303.500000       7.11980391    
   303.600006       7.08596468    
   303.700012       7.01520061    
   303.799988       6.98145628    
   303.899994       6.95568037    
   304.000000       6.88665628    
   304.100006       6.90279627    
   304.200012       6.90994787    
   304.299988       6.91671610    
   304.399994       6.91003227    
   304.500000       6.79018831    
   304.600006       6.73080063    
   304.700012       6.71761227    
   304.799988       6.75993586    
   304.899994       6.80501986    
   305.000000       6.83340025    
   305.100006       6.83413219    
   305.200012       6.81570005    
   305.299988       6.82180834    
   305.399994       6.87513638    
   305.500000       6.89561987    
   305.600006       6.86613607    
   305.700012       6.89979601    
   305.799988       6.97057247    
   305.899994       7.06210804    
   306.000000       7.13210440    
   306.100006       7.18495226    
   306.200012       7.17114019    
   306.299988       7.06946421    
   306.399994       7.02904844    
   306.500000       7.05975628    
   306.600006       7.09327221    
   306.700012       7.14583254    
   306.799988       7.20632410    
   306.899994       7.20729637    
   307.000000       7.18351221    
   307.100006       7.15479612    
   307.200012       7.13162422    
   307.299988       7.16398811    
   307.399994       7.15802431    
   307.500000       7.15887642    
   307.600006       7.18310404    
   307.700012       7.24105263    
   307.799988       7.19617224    
   307.899994       7.04617214    
   308.000000       6.96524429    
   308.100006       6.94390821    
   308.200012       6.97987223    
   308.299988       7.04410839    
   308.399994       7.11260414    
   308.500000       7.23255634    
   308.600006       7.34907627    
   308.700012       7.45155621    
   308.799988       7.48934412    
   308.899994       7.49461222    
   309.000000       7.42691994    
   309.100006       7.30442429    
   309.200012       7.25494862    
   309.299988       7.26970863    
   309.399994       7.31118011    
   309.500000       7.35423613    
   309.600006       7.39322424    
   309.700012       7.40353251    
   309.799988       7.45107603    
   309.899994       7.52040052    
   310.000000       7.52494860    
   310.100006       7.45496416    
   310.200012       7.44837666    
   310.299988       7.50003624    
   310.399994       7.56806421    
   310.500000       7.56754827    
   310.600006       7.49546432    
   310.700012       7.38628817    
   310.799988       7.32597637    
   310.899994       7.36404037    
   311.000000       7.42269611    
   311.100006       7.32961226    
   311.200012       7.24997997    
   311.299988       7.23189592    
   311.399994       7.27067995    
   311.500000       7.36531258    
   311.600006       7.41522026    
   311.700012       7.39498806    
   311.799988       7.32973242    
   311.899994       7.31180429    
   312.000000       7.34557247    
   312.100006       7.36522818    
   312.200012       7.46431255    
   312.299988       7.54821634    
   312.399994       7.51245594    
   312.500000       7.44889212    
   312.600006       7.45474815    
   312.700012       7.45939207    
   312.799988       7.55803204    
   312.899994       7.67682028    
   313.000000       7.74087620    
   313.100006       7.80061245    
   313.200012       7.79858398    
   313.299988       7.70914841    
   313.399994       7.64504433    
   313.500000       7.71020412    
   313.600006       7.78459263    
   313.700012       7.84489202    
   313.799988       7.86193228    
   313.899994       7.81742430    
   314.000000       7.75870848    
   314.100006       7.79276419    
   314.200012       7.80639648    
   314.299988       7.82796049    
   314.399994       7.91877604    
   314.500000       8.00750446    
   314.600006       7.97084475    
   314.700012       7.92508841    
   314.799988       7.90172434    
   314.899994       7.94191217    
   315.000000       8.00017262    
   315.100006       8.07937241    
   315.200012       8.17738819    
   315.299988       8.24907589    
   315.399994       8.31415272    
   315.500000       8.34061241    
   315.600006       8.30796051    
   315.700012       8.14843273    
   315.799988       8.02882862    
   315.899994       7.91283607    
   316.000000       7.90240812    
   316.100006       7.92597628    
   316.200012       7.96258831    
   316.299988       7.98168039    
   316.399994       8.01726055    
   316.500000       8.06983280    
   316.600006       8.13400841    
   316.700012       8.11948872    
   316.799988       8.06814098    
   316.899994       8.01711655    
   317.000000       7.92012024    
   317.100006       7.79000425    
   317.200012       7.73587227    
   317.299988       7.72378826    
   317.399994       7.71633673    
   317.500000       7.70406055    
   317.600006       7.67912436    
   317.700012       7.63225222    
   317.799988       7.62714005    
   317.899994       7.66059637    
   318.000000       7.68286848    
   318.100006       7.68350410    
   318.200012       7.70883608    
   318.299988       7.70929193    
   318.399994       7.62447643    
   318.500000       7.55533266    
   318.600006       7.55089235    
   318.700012       7.52710867    
   318.799988       7.54150820    
   318.899994       7.50675631    
   319.000000       7.43498421    
   319.100006       7.25908852    
   319.200012       7.15814400    
   319.299988       7.18728018    
   319.399994       7.27264833    
   319.500000       7.43875217    
   319.600006       7.50952816    
   319.700012       7.45485640    
   319.799988       7.33332062    
   319.899994       7.26013231    
   320.000000       7.30238438    
   320.100006       7.42248011    
   320.200012       7.49485207    
   320.299988       7.51365662    
   320.399994       7.49749231    
   320.500000       7.52470827    
   320.600006       7.54924822    
   320.700012       7.48314047    
   320.799988       7.36923599    
   320.899994       7.26966047    
   321.000000       7.27386045    
   321.100006       7.37121630    
   321.200012       7.39040422    
   321.299988       7.35992384    
   321.399994       7.36236048    
   321.500000       7.45234823    
   321.600006       7.53414011    
   321.700012       7.55538034    
   321.799988       7.54930830    
   321.899994       7.48390818    
   322.000000       7.43763638    
   322.100006       7.47717619    
   322.200012       7.58865643    
   322.299988       7.67728806    
   322.399994       7.78179598    
   322.500000       7.86021614    
   322.600006       7.87300825    
   322.700012       7.88678408    
   322.799988       7.94421625    
   322.899994       7.96602011    
   323.000000       7.97770834    
   323.100006       8.00726414    
   323.200012       8.01680374    
   323.299988       7.94773197    
   323.399994       7.87615204    
   323.500000       7.96128035    
   323.600006       8.01198006    
   323.700012       8.05903244    
   323.799988       8.07421207    
   323.899994       8.05627251    
   324.000000       8.03302860    
   324.100006       8.04260445    
   324.200012       8.10888004    
   324.299988       8.21797276    
   324.399994       8.29296017    
   324.500000       8.38982391    
   324.600006       8.46783638    
   324.700012       8.44886398    
   324.799988       8.37940884    
   324.899994       8.27810383    
   325.000000       8.32099247    
   325.100006       8.43045616    
   325.200012       8.48406029    
   325.299988       8.61316872    
   325.399994       8.75702477    
   325.500000       8.90457630    
   325.600006       8.97279644    
   325.700012       9.12070847    
   325.799988       9.21991253    
   325.899994       9.15350437    
   326.000000       9.01021290    
   326.100006       8.98712444    
   326.200012       9.00362396    
   326.299988       9.02719212    
   326.399994       9.01479626    
   326.500000       8.94986439    
   326.600006       8.90713215    
   326.700012       8.82874775    
   326.799988       8.92032051    
   326.899994       9.15530396    
   327.000000       9.33237648    
   327.100006       9.45175266    
   327.200012       9.50113297    
   327.299988       9.51141644    
   327.399994       9.45229244    
   327.500000       9.34629631    
   327.600006       9.32728863    
   327.700012       9.43737602    
   327.799988       9.50758839    
   327.899994       9.44121647    
   328.000000       9.41686821    
   328.100006       9.44527245    
   328.200012       9.43423176    
   328.299988       9.36211300    
   328.399994       9.37394428    
   328.500000       9.39990044    
   328.600006       9.53691673    
   328.700012       9.62559605    
   328.799988       9.66843605    
   328.899994       9.68215275    
   329.000000       9.71523666    
   329.100006       9.79146004    
   329.200012       9.89876461    
   329.299988       9.93177605    
   329.399994       9.95820045    
   329.500000       9.89061642    
   329.600006       9.73714828    
   329.700012       9.73957253    
   329.799988       9.71319580    
   329.899994       9.58906841    
   330.000000       9.57614422    
   330.100006       9.58850384    
   330.200012       9.52156830    
   330.299988       9.43476009    
   330.399994       9.27705574    
   330.500000       9.11564445    
   330.600006       9.04628468    
   330.700012       9.08250046    
   330.799988       9.12964821    
   330.899994       9.07070446    
   331.000000       8.91547298    
   331.100006       8.83659649    
   331.200012       8.84001637    
   331.299988       8.90947247    
   331.399994       8.95360851    
   331.500000       8.87396431    
   331.600006       8.78522491    
   331.700012       8.82445240    
   331.799988       8.89762878    
   331.899994       8.98364449    
   332.000000       8.95599651    
   332.100006       8.97484875    
   332.200012       8.92903233    
   332.299988       8.85874844    
   332.399994       8.76552010    
   332.500000       8.71059608    
   332.600006       8.73981667    
   332.700012       8.69027996    
   332.799988       8.55998421    
   332.899994       8.51914787    
   333.000000       8.55636024    
   333.100006       8.61073208    
   333.200012       8.65048885    
   333.299988       8.63226032    
   333.399994       8.60566807    
   333.500000       8.53566074    
   333.600006       8.51270485    
   333.700012       8.48373604    
   333.799988       8.50292492    
   333.899994       8.57038879    
   334.000000       8.54605198    
   334.100006       8.56470013    
   334.200012       8.56503582    
   334.299988       8.50633240    
   334.399994       8.52248383    
   334.500000       8.65892410    
   334.600006       8.74962044    
   334.700012       8.79646873    
   334.799988       8.72643661    
   334.899994       8.60716820    
   335.000000       8.58668423    
   335.100006       8.64310837    
   335.200012       8.72702408    
   335.299988       8.72350788    
   335.399994       8.65888882    
   335.500000       8.52208805    
   335.600006       8.39558411    
   335.700012       8.36689281    
   335.799988       8.41035652    
   335.899994       8.50312805    
   336.000000       8.58662415    
   336.100006       8.55448818    
   336.200012       8.42430019    
   336.299988       8.28422451    
   336.399994       8.28017998    
   336.500000       8.37594032    
   336.600006       8.45604038    
   336.700012       8.47296047    
   336.799988       8.45721626    
   336.899994       8.45298004    
   337.000000       8.45660496    
   337.100006       8.49727249    
   337.200012       8.50454426    
   337.299988       8.57719231    
   337.399994       8.60174465    
   337.500000       8.63250065    
   337.600006       8.60157681    
   337.700012       8.51786423    
   337.799988       8.44334412    
   337.899994       8.43715286    
   338.000000       8.41628456    
   338.100006       8.33376026    
   338.200012       8.32255268    
   338.299988       8.36956787    
   338.399994       8.42051983    
   338.500000       8.48116779    
   338.600006       8.41902065    
   338.700012       8.36205673    
   338.799988       8.34415245    
   338.899994       8.35029602    
   339.000000       8.42972374    
   339.100006       8.49901199    
   339.200012       8.44059658    
   339.299988       8.37874794    
   339.399994       8.37600040    
   339.500000       8.39005280    
   339.600006       8.37726021    
   339.700012       8.43750000    
   339.799988       8.46967220    
   339.899994       8.47724438    
   340.000000       8.45499611    
   340.100006       8.49451256    
   340.200012       8.47306824    
   340.299988       8.42709637    
   340.399994       8.37982845    
   340.500000       8.40340805    
   340.600006       8.28528023    
   340.700012       8.13481236    
   340.799988       8.02320004    
   340.899994       7.99012852    
   341.000000       8.06190014    
   341.100006       8.09185219    
   341.200012       8.01928902    
   341.299988       7.90956020    
   341.399994       7.90646410    
   341.500000       7.95476437    
   341.600006       8.05465221    
   341.700012       8.12654400    
   341.799988       8.12263203    
   341.899994       8.10888004    
   342.000000       8.06962872    
   342.100006       8.04206467    
   342.200012       8.06636429    
   342.299988       8.13051701    
   342.399994       8.15150452    
   342.500000       8.12434864    
   342.600006       8.15071297    
   342.700012       8.09695244    
   342.799988       7.99749613    
   342.899994       7.92177629    
   343.000000       7.91607666    
   343.100006       8.03890800    
   343.200012       8.13423634    
   343.299988       8.13166809    
   343.399994       8.19375610    
   343.500000       8.26834774    
   343.600006       8.24644852    
   343.700012       8.19620419    
   343.799988       8.22728443    
   343.899994       8.26463985    
   344.000000       8.31902409    
   344.100006       8.45836830    
   344.200012       8.53150845    
   344.299988       8.42740822    
   344.399994       8.33126450    
   344.500000       8.31682777    
   344.600006       8.40070820    
   344.700012       8.46108055    
   344.799988       8.48924446    
   344.899994       8.53294849    
   345.000000       8.66619587    
   345.100006       8.78442097    
   345.200012       8.78494835    
   345.299988       8.74586391    
   345.399994       8.73373222    
   345.500000       8.71930790    
   345.600006       8.71411228    
   345.700012       8.66472054    
   345.799988       8.66636467    
   345.899994       8.68906879    
   346.000000       8.76159668    
   346.100006       8.80452061    
   346.200012       8.83070469    
   346.299988       8.80510902    
   346.399994       8.77003288    
   346.500000       8.74372864    
   346.600006       8.70632458    
   346.700012       8.68383598    
   346.799988       8.71219254    
   346.899994       8.71789265    
   347.000000       8.71102810    
   347.100006       8.81492424    
   347.200012       8.91219616    
   347.299988       8.95334435    
   347.399994       8.94248486    
   347.500000       9.03507614    
   347.600006       9.15392494    
   347.700012       9.18457222    
   347.799988       9.20455265    
   347.899994       9.22236061    
   348.000000       9.21693611    
   348.100006       9.10573196    
   348.200012       8.97060013    
   348.299988       9.00074387    
   348.399994       9.11685658    
   348.500000       9.16108894    
   348.600006       9.19039249    
   348.700012       9.20271683    
   348.799988       9.24748898    
   348.899994       9.31473637    
   349.000000       9.33781242    
   349.100006       9.33793259    
   349.200012       9.30112839    
   349.299988       9.16238499    
   349.399994       9.17475605    
   349.500000       9.20247650    
   349.600006       9.29164886    
   349.700012       9.38650894    
   349.799988       9.42166805    
   349.899994       9.47311211    
   350.000000       9.52684879    
   350.100006       9.54296398    
   350.200012       9.57168007    
   350.299988       9.60597610    
   350.399994       9.66364765    
   350.500000       9.57856846    
   350.600006       9.54231644    
   350.700012       9.53497219    
   350.799988       9.55501270    
   350.899994       9.48398399    
   351.000000       9.45485973    
   351.100006       9.43805981    
   351.200012       9.43770027    
   351.299988       9.42979240    
   351.399994       9.38042450    
   351.500000       9.37033272    
   351.600006       9.41436100    
   351.700012       9.48421288    
   351.799988       9.49327183    
   351.899994       9.54148865    
   352.000000       9.52683640    
   352.100006       9.42378044    
   352.200012       9.29587269    
   352.299988       9.19933224    
   352.399994       9.17897987    
   352.500000       9.18200397    
   352.600006       9.14210415    
   352.700012       9.07386017    
   352.799988       9.03925228    
   352.899994       9.06100845    
   353.000000       9.11236858    
   353.100006       9.19347668    
   353.200012       9.16797638    
   353.299988       9.07141304    
   353.399994       9.04866028    
   353.500000       8.97112846    
   353.600006       8.96754074    
   353.700012       9.00742817    
   353.799988       9.03890419    
   353.899994       9.05020809    
   354.000000       8.92310429    
   354.100006       8.82710457    
   354.200012       8.87054443    
   354.299988       8.91555595    
   354.399994       8.85200405    
   354.500000       8.71983624    
   354.600006       8.68224049    
   354.700012       8.64950466    
   354.799988       8.65090847    
   354.899994       8.70260429    
   355.000000       8.71801186    
   355.100006       8.73898792    
   355.200012       8.71879196    
   355.299988       8.63086796    
   355.399994       8.63339996    
   355.500000       8.70574856    
   355.600006       8.76092434    
   355.700012       8.81694031    
   355.799988       8.87181664    
   355.899994       8.87296772    
   356.000000       8.93487644    
   356.100006       9.01526451    
   356.200012       9.00717640    
   356.299988       8.97062492    
   356.399994       8.86383629    
   356.500000       8.84290886    
   356.600006       8.78912449    
   356.700012       8.72576427    
   356.799988       8.73772812    
   356.899994       8.76667213    
   357.000000       8.82614422    
   357.100006       8.84670067    
   357.200012       8.84051991    
   357.299988       8.83858871    
   357.399994       8.84060383    
   357.500000       8.79810047    
   357.600006       8.71903229    
   357.700012       8.70194435    
   357.799988       8.70529175    
   357.899994       8.65428066    
   358.000000       8.61175251    
   358.100006       8.70466805    
   358.200012       8.71094418    
   358.299988       8.68601990    
   358.399994       8.59041595    
   358.500000       8.54380894    
   358.600006       8.57073689    
   358.700012       8.59262466    
   358.799988       8.63116837    
   358.899994       8.57626820    
   359.000000       8.50566006    
   359.100006       8.39713287    
   359.200012       8.29670429    
   359.299988       8.16454887    
   359.399994       8.12518787    
   359.500000       8.22626400    
   359.600006       8.30853653    
   359.700012       8.31768036    
   359.799988       8.28592873    
   359.899994       8.26952457    
   360.000000       8.28406811    
   360.100006       8.33115578    
   360.200012       8.35999203    
   360.299988       8.37801647    
   360.399994       8.44700432    
   360.500000       8.53347588    
   360.600006       8.56126785    
   360.700012       8.53204823    
   360.799988       8.50622463    
   360.899994       8.55111599    
   361.000000       8.65747261    
   361.100006       8.77272034    
   361.200012       8.83710098    
   361.299988       8.87097645    
   361.399994       8.83801174    
   361.500000       8.76309586    
   361.600006       8.80929661    
   361.700012       8.92544460    
   361.799988       9.08907700    
   361.899994       9.23485279    
   362.000000       9.32560825    
   362.100006       9.37326050    
   362.200012       9.41638851    
   362.299988       9.39520836    
   362.399994       9.32994080    
   362.500000       9.34698105    
   362.600006       9.44034004    
   362.700012       9.46570873    
   362.799988       9.47378445    
   362.899994       9.44914818    
   363.000000       9.33648014    
   363.100006       9.23853683    
   363.200012       9.23157597    
   363.299988       9.43465233    
   363.399994       9.69357681    
   363.500000       9.83733559    
   363.600006       9.75555611    
   363.700012       9.69068432    
   363.799988       9.71304035    
   363.899994       9.73350048    
   364.000000       9.72712803    
   364.100006       9.65508080    
   364.200012       9.59838009    
   364.299988       9.47480392    
   364.399994       9.42087650    
   364.500000       9.45349216    
   364.600006       9.50524807    
   364.700012       9.58845615    
   364.799988       9.69180012    
   364.899994       9.71564388    
   365.000000       9.62875271    
   365.100006       9.55882835    
   365.200012       9.52066803    
   365.299988       9.54965973    
   365.399994       9.56030464    
   365.500000       9.44559574    
   365.600006       9.39349270    
   365.700012       9.41083241    
   365.799988       9.42253208    
   365.899994       9.48688793    
   366.000000       9.53971195    
   366.100006       9.60114002    
   366.200012       9.59937572    
   366.299988       9.57960033    
   366.399994       9.57606030    
   366.500000       9.55096817    
   366.600006       9.62062836    
   366.700012       9.72990036    
   366.799988       9.81517220    
   366.899994       9.83862019    
   367.000000       9.79191685    
   367.100006       9.68446827    
   367.200012       9.59865665    
   367.299988       9.69907188    
   367.399994       9.80938816    
   367.500000       9.91035652    
   367.600006       9.97770023    
   367.700012       10.0312805    
   367.799988       10.0013771    
   367.899994       9.97958469    
   368.000000       10.0153685    
   368.100006       10.0769520    
   368.200012       10.1482449    
   368.299988       10.2094440    
   368.399994       10.3058529    
   368.500000       10.4266806    
   368.600006       10.5092287    
   368.700012       10.4800091    
   368.799988       10.3975449    
   368.899994       10.3446121    
   369.000000       10.3179493    
   369.100006       10.2758045    
   369.200012       10.2714005    
   369.299988       10.3482723    
   369.399994       10.3344717    
   369.500000       10.3635235    
   369.600006       10.2996359    
   369.700012       10.2325439    
   369.799988       10.2450485    
   369.899994       10.3355169    
   370.000000       10.4513531    
   370.100006       10.5550566    
   370.200012       10.5661325    
   370.299988       10.6244640    
   370.399994       10.6567087    
   370.500000       10.6420441    
   370.600006       10.5368528    
   370.700012       10.4006996    
   370.799988       10.3723326    
   370.899994       10.4004240    
   371.000000       10.4305801    
   371.100006       10.4822407    
   371.200012       10.4445848    
   371.299988       10.4179564    
   371.399994       10.3735924    
   371.500000       10.3656368    
   371.600006       10.3552084    
   371.700012       10.3582449    
   371.799988       10.3944244    
   371.899994       10.4362926    
   372.000000       10.4624653    
   372.100006       10.5167885    
   372.200012       10.5311651    
   372.299988       10.4264288    
   372.399994       10.3601761    
   372.500000       10.3884850    
   372.600006       10.5008049    
   372.700012       10.5692644    
   372.799988       10.5283442    
   372.899994       10.4401445    
   373.000000       10.4205246    
   373.100006       10.4251080    
   373.200012       10.3888321    
   373.299988       10.4502726    
   373.399994       10.5951605    
   373.500000       10.6863956    
   373.600006       10.6767483    
   373.700012       10.5902643    
   373.799988       10.5709324    
   373.899994       10.7119083    
   374.000000       10.8598680    
   374.100006       10.9155369    
   374.200012       10.8093481    
   374.299988       10.7044201    
   374.399994       10.7501526    
   374.500000       10.8841324    
   374.600006       11.0066891    
   374.700012       11.0003757    
   374.799988       10.9022760    
   374.899994       10.8151569    
   375.000000       10.7912884    
   375.100006       10.7771645    
   375.200012       10.7689686    
   375.299988       10.8565559    
   375.399994       10.9384565    
   375.500000       10.9481277    
   375.600006       11.0613480    
   375.700012       11.2112999    
   375.799988       11.2979650    
   375.899994       11.2140121    
   376.000000       11.0193367    
   376.100006       10.9022522    
   376.200012       10.9086609    
   376.299988       11.0365562    
   376.399994       11.1522598    
   376.500000       11.2099915    
   376.600006       11.1912842    
   376.700012       11.1096840    
   376.799988       11.0594883    
   376.899994       10.9470367    
   377.000000       10.9389601    
   377.100006       11.0324764    
   377.200012       11.1412926    
   377.299988       11.2231083    
   377.399994       11.1649208    
   377.500000       11.0997009    
   377.600006       11.0714169    
   377.700012       11.1926050    
   377.799988       11.2855444    
   377.899994       11.3357410    
   378.000000       11.4461765    
   378.100006       11.4666243    
   378.200012       11.3612642    
   378.299988       11.2056484    
   378.399994       11.1365404    
   378.500000       11.1272278    
   378.600006       11.2564926    
   378.700012       11.3667240    
   378.799988       11.3919239    
   378.899994       11.4114847    
   379.000000       11.4336605    
   379.100006       11.4268208    
   379.200012       11.5064163    
   379.299988       11.5426807    
   379.399994       11.5657444    
   379.500000       11.6329212    
   379.600006       11.6753883    
   379.700012       11.7510481    
   379.799988       11.8354797    
   379.899994       11.8475761    
   380.000000       11.7416286    
   380.100006       11.6892967    
   380.200012       11.6178474    
   380.299988       11.5911732    
   380.399994       11.7197046    
   380.500000       11.8861446    
   380.600006       11.9017687    
   380.700012       11.9392319    
   380.799988       11.9129038    
   380.899994       11.9113083    
   381.000000       11.9126167    
   381.100006       11.7866526    
   381.200012       11.5947361    
   381.299988       11.5827122    
   381.399994       11.5554361    
   381.500000       11.5060205    
   381.600006       11.5149727    
   381.700012       11.5298042    
   381.799988       11.5039206    
   381.899994       11.3898849    
   382.000000       11.2776003    
   382.100006       11.2467480    
   382.200012       11.2636805    
   382.299988       11.2975559    
   382.399994       11.2885437    
   382.500000       11.1977768    
   382.600006       11.1340446    
   382.700012       11.1071167    
   382.799988       11.1692524    
   382.899994       11.1761646    
   383.000000       11.0663395    
   383.100006       11.0042887    
   383.200012       10.9550047    
   383.299988       10.8650036    
   383.399994       10.7733612    
   383.500000       10.7109365    
   383.600006       10.6405926    
   383.700012       10.5462961    
   383.799988       10.4588518    
   383.899994       10.4352121    
   384.000000       10.4246521    
   384.100006       10.4241714    
   384.200012       10.3944483    
   384.299988       10.3513680    
   384.399994       10.2427921    
   384.500000       10.1236439    
   384.600006       10.0861092    
   384.700012       10.1704082    
   384.799988       10.1975403    
   384.899994       10.1487484    
   385.000000       10.0737123    
   385.100006       9.91921234    
   385.200012       9.85011673    
   385.299988       9.79881668    
   385.399994       9.83030510    
   385.500000       9.88167572    
   385.600006       9.92913628    
   385.700012       9.90966034    
   385.799988       9.89019585    
   385.899994       9.87628841    
   386.000000       9.93787193    
   386.100006       10.0271521    
   386.200012       10.1791801    
   386.299988       10.2390366    
   386.399994       10.2242765    
   386.500000       10.0977840    
   386.600006       9.99907207    
   386.700012       10.0066080    
   386.799988       10.1117878    
   386.899994       10.2895079    
   387.000000       10.4368916    
   387.100006       10.4775963    
   387.200012       10.4683685    
   387.299988       10.4497805    
   387.399994       10.3945198    
   387.500000       10.2897482    
   387.600006       10.2852602    
   387.700012       10.3960447    
   387.799988       10.4500084    
   387.899994       10.4233685    
   388.000000       10.3943405    
   388.100006       10.4093161    
   388.200012       10.4402409    
   388.299988       10.5323162    
   388.399994       10.6175404    
   388.500000       10.6680489    
   388.600006       10.6543207    
   388.700012       10.5772686    
   388.799988       10.5875521    
   388.899994       10.6328287    
   389.000000       10.6471329    
   389.100006       10.5902042    
   389.200012       10.5623760    
   389.299988       10.5517559    
   389.399994       10.5327730    
   389.500000       10.5677643    
   389.600006       10.5565681    
   389.700012       10.4998932    
   389.799988       10.4863806    
   389.899994       10.5371637    
   390.000000       10.5015841    
   390.100006       10.3895645    
   390.200012       10.3232040    
   390.299988       10.2860889    
   390.399994       10.3184156    
   390.500000       10.3568039    
   390.600006       10.2896404    
   390.700012       10.1541357    
   390.799988       10.0751171    
   390.899994       9.98968887    
   391.000000       9.87770367    
   391.100006       9.86050797    
   391.200012       9.87452507    
   391.299988       9.90295219    
   391.399994       9.91340446    
   391.500000       9.92687988    
   391.600006       9.88708782    
   391.700012       9.87024021    
   391.799988       9.86346054    
   391.899994       9.88903236    
   392.000000       9.92107201    
   392.100006       10.0180197    
   392.200012       10.1534529    
   392.299988       10.1584206    
   392.399994       10.0879555    
   392.500000       10.0842237    
   392.600006       10.1200085    
   392.700012       10.2060118    
   392.799988       10.2509880    
   392.899994       10.1861277    
   393.000000       10.0887489    
   393.100006       9.98811626    
   393.200012       10.0036802    
   393.299988       10.0083723    
   393.399994       9.98054409    
   393.500000       10.0126324    
   393.600006       10.0404606    
   393.700012       10.0273209    
   393.799988       10.0287838    
   393.899994       10.0813923    
   394.000000       10.0764122    
   394.100006       10.0601158    
   394.200012       10.0486679    
   394.299988       10.0634050    
   394.399994       10.0559044    
   394.500000       10.0766048    
   394.600006       10.1646481    
   394.700012       10.2161884    
   394.799988       10.3138084    
   394.899994       10.3267689    
   395.000000       10.2826328    
   395.100006       10.1646595    
   395.200012       10.0661526    
   395.299988       10.0094051    
   395.399994       10.0455008    
   395.500000       10.1564999    
   395.600006       10.2974882    
   395.700012       10.3637886    
   395.799988       10.3696566    
   395.899994       10.3793278    
   396.000000       10.3844166    
   396.100006       10.4690762    
   396.200012       10.5616198    
   396.299988       10.6456566    
   396.399994       10.6494360    
   396.500000       10.6545963    
   396.600006       10.6460648    
   396.700012       10.6403522    
   396.799988       10.7284565    
   396.899994       10.8412685    
   397.000000       10.8446159    
   397.100006       10.8584042    
   397.200012       10.9143362    
   397.299988       10.9847403    
   397.399994       10.9925051    
   397.500000       10.9110603    
   397.600006       10.8746643    
   397.700012       11.0261049    
   397.799988       11.2164001    
   397.899994       11.4189968    
   398.000000       11.4638405    
   398.100006       11.2607164    
   398.200012       11.1677046    
   398.299988       11.1264124    
   398.399994       11.1097918    
   398.500000       11.0306396    
   398.600006       11.0252647    
   398.700012       10.9232759    
   398.799988       10.8214331    
   398.899994       10.7943125    
   399.000000       10.8207836    
   399.100006       10.7604961    
   399.200012       10.7071571    
   399.299988       10.6846676    
   399.399994       10.6497250    
   399.500000       10.6813316    
   399.600006       10.6780920    
   399.700012       10.7321997    
   399.799988       10.8242531    
   399.899994       11.0873766    
   400.000000       11.2283525    
   400.100006       11.1220436    
   400.200012       10.9805880    
   400.299988       10.9961758    
   400.399994       11.1573477    
   400.500000       11.2637291    
   400.600006       11.2466402    
   400.700012       11.1791410    
   400.799988       11.1882000    
   400.899994       11.1965275    
   401.000000       11.1425762    
   401.100006       11.1918840    
   401.200012       11.3021889    
   401.299988       11.3927164    
   401.399994       11.3827209    
   401.500000       11.3323679    
   401.600006       11.1030960    
   401.700012       10.8849964    
   401.799988       10.7979355    
   401.899994       10.8071642    
   402.000000       10.8657961    
   402.100006       10.9223404    
   402.200012       10.8739681    
   402.299988       10.8217678    
   402.399994       10.7460003    
   402.500000       10.6530237    
   402.600006       10.5530529    
   402.700012       10.5341644    
   402.799988       10.5545521    
   402.899994       10.6068001    
   403.000000       10.5904570    
   403.100006       10.5404997    
   403.200012       10.4954767    
   403.299988       10.5113049    
   403.399994       10.5588245    
   403.500000       10.6203251    
   403.600006       10.6511641    
   403.700012       10.6787767    
   403.799988       10.6242361    
   403.899994       10.6114330    
   404.000000       10.6522322    
   404.100006       10.7509918    
   404.200012       10.8022556    
   404.299988       10.7859478    
   404.399994       10.7795887    
   404.500000       10.7742252    
   404.600006       10.8040085    
   404.700012       10.9233131    
   404.799988       10.9826403    
   404.899994       10.8816366    
   405.000000       10.8293648    
   405.100006       10.8328800    
   405.200012       10.9127045    
   405.299988       11.0814724    
   405.399994       11.1419039    
   405.500000       11.1436081    
   405.600006       11.1302881    
   405.700012       11.0048523    
   405.799988       10.8942719    
   405.899994       10.9613285    
   406.000000       11.0394487    
   406.100006       11.0784607    
   406.200012       11.1441479    
   406.299988       11.0802126    
   406.399994       11.0396042    
   406.500000       11.0296440    
   406.600006       10.9496155    
   406.700012       10.8982801    
   406.799988       10.8143883    
   406.899994       10.7018766    
   407.000000       10.6485605    
   407.100006       10.5925446    
   407.200012       10.5777960    
   407.299988       10.5489845    
   407.399994       10.5924129    
   407.500000       10.6341000    
   407.600006       10.5891972    
   407.700012       10.5352688    
   407.799988       10.5018969    
   407.899994       10.5385809    
   408.000000       10.5953398    
   408.100006       10.6306324    
   408.200012       10.6084805    
   408.299988       10.5716400    
   408.399994       10.5196571    
   408.500000       10.4994364    
   408.600006       10.5108604    
   408.700012       10.5865440    
   408.799988       10.5510120    
   408.899994       10.4506207    
   409.000000       10.4522171    
   409.100006       10.5396004    
   409.200012       10.5941525    
   409.299988       10.6438322    
   409.399994       10.6638842    
   409.500000       10.6316643    
   409.600006       10.5973921    
   409.700012       10.5854521    
   409.799988       10.5694084    
   409.899994       10.6063805    
   410.000000       10.6416483    
   410.100006       10.5330486    
   410.200012       10.3859406    
   410.299988       10.2561121    
   410.399994       10.2848158    
   410.500000       10.3166285    
   410.600006       10.3593607    
   410.700012       10.3770723    
   410.799988       10.3857613    
   410.899994       10.5892448    
   411.000000       10.7203808    
   411.100006       10.6864204    
   411.200012       10.5864124    
   411.299988       10.4474764    
   411.399994       10.4213524    
   411.500000       10.5393362    
   411.600006       10.6394882    
   411.700012       10.6825438    
   411.799988       10.6705685    
   411.899994       10.6845722    
   412.000000       10.6876202    
   412.100006       10.6727638    
   412.200012       10.7135401    
   412.299988       10.7349844    
   412.399994       10.8609371    
   412.500000       10.9996929    
   412.600006       11.1062412    
   412.700012       11.1982079    
   412.799988       11.1688929    
   412.899994       11.2247047    
   413.000000       11.3363047    
   413.100006       11.6180763    
   413.200012       11.7586803    
   413.299988       11.7040806    
   413.399994       11.5874519    
   413.500000       11.6454840    
   413.600006       11.7961082    
   413.700012       11.8323011    
   413.799988       11.8439407    
   413.899994       11.8237200    
   414.000000       11.7765598    
   414.100006       11.6244364    
   414.200012       11.6520004    
   414.299988       11.7166929    
   414.399994       11.7400093    
   414.500000       11.7705002    
   414.600006       11.8555679    
   414.700012       11.8228559    
   414.799988       11.8412523    
   414.899994       11.8868885    
   415.000000       11.8306322    
   415.100006       11.7694921    
   415.200012       11.8426199    
   415.299988       12.0192003    
   415.399994       12.2195997    
   415.500000       12.1965609    
   415.600006       12.0849600    
   415.700012       12.0512400    
   415.799988       12.0813599    
   415.899994       11.9898129    
   416.000000       11.8369083    
   416.100006       11.6881084    
   416.200012       11.6167202    
   416.299988       11.7008762    
   416.399994       11.7671890    
   416.500000       11.8744678    
   416.600006       11.8688412    
   416.700012       11.7924366    
   416.799988       11.6521320    
   416.899994       11.5880041    
   417.000000       11.6762886    
   417.100006       11.6782198    
   417.200012       11.5539360    
   417.299988       11.3772488    
   417.399994       11.3144283    
   417.500000       11.3505239    
   417.600006       11.3903761    
   417.700012       11.4695168    
   417.799988       11.4229317    
   417.899994       11.4086761    
   418.000000       11.4653521    
   418.100006       11.5370398    
   418.200012       11.5090199    
   418.299988       11.4662285    
   418.399994       11.4294605    
   418.500000       11.4913206    
   418.600006       11.6012402    
   418.700012       11.6085129    
   418.799988       11.5755720    
   418.899994       11.6281328    
   419.000000       11.6936045    
   419.100006       11.7612724    
   419.200012       11.7815762    
   419.299988       11.7922201    
   419.399994       11.6853485    
   419.500000       11.4197645    
   419.600006       11.3654642    
   419.700012       11.4647408    
   419.799988       11.5319166    
   419.899994       11.5586281    
   420.000000       11.5357447    
   420.100006       11.4236403    
   420.200012       11.4037209    
   420.299988       11.4544802    
   420.399994       11.4972973    
   420.500000       11.5352764    
   420.600006       11.5593843    
   420.700012       11.5419607    
   420.799988       11.5475769    
   420.899994       11.5731611    
   421.000000       11.5813799    
   421.100006       11.5201197    
   421.200012       11.4268446    
   421.299988       11.4522839    
   421.399994       11.4853563    
   421.500000       11.4622450    
   421.600006       11.4264965    
   421.700012       11.4096365    
   421.799988       11.4646320    
   421.899994       11.5544519    
   422.000000       11.5508995    
   422.100006       11.4418564    
   422.200012       11.3909645    
   422.299988       11.3513765    
   422.399994       11.3769970    
   422.500000       11.4900131    
   422.600006       11.5571165    
   422.700012       11.5946646    
   422.799988       11.6061363    
   422.899994       11.5724287    
   423.000000       11.5737476    
   423.100006       11.6135406    
   423.200012       11.5637884    
   423.299988       11.4973326    
   423.399994       11.5150557    
   423.500000       11.5281124    
   423.600006       11.5077972    
   423.700012       11.4726248    
   423.799988       11.4689884    
   423.899994       11.5920725    
   424.000000       11.6391602    
   424.100006       11.7073565    
   424.200012       11.7336006    
   424.299988       11.7438002    
   424.399994       11.7204361    
   424.500000       11.7225361    
   424.600006       11.7492971    
   424.700012       11.9026327    
   424.799988       12.0595198    
   424.899994       12.1408806    
   425.000000       12.0439205    
   425.100006       12.0118809    
   425.200012       12.0775204    
   425.299988       12.1208410    
   425.399994       12.0950403    
   425.500000       12.1388407    
   425.600006       12.1901999    
   425.700012       12.1994400    
   425.799988       12.1512012    
   425.899994       11.9836559    
   426.000000       11.9276409    
   426.100006       11.9769964    
   426.200012       12.0496807    
   426.299988       12.1070404    
   426.399994       12.0117607    
   426.500000       11.8445759    
   426.600006       11.8295279    
   426.700012       11.8538637    
   426.799988       11.9008083    
   426.899994       11.9332685    
   427.000000       11.9319239    
   427.100006       11.9508238    
   427.200012       11.9787731    
   427.299988       11.9177284    
   427.399994       11.8378925    
   427.500000       11.8042803    
   427.600006       11.8157530    
   427.700012       11.9201164    
   427.799988       12.0454807    
   427.899994       12.0963612    
   428.000000       12.0610809    
   428.100006       12.0013199    
   428.200012       12.0199203    
   428.299988       12.1094408    
   428.399994       12.2106009    
   428.500000       12.2491198    
   428.600006       12.2095203    
   428.700012       12.1512012    
   428.799988       12.1324806    
   428.899994       12.1498804    
   429.000000       12.2078400    
   429.100006       12.2913599    
   429.200012       12.3194408    
   429.299988       12.3196812    
   429.399994       12.2482805    
   429.500000       12.2052002    
   429.600006       12.2223606    
   429.700012       12.2756405    
   429.799988       12.3438005    
   429.899994       12.3903608    
   430.000000       12.3629999    
   430.100006       12.3230410    
   430.200012       12.2962799    
   430.299988       12.3205214    
   430.399994       12.4210806    
   430.500000       12.5275202    
   430.600006       12.5525999    
   430.700012       12.5733614    
   430.799988       12.6352806    
   430.899994       12.7147207    
   431.000000       12.8271599    
   431.100006       12.8826008    
   431.200012       12.8502007    
   431.299988       12.8401203    
   431.399994       12.8589611    
   431.500000       12.8967609    
   431.600006       12.9801607    
   431.700012       13.0876799    
   431.799988       13.1713209    
   431.899994       13.2445202    
   432.000000       13.3674002    
   432.100006       13.4604006    
   432.200012       13.4270411    
   432.299988       13.3503609    
   432.399994       13.3012810    
   432.500000       13.3282804    
   432.600006       13.3848009    
   432.700012       13.4211607    
   432.799988       13.3419609    
   432.899994       13.2363605    
   433.000000       13.1655607    
   433.100006       13.2127209    
   433.200012       13.3077602    
   433.299988       13.3881607    
   433.399994       13.4354410    
   433.500000       13.4507999    
   433.600006       13.4348402    
   433.700012       13.3538399    
   433.799988       13.3881607    
   433.899994       13.5214815    
   434.000000       13.5628805    
   434.100006       13.5678015    
   434.200012       13.5080404    
   434.299988       13.4424000    
   434.399994       13.4331598    
   434.500000       13.4595604    
   434.600006       13.5561600    
   434.700012       13.6934404    
   434.799988       13.7274008    
   434.899994       13.6484404    
   435.000000       13.5858002    
   435.100006       13.6020002    
   435.200012       13.5992403    
   435.299988       13.5292807    
   435.399994       13.5288010    
   435.500000       13.5454807    
   435.600006       13.5699606    
   435.700012       13.6174812    
   435.799988       13.7044802    
   435.899994       13.7727604    
   436.000000       13.7648411    
   436.100006       13.7740812    
   436.200012       13.7522411    
   436.299988       13.8070812    
   436.399994       13.8777609    
   436.500000       13.9249210    
   436.600006       14.0016012    
   436.700012       14.0860815    
   436.799988       14.0338802    
   436.899994       13.8835211    
   437.000000       13.7697611    
   437.100006       13.6803608    
   437.200012       13.6789207    
   437.299988       13.6602011    
   437.399994       13.6689615    
   437.500000       13.6351213    
   437.600006       13.6830006    
   437.700012       13.7534399    
   437.799988       13.7538004    
   437.899994       13.7446814    
   438.000000       13.7592001    
   438.100006       13.7606411    
   438.200012       13.8408012    
   438.299988       13.9820404    
   438.399994       14.0541601    
   438.500000       14.1376801    
   438.600006       14.0970011    
   438.700012       13.9522800    
   438.799988       13.8891602    
   438.899994       13.9304399    
   439.000000       14.0206804    
   439.100006       14.0466003    
   439.200012       14.1414003    
   439.299988       14.2078810    
   439.399994       14.1784811    
   439.500000       14.1640806    
   439.600006       14.1068411    
   439.700012       14.1286802    
   439.799988       14.1639605    
   439.899994       14.1201601    
   440.000000       14.1076803    
   440.100006       14.1567612    
   440.200012       14.2357206    
   440.299988       14.3388014    
   440.399994       14.3401203    
   440.500000       14.4144011    
   440.600006       14.4501600    
   440.700012       14.4634809    
   440.799988       14.4493198    
   440.899994       14.3787603    
   441.000000       14.3958006    
   441.100006       14.5922403    
   441.200012       14.7463207    
   441.299988       14.8646412    
   441.399994       14.8166409    
   441.500000       14.5922403    
   441.600006       14.4410400    
   441.700012       14.3527203    
   441.799988       14.3395205    
   441.899994       14.4484797    
   442.000000       14.5702810    
   442.100006       14.4996004    
   442.200012       14.4706802    
   442.299988       14.5176001    
   442.399994       14.6084414    
   442.500000       14.6277609    
   442.600006       14.5766401    
   442.700012       14.4668407    
   442.799988       14.3910007    
   442.899994       14.3672409    
   443.000000       14.4123602    
   443.100006       14.4688807    
   443.200012       14.4978008    
   443.299988       14.4196806    
   443.399994       14.3187599    
   443.500000       14.2996807    
   443.600006       14.3386812    
   443.700012       14.3703604    
   443.799988       14.3903999    
   443.899994       14.4136810    
   444.000000       14.4105597    
   444.100006       14.4097204    
   444.200012       14.4442797    
   444.299988       14.5936804    
   444.399994       14.6806803    
   444.500000       14.6775608    
   444.600006       14.6522408    
   444.700012       14.6008806    
   444.799988       14.5610409    
   444.899994       14.6043596    
   445.000000       14.6852407    
   445.100006       14.7169209    
   445.200012       14.6863203    
   445.299988       14.6553602    
   445.399994       14.6222401    
   445.500000       14.6072407    
   445.600006       14.5285196    
   445.700012       14.4326401    
   445.799988       14.4934807    
   445.899994       14.6101208    
   446.000000       14.7390013    
   446.100006       14.7535200    
   446.200012       14.6685600    
   446.299988       14.6055603    
   446.399994       14.5515604    
   446.500000       14.4278402    
   446.600006       14.3916006    
   446.700012       14.4231615    
   446.799988       14.4564009    
   446.899994       14.4170408    
   447.000000       14.3498411    
   447.100006       14.3079605    
   447.200012       14.3239202    
   447.299988       14.3226004    
   447.399994       14.3392801    
   447.500000       14.3217611    
   447.600006       14.2956009    
   447.700012       14.3680811    
   447.799988       14.4213610    
   447.899994       14.4930010    
   448.000000       14.4562807    
   448.100006       14.3856001    
   448.200012       14.3846407    
   448.299988       14.4516010    
   448.399994       14.4821997    
   448.500000       14.4594011    
   448.600006       14.3551207    
   448.700012       14.3005209    
   448.799988       14.3499603    
   448.899994       14.4427204    
   449.000000       14.5272007    
   449.100006       14.5191612    
   449.200012       14.5051203    
   449.299988       14.4666004    
   449.399994       14.4396009    
   449.500000       14.4736814    
   449.600006       14.6143208    
   449.700012       14.7061205    
   449.799988       14.7502804    
   449.899994       14.6905203    
   450.000000       14.5606804    
   450.100006       14.4970808    
   450.200012       14.5335608    
   450.299988       14.5754404    
   450.399994       14.6026802    
   450.500000       14.7708006    
   450.600006       14.9841604    
   450.700012       15.0880804    
   450.799988       15.1173611    
   450.899994       15.1230001    
   451.000000       15.0072002    
   451.100006       14.8786802    
   451.200012       14.8992014    
   451.299988       15.0456009    
   451.399994       15.1064405    
   451.500000       15.1358404    
   451.600006       15.0606003    
   451.700012       14.9659204    
   451.799988       14.8881607    
   451.899994       14.8453207    
   452.000000       14.9326811    
   452.100006       15.1316404    
   452.200012       15.1657200    
   452.299988       15.0753613    
   452.399994       14.9240408    
   452.500000       14.8724403    
   452.600006       14.9035196    
   452.700012       14.9733610    
   452.799988       15.0337210    
   452.899994       14.9686804    
   453.000000       14.8879204    
   453.100006       14.8327208    
   453.200012       14.8573198    
   453.299988       14.9214001    
   453.399994       14.9400005    
   453.500000       14.8800001    
   453.600006       14.8228807    
   453.700012       14.8342810    
   453.799988       14.8747206    
   453.899994       14.9336405    
   454.000000       14.9422798    
   454.100006       14.9080801    
   454.200012       14.9352007    
   454.299988       15.0622807    
   454.399994       15.1691999    
   454.500000       15.1772413    
   454.600006       15.1203604    
   454.700012       15.0979204    
   454.799988       15.1080008    
   454.899994       15.1346407    
   455.000000       15.2377205    
   455.100006       15.3242407    
   455.200012       15.3487206    
   455.299988       15.4018803    
   455.399994       15.4158010    
   455.500000       15.3727207    
   455.600006       15.3433208    
   455.700012       15.3933601    
   455.799988       15.4479599    
   455.899994       15.3799200    
   456.000000       15.2676001    
   456.100006       15.1958408    
   456.200012       15.1809607    
   456.299988       15.2138405    
   456.399994       15.2089205    
   456.500000       15.1504803    
   456.600006       15.1988401    
   456.700012       15.2412004    
   456.799988       15.3097200    
   456.899994       15.4479599    
   457.000000       15.4701605    
   457.100006       15.3937206    
   457.200012       15.4174814    
   457.299988       15.4953604    
   457.399994       15.6171608    
   457.500000       15.7923613    
   457.600006       15.9518404    
   457.700012       15.9896412    
   457.799988       16.0765209    
   457.899994       16.0855217    
   458.000000       16.0600815    
   458.100006       16.1787605    
   458.200012       16.4569206    
   458.299988       16.6942806    
   458.399994       16.6610413    
   458.500000       16.6089611    
   458.600006       16.5530415    
   458.700012       16.5034809    
   458.799988       16.5148811    
   458.899994       16.5354004    
   459.000000       16.4808006    
   459.100006       16.3581600    
   459.200012       16.4268017    
   459.299988       16.5951614    
   459.399994       16.8279610    
   459.500000       16.9879208    
   459.600006       16.9788017    
   459.700012       17.0253620    
   459.799988       17.0030403    
   459.899994       17.0422802    
   460.000000       17.0860806    
   460.100006       16.9497604    
   460.200012       16.9304409    
   460.299988       16.9534817    
   460.399994       16.9998016    
   460.500000       16.9412403    
   460.600006       16.8130798    
   460.700012       16.7304020    
   460.799988       16.7768402    
   460.899994       16.9209595    
   461.000000       16.9456806    
   461.100006       16.8202801    
   461.200012       16.6698017    
   461.299988       16.5830402    
   461.399994       16.6848011    
   461.500000       16.8646812    
   461.600006       16.9447212    
   461.700012       16.9362011    
   461.799988       16.8958797    
   461.899994       16.8477612    
   462.000000       16.8165607    
   462.100006       16.8350410    
   462.200012       16.7680817    
   462.299988       16.7557220    
   462.399994       16.8516006    
   462.500000       17.2299614    
   462.600006       17.3913612    
   462.700012       17.4046803    
   462.799988       17.2762814    
   462.899994       17.1037216    
   463.000000       17.0973606    
   463.100006       16.9928398    
   463.200012       17.0499611    
   463.299988       17.1355209    
   463.399994       17.1837616    
   463.500000       17.2938004    
   463.600006       17.3817616    
   463.700012       17.4064808    
   463.799988       17.4014397    
   463.899994       17.4230404    
   464.000000       17.4561596    
   464.100006       17.6733608    
   464.200012       17.9629211    
   464.299988       18.0357609    
   464.399994       18.0402012    
   464.500000       18.0014400    
   464.600006       18.0081596    
   464.700012       17.9275208    
   464.799988       17.8557606    
   464.899994       17.9056816    
   465.000000       17.9380798    
   465.100006       18.0164394    
   465.200012       18.0344410    
   465.299988       17.8358402    
   465.399994       17.7653999    
   465.500000       17.7475204    
   465.600006       17.7585621    
   465.700012       17.7705612    
   465.799988       17.8271999    
   465.899994       17.8340416    
   466.000000       17.8485603    
   466.100006       17.9151611    
   466.200012       18.0339603    
   466.299988       18.0351601    
   466.399994       17.9456406    
   466.500000       17.9038811    
   466.600006       17.8796406    
   466.700012       17.8754406    
   466.799988       17.9185219    
   466.899994       18.0822010    
   467.000000       18.3182411    
   467.100006       18.3508816    
   467.200012       18.2920799    
   467.299988       18.2832012    
   467.399994       18.2578812    
   467.500000       18.2364006    
   467.600006       18.1791611    
   467.700012       18.1863613    
   467.799988       18.0644417    
   467.899994       18.0351601    
   468.000000       18.1423206    
   468.100006       18.1858807    
   468.200012       18.2923203    
   468.299988       18.5125217    
   468.399994       18.6385212    
   468.500000       18.5608807    
   468.600006       18.5352001    
   468.700012       18.6388817    
   468.799988       18.7904415    
   468.899994       18.8479214    
   469.000000       18.9332409    
   469.100006       19.0538406    
   469.200012       19.2610798    
   469.299988       19.2126007    
   469.399994       18.9776402    
   469.500000       18.8805599    
   469.600006       18.9962406    
   469.700012       19.0837212    
   469.799988       19.0854015    
   469.899994       18.9729595    
   470.000000       18.8692799    
   470.100006       18.7348804    
   470.200012       18.7543201    
   470.299988       18.8416805    
   470.399994       18.9693604    
   470.500000       19.2279606    
   470.600006       19.4086819    
   470.700012       19.4262009    
   470.799988       19.3314018    
   470.899994       19.2104397    
   471.000000       19.2564011    
   471.100006       19.4460011    
   471.200012       19.6124420    
   471.299988       19.7589607    
   471.399994       19.7656803    
   471.500000       19.7070007    
   471.600006       19.6465225    
   471.700012       19.5031204    
   471.799988       19.3666821    
   471.899994       19.3126812    
   472.000000       19.3430405    
   472.100006       19.4236794    
   472.200012       19.5288010    
   472.299988       19.5158424    
   472.399994       19.4976006    
   472.500000       19.5369606    
   472.600006       19.5384007    
   472.700012       19.3852806    
   472.799988       19.2808800    
   472.899994       19.1809216    
   473.000000       19.1535606    
   473.100006       19.1791210    
   473.200012       19.1524811    
   473.299988       19.1053200    
   473.399994       19.0402813    
   473.500000       19.0790405    
   473.600006       19.1349602    
   473.700012       19.1534405    
   473.799988       19.1598015    
   473.899994       19.2608395    
   474.000000       19.2136803    
   474.100006       19.1438408    
   474.200012       19.1710796    
   474.299988       19.2007217    
   474.399994       19.1420403    
   474.500000       19.1434803    
   474.600006       19.0827599    
   474.700012       18.9621601    
   474.799988       18.8449211    
   474.899994       18.8182812    
   475.000000       18.8255997    
   475.100006       18.8304005    
   475.200012       18.8266811    
   475.299988       18.8754005    
   475.399994       18.8548813    
   475.500000       18.8276405    
   475.600006       18.8655605    
   475.700012       18.9580803    
   475.799988       18.8125210    
   475.899994       18.5922012    
   476.000000       18.4686012    
   476.100006       18.4386005    
   476.200012       18.3909607    
   476.299988       18.3278408    
   476.399994       18.3393612    
   476.500000       18.3040810    
   476.600006       18.1509609    
   476.700012       17.9644814    
   476.799988       17.7574806    
   476.899994       17.6641216    
   477.000000       17.7890396    
   477.100006       17.9468403    
   477.200012       18.0022812    
   477.299988       17.9636402    
   477.399994       17.8249207    
   477.500000       17.7662411    
   477.600006       17.7748814    
   477.700012       17.8468819    
   477.799988       17.9643612    
   477.899994       18.0471611    
   478.000000       17.9822407    
   478.100006       17.7504005    
   478.200012       17.5898418    
   478.299988       17.5791607    
   478.399994       17.5716000    
   478.500000       17.6218815    
   478.600006       17.6330395    
   478.700012       17.5972805    
   478.799988       17.5146008    
   478.899994       17.3653202    
   479.000000       17.2303200    
   479.100006       17.0827217    
   479.200012       16.9678802    
   479.299988       16.9575615    
   479.399994       17.0584812    
   479.500000       17.1905994    
   479.600006       17.2600803    
   479.700012       17.2478409    
   479.799988       17.2440014    
   479.899994       17.2226410    
   480.000000       17.1374416    
   480.100006       17.1326408    
   480.200012       17.1259212    
   480.299988       17.1462002    
   480.399994       17.2094402    
   480.500000       17.3158817    
   480.600006       17.5071602    
   480.700012       17.5918808    
   480.799988       17.6437206    
   480.899994       17.6766014    
   481.000000       17.6541595    
   481.100006       17.5248013    
   481.200012       17.4800415    
   481.299988       17.4604797    
   481.399994       17.4675617    
   481.500000       17.4913216    
   481.600006       17.4032402    
   481.700012       17.3515205    
   481.799988       17.3220005    
   481.899994       17.1720009    
   482.000000       17.1022797    
   482.100006       17.1909599    
   482.200012       17.1800404    
   482.299988       17.1018009    
   482.399994       17.1174011    
   482.500000       17.2123203    
   482.600006       17.3048401    
   482.700012       17.4573612    
   482.799988       17.4813595    
   482.899994       17.5662003    
   483.000000       17.6434803    
   483.100006       17.6298008    
   483.200012       17.7748814    
   483.299988       17.9190006    
   483.399994       18.1292419    
   483.500000       18.2196007    
   483.600006       18.1288815    
   483.700012       17.8994408    
   483.799988       17.8416004    
   483.899994       17.8956013    
   484.000000       17.8914013    
   484.100006       17.9450397    
   484.200012       18.0849609    
   484.299988       18.3528004    
   484.399994       18.4724407    
   484.500000       18.4896011    
   484.600006       18.3975601    
   484.700012       18.4993210    
   484.799988       18.6752415    
   484.899994       18.7255211    
   485.000000       18.6808815    
   485.100006       18.4713612    
   485.200012       18.4416008    
   485.299988       18.4748421    
   485.399994       18.5787601    
   485.500000       18.5578804    
   485.600006       18.7026005    
   485.700012       18.8775616    
   485.799988       19.0486813    
   485.899994       19.0683613    
   486.000000       18.9675617    
   486.100006       18.8506813    
   486.200012       18.9723606    
   486.299988       19.0124416    
   486.399994       18.9195614    
   486.500000       18.9086418    
   486.600006       18.8626804    
   486.700012       18.9244804    
   486.799988       18.9718819    
   486.899994       18.8820000    
   487.000000       18.8454018    
   487.100006       18.8631611    
   487.200012       18.9855595    
   487.299988       19.0597210    
   487.399994       19.0669212    
   487.500000       19.0852814    
   487.600006       19.1766014    
   487.700012       19.3886414    
   487.799988       19.6131592    
   487.899994       19.8289204    
   488.000000       19.8135605    
   488.100006       19.7449207    
   488.200012       19.7062798    
   488.299988       19.7469597    
   488.399994       19.8375607    
   488.500000       20.1225624    
   488.600006       20.3800812    
   488.700012       20.4300003    
   488.799988       20.3668823    
   488.899994       20.2431622    
   489.000000       20.2741203    
   489.100006       20.3636398    
   489.200012       20.4261589    
   489.299988       20.5376415    
   489.399994       20.4165611    
   489.500000       20.1473999    
   489.600006       19.8039608    
   489.700012       19.5921593    
   489.799988       19.5297604    
   489.899994       19.6234798    
   490.000000       19.7175598    
   490.100006       19.7823601    
   490.200012       19.7127609    
   490.299988       19.4929218    
   490.399994       19.1906414    
   490.500000       19.0066795    
   490.600006       19.0977612    
   490.700012       19.2111607    
   490.799988       19.2368412    
   490.899994       19.2916813    
   491.000000       19.2708015    
   491.100006       19.1569214    
   491.200012       19.0808411    
   491.299988       19.0455608    
   491.399994       19.1391602    
   491.500000       19.1610012    
   491.600006       19.4181614    
   491.700012       19.8225613    
   491.799988       20.0312405    
   491.899994       19.9307995    
   492.000000       19.8276024    
   492.100006       19.7196007    
   492.200012       19.7294407    
   492.299988       19.8282013    
   492.399994       19.9579201    
   492.500000       20.0604000    
   492.600006       19.9677601    
   492.700012       19.8824425    
   492.799988       19.9258804    
   492.899994       19.9046402    
   493.000000       20.0161209    
   493.100006       20.0284805    
   493.200012       20.0222397    
   493.299988       20.1181221    
   493.399994       20.2298412    
   493.500000       20.4316807    
   493.600006       20.5786800    
   493.700012       20.6914825    
   493.799988       20.6616020    
   493.899994       20.5591221    
   494.000000       20.5934410    
   494.100006       20.6458817    
   494.200012       20.6761208    
   494.299988       20.7979202    
   494.399994       21.0092411    
   494.500000       21.2348404    
   494.600006       21.3327599    
   494.700012       21.0830421    
   494.799988       20.8304405    
   494.899994       20.5472412    
   495.000000       20.4950409    
   495.100006       20.6546402    
   495.200012       20.8210812    
   495.299988       21.1162815    
   495.399994       21.1678810    
   495.500000       21.0002403    
   495.600006       20.8740005    
   495.700012       20.9665203    
   495.799988       21.1018810    
   495.899994       21.0339603    
   496.000000       20.8557625    
   496.100006       20.7613201    
   496.200012       20.6360397    
   496.299988       20.4972000    
   496.399994       20.5876808    
   496.500000       20.8646393    
   496.600006       21.0622826    
   496.700012       20.9546413    
   496.799988       20.8131599    
   496.899994       20.7971992    
   497.000000       20.8364410    
   497.100006       20.8125610    
   497.200012       20.8588810    
   497.299988       20.8533611    
   497.399994       20.7710419    
   497.500000       20.7201614    
   497.600006       20.7308407    
   497.700012       20.7924004    
   497.799988       20.7442799    
   497.899994       20.5552807    
   498.000000       20.4153614    
   498.100006       20.3092804    
   498.200012       20.2875595    
   498.299988       20.2704010    
   498.399994       20.1954002    
   498.500000       20.2509594    
   498.600006       20.3071213    
   498.700012       20.2045193    
   498.799988       19.9786797    
   498.899994       19.9326019    
   499.000000       20.0484009    
   499.100006       20.1747608    
   499.200012       20.1139221    
   499.299988       20.0181618    
   499.399994       20.0274010    
   499.500000       20.1588001    
   499.600006       20.1728401    
   499.700012       20.0606403    
   499.799988       19.9253998    
   499.899994       20.0737209    
   500.000000       20.2687206    
   500.100006       20.2765217    
   500.200012       20.0680809    
   500.299988       19.9393215    
   500.399994       19.9258804    
   500.500000       19.9614010    
   500.600006       19.8574791    
   500.700012       19.7326794    
   500.799988       19.6114807    
   500.899994       19.6175995    
   501.000000       19.6621208    
   501.100006       19.7258415    
   501.200012       19.9126816    
   501.299988       20.1159611    
   501.399994       20.2333202    
   501.500000       20.4070797    
   501.600006       20.6155205    
   501.700012       20.7126007    
   501.799988       20.6198425    
   501.899994       20.5059624    
   502.000000       20.5580406    
   502.100006       20.7192020    
   502.200012       20.7883224    
   502.299988       20.7352810    
   502.399994       20.7524395    
   502.500000       20.7280807    
   502.600006       20.6863213    
   502.700012       20.5095596    
   502.799988       20.4266396    
   502.899994       20.4656410    
   503.000000       20.4620419    
   503.100006       20.5052414    
   503.200012       20.5443611    
   503.299988       20.3964005    
   503.399994       20.2660789    
   503.500000       20.2562408    
   503.600006       20.3620796    
   503.700012       20.4429626    
   503.799988       20.2877998    
   503.899994       20.0997601    
   504.000000       19.9162827    
   504.100006       19.7377205    
   504.200012       19.7347221    
   504.299988       20.0287209    
   504.399994       20.2847996    
   504.500000       20.4801598    
   504.600006       20.5018806    
   504.700012       20.4084015    
   504.799988       20.3166008    
   504.899994       20.3242798    
   505.000000       20.2759209    
   505.100006       20.2158012    
   505.200012       20.3415604    
   505.299988       20.6518803    
   505.399994       20.9080811    
   505.500000       20.9533195    
   505.600006       20.7360020    
   505.700012       20.5517998    
   505.799988       20.6029205    
   505.899994       20.8005600    
   506.000000       20.9756413    
   506.100006       21.0628815    
   506.200012       20.9980812    
   506.299988       20.8226395    
   506.399994       20.7368412    
   506.500000       20.6508007    
   506.600006       20.6924400    
   506.700012       20.7524395    
   506.799988       20.8698006    
   506.899994       21.0310802    
   507.000000       21.0403214    
   507.100006       20.9133606    
   507.200012       20.8795204    
   507.299988       20.9227219    
   507.399994       21.0874825    
   507.500000       21.3370800    
   507.600006       21.3216000    
   507.700012       21.1194019    
   507.799988       21.0244789    
   507.899994       20.9256001    
   508.000000       20.9350815    
   508.100006       20.9366417    
   508.200012       21.0531616    
   508.299988       21.3410416    
   508.399994       21.4033203    
   508.500000       21.3721218    
   508.600006       21.2428818    
   508.700012       21.0010815    
   508.799988       20.8605614    
   508.899994       20.9275208    
   509.000000       21.0667191    
   509.100006       21.2716808    
   509.200012       21.4101620    
   509.299988       21.3243599    
   509.399994       21.0667191    
   509.500000       20.7807617    
   509.600006       20.6778011    
   509.700012       20.7459602    
   509.799988       20.8216820    
   509.899994       20.8730392    
   510.000000       20.7855606    
   510.100006       20.7139206    
   510.200012       20.4916821    
   510.299988       20.1378002    
   510.399994       20.0642395    
   510.500000       20.2138805    
   510.600006       20.3361607    
   510.700012       20.3547592    
   510.799988       20.3060398    
   510.899994       20.4002419    
   511.000000       20.5744801    
   511.100006       20.7456017    
   511.200012       20.9085598    
   511.299988       20.8531208    
   511.399994       20.8276806    
   511.500000       20.8480797    
   511.600006       20.8652401    
   511.700012       20.8041611    
   511.799988       20.8360806    
   511.899994       20.8276806    
   512.000000       20.8497601    
   512.099976       20.7939606    
   512.200012       20.7001190    
   512.299988       20.8171215    
   512.400024       20.8181992    
   512.500000       20.8769989    
   512.599976       20.9810410    
   512.700012       21.0836411    
   512.799988       21.1101608    
   512.900024       21.0098400    
   513.000000       20.8952408    
   513.099976       20.6085606    
   513.200012       20.4648018    
   513.299988       20.4304810    
   513.400024       20.4960003    
   513.500000       20.5036793    
   513.599976       20.4999599    
   513.700012       20.4732018    
   513.799988       20.4462013    
   513.900024       20.4499207    
   514.000000       20.4709206    
   514.099976       20.6404800    
   514.200012       20.7428398    
   514.299988       20.7573605    
   514.400024       20.6822414    
   514.500000       20.6433620    
   514.599976       20.6008816    
   514.700012       20.6347218    
   514.799988       20.7734394    
   514.900024       20.8930817    
   515.000000       20.8659611    
   515.099976       20.8729210    
   515.200012       20.8608017    
   515.299988       20.9628010    
   515.400024       20.9734802    
   515.500000       20.8772392    
   515.599976       20.8506012    
   515.700012       20.7914410    
   515.799988       20.6806812    
   515.900024       20.5431614    
   516.000000       20.5249195    
   516.099976       20.6348400    
   516.200012       20.6487617    
   516.299988       20.5420818    
   516.400024       20.4330006    
   516.500000       20.2831192    
   516.599976       20.1930008    
   516.700012       20.2288818    
   516.799988       20.2582817    
   516.900024       20.2816811    
   517.000000       20.3289604    
   517.099976       20.3510399    
   517.200012       20.3122826    
   517.299988       20.2542000    
   517.400024       20.2160416    
   517.500000       20.1627598    
   517.599976       20.1376820    
   517.700012       20.1909599    
   517.799988       20.2165203    
   517.900024       20.3012409    
   518.000000       20.4759598    
   518.099976       20.5576801    
   518.200012       20.6042404    
   518.299988       20.5908012    
   518.400024       20.4900017    
   518.500000       20.4580822    
   518.599976       20.4296417    
   518.700012       20.2826424    
   518.799988       20.1249599    
   518.900024       20.0899200    
   519.000000       20.1838818    
   519.099976       20.3139610    
   519.200012       20.3661613    
   519.299988       20.3404808    
   519.400024       20.4343224    
   519.500000       20.5126820    
   519.599976       20.5297222    
   519.700012       20.6180401    
   519.799988       20.6410789    
   519.900024       20.8321209    
   520.000000       20.9533195    
   520.099976       21.1107616    
   520.200012       21.1091995    
   520.299988       20.9799595    
   520.400024       20.9114418    
   520.500000       20.8431625    
   520.599976       20.8990803    
   520.700012       20.8662014    
   520.799988       20.7661209    
   520.900024       20.7724800    
   521.000000       20.9183998    
   521.099976       21.1453209    
   521.200012       21.1958408    
   521.299988       20.9600410    
   521.400024       20.6764812    
   521.500000       20.5160408    
   521.599976       20.4345589    
   521.700012       20.3737202    
   521.799988       20.4225616    
   521.900024       20.4478798    
   522.000000       20.4610806    
   522.099976       20.3648396    
   522.200012       20.3628006    
   522.299988       20.5234795    
   522.400024       20.5791607    
   522.500000       20.5740013    
   522.599976       20.5696793    
   522.700012       20.6137218    
   522.799988       20.7236404    
   522.900024       20.8006821    
   523.000000       20.8310394    
   523.099976       20.8887615    
   523.200012       21.0333595    
   523.299988       21.0573616    
   523.400024       20.9262009    
   523.500000       20.8328419    
   523.599976       20.8040409    
   523.700012       20.8540821    
   523.799988       20.7584419    
   523.900024       20.5364418    
   524.000000       20.4060001    
   524.099976       20.4823208    
   524.200012       20.5975208    
   524.299988       20.7153606    
   524.400024       20.7746410    
   524.500000       20.7910805    
   524.599976       20.7571201    
   524.700012       20.7234020    
   524.799988       20.7381592    
   524.900024       20.7294006    
   525.000000       20.7502823    
   525.099976       20.7185993    
   525.200012       20.5965595    
   525.299988       20.5024796    
   525.400024       20.4201603    
   525.500000       20.3587189    
   525.599976       20.3134804    
   525.700012       20.2788010    
   525.799988       20.3182812    
   525.900024       20.4009590    
   526.000000       20.4326420    
   526.099976       20.4641991    
   526.200012       20.5129223    
   526.299988       20.4417610    
   526.400024       20.3517609    
   526.500000       20.3110809    
   526.599976       20.3005219    
   526.700012       20.3610020    
   526.799988       20.5790405    
   526.900024       20.6639996    
   527.000000       20.6199608    
   527.099976       20.6032791    
   527.200012       20.6176815    
   527.299988       20.7101994    
   527.400024       20.6962814    
   527.500000       20.5779610    
   527.599976       20.5623608    
   527.700012       20.6566811    
   527.799988       20.7621613    
   527.900024       20.9157600    
   528.000000       20.9898014    
   528.099976       20.9821205    
   528.200012       21.0428410    
   528.299988       21.0669594    
   528.400024       20.9388008    
   528.500000       20.8633213    
   528.599976       20.9225998    
   528.700012       21.0331192    
   528.799988       21.0361214    
   528.900024       21.0687618    
   529.000000       21.1133995    
   529.099976       21.1456814    
   529.200012       21.2548809    
   529.299988       21.3716412    
   529.400024       21.3786011    
   529.500000       21.4395618    
   529.599976       21.4192810    
   529.700012       21.3776398    
   529.799988       21.3034801    
   529.900024       21.2145615    
   530.000000       21.2636414    
   530.099976       21.3661194    
   530.200012       21.4034424    
   530.299988       21.2974815    
   530.400024       21.0874825    
   530.500000       21.0316811    
   530.599976       21.0573616    
   530.700012       21.1506004    
   530.799988       21.1866016    
   530.900024       21.2712002    
   531.000000       21.3649216    
   531.099976       21.4345207    
   531.200012       21.4471207    
   531.299988       21.3452415    
   531.400024       21.2899208    
   531.500000       21.2218819    
   531.599976       21.3448792    
   531.700012       21.6812401    
   531.799988       21.9146404    
   531.900024       22.1732407    
   532.000000       22.3611603    
   532.099976       22.7050819    
   532.200012       22.9107609    
   532.299988       22.8751202    
   532.400024       22.7354393    
   532.500000       22.6083603    
   532.599976       22.6924820    
   532.700012       22.9282799    
   532.799988       23.1101990    
   532.900024       23.0122814    
   533.000000       22.9414825    
   533.099976       22.9461594    
   533.200012       23.1465607    
   533.299988       23.5404015    
   533.400024       23.7674408    
   533.500000       23.7674408    
   533.599976       23.7290421    
   533.700012       23.8080006    
   533.799988       23.9611206    
   533.900024       24.0876007    
   534.000000       24.0771618    
   534.099976       24.0976810    
   534.200012       24.1051216    
   534.299988       24.2450428    
   534.400024       24.3808804    
   534.500000       24.4152012    
   534.599976       24.4150810    
   534.700012       24.4551601    
   534.799988       24.4272022    
   534.900024       24.0577202    
   535.000000       23.8958416    
   535.099976       23.8540821    
   535.200012       23.8861198    
   535.299988       24.0729618    
   535.400024       24.2038822    
   535.500000       23.9588413    
   535.599976       23.6865616    
   535.700012       23.6322021    
   535.799988       23.7528019    
   535.900024       23.7951603    
   536.000000       23.7776394    
   536.099976       23.6872826    
   536.200012       23.7047997    
   536.299988       23.9431210    
   536.400024       24.0943203    
   536.500000       24.1574421    
   536.599976       24.2346001    
   536.700012       24.2262001    
   536.799988       24.2551212    
   536.900024       24.2578793    
   537.000000       24.2514000    
   537.099976       24.3596401    
   537.200012       24.4221630    
   537.299988       24.4344006    
   537.400024       24.5110798    
   537.500000       24.5775623    
   537.599976       24.7485619    
   537.700012       24.8257217    
   537.799988       24.7889996    
   537.900024       24.5906429    
   538.000000       24.4108810    
   538.099976       24.2904015    
   538.200012       24.2800808    
   538.299988       24.2614803    
   538.400024       24.3304806    
   538.500000       24.3454819    
   538.599976       24.2139626    
   538.700012       24.2718010    
   538.799988       24.3818398    
   538.900024       24.5044823    
   539.000000       24.5194798    
   539.099976       24.4090824    
   539.200012       24.3110409    
   539.299988       24.2354412    
   539.400024       24.1183224    
   539.500000       24.0988808    
   539.599976       24.1704006    
   539.700012       24.2514000    
   539.799988       24.1202412    
   539.900024       23.8617611    
   540.000000       23.8988419    
   540.099976       24.1920013    
   540.200012       24.4494019    
   540.299988       24.5954418    
   540.400024       24.5983219    
   540.500000       24.7148399    
   540.599976       24.6838818    
   540.700012       24.5562000    
   540.799988       24.4167614    
   540.900024       24.4326019    
   541.000000       24.4849224    
   541.099976       24.5486393    
   541.200012       24.5730019    
   541.299988       24.4942799    
   541.400024       24.3549595    
   541.500000       24.2914829    
   541.599976       24.2673607    
   541.700012       24.0108013    
   541.799988       23.8784409    
   541.900024       23.8164005    
   542.000000       23.7387619    
   542.099976       23.6539192    
   542.200012       23.4939613    
   542.299988       23.3931618    
   542.400024       23.3866806    
   542.500000       23.5867195    
   542.599976       23.5930805    
   542.700012       23.4133224    
   542.799988       23.2595997    
   542.900024       23.2248001    
   543.000000       23.3234406    
   543.099976       23.2941608    
   543.200012       23.2768803    
   543.299988       23.3253593    
   543.400024       23.3080826    
   543.500000       23.2303219    
   543.599976       23.3143215    
   543.700012       23.6076012    
   543.799988       23.6868019    
   543.900024       23.5590000    
   544.000000       23.4580822    
   544.099976       23.2741203    
   544.200012       23.1565208    
   544.299988       23.1692390    
   544.400024       23.3343601    
   544.500000       23.4534016    
   544.599976       23.6049595    
   544.700012       23.7837601    
   544.799988       23.7763214    
   544.900024       23.6832008    
   545.000000       23.6776810    
   545.099976       23.8336811    
   545.200012       23.9974804    
   545.299988       23.9391613    
   545.400024       23.8743610    
   545.500000       23.7922821    
   545.599976       24.0022812    
   545.700012       24.2140808    
   545.799988       24.3231621    
   545.900024       24.3204021    
   546.000000       24.2886009    
   546.099976       24.3128414    
   546.200012       24.2690411    
   546.299988       24.3202801    
   546.400024       24.3370800    
   546.500000       24.3858013    
   546.599976       24.4112396    
   546.700012       24.3663616    
   546.799988       24.2750416    
   546.900024       24.2332821    
   547.000000       24.2994022    
   547.099976       24.2779217    
   547.200012       24.1660805    
   547.299988       24.0924015    
   547.400024       24.0263996    
   547.500000       23.8293610    
   547.599976       23.8849220    
   547.700012       23.9368801    
   547.799988       23.9451599    
   547.900024       23.8554001    
   548.000000       23.6515217    
   548.099976       23.3538017    
   548.200012       23.1645622    
   548.299988       23.2023621    
   548.400024       23.3425217    
   548.500000       23.3626823    
   548.599976       23.4475212    
   548.700012       23.7026405    
   548.799988       23.7531605    
   548.900024       23.6851215    
   549.000000       23.5116005    
   549.099976       23.4577198    
   549.200012       23.4974403    
   549.299988       23.4795609    
   549.400024       23.3919601    
   549.500000       23.3851204    
   549.599976       23.4350395    
   549.700012       23.5821609    
   549.799988       23.5658417    
   549.900024       23.4808807    
   550.000000       23.5599613    
   550.099976       23.7182407    
   550.200012       23.8265991    
   550.299988       23.8402805    
   550.400024       23.7096004    
   550.500000       23.4990005    
   550.599976       23.2665596    
   550.700012       23.1500416    
   550.799988       23.1002407    
   550.900024       23.1595211    
   551.000000       23.1466808    
   551.099976       22.9178410    
   551.200012       22.9250412    
   551.299988       22.9280415    
   551.400024       22.9418411    
   551.500000       23.0209198    
   551.599976       23.0310001    
   551.700012       22.9714813    
   551.799988       23.0135994    
   551.900024       23.0144405    
   552.000000       23.0308800    
   552.099976       23.2101612    
   552.200012       23.3368797    
   552.299988       23.3346004    
   552.400024       23.1878414    
   552.500000       22.9470005    
   552.599976       22.8826790    
   552.700012       22.9656010    
   552.799988       23.0542812    
   552.900024       23.1120014    
   553.000000       23.0913601    
   553.099976       23.0606403    
   553.200012       23.0151615    
   553.299988       22.8488426    
   553.400024       22.7511597    
   553.500000       22.8463211    
   553.599976       22.8873596    
   553.700012       22.7738419    
   553.799988       22.6244411    
   553.900024       22.6815605    
   554.000000       22.8273621    
   554.099976       22.9969215    
   554.200012       22.8897610    
   554.299988       22.5729618    
   554.400024       22.3628407    
   554.500000       22.2075615    
   554.599976       22.1337605    
   554.700012       22.1797218    
   554.799988       22.2982807    
   554.900024       22.3562393    
   555.000000       22.2589226    
   555.099976       22.1345997    
   555.200012       22.0384808    
   555.299988       22.1467209    
   555.400024       22.2596397    
   555.500000       22.3293610    
   555.599976       22.4062805    
   555.700012       22.4553604    
   555.799988       22.4114418    
   555.900024       22.4564400    
   556.000000       22.5939617    
   556.099976       22.7181625    
   556.200012       22.7136002    
   556.299988       22.8146400    
   556.400024       22.9038010    
   556.500000       22.9435215    
   556.599976       22.8501606    
   556.700012       22.7342415    
   556.799988       22.7217598    
   556.900024       22.7452793    
   557.000000       22.8266411    
   557.099976       22.7852402    
   557.200012       22.7052002    
   557.299988       22.5123596    
   557.400024       22.3989601    
   557.500000       22.4267998    
   557.599976       22.6216812    
   557.700012       22.9040413    
   557.799988       22.9257603    
   557.900024       22.9486809    
   558.000000       22.9683609    
   558.099976       22.9486809    
   558.200012       22.9986019    
   558.299988       23.2712402    
   558.400024       23.6142006    
   558.500000       23.5810814    
   558.599976       23.5257607    
   558.700012       23.3490009    
   558.799988       23.2671604    
   558.900024       23.4094810    
   559.000000       23.5636806    
   559.099976       23.6102409    
   559.200012       23.6636410    
   559.299988       23.7162018    
   559.400024       23.7081604    
   559.500000       23.7241211    
   559.599976       23.7585602    
   559.700012       23.9396400    
   559.799988       23.9544010    
   559.900024       23.9274025    
   560.000000       24.0542412    
   560.099976       24.1393223    
   560.200012       24.1586418    
   560.299988       24.0599995    
   560.400024       24.0220814    
   560.500000       24.3788414    
   560.599976       24.7027206    
   560.700012       24.9356403    
   560.799988       24.8030415    
   560.900024       24.5224819    
   561.000000       24.5505600    
   561.099976       24.6624012    
   561.200012       24.6361217    
   561.299988       24.4948807    
   561.400024       24.3580818    
   561.500000       24.2296810    
   561.599976       24.3307209    
   561.700012       24.3800411    
   561.799988       24.2532024    
   561.900024       24.1266003    
   562.000000       24.0424824    
   562.099976       23.9064026    
   562.200012       23.8394394    
   562.299988       23.9178009    
   562.400024       23.9484024    
   562.500000       23.8546810    
   562.599976       23.7613201    
   562.700012       23.6847610    
   562.799988       23.6709595    
   562.900024       23.7222004    
   563.000000       23.9073601    
   563.099976       24.1491604    
   563.200012       24.2180405    
   563.299988       24.2292004    
   563.400024       24.0598812    
   563.500000       23.7674408    
   563.599976       23.5804806    
   563.700012       23.4876003    
   563.799988       23.5116005    
   563.900024       23.7114010    
   564.000000       23.8572006    
   564.099976       23.9042416    
   564.200012       23.7887993    
   564.299988       23.6865616    
   564.400024       23.6026802    
   564.500000       23.7560406    
   564.599976       23.9304008    
   564.700012       24.0993614    
   564.799988       24.2419205    
   564.900024       24.4017620    
   565.000000       24.4832420    
   565.099976       24.4665604    
   565.200012       24.3612022    
   565.299988       24.2868023    
   565.400024       24.4129219    
   565.500000       24.4690800    
   565.599976       24.5024395    
   565.700012       24.3606014    
   565.799988       24.2472000    
   565.900024       24.1928406    
   566.000000       24.1680012    
   566.099976       24.1765213    
   566.200012       24.1881599    
   566.299988       24.1748409    
   566.400024       24.1770000    
   566.500000       24.1276798    
   566.599976       24.0766811    
   566.700012       24.1236019    
   566.799988       24.2794819    
   566.900024       24.5180416    
   567.000000       24.5701199    
   567.099976       24.5461197    
   567.200012       24.3848400    
   567.299988       24.3558006    
   567.400024       24.3964825    
   567.500000       24.5022030    
   567.599976       24.6234016    
   567.700012       24.4987202    
   567.799988       24.2764816    
   567.900024       24.2122822    
   568.000000       24.3014412    
   568.099976       24.5008812    
   568.200012       24.6495609    
   568.299988       24.7281609    
   568.400024       24.7188015    
   568.500000       24.6033611    
   568.599976       24.5059223    
   568.700012       24.6044407    
   568.799988       24.6241207    
   568.900024       24.6354008    
   569.000000       24.5839214    
   569.099976       24.4184399    
   569.200012       24.3064804    
   569.299988       24.3084011    
   569.400024       24.3969593    
   569.500000       24.5016003    
   569.599976       24.4622421    
   569.700012       24.4042816    
   569.799988       24.5127602    
   569.900024       24.4239616    
   570.000000       24.2488804    
   570.099976       24.1646404    
   570.200012       24.2143211    
   570.299988       24.3208828    
   570.400024       24.3133221    
   570.500000       24.2527218    
   570.599976       24.2352009    
   570.700012       24.0772800    
   570.799988       23.9113197    
   570.900024       23.9001598    
   571.000000       24.0265217    
   571.099976       24.0909615    
   571.200012       24.2466011    
   571.299988       24.3843594    
   571.400024       24.5792408    
   571.500000       24.7616425    
   571.599976       24.7306805    
   571.700012       24.7945213    
   571.799988       24.5361614    
   571.900024       24.0618019    
   572.000000       23.8743610    
   572.099976       23.8260002    
   572.200012       23.8808403    
   572.299988       23.9318390    
   572.400024       23.9094009    
   572.500000       23.9140816    
   572.599976       23.8269615    
   572.700012       23.7607212    
   572.799988       23.8804817    
   572.900024       24.0238800    
   573.000000       24.0234013    
   573.099976       23.9304008    
   573.200012       23.8712406    
   573.299988       23.8436394    
   573.400024       23.8989601    
   573.500000       23.9838009    
   573.599976       24.0417614    
   573.700012       24.0332413    
   573.799988       24.1585197    
   573.900024       24.4202423    
   574.000000       24.6240025    
   574.099976       24.8032799    
   574.200012       24.7118416    
   574.299988       24.4796410    
   574.400024       24.3622818    
   574.500000       24.6212406    
   574.599976       24.7360802    
   574.700012       24.6162014    
   574.799988       24.3444023    
   574.900024       23.9596806    
   575.000000       23.6316013    
   575.099976       23.4229202    
   575.200012       23.4254417    
   575.299988       23.5672817    
   575.400024       23.6715603    
   575.500000       23.6378403    
   575.599976       23.4808807    
   575.700012       23.5464001    
   575.799988       23.6634007    
   575.900024       23.8868408    
   576.000000       23.8916416    
   576.099976       23.6822414    
   576.200012       23.5935612    
   576.299988       23.5399208    
   576.400024       23.5566025    
   576.500000       23.4825611    
   576.599976       23.4538822    
   576.700012       23.5590000    
   576.799988       23.6174412    
   576.900024       23.7451210    
   577.000000       23.6681995    
   577.099976       23.5468807    
   577.200012       23.5310402    
   577.299988       23.3308811    
   577.400024       23.2482014    
   577.500000       23.3067608    
   577.599976       23.3460007    
   577.700012       23.5856400    
   577.799988       23.6664009    
   577.900024       23.6409607    
   578.000000       23.6145611    
   578.099976       23.7211189    
   578.200012       23.7745209    
   578.299988       23.7165604    
   578.400024       23.7055206    
   578.500000       23.5046406    
   578.599976       23.2660789    
   578.700012       22.9928398    
   578.799988       22.9966812    
   578.900024       23.2103996    
   579.000000       23.5087204    
   579.099976       23.5942802    
   579.200012       23.5666809    
   579.299988       23.4468002    
   579.400024       23.4031200    
   579.500000       23.4345589    
   579.599976       23.5215607    
   579.700012       23.5383606    
   579.799988       23.5164013    
   579.900024       23.5822792    
   580.000000       23.5467606    
   580.099976       23.4889221    
   580.200012       23.5019989    
   580.299988       23.4607201    
   580.400024       23.3913612    
   580.500000       23.4333611    
   580.599976       23.5891209    
   580.700012       23.7621613    
   580.799988       23.8490410    
   580.900024       23.8593597    
   581.000000       23.7872410    
   581.099976       23.8348808    
   581.200012       24.0853214    
   581.299988       24.2227211    
   581.400024       24.1500015    
   581.500000       24.1951199    
   581.599976       24.2758808    
   581.700012       24.2760010    
   581.799988       24.1852818    
   581.900024       24.0775204    
   582.000000       24.1364422    
   582.099976       24.2260818    
   582.200012       24.2152805    
   582.299988       24.0706825    
   582.400024       23.9899216    
   582.500000       24.0229206    
   582.599976       24.0608406    
   582.700012       24.0873604    
   582.799988       24.0974407    
   582.900024       23.9847622    
   583.000000       23.9023209    
   583.099976       23.8756809    
   583.200012       23.8664417    
   583.299988       24.0109215    
   583.400024       24.1459198    
   583.500000       24.4228802    
   583.599976       24.4819202    
   583.700012       24.3870010    
   583.799988       24.3108025    
   583.900024       24.3105621    
   584.000000       24.3153610    
   584.099976       24.4315205    
   584.200012       24.5581207    
   584.299988       24.6444016    
   584.400024       24.8504410    
   584.500000       24.9596405    
   584.599976       24.8860798    
   584.700012       24.5394001    
   584.799988       24.2392807    
   584.900024       24.0573616    
   585.000000       24.0882015    
   585.099976       24.3844814    
   585.200012       24.6676807    
   585.299988       24.8308811    
   585.400024       24.8490009    
   585.500000       24.5710812    
   585.599976       24.3588009    
   585.700012       24.4210815    
   585.799988       24.6279621    
   585.900024       24.7805996    
   586.000000       24.7803593    
   586.099976       24.6284428    
   586.200012       24.4559994    
   586.299988       24.4336815    
   586.400024       24.4276810    
   586.500000       24.3255596    
   586.599976       24.4382420    
   586.700012       24.4896030    
   586.799988       24.6134415    
   586.900024       24.7702808    
   587.000000       25.0285206    
   587.099976       25.2926407    
   587.200012       25.3534794    
   587.299988       25.2842407    
   587.400024       25.2168007    
   587.500000       25.2355213    
   587.599976       25.3460407    
   587.700012       25.4257221    
   587.799988       25.5446415    
   587.900024       25.7127609    
   588.000000       25.7922001    
   588.099976       25.7896805    
   588.200012       25.9428005    
   588.299988       26.3355618    
   588.400024       26.6272812    
   588.500000       26.7406807    
   588.599976       26.4940815    
   588.700012       26.3263226    
   588.799988       26.3409615    
   588.900024       26.4536419    
   589.000000       26.6754017    
   589.099976       26.5891209    
   589.200012       26.5368023    
   589.299988       26.7484798    
   589.400024       26.9274025    
   589.500000       27.0568810    
   589.599976       27.2400017    
   589.700012       27.1922417    
   589.799988       27.1548004    
   589.900024       27.0859203    
   590.000000       26.8978806    
   590.099976       27.0026398    
   590.200012       27.1400394    
   590.299988       27.2070026    
   590.400024       27.2384415    
   590.500000       27.2893219    
   590.599976       27.3622818    
   590.700012       27.4788017    
   590.799988       27.5380821    
   590.900024       27.7335606    
   591.000000       28.0045204    
   591.099976       28.1205616    
   591.200012       28.0214405    
   591.299988       28.0194016    
   591.400024       28.0293598    
   591.500000       27.8516407    
   591.599976       27.7771206    
   591.700012       27.8041210    
   591.799988       27.7594814    
   591.900024       27.5114422    
   592.000000       27.3166828    
   592.099976       27.2288418    
   592.200012       27.3184814    
   592.299988       27.4537201    
   592.400024       27.3540020    
   592.500000       27.0137997    
   592.599976       26.9454021    
   592.700012       26.9088001    
   592.799988       26.8574429    
   592.900024       26.8756809    
   593.000000       26.8909206    
   593.099976       26.7207603    
   593.200012       26.4901218    
   593.299988       26.3192406    
   593.400024       26.3588409    
   593.500000       26.7069607    
   593.599976       26.8546810    
   593.700012       26.9112015    
   593.799988       26.8612804    
   593.900024       26.6401215    
   594.000000       26.5654812    
   594.099976       26.5215607    
   594.200012       26.5971622    
   594.299988       26.6038818    
   594.400024       26.5773621    
   594.500000       26.4567623    
   594.599976       26.2546825    
   594.700012       26.1986408    
   594.799988       26.1756001    
   594.900024       26.3083210    
   595.000000       26.5344009    
   595.099976       26.7991199    
   595.200012       26.8106403    
   595.299988       26.5299606    
   595.400024       26.2548008    
   595.500000       25.9611607    
   595.599976       25.8469219    
   595.700012       25.8723621    
   595.799988       25.9558811    
   595.900024       26.1241207    
   596.000000       26.1229210    
   596.099976       26.1112804    
   596.200012       26.2133999    
   596.299988       26.1361217    
   596.400024       25.9734020    
   596.500000       25.8718815    
   596.599976       26.0593224    
   596.700012       26.4156017    
   596.799988       26.6400013    
   596.900024       26.7336006    
   597.000000       26.6342411    
   597.099976       26.5282803    
   597.200012       26.4632416    
   597.299988       26.5081196    
   597.400024       26.5858803    
   597.500000       26.8717213    
   597.599976       26.9959202    
   597.700012       26.9488811    
   597.799988       26.8792820    
   597.900024       26.7678013    
   598.000000       26.6692810    
   598.099976       26.6174412    
   598.200012       26.7774029    
   598.299988       26.9251194    
   598.400024       26.9378414    
   598.500000       26.7846012    
   598.599976       26.8069210    
   598.700012       26.9828415    
   598.799988       27.1429214    
   598.900024       27.3174000    
   599.000000       27.4852810    
   599.099976       27.7978802    
   599.200012       27.9354000    
   599.299988       28.0071621    
   599.400024       27.9074421    
   599.500000       27.6340809    
   599.599976       27.7511997    
   599.700012       27.9314404    
   599.799988       28.1422825    
   599.900024       28.1103611    
   600.000000       27.9786015    
   600.099976       27.8510418    
   600.200012       27.9646816    
   600.299988       28.2096004    
   600.400024       28.6350002    
   600.500000       28.9629612    
   600.599976       28.9234810    
   600.700012       28.5897617    
   600.799988       28.2778797    
   600.900024       28.0965595    
   601.000000       28.1174412    
   601.099976       28.0864811    
   601.200012       28.0365620    
   601.299988       27.7809620    
   601.400024       27.8898029    
   601.500000       27.8883610    
   601.599976       27.8680820    
   601.700012       27.9506416    
   601.799988       27.9278393    
   601.900024       27.9291611    
   602.000000       28.1638813    
   602.099976       28.3987217    
   602.200012       28.5253201    
   602.299988       28.5190811    
   602.400024       28.2848415    
   602.500000       28.3801212    
   602.599976       28.8128414    
   602.700012       29.2294827    
   602.799988       29.4001198    
   602.900024       29.4512405    
   603.000000       29.5004406    
   603.099976       29.7097225    
   603.200012       30.0333614    
   603.299988       30.1543198    
   603.400024       30.2994022    
   603.500000       30.3346806    
   603.599976       30.3586826    
   603.700012       30.3513622    
   603.799988       30.5521221    
   603.900024       30.8361607    
   604.000000       31.0815620    
   604.099976       31.1803226    
   604.200012       31.1089230    
   604.299988       30.9546013    
   604.400024       31.0878010    
   604.500000       31.1782799    
   604.599976       31.2246017    
   604.700012       31.2698421    
   604.799988       31.1899204    
   604.900024       31.0322418    
   605.000000       31.0952415    
   605.099976       31.2888012    
   605.200012       31.2856808    
   605.299988       31.2572422    
   605.400024       31.3996830    
   605.500000       31.5952797    
   605.599976       31.7851219    
   605.700012       31.7584820    
   605.799988       31.6354809    
   605.900024       31.4408417    
   606.000000       31.3288822    
   606.099976       31.4281216    
   606.200012       31.6376419    
   606.299988       31.9179630    
   606.400024       32.1311989    
   606.500000       32.1610794    
   606.599976       31.9872017    
   606.700012       31.6980019    
   606.799988       31.7224808    
   606.900024       31.9904423    
   607.000000       32.0149231    
   607.099976       32.0095215    
   607.200012       31.8807621    
   607.299988       31.5391216    
   607.400024       31.2930012    
   607.500000       31.1350803    
   607.599976       31.1120415    
   607.700012       31.1562004    
   607.799988       31.2298813    
   607.900024       31.1624413    
   608.000000       31.2519627    
   608.099976       31.2498016    
   608.200012       31.1319618    
   608.299988       31.1140804    
   608.400024       31.2519627    
   608.500000       31.2182407    
   608.599976       31.0531216    
   608.700012       30.9157200    
   608.799988       30.8193607    
   608.900024       30.7420826    
   609.000000       30.9754810    
   609.099976       31.3226414    
   609.200012       31.4862022    
   609.299988       31.5147610    
   609.400024       31.4450417    
   609.500000       31.3394413    
   609.599976       31.4080830    
   609.700012       31.5518398    
   609.799988       31.7553596    
   609.900024       31.7170811    
   610.000000       31.4905205    
   610.099976       31.3837204    
   610.200012       31.3120804    
   610.299988       31.3774815    
   610.400024       31.2793198    
   610.500000       31.2224407    
   610.599976       31.1950798    
   610.700012       31.1919613    
   610.799988       31.3489208    
   610.900024       31.6885223    
   611.000000       31.6959610    
   611.099976       31.5243607    
   611.200012       31.4408417    
   611.299988       31.5942020    
   611.400024       31.7054405    
   611.500000       31.6620007    
   611.599976       31.5465603    
   611.700012       31.1520004    
   611.799988       30.9084015    
   611.900024       30.8895626    
   612.000000       30.9136810    
   612.099976       30.7388401    
   612.200012       30.6615620    
   612.299988       30.8372421    
   612.400024       30.8361607    
   612.500000       30.7347622    
   612.599976       30.4064407    
   612.700012       30.1005611    
   612.799988       29.9610023    
   612.900024       30.2433624    
   613.000000       30.4708824    
   613.099976       30.5865612    
   613.200012       30.5708408    
   613.299988       30.5042419    
   613.400024       30.4615211    
   613.500000       30.4209614    
   613.599976       30.4022408    
   613.700012       30.3710423    
   613.799988       30.5365200    
   613.900024       30.8811626    
   614.000000       30.8738422    
   614.099976       30.6856804    
   614.200012       30.6648026    
   614.299988       30.7681217    
   614.400024       30.8246422    
   614.500000       30.5374813    
   614.599976       30.3783607    
   614.700012       30.3462009    
   614.799988       30.4293613    
   614.900024       30.4428005    
   615.000000       30.4594822    
   615.099976       30.6522026    
   615.200012       30.9734402    
   615.299988       31.2982807    
   615.400024       31.2214813    
   615.500000       30.8738422    
   615.599976       30.7107620    
   615.700012       30.7452011    
   615.799988       30.8392811    
   615.900024       30.7462826    
   616.000000       30.8330421    
   616.099976       30.9242420    
   616.200012       31.0258808    
   616.299988       31.1299229    
   616.400024       31.0678806    
   616.500000       31.0280418    
   616.599976       31.0994415    
   616.700012       31.0678806    
   616.799988       30.9964809    
   616.900024       30.8330421    
   617.000000       30.6523209    
   617.099976       30.3432007    
   617.200012       30.4678822    
   617.299988       31.0028400    
   617.400024       31.3374004    
   617.500000       31.2793198    
   617.599976       30.9996014    
   617.700012       30.8508015    
   617.799988       30.9199200    
   617.900024       31.2446423    
   618.000000       31.3299599    
   618.099976       31.3236027    
   618.200012       31.2793198    
   618.299988       31.0773621    
   618.400024       30.7900810    
   618.500000       30.7734013    
   618.599976       30.9010811    
   618.700012       31.2162018    
   618.799988       31.3057213    
   618.900024       31.2709198    
   619.000000       31.2783604    
   619.099976       31.1383228    
   619.200012       31.0216808    
   619.299988       30.8183994    
   619.400024       30.6940804    
   619.500000       30.5772018    
   619.599976       30.7107620    
   619.700012       30.7525215    
   619.799988       30.8194809    
   619.900024       31.0196419    
   620.000000       31.1036415    
   620.099976       31.0952415    
   620.200012       31.1425228    
   620.299988       31.0238419    
   620.400024       30.7034416    
   620.500000       30.4990807    
   620.599976       30.6846008    
   620.700012       30.8288422    
   620.799988       30.7984810    
   620.900024       30.5823612    
   621.000000       30.4470005    
   621.099976       30.6501598    
   621.200012       30.7336826    
   621.299988       30.7650013    
   621.400024       30.7285213    
   621.500000       30.7410011    
   621.599976       30.7190399    
   621.700012       30.5865612    
   621.799988       30.4938030    
   621.900024       30.5948429    
   622.000000       30.6846008    
   622.099976       30.7003193    
   622.200012       30.7305622    
   622.299988       30.9021626    
   622.400024       30.9420013    
   622.500000       30.9902401    
   622.599976       30.9472809    
   622.700012       30.7452011    
   622.799988       30.5449200    
   622.900024       30.4262409    
   623.000000       30.5054417    
   623.099976       30.6784801    
   623.200012       30.6826801    
   623.299988       30.5533199    
   623.400024       30.4254017    
   623.500000       30.4743614    
   623.599976       30.5659199    
   623.700012       30.6086407    
   623.799988       30.5584812    
   623.900024       30.4596004    
   624.000000       30.4398022    
   624.099976       30.5428810    
   624.200012       30.6878414    
   624.299988       30.7431622    
   624.400024       30.6492023    
   624.500000       30.4335613    
   624.599976       30.3858013    
   624.700012       30.5137215    
   624.799988       30.4856396    
   624.900024       30.4232407    
   625.000000       30.3380413    
   625.099976       30.3410416    
   625.200012       30.3836422    
   625.299988       30.4886417    
   625.400024       30.6408024    
   625.500000       30.8017216    
   625.599976       30.8875198    
   625.700012       30.8351994    
   625.799988       30.7431622    
   625.900024       30.7724400    
   626.000000       30.7233620    
   626.099976       30.7182007    
   626.200012       30.8186398    
   626.299988       31.1152802    
   626.400024       31.2594013    
   626.500000       31.2637215    
   626.599976       31.0796413    
   626.700012       30.8133602    
   626.799988       30.7549229    
   626.900024       30.7162819    
   627.000000       30.7214413    
   627.099976       30.7454414    
   627.200012       30.7485619    
   627.299988       30.4818020    
   627.400024       30.2690411    
   627.500000       30.1323605    
   627.599976       30.1656017    
   627.700012       30.2786427    
   627.799988       30.4208412    
   627.900024       30.5436001    
   628.000000       30.6602402    
   628.099976       30.7927227    
   628.200012       30.8293209    
   628.299988       30.8721619    
   628.400024       30.8941212    
   628.500000       30.7215595    
   628.599976       30.5954418    
   628.700012       30.4280415    
   628.799988       30.3262806    
   628.900024       30.2754002    
   629.000000       30.3408012    
   629.099976       30.6448803    
   629.200012       30.8183994    
   629.299988       30.9092407    
   629.400024       30.8370018    
   629.500000       30.4921227    
   629.599976       30.3366013    
   629.700012       30.3418827    
   629.799988       30.5347214    
   629.900024       30.6888008    
   630.000000       30.6896400    
   630.099976       30.6582012    
   630.200012       30.5146809    
   630.299988       30.3554401    
   630.400024       30.4711208    
   630.500000       30.5778027    
   630.599976       30.4212017    
   630.700012       30.0673218    
   630.799988       29.7858028    
   630.900024       29.7269993    
   631.000000       29.6642399    
   631.099976       29.5472412    
   631.200012       29.4741611    
   631.299988       29.3727627    
   631.400024       29.1568813    
   631.500000       29.1129608    
   631.599976       29.1901207    
   631.700012       29.3866806    
   631.799988       29.4566402    
   631.900024       29.3125210    
   632.000000       29.1814804    
   632.099976       29.1987610    
   632.200012       29.1372013    
   632.299988       28.9720821    
   632.400024       28.8199215    
   632.500000       28.8310814    
   632.599976       28.8448811    
   632.700012       28.8628826    
   632.799988       28.8674412    
   632.900024       28.9940395    
   633.000000       29.0580006    
   633.099976       28.9483204    
   633.200012       28.7666416    
   633.299988       28.6876812    
   633.400024       28.7151623    
   633.500000       28.6590004    
   633.599976       28.6228809    
   633.700012       28.6429214    
   633.799988       28.7975998    
   633.900024       29.0058002    
   634.000000       29.2389622    
   634.099976       29.3467216    
   634.200012       29.2773609    
   634.299988       29.3640003    
   634.400024       29.5939217    
   634.500000       29.7747612    
   634.599976       29.7448807    
   634.700012       29.6042423    
   634.799988       29.4151211    
   634.900024       29.1709194    
   635.000000       29.1976814    
   635.099976       29.5515614    
   635.200012       29.9829617    
   635.299988       30.3796825    
   635.400024       30.4927216    
   635.500000       30.3487206    
   635.599976       30.2121601    
   635.700012       30.1500015    
   635.799988       30.0061207    
   635.900024       29.9019623    
   636.000000       30.0366020    
   636.099976       30.1645222    
   636.200012       30.2065220    
   636.299988       30.0554409    
   636.400024       30.0598812    
   636.500000       30.0510006    
   636.599976       30.2815208    
   636.700012       30.7801228    
   636.799988       31.0237217    
   636.900024       31.0333195    
   637.000000       30.9288006    
   637.099976       31.1712017    
   637.200012       31.5115204    
   637.299988       31.9472408    
   637.400024       32.1442795    
   637.500000       32.1668434    
   637.599976       32.1742821    
   637.700012       32.0678406    
   637.799988       32.2728004    
   637.900024       32.4580841    
   638.000000       32.5480804    
   638.099976       32.4966011    
   638.200012       32.4460831    
   638.299988       32.4020424    
   638.400024       32.3892021    
   638.500000       32.3208008    
   638.599976       32.3378410    
   638.700012       32.3848801    
   638.799988       32.4544830    
   638.900024       32.2608032    
   639.000000       31.8537617    
   639.099976       31.5098400    
   639.200012       31.3966808    
   639.299988       31.1936398    
   639.400024       31.1538010    
   639.500000       31.2937222    
   639.599976       31.3489208    
   639.700012       31.4904022    
   639.799988       31.5230408    
   639.900024       31.4488811    
   640.000000       31.4095211    
   640.099976       31.3762817    
   640.200012       31.3350010    
   640.299988       31.2194405    
   640.400024       31.2106800    
   640.500000       31.1504421    
   640.599976       31.2000008    
   640.700012       31.2400799    
   640.799988       31.3736401    
   640.900024       31.4148026    
   641.000000       31.2669601    
   641.099976       31.0844402    
   641.200012       31.1917210    
   641.299988       31.2666016    
   641.400024       31.2866421    
   641.500000       31.4416828    
   641.599976       31.3512001    
   641.700012       31.1120415    
   641.799988       30.9228001    
   641.900024       30.9308414    
   642.000000       31.1053219    
   642.099976       31.2408009    
   642.200012       31.0802402    
   642.299988       30.7827606    
   642.400024       30.7526398    
   642.500000       31.1219997    
   642.599976       31.3016415    
   642.700012       31.2714005    
   642.799988       31.0004406    
   642.900024       30.6589222    
   643.000000       30.5745602    
   643.099976       30.6192017    
   643.200012       30.6331196    
   643.299988       30.6296406    
   643.400024       30.7686005    
   643.500000       30.8024406    
   643.599976       30.7939205    
   643.700012       30.8328018    
   643.799988       30.7627201    
   643.900024       30.6851997    
   644.000000       30.6463223    
   644.099976       30.6630001    
   644.200012       30.7637997    
   644.299988       30.7875614    
   644.400024       30.7953606    
   644.500000       30.7396812    
   644.599976       30.7326012    
   644.700012       30.7545605    
   644.799988       30.9280796    
   644.900024       31.1975994    
   645.000000       31.4049606    
   645.099976       31.3088417    
   645.200012       31.1898022    
   645.299988       31.1604004    
   645.400024       31.2201614    
   645.500000       31.5095997    
   645.599976       31.8028812    
   645.700012       32.1141624    
   645.799988       32.4300003    
   645.900024       32.4824409    
   646.000000       32.1945610    
   646.099976       31.9095592    
   646.200012       31.9948807    
   646.299988       32.3010025    
   646.400024       32.4283218    
   646.500000       32.4217224    
   646.599976       32.3746834    
   646.700012       32.2876816    
   646.799988       32.1004829    
   646.900024       31.7773209    
   647.000000       31.8908424    
   647.099976       32.0438423    
   647.200012       32.3070030    
   647.299988       32.6456413    
   647.400024       32.8941612    
   647.500000       33.0385208    
   647.599976       33.1027222    
   647.700012       33.0030022    
   647.799988       33.0722427    
   647.900024       33.3579597    
   648.000000       33.5806808    
   648.099976       33.5613632    
   648.200012       33.4513206    
   648.299988       33.6066017    
   648.400024       33.9858017    
   648.500000       34.4971237    
   648.599976       34.4660416    
   648.700012       34.3555222    
   648.799988       34.2931213    
   648.900024       34.4225998    
   649.000000       34.6017609    
   649.099976       34.6448441    
   649.200012       34.5972023    
   649.299988       34.1641235    
   649.400024       33.8003998    
   649.500000       33.6620407    
   649.599976       33.5521202    
   649.700012       33.4725609    
   649.799988       33.4594803    
   649.900024       33.5772018    
   650.000000       33.6962433    
   650.099976       33.7497597    
   650.200012       33.6325226    
   650.299988       33.4224014    
   650.400024       33.1425591    
   650.500000       32.8310394    
   650.599976       32.7727203    
   650.700012       32.5968018    
   650.799988       32.5035629    
   650.900024       32.4320412    
   651.000000       32.4750023    
   651.099976       32.6578789    
   651.200012       32.6530800    
   651.299988       32.7649231    
   651.400024       32.8804817    
   651.500000       32.8173599    
   651.599976       32.7565231    
   651.700012       32.6564407    
   651.799988       32.6040001    
   651.900024       32.6120415    
   652.000000       32.5690804    
   652.099976       32.5146027    
   652.200012       32.4290428    
   652.299988       32.4592819    
   652.400024       32.5000839    
   652.500000       32.4687614    
   652.599976       32.3029213    
   652.700012       32.2683640    
   652.799988       32.4818420    
   652.900024       32.7504005    
   653.000000       32.8279228    
   653.099976       32.7208824    
   653.200012       32.5293617    
   653.299988       32.3061638    
   653.400024       32.2497597    
   653.500000       32.3514023    
   653.599976       32.4584427    
   653.700012       32.5982399    
   653.799988       32.7015610    
   653.900024       32.6088028    
   654.000000       32.4586830    
   654.099976       32.2611618    
   654.200012       32.1213608    
   654.299988       32.1597633    
   654.400024       32.3568039    
   654.500000       32.4981613    
   654.599976       32.4224396    
   654.700012       32.3206825    
   654.799988       32.1483612    
   654.900024       32.1313210    
   655.000000       32.2491608    
   655.099976       32.3265610    
   655.200012       32.4295197    
   655.299988       32.3406029    
   655.400024       32.2148399    
   655.500000       32.0553589    
   655.599976       31.9705200    
   655.700012       31.8933620    
   655.799988       31.8118801    
   655.900024       31.6546822    
   656.000000       31.7469597    
   656.099976       32.1500435    
   656.200012       32.5689621    
   656.299988       33.0292816    
   656.400024       33.0333595    
   656.500000       33.0696030    
   656.599976       33.1514397    
   656.700012       33.1423225    
   656.799988       33.0703201    
   656.900024       32.8651199    
   657.000000       32.7994804    
   657.099976       32.8761597    
   657.200012       32.9944801    
   657.299988       33.0712814    
   657.400024       33.1560020    
   657.500000       33.4102821    
   657.599976       33.6412811    
   657.700012       33.7696800    
   657.799988       33.7663193    
   657.900024       33.6724815    
   658.000000       33.7444801    
   658.099976       33.8906441    
   658.200012       33.9753609    
   658.299988       34.0237198    
   658.400024       34.0307999    
   658.500000       33.9658813    
   658.599976       33.7933235    
   658.700012       33.4911613    
   658.799988       33.3393631    
   658.900024       33.2449226    
   659.000000       33.2223625    
   659.099976       33.2758827    
   659.200012       33.1765213    
   659.299988       32.9091606    
   659.400024       32.7721214    
   659.500000       32.7937202    
   659.599976       32.7676811    
   659.700012       32.8425598    
   659.799988       32.8440018    
   659.900024       32.8734016    
   660.000000       32.7880821    
   660.099976       32.6803207    
   660.200012       32.5727997    
   660.299988       32.5340424    
   660.400024       32.4262810    
   660.500000       32.3604012    
   660.599976       32.4121208    
   660.700012       32.5585213    
   660.799988       32.6061630    
   660.900024       32.5351219    
   661.000000       32.3709602    
   661.099976       32.0329208    
   661.200012       31.9349995    
   661.299988       31.9032021    
   661.400024       31.8066025    
   661.500000       31.6290016    
   661.599976       31.6311626    
   661.700012       31.9250412    
   661.799988       32.1918030    
   661.900024       32.3205605    
   662.000000       32.3779221    
   662.099976       32.6448021    
   662.200012       32.8312798    
   662.299988       32.7423592    
   662.400024       32.7037201    
   662.500000       32.7937202    
   662.599976       32.9360390    
   662.700012       33.0422401    
   662.799988       33.1350021    
   662.900024       33.2259598    
   663.000000       33.2010002    
   663.099976       33.1454430    
   663.200012       33.1202431    
   663.299988       33.1682396    
   663.400024       33.3301239    
   663.500000       33.5298004    
   663.599976       33.5877609    
   663.700012       33.6255608    
   663.799988       33.6082840    
   663.900024       33.4431610    
   664.000000       33.1918831    
   664.099976       32.9936409    
   664.200012       33.0102005    
   664.299988       32.9367599    
   664.400024       32.8690796    
   664.500000       32.8791618    
   664.599976       33.0104408    
   664.700012       33.1149635    
   664.799988       33.2043610    
   664.900024       33.2073631    
   665.000000       33.1574440    
   665.099976       32.9838028    
   665.200012       32.9104805    
   665.299988       32.9397621    
   665.400024       33.1909218    
   665.500000       33.4729233    
   665.599976       33.4386024    
   665.700012       33.3890419    
   665.799988       33.5972404    
   665.900024       33.8674812    
   666.000000       34.1910019    
   666.099976       34.2834015    
   666.200012       34.0856400    
   666.299988       33.9499207    
   666.400024       33.9139214    
   666.500000       33.9578438    
   666.599976       33.8107224    
   666.700012       33.6366005    
   666.799988       33.5261993    
   666.900024       33.4827614    
   667.000000       33.5090408    
   667.099976       33.5035210    
   667.200012       33.4424400    
   667.299988       33.6427231    
   667.400024       33.8614807    
   667.500000       33.8533211    
   667.599976       33.9784813    
   667.700012       34.1077194    
   667.799988       33.9860420    
   667.900024       33.5940018    
   668.000000       33.4068031    
   668.099976       33.4905624    
   668.200012       33.7756805    
   668.299988       33.8479233    
   668.400024       33.9112816    
   668.500000       33.9232826    
   668.599976       33.8475609    
   668.700012       33.6912003    
   668.799988       33.5070038    
   668.900024       33.2136002    
   669.000000       33.1129227    
   669.099976       33.0790825    
   669.200012       33.1612816    
   669.299988       32.9460030    
   669.400024       32.6445618    
   669.500000       32.5455627    
   669.599976       32.4859200    
   669.700012       32.3104820    
   669.799988       32.2436409    
   669.900024       31.9867210    
   670.000000       31.9896030    
   670.099976       32.1489601    
   670.200012       32.3421593    
   670.299988       32.3182831    
   670.400024       32.0421600    
   670.500000       32.0797234    
   670.599976       32.1435623    
   670.700012       32.2191620    
   670.799988       32.1049232    
   670.900024       32.0048409    
   671.000000       31.7811623    
   671.099976       31.6395626    
   671.200012       31.5010815    
   671.299988       31.2483616    
   671.400024       31.0365620    
   671.500000       30.7049999    
   671.599976       30.5846405    
   671.700012       30.8000412    
   671.799988       30.8784008    
   671.900024       30.9224415    
   672.000000       30.9116421    
   672.099976       30.9716415    
   672.200012       30.8892002    
   672.299988       30.6912022    
   672.400024       30.5334015    
   672.500000       30.4811993    
   672.599976       30.4614010    
   672.700012       30.4588814    
   672.799988       30.4690800    
   672.900024       30.6398411    
   673.000000       30.8218822    
   673.099976       31.1684399    
   673.200012       31.4679623    
   673.299988       32.0064011    
   673.400024       32.3534431    
   673.500000       32.4884415    
   673.599976       32.4134407    
   673.700012       32.3223610    
   673.799988       32.5593605    
   673.900024       32.9040031    
   674.000000       32.9407196    
   674.099976       32.8834839    
   674.200012       32.6582413    
   674.299988       32.3662834    
   674.400024       32.4295197    
   674.500000       32.7088814    
   674.599976       32.8339233    
   674.700012       32.6046028    
   674.799988       32.3996429    
   674.900024       32.4049225    
   675.000000       32.4178810    
   675.099976       32.5349998    
   675.200012       32.7114029    
   675.299988       32.7979202    
   675.400024       32.9587212    
   675.500000       32.8118439    
   675.599976       32.6235619    
   675.700012       32.5936813    
   675.799988       32.7001190    
   675.900024       32.9696426    
   676.000000       33.1147232    
   676.099976       33.1482010    
   676.200012       33.1179619    
   676.299988       33.1093216    
   676.400024       33.2079620    
   676.500000       33.3177605    
   676.599976       33.3285599    
   676.700012       33.3068390    
   676.799988       33.1917610    
   676.900024       32.8889999    
   677.000000       32.9227219    
   677.099976       33.2312393    
   677.200012       33.2326813    
   677.299988       32.9329224    
   677.400024       32.7151222    
   677.500000       32.7829208    
   677.599976       32.8233604    
   677.700012       32.6652031    
   677.799988       32.4643211    
   677.900024       32.3797226    
   678.000000       32.4048004    
   678.099976       32.6032791    
   678.200012       32.9047241    
   678.299988       32.8126831    
   678.400024       32.6455193    
   678.500000       32.5480804    
   678.599976       32.4879608    
   678.700012       32.4816017    
   678.799988       32.5810814    
   678.900024       32.4948006    
   679.000000       32.6050835    
   679.099976       33.0500412    
   679.200012       33.6285629    
   679.299988       34.0307999    
   679.400024       33.9979210    
   679.500000       33.7491608    
   679.599976       33.6028824    
   679.700012       33.6976814    
   679.799988       33.8362808    
   679.900024       33.8799591    
   680.000000       33.6637230    
   680.099976       33.4818039    
   680.200012       33.5083199    
   680.299988       33.7225227    
   680.400024       33.6938400    
   680.500000       33.5709610    
   680.599976       33.4352417    
   680.700012       33.4251595    
   680.799988       33.4737625    
   680.900024       33.4710007    
   681.000000       33.4368019    
   681.099976       33.2251205    
   681.200012       33.0700798    
   681.299988       32.8584023    
   681.400024       32.8393211    
   681.500000       32.9764824    
   681.599976       32.9901619    
   681.700012       32.9246407    
   681.799988       32.9865608    
   681.900024       32.9474411    
   682.000000       32.8615227    
   682.099976       32.9138412    
   682.200012       32.9198418    
   682.299988       32.8153229    
   682.400024       32.6678429    
   682.500000       32.4828033    
   682.599976       32.4967232    
   682.700012       32.6713219    
   682.799988       32.7210007    
   682.900024       32.6874008    
   683.000000       32.5917625    
   683.099976       32.5084839    
   683.200012       32.6235619    
   683.299988       32.8599625    
   683.400024       33.0012016    
   683.500000       33.1249199    
   683.599976       33.2266808    
   683.700012       33.3017998    
   683.799988       33.4104004    
   683.900024       33.6178818    
   684.000000       33.7342834    
   684.099976       33.6952820    
   684.200012       33.6700821    
   684.299988       33.6374435    
   684.400024       33.4362030    
   684.500000       33.2467232    
   684.599976       33.1269608    
   684.700012       33.2001610    
   684.799988       33.3294029    
   684.900024       33.4218025    
   685.000000       33.4308014    
   685.099976       33.3954010    
   685.200012       33.3101997    
   685.299988       33.2359200    
   685.400024       32.8882828    
   685.500000       32.4826813    
   685.599976       32.4682808    
   685.700012       32.6584816    
   685.799988       32.8416023    
   685.900024       32.8844414    
   686.000000       33.0188408    
   686.099976       33.0352821    
   686.200012       32.9792404    
   686.299988       33.0330009    
   686.400024       33.1113625    
   686.500000       33.2834435    
   686.599976       33.5547600    
   686.700012       33.6835213    
   686.799988       33.7734032    
   686.900024       33.9562798    
   687.000000       33.9288025    
   687.099976       33.9438019    
   687.200012       34.0021210    
   687.299988       33.8924408    
   687.400024       33.9094810    
   687.500000       33.8108406    
   687.599976       33.8361626    
   687.700012       33.9724808    
   687.799988       34.1856041    
   687.900024       34.2172813    
   688.000000       34.1091614    
   688.099976       33.9801598    
   688.200012       34.1274033    
   688.299988       34.1883621    
   688.400024       34.1901627    
   688.500000       34.0443611    
   688.599976       33.8252411    
   688.700012       33.7309227    
   688.799988       33.8696442    
   688.900024       34.0984802    
   689.000000       34.2442818    
   689.099976       34.2865219    
   689.200012       34.1786423    
   689.299988       34.0186806    
   689.400024       34.0309219    
   689.500000       34.1101227    
   689.599976       34.2274818    
   689.700012       34.1721611    
   689.799988       33.9997215    
   689.900024       33.7040405    
   690.000000       33.4006805    
   690.099976       33.2248840    
   690.200012       33.3070793    
   690.299988       33.4183235    
   690.400024       33.4572029    
   690.500000       33.2924423    
   690.599976       33.2355614    
   690.700012       33.3182411    
   690.799988       33.5493622    
   690.900024       33.8116798    
   691.000000       33.9752426    
   691.099976       34.0272026    
   691.200012       33.9796829    
   691.299988       33.8672409    
   691.400024       33.6796837    
   691.500000       33.6375618    
   691.599976       33.6693611    
   691.700012       33.6835213    
   691.799988       33.6007233    
   691.900024       33.5396423    
   692.000000       33.5191231    
   692.099976       33.4280434    
   692.200012       33.3292809    
   692.299988       33.3001213    
   692.400024       33.3351631    
   692.500000       33.2703629    
   692.599976       33.2803230    
   692.700012       33.5775604    
   692.799988       33.8900414    
   692.900024       34.2070808    
   693.000000       34.3161621    
   693.099976       34.2487221    
   693.200012       34.2089996    
   693.299988       34.2871208    
   693.400024       34.2116432    
   693.500000       34.1900406    
   693.599976       34.2889214    
   693.700012       34.1529617    
   693.799988       34.0190392    
   693.900024       33.9872437    
   694.000000       34.1730042    
   694.099976       34.4874001    
   694.200012       34.5098419    
   694.299988       34.3407631    
   694.400024       34.1155205    
   694.500000       34.1289597    
   694.599976       34.2056427    
   694.700012       34.1637611    
   694.799988       34.0688400    
   694.900024       33.9767990    
   695.000000       34.0714836    
   695.099976       34.2565231    
   695.200012       34.3478394    
   695.299988       34.5642014    
   695.400024       34.8288002    
   695.500000       35.0034027    
   695.599976       34.9622421    
   695.700012       34.8588028    
   695.799988       34.7883606    
   695.900024       34.5646820    
   696.000000       34.4446793    
   696.099976       34.2544823    
   696.200012       34.1887207    
   696.299988       34.0806007    
   696.400024       33.9655228    
   696.500000       33.9878426    
   696.599976       34.0530014    
   696.700012       34.1565628    
   696.799988       34.1980820    
   696.900024       34.1979637    
   697.000000       34.0428009    
   697.099976       33.7800026    
   697.200012       33.7714806    
   697.299988       33.9886818    
   697.400024       34.1497192    
   697.500000       34.1271629    
   697.599976       34.0863609    
   697.700012       34.0525208    
   697.799988       34.0513229    
   697.900024       34.1486397    
   698.000000       34.2751198    
   698.099976       34.4091606    
   698.200012       34.3322411    
   698.299988       34.2425995    
   698.400024       34.4227219    
   698.500000       34.8832817    
   698.599976       34.9776039    
   698.700012       34.8963623    
   698.799988       34.8504028    
   698.900024       34.6557617    
   699.000000       34.5884399    
   699.099976       34.4118004    
   699.200012       34.3258820    
   699.299988       34.2297592    
   699.400024       34.2302399    
   699.500000       34.2231636    
   699.599976       34.1992798    
   699.700012       34.2794418    
   699.799988       34.2001190    
   699.900024       34.1082001    
   700.000000       33.9820824    
   700.099976       34.0119629    
   700.200012       34.0809631    
   700.299988       34.1515236    
   700.400024       33.9436798    
   700.500000       33.6356392    
   700.599976       33.3326416    
   700.700012       33.2166023    
   700.799988       33.3643227    
   700.900024       33.4796410    
   701.000000       33.4902039    
   701.099976       33.4303207    
   701.200012       33.3516006    
   701.299988       33.2265625    
   701.400024       33.1544418    
   701.500000       33.1858826    
   701.599976       33.1358414    
   701.700012       33.0286789    
   701.799988       33.0496826    
   701.900024       33.2068825    
   702.000000       33.4358406    
   702.099976       33.4963226    
   702.200012       33.3723640    
   702.299988       33.2338829    
   702.400024       33.3009605    
   702.500000       33.4858818    
   702.599976       33.7460403    
   702.700012       33.8660431    
   702.799988       33.9397202    
   702.900024       33.9765625    
   703.000000       34.1565628    
   703.099976       34.3225212    
   703.200012       34.5186005    
   703.299988       34.9295998    
   703.400024       35.0709610    
   703.500000       34.9558830    
   703.599976       35.1027603    
   703.700012       35.5662003    
   703.799988       35.8489227    
   703.900024       35.7418823    
   704.000000       35.6197205    
   704.099976       35.5880432    
   704.200012       35.7546005    
   704.299988       35.9200821    
   704.400024       36.0114021    
   704.500000       36.1017609    
   704.599976       36.1070404    
   704.700012       36.1060829    
   704.799988       36.0936012    
   704.900024       36.0157204    
   705.000000       36.0373192    
   705.099976       36.2588425    
   705.200012       36.3548431    
   705.299988       36.0685234    
   705.400024       35.9959221    
   705.500000       36.1158028    
   705.599976       36.1584015    
   705.700012       36.2412033    
   705.799988       36.1732826    
   705.900024       36.1242027    
   706.000000       36.2481613    
   706.099976       36.0816040    
   706.200012       35.7960014    
   706.299988       35.4030037    
   706.400024       35.2284012    
   706.500000       35.2213211    
   706.599976       35.3942413    
   706.700012       35.4361229    
   706.799988       35.5981216    
   706.900024       35.6373596    
   707.000000       35.4296417    
   707.099976       35.2269630    
   707.200012       35.2749596    
   707.299988       35.4690018    
   707.400024       35.7667198    
   707.500000       35.9521217    
   707.599976       35.9154015    
   707.700012       35.8267212    
   707.799988       35.6676025    
   707.900024       35.6067619    
   708.000000       35.4159622    
   708.099976       35.0834427    
   708.200012       35.0891991    
   708.299988       35.5471230    
   708.400024       36.1527634    
   708.500000       36.2270393    
   708.599976       36.0403214    
   708.700012       36.1705208    
   708.799988       36.4125595    
   708.900024       36.5799599    
   709.000000       36.8880005    
   709.099976       37.1360397    
   709.200012       37.1836815    
   709.299988       37.2967224    
   709.400024       37.4574013    
   709.500000       37.6729202    
   709.599976       37.7803230    
   709.700012       37.8057632    
   709.799988       37.6189232    
   709.900024       37.3413620    
   710.000000       37.1703606    
   710.099976       36.9928818    
   710.200012       37.1173210    
   710.299988       37.5087624    
   710.400024       37.8130836    
   710.500000       38.0874023    
   710.599976       38.0862007    
   710.700012       37.9992027    
   710.799988       37.8812408    
   710.900024       37.8129616    
   711.000000       37.7390404    
   711.099976       37.6203613    
   711.200012       37.4728813    
   711.299988       37.0930824    
   711.400024       36.7504807    
   711.500000       36.5434799    
   711.599976       36.5845222    
   711.700012       36.9159622    
   711.799988       37.1274033    
   711.900024       37.2453613    
   712.000000       37.2235222    
   712.099976       37.0952415    
   712.200012       37.1204414    
   712.299988       37.1250000    
   712.400024       37.2694817    
   712.500000       37.4014816    
   712.599976       37.4222412    
   712.700012       37.4440804    
   712.799988       37.5291595    
   712.900024       37.7367630    
   713.000000       37.9169998    
   713.099976       38.0200806    
   713.200012       38.0061607    
   713.299988       37.9378815    
   713.400024       37.9575615    
   713.500000       38.0559616    
   713.599976       38.1394806    
   713.700012       38.0420418    
   713.799988       37.9147224    
   713.900024       37.9551620    
   714.000000       38.1046829    
   714.099976       38.3079605    
   714.200012       38.3091621    
   714.299988       38.2684822    
   714.400024       38.2266006    
   714.500000       37.9262428    
   714.599976       37.8776398    
   714.700012       37.8117599    
   714.799988       37.6732826    
   714.900024       37.5671997    
   715.000000       37.4566803    
   715.099976       37.2729607    
   715.200012       37.3383598    
   715.299988       37.3981209    
   715.400024       37.4281197    
   715.500000       37.4569206    
   715.599976       37.3281631    
   715.700012       37.1445618    
   715.799988       36.9570007    
   715.900024       36.7837219    
   716.000000       36.8625603    
   716.099976       37.1095238    
   716.200012       37.0306816    
   716.299988       36.7808418    
   716.400024       36.6351624    
   716.500000       36.5998840    
   716.599976       36.7033195    
   716.700012       36.7671623    
   716.799988       36.8253593    
   716.900024       36.9471626    
   717.000000       37.0680008    
   717.099976       37.1481628    
   717.200012       37.2145233    
   717.299988       37.4269218    
   717.400024       37.6306801    
   717.500000       37.8326416    
   717.599976       37.6514397    
   717.700012       37.3786812    
   717.799988       37.3971634    
   717.900024       37.4810410    
   718.000000       37.3696823    
   718.099976       37.1336403    
   718.200012       37.0526390    
   718.299988       37.1382027    
   718.400024       37.3386002    
   718.500000       37.3396797    
   718.599976       37.1551208    
   718.700012       37.0008011    
   718.799988       37.0890007    
   718.900024       37.3375206    
   719.000000       37.4570389    
   719.099976       37.3135223    
   719.200012       37.1966400    
   719.299988       37.2264023    
   719.400024       37.3041611    
   719.500000       37.4317207    
   719.599976       37.4720421    
   719.700012       37.2487221    
   719.799988       37.0489197    
   719.900024       36.7782021    
   720.000000       36.6478806    
   720.099976       36.7670403    
   720.200012       36.7408791    
   720.299988       36.6489601    
   720.400024       36.6086426    
   720.500000       36.6573601    
   720.599976       36.8314819    
   720.700012       37.0933228    
   720.799988       37.2511215    
   720.900024       37.0864792    
   721.000000       36.9816017    
   721.099976       36.9349213    
   721.200012       36.8595619    
   721.299988       36.7197609    
   721.400024       36.8054428    
   721.500000       36.8514023    
   721.599976       36.8541603    
   721.700012       36.7892418    
   721.799988       36.8210411    
   721.900024       37.1156425    
   722.000000       37.2843590    
   722.099976       37.2927589    
   722.200012       37.2173996    
   722.299988       36.9646797    
   722.400024       36.8686829    
   722.500000       36.8964005    
   722.599976       36.9634819    
   722.700012       37.1338806    
   722.799988       37.3803596    
   722.900024       37.3369217    
   723.000000       37.2304802    
   723.099976       37.0352402    
   723.200012       36.9627609    
   723.299988       37.0621223    
   723.400024       37.2078018    
   723.500000       37.2706833    
   723.599976       37.3105202    
   723.700012       37.5205193    
   723.799988       37.6668015    
   723.900024       37.4299240    
   724.000000       37.2740440    
   724.099976       37.5230408    
   724.200012       37.8133240    
   724.299988       38.0679626    
   724.400024       38.0656815    
   724.500000       38.2269630    
   724.599976       38.4480019    
   724.700012       38.4992409    
   724.799988       38.2446022    
   724.900024       37.9552803    
   725.000000       37.8897629    
   725.099976       38.0905228    
   725.200012       38.3515205    
   725.299988       38.5156822    
   725.400024       38.5972786    
   725.500000       38.5426826    
   725.599976       38.5952415    
   725.700012       38.6736031    
   725.799988       38.7891617    
   725.900024       39.0443993    
   726.000000       39.2193604    
   726.099976       39.3170395    
   726.200012       39.2442017    
   726.299988       38.9490013    
   726.400024       38.8846817    
   726.500000       39.0858002    
   726.599976       39.5046043    
   726.700012       39.9840012    
   726.799988       40.0136414    
   726.900024       39.6189613    
   727.000000       39.3594017    
   727.099976       39.3007202    
   727.200012       39.2842827    
   727.299988       39.6121216    
   727.400024       39.9579620    
   727.500000       39.9436798    
   727.599976       39.6807594    
   727.700012       39.4104004    
   727.799988       39.2985611    
   727.900024       39.4540787    
   728.000000       39.6595192    
   728.099976       39.8607635    
   728.200012       39.8878784    
   728.299988       39.8937607    
   728.400024       39.7551613    
   728.500000       39.6286812    
   728.599976       39.5696411    
   728.700012       39.5589638    
   728.799988       39.7137604    
   728.900024       39.8344803    
   729.000000       39.8701248    
   729.099976       40.0719604    
   729.200012       40.0387230    
   729.299988       39.8962784    
   729.400024       39.7482033    
   729.500000       39.8132401    
   729.599976       40.1456413    
   729.700012       40.3136406    
   729.799988       40.0945244    
   729.900024       40.0398026    
   730.000000       40.1468430    
   730.099976       39.9734421    
   730.200012       39.8630409    
   730.299988       39.8607635    
   730.400024       39.8583641    
   730.500000       39.9662399    
   730.599976       40.1468430    
   730.700012       40.3744812    
   730.799988       40.6744843    
   730.900024       40.7115631    
   731.000000       40.7414398    
   731.099976       41.0031624    
   731.200012       41.1319199    
   731.299988       41.2607994    
   731.400024       41.0933990    
   731.500000       40.9262428    
   731.599976       40.9730415    
   731.700012       41.1185989    
   731.799988       41.1680450    
   731.900024       41.1595192    
   732.000000       41.1463242    
   732.099976       40.8577194    
   732.200012       40.7306404    
   732.299988       40.7570419    
   732.400024       40.6527634    
   732.500000       40.4388046    
   732.599976       40.5224419    
   732.700012       40.6228828    
   732.799988       40.4065208    
   732.900024       40.2193222    
   733.000000       39.9945602    
   733.099976       39.7691994    
   733.200012       39.7159195    
   733.299988       39.7419624    
   733.400024       39.7467613    
   733.500000       39.6213608    
   733.599976       39.3710403    
   733.700012       38.8483200    
   733.799988       38.3628006    
   733.900024       38.0852394    
   734.000000       38.1409225    
   734.099976       38.1420021    
   734.200012       38.0457611    
   734.299988       37.9242020    
   734.400024       37.9126816    
   734.500000       37.7901611    
   734.599976       37.7174416    
   734.700012       37.6261215    
   734.799988       37.6435204    
   734.900024       37.9137611    
   735.000000       38.2174835    
   735.099976       38.2557640    
   735.200012       38.0736008    
   735.299988       37.8756027    
   735.400024       37.8906021    
   735.500000       38.1465607    
   735.599976       38.2359619    
   735.700012       38.0793610    
   735.799988       38.1211205    
   735.900024       38.2243195    
   736.000000       38.0445633    
   736.099976       37.5685234    
   736.200012       37.4281197    
   736.299988       37.4258423    
   736.400024       37.7299232    
   736.500000       38.2382431    
   736.599976       38.4663620    
   736.700012       38.3800812    
   736.799988       38.1500435    
   736.900024       38.1408005    
   737.000000       38.4500389    
   737.099976       38.8741226    
   737.200012       39.1521606    
   737.299988       39.1674004    
   737.400024       39.0100822    
   737.500000       38.7230415    
   737.599976       38.5981216    
   737.700012       38.7195625    
   737.799988       38.9654388    
   737.900024       39.4040413    
   738.000000       39.7419624    
   738.099976       39.9423637    
   738.200012       39.8806801    
   738.299988       39.8712044    
   738.400024       39.8071213    
   738.500000       39.5646019    
   738.599976       39.5716782    
   738.700012       39.8308830    
   738.799988       40.0551605    
   738.900024       40.5032425    
   739.000000       40.7678452    
   739.099976       40.9526443    
   739.200012       40.8373222    
   739.299988       40.6851616    
   739.400024       40.7090378    
   739.500000       40.8794403    
   739.599976       40.8541222    
   739.700012       40.5021629    
   739.799988       40.3183212    
   739.900024       40.1372414    
   740.000000       40.1004028    
   740.099976       40.1384430    
   740.200012       40.3862419    
   740.299988       40.6468811    
   740.400024       40.5571213    
   740.500000       40.3731613    
   740.599976       40.4340019    
   740.700012       40.5391235    
   740.799988       40.7906418    
   740.900024       41.0884781    
   741.000000       41.5300789    
   741.099976       41.7590408    
   741.200012       41.8294792    
   741.299988       41.8148422    
   741.400024       41.8392029    
   741.500000       42.1090813    
   741.599976       42.3567581    
   741.700012       42.5193634    
   741.799988       42.5095215    
   741.900024       42.4386024    
   742.000000       42.5426445    
   742.099976       42.7399216    
   742.200012       42.7448425    
   742.299988       42.7117233    
   742.400024       42.8343620    
   742.500000       42.9093628    
   742.599976       42.9203987    
   742.700012       42.8479233    
   742.799988       42.9130783    
   742.900024       42.9523201    
   743.000000       43.0101624    
   743.099976       42.9560394    
   743.200012       42.6760826    
   743.299988       42.3115234    
   743.400024       42.3176422    
   743.500000       42.7594833    
   743.599976       42.9585648    
   743.700012       43.2110443    
   743.799988       43.4246407    
   743.900024       43.4703598    
   744.000000       43.3740005    
   744.099976       43.2246017    
   744.200012       43.0508423    
   744.299988       42.8491211    
   744.400024       42.7545624    
   744.500000       42.9117622    
   744.599976       43.1764832    
   744.700012       43.0187988    
   744.799988       42.6271210    
   744.900024       42.2359238    
   745.000000       42.0945625    
   745.099976       42.1347618    
   745.200012       42.3115234    
   745.299988       42.3188438    
   745.400024       42.2310028    
   745.500000       42.0458412    
   745.599976       41.9278793    
   745.700012       42.1420822    
   745.799988       42.2932816    
   745.900024       42.3836403    
   746.000000       42.3006020    
   746.099976       42.2188797    
   746.200012       42.2395210    
   746.299988       42.0921631    
   746.400024       41.9254837    
   746.500000       41.8197632    
   746.599976       41.8209610    
   746.700012       41.8380051    
   746.799988       41.8440018    
   746.900024       41.8525238    
   747.000000       41.4636040    
   747.099976       40.9190445    
   747.200012       40.7032814    
   747.299988       40.6948814    
   747.400024       40.8567581    
   747.500000       41.1043243    
   747.599976       41.1368408    
   747.700012       40.9228821    
   747.799988       40.9206009    
   747.900024       40.9890022    
   748.000000       41.1622810    
   748.099976       41.3611221    
   748.200012       41.3382034    
   748.299988       41.3780441    
   748.400024       41.4325218    
   748.500000       41.3431206    
   748.599976       41.3926811    
   748.700012       41.3756409    
   748.799988       41.3720398    
   748.900024       41.5702820    
   749.000000       41.8988419    
   749.099976       42.1422005    
   749.200012       42.2030411    
   749.299988       42.2811584    
   749.400024       42.0703239    
   749.500000       41.7763214    
   749.599976       41.7981606    
   749.700012       41.9498405    
   749.799988       42.0216026    
   749.900024       42.0130806    
   750.000000       41.8611603    
   750.099976       41.9108429    
   750.200012       42.0410385    
   750.299988       42.3079224    
   750.400024       42.5965233    
   750.500000       42.8098831    
   750.599976       42.8650818    
   750.700012       42.6332397    
   750.799988       42.5475616    
   750.900024       42.3922806    
   751.000000       42.4875603    
   751.099976       42.8061600    
   751.200012       43.0582809    
   751.299988       43.3641586    
   751.400024       43.3987198    
   751.500000       43.2171631    
   751.599976       43.4110794    
   751.700012       43.8273621    
   751.799988       43.8199234    
   751.900024       43.5297623    
   752.000000       43.1124001    
   752.099976       42.6051598    
   752.200012       42.5365219    
   752.299988       42.8037605    
   752.400024       42.8872795    
   752.500000       42.6760826    
   752.599976       42.4741211    
   752.700012       42.3262825    
   752.799988       42.4227600    
   752.900024       42.6871223    
   753.000000       42.9117622    
   753.099976       42.9019203    
   753.200012       42.8453979    
   753.299988       42.8197250    
   753.400024       42.6454811    
   753.500000       42.5940018    
   753.599976       42.6589203    
   753.700012       42.6932449    
   753.799988       42.6172829    
   753.900024       42.4680023    
   754.000000       42.5768433    
   754.099976       42.9130783    
   754.200012       43.0311584    
   754.299988       43.1863251    
   754.400024       43.2159653    
   754.500000       43.1505623    
   754.599976       43.0644035    
   754.700012       42.7324829    
   754.799988       42.4654846    
   754.900024       42.2517624    
   755.000000       42.4741211    
   755.099976       42.7939186    
   755.200012       43.0101624    
   755.299988       43.1124001    
   755.400024       43.1554794    
   755.500000       43.1198425    
   755.599976       43.2171631    
   755.700012       43.5570030    
   755.799988       43.6858826    
   755.900024       43.4048424    
   756.000000       43.0262451    
   756.099976       42.7324829    
   756.200012       42.6896400    
   756.299988       42.6234016    
   756.400024       42.6601181    
   756.500000       42.5610008    
   756.599976       42.3457222    
   756.700012       42.2786407    
   756.799988       42.2114410    
   756.900024       42.3310852    
   757.000000       42.3348007    
   757.099976       42.1896019    
   757.200012       41.9643593    
   757.299988       42.0056419    
   757.400024       42.0738029    
   757.500000       42.0799217    
   757.599976       42.0604820    
   757.700012       42.0020447    
   757.799988       42.0872421    
   757.900024       41.9935188    
   758.000000       42.0787239    
   758.099976       42.2212791    
   758.200012       42.3982849    
   758.299988       42.5951996    
   758.400024       42.8294411    
   758.500000       42.7864799    
   758.599976       42.5365219    
   758.700012       42.3702011    
   758.799988       42.3921623    
   758.900024       42.6638412    
   759.000000       42.9548416    
   759.099976       43.1752815    
   759.200012       43.3517990    
   759.299988       43.2962418    
   759.400024       43.2432022    
   759.500000       43.0570831    
   759.599976       43.1654396    
   759.700012       43.2381592    
   759.799988       43.1580009    
   759.900024       43.3555222    
   760.000000       43.6165199    
   760.099976       43.5608444    
   760.200012       43.4754028    
   760.299988       43.4210434    
   760.400024       43.4481583    
   760.500000       43.4420395    
   760.599976       43.6302032    
   760.700012       43.6810837    
   760.799988       43.5794411    
   760.900024       43.7257195    
   761.000000       43.8609619    
   761.099976       43.9542046    
   761.200012       43.8672028    
   761.299988       43.6129227    
   761.400024       43.5448799    
   761.500000       43.6934433    
   761.599976       43.9057236    
   761.700012       43.9790421    
   761.799988       43.7356796    
   761.900024       43.5177612    
   762.000000       43.4918404    
   762.099976       43.7036438    
   762.200012       43.8748817    
   762.299988       44.0041237    
   762.400024       44.0912399    
   762.500000       44.1185989    
   762.599976       44.1312027    
   762.700012       43.9285240    
   762.799988       43.8752403    
   762.900024       44.2323608    
   763.000000       44.6084404    
   763.099976       44.7187195    
   763.200012       44.5059586    
   763.299988       44.0046043    
   763.400024       43.7215233    
   763.500000       43.6579208    
   763.599976       43.6689606    
   763.700012       43.8662415    
   763.799988       44.0030441    
   763.900024       43.8960037    
   764.000000       43.7794800    
   764.099976       43.7275238    
   764.200012       43.7312393    
   764.299988       43.7559586    
   764.400024       43.6988411    
   764.500000       43.5973206    
   764.599976       43.3615227    
   764.700012       43.2229233    
   764.799988       43.2596436    
   764.900024       43.1511612    
   765.000000       42.9523201    
   765.099976       42.7934418    
   765.200012       42.4729233    
   765.299988       42.5372429    
   765.400024       42.8223610    
   765.500000       42.9203987    
   765.599976       43.0435181    
   765.700012       43.0252838    
   765.799988       42.8171997    
   765.900024       42.3849640    
   766.000000       42.1453247    
   766.099976       42.4143600    
   766.200012       42.8134804    
   766.299988       43.1501999    
   766.400024       43.1259613    
   766.500000       42.9864006    
   766.599976       42.8089218    
   766.700012       42.7491608    
   766.799988       42.9363632    
   766.900024       43.1389236    
   767.000000       43.1390419    
   767.099976       43.0678825    
   767.200012       43.0106430    
   767.299988       42.9996033    
   767.400024       42.8746834    
   767.500000       42.6145210    
   767.599976       42.4269638    
   767.700012       42.6883240    
   767.799988       43.0741196    
   767.900024       43.3519211    
   768.000000       43.3783226    
   768.099976       43.1534424    
   768.200012       43.1294403    
   768.299988       43.2118797    
   768.400024       43.3524017    
   768.500000       43.5828018    
   768.599976       43.7156410    
   768.700012       43.7462425    
   768.799988       43.6279221    
   768.900024       43.4342422    
   769.000000       43.5126038    
   769.099976       43.7614822    
   769.200012       43.8574829    
   769.299988       43.9923630    
   769.400024       43.8642044    
   769.500000       43.4763641    
   769.599976       43.1041222    
   769.700012       43.2324028    
   769.799988       43.4251213    
   769.900024       43.4474411    
   770.000000       43.6303215    
   770.099976       43.7453995    
   770.200012       43.6993217    
   770.299988       43.3603210    
   770.400024       43.1569214    
   770.500000       43.4603996    
   770.599976       43.7337646    
   770.700012       43.9807205    
   770.799988       43.8937187    
   770.900024       43.6108818    
   771.000000       43.2648010    
   771.099976       42.9649200    
   771.200012       42.9699631    
   771.299988       43.2576027    
   771.400024       43.3179626    
   771.500000       43.1983223    
   771.599976       42.8091621    
   771.700012       42.4437637    
   771.799988       42.1478424    
   771.900024       41.9059219    
   772.000000       41.9936447    
   772.099976       42.3262825    
   772.200012       42.4411201    
   772.299988       42.3135605    
   772.400024       42.2187614    
   772.500000       42.1807213    
   772.599976       42.1900826    
   772.700012       42.3344421    
   772.799988       42.5073586    
   772.900024       42.4635620    
   773.000000       42.5157585    
   773.099976       42.3505211    
   773.200012       42.2134781    
   773.299988       42.3782425    
   773.400024       42.6278419    
   773.500000       42.6857986    
   773.599976       42.7178421    
   773.700012       42.6187210    
   773.799988       42.4810829    
   773.900024       42.1880417    
   774.000000       42.1149597    
   774.099976       42.1214409    
   774.200012       42.1809616    
   774.299988       42.0926437    
   774.400024       41.9371223    
   774.500000       42.1477203    
   774.599976       42.3486023    
   774.700012       42.4968033    
   774.799988       42.6119995    
   774.900024       42.5095215    
   775.000000       42.3692436    
   775.099976       42.3030014    
   775.200012       42.0884399    
   775.299988       42.0285606    
   775.400024       42.2376022    
   775.500000       42.2959213    
   775.599976       42.1947632    
   775.700012       42.0082817    
   775.799988       42.2694016    
   775.900024       42.6058846    
   776.000000       42.9411621    
   776.099976       43.0674019    
   776.200012       42.8409653    
   776.299988       42.6885605    
   776.400024       42.5550041    
   776.500000       42.5314827    
   776.599976       42.7214432    
   776.700012       42.7354813    
   776.799988       42.5442009    
   776.900024       42.2470779    
   777.000000       42.1267204    
   777.099976       42.0957603    
   777.200012       41.8928452    
   777.299988       41.7062416    
   777.400024       41.6199608    
   777.500000       41.5037994    
   777.599976       41.4553223    
   777.700012       41.1902390    
   777.799988       41.2053604    
   777.900024       41.4011993    
   778.000000       41.5840836    
   778.099976       41.5743637    
   778.200012       41.5190430    
   778.299988       41.4672012    
   778.400024       41.3124008    
   778.500000       41.1598816    
   778.599976       41.2594833    
   778.700012       41.4318008    
   778.799988       41.4573593    
   778.900024       41.5497627    
   779.000000       41.4006004    
   779.099976       41.3308830    
   779.200012       41.3358002    
   779.299988       41.2774811    
   779.400024       41.1955223    
   779.500000       41.1397209    
   779.599976       41.0513992    
   779.700012       40.8892822    
   779.799988       40.7368813    
   779.900024       40.6420822    
   780.000000       40.6407585    
   780.099976       40.7000389    
   780.200012       40.9268417    
   780.299988       41.0104828    
   780.400024       40.8684006    
   780.500000       40.5774002    
   780.599976       40.3888779    
   780.700012       40.3694420    
   780.799988       40.5392418    
   780.900024       40.6594810    
   781.000000       40.8342018    
   781.099976       41.1324005    
   781.200012       41.1843643    
   781.299988       41.1814842    
   781.400024       41.1724777    
   781.500000       41.2516823    
   781.599976       41.2074013    
   781.700012       41.1388779    
   781.799988       41.1903610    
   781.900024       41.1429634    
   782.000000       41.0862007    
   782.099976       41.0186424    
   782.200012       41.1348000    
   782.299988       41.3378410    
   782.400024       41.3452797    
   782.500000       41.2688446    
   782.599976       41.1979218    
   782.700012       41.1946793    
   782.799988       41.1891594    
   782.900024       41.1387596    
   783.000000       41.3193626    
   783.099976       41.6266823    
   783.200012       41.7231598    
   783.299988       41.6945992    
   783.400024       41.6461220    
   783.500000       41.5687180    
   783.599976       41.6322021    
   783.700012       41.6335220    
   783.799988       41.6661644    
   783.900024       41.6792412    
   784.000000       41.8246841    
   784.099976       41.5768814    
   784.200012       41.1552048    
   784.299988       41.0278816    
   784.400024       41.1735611    
   784.500000       41.4193230    
   784.599976       41.7788429    
   784.700012       42.0230408    
   784.799988       42.0113983    
   784.900024       41.9554787    
   785.000000       41.8922386    
   785.099976       41.7783623    
   785.200012       41.7766800    
   785.299988       41.7340813    
   785.400024       41.6206818    
   785.500000       41.3637619    
   785.599976       41.2800026    
   785.700012       41.4309616    
   785.799988       41.6536789    
   785.900024       41.7869987    
   786.000000       41.6644821    
   786.099976       41.6311226    
   786.200012       41.7784805    
   786.299988       41.9376030    
   786.400024       41.9468422    
   786.500000       41.8057213    
   786.599976       41.6338806    
   786.700012       41.4259186    
   786.799988       41.3409653    
   786.900024       41.4373245    
   787.000000       41.6798401    
   787.099976       41.7898827    
   787.200012       41.7508812    
   787.299988       41.6984406    
   787.400024       41.5411224    
   787.500000       41.4208794    
   787.599976       41.3832016    
   787.700012       41.2615242    
   787.799988       41.0949631    
   787.900024       40.9048805    
   788.000000       40.8170395    
   788.099976       40.5869980    
   788.200012       40.5598831    
   788.299988       40.7084389    
   788.400024       40.8499222    
   788.500000       40.8829193    
   788.599976       40.8945618    
   788.700012       41.0138397    
   788.799988       41.0592003    
   788.900024       41.0866814    
   789.000000       40.9699249    
   789.099976       40.9716034    
   789.200012       40.9375229    
   789.299988       40.9334412    
   789.400024       40.9083633    
   789.500000       40.7767181    
   789.599976       40.6912842    
   789.700012       40.8464432    
   789.799988       40.9460411    
   789.900024       41.0125237    
   790.000000       41.1049232    
   790.099976       41.0154037    
   790.200012       40.8542404    
   790.299988       40.9813232    
   790.400024       40.8454819    
   790.500000       40.6610413    
   790.599976       40.6051216    
   790.700012       40.7826004    
   790.799988       40.9705238    
   790.900024       41.2128029    
   791.000000       41.1596451    
   791.099976       40.8188438    
   791.200012       40.4883614    
   791.299988       39.9427185    
   791.400024       39.9104424    
   791.500000       39.9889221    
   791.599976       40.0260010    
   791.700012       40.1195984    
   791.799988       40.1119232    
   791.900024       40.0369225    
   792.000000       40.0065613    
   792.099976       40.1142044    
   792.200012       40.0406418    
   792.299988       40.0670395    
   792.400024       40.2346802    
   792.500000       40.5181198    
   792.599976       40.7541618    
   792.700012       40.8560410    
   792.799988       40.8588028    
   792.900024       40.8777618    
   793.000000       40.8607178    
   793.099976       40.7786407    
   793.200012       40.9586411    
   793.299988       41.0156403    
   793.400024       40.9515610    
   793.500000       40.9377594    
   793.599976       41.0551224    
   793.700012       41.3033981    
   793.799988       41.4108009    
   793.900024       41.3908844    
   794.000000       41.2529984    
   794.099976       41.2281609    
   794.200012       41.3091621    
   794.299988       41.3014832    
   794.400024       41.5147209    
   794.500000       41.8666840    
   794.599976       41.9374809    
   794.700012       41.8540802    
   794.799988       41.6220016    
   794.900024       41.3956795    
   795.000000       41.2411194    
   795.099976       41.1980400    
   795.200012       41.4135590    
   795.299988       41.9248810    
   795.400024       42.2071228    
   795.500000       42.3187180    
   795.599976       42.3230400    
   795.700012       42.3972015    
   795.799988       42.3960037    
   795.900024       42.3736839    
   796.000000       42.3964806    
   796.099976       42.1804810    
   796.200012       41.9355621    
   796.299988       42.0573578    
   796.400024       42.3114014    
   796.500000       42.7612801    
   796.599976       43.0567207    
   796.700012       43.3056030    
   796.799988       43.2033615    
   796.900024       42.9518433    
   797.000000       42.9386406    
   797.099976       42.9724808    
   797.200012       43.1696434    
   797.299988       43.5940819    
   797.400024       43.7049599    
   797.500000       43.6389618    
   797.599976       43.5898819    
   797.700012       43.2079201    
   797.799988       43.1476822    
   797.900024       43.2596436    
   798.000000       43.3544426    
   798.099976       43.6233597    
   798.200012       43.6597214    
   798.299988       43.5204010    
   798.400024       43.4770813    
   798.500000       43.2990036    
   798.599976       42.9793243    
   798.700012       42.5970039    
   798.799988       42.5925636    
   798.900024       42.7846832    
   799.000000       43.0117226    
   799.099976       43.2434425    
   799.200012       43.2188416    
   799.299988       43.1352005    
   799.400024       42.9910812    
   799.500000       42.9739227    
   799.599976       43.0837212    
   799.700012       43.3527603    
   799.799988       43.3994408    
   799.900024       43.3870811    
   800.000000       43.3180809    
   800.099976       43.3046417    
   800.200012       43.4601631    
   800.299988       43.9334412    
   800.400024       44.3371239    
   800.500000       44.5095634    
   800.599976       44.3931618    
   800.700012       44.1784821    
   800.799988       44.0391617    
   800.900024       43.9645233    
   801.000000       44.0092812    
   801.099976       43.9694443    
   801.200012       43.8140411    
   801.299988       43.5267639    
   801.400024       43.4938812    
   801.500000       43.5112801    
   801.599976       43.5556793    
   801.700012       43.7188797    
   801.799988       43.8538818    
   801.900024       43.9395599    
   802.000000       43.9209595    
   802.099976       43.7919617    
   802.200012       43.6310425    
   802.299988       43.3283997    
   802.400024       43.0920029    
   802.500000       43.2630043    
   802.599976       43.5826836    
   802.700012       43.5639610    
   802.799988       43.2244835    
   802.900024       43.0177193    
   803.000000       43.1308823    
   803.099976       43.0328407    
   803.200012       43.0790405    
   803.299988       43.1662827    
   803.400024       43.3929634    
   803.500000       43.5164413    
   803.599976       43.4060402    
   803.700012       43.0908012    
   803.799988       42.6409225    
   803.900024       42.2540436    
   804.000000       42.2842827    
   804.099976       42.7504807    
   804.200012       43.0064392    
   804.299988       43.0688438    
   804.400024       43.1464806    
   804.500000       43.2039604    
   804.599976       43.2133217    
   804.700012       43.4644852    
   804.799988       43.4881210    
   804.900024       43.4416809    
   805.000000       43.6450806    
   805.099976       43.8842430    
   805.200012       44.1472778    
   805.299988       44.4435616    
   805.400024       44.5720787    
   805.500000       44.3685608    
   805.599976       44.2005615    
   805.700012       44.0951996    
   805.799988       44.0702438    
   805.900024       44.1171646    
   806.000000       44.2279243    
   806.099976       44.1748810    
   806.200012       44.1741600    
   806.299988       44.2310410    
   806.400024       44.2179642    
   806.500000       44.2267189    
   806.599976       44.2492828    
   806.700012       44.2388420    
   806.799988       43.9952431    
   806.900024       43.6239586    
   807.000000       43.7071228    
   807.099976       44.1121216    
   807.200012       44.3186417    
   807.299988       44.2238388    
   807.400024       44.0673637    
   807.500000       43.9225235    
   807.599976       43.8925209    
   807.700012       43.9249191    
   807.799988       44.1515999    
   807.900024       44.1742821    
   808.000000       44.1619225    
   808.099976       43.9945221    
   808.200012       43.4659195    
   808.299988       43.0442429    
   808.400024       43.0070419    
   808.500000       43.3457985    
   808.599976       43.6454430    
   808.700012       43.6941605    
   808.799988       43.4164810    
   808.900024       43.0869598    
   809.000000       42.7717209    
   809.099976       42.7956009    
   809.200012       42.9396019    
   809.299988       43.0437622    
   809.400024       42.9754829    
   809.500000       43.0096817    
   809.599976       43.0239601    
   809.700012       43.0070419    
   809.799988       43.1137238    
   809.900024       43.0224037    
   810.000000       43.0334396    
   810.099976       43.1594429    
   810.200012       43.2562828    
   810.299988       43.1450424    
   810.400024       43.1215210    
   810.500000       43.2804031    
   810.599976       43.4396400    
   810.700012       43.4570389    
   810.799988       43.3718414    
   810.900024       43.1986847    
   811.000000       42.9998398    
   811.099976       42.7161636    
   811.200012       42.5509186    
   811.299988       42.1693230    
   811.400024       41.9296799    
   811.500000       41.8996811    
   811.599976       42.0566406    
   811.700012       42.1742401    
   811.799988       42.1159210    
   811.900024       41.9211617    
   812.000000       41.5660820    
   812.099976       41.0870438    
   812.200012       40.7401199    
   812.299988       40.6467590    
   812.400024       40.8266449    
   812.500000       40.9532433    
   812.599976       40.7970047    
   812.700012       40.6719589    
   812.799988       40.4926834    
   812.900024       40.5279617    
   813.000000       40.7992821    
   813.099976       40.9300804    
   813.200012       40.9098015    
   813.299988       40.9255219    
   813.400024       40.7849998    
   813.500000       40.6449623    
   813.599976       40.5265198    
   813.700012       40.4521179    
   813.799988       40.3276825    
   813.900024       40.2178802    
   814.000000       40.1320839    
   814.099976       40.0821609    
   814.200012       40.1908836    
   814.299988       40.3485603    
   814.400024       40.2616806    
   814.500000       40.0140038    
   814.599976       40.0478401    
   814.700012       40.1329193    
   814.799988       40.1191177    
   814.900024       39.9038429    
   815.000000       39.8106003    
   815.099976       39.8824844    
   815.200012       39.9266434    
   815.299988       39.9268799    
   815.400024       39.8815231    
   815.500000       39.8097610    
   815.599976       39.7953606    
   815.700012       39.7682419    
   815.799988       39.6996002    
   815.900024       39.7959595    
   816.000000       39.8577652    
   816.099976       39.9799232    
   816.200012       39.9492035    
   816.299988       39.8383217    
   816.400024       39.7369232    
   816.500000       39.7864799    
   816.599976       39.9412842    
   816.700012       40.0873222    
   816.799988       40.1884804    
   816.900024       40.3081207    
   817.000000       40.2927628    
   817.099976       40.1908836    
   817.200012       40.1445618    
   817.299988       40.1800804    
   817.400024       40.3510818    
   817.500000       40.6351204    
   817.599976       40.6929626    
   817.700012       40.4590836    
   817.799988       40.2170410    
   817.900024       40.1452789    
   818.000000       40.2452431    
   818.099976       40.5046806    
   818.200012       40.6492844    
   818.299988       40.8342018    
   818.400024       40.9365616    
   818.500000       40.9401588    
   818.599976       40.8578415    
   818.700012       40.9398041    
   818.799988       41.1711617    
   818.900024       41.2455597    
   819.000000       41.0758820    
   819.099976       40.9352417    
   819.200012       40.9980011    
   819.299988       41.1805229    
   819.400024       41.3559608    
   819.500000       41.4991226    
   819.599976       41.4805222    
   819.700012       41.4661217    
   819.799988       41.4891586    
   819.900024       41.5185623    
   820.000000       41.4528008    
   820.099976       41.4228020    
   820.200012       41.5052414    
   820.299988       41.4885597    
   820.400024       41.4393616    
   820.500000       41.2784424    
   820.599976       41.1309586    
   820.700012       41.1966019    
   820.799988       41.5136414    
   820.900024       41.6894417    
   821.000000       41.7802811    
   821.099976       41.8035622    
   821.200012       41.8813210    
   821.299988       41.9001617    
   821.400024       41.7707977    
   821.500000       41.5882797    
   821.599976       41.8155594    
   821.700012       42.1753197    
   821.799988       42.3886795    
   821.900024       42.4337997    
   822.000000       42.4159203    
   822.099976       42.5516434    
   822.200012       42.7293625    
   822.299988       42.8274002    
   822.400024       42.9289246    
   822.500000       43.1288414    
   822.599976       43.2345619    
   822.700012       43.0959625    
   822.799988       42.9637222    
   822.900024       42.8551216    
   823.000000       43.0116005    
   823.099976       43.3798790    
   823.200012       43.7421646    
   823.299988       43.9903221    
   823.400024       43.8506393    
   823.500000       43.6639214    
   823.599976       43.7169647    
   823.700012       43.8475227    
   823.799988       43.8981590    
   823.900024       43.6970406    
   824.000000       43.2924004    
   824.099976       43.1173210    
   824.200012       43.0201225    
   824.299988       43.0479584    
   824.400024       43.0874405    
   824.500000       43.2435608    
   824.599976       43.5178833    
   824.700012       43.7818832    
   824.799988       43.7500839    
   824.900024       43.7071228    
   825.000000       43.7203217    
   825.099976       43.6402817    
   825.200012       43.5301208    
   825.299988       43.3685989    
   825.400024       43.3218040    
   825.500000       43.2813606    
   825.599976       43.3047600    
   825.700012       43.3180809    
   825.799988       43.3819199    
   825.900024       43.4103622    
   826.000000       43.4830818    
   826.099976       43.7332840    
   826.200012       43.9455605    
   826.299988       44.1075630    
   826.400024       43.9566040    
   826.500000       43.5141602    
   826.599976       43.4256020    
   826.700012       43.7613602    
   826.799988       43.9808426    
   826.900024       43.8805237    
   827.000000       43.9784431    
   827.099976       44.0235596    
   827.200012       43.8624001    
   827.299988       43.7679634    
   827.400024       43.9451981    
   827.500000       44.1498032    
   827.599976       44.1201630    
   827.700012       43.9962044    
   827.799988       43.8025246    
   827.900024       43.5933609    
   828.000000       43.3681183    
   828.099976       43.4032822    
   828.200012       43.6972809    
   828.299988       43.9531250    
   828.400024       44.0474396    
   828.500000       43.9544411    
   828.599976       43.7938805    
   828.700012       43.7930450    
   828.799988       43.8427200    
   828.900024       43.8214798    
   829.000000       43.6578026    
   829.099976       43.8832817    
   829.200012       44.1510010    
   829.299988       44.3932800    
   829.400024       44.1144028    
   829.500000       43.5157204    
   829.599976       43.2919197    
   829.700012       43.2024002    
   829.799988       43.3384781    
   829.900024       43.5614433    
   830.000000       43.6094437    
   830.099976       43.2818413    
   830.200012       42.9873619    
   830.299988       43.0362015    
   830.400024       43.3236008    
   830.500000       43.5188446    
   830.599976       43.4890785    
   830.700012       43.4203224    
   830.799988       43.1124001    
   830.900024       42.7328415    
   831.000000       42.5998840    
   831.099976       42.7286415    
   831.200012       42.8719215    
   831.299988       43.0029602    
   831.400024       43.0068016    
   831.500000       43.0232391    
   831.599976       42.8738403    
   831.700012       43.1137238    
   831.799988       43.5934830    
   831.900024       44.1330032    
   832.000000       44.2556419    
   832.099976       43.9717216    
   832.200012       43.8781242    
   832.299988       43.7776794    
   832.400024       43.6664391    
   832.500000       43.4612427    
   832.599976       43.5132027    
   832.700012       43.8296432    
   832.799988       44.1573601    
   832.900024       44.2833633    
   833.000000       44.2228851    
   833.099976       44.2612801    
   833.200012       44.2154388    
   833.299988       44.1775246    
   833.400024       43.9934425    
   833.500000       43.4853630    
   833.599976       43.1444435    
   833.700012       42.8418007    
   833.799988       42.8884811    
   833.900024       42.9712791    
   834.000000       42.7726822    
   834.099976       42.6085205    
   834.200012       42.3866425    
   834.299988       42.4492836    
   834.400024       42.7165222    
   834.500000       43.0864792    
   834.599976       43.2937202    
   834.700012       43.2460785    
   834.799988       43.2916832    
   834.900024       43.4008827    
   835.000000       43.3567200    
   835.099976       43.2656403    
   835.200012       43.0555229    
   835.299988       42.8518829    
   835.400024       42.6958809    
   835.500000       42.5625610    
   835.599976       42.4980011    
   835.700012       42.4222794    
   835.799988       42.3308411    
   835.900024       42.2160034    
   836.000000       42.2342453    
   836.099976       42.3846016    
   836.200012       42.5161209    
   836.299988       42.7170029    
   836.400024       42.7113609    
   836.500000       42.3085213    
   836.599976       42.1396828    
   836.700012       41.9236832    
   836.799988       41.8189201    
   836.900024       41.8785629    
   837.000000       42.0423622    
   837.099976       42.1816826    
   837.200012       42.0980415    
   837.299988       41.9036407    
   837.400024       41.9083214    
   837.500000       42.0781250    
   837.599976       42.1071587    
   837.700012       42.2534409    
   837.799988       42.4789238    
   837.900024       42.6696014    
   838.000000       42.6253204    
   838.099976       42.5630417    
   838.200012       42.6112823    
   838.299988       42.6312027    
   838.400024       42.7735214    
   838.500000       43.1447983    
   838.599976       43.7535629    
   838.700012       44.1391220    
   838.799988       44.2584000    
   838.900024       44.1393585    
   839.000000       44.1837616    
   839.099976       44.3726425    
   839.200012       44.9091644    
   839.299988       45.7245636    
   839.400024       46.0654831    
   839.500000       45.8332825    
   839.599976       45.4164009    
   839.700012       45.0277252    
   839.799988       45.0730820    
   839.900024       45.3384018    
   840.000000       45.5722809    
   840.099976       45.8046036    
   840.200012       46.2616806    
   840.299988       47.0123978    
   840.400024       47.3867989    
   840.500000       47.5132790    
   840.599976       47.5585213    
   840.700012       47.6439629    
   840.799988       47.9068832    
   840.900024       47.9094009    
   841.000000       48.1068039    
   841.099976       48.2602806    
   841.200012       48.2745628    
   841.299988       48.3370819    
   841.400024       48.4296036    
   841.500000       48.7077637    
   841.599976       49.1021996    
   841.700012       49.1666412    
   841.799988       49.3533630    
   841.900024       49.6248016    
   842.000000       49.7953224    
   842.099976       49.6711235    
   842.200012       49.4442024    
   842.299988       49.4296799    
   842.400024       49.3981209    
   842.500000       49.5141602    
   842.599976       49.6209602    
   842.700012       49.6500015    
   842.799988       49.5906029    
   842.900024       49.5338402    
   843.000000       49.6236038    
   843.099976       49.4560852    
   843.200012       49.4587212    
   843.299988       49.4428825    
   843.400024       49.2679214    
   843.500000       49.1640053    
   843.599976       49.1745644    
   843.700012       49.1851196    
   843.799988       49.2416420    
   843.900024       49.4996414    
   844.000000       49.5879631    
   844.099976       49.6077652    
   844.200012       49.5168037    
   844.299988       49.4893227    
   844.400024       49.7386818    
   844.500000       49.7611237    
   844.599976       49.8099632    
   844.700012       49.7796059    
   844.799988       49.7121620    
   844.900024       49.7914848    
   845.000000       49.6527634    
   845.099976       49.2982826    
   845.200012       48.8794823    
   845.299988       48.5330391    
   845.400024       48.5746841    
   845.500000       48.6243629    
   845.599976       48.8531990    
   845.700012       49.1983223    
   845.799988       49.4785233    
   845.900024       49.5166817    
   846.000000       49.1522446    
   846.099976       48.7759209    
   846.200012       48.6202812    
   846.299988       48.8388023    
   846.400024       49.1115608    
   846.500000       49.1286011    
   846.599976       48.8793602    
   846.700012       48.5314827    
   846.799988       48.4141235    
   846.900024       48.4923630    
   847.000000       48.7575645    
   847.099976       49.0195236    
   847.200012       49.1154022    
   847.299988       49.2559242    
   847.400024       49.2967224    
   847.500000       49.2520828    
   847.599976       48.8282433    
   847.700012       48.1692009    
   847.799988       47.8964424    
   847.900024       47.7837639    
   848.000000       47.7850800    
   848.099976       47.7862816    
   848.200012       47.8680000    
   848.299988       48.1068039    
   848.400024       48.2498398    
   848.500000       48.4648857    
   848.599976       48.5079651    
   848.700012       48.3918037    
   848.799988       48.2146835    
   848.900024       48.0626411    
   849.000000       47.8123245    
   849.099976       47.6091614    
   849.200012       47.4930000    
   849.299988       47.5769997    
   849.400024       47.6416817    
   849.500000       47.3809204    
   849.599976       47.1853180    
   849.700012       47.1943245    
   849.799988       47.3270416    
   849.900024       47.6276436    
   850.000000       47.8231201    
   850.099976       47.7368431    
   850.200012       47.5514450    
   850.299988       47.4915619    
   850.400024       47.2910385    
   850.500000       46.9887619    
   850.599976       46.9115982    
   850.700012       46.9702797    
   850.799988       46.9633217    
   850.900024       46.9380035    
   851.000000       46.9180832    
   851.099976       46.7317200    
   851.200012       46.6037979    
   851.299988       46.5260429    
   851.400024       46.3948822    
   851.500000       46.2203979    
   851.599976       46.1332817    
   851.700012       46.0477219    
   851.799988       46.1302795    
   851.900024       46.1695251    
   852.000000       46.1438446    
   852.099976       46.1546402    
   852.200012       46.3370438    
   852.299988       46.4804420    
   852.400024       46.4936447    
   852.500000       46.4859619    
   852.599976       46.6251640    
   852.700012       46.8008423    
   852.799988       46.7866821    
   852.900024       46.6933212    
   853.000000       46.7349625    
   853.099976       46.7991600    
   853.200012       46.9860001    
   853.299988       47.1129608    
   853.400024       47.3367615    
   853.500000       47.5929642    
   853.599976       47.7166824    
   853.700012       47.7171631    
   853.799988       47.7078018    
   853.900024       47.7790794    
   854.000000       47.7032433    
   854.099976       47.4812393    
   854.200012       47.2726822    
   854.299988       47.0929184    
   854.400024       47.1698418    
   854.500000       47.3606415    
   854.599976       47.4585648    
   854.700012       47.4495621    
   854.799988       47.2887611    
   854.900024       47.2024803    
   855.000000       47.1565208    
   855.099976       47.2035599    
   855.200012       47.2180824    
   855.299988       47.4121246    
   855.400024       47.8575630    
   855.500000       47.9525986    
   855.599976       47.9419212    
   855.700012       47.8976402    
   855.799988       47.9665222    
   855.900024       48.4370422    
   856.000000       48.6427193    
   856.099976       48.4314041    
   856.200012       48.2586021    
   856.299988       48.3952827    
   856.400024       48.6159630    
   856.500000       48.5664024    
   856.599976       48.2104836    
   856.700012       47.8322411    
   856.799988       47.6007614    
   856.900024       47.4879608    
   857.000000       47.3576393    
   857.099976       47.3797226    
   857.200012       47.1058846    
   857.299988       46.9881592    
   857.400024       46.7721596    
   857.500000       46.6056023    
   857.599976       46.5654030    
   857.700012       46.5695992    
   857.799988       46.4396400    
   857.900024       46.1901588    
   858.000000       46.1529617    
   858.099976       46.3372803    
   858.200012       46.4770813    
   858.299988       46.4476852    
   858.400024       46.4743195    
   858.500000       46.5397224    
   858.599976       46.5144043    
   858.700012       46.5217209    
   858.799988       46.4629211    
   858.900024       46.3099213    
   859.000000       46.2105637    
   859.099976       46.2511215    
   859.200012       46.3582840    
   859.299988       46.5697250    
   859.400024       46.6128044    
   859.500000       46.5139236    
   859.599976       46.4667625    
   859.700012       46.2617989    
   859.799988       46.1420403    
   859.900024       46.0596008    
   860.000000       46.0584030    
   860.099976       46.3183212    
   860.200012       46.6256409    
   860.299988       46.6635590    
   860.400024       46.7004013    
   860.500000       46.7506828    
   860.599976       46.7379608    
   860.700012       46.8295212    
   860.799988       46.9612808    
   860.900024       47.0095215    
   861.000000       47.2203598    
   861.099976       47.3132401    
   861.200012       47.2474785    
   861.299988       47.0083199    
   861.400024       46.8968430    
   861.500000       46.8873596    
   861.599976       46.8326416    
   861.700012       46.6833649    
   861.799988       46.5946808    
   861.900024       46.4733582    
   862.000000       46.5225601    
   862.099976       46.8885612    
   862.200012       47.1896400    
   862.299988       47.5956001    
   862.400024       47.8850441    
   862.500000       47.7774010    
   862.599976       47.5994415    
   862.700012       47.4259186    
   862.799988       47.3226013    
   862.900024       47.1945610    
   863.000000       47.3336411    
   863.099976       47.4409218    
   863.200012       47.3601608    
   863.299988       47.3434830    
   863.400024       47.2662010    
   863.500000       47.1202812    
   863.599976       47.1331215    
   863.700012       47.1675644    
   863.799988       47.2398033    
   863.900024       47.2012825    
   864.000000       47.1004829    
   864.099976       47.0103607    
   864.200012       47.0406036    
   864.299988       47.0787621    
   864.400024       46.9408836    
   864.500000       46.8219604    
   864.599976       46.8974419    
   864.700012       47.1243629    
   864.799988       47.2618790    
   864.900024       47.4622803    
   865.000000       47.6032791    
   865.099976       47.5406418    
   865.200012       47.3279991    
   865.299988       47.1369629    
   865.400024       47.0427628    
   865.500000       46.9492836    
   865.599976       47.0449219    
   865.700012       47.1214790    
   865.799988       47.1666031    
   865.900024       47.3610001    
   866.000000       47.5702820    
   866.099976       47.7626419    
   866.200012       47.8398018    
   866.299988       47.8408813    
   866.400024       47.9188805    
   866.500000       47.9172020    
   866.599976       47.9130020    
   866.700012       47.9945984    
   866.799988       48.2252388    
   866.900024       48.2605209    
   867.000000       48.1807213    
   867.099976       48.0518456    
   867.200012       48.0836411    
   867.299988       48.2526016    
   867.400024       48.4671631    
   867.500000       48.8095207    
   867.599976       49.0070419    
   867.700012       49.0977592    
   867.799988       49.1665230    
   867.900024       49.1643600    
   868.000000       49.1620827    
   868.099976       49.1048431    
   868.200012       49.1016006    
   868.299988       49.1978416    
   868.400024       49.3972816    
   868.500000       49.6316414    
   868.599976       49.8216057    
   868.700012       49.9105186    
   868.799988       49.9310417    
   868.900024       49.7853622    
   869.000000       49.7709618    
   869.099976       50.0262032    
   869.200012       50.3102455    
   869.299988       50.6112022    
   869.400024       50.8086014    
   869.500000       50.9492416    
   869.599976       51.1178436    
   869.700012       51.2847633    
   869.799988       51.3939629    
   869.900024       51.6582031    
   870.000000       51.9512444    
   870.099976       52.0881615    
   870.200012       52.1434822    
   870.299988       51.9464417    
   870.400024       51.5715599    
   870.500000       51.4566040    
   870.599976       51.6889229    
   870.700012       52.0423203    
   870.799988       52.1257210    
   870.900024       52.0656013    
   871.000000       52.0597191    
   871.099976       52.0268440    
   871.200012       51.8959236    
   871.299988       51.8977242    
   871.400024       51.9004822    
   871.500000       51.9289246    
   871.599976       52.0188026    
   871.700012       52.1128807    
   871.799988       52.0004387    
   871.900024       51.7633247    
   872.000000       51.5550041    
   872.099976       51.5230827    
   872.200012       51.3280830    
   872.299988       51.0668411    
   872.400024       50.9214058    
   872.500000       51.0525627    
   872.599976       51.2055626    
   872.700012       51.2457619    
   872.799988       51.2905235    
   872.900024       51.1860008    
   873.000000       51.0520821    
   873.099976       50.7810020    
   873.200012       50.7207603    
   873.299988       50.6534424    
   873.400024       50.6186447    
   873.500000       50.5371628    
   873.599976       50.3907585    
   873.700012       50.4062424    
   873.799988       50.5422020    
   873.900024       50.4579659    
   874.000000       50.2560043    
   874.099976       50.1075630    
   874.200012       50.1008453    
   874.299988       50.4075661    
   874.400024       50.5687218    
   874.500000       50.4831657    
   874.599976       50.2221603    
   874.700012       49.9249229    
   874.799988       49.8680458    
   874.900024       50.0380821    
   875.000000       50.2558861    
   875.099976       50.4399605    
   875.200012       50.5404015    
   875.299988       50.5891228    
   875.400024       50.6180458    
   875.500000       50.7346840    
   875.599976       50.9412041    
   875.700012       51.0340843    
   875.799988       50.9351997    
   875.900024       50.8802414    
   876.000000       50.8554039    
   876.099976       50.6715622    
   876.200012       50.5767632    
   876.299988       50.5665627    
   876.400024       50.4969597    
   876.500000       50.3887215    
   876.599976       50.5436440    
   876.700012       50.7668419    
   876.799988       50.9131241    
   876.900024       50.8866005    
   877.000000       50.8454437    
   877.099976       50.6356812    
   877.200012       50.2800026    
   877.299988       50.2059593    
   877.400024       50.2918816    
   877.500000       50.1559219    
   877.599976       50.0724030    
   877.700012       49.8158417    
   877.799988       49.6003227    
   877.900024       49.6681213    
   878.000000       49.8196831    
   878.099976       49.9585228    
   878.200012       49.8420029    
   878.299988       49.8470421    
   878.400024       49.9338036    
   878.500000       50.0160027    
   878.599976       50.0907593    
   878.700012       50.2256393    
   878.799988       50.4370804    
   878.900024       50.7000008    
   879.000000       50.8472404    
   879.099976       50.9809227    
   879.200012       51.1500015    
   879.299988       51.2487602    
   879.400024       51.3729591    
   879.500000       51.4002037    
   879.599976       51.4141235    
   879.700012       51.4438820    
   879.799988       51.5594444    
   879.900024       51.6854439    
   880.000000       51.8853645    
   880.099976       52.1755219    
   880.200012       52.1742020    
   880.299988       51.9872437    
   880.400024       51.9910851    
   880.500000       51.7837219    
   880.599976       51.4978828    
   880.700012       51.5089226    
   880.799988       51.6162033    
   880.900024       51.6706810    
   881.000000       51.5911217    
   881.099976       51.3580818    
   881.200012       51.2122803    
   881.299988       50.9283638    
   881.400024       50.7172813    
   881.500000       50.5712433    
   881.599976       50.5995636    
   881.700012       50.8706436    
   881.799988       50.9354439    
   881.900024       50.8033257    
   882.000000       50.5560036    
   882.099976       50.1499214    
   882.200012       49.9800034    
   882.299988       50.2411232    
   882.400024       50.4210052    
   882.500000       50.4367256    
   882.599976       50.3461227    
   882.700012       50.2725601    
   882.799988       50.1326408    
   882.900024       50.1144028    
   883.000000       50.0660400    
   883.099976       50.1511192    
   883.200012       50.3511620    
   883.299988       50.2875633    
   883.400024       50.0230827    
   883.500000       49.7580032    
   883.599976       49.7805595    
   883.700012       49.8544807    
   883.799988       49.8773994    
   883.900024       50.0696449    
   884.000000       50.3745651    
   884.099976       50.2551613    
   884.200012       50.1148834    
   884.299988       50.1126060    
   884.400024       50.3187637    
   884.500000       50.5414848    
   884.599976       50.6388054    
   884.700012       50.6647224    
   884.799988       50.6088028    
   884.900024       50.4327660    
   885.000000       50.3173218    
   885.099976       50.0372429    
   885.200012       49.9761620    
   885.299988       50.2269630    
   885.400024       50.5858803    
   885.500000       50.7613258    
   885.599976       50.7960052    
   885.700012       50.8026009    
   885.799988       50.7496834    
   885.900024       50.9322014    
   886.000000       51.0242424    
   886.099976       51.2328033    
   886.200012       51.4514427    
   886.299988       51.6423645    
   886.400024       51.5524826    
   886.500000       51.3156013    
   886.599976       51.2234421    
   886.700012       51.4414825    
   886.799988       51.6980400    
   886.900024       51.9376793    
   887.000000       52.1010017    
   887.099976       52.1403618    
   887.200012       51.9707985    
   887.299988       51.8340034    
   887.400024       51.6862831    
   887.500000       51.6013222    
   887.599976       51.6320419    
   887.700012       51.4306793    
   887.799988       51.4109993    
   887.900024       51.3908424    
   888.000000       51.6450005    
   888.099976       51.9337196    
   888.200012       51.9480019    
   888.299988       52.1059227    
   888.400024       52.2692451    
   888.500000       52.4191208    
   888.599976       52.3662033    
   888.700012       52.2090034    
   888.799988       52.2112808    
   888.900024       52.2822037    
   889.000000       52.3669205    
   889.099976       52.2385216    
   889.200012       52.2679214    
   889.299988       52.4616013    
   889.400024       52.4337654    
   889.500000       52.3552818    
   889.599976       52.2540016    
   889.700012       52.1374817    
   889.799988       52.0794029    
   889.900024       52.1569214    
   890.000000       52.3224030    
   890.099976       52.4786415    
   890.200012       52.6970406    
   890.299988       52.9550438    
   890.400024       52.9988403    
   890.500000       52.9292412    
   890.599976       52.7847633    
   890.700012       52.7808037    
   890.799988       52.8778801    
   890.900024       53.1296425    
   891.000000       53.3899231    
   891.099976       53.3995209    
   891.200012       53.3419228    
   891.299988       53.4820824    
   891.400024       53.4734421    
   891.500000       53.1679192    
   891.599976       52.8904839    
   891.700012       52.8280830    
   891.799988       52.7064018    
   891.900024       52.2811241    
   892.000000       51.9370804    
   892.099976       51.8336411    
   892.200012       51.8481598    
   892.299988       51.9402046    
   892.400024       51.9455986    
   892.500000       51.9042053    
   892.599976       51.7765198    
   892.700012       51.7260017    
   892.799988       51.6842461    
   892.900024       51.7320023    
   893.000000       51.8589630    
   893.099976       51.9565239    
   893.200012       51.9444008    
   893.299988       51.9916840    
   893.400024       51.9844818    
   893.500000       52.0921211    
   893.599976       52.2938423    
   893.700012       52.4602814    
   893.799988       52.5571213    
   893.900024       52.6358452    
   894.000000       52.7191200    
   894.099976       52.8205223    
   894.200012       52.8672028    
   894.299988       52.8703232    
   894.400024       52.9540825    
   894.500000       52.9290009    
   894.599976       52.8241234    
   894.700012       52.5818405    
   894.799988       52.4160042    
   894.900024       52.4522438    
   895.000000       52.6358452    
   895.099976       52.9546814    
   895.200012       52.9306793    
   895.299988       52.6310425    
   895.400024       52.3507195    
   895.500000       52.2949257    
   895.599976       52.3712425    
   895.700012       52.4275246    
   895.799988       52.5369606    
   895.900024       52.2738037    
   896.000000       51.9037247    
   896.099976       51.7607994    
   896.200012       51.9753647    
   896.299988       52.0915222    
   896.400024       52.1502037    
   896.500000       52.0980034    
   896.599976       51.8821220    
   896.700012       51.8145599    
   896.799988       51.9514809    
   896.900024       52.1708412    
   897.000000       52.2913208    
   897.099976       52.3117256    
   897.200012       52.3021202    
   897.299988       52.2402039    
   897.400024       52.2104454    
   897.500000       52.1607628    
   897.599976       52.1348457    
   897.700012       52.2519646    
   897.799988       52.4734840    
   897.900024       52.9963226    
   898.000000       53.2826424    
   898.099976       53.4506416    
   898.200012       53.8240852    
   898.299988       54.0607185    
   898.400024       54.1104012    
   898.500000       54.0523186    
   898.599976       54.0164413    
   898.700012       53.9683189    
   898.799988       53.9308853    
   898.900024       53.9030418    
   899.000000       53.9820023    
   899.099976       54.0505219    
   899.200012       53.9758835    
   899.299988       53.8496399    
   899.400024       53.8088417    
   899.500000       53.7840004    
   899.599976       53.6516457    
   899.700012       53.7585640    
   899.799988       53.9539223    
   899.900024       54.1080017    
   900.000000       54.0631218    
   900.099976       53.9606438    
   900.200012       53.8752022    
   900.299988       53.8813210    
   900.400024       53.9296799    
   900.500000       53.9034004    
   900.599976       53.9026833    
   900.700012       53.9312401    
   900.799988       53.8402824    
   900.900024       53.6288414    
   901.000000       53.6110802    
   901.099976       53.7866440    
   901.200012       54.0698433    
   901.299988       54.4077644    
   901.400024       54.4518013    
   901.500000       54.3991203    
   901.599976       54.6103210    
   901.700012       54.8728828    
   901.799988       55.0291252    
   901.900024       55.2231598    
   902.000000       55.3453255    
   902.099976       55.2547226    
   902.200012       55.4623222    
   902.299988       55.4522438    
   902.400024       55.2597618    
   902.500000       55.1905212    
   902.599976       55.3537254    
   902.700012       55.7284813    
   902.799988       55.9567223    
   902.900024       55.9198799    
   903.000000       55.8216057    
   903.099976       55.7935219    
   903.200012       55.6750832    
   903.299988       55.4408417    
   903.400024       55.3420830    
   903.500000       55.2364807    
   903.599976       55.3699226    
   903.700012       55.7011223    
   903.799988       55.9342842    
   903.900024       55.7329216    
   904.000000       55.2661209    
   904.099976       55.0700417    
   904.200012       55.2736855    
   904.299988       55.5462036    
   904.400024       55.7857208    
   904.500000       55.8236427    
   904.599976       55.9209633    
   904.700012       56.0756416    
   904.799988       56.1273613    
   904.900024       56.0659218    
   905.000000       55.9894829    
   905.099976       56.0091629    
   905.200012       56.2723236    
   905.299988       56.5349998    
   905.400024       57.0364799    
   905.500000       57.2482834    
   905.599976       57.1280441    
   905.700012       57.1282806    
   905.799988       57.0735588    
   905.900024       57.2584839    
   906.000000       57.5558434    
   906.099976       57.9153595    
   906.200012       58.2462044    
   906.299988       58.4191208    
   906.400024       58.2520828    
   906.500000       58.2519646    
   906.599976       58.4761200    
   906.700012       58.8758430    
   906.799988       59.1733208    
   906.900024       59.2957230    
   907.000000       59.3806801    
   907.099976       59.0984421    
   907.200012       58.8457222    
   907.299988       58.6736412    
   907.400024       58.8055229    
   907.500000       59.1244850    
   907.599976       59.0524826    
   907.700012       58.6234856    
   907.799988       58.1745644    
   907.900024       57.8951988    
   908.000000       57.7742424    
   908.099976       57.6307220    
   908.200012       57.5866814    
   908.299988       57.9080391    
   908.400024       58.3130417    
   908.500000       58.5217247    
   908.599976       58.3644028    
   908.700012       58.0660820    
   908.799988       57.8510437    
   908.900024       57.7273216    
   909.000000       57.9464417    
   909.099976       58.2758446    
   909.200012       58.3443642    
   909.299988       58.3358421    
   909.400024       58.4601631    
   909.500000       58.4687996    
   909.599976       58.5174026    
   909.700012       58.5289230    
   909.799988       58.5704422    
   909.900024       58.6850433    
   910.000000       58.9144859    
   910.099976       58.9906845    
   910.200012       58.8685188    
   910.299988       58.5316849    
   910.400024       58.3886414    
   910.500000       58.4173203    
   910.599976       58.3215599    
   910.700012       57.9577217    
   910.799988       57.9877243    
   910.900024       58.2258034    
   911.000000       58.5231590    
   911.099976       58.5904846    
   911.200012       58.5331230    
   911.299988       58.5303612    
   911.400024       58.5374413    
   911.500000       58.5289230    
   911.599976       58.3515625    
   911.700012       58.2901230    
   911.799988       58.2700806    
   911.900024       58.4202003    
   912.000000       58.6320038    
   912.099976       58.4316025    
   912.200012       58.3572044    
   912.299988       58.3230019    
   912.400024       58.3515625    
   912.500000       58.3272018    
   912.599976       58.2814827    
   912.700012       58.2272453    
   912.799988       58.1901588    
   912.900024       58.2243652    
   913.000000       57.9763222    
   913.099976       57.6405602    
   913.200012       57.4986038    
   913.299988       57.6021614    
   913.400024       57.8709602    
   913.500000       58.0360832    
   913.599976       58.0803604    
   913.700012       58.0474815    
   913.799988       58.2272453    
   913.900024       58.1701241    
   914.000000       58.1402397    
   914.099976       58.0460434    
   914.200012       57.9008446    
   914.299988       57.9463234    
   914.400024       58.2943230    
   914.500000       58.4359245    
   914.599976       58.1545219    
   914.700012       57.9278450    
   914.799988       58.0803604    
   914.900024       58.6119614    
   915.000000       58.7007637    
   915.099976       58.3658409    
   915.200012       58.2258034    
   915.299988       58.1373634    
   915.400024       58.0689621    
   915.500000       58.1601639    
   915.599976       58.2615623    
   915.700012       58.2772827    
   915.799988       58.1944809    
   915.900024       58.0831223    
   916.000000       58.2800407    
   916.099976       58.4559593    
   916.200012       58.4487610    
   916.299988       58.3129234    
   916.400024       58.2572403    
   916.500000       58.1017189    
   916.599976       57.9506416    
   916.700012       57.8523636    
   916.799988       58.0176010    
   916.900024       58.4874001    
   917.000000       58.8054047    
   917.099976       58.8082848    
   917.200012       58.6406403    
   917.299988       58.1787605    
   917.400024       57.6720047    
   917.500000       57.4193993    
   917.599976       57.8468437    
   917.700012       58.4816399    
   917.799988       58.9303246    
   917.900024       59.1890411    
   918.000000       59.3360443    
   918.099976       59.2971611    
   918.200012       59.0985603    
   918.299988       58.8988838    
   918.400024       58.9549217    
   918.500000       59.1993637    
   918.599976       59.3664017    
   918.700012       59.1980400    
   918.799988       58.9681206    
   918.900024       58.7959251    
   919.000000       58.7474403    
   919.099976       58.9551620    
   919.200012       59.0456429    
   919.299988       58.9652405    
   919.400024       58.7272835    
   919.500000       58.5226860    
   919.599976       58.6971626    
   919.700012       58.7802048    
   919.799988       58.8367233    
   919.900024       59.0755196    
   920.000000       59.1816025    
   920.099976       59.2012825    
   920.200012       59.0733604    
   920.299988       58.7308846    
   920.400024       58.6644020    
   920.500000       58.6618805    
   920.599976       58.4288445    
   920.700012       58.2692451    
   920.799988       58.3584023    
   920.900024       58.4714432    
   921.000000       58.3406410    
   921.099976       57.9393616    
   921.200012       57.8976021    
   921.299988       58.0653610    
   921.400024       58.1644859    
   921.500000       58.1030426    
   921.599976       58.0765190    
   921.700012       58.2238846    
   921.799988       58.4287224    
   921.900024       58.5909653    
   922.000000       58.6896019    
   922.099976       58.5817223    
   922.200012       58.5939636    
   922.299988       59.0834389    
   922.400024       59.6529617    
   922.500000       59.7716408    
   922.599976       59.5120811    
   922.700012       59.2408829    
   922.799988       59.2182007    
   922.900024       59.2099190    
   923.000000       59.2110023    
   923.099976       59.3889618    
   923.200012       59.6282425    
   923.299988       59.9368820    
   923.400024       60.2824821    
   923.500000       60.5005226    
   923.599976       60.6670837    
   923.700012       60.8382034    
   923.799988       61.0875626    
   923.900024       61.1947250    
   924.000000       61.2348022    
   924.099976       61.3689613    
   924.200012       61.5627632    
   924.299988       61.6786804    
   924.400024       61.7643623    
   924.500000       61.6204796    
   924.599976       61.7008820    
   924.700012       61.7733612    
   924.799988       61.6750832    
   924.900024       61.5808830    
   925.000000       61.6445999    
   925.099976       61.8667221    
   925.200012       61.9888802    
   925.299988       61.7257195    
   925.400024       61.3759193    
   925.500000       61.2562828    
   925.599976       61.3759193    
   925.700012       61.3485603    
   925.799988       61.2735596    
   925.900024       61.2987595    
   926.000000       61.2738037    
   926.099976       61.0671654    
   926.200012       60.8622017    
   926.299988       60.8161201    
   926.400024       61.0466423    
   926.500000       61.4503212    
   926.599976       61.6513214    
   926.700012       61.5498009    
   926.799988       61.3314018    
   926.900024       61.2583199    
   927.000000       61.4136047    
   927.099976       61.3800049    
   927.200012       61.4095192    
   927.299988       61.4878807    
   927.400024       61.5200424    
   927.500000       61.6654854    
   927.599976       61.9792824    
   927.700012       62.3874016    
   927.799988       62.3247643    
   927.900024       62.2725601    
   928.000000       62.2285233    
   928.099976       62.2789230    
   928.200012       62.4098434    
   928.299988       62.3996391    
   928.400024       62.4008446    
   928.500000       62.5269623    
   928.599976       62.3047218    
   928.700012       62.1177635    
   928.799988       62.1504021    
   928.900024       61.9825211    
   929.000000       61.9201241    
   929.099976       61.8782425    
   929.200012       61.6314049    
   929.299988       61.3245659    
   929.400024       61.2157211    
   929.500000       60.9420013    
   929.599976       60.6831627    
   929.700012       60.5181618    
   929.799988       60.6444016    
   929.900024       61.1410828    
   930.000000       61.2840004    
   930.099976       61.2139244    
   930.200012       61.2777634    
   930.299988       61.3496399    
   930.400024       61.3171196    
   930.500000       61.3477211    
   930.599976       61.3950005    
   930.700012       61.3735237    
   930.799988       61.5583229    
   930.900024       61.6472435    
   931.000000       61.5740395    
   931.099976       61.3942833    
   931.200012       61.5177650    
   931.299988       61.6924820    
   931.400024       61.7873993    
   931.500000       61.7035255    
   931.599976       61.6604424    
   931.700012       61.6197624    
   931.799988       61.7598000    
   931.900024       62.1258011    
   932.000000       62.3688011    
   932.099976       62.1577225    
   932.200012       61.7242851    
   932.299988       61.5739212    
   932.400024       61.5370827    
   932.500000       61.4156418    
   932.599976       61.3177223    
   932.700012       61.4183998    
   932.799988       61.5104446    
   932.900024       61.8691216    
   933.000000       62.2246819    
   933.099976       62.3674812    
   933.200012       62.3254814    
   933.299988       62.1028824    
   933.400024       61.6674004    
   933.500000       61.4052048    
   933.599976       61.4749222    
   933.700012       61.6119614    
   933.799988       61.3779640    
   933.900024       60.8637619    
   934.000000       60.7257652    
   934.099976       60.6246033    
   934.200012       60.7075233    
   934.299988       60.8245201    
   934.400024       60.9680443    
   934.500000       60.9975624    
   934.599976       60.8251228    
   934.700012       60.8827209    
   934.799988       61.0513191    
   934.900024       61.3650017    
   935.000000       61.5601196    
   935.099976       61.6984825    
   935.200012       61.6287613    
   935.299988       61.1922035    
   935.400024       60.8216438    
   935.500000       60.4155617    
   935.599976       60.3049240    
   935.700012       60.3410416    
   935.799988       60.5102425    
   935.900024       60.5594444    
   936.000000       60.6415215    
   936.099976       60.7827644    
   936.200012       60.8198433    
   936.299988       60.9973221    
   936.400024       61.0746040    
   936.500000       60.9588013    
   936.599976       60.7401619    
   936.700012       60.6634789    
   936.799988       60.6106834    
   936.900024       60.7857628    
   937.000000       60.9804039    
   937.099976       61.2486038    
   937.200012       61.3105202    
   937.299988       61.3946419    
   937.400024       61.5447617    
   937.500000       61.8202820    
   937.599976       61.9537239    
   937.700012       61.8140411    
   937.799988       61.5802803    
   937.900024       61.3920021    
   938.000000       61.3544426    
   938.099976       61.6106453    
   938.200012       61.5925217    
   938.299988       61.2313232    
   938.400024       61.1515198    
   938.500000       61.0813217    
   938.599976       61.1382027    
   938.700012       61.0789223    
   938.799988       60.7184448    
   938.900024       60.4622421    
   939.000000       60.3955231    
   939.099976       60.6378059    
   939.200012       60.7357216    
   939.299988       60.7778435    
   939.400024       60.8197250    
   939.500000       60.6840019    
   939.599976       60.4407616    
   939.700012       60.2542801    
   939.799988       60.2342453    
   939.900024       60.2978401    
   940.000000       60.3217239    
   940.099976       60.2595634    
   940.200012       60.3368416    
   940.299988       60.4753227    
   940.400024       60.5365257    
   940.500000       60.6726036    
   940.599976       60.6928825    
   940.700012       60.7341652    
   940.799988       60.9145241    
   940.900024       61.2117615    
   941.000000       61.3468819    
   941.099976       61.1582413    
   941.200012       60.8126411    
   941.299988       60.5392838    
   941.400024       60.5310020    
   941.500000       60.9579659    
   941.599976       61.2588005    
   941.700012       61.0344009    
   941.799988       60.9394836    
   941.900024       60.6381607    
   942.000000       60.6248398    
   942.099976       60.6805229    
   942.200012       60.8695259    
   942.299988       61.1568031    
   942.400024       61.2266426    
   942.500000       61.0382423    
   942.599976       60.8038826    
   942.700012       60.5413208    
   942.799988       60.7147217    
   942.900024       61.0660820    
   943.000000       61.1149216    
   943.099976       61.0623627    
   943.200012       61.0212059    
   943.299988       61.1845207    
   943.400024       61.4060402    
   943.500000       61.6208420    
   943.599976       61.6682434    
   943.700012       61.6732826    
   943.799988       61.6226425    
   943.900024       61.4800797    
   944.000000       61.2586823    
   944.099976       60.9102020    
   944.200012       60.6448822    
   944.299988       60.4153214    
   944.400024       60.3475227    
   944.500000       60.4240837    
   944.599976       60.3022804    
   944.700012       60.1977615    
   944.799988       60.1636810    
   944.900024       60.1899605    
   945.000000       60.0392418    
   945.099976       59.7356453    
   945.200012       59.6283607    
   945.299988       59.3951988    
   945.400024       59.3152847    
   945.500000       59.3696442    
   945.599976       59.4009628    
   945.700012       59.6310043    
   945.799988       59.7445259    
   945.900024       59.7031250    
   946.000000       59.6340027    
   946.099976       59.5795250    
   946.200012       59.6428833    
   946.299988       59.6622009    
   946.400024       59.5423203    
   946.500000       59.1596451    
   946.599976       59.0479240    
   946.700012       59.0361633    
   946.799988       59.1942024    
   946.900024       59.3560829    
   947.000000       59.4651604    
   947.099976       59.8218040    
   947.200012       60.1717224    
   947.299988       60.4299622    
   947.400024       60.6027641    
   947.500000       60.7989616    
   947.599976       60.8860817    
   947.700012       60.8029251    
   947.799988       60.6926460    
   947.900024       60.7897224    
   948.000000       60.7281609    
   948.099976       60.5433617    
   948.200012       60.5365257    
   948.299988       60.5985603    
   948.400024       60.6715240    
   948.500000       60.6104431    
   948.599976       60.6165657    
   948.700012       60.6160851    
   948.799988       60.5506821    
   948.900024       60.4431648    
   949.000000       60.4252815    
   949.099976       60.4935646    
   949.200012       60.5337639    
   949.299988       60.4532433    
   949.400024       60.3356438    
   949.500000       60.2545242    
   949.599976       60.2060432    
   949.700012       60.2616005    
   949.799988       60.5276451    
   949.900024       60.6176453    
   950.000000       60.4196434    
   950.099976       60.2474403    
   950.200012       60.1485596    
   950.299988       60.1484413    
   950.400024       60.1665649    
   950.500000       60.2566833    
   950.599976       60.3801613    
   950.700012       60.5775642    
   950.799988       60.6698418    
   950.900024       60.6734428    
   951.000000       60.5334015    
   951.099976       60.4095650    
   951.200012       60.4219246    
   951.299988       60.8155212    
   951.400024       61.0555229    
   951.500000       61.1011200    
   951.599976       61.1262016    
   951.700012       61.0898399    
   951.799988       61.0372810    
   951.900024       60.8900414    
   952.000000       60.6894035    
   952.099976       60.5653229    
   952.200012       60.5817604    
   952.299988       60.6450005    
   952.400024       60.7452011    
   952.500000       60.6453629    
   952.599976       60.3531609    
   952.700012       60.1639214    
   952.799988       60.2814026    
   952.900024       60.6313210    
   953.000000       60.9801598    
   953.099976       61.1677208    
   953.200012       61.3054810    
   953.299988       61.4706001    
   953.400024       61.4048424    
   953.500000       61.2495651    
   953.599976       61.2488403    
   953.700012       61.4632797    
   953.799988       61.6508446    
   953.900024       61.9546814    
   954.000000       62.2240829    
   954.099976       62.4171638    
   954.200012       62.2974052    
   954.299988       62.0540428    
   954.400024       61.9800034    
   954.500000       62.0646019    
   954.599976       62.3731232    
   954.700012       62.6028023    
   954.799988       62.5430450    
   954.900024       62.3628044    
   955.000000       62.4444008    
   955.099976       62.7204018    
   955.200012       62.7280807    
   955.299988       62.5474815    
   955.400024       62.2744827    
   955.500000       62.0244026    
   955.599976       62.2363243    
   955.700012       62.5075226    
   955.799988       62.6499634    
   955.900024       62.9244041    
   956.000000       62.8418388    
   956.099976       62.7273636    
   956.200012       62.6516457    
   956.299988       62.4123611    
   956.400024       62.3380814    
   956.500000       62.4109230    
   956.599976       62.3065224    
   956.700012       62.0347214    
   956.799988       61.8660011    
   956.900024       61.7350807    
   957.000000       61.6849213    
   957.099976       61.9048805    
   957.200012       62.0942421    
   957.299988       62.0917206    
   957.400024       62.0438423    
   957.500000       62.0306435    
   957.599976       61.9562416    
   957.700012       61.9449615    
   957.799988       61.8613243    
   957.900024       61.7053223    
   958.000000       61.6776009    
   958.099976       61.7906418    
   958.200012       61.8457222    
   958.299988       61.8470421    
   958.400024       61.7898026    
   958.500000       61.7369995    
   958.599976       61.6344032    
   958.700012       61.4798431    
   958.799988       61.3434029    
   958.900024       61.2277260    
   959.000000       61.0153236    
   959.099976       60.9148827    
   959.200012       60.8732414    
   959.299988       60.9136810    
   959.400024       60.9568825    
   959.500000       61.0558853    
   959.599976       61.0524025    
   959.700012       61.0428009    
   959.799988       61.1026802    
   959.900024       61.4862022    
   960.000000       61.5747643    
   960.099976       61.2080421    
   960.200012       61.0070419    
   960.299988       60.8305244    
   960.400024       60.8194809    
   960.500000       60.8733597    
   960.599976       60.9691200    
   960.700012       61.2117615    
   960.799988       61.3839645    
   960.900024       61.4823608    
   961.000000       61.5236397    
   961.099976       61.3988419    
   961.200012       61.4031639    
   961.299988       61.5903587    
   961.400024       61.8884430    
   961.500000       62.0951996    
   961.599976       62.2059593    
   961.700012       62.1009636    
   961.799988       61.9606819    
   961.900024       61.9413643    
   962.000000       61.8999634    
   962.099976       62.1598816    
   962.200012       62.5274429    
   962.299988       62.6886024    
   962.400024       62.4938431    
   962.500000       62.0550041    
   962.599976       61.7536812    
   962.700012       61.7023201    
   962.799988       61.8375626    
   962.900024       61.7374802    
   963.000000       61.6970406    
   963.099976       61.8764458    
   963.200012       62.0017204    
   963.299988       62.1790810    
   963.400024       62.0709610    
   963.500000       62.0246391    
   963.599976       61.9976425    
   963.700012       61.8436813    
   963.799988       61.7650833    
   963.900024       61.6514435    
   964.000000       61.6063232    
   964.099976       61.5564041    
   964.200012       61.5958824    
   964.299988       61.5768013    
   964.400024       61.6159210    
   964.500000       61.8120003    
   964.599976       61.8859253    
   964.700012       61.7924385    
   964.799988       61.6562424    
   964.900024       61.7841644    
   965.000000       61.7264442    
   965.099976       61.6924820    
   965.200012       61.7240410    
   965.299988       61.6785622    
   965.400024       61.7008820    
   965.500000       61.7858429    
   965.599976       61.6954803    
   965.700012       61.5146408    
   965.799988       61.5102005    
   965.900024       61.8340836    
   966.000000       62.1072044    
   966.099976       62.2822838    
   966.200012       62.3169632    
   966.299988       62.1253204    
   966.400024       62.0055618    
   966.500000       62.2225227    
   966.599976       62.4678001    
   966.700012       62.5797615    
   966.799988       62.5216789    
   966.900024       62.4324036    
   967.000000       62.5258827    
   967.099976       62.7195625    
   967.200012       62.9353218    
   967.299988       62.8041611    
   967.400024       62.5740013    
   967.500000       62.4032440    
   967.599976       62.4490852    
   967.700012       62.6991615    
   967.799988       62.9974785    
   967.900024       62.9858437    
   968.000000       62.9112015    
   968.099976       62.9209251    
   968.200012       62.9149208    
   968.299988       62.9822426    
   968.400024       62.9724045    
   968.500000       62.8645210    
   968.599976       62.6713219    
   968.700012       62.5867233    
   968.799988       62.4900017    
   968.900024       62.0419197    
   969.000000       61.6204796    
   969.099976       61.3878059    
   969.200012       61.4178009    
   969.299988       61.6960793    
   969.400024       61.9459229    
   969.500000       62.1829224    
   969.599976       62.2902031    
   969.700012       62.4205246    
   969.799988       62.4974403    
   969.900024       62.6379623    
   970.000000       62.7693634    
   970.099976       62.6361618    
   970.200012       62.6058044    
   970.299988       62.6814041    
   970.400024       62.6115608    
   970.500000       62.4194450    
   970.599976       62.3971214    
   970.700012       62.2856445    
   970.799988       62.2794037    
   970.900024       62.2971611    
   971.000000       62.0655594    
   971.099976       62.0072403    
   971.200012       62.0124016    
   971.299988       62.0910034    
   971.400024       62.0551224    
   971.500000       61.9742393    
   971.599976       61.9072838    
   971.700012       62.1025238    
   971.799988       62.1709251    
   971.900024       61.9628410    
   972.000000       61.9130440    
   972.099976       61.9824028    
   972.200012       62.0257225    
   972.299988       62.3115616    
   972.400024       62.6178017    
   972.500000       62.9570427    
   972.599976       63.1419640    
   972.700012       62.9224815    
   972.799988       62.7417641    
   972.900024       62.5838394    
   973.000000       62.7110443    
   973.099976       62.9792442    
   973.200012       63.1569595    
   973.299988       63.0795631    
   973.400024       62.9474411    
   973.500000       62.9888420    
   973.599976       63.3318024    
   973.700012       63.8161201    
   973.799988       64.1136017    
   973.900024       63.9281998    
   974.000000       63.8251228    
   974.099976       63.9118805    
   974.200012       63.9790802    
   974.299988       64.0418396    
   974.400024       64.0792847    
   974.500000       64.1016006    
   974.599976       64.2663651    
   974.700012       64.6084824    
   974.799988       64.6686020    
   974.900024       64.5633621    
   975.000000       64.6114807    
   975.099976       64.8897629    
   975.200012       65.1580811    
   975.299988       65.3391647    
   975.400024       65.2696838    
   975.500000       64.9033279    
   975.599976       64.5334854    
   975.700012       64.0046463    
   975.799988       63.8046036    
   975.900024       63.6262817    
   976.000000       63.8203239    
   976.099976       63.8650856    
   976.200012       63.7534828    
   976.299988       63.7495232    
   976.400024       63.9627609    
   976.500000       64.2138062    
   976.599976       64.1287231    
   976.700012       63.7873230    
   976.799988       63.4658394    
   976.900024       63.2644844    
   977.000000       63.0217247    
   977.099976       62.6203232    
   977.200012       62.2281609    
   977.299988       61.9473610    
   977.400024       61.7910042    
   977.500000       61.5433197    
   977.599976       61.4311218    
   977.700012       61.3838387    
   977.799988       61.2964821    
   977.900024       61.2318039    
   978.000000       61.3399239    
   978.099976       61.3948822    
   978.200012       61.3071594    
   978.299988       61.2511215    
   978.400024       61.5230408    
   978.500000       62.0827217    
   978.599976       62.2725601    
   978.700012       62.3581200    
   978.799988       62.6082039    
   978.900024       62.6880035    
   979.000000       62.6000404    
   979.099976       62.4008446    
   979.200012       62.6954422    
   979.299988       63.2906418    
   979.400024       63.6048050    
   979.500000       63.5980835    
   979.599976       63.6496849    
   979.700012       63.7612801    
   979.799988       63.7983589    
   979.900024       63.7684822    
   980.000000       63.8858452    
   980.099976       63.9138031    
   980.200012       63.7546806    
   980.299988       63.3787231    
   980.400024       63.1513214    
   980.500000       62.9827232    
   980.599976       62.8818016    
   980.700012       62.9122810    
   980.799988       63.1162834    
   980.900024       63.3974419    
   981.000000       63.2157593    
   981.099976       62.9696426    
   981.200012       62.9679642    
   981.299988       63.1426811    
   981.400024       62.9553604    
   981.500000       62.5704002    
   981.599976       62.4507637    
   981.700012       62.4318047    
   981.799988       62.2309227    
   981.900024       61.9025993    
   982.000000       61.6160393    
   982.099976       61.5364799    
   982.200012       61.5268822    
   982.299988       61.4062843    
   982.400024       61.1546440    
   982.500000       60.8762436    
   982.599976       60.7523994    
   982.700012       60.5803223    
   982.799988       60.4164009    
   982.900024       60.2643623    
   983.000000       60.1102829    
   983.099976       59.8254013    
   983.200012       59.6270447    
   983.299988       59.5294800    
   983.400024       59.6918411    
   983.500000       59.7806435    
   983.599976       59.7798042    
   983.700012       59.9274025    
   983.799988       59.9590836    
   983.900024       59.8645210    
   984.000000       59.7519646    
   984.099976       59.6030426    
   984.200012       59.5540810    
   984.299988       59.3372421    
   984.400024       59.3382034    
   984.500000       59.5728035    
   984.599976       59.6499634    
   984.700012       59.6252403    
   984.799988       59.5612831    
   984.900024       59.5498848    
   985.000000       59.7800407    
   985.099976       59.9145622    
   985.200012       60.0060043    
   985.299988       60.1984825    
   985.400024       60.2731209    
   985.500000       59.9826012    
   985.599976       59.6956825    
   985.700012       59.7617989    
   985.799988       59.9306412    
   985.900024       60.3944435    
   986.000000       60.5799599    
   986.099976       60.3703232    
   986.200012       60.4436455    
   986.299988       60.5961609    
   986.400024       60.7832413    
   986.500000       60.4420815    
   986.599976       60.3710442    
   986.700012       60.6200447    
   986.799988       60.8678436    
   986.900024       61.0888786    
   987.000000       61.1907616    
   987.099976       61.2318039    
   987.200012       61.3507195    
   987.299988       61.6023636    
   987.400024       61.9425621    
   987.500000       62.3029251    
   987.599976       62.3400040    
   987.700012       62.1236420    
   987.799988       61.8416405    
   987.900024       61.6834831    
   988.000000       61.5333633    
   988.099976       61.6552811    
   988.200012       62.1958809    
   988.299988       62.8384819    
   988.400024       62.9119225    
   988.500000       62.6080818    
   988.599976       62.5286446    
   988.700012       62.5758018    
   988.799988       62.6780434    
   988.900024       62.8792801    
   989.000000       63.1131630    
   989.099976       63.4322395    
   989.200012       63.5572853    
   989.299988       63.3903618    
   989.400024       63.0066032    
   989.500000       62.6254845    
   989.599976       62.6490021    
   989.700012       62.7510033    
   989.799988       62.9404831    
   989.900024       63.1549225    
   990.000000       63.2601624    
   990.099976       63.5091629    
   990.200012       63.4392052    
   990.299988       63.1833649    
   990.400024       63.1604424    
   990.500000       63.1012840    
   990.599976       63.0558052    
   990.700012       63.0526810    
   990.799988       63.1027260    
   990.900024       63.1550407    
   991.000000       63.1336823    
   991.099976       63.0602455    
   991.200012       62.9746819    
   991.299988       62.8843193    
   991.400024       62.8197632    
   991.500000       62.6395226    
   991.599976       62.4475212    
   991.700012       62.2750816    
   991.799988       62.3286018    
   991.900024       62.4976845    
   992.000000       62.5977592    
   992.099976       62.5189209    
   992.200012       62.6128807    
   992.299988       62.5769997    
   992.400024       62.6168404    
   992.500000       62.3920822    
   992.599976       62.0694008    
   992.700012       61.7868004    
   992.799988       61.8301239    
   992.900024       61.9794044    
   993.000000       61.8729591    
   993.099976       61.8336029    
   993.200012       61.8562851    
   993.299988       61.8805237    
   993.400024       61.8859253    
   993.500000       61.9100456    
   993.599976       61.7312431    
   993.700012       61.6970406    
   993.799988       61.9000816    
   993.900024       62.2155609    
   994.000000       62.3172035    
   994.099976       62.4446449    
   994.200012       62.5207253    
   994.299988       62.3560829    
   994.400024       62.2172394    
   994.500000       62.5231209    
   994.599976       62.8195229    
   994.700012       62.6613617    
   994.799988       62.4414024    
   994.900024       62.3292046    
   995.000000       62.2262459    
   995.099976       62.2911644    
   995.200012       62.3203239    
   995.299988       62.5118446    
   995.400024       62.5616417    
   995.500000       62.5422020    
   995.599976       62.5494041    
   995.700012       62.5132790    
   995.799988       62.3881226    
   995.900024       62.2501221    
   996.000000       62.1015625    
   996.099976       62.1739235    
   996.200012       62.2666817    
   996.299988       62.4468040    
   996.400024       62.5066833    
   996.500000       62.6787605    
   996.599976       62.5965614    
   996.700012       62.4904823    
   996.799988       62.5999222    
   996.900024       62.7841225    
   997.000000       62.8905602    
   997.099976       63.1411209    
   997.200012       63.2726402    
   997.299988       63.2952003    
   997.400024       63.4560051    
   997.500000       63.5473213    
   997.599976       63.5295601    
   997.700012       63.2830849    
   997.799988       63.0847206    
   997.900024       63.0702019    
   998.000000       63.1682434    
   998.099976       63.5307617    
   998.200012       63.8588409    
   998.299988       64.0340424    
   998.400024       63.8734856    
   998.500000       63.7065620    
   998.599976       63.6585655    
   998.700012       63.4860001    
   998.799988       63.4047623    
   998.900024       63.3169212    
   999.000000       63.2086830    
   999.099976       63.2716789    
   999.200012       63.3702011    
   999.299988       63.5342445    
   999.400024       63.5374794    
   999.500000       63.4965630    
   999.599976       63.6916847    
   999.700012       63.8890800    
   999.799988       64.1804428    
   999.900024       64.5490875    
   1000.00000       64.5489578    
   1000.09998       64.3802414    
   1000.20001       64.2644424    
   1000.29999       64.4620819    
   1000.40002       64.6585236    
   1000.50000       64.7142029    
   1000.59998       64.4863281    
   1000.70001       64.0695648    
   1000.79999       63.9291611    
   1000.90002       63.8127632    
   1001.00000       63.9428444    
   1001.09998       63.8148041    
   1001.20001       63.9039612    
   1001.29999       63.9805222    
   1001.40002       64.0568390    
   1001.50000       64.3743668    
   1001.59998       64.4940033    
   1001.70001       64.2509995    
   1001.79999       64.2031250    
   1001.90002       64.4247665    
   1002.00000       64.5058823    
   1002.09998       64.5321579    
   1002.20001       64.7248840    
   1002.29999       64.8877258    
   1002.40002       64.8772812    
   1002.50000       65.0271606    
   1002.59998       65.2921219    
   1002.70001       65.6026840    
   1002.79999       65.6598053    
   1002.90002       65.4968414    
   1003.00000       65.2482071    
   1003.09998       65.1000061    
   1003.20001       65.1027603    
   1003.29999       65.0446854    
   1003.40002       65.1154861    
   1003.50000       65.3703613    
   1003.59998       65.3166046    
   1003.70001       65.1578445    
   1003.79999       65.0136032    
   1003.90002       64.8879623    
   1004.00000       64.5981598    
   1004.09998       64.2717590    
   1004.20001       64.1778030    
   1004.29999       64.4001617    
   1004.40002       64.5217209    
   1004.50000       64.5380402    
   1004.59998       64.3580399    
   1004.70001       64.1058044    
   1004.79999       63.9373245    
   1004.90002       64.0285263    
   1005.00000       64.0486832    
   1005.09998       63.9182434    
   1005.20001       63.9584389    
   1005.29999       64.1298065    
   1005.40002       64.3280411    
   1005.50000       64.3984833    
   1005.59998       64.3626022    
   1005.70001       64.3776016    
   1005.79999       64.4248810    
   1005.90002       64.6723251    
   1006.00000       64.6117249    
   1006.09998       64.3778458    
   1006.20001       64.4977264    
   1006.29999       64.6336823    
   1006.40002       64.6034470    
   1006.50000       64.5966034    
   1006.59998       64.5670853    
   1006.70001       64.5544815    
   1006.79999       64.4233246    
   1006.90002       64.4092865    
   1007.00000       64.1589661    
   1007.09998       63.9804039    
   1007.20001       64.1025620    
   1007.29999       64.4593201    
   1007.40002       64.8978043    
   1007.50000       65.3148041    
   1007.59998       65.3875275    
   1007.70001       65.0372467    
   1007.79999       64.4739609    
   1007.90002       64.1902847    
   1008.00000       64.2183609    
   1008.09998       64.2416382    
   1008.20001       64.3345184    
   1008.29999       64.6191635    
   1008.40002       64.6915207    
   1008.50000       64.3891220    
   1008.59998       64.2330017    
   1008.70001       64.3628464    
   1008.79999       64.7858429    
   1008.90002       65.1444016    
   1009.00000       65.1346817    
   1009.09998       65.0419235    
   1009.20001       64.9521637    
   1009.29999       64.7090378    
   1009.40002       64.6899643    
   1009.50000       64.8837662    
   1009.59998       65.2561264    
   1009.70001       65.5442429    
   1009.79999       65.5859985    
   1009.90002       65.3782806    
   1010.00000       65.1841202    
   1010.09998       65.1148834    
   1010.20001       65.1556778    
   1010.29999       65.1534042    
   1010.40002       65.2154388    
   1010.50000       65.2981262    
   1010.59998       65.4507675    
   1010.70001       65.6085663    
   1010.79999       65.4626465    
   1010.90002       65.4675674    
   1011.00000       65.4496841    
   1011.09998       65.5389633    
   1011.20001       65.5516815    
   1011.29999       65.5324860    
   1011.40002       65.5287628    
   1011.50000       65.6396408    
   1011.59998       65.5995636    
   1011.70001       65.3839188    
   1011.79999       65.2963257    
   1011.90002       65.3408432    
   1012.00000       65.3759995    
   1012.09998       65.4195633    
   1012.20001       65.4541245    
   1012.29999       65.5338058    
   1012.40002       65.5857620    
   1012.50000       65.4179993    
   1012.59998       65.4177628    
   1012.70001       65.6367645    
   1012.79999       65.7997208    
   1012.90002       65.8000870    
   1013.00000       65.9229584    
   1013.09998       65.9575195    
   1013.20001       65.7121277    
   1013.29999       65.3582382    
   1013.40002       65.2771225    
   1013.50000       65.3972397    
   1013.59998       65.5170059    
   1013.70001       65.5010452    
   1013.79999       65.4560394    
   1013.90002       65.2978821    
   1014.00000       65.1955261    
   1014.09998       65.4681625    
   1014.20001       65.7063599    
   1014.29999       65.6918411    
   1014.40002       65.4460831    
   1014.50000       65.3724060    
   1014.59998       65.5943985    
   1014.70001       65.8828812    
   1014.79999       65.8574448    
   1014.90002       65.5398026    
   1015.00000       65.4169235    
   1015.09998       65.8022461    
   1015.20001       65.9053268    
   1015.29999       66.0253220    
   1015.40002       66.1582870    
   1015.50000       66.0278473    
   1015.59998       65.9468460    
   1015.70001       65.8810883    
   1015.79999       65.7344437    
   1015.90002       65.4349213    
   1016.00000       65.4084015    
   1016.09998       65.6055603    
   1016.20001       65.8108826    
   1016.29999       66.2348480    
   1016.40002       66.5745621    
   1016.50000       66.4780807    
   1016.59998       66.3574829    
   1016.70001       66.3435669    
   1016.79999       66.2922058    
   1016.90002       66.2050781    
   1017.00000       66.1891251    
   1017.09998       66.1496429    
   1017.20001       65.9960403    
   1017.29999       65.5432816    
   1017.40002       65.3010025    
   1017.50000       65.0563202    
   1017.59998       65.0206833    
   1017.70001       65.0862045    
   1017.79999       65.1152420    
   1017.90002       64.7760010    
   1018.00000       64.4516449    
   1018.09998       64.3614044    
   1018.20001       64.3013992    
   1018.29999       64.4286041    
   1018.40002       64.4911194    
   1018.50000       64.4640045    
   1018.59998       64.4874039    
   1018.70001       64.4570389    
   1018.79999       64.4556046    
   1018.90002       64.2069626    
   1019.00000       63.8262024    
   1019.09998       63.5484047    
   1019.20001       63.4622421    
   1019.29999       63.5606422    
   1019.40002       63.7464027    
   1019.50000       63.8630409    
   1019.59998       63.8332825    
   1019.70001       63.6944427    
   1019.79999       63.6844826    
   1019.90002       63.8027992    
   1020.00000       63.6304817    
   1020.09998       63.4623604    
   1020.20001       63.6116447    
   1020.29999       63.8652039    
   1020.40002       63.7875633    
   1020.50000       63.7204819    
   1020.59998       63.4195251    
   1020.70001       62.9870415    
   1020.79999       62.9517632    
   1020.90002       63.2116814    
   1021.00000       63.4450798    
   1021.09998       63.5456429    
   1021.20001       63.7813225    
   1021.29999       63.9602432    
   1021.40002       63.7758026    
   1021.50000       63.3894043    
   1021.59998       63.2918396    
   1021.70001       63.4158020    
   1021.79999       63.7376442    
   1021.90002       63.9052811    
   1022.00000       64.1835632    
   1022.09998       64.2532806    
   1022.20001       64.1397629    
   1022.29999       64.1289597    
   1022.40002       64.2550812    
   1022.50000       64.0090866    
   1022.59998       63.8900414    
   1022.70001       63.8652039    
   1022.79999       63.9019203    
   1022.90002       64.0556412    
   1023.00000       64.3030853    
   1023.09998       64.5132065    
   1023.20001       64.6704025    
   1023.29999       64.9916382    
   1023.40002       64.9535980    
   1023.50000       64.8712845    
   1023.59998       64.7835617    
   1023.70001       64.9623642    
   1023.79999       65.2062073    
   1023.90002       65.2628403    
   1024.00000       65.1328812    
   1024.09998       64.8277283    
   1024.19995       64.8676834    
   1024.30005       65.2228851    
   1024.40002       65.3601608    
   1024.50000       65.2268448    
   1024.59998       64.9524002    
   1024.69995       64.9015198    
   1024.80005       64.9521637    
   1024.90002       65.0516434    
   1025.00000       65.3072433    
   1025.09998       65.2885208    
   1025.19995       65.1824417    
   1025.30005       65.0119247    
   1025.40002       64.9569626    
   1025.50000       64.9740067    
   1025.59998       65.2081223    
   1025.69995       65.2462845    
   1025.80005       65.0610046    
   1025.90002       65.0964050    
   1026.00000       65.2448425    
   1026.09998       65.3640060    
   1026.19995       65.3554840    
   1026.30005       65.4333649    
   1026.40002       65.5124435    
   1026.50000       65.5257645    
   1026.59998       65.4697266    
   1026.69995       65.4808884    
   1026.80005       65.4560394    
   1026.90002       65.5185623    
   1027.00000       65.4981613    
   1027.09998       65.5140076    
   1027.19995       65.6805649    
   1027.30005       65.7712784    
   1027.40002       65.6332855    
   1027.50000       65.2109985    
   1027.59998       64.8032455    
   1027.69995       64.8082809    
   1027.80005       65.1592865    
   1027.90002       65.5527649    
   1028.00000       65.6138458    
   1028.09998       65.4298782    
   1028.19995       65.1757202    
   1028.30005       64.7614822    
   1028.40002       64.7006378    
   1028.50000       64.9044037    
   1028.59998       65.0134811    
   1028.69995       65.0566864    
   1028.80005       65.0618439    
   1028.90002       64.9623642    
   1029.00000       65.0336380    
   1029.09998       65.3142014    
   1029.19995       65.4793243    
   1029.30005       65.7787247    
   1029.40002       65.7811203    
   1029.50000       65.4220810    
   1029.59998       65.3065262    
   1029.69995       65.3007660    
   1029.80005       65.0937653    
   1029.90002       64.9822845    
   1030.00000       65.0580063    
   1030.09998       65.0395203    
   1030.19995       64.9478455    
   1030.30005       65.0269241    
   1030.40002       65.2372818    
   1030.50000       65.5196457    
   1030.59998       65.6703644    
   1030.69995       65.7321625    
   1030.80005       65.6624451    
   1030.90002       65.5773621    
   1031.00000       65.4070816    
   1031.09998       65.4211273    
   1031.19995       65.8053589    
   1031.30005       65.9628067    
   1031.40002       65.9304047    
   1031.50000       65.9859619    
   1031.59998       66.2598038    
   1031.69995       66.6254425    
   1031.80005       66.8910065    
   1031.90002       67.0814438    
   1032.00000       67.1893234    
   1032.09998       67.1438446    
   1032.19995       66.9690018    
   1032.30005       66.7773666    
   1032.40002       66.7410049    
   1032.50000       66.5232010    
   1032.59998       66.5658035    
   1032.69995       66.7501221    
   1032.80005       66.8101196    
   1032.90002       66.8179245    
   1033.00000       66.6561584    
   1033.09998       66.5467224    
   1033.19995       66.5179214    
   1033.30005       66.6427231    
   1033.40002       66.6591644    
   1033.50000       66.5041275    
   1033.59998       66.2689209    
   1033.69995       65.9496002    
   1033.80005       65.5970459    
   1033.90002       65.4174042    
   1034.00000       65.4223251    
   1034.09998       65.5932007    
   1034.19995       65.5314026    
   1034.30005       65.2767639    
   1034.40002       65.0576401    
   1034.50000       65.0854797    
   1034.59998       65.0806808    
   1034.69995       64.8078003    
   1034.80005       64.5993652    
   1034.90002       64.4848862    
   1035.00000       64.3036804    
   1035.09998       64.2632446    
   1035.19995       64.2225647    
   1035.30005       64.1696472    
   1035.40002       64.1306458    
   1035.50000       64.2802811    
   1035.59998       64.2668381    
   1035.69995       64.1917191    
   1035.80005       64.1991577    
   1035.90002       64.4593201    
   1036.00000       64.5224457    
   1036.09998       64.3591232    
   1036.19995       64.1370010    
   1036.30005       64.1326828    
   1036.40002       64.2845993    
   1036.50000       64.6910400    
   1036.59998       64.9088440    
   1036.69995       64.8475266    
   1036.80005       64.8917999    
   1036.90002       64.9258804    
   1037.00000       64.8259201    
   1037.09998       64.8328857    
   1037.19995       64.8277283    
   1037.30005       64.8926468    
   1037.40002       65.0223618    
   1037.50000       65.3612442    
   1037.59998       65.4760818    
   1037.69995       65.5159225    
   1037.80005       65.5075226    
   1037.90002       65.4038467    
   1038.00000       65.3455276    
   1038.09998       65.5090866    
   1038.19995       65.7656403    
   1038.30005       65.9542847    
   1038.40002       66.0432053    
   1038.50000       65.7855606    
   1038.59998       65.7554398    
   1038.69995       65.8285217    
   1038.80005       65.8762817    
   1038.90002       66.0274811    
   1039.00000       66.3734436    
   1039.09998       66.4820404    
   1039.19995       66.4212036    
   1039.30005       66.3615646    
   1039.40002       66.2962799    
   1039.50000       66.1906815    
   1039.59998       66.2630463    
   1039.69995       66.4024811    
   1039.80005       66.6381607    
   1039.90002       66.8500824    
   1040.00000       67.1572876    
   1040.09998       67.7320862    
   1040.19995       68.1500397    
   1040.30005       68.3626785    
   1040.40002       68.3211594    
   1040.50000       68.3331680    
   1040.59998       68.5092010    
   1040.69995       68.7582016    
   1040.80005       68.7996063    
   1040.90002       68.9053268    
   1041.00000       69.1488037    
   1041.09998       69.2480392    
   1041.19995       69.3435669    
   1041.30005       69.3597641    
   1041.40002       69.3850861    
   1041.50000       69.4218063    
   1041.59998       69.5947266    
   1041.69995       69.9680481    
   1041.80005       70.2966080    
   1041.90002       70.2595215    
   1042.00000       70.0443649    
   1042.09998       69.7465210    
   1042.19995       69.7200012    
   1042.30005       69.9837646    
   1042.40002       70.3212051    
   1042.50000       70.5901260    
   1042.59998       70.5325241    
   1042.69995       70.4052048    
   1042.80005       70.4822388    
   1042.90002       70.7232056    
   1043.00000       70.6873245    
   1043.09998       70.0550461    
   1043.19995       69.8185196    
   1043.30005       69.8226013    
   1043.40002       69.8913651    
   1043.50000       70.1371231    
   1043.59998       70.3666840    
   1043.69995       70.4803238    
   1043.80005       70.5229263    
   1043.90002       70.7102432    
   1044.00000       70.6286469    
   1044.09998       70.3066864    
   1044.19995       70.4385605    
   1044.30005       70.7044830    
   1044.40002       70.7988052    
   1044.50000       71.2153244    
   1044.59998       71.7770462    
   1044.69995       72.5018463    
   1044.80005       73.0737610    
   1044.90002       73.2063599    
   1045.00000       73.3646393    
   1045.09998       73.8532791    
   1045.19995       74.3371277    
   1045.30005       74.6934052    
   1045.40002       74.8581619    
   1045.50000       74.8129272    
   1045.59998       74.6385651    
   1045.69995       74.6821213    
   1045.80005       74.9470825    
   1045.90002       75.1590042    
   1046.00000       75.2366409    
   1046.09998       75.0230408    
   1046.19995       74.7709274    
   1046.30005       74.4918060    
   1046.40002       74.5305634    
   1046.50000       74.9324417    
   1046.59998       74.9373627    
   1046.69995       74.7144012    
   1046.80005       74.6563263    
   1046.90002       74.6417999    
   1047.00000       74.4354019    
   1047.09998       74.3806839    
   1047.19995       74.4564056    
   1047.30005       74.5273209    
   1047.40002       74.4000015    
   1047.50000       74.2374039    
   1047.59998       74.2406387    
   1047.69995       74.4048080    
   1047.80005       74.4306030    
   1047.90002       74.5143585    
   1048.00000       74.5902023    
   1048.09998       74.6208038    
   1048.19995       74.5143585    
   1048.30005       74.7369614    
   1048.40002       74.7612000    
   1048.50000       74.8726883    
   1048.59998       74.9858475    
   1048.69995       74.9631653    
   1048.80005       74.8694458    
   1048.90002       74.9454041    
   1049.00000       74.9001617    
   1049.09998       74.5030823    
   1049.19995       74.5531235    
   1049.30005       74.7934799    
   1049.40002       74.8824005    
   1049.50000       75.0262833    
   1049.59998       75.0295258    
   1049.69995       75.0570068    
   1049.80005       75.3890457    
   1049.90002       76.0975266    
   1050.00000       76.4432449    
   1050.09998       76.4073639    
   1050.19995       76.3257675    
   1050.30005       76.2050400    
   1050.40002       76.2327652    
   1050.50000       76.3633270    
   1050.59998       76.4236832    
   1050.69995       76.2181244    
   1050.80005       75.8046036    
   1050.90002       75.4263611    
   1051.00000       75.2383270    
   1051.09998       75.2334061    
   1051.19995       75.5008850    
   1051.30005       75.7509613    
   1051.40002       75.7412415    
   1051.50000       75.3176422    
   1051.59998       74.7709274    
   1051.69995       74.4499207    
   1051.80005       74.2052460    
   1051.90002       74.3388062    
   1052.00000       74.6853638    
   1052.09998       74.8048782    
   1052.19995       74.9728851    
   1052.30005       74.9826050    
   1052.40002       74.5740051    
   1052.50000       74.1537628    
   1052.59998       74.0026855    
   1052.69995       73.9383621    
   1052.80005       74.1505203    
   1052.90002       74.4370804    
   1053.00000       74.4402008    
   1053.09998       74.0235596    
   1053.19995       73.6897202    
   1053.30005       73.7361603    
   1053.40002       73.9737625    
   1053.50000       74.2276840    
   1053.59998       74.2647629    
   1053.69995       74.0797272    
   1053.80005       73.8084030    
   1053.90002       73.7971268    
   1054.00000       73.9448471    
   1054.09998       74.0716782    
   1054.19995       74.1103210    
   1054.30005       74.0765991    
   1054.40002       74.0846481    
   1054.50000       74.3227234    
   1054.59998       74.4338379    
   1054.69995       74.5740051    
   1054.80005       74.4822006    
   1054.90002       74.2743683    
   1055.00000       74.3210449    
   1055.09998       74.0942459    
   1055.19995       73.6976395    
   1055.30005       73.4046021    
   1055.40002       73.6175995    
   1055.50000       73.7505646    
   1055.59998       73.9448471    
   1055.69995       74.0122833    
   1055.80005       73.5806427    
   1055.90002       73.2974396    
   1056.00000       73.1998825    
   1056.09998       73.1664047    
   1056.19995       73.2094803    
   1056.30005       73.3022461    
   1056.40002       73.2175217    
   1056.50000       72.9508820    
   1056.59998       72.8233261    
   1056.69995       72.7372818    
   1056.80005       72.6639633    
   1056.90002       72.6862793    
   1057.00000       72.6847229    
   1057.09998       72.7962036    
   1057.19995       72.9603653    
   1057.30005       73.0768814    
   1057.40002       72.8104858    
   1057.50000       72.4158020    
   1057.59998       72.5000381    
   1057.69995       72.9683990    
   1057.80005       73.2750015    
   1057.90002       73.3118439    
   1058.00000       73.1758804    
   1058.09998       72.8614807    
   1058.19995       72.8216400    
   1058.30005       73.1679611    
   1058.40002       73.9046402    
   1058.50000       74.5820389    
   1058.59998       74.6563263    
   1058.69995       74.2711258    
   1058.80005       73.9914017    
   1058.90002       73.8789597    
   1059.00000       73.7955627    
   1059.09998       74.1006012    
   1059.19995       74.4063644    
   1059.30005       74.2936859    
   1059.40002       73.9688416    
   1059.50000       73.9592438    
   1059.59998       74.0283661    
   1059.69995       74.3017197    
   1059.80005       74.6691666    
   1059.90002       74.7967224    
   1060.00000       74.6192474    
   1060.09998       74.1810074    
   1060.19995       73.9624786    
   1060.30005       73.8051605    
   1060.40002       73.4702454    
   1060.50000       73.0720825    
   1060.59998       73.2382812    
   1060.69995       73.5438004    
   1060.80005       73.7682037    
   1060.90002       73.8645630    
   1061.00000       73.9720840    
   1061.09998       74.2904434    
   1061.19995       74.6385651    
   1061.30005       74.7128448    
   1061.40002       74.9713211    
   1061.50000       75.3273621    
   1061.59998       75.5560837    
   1061.69995       75.7916412    
   1061.80005       75.8306427    
   1061.90002       75.6502838    
   1062.00000       75.5090408    
   1062.09998       75.6697235    
   1062.19995       75.9591675    
   1062.30005       76.0747223    
   1062.40002       76.1220016    
   1062.50000       75.9135590    
   1062.59998       75.8550034    
   1062.69995       75.8892059    
   1062.80005       75.7656021    
   1062.90002       75.6112823    
   1063.00000       75.7705231    
   1063.09998       76.0129242    
   1063.19995       76.3290024    
   1063.30005       76.3779602    
   1063.40002       76.3714828    
   1063.50000       76.0828857    
   1063.59998       75.7802429    
   1063.69995       75.4490433    
   1063.80005       75.4652405    
   1063.90002       75.6177673    
   1064.00000       75.6421204    
   1064.09998       75.4684830    
   1064.19995       75.3128433    
   1064.30005       75.4944000    
   1064.40002       75.3225632    
   1064.50000       75.1330872    
   1064.59998       74.9001617    
   1064.69995       74.5160446    
   1064.80005       74.2068024    
   1064.90002       74.1537628    
   1065.00000       74.1520844    
   1065.09998       74.2244415    
   1065.19995       74.2309265    
   1065.30005       74.3661652    
   1065.40002       74.4627609    
   1065.50000       74.3371277    
   1065.59998       74.2808456    
   1065.69995       74.4660034    
   1065.80005       74.7967224    
   1065.90002       75.0926437    
   1066.00000       75.1880417    
   1066.09998       75.3646851    
   1066.19995       75.1590042    
   1066.30005       74.6547623    
   1066.40002       74.6611252    
   1066.50000       74.9826050    
   1066.59998       75.3825684    
   1066.69995       75.4376450    
   1066.80005       75.3176422    
   1066.90002       75.2156448    
   1067.00000       75.4020004    
   1067.09998       75.6664810    
   1067.19995       75.7136459    
   1067.30005       75.9184799    
   1067.40002       76.0357208    
   1067.50000       76.0699234    
   1067.59998       75.8176804    
   1067.69995       75.6453629    
   1067.80005       75.7786789    
   1067.90002       75.9542465    
   1068.00000       76.0650024    
   1068.09998       76.2718811    
   1068.19995       76.4872818    
   1068.30005       76.1871643    
   1068.40002       75.5901642    
   1068.50000       75.1962051    
   1068.59998       75.3080444    
   1068.69995       75.5284805    
   1068.80005       75.4311600    
   1068.90002       74.9761200    
   1069.00000       74.6837997    
   1069.09998       74.7628784    
   1069.19995       75.1363220    
   1069.30005       75.3793259    
   1069.40002       75.2771988    
   1069.50000       75.1088409    
   1069.59998       75.0780029    
   1069.69995       74.9114456    
   1069.80005       74.5498810    
   1069.90002       74.1553268    
   1070.00000       73.9014053    
   1070.09998       73.8741608    
   1070.19995       73.9287643    
   1070.30005       73.7008820    
   1070.40002       73.1760025    
   1070.50000       72.9158401    
   1070.59998       72.9429626    
   1070.69995       73.0179672    
   1070.80005       72.9668427    
   1070.90002       73.0226440    
   1071.00000       72.9445267    
   1071.09998       72.8935242    
   1071.19995       72.5876465    
   1071.30005       72.2301636    
   1071.40002       72.0429611    
   1071.50000       72.0602417    
   1071.59998       72.1792831    
   1071.69995       72.2364044    
   1071.80005       71.9857178    
   1071.90002       71.5838394    
   1072.00000       71.2318878    
   1072.09998       71.2964401    
   1072.19995       71.4590378    
   1072.30005       71.5521622    
   1072.40002       71.5537262    
   1072.50000       71.7942047    
   1072.59998       72.2047272    
   1072.69995       72.4477234    
   1072.80005       72.3316879    
   1072.90002       72.1522827    
   1073.00000       71.9398880    
   1073.09998       71.7957611    
   1073.19995       71.8069229    
   1073.30005       71.6031647    
   1073.40002       71.2578049    
   1073.50000       71.2455597    
   1073.59998       71.4966049    
   1073.69995       72.1480865    
   1073.80005       72.5340042    
   1073.90002       72.5564423    
   1074.00000       72.5358047    
   1074.09998       72.4548035    
   1074.19995       72.3514862    
   1074.30005       72.1071625    
   1074.40002       71.7900009    
   1074.50000       71.5768814    
   1074.59998       71.6278839    
   1074.69995       72.0072021    
   1074.80005       72.4003220    
   1074.90002       72.6931229    
   1075.00000       72.6981583    
   1075.09998       73.1619644    
   1075.19995       73.4113235    
   1075.30005       73.5488434    
   1075.40002       73.5921631    
   1075.50000       73.4320831    
   1075.59998       73.6882782    
   1075.69995       74.0091629    
   1075.80005       73.7491226    
   1075.90002       73.2080383    
   1076.00000       72.9159622    
   1076.09998       72.9447632    
   1076.19995       73.3743668    
   1076.30005       73.9367981    
   1076.40002       73.9818039    
   1076.50000       73.8388824    
   1076.59998       73.7731247    
   1076.69995       73.4830856    
   1076.80005       73.4239197    
   1076.90002       73.4287262    
   1077.00000       73.7217636    
   1077.09998       73.8532791    
   1077.19995       73.9464035    
   1077.30005       73.7041245    
   1077.40002       73.4383240    
   1077.50000       73.6914062    
   1077.59998       74.0509186    
   1077.69995       74.7370834    
   1077.80005       75.0327682    
   1077.90002       74.8096848    
   1078.00000       74.4967270    
   1078.09998       74.0155258    
   1078.19995       73.9528809    
   1078.30005       74.1698456    
   1078.40002       74.2068024    
   1078.50000       73.9882812    
   1078.59998       73.8309631    
   1078.69995       73.8871231    
   1078.80005       74.0734863    
   1078.90002       74.5032043    
   1079.00000       74.8274460    
   1079.09998       74.8016434    
   1079.19995       74.4676819    
   1079.30005       74.1877213    
   1079.40002       74.0576401    
   1079.50000       73.9757996    
   1079.59998       74.1411667    
   1079.69995       74.2600861    
   1079.80005       73.9000854    
   1079.90002       73.5955276    
   1080.00000       73.2706833    
   1080.09998       73.0278015    
   1080.19995       72.9002380    
   1080.30005       72.9991226    
   1080.40002       73.3264847    
   1080.50000       73.9256439    
   1080.59998       74.1378021    
   1080.69995       73.7764816    
   1080.80005       73.3088379    
   1080.90002       72.8618469    
   1081.00000       72.6849670    
   1081.09998       72.9350433    
   1081.19995       73.2816010    
   1081.30005       73.4703598    
   1081.40002       73.5616837    
   1081.50000       73.4767227    
   1081.59998       73.2991257    
   1081.69995       73.3342819    
   1081.80005       73.3503647    
   1081.90002       73.2144012    
   1082.00000       73.5839996    
   1082.09998       74.3533249    
   1082.19995       74.5854034    
   1082.30005       74.4210052    
   1082.40002       74.1828003    
   1082.50000       74.0300446    
   1082.59998       73.9304428    
   1082.69995       73.6930847    
   1082.80005       73.7074814    
   1082.90002       73.7139587    
   1083.00000       73.4992828    
   1083.09998       73.1620789    
   1083.19995       73.0489197    
   1083.30005       72.9672012    
   1083.40002       72.9627609    
   1083.50000       72.8115616    
   1083.59998       72.9091187    
   1083.69995       73.0569611    
   1083.80005       73.3629608    
   1083.90002       73.5374451    
   1084.00000       73.4437180    
   1084.09998       73.0604477    
   1084.19995       72.7270813    
   1084.30005       72.7435226    
   1084.40002       73.0084839    
   1084.50000       73.2652817    
   1084.59998       73.5111618    
   1084.69995       73.5963593    
   1084.80005       73.4678421    
   1084.90002       73.2800446    
   1085.00000       73.1106033    
   1085.09998       73.0132828    
   1085.19995       73.0066833    
   1085.30005       73.1871643    
   1085.40002       73.3462830    
   1085.50000       73.4133606    
   1085.59998       73.2703247    
   1085.69995       72.9086380    
   1085.80005       72.7177200    
   1085.90002       72.5524826    
   1086.00000       72.6457214    
   1086.09998       72.9498062    
   1086.19995       72.8250046    
   1086.30005       72.6940842    
   1086.40002       72.5061646    
   1086.50000       72.4862442    
   1086.59998       72.4388428    
   1086.69995       72.4653625    
   1086.80005       72.5338821    
   1086.90002       72.4795227    
   1087.00000       72.4440002    
   1087.09998       72.3976822    
   1087.19995       72.4332047    
   1087.30005       72.3307266    
   1087.40002       72.0752411    
   1087.50000       72.0612030    
   1087.59998       72.4886398    
   1087.69995       72.8854828    
   1087.80005       72.8378448    
   1087.90002       72.4720840    
   1088.00000       72.1191635    
   1088.09998       72.1566010    
   1088.19995       72.3219604    
   1088.30005       72.4101639    
   1088.40002       72.2181625    
   1088.50000       71.7016830    
   1088.59998       71.3553619    
   1088.69995       71.1016846    
   1088.80005       71.2495193    
   1088.90002       71.5373993    
   1089.00000       71.6971207    
   1089.09998       71.6661682    
   1089.19995       71.4403229    
   1089.30005       71.5516815    
   1089.40002       71.5407639    
   1089.50000       71.3497238    
   1089.59998       71.3149261    
   1089.69995       71.3673630    
   1089.80005       71.6284790    
   1089.90002       72.0248413    
   1090.00000       72.1620026    
   1090.09998       72.1347656    
   1090.19995       71.9992828    
   1090.30005       72.1335678    
   1090.40002       72.4532471    
   1090.50000       72.3200455    
   1090.59998       72.0651627    
   1090.69995       71.9770813    
   1090.80005       71.8446045    
   1090.90002       71.6810455    
   1091.00000       71.8963242    
   1091.09998       71.9853668    
   1091.19995       72.1825256    
   1091.30005       72.3464432    
   1091.40002       72.4231262    
   1091.50000       72.3097229    
   1091.59998       72.5294418    
   1091.69995       73.1328049    
   1091.80005       73.3962021    
   1091.90002       73.4284821    
   1092.00000       73.2668381    
   1092.09998       73.4280014    
   1092.19995       73.5224457    
   1092.30005       73.4620819    
   1092.40002       73.4034042    
   1092.50000       73.0587616    
   1092.59998       72.6002426    
   1092.69995       72.4310455    
   1092.80005       72.5485229    
   1092.90002       72.7788010    
   1093.00000       73.1198425    
   1093.09998       73.6285248    
   1093.19995       73.4242859    
   1093.30005       73.0165253    
   1093.40002       72.8529663    
   1093.50000       72.8346024    
   1093.59998       72.8232040    
   1093.69995       72.7804794    
   1093.80005       72.5370026    
   1093.90002       71.9889603    
   1094.00000       71.7511215    
   1094.09998       71.8494034    
   1094.19995       71.7967224    
   1094.30005       71.6844025    
   1094.40002       71.5802460    
   1094.50000       71.5326004    
   1094.59998       71.8333206    
   1094.69995       72.3950424    
   1094.80005       72.5502014    
   1094.90002       72.7185669    
   1095.00000       72.9075623    
   1095.09998       73.0729218    
   1095.19995       73.1060410    
   1095.30005       73.4575195    
   1095.40002       73.8069611    
   1095.50000       73.5093613    
   1095.59998       73.2476425    
   1095.69995       73.0400391    
   1095.80005       72.9020462    
   1095.90002       72.6051636    
   1096.00000       72.1941605    
   1096.09998       71.7560425    
   1096.19995       71.9083252    
   1096.30005       72.1101608    
   1096.40002       72.0266418    
   1096.50000       72.0136795    
   1096.59998       72.0328827    
   1096.69995       72.1149597    
   1096.80005       72.2845230    
   1096.90002       72.6039658    
   1097.00000       72.4093246    
   1097.09998       72.0285645    
   1097.19995       72.1200027    
   1097.30005       72.1354828    
   1097.40002       72.0162048    
   1097.50000       71.8234863    
   1097.59998       71.8573227    
   1097.69995       72.0301208    
   1097.80005       72.2269211    
   1097.90002       72.4796448    
   1098.00000       72.6933670    
   1098.09998       72.6710434    
   1098.19995       72.6459656    
   1098.30005       72.6187210    
   1098.40002       72.6925201    
   1098.50000       72.7224045    
   1098.59998       72.8322067    
   1098.69995       72.8839188    
   1098.80005       72.6904831    
   1098.90002       72.4478455    
   1099.00000       72.5474396    
   1099.09998       73.1329193    
   1099.19995       73.4734879    
   1099.30005       73.4482880    
   1099.40002       73.1473236    
   1099.50000       73.0071640    
   1099.59998       73.2082825    
   1099.69995       73.5133209    
   1099.80005       73.3527603    
   1099.90002       73.2200470    
   1100.00000       73.3596039    
   1100.09998       73.6987228    
   1100.19995       73.8320389    
   1100.30005       73.6028442    
   1100.40002       73.2700806    
   1100.50000       73.4805603    
   1100.59998       73.8619232    
   1100.69995       74.1440430    
   1100.80005       74.3240433    
   1100.90002       74.3354416    
   1101.00000       74.0269241    
   1101.09998       73.4071198    
   1101.19995       72.9991226    
   1101.30005       72.9486008    
   1101.40002       73.2330017    
   1101.50000       73.6864853    
   1101.59998       73.9167633    
   1101.69995       73.8998413    
   1101.80005       73.8904877    
   1101.90002       73.7092819    
   1102.00000       73.3978882    
   1102.09998       73.2646866    
   1102.19995       73.4157639    
   1102.30005       73.6317596    
   1102.40002       73.5382843    
   1102.50000       73.2890396    
   1102.59998       73.1493683    
   1102.69995       73.2487259    
   1102.80005       73.4769669    
   1102.90002       73.9654846    
   1103.00000       74.1048050    
   1103.09998       73.7878799    
   1103.19995       73.6975250    
   1103.30005       73.7558441    
   1103.40002       73.8694839    
   1103.50000       74.1528015    
   1103.59998       74.3940048    
   1103.69995       74.7072067    
   1103.80005       74.8642883    
   1103.90002       74.6968842    
   1104.00000       74.4036026    
   1104.09998       74.3534470    
   1104.19995       74.7987595    
   1104.30005       75.0400848    
   1104.40002       75.2048416    
   1104.50000       75.3428421    
   1104.59998       75.3924026    
   1104.69995       75.6499252    
   1104.80005       75.9602432    
   1104.90002       76.2396011    
   1105.00000       76.6372833    
   1105.09998       77.0190048    
   1105.19995       77.4442902    
   1105.30005       77.9456406    
   1105.40002       78.1549225    
   1105.50000       78.2490005    
   1105.59998       78.6044464    
   1105.69995       78.6692429    
   1105.80005       79.0854034    
   1105.90002       79.9890060    
   1106.00000       80.4604797    
   1106.09998       80.7906036    
   1106.19995       80.8677673    
   1106.30005       80.9232025    
   1106.40002       81.0609589    
   1106.50000       81.2240448    
   1106.59998       81.2626877    
   1106.69995       81.1063232    
   1106.80005       81.1618881    
   1106.90002       81.1516876    
   1107.00000       81.1971588    
   1107.09998       81.5877609    
   1107.19995       81.7598419    
   1107.30005       81.9776382    
   1107.40002       82.0012817    
   1107.50000       81.9117661    
   1107.59998       81.9184875    
   1107.69995       81.9843597    
   1107.80005       81.7783203    
   1107.90002       81.3922806    
   1108.00000       81.2139587    
   1108.09998       81.3031235    
   1108.19995       81.2812805    
   1108.30005       81.3838806    
   1108.40002       81.2358093    
   1108.50000       81.0408020    
   1108.59998       80.9450455    
   1108.69995       80.7435608    
   1108.80005       80.6547699    
   1108.90002       80.7402039    
   1109.00000       80.9181671    
   1109.09998       80.9568024    
   1109.19995       80.9601593    
   1109.30005       80.9450455    
   1109.40002       80.7973251    
   1109.50000       80.6714401    
   1109.59998       80.6648483    
   1109.69995       80.5072861    
   1109.80005       80.3649673    
   1109.90002       79.9805984    
   1110.00000       79.7437286    
   1110.09998       79.5255661    
   1110.19995       79.5205231    
   1110.30005       79.5222015    
   1110.40002       79.4406052    
   1110.50000       79.4056854    
   1110.59998       79.1331635    
   1110.69995       78.5251236    
   1110.80005       78.2128830    
   1110.90002       78.0693665    
   1111.00000       78.0596390    
   1111.09998       78.0580826    
   1111.19995       77.8356018    
   1111.30005       77.6200867    
   1111.40002       77.2495270    
   1111.50000       77.0379639    
   1111.59998       77.0428848    
   1111.69995       76.8171616    
   1111.80005       76.4832001    
   1111.90002       76.1414413    
   1112.00000       75.8756409    
   1112.09998       75.5014801    
   1112.19995       75.5427628    
   1112.30005       75.9326401    
   1112.40002       76.4599228    
   1112.50000       76.8619232    
   1112.59998       76.8038406    
   1112.69995       76.6091995    
   1112.80005       76.8469238    
   1112.90002       76.9184418    
   1113.00000       76.8835297    
   1113.09998       76.9278030    
   1113.19995       77.0259628    
   1113.30005       76.9898453    
   1113.40002       77.1212463    
   1113.50000       77.2731628    
   1113.59998       77.4079208    
   1113.69995       77.8090820    
   1113.80005       78.0692444    
   1113.90002       78.0241241    
   1114.00000       78.1282883    
   1114.09998       78.1838379    
   1114.19995       78.4917603    
   1114.30005       78.3393631    
   1114.40002       78.0918045    
   1114.50000       78.0820770    
   1114.59998       78.2809219    
   1114.69995       78.3430786    
   1114.80005       78.5041199    
   1114.90002       78.6782455    
   1115.00000       79.0903244    
   1115.09998       79.8872452    
   1115.19995       80.3316040    
   1115.30005       80.4754791    
   1115.40002       80.3834381    
   1115.50000       80.2378845    
   1115.59998       80.3499603    
   1115.69995       80.5710068    
   1115.80005       80.3650818    
   1115.90002       80.1075668    
   1116.00000       80.0206833    
   1116.09998       80.1860428    
   1116.19995       80.6027985    
   1116.30005       81.2744446    
   1116.40002       81.6906052    
   1116.50000       81.8559647    
   1116.59998       81.8391647    
   1116.69995       81.5236816    
   1116.80005       81.3855591    
   1116.90002       81.3822021    
   1117.00000       81.5607605    
   1117.09998       81.8796082    
   1117.19995       81.9387665    
   1117.30005       81.8796082    
   1117.40002       81.7429276    
   1117.50000       81.5404816    
   1117.59998       81.5017242    
   1117.69995       81.3451233    
   1117.80005       81.2677231    
   1117.90002       81.3788376    
   1118.00000       81.7597275    
   1118.09998       82.0165253    
   1118.19995       81.9810028    
   1118.30005       81.3654022    
   1118.40002       80.7670822    
   1118.50000       80.4906006    
   1118.59998       80.4687576    
   1118.69995       80.6162415    
   1118.80005       80.6631622    
   1118.90002       80.9080811    
   1119.00000       80.7067261    
   1119.09998       80.1760864    
   1119.19995       79.6273270    
   1119.30005       79.2895203    
   1119.40002       79.2114029    
   1119.50000       79.1367645    
   1119.59998       79.3526382    
   1119.69995       79.7721634    
   1119.80005       79.7421570    
   1119.90002       79.4193649    
   1120.00000       78.9924088    
   1120.09998       78.5516434    
   1120.19995       78.3086472    
   1120.30005       78.4837189    
   1120.40002       78.7965698    
   1120.50000       79.0336761    
   1120.59998       79.0286407    
   1120.69995       78.8828430    
   1120.80005       78.8944855    
   1120.90002       79.0719681    
   1121.00000       79.1184006    
   1121.09998       78.8827286    
   1121.19995       78.8462448    
   1121.30005       78.9374390    
   1121.40002       79.1182861    
   1121.50000       79.1746826    
   1121.59998       79.0071640    
   1121.69995       78.5484009    
   1121.80005       78.3154831    
   1121.90002       78.0463181    
   1122.00000       77.8023605    
   1122.09998       77.9636459    
   1122.19995       78.1698074    
   1122.30005       78.1862411    
   1122.40002       77.9768372    
   1122.50000       77.8039246    
   1122.59998       77.5882797    
   1122.69995       77.5864868    
   1122.80005       77.7115173    
   1122.90002       77.7592850    
   1123.00000       77.8022385    
   1123.09998       77.8732834    
   1123.19995       77.9935226    
   1123.30005       78.2408447    
   1123.40002       78.4587631    
   1123.50000       78.4207230    
   1123.59998       78.3132019    
   1123.69995       78.1118469    
   1123.80005       77.8020020    
   1123.90002       77.4270020    
   1124.00000       77.4780045    
   1124.09998       77.4532852    
   1124.19995       77.5995636    
   1124.30005       77.7771606    
   1124.40002       77.7244873    
   1124.50000       77.3677216    
   1124.59998       77.0986862    
   1124.69995       76.8727264    
   1124.80005       76.7665253    
   1124.90002       76.6929626    
   1125.00000       76.7811584    
   1125.09998       76.9856415    
   1125.19995       77.2052460    
   1125.30005       77.0791168    
   1125.40002       76.7304077    
   1125.50000       76.7336426    
   1125.59998       77.0626831    
   1125.69995       77.4549637    
   1125.80005       77.6867981    
   1125.90002       77.6737289    
   1126.00000       77.5784378    
   1126.09998       77.2664490    
   1126.19995       77.0518799    
   1126.30005       76.8965988    
   1126.40002       76.7680817    
   1126.50000       76.9722061    
   1126.59998       76.7598038    
   1126.69995       76.3275604    
   1126.80005       75.8572845    
   1126.90002       75.5786438    
   1127.00000       75.4029617    
   1127.09998       75.2716827    
   1127.19995       75.2200851    
   1127.30005       75.4378815    
   1127.40002       75.5623245    
   1127.50000       75.7111282    
   1127.59998       75.6674423    
   1127.69995       75.6788406    
   1127.80005       75.5749207    
   1127.90002       75.4389648    
   1128.00000       75.2977219    
   1128.09998       75.3357620    
   1128.19995       75.4778442    
   1128.30005       75.5972443    
   1128.40002       75.5270462    
   1128.50000       75.2883606    
   1128.59998       75.0724792    
   1128.69995       75.1002045    
   1128.80005       75.3644409    
   1128.90002       75.6188431    
   1129.00000       75.5583649    
   1129.09998       75.5331650    
   1129.19995       75.5794830    
   1129.30005       75.5908813    
   1129.40002       75.5847626    
   1129.50000       75.7520447    
   1129.59998       75.8203278    
   1129.69995       76.1822433    
   1129.80005       76.4683228    
   1129.90002       76.3958435    
   1130.00000       76.0428009    
   1130.09998       75.6823196    
   1130.19995       75.5820007    
   1130.30005       75.7868423    
   1130.40002       75.8446808    
   1130.50000       75.9490814    
   1130.59998       75.8260803    
   1130.69995       75.6033630    
   1130.80005       75.1918869    
   1130.90002       74.7391205    
   1131.00000       74.8053589    
   1131.09998       75.0465622    
   1131.19995       74.9576416    
   1131.30005       74.9216461    
   1131.40002       74.8986053    
   1131.50000       74.9605179    
   1131.59998       75.0734406    
   1131.69995       75.1700439    
   1131.80005       75.2970047    
   1131.90002       75.1515656    
   1132.00000       74.9679642    
   1132.09998       74.9660416    
   1132.19995       75.0873642    
   1132.30005       75.2240448    
   1132.40002       75.3052826    
   1132.50000       75.1766434    
   1132.59998       75.1482010    
   1132.69995       75.1828842    
   1132.80005       75.3482437    
   1132.90002       75.5662842    
   1133.00000       75.8562012    
   1133.09998       75.9384079    
   1133.19995       75.8012466    
   1133.30005       75.4219208    
   1133.40002       75.3021622    
   1133.50000       75.2142029    
   1133.59998       75.2605209    
   1133.69995       75.5815201    
   1133.80005       75.8127594    
   1133.90002       76.1594467    
   1134.00000       76.1623230    
   1134.09998       76.1023178    
   1134.19995       76.4119263    
   1134.30005       76.6657257    
   1134.40002       76.8774033    
   1134.50000       76.8589249    
   1134.59998       76.7131271    
   1134.69995       76.8668442    
   1134.80005       76.9842072    
   1134.90002       76.9452057    
   1135.00000       77.0139618    
   1135.09998       77.3219986    
   1135.19995       77.8772430    
   1135.30005       78.3446426    
   1135.40002       78.5988007    
   1135.50000       78.7262421    
   1135.59998       78.7543259    
   1135.69995       78.6272430    
   1135.80005       78.7281570    
   1135.90002       78.9212418    
   1136.00000       79.0503616    
   1136.09998       78.9619217    
   1136.19995       78.9134445    
   1136.30005       78.8287201    
   1136.40002       78.7045212    
   1136.50000       78.7074051    
   1136.59998       78.9691238    
   1136.69995       79.0133972    
   1136.80005       78.9992447    
   1136.90002       79.3125687    
   1137.00000       79.6897202    
   1137.09998       79.9202423    
   1137.19995       79.7995300    
   1137.30005       79.4046021    
   1137.40002       79.1884842    
   1137.50000       79.3043976    
   1137.59998       79.5433273    
   1137.69995       79.6882782    
   1137.80005       79.9110031    
   1137.90002       80.1871262    
   1138.00000       80.2068024    
   1138.09998       80.4354095    
   1138.19995       80.5909271    
   1138.30005       80.6074829    
   1138.40002       80.5375214    
   1138.50000       80.3032837    
   1138.59998       80.1920395    
   1138.69995       80.1977997    
   1138.80005       80.2777252    
   1138.90002       80.5301971    
   1139.00000       80.8082428    
   1139.09998       80.6704865    
   1139.19995       80.4436798    
   1139.30005       80.3263245    
   1139.40002       80.3299179    
   1139.50000       80.1016846    
   1139.59998       80.0341187    
   1139.69995       80.4951630    
   1139.80005       81.3931198    
   1139.90002       81.9273605    
   1140.00000       82.0096817    
   1140.09998       81.7484436    
   1140.19995       81.2042389    
   1140.30005       80.8204880    
   1140.40002       80.7102051    
   1140.50000       80.6839294    
   1140.59998       80.5957260    
   1140.69995       80.3240433    
   1140.80005       80.2286453    
   1140.90002       80.4992447    
   1141.00000       80.5455627    
   1141.09998       80.4683990    
   1141.19995       80.4823303    
   1141.30005       80.5067978    
   1141.40002       80.4057617    
   1141.50000       80.1369629    
   1141.59998       79.9985962    
   1141.69995       80.1973267    
   1141.80005       80.3840485    
   1141.90002       80.5154419    
   1142.00000       80.5498810    
   1142.09998       80.3738480    
   1142.19995       80.1768036    
   1142.30005       80.0390472    
   1142.40002       79.9975204    
   1142.50000       80.0029221    
   1142.59998       79.9725647
[truncated: 1,350,091 more chars]
