# Supplementary material for: Antibody–nanobody combination increases their neutralizing activity against SARS-CoV-2 and nanobody H11-H4 is effective against Alpha, Kappa and Delta variants
Source: Sci Rep. 2022 Jun 11;12:9701. doi: 10.1038/s41598-022-14263-1 (PMC9188278; doi:10.1038/s41598-022-14263-1)
Supplement: Supplementary file 2 — Supplementary Information 2. [file 41598_2022_14263_MOESM2_ESM.zip › SciRep_data/SMD_data/WT/Binding_affinity/v=1/H11H4/out_ave_work_time.dat]

#Time (ps)      Ave work (kcal/mol)      sd (kcal/mol)
0                   0           0
0.1         0.0135755   0.0067837
0.2         0.0285856   0.0160041
0.3         0.0407681   0.0211853
0.4         0.0498215   0.0236227
0.5         0.0653351   0.0354988
0.6         0.0721309   0.0355717
0.7         0.0790776   0.0431324
0.8         0.0835356   0.0442812
0.9         0.0904426   0.0446319
1            0.093857   0.0457966
1.1         0.0992569    0.047897
1.2          0.104643   0.0471347
1.3          0.116655   0.0515037
1.4          0.122068   0.0547144
1.5          0.124604   0.0539567
1.6          0.133025   0.0608936
1.7          0.141417   0.0622985
1.8          0.145286    0.061542
1.9          0.149755   0.0635214
2            0.158357   0.0673188
2.1          0.165097   0.0716408
2.2          0.168988   0.0727445
2.3          0.171367   0.0727627
2.4          0.174807   0.0732571
2.5          0.179569   0.0726439
2.6          0.189107   0.0768006
2.7          0.200034   0.0817246
2.8           0.20538   0.0813881
2.9          0.208167   0.0813663
3            0.211322   0.0810567
3.1          0.214491   0.0817693
3.2          0.216832   0.0823538
3.3          0.219301   0.0823473
3.4          0.222303   0.0815969
3.5          0.225471   0.0837545
3.6          0.227403   0.0844052
3.7          0.231116   0.0851661
3.8          0.233382   0.0862483
3.9          0.239172   0.0868003
4            0.245378   0.0903101
4.1           0.25042   0.0915612
4.2           0.25362   0.0938758
4.3          0.258402   0.0973538
4.4          0.260055   0.0974359
4.5          0.262661   0.0978943
4.6          0.265905   0.0991083
4.7          0.267472   0.0997197
4.8          0.269154    0.100332
4.9          0.273126    0.102297
5            0.276677   0.0998382
5.1          0.280879   0.0990928
5.2           0.28502    0.101357
5.3          0.288735    0.104534
5.4          0.291638    0.106708
5.5          0.293033    0.106477
5.6          0.295125    0.106293
5.7          0.299539    0.108076
5.8          0.302167    0.109454
5.9          0.307946    0.114097
6            0.309962    0.115633
6.1          0.312723    0.116142
6.2          0.314511    0.117408
6.3          0.315966    0.117797
6.4          0.317139    0.117605
6.5          0.318377    0.118205
6.6           0.32273    0.120131
6.7          0.325427    0.121036
6.8          0.327027    0.121805
6.9          0.328874    0.123188
7            0.331567    0.124986
7.1          0.333166    0.125324
7.2          0.334681    0.125094
7.3          0.335766    0.125209
7.4          0.337924    0.124836
7.5          0.340782    0.127468
7.6          0.342302    0.127692
7.7          0.343504    0.128036
7.8          0.344707    0.127908
7.9          0.347769    0.129765
8            0.349844     0.13112
8.1          0.350651    0.130567
8.2          0.351704    0.130606
8.3          0.354611    0.132049
8.4          0.356158     0.13251
8.5          0.358423    0.133642
8.6          0.359163    0.134025
8.7          0.360105    0.134295
8.8          0.363882    0.133546
8.9          0.366389    0.135003
9            0.368208    0.133673
9.1          0.369511    0.133933
9.2          0.371702    0.134846
9.3          0.372222     0.13506
9.4          0.374209    0.136472
9.5          0.376379    0.137815
9.6           0.37743    0.137939
9.7          0.379328    0.138221
9.8          0.380197    0.138216
9.9          0.381458    0.138612
10           0.383535    0.139522
10.1         0.385053    0.140768
10.2         0.386816    0.141345
10.3         0.388462    0.141891
10.4         0.388735    0.141886
10.5         0.390743    0.142986
10.6         0.391791    0.143402
10.7         0.395012    0.145607
10.8         0.397216    0.147008
10.9         0.399007    0.146855
11            0.40039    0.146554
11.1         0.401493    0.146841
11.2         0.402539    0.147718
11.3         0.404603    0.148931
11.4         0.406294    0.149138
11.5         0.407912    0.149602
11.6         0.409057    0.150162
11.7         0.410495    0.150168
11.8         0.410801    0.150187
11.9         0.411974    0.150534
12           0.415134     0.15271
12.1         0.415705    0.152245
12.2         0.417301    0.152895
12.3          0.42069     0.15439
12.4         0.422648    0.154204
12.5         0.424328    0.154353
12.6         0.426315     0.15493
12.7         0.427992     0.15494
12.8         0.430606    0.154092
12.9         0.431907    0.153564
13           0.433096    0.153811
13.1           0.4341    0.153715
13.2         0.434926    0.154347
13.3         0.436436    0.154412
13.4         0.437342    0.154956
13.5         0.438174    0.154872
13.6         0.439175    0.155705
13.7         0.440771    0.156237
13.8         0.441297    0.156257
13.9         0.441982    0.156491
14           0.443283    0.156552
14.1          0.44472    0.157114
14.2         0.446441    0.156958
14.3         0.447636    0.156382
14.4          0.44823    0.156366
14.5         0.449056    0.156821
14.6          0.44939    0.156932
14.7         0.450541    0.157075
14.8         0.451812    0.157615
14.9         0.452493    0.157808
15           0.454795    0.156793
15.1         0.455401    0.157119
15.2         0.456623    0.157419
15.3         0.457843    0.157867
15.4         0.458347    0.157512
15.5         0.459449     0.15777
15.6         0.460698    0.158567
15.7         0.463124    0.158516
15.8         0.464213    0.158737
15.9         0.466567    0.159809
16           0.467811    0.160691
16.1         0.469318    0.161783
16.2         0.470234    0.161588
16.3          0.47105    0.161494
16.4         0.472343    0.161718
16.5         0.472754    0.161694
16.6         0.474127    0.160595
16.7         0.475983    0.160862
16.8         0.477587    0.161325
16.9          0.47915    0.160925
17           0.481221    0.160347
17.1         0.482707    0.159698
17.2         0.483505    0.159594
17.3         0.484658    0.160273
17.4         0.485094    0.160393
17.5          0.48639    0.159705
17.6         0.487065    0.158867
17.7          0.48919     0.15802
17.8          0.49056    0.157864
17.9         0.491618    0.157728
18           0.492256    0.157301
18.1         0.492737    0.157451
18.2         0.496405    0.158722
18.3          0.49852    0.159699
18.4         0.500405    0.159454
18.5         0.501055    0.159129
18.6         0.502763    0.158906
18.7         0.504223    0.158673
18.8         0.505128    0.158112
18.9         0.506569    0.158118
19           0.508085    0.158536
19.1         0.509616    0.157893
19.2         0.512844    0.157907
19.3         0.515209    0.159845
19.4         0.516967    0.159881
19.5         0.518527    0.157977
19.6         0.518891    0.157611
19.7         0.521452    0.158258
19.8         0.521996    0.158008
19.9         0.522768    0.157829
20           0.523464    0.157843
20.1         0.524106    0.157911
20.2         0.526275    0.156423
20.3         0.529126    0.156811
20.4         0.529752    0.156445
20.5         0.530918    0.156463
20.6         0.531565    0.156828
20.7         0.532289     0.15694
20.8         0.533144    0.157444
20.9         0.533886    0.157582
21           0.535399    0.157222
21.1         0.536353    0.156998
21.2         0.537857    0.157471
21.3         0.539149    0.157871
21.4         0.541108    0.158136
21.5         0.542006    0.158036
21.6          0.54371    0.157208
21.7         0.544579     0.15739
21.8          0.54576    0.157347
21.9         0.546231    0.157541
22            0.54723    0.158228
22.1         0.548313    0.158627
22.2         0.549461    0.158504
22.3         0.549869    0.158266
22.4         0.550942    0.157676
22.5         0.554326    0.156402
22.6         0.555172    0.155918
22.7         0.556752    0.156071
22.8         0.558169    0.156714
22.9         0.559479     0.15678
23           0.560181    0.156598
23.1         0.560713     0.15623
23.2         0.561907    0.155396
23.3         0.563994    0.155509
23.4         0.566823    0.153233
23.5         0.568397    0.151726
23.6         0.569382    0.152496
23.7         0.570692    0.151978
23.8         0.571928    0.152899
23.9         0.573145    0.152071
24            0.57446     0.15202
24.1         0.575449     0.15216
24.2         0.575675     0.15229
24.3         0.576535    0.151284
24.4         0.577167    0.151605
24.5         0.578608    0.151195
24.6         0.579627    0.151801
24.7         0.580701    0.151199
24.8         0.581453    0.150788
24.9         0.582424    0.150792
25           0.584186     0.15016
25.1          0.58457    0.150102
25.2         0.585863    0.150533
25.3         0.586201    0.150691
25.4         0.587128    0.150655
25.5         0.587942    0.150081
25.6         0.589435    0.149486
25.7         0.590811     0.14962
25.8         0.591442    0.149507
25.9         0.592698    0.149575
26            0.59355    0.149905
26.1         0.594276    0.150584
26.2         0.595056    0.150661
26.3         0.595823    0.150375
26.4         0.596292    0.149979
26.5         0.596953     0.15023
26.6         0.598128    0.149107
26.7         0.599958    0.147946
26.8         0.601171    0.147776
26.9           0.6031    0.149743
27           0.604251    0.149714
27.1         0.605355    0.150314
27.2         0.606091     0.15094
27.3         0.606733    0.151327
27.4         0.607963    0.151089
27.5         0.608559    0.151505
27.6         0.610713    0.152738
27.7         0.611261    0.153173
27.8         0.611847    0.153062
27.9         0.612463    0.152775
28           0.613244    0.152456
28.1         0.614173    0.152709
28.2         0.614804    0.153462
28.3         0.615541    0.153715
28.4          0.61608    0.153331
28.5         0.616982    0.152657
28.6         0.618105    0.153565
28.7         0.619729    0.152584
28.8         0.620622    0.152177
28.9          0.62156    0.152255
29           0.622778    0.151951
29.1         0.623594    0.151975
29.2          0.62412    0.152124
29.3         0.625319    0.152116
29.4         0.627134    0.151936
29.5         0.627984    0.152021
29.6         0.628543    0.151982
29.7         0.629633     0.15255
29.8         0.630621    0.153069
29.9         0.631144      0.1527
30           0.631723    0.152646
30.1         0.633292    0.152911
30.2          0.63404    0.153345
30.3         0.635569    0.152715
30.4         0.636221    0.152841
30.5          0.63647    0.152941
30.6          0.63732    0.153377
30.7         0.638337    0.152213
30.8         0.639185      0.1522
30.9         0.639779     0.15209
31           0.640335    0.152301
31.1         0.640741     0.15224
31.2         0.641628    0.152239
31.3         0.642063    0.152244
31.4         0.642622    0.152481
31.5         0.643011    0.152525
31.6         0.643366    0.152562
31.7         0.644044    0.152209
31.8         0.644965    0.152393
31.9          0.64609    0.152212
32           0.647998    0.151486
32.1         0.650161     0.15188
32.2         0.651041    0.152002
32.3         0.651648     0.15199
32.4         0.652913    0.152036
32.5         0.653508    0.152044
32.6         0.654193     0.15195
32.7         0.654667    0.151912
32.8         0.655366    0.152255
32.9         0.655723     0.15222
33           0.656318    0.152274
33.1         0.657377    0.152225
33.2          0.65814    0.151738
33.3         0.658755    0.151769
33.4          0.65887    0.151726
33.5         0.659202     0.15191
33.6         0.659748    0.151837
33.7         0.660254    0.151985
33.8         0.661083    0.151871
33.9         0.661576    0.152236
34           0.661914    0.152069
34.1         0.662066    0.152062
34.2         0.662351    0.152106
34.3          0.66284    0.151954
34.4         0.663397    0.152304
34.5         0.664048     0.15264
34.6         0.665093    0.153095
34.7         0.665721    0.153346
34.8         0.666686    0.153241
34.9         0.667435    0.153372
35           0.667879    0.153427
35.1         0.668595      0.1535
35.2         0.669259    0.153536
35.3          0.67002    0.153708
35.4          0.67026    0.153767
35.5         0.670701    0.153615
35.6          0.67149    0.153899
35.7         0.671846    0.153944
35.8         0.673136    0.155064
35.9         0.674286    0.154918
36           0.675453    0.154906
36.1         0.677115    0.155319
36.2         0.678269    0.155698
36.3         0.679026    0.155827
36.4         0.679909    0.156147
36.5         0.680497    0.156237
36.6         0.680802    0.156338
36.7         0.681679    0.156374
36.8         0.682219    0.156408
36.9          0.68297    0.156382
37           0.683491    0.156505
37.1         0.683879    0.156845
37.2         0.685067    0.156541
37.3         0.685254    0.156478
37.4         0.685964    0.156699
37.5         0.686507    0.156329
37.6         0.686875    0.156259
37.7          0.68738    0.155984
37.8         0.687921    0.155782
37.9         0.689113    0.155757
38           0.689998    0.155828
38.1           0.6905    0.155483
38.2           0.6912    0.155472
38.3         0.691794    0.155542
38.4         0.692302    0.155322
38.5         0.693393    0.155259
38.6         0.693708    0.155312
38.7         0.694146    0.155123
38.8         0.694348    0.155102
38.9         0.695509    0.154719
39           0.696135    0.155048
39.1         0.696833    0.155028
39.2         0.697347    0.155117
39.3         0.697547    0.155013
39.4         0.698094    0.154907
39.5         0.698576    0.154883
39.6         0.699983     0.15462
39.7         0.700553    0.154253
39.8         0.700985    0.154123
39.9         0.701886    0.154797
40           0.702146    0.154805
40.1         0.702613    0.154963
40.2         0.703072    0.154874
40.3         0.703701    0.154946
40.4         0.704552    0.155827
40.5         0.705287    0.156036
40.6         0.705986    0.155695
40.7         0.706316    0.155942
40.8         0.706657    0.155807
40.9         0.707591    0.155791
41           0.708247    0.156355
41.1         0.708618    0.156589
41.2         0.709345    0.156582
41.3         0.709512    0.156608
41.4         0.710122    0.156823
41.5          0.71101    0.156548
41.6         0.712053     0.15707
41.7         0.712525    0.156974
41.8         0.713602    0.157126
41.9         0.714251    0.157283
42            0.71513    0.157584
42.1          0.71633    0.157975
42.2         0.717381    0.157985
42.3         0.718052    0.158768
42.4         0.718521    0.158698
42.5         0.718853    0.159145
42.6         0.719293    0.159559
42.7         0.719804    0.159516
42.8         0.720356    0.159837
42.9         0.720801    0.159859
43           0.720933    0.159918
43.1         0.721339    0.159904
43.2         0.721946     0.15975
43.3         0.722233    0.159504
43.4         0.722657    0.159594
43.5         0.723419     0.15989
43.6         0.724893    0.159854
43.7         0.725889    0.159866
43.8         0.726161    0.159749
43.9         0.726575    0.159796
44           0.727315    0.159859
44.1         0.727874    0.159666
44.2         0.728828    0.159376
44.3         0.729403    0.159286
44.4         0.730037    0.158932
44.5         0.731041     0.15928
44.6         0.731771    0.159419
44.7         0.732266    0.159029
44.8         0.733071     0.15975
44.9         0.733344     0.15969
45           0.733706    0.159612
45.1         0.734845    0.159872
45.2         0.736459     0.15956
45.3         0.736795    0.159757
45.4          0.73708    0.159746
45.5         0.737808    0.160117
45.6         0.737983    0.160185
45.7         0.738915    0.160476
45.8         0.739705    0.160321
45.9         0.740514    0.160118
46           0.741297     0.16023
46.1         0.743545    0.160376
46.2         0.744083    0.160496
46.3          0.74426    0.160532
46.4         0.745003    0.160577
46.5         0.745873     0.16024
46.6         0.746227    0.160082
46.7         0.746409    0.160061
46.8         0.746624    0.160192
46.9         0.747273    0.160526
47           0.747948    0.161075
47.1         0.748614    0.160937
47.2         0.749155    0.160841
47.3         0.749375    0.161005
47.4         0.749872    0.161201
47.5         0.750074    0.161156
47.6         0.750457    0.161188
47.7         0.750591    0.161153
47.8          0.75096    0.161497
47.9         0.751541    0.161263
48            0.75171    0.161272
48.1         0.751988    0.161367
48.2          0.75248    0.161777
48.3         0.752612    0.161802
48.4         0.753341    0.162154
48.5         0.753906    0.162329
48.6         0.754291    0.162118
48.7         0.754538    0.162191
48.8         0.754892    0.162286
48.9         0.755483     0.16222
49           0.755995    0.162204
49.1         0.756719    0.162633
49.2         0.757011    0.162569
49.3         0.757735    0.162728
49.4         0.758193    0.162689
49.5         0.758744    0.162361
49.6         0.759153     0.16251
49.7         0.759639     0.16247
49.8         0.759814    0.162506
49.9         0.760322    0.162815
50           0.760902    0.162393
50.1         0.762137    0.162158
50.2         0.762792    0.162299
50.3          0.76318    0.162247
50.4         0.763541    0.162572
50.5         0.764243     0.16302
50.6         0.765181    0.163247
50.7         0.765729    0.162463
50.8         0.767146     0.16331
50.9         0.767733    0.163324
51           0.768115    0.163367
51.1         0.768882    0.163768
51.2         0.768974    0.163767
51.3          0.76937    0.163924
51.4         0.770061     0.16397
51.5         0.770601    0.163868
51.6         0.771222    0.164298
51.7          0.77164      0.1645
51.8         0.771838     0.16453
51.9         0.772399    0.164395
52           0.773389    0.164893
52.1         0.773618     0.16475
52.2         0.774099    0.164369
52.3         0.774338    0.164331
52.4         0.775066    0.164454
52.5         0.775336     0.16465
52.6         0.775619    0.164644
52.7          0.77614    0.164763
52.8         0.776424    0.164859
52.9         0.777619    0.164736
53           0.777931    0.164561
53.1           0.7781    0.164677
53.2         0.778757    0.164433
53.3         0.779428    0.164965
53.4         0.779976    0.165039
53.5         0.780255    0.164993
53.6         0.780513    0.165203
53.7          0.78084    0.165219
53.8          0.78108    0.165206
53.9          0.78142    0.165532
54           0.781537     0.16563
54.1          0.78192    0.165603
54.2         0.782394    0.165835
54.3         0.782988    0.166267
54.4         0.783925    0.166868
54.5         0.784425    0.166972
54.6         0.785106     0.16763
54.7         0.785234    0.167606
54.8         0.785838    0.167999
54.9         0.786049    0.167988
55           0.786715    0.168127
55.1         0.787283    0.168295
55.2         0.787862    0.168121
55.3         0.788469    0.168255
55.4         0.789248    0.168755
55.5         0.790011    0.168714
55.6         0.790852    0.169604
55.7          0.79101    0.169729
55.8          0.79182    0.169909
55.9         0.793119    0.170904
56           0.793741    0.170861
56.1         0.794436    0.171085
56.2         0.794935    0.170839
56.3         0.795237    0.170663
56.4         0.795336    0.170769
56.5         0.796687    0.172211
56.6         0.797345    0.172446
56.7         0.798304    0.172153
56.8         0.799159    0.172785
56.9         0.799866     0.17266
57           0.799966    0.172676
57.1         0.800516    0.172913
57.2         0.800929    0.173061
57.3          0.80103    0.173017
57.4         0.801481    0.173003
57.5         0.802139    0.173593
57.6          0.80223    0.173557
57.7         0.802477    0.173589
57.8         0.803033    0.173558
57.9         0.803755    0.173939
58           0.804043    0.173984
58.1         0.804376    0.174213
58.2         0.804699    0.174228
58.3         0.804934    0.174072
58.4         0.805376     0.17425
58.5         0.805839    0.174612
58.6         0.806485    0.174978
58.7          0.80733    0.175679
58.8         0.807515     0.17574
58.9         0.808066    0.176157
59           0.808305    0.176218
59.1         0.808551    0.176064
59.2         0.809525     0.17623
59.3         0.809807    0.176355
59.4         0.809933    0.176335
59.5         0.810259    0.176087
59.6         0.810723    0.176509
59.7         0.811349    0.176887
59.8         0.812238    0.177952
59.9         0.812592    0.177655
60           0.813027    0.177879
60.1         0.813157    0.177824
60.2         0.813513    0.177897
60.3         0.814022    0.178449
60.4         0.814303    0.178394
60.5         0.814584    0.178186
60.6         0.815294     0.17906
60.7         0.815869     0.17913
60.8         0.816151    0.179112
60.9         0.816978     0.17944
61           0.817641     0.17976
61.1         0.818108    0.179798
61.2         0.818908    0.179843
61.3         0.819492    0.180071
61.4         0.820064    0.180078
61.5         0.820377    0.180098
61.6         0.821235    0.181038
61.7         0.821449    0.181015
61.8         0.821775    0.181329
61.9         0.822314     0.18143
62           0.822725     0.18171
62.1          0.82374    0.182126
62.2          0.82453    0.182439
62.3         0.825576    0.182815
62.4         0.825731    0.182791
62.5         0.825888    0.182745
62.6         0.826355    0.182756
62.7         0.827108    0.183422
62.8         0.827496    0.183388
62.9         0.828062    0.183721
63           0.828574    0.183921
63.1         0.828811    0.183939
63.2          0.82902    0.183982
63.3         0.829255    0.183991
63.4          0.83028    0.184458
63.5          0.83043    0.184607
63.6         0.831151    0.184913
63.7         0.831751    0.185114
63.8         0.832032    0.184968
63.9         0.832606    0.184884
64           0.834309    0.186441
64.1         0.835174    0.186864
64.2         0.835722    0.187272
64.3         0.836188    0.187477
64.4         0.836993    0.187854
64.5          0.83742    0.188122
64.6          0.83765    0.188138
64.7         0.838343    0.187741
64.8         0.838793     0.18745
64.9          0.83896      0.1875
65           0.839561    0.187512
65.1         0.840028    0.187367
65.2         0.840592    0.187493
65.3         0.841837    0.187498
65.4         0.842519    0.187647
65.5         0.842816    0.187715
65.6         0.843314    0.187912
65.7         0.843977    0.188118
65.8         0.844587    0.187922
65.9          0.84557     0.18814
66           0.846012    0.188073
66.1         0.846604    0.188074
66.2         0.846946    0.187996
66.3         0.847259    0.187855
66.4          0.84769     0.18794
66.5         0.848022    0.188079
66.6         0.848475    0.188395
66.7         0.848805    0.188335
66.8         0.849522    0.188356
66.9         0.850472    0.188544
67           0.850846    0.188602
67.1         0.851038    0.188597
67.2         0.851556    0.188547
67.3         0.851954    0.188881
67.4         0.852979    0.189975
67.5         0.853264    0.190042
67.6         0.853737    0.190057
67.7         0.854443    0.190105
67.8         0.854672    0.190169
67.9          0.85519    0.189971
68           0.855629    0.190177
68.1         0.855949      0.1903
68.2         0.856402    0.190135
68.3         0.856812    0.190243
68.4         0.857586    0.190081
68.5          0.85785    0.190031
68.6          0.85825    0.190226
68.7           0.8587    0.190199
68.8           0.8595    0.190446
68.9         0.859983    0.190924
69           0.860082    0.190841
69.1         0.860384    0.190832
69.2         0.860821    0.190926
69.3         0.861118     0.19104
69.4         0.861527    0.191141
69.5         0.861767     0.19112
69.6         0.862151    0.191178
69.7         0.863037    0.191376
69.8         0.863278    0.191307
69.9         0.863514    0.191265
70            0.86385    0.191673
70.1         0.864432    0.191488
70.2         0.865098    0.191144
70.3         0.865633    0.191207
70.4         0.866185    0.191241
70.5         0.866723    0.191619
70.6         0.867155    0.191741
70.7         0.867365     0.19164
70.8          0.86774     0.19185
70.9         0.868277     0.19213
71           0.868545    0.192149
71.1         0.868824    0.192148
71.2         0.868995    0.192196
71.3         0.869217    0.192319
71.4         0.869543    0.192338
71.5         0.869773    0.192508
71.6          0.87002    0.192327
71.7         0.870561    0.192281
71.8          0.87109    0.192534
71.9         0.871422    0.192349
72           0.871511    0.192354
72.1         0.871777      0.1924
72.2         0.872087    0.192379
72.3         0.872475    0.192442
72.4         0.873185    0.192627
72.5          0.87348    0.192453
72.6         0.873737    0.192407
72.7         0.874337    0.191874
72.8         0.874882    0.191995
72.9          0.87553    0.192392
73           0.876027    0.192422
73.1         0.876735    0.192954
73.2         0.877081    0.193332
73.3         0.877324    0.193507
73.4         0.877724    0.193588
73.5         0.878113    0.193726
73.6         0.878532    0.193456
73.7         0.879487      0.1934
73.8         0.880356    0.193674
73.9         0.880593    0.193769
74           0.880691     0.19366
74.1         0.880981    0.193865
74.2         0.881234    0.194033
74.3          0.88191    0.193974
74.4         0.882747    0.194064
74.5         0.883513    0.194534
74.6         0.883858    0.194286
74.7         0.884219    0.194451
74.8         0.884624    0.194493
74.9          0.88548    0.194218
75           0.885665    0.194007
75.1         0.885903    0.194291
75.2         0.886037    0.194368
75.3         0.886663    0.193948
75.4         0.887223      0.1937
75.5          0.88741    0.193795
75.6         0.887888    0.193965
75.7         0.888191    0.194216
75.8         0.888406    0.194276
75.9         0.889222    0.194551
76           0.889357    0.194688
76.1         0.889936    0.194571
76.2          0.89031    0.194598
76.3          0.89059    0.194699
76.4         0.890809    0.194938
76.5         0.891106    0.195122
76.6         0.891741    0.195334
76.7         0.892192    0.195387
76.8         0.892349    0.195347
76.9         0.892604    0.195475
77           0.893199     0.19582
77.1         0.893471    0.195694
77.2         0.893679    0.195644
77.3         0.893903    0.195656
77.4         0.894134     0.19572
77.5         0.894751    0.196127
77.6         0.894998    0.196173
77.7         0.895818    0.196411
77.8         0.896768    0.196087
77.9         0.897023    0.196065
78           0.897391    0.196087
78.1         0.897562    0.196285
78.2         0.898181    0.196114
78.3          0.89939     0.19639
78.4         0.900416    0.196227
78.5         0.900838    0.195965
78.6         0.901008    0.196074
78.7         0.901277    0.196047
78.8         0.901831    0.196184
78.9         0.902466    0.196539
79           0.903531    0.196984
79.1         0.904092    0.197414
79.2         0.904358    0.197671
79.3         0.904613    0.197895
79.4         0.905133    0.197669
79.5         0.905327    0.197675
79.6         0.905349    0.197658
79.7         0.905612    0.197768
79.8         0.906149    0.197963
79.9          0.90682    0.198074
80            0.90722    0.198098
80.1         0.907488    0.198227
80.2         0.907839    0.198577
80.3          0.90824    0.198867
80.4         0.908621    0.198718
80.5         0.908877    0.198769
80.6         0.909496    0.198233
80.7          0.90983    0.198333
80.8         0.910324     0.19853
80.9         0.911567    0.198754
81           0.911883    0.198721
81.1         0.912796    0.198382
81.2         0.913618    0.198193
81.3         0.914442    0.198717
81.4         0.914688    0.198797
81.5         0.915263    0.198693
81.6         0.915594    0.198654
81.7          0.91581    0.198652
81.8         0.916247    0.198688
81.9         0.916759    0.198959
82           0.917092    0.199011
82.1         0.917462    0.198946
82.2         0.917813    0.199128
82.3         0.917983    0.199093
82.4         0.918408    0.199011
82.5         0.918762    0.199011
82.6         0.919221    0.199041
82.7         0.919812    0.199231
82.8         0.920193    0.199263
82.9         0.920398    0.199201
83           0.921045    0.199088
83.1         0.921236    0.198907
83.2         0.921499    0.199104
83.3         0.921782    0.199127
83.4         0.922235    0.199298
83.5         0.922528    0.199195
83.6         0.922896      0.1991
83.7         0.923493    0.199375
83.8         0.923723    0.199568
83.9          0.92396    0.199523
84           0.924713    0.199814
84.1         0.925315    0.200452
84.2         0.926169    0.200707
84.3         0.926555    0.200808
84.4         0.927012    0.200954
84.5         0.927231    0.200931
84.6         0.927762    0.201102
84.7          0.92803    0.201045
84.8         0.928437    0.201189
84.9         0.928838    0.201005
85           0.929021    0.201038
85.1         0.929299    0.201042
85.2         0.929693    0.201114
85.3         0.930028    0.201146
85.4         0.930222     0.20108
85.5         0.930648    0.201241
85.6          0.93194    0.200964
85.7         0.932594    0.201205
85.8         0.932991     0.20103
85.9         0.933477    0.200972
86           0.933768     0.20117
86.1         0.934168    0.201093
86.2         0.934453    0.201181
86.3         0.934634    0.201292
86.4         0.935247    0.201285
86.5         0.935639    0.201677
86.6          0.93613    0.201849
86.7         0.936445    0.201884
86.8         0.936822    0.202088
86.9         0.937539    0.202121
87           0.938447    0.202023
87.1         0.939088    0.201954
87.2         0.939364    0.201681
87.3         0.940044    0.201456
87.4         0.940276    0.201555
87.5         0.940593    0.201449
87.6         0.940889    0.201417
87.7         0.941528    0.201501
87.8         0.941748    0.201557
87.9         0.942277    0.201736
88           0.942729    0.201837
88.1         0.943557     0.20166
88.2         0.943881    0.201799
88.3         0.944002    0.201719
88.4         0.944359    0.201797
88.5         0.944474    0.201773
88.6         0.945433    0.202328
88.7         0.945752    0.202253
88.8          0.94623    0.202332
88.9         0.946649    0.202431
89           0.946865    0.202598
89.1         0.947254    0.202587
89.2          0.94746    0.202546
89.3         0.947654    0.202541
89.4         0.948279    0.202648
89.5         0.948496    0.202576
89.6         0.948734     0.20268
89.7         0.949389    0.202527
89.8         0.949659    0.202663
89.9         0.949905    0.202794
90           0.950034    0.202768
90.1         0.950336    0.202701
90.2         0.950551    0.202807
90.3            0.951    0.202917
90.4         0.951233    0.203146
90.5         0.951796    0.203316
90.6         0.952105    0.203637
90.7         0.952881     0.20393
90.8         0.953615    0.204051
90.9         0.953904    0.204126
91           0.954369    0.204088
91.1         0.954734    0.204113
91.2          0.95509    0.204158
91.3         0.955513    0.203967
91.4         0.955987     0.20418
91.5         0.956683    0.204261
91.6          0.95714     0.20432
91.7         0.957327    0.204176
91.8         0.957828    0.204394
91.9         0.958224    0.204427
92           0.958396    0.204434
92.1         0.958856    0.204271
92.2         0.959174    0.204351
92.3         0.959712    0.204601
92.4          0.95979    0.204624
92.5         0.960177    0.204633
92.6         0.960744    0.204596
92.7         0.960923    0.204787
92.8         0.961224    0.204745
92.9         0.961574    0.205017
93           0.961902    0.205001
93.1         0.962241    0.205095
93.2         0.962893    0.205483
93.3         0.963483    0.205532
93.4         0.963693    0.205499
93.5         0.963932    0.205543
93.6         0.964214    0.205608
93.7         0.964603    0.205308
93.8         0.964964    0.205509
93.9         0.965367    0.205701
94           0.965574    0.205637
94.1         0.965919    0.205401
94.2         0.966222    0.205523
94.3          0.96668    0.205943
94.4         0.967003    0.206026
94.5         0.967386    0.205991
94.6          0.96793    0.206286
94.7          0.96825    0.206195
94.8         0.968786    0.206811
94.9         0.968915    0.206855
95           0.969235    0.206956
95.1         0.969613    0.207183
95.2         0.969805     0.20715
95.3         0.970239    0.207278
95.4          0.97078    0.207334
95.5         0.971451    0.207537
95.6         0.971735    0.207569
95.7         0.972105    0.207249
95.8         0.973054      0.2074
95.9         0.973316    0.207389
96           0.973825    0.207464
96.1         0.974032    0.207461
96.2         0.974547    0.207654
96.3         0.975404    0.207945
96.4         0.976183    0.208502
96.5         0.976647    0.208468
96.6         0.977011    0.208651
96.7         0.977253    0.208793
96.8         0.978498    0.209748
96.9         0.979095    0.209406
97           0.979824    0.209763
97.1          0.98001    0.209734
97.2         0.980341    0.210052
97.3         0.980791    0.210091
97.4         0.981443    0.210066
97.5         0.981645    0.210102
97.6         0.982199    0.210194
97.7          0.98254     0.21035
97.8         0.982851    0.210558
97.9         0.983203    0.210391
98           0.983394    0.210339
98.1         0.983513     0.21032
98.2          0.98392    0.210513
98.3         0.984087    0.210646
98.4         0.984223    0.210598
98.5         0.984775    0.210391
98.6         0.985013    0.210098
98.7         0.985757    0.210179
98.8         0.986061    0.210151
98.9         0.986476    0.210177
99            0.98661    0.210169
99.1         0.987304    0.210324
99.2         0.987676    0.210645
99.3         0.988199     0.21097
99.4         0.988534    0.211195
99.5         0.988921     0.21114
99.6         0.989914    0.211871
99.7         0.990654    0.212336
99.8         0.991059    0.212684
99.9         0.991334    0.212634
100          0.992009    0.212799
100.1        0.992559    0.212834
100.2        0.993086    0.213176
100.3        0.993353    0.213126
100.4        0.993694    0.213482
100.5        0.994085    0.213604
100.6        0.994448    0.213516
100.7        0.994891    0.213411
100.8        0.995762    0.213417
100.9        0.996087    0.213447
101          0.996636    0.213687
101.1        0.997471    0.213803
101.2        0.997827     0.21397
101.3        0.999007    0.214371
101.4        0.999162    0.214313
101.5        0.999435    0.214351
101.6        0.999501    0.214297
101.7        0.999972    0.214431
101.8         1.00026    0.214424
101.9         1.00066    0.214362
102           1.00098    0.214546
102.1         1.00122    0.214707
102.2          1.0023    0.215003
102.3         1.00307    0.215689
102.4          1.0033    0.215789
102.5         1.00374     0.21589
102.6         1.00451    0.216148
102.7         1.00514    0.216299
102.8         1.00527    0.216234
102.9         1.00563     0.21631
103           1.00581     0.21638
103.1         1.00606    0.216387
103.2          1.0063    0.216541
103.3         1.00661    0.216628
103.4          1.0069    0.216464
103.5         1.00752    0.216637
103.6          1.0086    0.216773
103.7         1.00889    0.216789
103.8         1.00958    0.216944
103.9         1.01028    0.216807
104           1.01067    0.216707
104.1         1.01122    0.216923
104.2         1.01127    0.216851
104.3         1.01154    0.216824
104.4         1.01173    0.216908
104.5           1.012    0.216777
104.6         1.01235    0.216561
104.7          1.0129    0.216556
104.8         1.01306    0.216515
104.9         1.01345    0.216417
105           1.01387    0.216625
105.1         1.01438    0.216528
105.2         1.01496     0.21663
105.3         1.01524    0.216428
105.4         1.01524    0.216428
105.5         1.01609     0.21643
105.6         1.01671    0.216667
105.7         1.01724    0.216626
105.8         1.01765    0.216478
105.9         1.01798    0.216731
106           1.01817    0.216939
106.1         1.01883    0.217138
106.2         1.01914    0.217016
106.3         1.01945    0.216909
106.4         1.01997    0.217081
106.5         1.02034    0.217439
106.6         1.02099    0.217899
106.7         1.02162    0.217501
106.8         1.02177    0.217595
106.9         1.02314    0.217676
107           1.02406    0.217925
107.1         1.02428    0.218013
107.2         1.02433    0.218072
107.3         1.02503    0.217934
107.4         1.02536    0.217958
107.5         1.02607     0.21804
107.6         1.02636    0.218079
107.7          1.0266    0.218242
107.8         1.02724    0.218342
107.9         1.02777    0.218226
108           1.02822    0.218152
108.1          1.0288    0.218491
108.2          1.0291    0.218553
108.3         1.02942    0.218667
108.4         1.02994    0.218996
108.5         1.03051    0.219272
108.6         1.03065    0.219384
108.7         1.03138     0.21947
108.8         1.03151    0.219516
108.9         1.03193    0.219501
109           1.03203      0.2195
109.1         1.03223    0.219513
109.2         1.03281    0.219539
109.3         1.03323    0.219621
109.4         1.03348     0.21984
109.5         1.03386    0.220026
109.6         1.03405    0.219993
109.7          1.0346     0.21976
109.8          1.0347    0.219845
109.9         1.03594    0.220497
110           1.03646    0.220533
110.1         1.03681     0.22086
110.2         1.03704    0.220916
110.3         1.03808    0.221168
110.4          1.0384    0.221122
110.5         1.03903    0.220718
110.6          1.0395    0.220632
110.7         1.03984    0.220894
110.8         1.04038    0.220317
110.9          1.0408    0.220126
111           1.04126    0.220242
111.1         1.04164    0.220142
111.2         1.04203     0.22015
111.3         1.04237     0.22022
111.4         1.04254    0.220127
111.5         1.04314    0.220082
111.6          1.0438    0.220496
111.7          1.0443    0.220481
111.8         1.04458    0.220359
111.9         1.04494    0.220258
112           1.04525    0.220285
112.1         1.04574    0.220561
112.2         1.04619     0.22053
112.3         1.04631    0.220547
112.4         1.04668    0.220872
112.5         1.04704    0.220806
112.6         1.04739    0.220734
112.7         1.04752    0.220732
112.8          1.0478     0.22043
112.9         1.04837    0.219875
113            1.0499    0.220754
113.1         1.05032    0.220876
113.2         1.05039    0.220815
113.3         1.05103    0.220996
113.4         1.05143    0.221129
113.5         1.05184    0.221293
113.6          1.0521    0.221276
113.7         1.05226    0.221271
113.8         1.05239    0.221393
113.9         1.05258    0.221398
114           1.05313    0.221675
114.1         1.05351    0.221765
114.2         1.05372    0.221688
114.3         1.05389    0.221825
114.4         1.05427    0.221671
114.5         1.05478    0.221469
114.6         1.05527    0.221762
114.7         1.05579    0.221879
114.8         1.05636     0.22171
114.9         1.05676    0.221819
115            1.0573    0.221559
115.1         1.05764    0.221473
115.2         1.05784    0.221514
115.3         1.05877    0.221891
115.4         1.05893    0.221993
115.5         1.05941    0.222052
115.6         1.06014    0.222617
115.7         1.06089    0.222067
115.8          1.0615    0.221745
115.9         1.06176    0.221896
116           1.06256    0.221294
116.1         1.06315    0.221632
116.2         1.06373    0.221964
116.3         1.06385    0.221922
116.4         1.06426    0.222167
116.5          1.0644     0.22222
116.6         1.06463    0.222124
116.7          1.0649     0.22225
116.8          1.0653     0.22254
116.9         1.06552    0.222598
117           1.06585    0.222612
117.1         1.06634    0.222942
117.2         1.06664     0.22303
117.3         1.06691    0.223163
117.4          1.0672    0.222999
117.5         1.06764    0.222602
117.6         1.06792    0.222857
117.7          1.0682    0.222841
117.8         1.06847     0.22303
117.9         1.06891    0.223035
118           1.06902    0.223148
118.1         1.06966    0.223358
118.2         1.07007    0.223362
118.3         1.07034     0.22349
118.4         1.07068    0.223561
118.5         1.07162    0.223055
118.6         1.07199    0.223138
118.7         1.07239    0.223199
118.8         1.07263    0.223369
118.9         1.07271    0.223377
119           1.07345    0.223879
119.1         1.07416    0.223426
119.2         1.07447    0.223319
119.3         1.07454    0.223324
119.4         1.07487     0.22344
119.5         1.07529    0.223528
119.6         1.07579    0.223709
119.7         1.07617    0.223641
119.8         1.07654    0.223623
119.9         1.07694    0.223776
120           1.07732    0.223856
120.1         1.07764    0.224116
120.2         1.07921    0.223064
120.3         1.07953    0.222905
120.4         1.07993    0.223073
120.5          1.0804    0.223124
120.6         1.08057    0.223064
120.7         1.08079    0.223016
120.8           1.081    0.223058
120.9         1.08107    0.223133
121           1.08114    0.223133
121.1          1.0813    0.223191
121.2         1.08163     0.22338
121.3         1.08219    0.223687
121.4         1.08261    0.223851
121.5         1.08306    0.223843
121.6         1.08346    0.223966
121.7         1.08377    0.224201
121.8         1.08421    0.224031
121.9         1.08447    0.223963
122           1.08458    0.224042
122.1          1.0848    0.224069
122.2         1.08582    0.224311
122.3         1.08594    0.224352
122.4         1.08684     0.22426
122.5         1.08699    0.224245
122.6         1.08719    0.224263
122.7         1.08739    0.224348
122.8          1.0878    0.224412
122.9         1.08826    0.224066
123           1.08872    0.224329
123.1         1.08898    0.224537
123.2         1.08919    0.224524
123.3         1.08963    0.224512
123.4         1.08979    0.224384
123.5         1.09025    0.223827
123.6         1.09078    0.224239
123.7         1.09124    0.224014
123.8          1.0915     0.22395
123.9         1.09186    0.223905
124           1.09224    0.223913
124.1         1.09238    0.223961
124.2          1.0932    0.223494
124.3         1.09391    0.223315
124.4         1.09402    0.223418
124.5         1.09428    0.223248
124.6         1.09483    0.222869
124.7         1.09506    0.222875
124.8         1.09553    0.222745
124.9         1.09574    0.222619
125           1.09579    0.222544
125.1         1.09594    0.222629
125.2         1.09638    0.222733
125.3         1.09697    0.222356
125.4         1.09707    0.222366
125.5         1.09741    0.222478
125.6         1.09804    0.222509
125.7         1.09815    0.222565
125.8         1.09876    0.222325
125.9         1.09893     0.22241
126           1.09961    0.223055
126.1         1.09968    0.223137
126.2         1.09993    0.223129
126.3          1.1002    0.223122
126.4          1.1006    0.223209
126.5         1.10065    0.223154
126.6         1.10092    0.223412
126.7         1.10106    0.223221
126.8         1.10197    0.223264
126.9          1.1022    0.223266
127           1.10237    0.223444
127.1         1.10253    0.223421
127.2         1.10262    0.223471
127.3         1.10277    0.223401
127.4         1.10295    0.223488
127.5         1.10342    0.223539
127.6         1.10389    0.223839
127.7          1.1042    0.223931
127.8         1.10465    0.223879
127.9         1.10494    0.223989
128           1.10518    0.223974
128.1         1.10559    0.223832
128.2         1.10588    0.223639
128.3         1.10618    0.223612
128.4         1.10685    0.223561
128.5         1.10731      0.2236
128.6         1.10769    0.223589
128.7          1.1081    0.223756
128.8         1.10813    0.223759
128.9          1.1084    0.223488
129           1.10868    0.223341
129.1         1.10882     0.22337
129.2          1.1094    0.223465
129.3         1.10953    0.223587
129.4         1.11002    0.224085
129.5         1.11039    0.223951
129.6         1.11082    0.224136
129.7         1.11102     0.22416
129.8         1.11128    0.224262
129.9         1.11172    0.224212
130           1.11208     0.22426
130.1         1.11259    0.224242
130.2         1.11285    0.224185
130.3         1.11387    0.224194
130.4         1.11452    0.224631
130.5         1.11467    0.224734
130.6         1.11475    0.224634
130.7         1.11505    0.224544
130.8         1.11565    0.224599
130.9         1.11593    0.224607
131           1.11674    0.224663
131.1         1.11702    0.224664
131.2         1.11749    0.225042
131.3         1.11771    0.225178
131.4         1.11804    0.225493
131.5         1.11826    0.225336
131.6         1.11863    0.225508
131.7         1.11925    0.225315
131.8         1.11962    0.225274
131.9         1.11979    0.225276
132           1.11994    0.225192
132.1         1.12017     0.22522
132.2         1.12039    0.224905
132.3         1.12126    0.225334
132.4         1.12168    0.225245
132.5         1.12188    0.225173
132.6         1.12218    0.224898
132.7         1.12266    0.224825
132.8         1.12295    0.224929
132.9         1.12322    0.224932
133           1.12338    0.225046
133.1         1.12355    0.225106
133.2         1.12407    0.225388
133.3         1.12447    0.225517
133.4          1.1246    0.225563
133.5         1.12496      0.2258
133.6         1.12543     0.22573
133.7         1.12598    0.225864
133.8         1.12629    0.226058
133.9         1.12721    0.226848
134           1.12761    0.226433
134.1         1.12796    0.226281
134.2         1.12805    0.226155
134.3         1.12836    0.226205
134.4         1.12842    0.226238
134.5         1.12864    0.226218
134.6         1.12903     0.22622
134.7         1.12953    0.226273
134.8         1.12977    0.226065
134.9         1.13015    0.225999
135           1.13027    0.226059
135.1         1.13065    0.225788
135.2         1.13112    0.225626
135.3         1.13137    0.225661
135.4         1.13143    0.225724
135.5          1.1316    0.225676
135.6         1.13216    0.225431
135.7         1.13267     0.22553
135.8         1.13281    0.225572
135.9         1.13313    0.225855
136           1.13337    0.225847
136.1         1.13405    0.225772
136.2          1.1345    0.225344
136.3         1.13469    0.225211
136.4         1.13529    0.225492
136.5         1.13559    0.225525
136.6         1.13582    0.225532
136.7         1.13726    0.225816
136.8         1.13764    0.225945
136.9         1.13802    0.225842
137           1.13827    0.225841
137.1         1.13879    0.225916
137.2         1.13933    0.225797
137.3         1.13952    0.225751
137.4         1.13991    0.225972
137.5         1.14059    0.226024
137.6         1.14119    0.226285
137.7         1.14172    0.226536
137.8         1.14211    0.226623
137.9          1.1425    0.226505
138           1.14271    0.226526
138.1          1.1428    0.226506
138.2         1.14317    0.226347
138.3         1.14339    0.226416
138.4         1.14376    0.226621
138.5         1.14376    0.226621
138.6         1.14426    0.226754
138.7         1.14449    0.226736
138.8         1.14471     0.22671
138.9         1.14502    0.226785
139           1.14536    0.226576
139.1         1.14578    0.226712
139.2         1.14595    0.226712
139.3         1.14614    0.226798
139.4          1.1466    0.226667
139.5          1.1467    0.226652
139.6         1.14697    0.226797
139.7         1.14717    0.226875
139.8         1.14726    0.226855
139.9         1.14773     0.22687
140           1.14818    0.226641
140.1         1.14823    0.226636
140.2         1.14873    0.227036
140.3         1.14894    0.227191
140.4         1.14973    0.226844
140.5          1.1501    0.227143
140.6          1.1501    0.227136
140.7          1.1503     0.22709
140.8          1.1505    0.227228
140.9         1.15094    0.227558
141           1.15116    0.227687
141.1         1.15133    0.227598
141.2         1.15169    0.227678
141.3         1.15214    0.227846
141.4         1.15247    0.228211
141.5         1.15266    0.228229
141.6         1.15284    0.228216
141.7         1.15361    0.228234
141.8         1.15412    0.228391
141.9         1.15446    0.228463
142           1.15515    0.228612
142.1         1.15571    0.228414
142.2          1.1559    0.228389
142.3         1.15661    0.228216
142.4         1.15722    0.228065
142.5         1.15768    0.228291
142.6         1.15807    0.228104
142.7         1.15838    0.228121
142.8         1.15869    0.228045
142.9         1.15933    0.228459
143           1.15991    0.228311
143.1         1.16013    0.228302
143.2         1.16033    0.228204
143.3         1.16076     0.22823
143.4           1.161    0.228213
143.5         1.16137    0.228005
143.6         1.16179    0.228125
143.7         1.16229    0.228153
143.8         1.16273    0.228099
143.9         1.16322    0.228028
144           1.16353    0.227967
144.1         1.16407    0.227943
144.2         1.16442    0.227863
144.3         1.16493    0.227577
144.4         1.16519    0.227877
144.5         1.16552    0.227973
144.6         1.16576    0.227755
144.7         1.16612    0.227616
144.8         1.16672     0.22772
144.9           1.167    0.227991
145           1.16731    0.228148
145.1         1.16754    0.228085
145.2         1.16787    0.227976
145.3         1.16809    0.227878
145.4         1.16867    0.227543
145.5         1.16895     0.22775
145.6         1.16907    0.227801
145.7          1.1692    0.227699
145.8         1.16938    0.227827
145.9         1.16974    0.227752
146           1.16992    0.227881
146.1          1.1703    0.227729
146.2         1.17043    0.227803
146.3          1.1709    0.227688
146.4         1.17099    0.227694
146.5         1.17132    0.227517
146.6         1.17163    0.227263
146.7         1.17218    0.226999
146.8         1.17232    0.227128
146.9         1.17252    0.227302
147             1.173    0.227378
147.1         1.17328    0.227404
147.2          1.1743    0.226863
147.3          1.1747    0.226813
147.4         1.17496    0.226695
147.5         1.17509    0.226772
147.6         1.17525    0.226714
147.7         1.17559    0.226304
147.8         1.17579    0.226299
147.9         1.17601     0.22643
148           1.17663      0.2263
148.1         1.17682    0.226426
148.2         1.17719    0.226229
148.3         1.17759    0.226359
148.4         1.17808    0.226369
148.5         1.17863    0.226589
148.6         1.17906    0.226663
148.7         1.17933    0.226788
148.8         1.17965    0.226464
148.9         1.17984    0.226429
149           1.18027    0.226172
149.1         1.18059    0.226178
149.2         1.18096    0.226335
149.3          1.1811     0.22642
149.4          1.1812     0.22641
149.5         1.18145    0.226251
149.6          1.1822    0.227031
149.7         1.18272    0.226699
149.8         1.18314    0.226606
149.9         1.18382     0.22635
150           1.18411    0.226474
150.1         1.18424    0.226557
150.2         1.18452    0.226541
150.3         1.18479    0.226631
150.4         1.18534    0.226892
150.5         1.18549     0.22696
150.6         1.18559    0.226948
150.7         1.18581    0.226848
150.8         1.18654     0.22613
150.9         1.18699    0.226498
151           1.18757    0.226248
151.1         1.18757    0.226248
151.2           1.188    0.226181
151.3         1.18837      0.2262
151.4         1.18873    0.226381
151.5         1.18884     0.22622
151.6         1.18934     0.22601
151.7         1.18959    0.226168
151.8         1.18973    0.226048
151.9            1.19    0.226091
152           1.19014    0.226172
152.1         1.19054    0.226373
152.2         1.19097    0.225976
152.3          1.1912    0.225887
152.4         1.19151    0.226024
152.5         1.19195    0.226079
152.6         1.19201    0.226027
152.7         1.19277    0.225904
152.8         1.19293    0.225844
152.9         1.19311    0.225912
153           1.19369    0.226132
153.1         1.19402    0.225957
153.2         1.19413    0.225906
153.3         1.19438    0.226042
153.4         1.19473    0.225892
153.5         1.19505    0.225804
153.6         1.19536    0.225631
153.7         1.19572    0.225563
153.8         1.19601    0.225406
153.9         1.19627    0.225459
154            1.1968    0.225447
154.1         1.19694    0.225583
154.2         1.19751    0.225484
154.3         1.19758    0.225427
154.4         1.19778    0.225613
154.5         1.19794    0.225574
154.6         1.19823    0.225377
154.7         1.19881    0.225908
154.8         1.19929    0.225655
154.9         1.20009    0.225577
155           1.20101    0.225477
155.1         1.20108     0.22553
155.2         1.20128    0.225472
155.3         1.20151    0.225441
155.4           1.202    0.225463
155.5         1.20249    0.225395
155.6         1.20265    0.225238
155.7          1.2028    0.225312
155.8         1.20319    0.225041
155.9         1.20341    0.224884
156           1.20352    0.224872
156.1         1.20372    0.224942
156.2         1.20398    0.225042
156.3         1.20448     0.22486
156.4         1.20489    0.225091
156.5         1.20528    0.224958
156.6         1.20559     0.22484
156.7         1.20606    0.224796
156.8          1.2063    0.224981
156.9         1.20638    0.225008
157           1.20688    0.224575
157.1         1.20712    0.224505
157.2         1.20717    0.224509
157.3         1.20741    0.224414
157.4         1.20756    0.224445
157.5         1.20786    0.224489
157.6         1.20809    0.224492
157.7         1.20818    0.224562
157.8         1.20826    0.224561
157.9          1.2084    0.224565
158           1.20863    0.224659
158.1         1.20905    0.224634
158.2         1.20927    0.224449
158.3         1.20935    0.224372
158.4         1.20985    0.224343
158.5         1.21038    0.224621
158.6         1.21058     0.22477
158.7          1.2107    0.224876
158.8         1.21109    0.224685
158.9         1.21134    0.224537
159           1.21175    0.224742
159.1          1.2119    0.224922
159.2         1.21235    0.224835
159.3         1.21279    0.224941
159.4         1.21285    0.224942
159.5         1.21326     0.22511
159.6         1.21346    0.225023
159.7         1.21369    0.224819
159.8         1.21384    0.224964
159.9         1.21413     0.22505
160           1.21465     0.22502
160.1         1.21505     0.22483
160.2         1.21541    0.225143
160.3         1.21558    0.225281
160.4         1.21566    0.225174
160.5         1.21599    0.225349
160.6         1.21653    0.224941
160.7         1.21668    0.224947
160.8         1.21692     0.22466
160.9         1.21708    0.224556
161            1.2175    0.224373
161.1         1.21778    0.224408
161.2          1.2182    0.224387
161.3         1.21883    0.224314
161.4         1.21916    0.224155
161.5         1.21941    0.224073
161.6         1.21984    0.224152
161.7         1.22004    0.224213
161.8         1.22024    0.224194
161.9         1.22071    0.224053
162            1.2211    0.224074
162.1         1.22117    0.223975
162.2         1.22142    0.224036
162.3         1.22178    0.224032
162.4         1.22196    0.224043
162.5         1.22221    0.223829
162.6         1.22233    0.223769
162.7         1.22243    0.223847
162.8         1.22273    0.223701
162.9         1.22322    0.223637
163           1.22335    0.223645
163.1          1.2238    0.223891
163.2         1.22433    0.224121
163.3         1.22449    0.224114
163.4         1.22461    0.224203
163.5         1.22508    0.224054
163.6         1.22524    0.224013
163.7         1.22536    0.223936
163.8         1.22589    0.224283
163.9          1.2261    0.224384
164           1.22641    0.224747
164.1         1.22643     0.22473
164.2         1.22667    0.224786
164.3         1.22737    0.224673
164.4         1.22741     0.22461
164.5         1.22755     0.22466
164.6         1.22808    0.224356
164.7         1.22816    0.224396
164.8         1.22833    0.224268
164.9          1.2284    0.224202
165           1.22859    0.224351
165.1         1.22898    0.224311
165.2         1.22944    0.224171
165.3          1.2298    0.224401
165.4         1.23021     0.22445
165.5         1.23046    0.224378
165.6         1.23062    0.224413
165.7         1.23096    0.224528
165.8         1.23132    0.224462
165.9         1.23178    0.224788
166           1.23223    0.224904
166.1         1.23293    0.225335
166.2         1.23303    0.225273
166.3         1.23318      0.2252
166.4         1.23335    0.225208
166.5         1.23378    0.225303
166.6          1.2343    0.225849
166.7         1.23497    0.225528
166.8         1.23524    0.225814
166.9          1.2355    0.225801
167           1.23571    0.225856
167.1         1.23589    0.225775
167.2         1.23618    0.225911
167.3          1.2363    0.226058
167.4         1.23697    0.225613
167.5         1.23738    0.225645
167.6         1.23777    0.225817
167.7         1.23801     0.22577
167.8         1.23851      0.2263
167.9         1.23877    0.226325
168           1.23921    0.226074
168.1         1.23964    0.226281
168.2         1.23986    0.226177
168.3         1.23993    0.226258
168.4         1.24015     0.22623
168.5         1.24021    0.226204
168.6         1.24065     0.22641
168.7         1.24082    0.226288
168.8         1.24124    0.226111
168.9         1.24147    0.226067
169           1.24205    0.225599
169.1         1.24257    0.226021
169.2         1.24285    0.225924
169.3         1.24301    0.225718
169.4          1.2438    0.225622
169.5         1.24389    0.225562
169.6         1.24411    0.225763
169.7         1.24451    0.225593
169.8         1.24483    0.225457
169.9         1.24527    0.225375
170           1.24527    0.225375
170.1         1.24604    0.225147
170.2         1.24629    0.225191
170.3         1.24642    0.225256
170.4         1.24648    0.225219
170.5          1.2466    0.225219
170.6         1.24698    0.225166
170.7         1.24733    0.225035
170.8         1.24747     0.22513
170.9         1.24757    0.225238
171           1.24766    0.225206
171.1         1.24804    0.225421
171.2         1.24833    0.225464
171.3         1.24875    0.225486
171.4         1.24931    0.225438
171.5          1.2495    0.225499
171.6         1.24959    0.225418
171.7         1.24995    0.225586
171.8         1.25032    0.225621
171.9         1.25065    0.225646
172           1.25076    0.225554
172.1         1.25168    0.224712
172.2           1.252    0.224568
172.3         1.25208    0.224613
172.4         1.25226    0.224636
172.5         1.25238    0.224692
172.6         1.25254    0.224585
172.7         1.25293    0.224962
172.8         1.25325    0.225032
172.9         1.25354    0.224776
173           1.25361    0.224822
173.1         1.25374    0.224801
173.2         1.25389    0.224707
173.3         1.25416    0.224818
173.4         1.25441    0.224738
173.5         1.25462    0.224661
173.6         1.25497    0.224763
173.7         1.25526    0.224865
173.8         1.25556    0.224904
173.9         1.25581    0.224919
174           1.25611    0.224687
174.1         1.25651    0.224773
174.2          1.2568    0.224492
174.3         1.25732    0.223968
174.4         1.25744    0.223998
174.5         1.25799    0.223936
174.6          1.2582    0.224177
174.7         1.25846    0.224255
174.8         1.25859    0.224114
174.9         1.25882    0.224262
175           1.25912    0.224125
175.1         1.25921    0.224128
175.2          1.2596    0.224322
175.3         1.25999    0.224208
175.4         1.26003    0.224156
175.5          1.2602    0.224167
175.6         1.26054    0.224383
175.7         1.26117    0.224063
175.8         1.26145    0.223901
175.9          1.2622    0.223645
176           1.26266    0.224001
176.1         1.26319     0.22429
176.2         1.26328    0.224379
176.3         1.26358    0.224368
176.4         1.26386    0.224327
176.5         1.26431    0.224433
176.6         1.26474    0.224586
176.7         1.26479    0.224652
176.8         1.26498    0.224623
176.9         1.26515    0.224758
177           1.26547    0.224932
177.1         1.26601     0.22502
177.2         1.26628    0.225101
177.3         1.26637    0.225141
177.4         1.26662    0.225073
177.5         1.26697    0.225126
177.6         1.26713    0.225017
177.7         1.26732     0.22506
177.8         1.26757    0.225065
177.9         1.26813    0.224889
178           1.26828    0.224983
178.1         1.26846    0.224892
178.2          1.2688     0.22474
178.3          1.2693    0.224608
178.4         1.26966    0.224639
178.5         1.26981    0.224536
178.6         1.26997    0.224496
178.7         1.27017    0.224549
178.8         1.27039     0.22454
178.9         1.27053    0.224534
179           1.27119    0.224411
179.1         1.27167    0.224819
179.2          1.2724    0.225014
179.3         1.27257    0.224858
179.4         1.27297    0.224883
179.5         1.27333    0.224891
179.6         1.27359    0.224952
179.7         1.27402    0.224684
179.8         1.27428    0.224876
179.9         1.27438    0.224995
180           1.27463    0.224893
180.1          1.2749    0.224657
180.2         1.27518    0.224761
180.3         1.27578    0.224606
180.4         1.27609    0.224668
180.5         1.27632    0.224719
180.6         1.27647    0.224711
180.7         1.27664    0.224595
180.8         1.27713    0.224693
180.9         1.27732    0.224734
181           1.27764     0.22498
181.1         1.27815    0.225015
181.2         1.27819    0.224999
181.3         1.27848     0.22478
181.4         1.27861    0.224924
181.5         1.27907    0.225083
181.6         1.27936    0.224778
181.7         1.27953    0.224798
181.8          1.2796    0.224734
181.9         1.28003    0.224646
182           1.28038     0.22445
182.1         1.28111    0.224018
182.2         1.28124    0.223936
182.3         1.28157    0.224092
182.4         1.28185    0.224141
182.5         1.28203    0.224263
182.6          1.2826    0.224473
182.7          1.2827     0.22453
182.8         1.28308    0.224689
182.9         1.28325    0.224725
183           1.28362    0.224758
183.1         1.28364    0.224741
183.2         1.28385    0.224875
183.3         1.28401    0.224693
183.4         1.28428    0.224419
183.5         1.28446    0.224569
183.6         1.28492    0.224403
183.7         1.28521     0.22463
183.8         1.28553    0.224607
183.9         1.28571    0.224678
184           1.28609    0.224831
184.1         1.28655    0.224768
184.2         1.28684     0.22464
184.3         1.28726    0.224434
184.4         1.28774    0.224125
184.5          1.2882     0.22397
184.6         1.28833    0.223939
184.7         1.28859    0.223795
184.8         1.28859    0.223796
184.9         1.28955    0.223392
185           1.28987    0.223576
185.1         1.28997    0.223575
185.2         1.29012    0.223464
185.3         1.29063    0.223388
185.4         1.29091    0.223373
185.5         1.29116    0.223509
185.6         1.29122    0.223563
185.7         1.29137      0.2237
185.8         1.29161     0.22375
185.9         1.29195    0.223631
186           1.29215    0.223691
186.1         1.29267    0.223403
186.2         1.29303    0.223527
186.3         1.29325    0.223538
186.4         1.29376    0.223626
186.5         1.29397    0.223538
186.6         1.29419    0.223319
186.7         1.29572    0.223012
186.8          1.2964    0.222886
186.9         1.29677    0.222567
187           1.29701    0.222771
187.1         1.29721     0.22288
187.2         1.29745    0.223006
187.3          1.2977    0.222944
187.4         1.29789    0.222913
187.5         1.29803    0.223045
187.6         1.29871    0.222774
187.7         1.29882    0.222671
187.8         1.29918    0.222841
187.9         1.29946    0.222942
188           1.30004    0.223057
188.1         1.30026    0.223054
188.2         1.30044    0.222874
188.3         1.30065    0.222611
188.4         1.30077    0.222725
188.5         1.30101    0.222853
188.6         1.30127    0.222702
188.7         1.30152    0.222471
188.8         1.30197    0.222537
188.9         1.30228    0.222685
189           1.30271    0.222737
189.1         1.30288    0.222602
189.2         1.30307    0.222627
189.3          1.3035     0.22265
189.4         1.30383    0.222824
189.5         1.30408     0.22269
189.6         1.30484    0.222486
189.7         1.30513    0.222382
189.8         1.30541    0.222382
189.9         1.30609    0.222591
190           1.30623    0.222551
190.1         1.30682    0.222358
190.2         1.30721    0.222215
190.3         1.30785    0.222329
190.4         1.30796    0.222334
190.5         1.30812    0.222219
190.6         1.30826     0.22217
190.7         1.30875    0.222112
190.8         1.30914    0.222041
190.9         1.30942    0.221832
191           1.30971    0.221947
191.1         1.31035    0.222293
191.2          1.3106    0.222386
191.3         1.31081    0.222284
191.4         1.31112    0.222284
191.5         1.31165    0.222014
191.6         1.31188    0.222196
191.7         1.31216    0.222054
191.8         1.31249    0.222087
191.9         1.31326    0.221556
192            1.3135    0.221474
192.1         1.31378     0.22173
192.2         1.31428    0.221791
192.3         1.31447    0.221866
192.4         1.31471     0.22196
192.5         1.31482    0.221874
192.6         1.31541    0.222348
192.7         1.31571    0.222382
192.8         1.31603    0.222314
192.9         1.31624    0.222261
193           1.31641    0.222136
193.1         1.31664    0.222297
193.2         1.31681    0.222237
193.3         1.31699    0.222292
193.4         1.31752    0.222569
193.5         1.31787    0.222163
193.6         1.31799    0.221991
193.7          1.3193    0.221243
193.8         1.31973    0.221255
193.9         1.31994    0.221258
194           1.32032    0.221022
194.1         1.32063    0.220735
194.2         1.32101     0.22082
194.3         1.32131    0.220575
194.4          1.3217    0.220616
194.5         1.32183    0.220685
194.6         1.32213    0.220585
194.7         1.32241    0.220725
194.8         1.32283    0.220941
194.9         1.32286    0.220963
195           1.32323    0.220986
195.1         1.32331    0.220877
195.2         1.32358    0.220883
195.3         1.32415    0.221373
195.4         1.32439    0.221162
195.5         1.32472    0.221252
195.6         1.32517    0.221536
195.7          1.3255    0.221458
195.8         1.32567    0.221651
195.9         1.32584    0.221635
196           1.32641    0.221504
196.1         1.32679    0.221621
196.2         1.32708    0.221839
196.3         1.32738    0.222077
196.4          1.3276    0.221755
196.5         1.32805    0.222021
196.6         1.32806    0.222034
196.7         1.32847     0.22205
196.8         1.32868     0.22204
196.9          1.3292    0.221905
197           1.32935      0.2218
197.1         1.32976    0.222054
197.2         1.32985    0.222026
197.3          1.3303    0.222023
197.4         1.33051    0.221774
197.5         1.33093    0.222254
197.6         1.33115    0.222203
197.7         1.33156    0.222374
197.8         1.33164    0.222344
197.9         1.33186    0.222197
198           1.33219    0.222341
198.1          1.3323     0.22237
198.2         1.33315    0.222781
198.3         1.33381    0.222264
198.4         1.33411    0.222126
198.5         1.33432    0.222064
198.6         1.33449    0.222179
198.7         1.33496    0.222471
198.8         1.33514    0.222459
198.9         1.33523    0.222315
199           1.33573    0.222562
199.1         1.33633    0.222379
199.2         1.33663    0.222122
199.3         1.33682    0.222062
199.4         1.33726    0.221893
199.5          1.3376     0.22177
199.6         1.33767    0.221712
199.7         1.33793    0.221696
199.8         1.33834    0.221879
199.9         1.33894    0.221374
200           1.33926    0.221528
200.1         1.33935    0.221466
200.2         1.34022    0.221215
200.3         1.34041     0.22118
200.4         1.34063    0.221129
200.5         1.34107    0.221097
200.6          1.3414    0.220955
200.7         1.34159    0.220883
200.8         1.34184    0.220809
200.9         1.34229    0.220573
201           1.34256    0.220422
201.1         1.34309    0.220721
201.2         1.34354    0.220619
201.3         1.34383    0.220741
201.4          1.3443    0.220511
201.5         1.34443    0.220652
201.6         1.34481    0.220463
201.7         1.34518    0.220459
201.8         1.34559    0.220074
201.9          1.3463     0.21985
202           1.34695    0.219941
202.1         1.34752    0.219834
202.2          1.3478    0.220022
202.3         1.34795    0.220036
202.4         1.34815    0.219994
202.5         1.34839    0.219986
202.6          1.3488    0.220255
202.7         1.34909    0.220144
202.8         1.34944    0.220074
202.9         1.35006    0.219514
203           1.35059    0.219289
203.1         1.35095    0.219316
203.2         1.35152    0.219682
203.3         1.35177    0.219744
203.4         1.35209    0.219777
203.5         1.35266    0.219944
203.6         1.35322    0.220029
203.7         1.35371    0.219821
203.8         1.35392    0.220031
203.9         1.35407    0.220124
204           1.35421    0.219971
204.1         1.35441    0.219935
204.2          1.3546     0.21992
204.3         1.35477    0.220128
204.4         1.35514    0.219956
204.5         1.35555    0.219977
204.6         1.35578      0.2198
204.7          1.3559     0.21987
204.8         1.35606    0.219909
204.9          1.3562    0.220013
205           1.35661    0.219926
205.1         1.35683    0.219974
205.2         1.35717    0.219975
205.3         1.35735    0.219893
205.4          1.3576    0.219752
205.5          1.3578    0.219854
205.6         1.35812    0.220107
205.7         1.35858    0.220281
205.8         1.35908    0.220217
205.9         1.35976    0.219986
206           1.36026    0.220005
206.1         1.36099    0.219975
206.2         1.36117    0.219993
206.3         1.36159    0.220323
206.4         1.36186    0.220508
206.5         1.36207    0.220361
206.6         1.36288    0.219694
206.7         1.36323    0.219517
206.8          1.3639    0.218641
206.9         1.36438    0.218849
207           1.36503    0.218954
207.1         1.36536    0.219027
207.2         1.36571    0.218936
207.3         1.36594    0.218974
207.4         1.36607     0.21897
207.5          1.3662     0.21891
207.6         1.36681     0.21856
207.7         1.36717    0.218462
207.8         1.36783    0.218367
207.9         1.36805    0.218549
208           1.36847     0.21878
208.1         1.36867    0.218621
208.2         1.36928    0.218906
208.3         1.36961    0.218943
208.4         1.37003    0.218887
208.5         1.37019    0.218971
208.6          1.3703    0.218877
208.7          1.3705    0.218831
208.8         1.37068    0.218945
208.9         1.37127      0.2194
209           1.37195    0.219461
209.1         1.37211    0.219479
209.2         1.37247    0.219263
209.3         1.37296    0.219637
209.4         1.37326    0.219628
209.5         1.37348     0.21961
209.6         1.37362    0.219636
209.7         1.37404    0.219492
209.8         1.37478    0.219342
209.9         1.37534    0.219353
210            1.3757    0.219639
210.1         1.37598    0.219427
210.2         1.37645    0.219066
210.3         1.37663    0.219142
210.4         1.37689    0.218973
210.5         1.37744    0.218609
210.6         1.37781    0.218614
210.7         1.37825    0.218603
210.8         1.37852    0.218713
210.9         1.37883    0.218746
211           1.37959    0.218864
211.1         1.38011    0.219222
211.2         1.38029    0.219237
211.3         1.38076    0.219045
211.4         1.38134    0.219268
211.5          1.3814    0.219272
211.6         1.38208    0.218795
211.7         1.38267    0.218939
211.8          1.3828    0.219012
211.9         1.38291    0.218993
212            1.3832    0.219074
212.1         1.38349    0.219261
212.2         1.38378    0.219212
212.3         1.38434    0.219717
212.4         1.38464    0.219743
212.5         1.38501    0.219249
212.6          1.3853     0.21921
212.7         1.38579    0.219149
212.8         1.38583    0.219099
212.9          1.3861    0.219064
213           1.38631    0.219261
213.1         1.38673    0.219437
213.2         1.38709    0.219213
213.3         1.38761    0.219265
213.4         1.38838    0.218897
213.5         1.38861    0.218718
213.6          1.3889      0.2189
213.7         1.38925     0.21853
213.8         1.38955    0.218473
213.9         1.39033    0.218263
214           1.39057    0.218442
214.1          1.3909    0.218613
214.2         1.39134    0.218788
214.3         1.39176     0.21902
214.4         1.39214    0.218958
214.5         1.39244    0.219082
214.6         1.39257    0.219156
214.7         1.39283    0.219157
214.8         1.39298    0.219116
214.9         1.39307    0.219188
215           1.39322    0.219065
215.1         1.39363    0.218895
215.2          1.3942    0.218495
215.3         1.39455    0.218468
215.4         1.39515    0.218388
215.5         1.39572    0.218471
215.6         1.39581     0.21858
215.7         1.39669    0.218167
215.8         1.39755    0.217578
215.9         1.39791    0.217589
216           1.39805    0.217628
216.1         1.39834    0.217536
216.2         1.39921    0.217844
216.3          1.3996    0.218008
216.4         1.39997    0.217993
216.5         1.40047    0.217805
216.6         1.40052    0.217778
216.7         1.40063    0.217727
216.8         1.40083    0.217633
216.9         1.40104    0.217399
217           1.40139    0.217371
217.1         1.40179    0.217443
217.2         1.40202    0.217501
217.3         1.40258      0.2175
217.4         1.40289    0.217406
217.5         1.40307    0.217312
217.6         1.40316    0.217396
217.7         1.40383    0.217167
217.8         1.40421    0.217445
217.9         1.40445    0.217255
218           1.40467    0.217446
218.1         1.40501    0.217496
218.2          1.4054    0.217679
218.3         1.40553    0.217771
218.4         1.40575    0.217745
218.5         1.40615    0.217789
218.6         1.40634    0.217491
218.7         1.40656    0.217508
218.8         1.40719     0.21745
218.9         1.40776    0.217604
219           1.40776    0.217604
219.1         1.40797    0.217565
219.2          1.4083    0.217719
219.3         1.40915     0.21754
219.4          1.4093    0.217476
219.5          1.4098    0.217654
219.6         1.41023     0.21749
219.7         1.41041    0.217543
219.8         1.41086    0.217631
219.9         1.41101    0.217581
220           1.41138    0.217689
220.1         1.41152    0.217714
220.2         1.41176    0.217452
220.3         1.41201    0.217575
220.4          1.4122    0.217488
220.5         1.41227    0.217368
220.6         1.41256    0.217138
220.7         1.41265    0.217202
220.8         1.41284    0.217156
220.9         1.41309    0.217236
221           1.41375    0.217119
221.1          1.4139    0.217125
221.2         1.41398    0.217141
221.3         1.41438    0.216934
221.4         1.41457    0.216948
221.5         1.41487    0.217062
221.6         1.41492    0.217116
221.7         1.41527    0.216971
221.8         1.41551    0.216795
221.9         1.41579    0.216725
222           1.41599    0.216631
222.1         1.41642    0.216781
222.2         1.41662     0.21654
222.3         1.41679     0.21661
222.4         1.41698    0.216677
222.5         1.41718    0.216743
222.6         1.41754    0.216773
222.7         1.41776    0.216932
222.8         1.41802    0.216827
222.9         1.41808    0.216875
223           1.41829    0.216705
223.1          1.4185    0.216479
223.2         1.41872    0.216491
223.3          1.4191    0.216239
223.4          1.4194    0.216354
223.5         1.41961    0.216324
223.6         1.42007    0.216557
223.7          1.4204    0.216476
223.8         1.42073     0.21628
223.9         1.42108    0.216239
224           1.42127    0.216385
224.1         1.42171    0.216351
224.2         1.42192    0.216149
224.3         1.42249    0.215949
224.4         1.42279    0.215821
224.5         1.42299    0.215741
224.6          1.4232    0.215583
224.7         1.42362    0.215376
224.8         1.42376    0.215219
224.9         1.42397    0.215166
225           1.42434    0.215279
225.1          1.4244    0.215339
225.2         1.42506     0.21567
225.3         1.42564    0.215628
225.4         1.42619    0.215426
225.5          1.4266    0.215262
225.6         1.42679    0.215277
225.7         1.42747    0.215312
225.8         1.42789    0.215063
225.9         1.42802    0.215119
226           1.42821     0.21495
226.1          1.4289    0.214785
226.2         1.42953    0.214216
226.3         1.42964    0.214196
226.4         1.43028    0.214152
226.5         1.43039     0.21413
226.6         1.43065    0.214101
226.7         1.43086    0.214015
226.8         1.43128    0.214194
226.9         1.43155    0.214396
227           1.43174    0.214601
227.1         1.43193    0.214476
227.2         1.43212    0.214587
227.3          1.4323    0.214531
227.4         1.43254    0.214588
227.5         1.43269    0.214584
227.6         1.43281    0.214502
227.7         1.43329    0.214875
227.8         1.43399    0.214223
227.9         1.43428    0.214111
228           1.43446    0.214011
228.1         1.43465    0.214044
228.2         1.43503    0.213864
228.3         1.43516       0.214
228.4         1.43573    0.213551
228.5         1.43595    0.213462
228.6         1.43647    0.213269
228.7         1.43665    0.213331
228.8         1.43678     0.21324
228.9         1.43698     0.21326
229           1.43722    0.213139
229.1         1.43761    0.213119
229.2         1.43771    0.213083
229.3         1.43861    0.212452
229.4         1.43876    0.212481
229.5         1.43916    0.212036
229.6         1.43999    0.212162
229.7          1.4402    0.212238
229.8         1.44058    0.212135
229.9         1.44142    0.211991
230           1.44195    0.212072
230.1         1.44271    0.211356
230.2         1.44286    0.211514
230.3          1.4434    0.211429
230.4         1.44405    0.211079
230.5         1.44438    0.211125
230.6         1.44485    0.210892
230.7         1.44518    0.210837
230.8         1.44564    0.210888
230.9         1.44589    0.210927
231           1.44602    0.210819
231.1         1.44618    0.210834
231.2         1.44662    0.210602
231.3         1.44668    0.210671
231.4         1.44729    0.210598
231.5         1.44732    0.210599
231.6         1.44782    0.210367
231.7         1.44812    0.210279
231.8          1.4488    0.210139
231.9         1.44927    0.210487
232           1.44952    0.210501
232.1         1.44973    0.210364
232.2         1.44994    0.210255
232.3         1.45021    0.210212
232.4         1.45099    0.209689
232.5         1.45135    0.209152
232.6          1.4518    0.208896
232.7         1.45187    0.208979
232.8         1.45201    0.209014
232.9         1.45236    0.208879
233           1.45255    0.208876
233.1         1.45302    0.208605
233.2         1.45322    0.208701
233.3         1.45351    0.208828
233.4         1.45396    0.208826
233.5         1.45426    0.208556
233.6         1.45455    0.208449
233.7          1.4553    0.208825
233.8          1.4554    0.208896
233.9         1.45576    0.208805
234           1.45597    0.208928
234.1         1.45658    0.208958
234.2         1.45728    0.208917
234.3          1.4577    0.208708
234.4         1.45806    0.208531
234.5         1.45828    0.208258
234.6         1.45857    0.208181
234.7         1.45884    0.208474
234.8         1.45926    0.208566
234.9         1.45975    0.208567
235           1.46017    0.208453
235.1         1.46074    0.208805
235.2         1.46096    0.208872
235.3         1.46146    0.208843
235.4         1.46174    0.208693
235.5         1.46188    0.208668
235.6         1.46188    0.208668
235.7         1.46218    0.208823
235.8         1.46239     0.20874
235.9         1.46287     0.20896
236           1.46321    0.208907
236.1         1.46341    0.208981
236.2         1.46369    0.208876
236.3           1.464    0.209079
236.4         1.46413    0.209191
236.5         1.46443    0.208785
236.6         1.46464    0.208543
236.7         1.46499    0.208696
236.8         1.46518    0.208668
236.9         1.46541    0.208514
237           1.46599    0.208358
237.1         1.46636    0.208644
237.2         1.46683    0.208532
237.3          1.4669    0.208571
237.4         1.46764     0.20851
237.5         1.46793    0.208416
237.6         1.46835    0.208463
237.7         1.46838    0.208495
237.8         1.46871    0.208361
237.9         1.46912    0.208513
238           1.46948    0.208413
238.1         1.47003    0.208451
238.2         1.47007    0.208387
238.3         1.47059    0.208253
238.4         1.47102    0.208388
238.5         1.47126    0.208391
238.6         1.47152      0.2085
238.7         1.47217    0.208712
238.8         1.47256    0.208492
238.9         1.47282    0.208662
239           1.47282    0.208662
239.1         1.47353     0.20867
239.2         1.47391    0.208673
239.3         1.47402      0.2087
239.4          1.4743    0.208556
239.5         1.47454     0.20854
239.6         1.47465    0.208545
239.7         1.47492    0.208517
239.8         1.47505    0.208544
239.9         1.47573    0.208344
240            1.4761    0.208515
240.1         1.47667    0.208592
240.2         1.47699     0.20848
240.3         1.47742    0.208444
240.4         1.47814    0.208143
240.5         1.47837    0.208303
240.6         1.47854    0.208333
240.7         1.47916    0.207884
240.8         1.47944    0.208062
240.9         1.47976    0.207932
241           1.47994    0.208118
241.1         1.48033    0.208089
241.2         1.48043    0.208195
241.3         1.48071    0.208179
241.4         1.48094    0.208146
241.5         1.48099    0.208196
241.6          1.4811    0.208183
241.7         1.48133    0.208246
241.8         1.48139    0.208205
241.9         1.48155    0.208152
242           1.48258    0.208617
242.1         1.48276    0.208685
242.2         1.48308    0.208786
242.3         1.48367     0.20907
242.4          1.4839    0.209148
242.5         1.48415    0.209193
242.6         1.48455    0.209115
242.7         1.48494    0.209108
242.8         1.48531    0.208783
242.9         1.48599    0.208291
243           1.48608    0.208377
243.1         1.48622    0.208458
243.2         1.48675    0.208343
243.3         1.48701    0.208328
243.4         1.48718    0.208468
243.5         1.48729    0.208351
243.6         1.48761    0.208381
243.7         1.48807    0.208152
243.8         1.48836    0.208218
243.9         1.48856    0.208267
244           1.48875    0.208303
244.1         1.48896    0.208246
244.2         1.48913    0.208169
244.3         1.49005     0.20868
244.4         1.49005     0.20868
244.5         1.49081    0.208932
244.6         1.49126    0.208732
244.7         1.49159    0.208873
244.8         1.49204    0.209106
244.9         1.49228    0.209234
245           1.49258    0.209176
245.1         1.49306    0.208899
245.2         1.49328     0.20899
245.3          1.4934    0.208834
245.4         1.49388    0.208862
245.5         1.49437    0.209076
245.6         1.49453    0.209135
245.7         1.49483    0.208965
245.8         1.49507     0.20892
245.9         1.49537    0.209066
246           1.49559    0.209128
246.1         1.49584    0.208976
246.2         1.49601    0.209125
246.3         1.49615    0.208954
246.4         1.49691    0.208961
246.5         1.49691    0.208961
246.6          1.4973    0.209381
246.7         1.49742     0.20931
246.8         1.49783    0.209246
246.9         1.49828    0.209027
247           1.49895    0.208202
247.1         1.49932    0.208473
247.2         1.49994    0.207681
247.3         1.50003    0.207653
247.4         1.50075    0.207979
247.5         1.50132    0.207854
247.6          1.5015    0.207814
247.7         1.50175    0.207711
247.8         1.50192    0.207733
247.9          1.5021    0.207895
248           1.50222    0.207754
248.1         1.50232    0.207758
248.2         1.50261    0.207827
248.3         1.50306     0.20771
248.4         1.50332    0.207745
248.5          1.5038    0.207697
248.6         1.50403    0.207699
248.7         1.50465    0.207262
248.8         1.50474    0.207223
248.9         1.50499    0.207048
249           1.50523     0.20699
249.1         1.50541    0.207078
249.2         1.50581    0.206997
249.3         1.50649    0.206973
249.4         1.50674    0.206941
249.5         1.50678    0.206981
249.6         1.50716    0.207022
249.7         1.50738    0.207164
249.8         1.50755    0.206939
249.9         1.50783    0.207025
250           1.50834    0.207393
250.1         1.50855    0.207271
250.2         1.50883    0.207083
250.3         1.50917     0.20715
250.4         1.50934    0.207096
250.5         1.50977    0.207111
250.6         1.50997    0.207283
250.7         1.51023    0.207514
250.8         1.51053    0.207453
250.9         1.51083    0.207403
251           1.51097    0.207243
251.1         1.51128    0.207379
251.2         1.51151    0.207341
251.3         1.51169    0.207401
251.4         1.51198     0.20741
251.5         1.51245    0.207512
251.6         1.51298    0.207977
251.7         1.51336    0.208029
251.8         1.51372     0.20805
251.9         1.51415    0.208079
252           1.51448    0.208152
252.1         1.51476    0.208151
252.2         1.51494    0.208289
252.3         1.51533    0.208629
252.4         1.51579    0.208609
252.5         1.51612    0.208657
252.6         1.51645    0.208703
252.7         1.51651    0.208674
252.8         1.51692    0.208298
252.9         1.51712    0.208381
253           1.51745    0.208517
253.1         1.51776    0.208246
253.2         1.51827       0.208
253.3         1.51834    0.208072
253.4         1.51862    0.208012
253.5         1.51862    0.208012
253.6         1.51886    0.207726
253.7         1.51903    0.207879
253.8         1.51926    0.208057
253.9         1.51942      0.2081
254            1.5197    0.208198
254.1         1.51987    0.208248
254.2         1.52009    0.208428
254.3         1.52046    0.208502
254.4         1.52098     0.20862
254.5         1.52148    0.208198
254.6          1.5219    0.208214
254.7         1.52228     0.20823
254.8         1.52278    0.208537
254.9         1.52284    0.208538
255           1.52305    0.208761
255.1         1.52318     0.20862
255.2         1.52326    0.208705
255.3         1.52364    0.208962
255.4         1.52414     0.20882
255.5         1.52431    0.208804
255.6          1.5251    0.209084
255.7         1.52575    0.209112
255.8         1.52585    0.208973
255.9         1.52591    0.208881
256           1.52608    0.208746
256.1         1.52631    0.208657
256.2         1.52638    0.208626
256.3         1.52665     0.20871
256.4         1.52669    0.208712
256.5         1.52727    0.208596
256.6         1.52779    0.208578
256.7          1.5282    0.208707
256.8         1.52839     0.20887
256.9         1.52845    0.208936
257           1.52896       0.209
257.1          1.5297    0.208674
257.2         1.52983    0.208574
257.3         1.53041    0.208335
257.4         1.53112    0.208292
257.5         1.53148    0.208104
257.6         1.53148    0.208104
257.7         1.53188    0.207899
257.8         1.53244    0.207294
257.9         1.53285    0.206879
258           1.53311    0.206879
258.1          1.5335    0.206926
258.2         1.53362    0.207004
258.3         1.53386    0.206919
258.4         1.53439    0.206742
258.5         1.53461    0.206959
258.6         1.53481    0.207079
258.7         1.53576    0.207703
258.8         1.53633    0.207562
258.9         1.53679    0.207609
259           1.53715    0.207573
259.1         1.53807    0.208254
259.2         1.53808    0.208241
259.3         1.53836    0.208436
259.4         1.53898    0.208669
259.5         1.53928     0.20867
259.6         1.53946    0.208605
259.7         1.53954    0.208691
259.8         1.54022    0.208674
259.9         1.54066    0.209107
260           1.54139     0.20933
260.1         1.54219    0.209213
260.2         1.54227    0.209181
260.3         1.54251    0.209336
260.4         1.54285    0.209355
260.5         1.54365     0.20894
260.6         1.54396    0.209091
260.7         1.54454    0.208644
260.8         1.54466    0.208554
260.9         1.54498    0.208609
261           1.54531      0.2083
261.1         1.54555    0.207948
261.2         1.54601    0.208161
261.3          1.5463    0.207939
261.4         1.54678    0.207952
261.5         1.54707    0.207925
261.6         1.54743    0.207647
261.7         1.54771    0.207544
261.8         1.54799     0.20768
261.9         1.54829    0.207591
262           1.54851    0.207757
262.1         1.54901    0.207359
262.2         1.54938    0.207306
262.3         1.54977    0.207469
262.4         1.55011    0.207577
262.5         1.55074     0.20757
262.6         1.55084    0.207461
262.7         1.55102    0.207657
262.8         1.55127    0.207645
262.9         1.55153    0.207558
263           1.55192    0.207361
263.1         1.55235    0.207388
263.2         1.55261    0.207037
263.3         1.55287    0.207156
263.4         1.55314    0.206915
263.5         1.55333    0.206698
263.6         1.55392    0.206118
263.7         1.55405    0.206102
263.8         1.55416    0.206222
263.9         1.55433    0.206137
264            1.5545    0.206078
264.1         1.55489    0.206341
264.2         1.55552    0.206664
264.3         1.55565    0.206524
264.4         1.55586    0.206746
264.5         1.55664    0.206976
264.6         1.55672     0.20702
264.7           1.557    0.206918
264.8         1.55777    0.206707
264.9         1.55783    0.206772
265           1.55827    0.206868
265.1         1.55873      0.2067
265.2         1.55876    0.206664
265.3         1.55893    0.206539
265.4         1.55947    0.206196
265.5         1.55966    0.206336
265.6         1.55985    0.206363
265.7          1.5604    0.205902
265.8         1.56076    0.205848
265.9         1.56094    0.205603
266           1.56139    0.205448
266.1         1.56151    0.205265
266.2         1.56184    0.205304
266.3          1.5621    0.205505
266.4         1.56229    0.205471
266.5         1.56245    0.205441
266.6         1.56307    0.205179
266.7         1.56324    0.205245
266.8         1.56358    0.205246
266.9         1.56385    0.205407
267           1.56397    0.205431
267.1          1.5643    0.205323
267.2         1.56456    0.205294
267.3         1.56475    0.205375
267.4         1.56512     0.20543
267.5          1.5654    0.205353
267.6         1.56575     0.20549
267.7          1.5662    0.205839
267.8         1.56655    0.205888
267.9         1.56726    0.205668
268           1.56769    0.205933
268.1         1.56803    0.205731
268.2         1.56839    0.205981
268.3         1.56897    0.206372
268.4         1.56897    0.206372
268.5          1.5692    0.206493
268.6          1.5699    0.206435
268.7         1.57016    0.206523
268.8         1.57029    0.206366
268.9         1.57077    0.206305
269           1.57115    0.206099
269.1         1.57146    0.206034
269.2         1.57213    0.205589
269.3         1.57259    0.205324
269.4         1.57281    0.205417
269.5         1.57308    0.205566
269.6         1.57324    0.205554
269.7         1.57377    0.205168
269.8         1.57444    0.205283
269.9         1.57467    0.205229
270           1.57487    0.205242
270.1         1.57541    0.204826
270.2         1.57591    0.204552
270.3         1.57596    0.204605
270.4         1.57654    0.203972
270.5         1.57671    0.203948
270.6         1.57752    0.204169
270.7         1.57791    0.204187
270.8         1.57842    0.204134
270.9         1.57915    0.203326
271            1.5797    0.202872
271.1         1.58069    0.202831
271.2         1.58103    0.202904
271.3         1.58179    0.202652
271.4         1.58217    0.202329
271.5         1.58234    0.202426
271.6         1.58255    0.202331
271.7         1.58308    0.202326
271.8          1.5835    0.202739
271.9         1.58371    0.202691
272           1.58395    0.202809
272.1         1.58425    0.202869
272.2         1.58466    0.202974
272.3         1.58498    0.203119
272.4         1.58537    0.203386
272.5         1.58576    0.203449
272.6         1.58657     0.20365
272.7         1.58657     0.20365
272.8         1.58686    0.203559
272.9         1.58751    0.203839
273           1.58769    0.203878
273.1         1.58783    0.204039
273.2         1.58865    0.204699
273.3         1.58879    0.204728
273.4         1.58919    0.204918
273.5         1.58971    0.205285
273.6         1.58988    0.205217
273.7         1.59018    0.205302
273.8         1.59023    0.205353
273.9         1.59041    0.205354
274            1.5907    0.205397
274.1         1.59096    0.205304
274.2         1.59154    0.205271
274.3         1.59213    0.205625
274.4          1.5924    0.205749
274.5          1.5927    0.206075
274.6          1.5931    0.206294
274.7         1.59358    0.206365
274.8         1.59364    0.206317
274.9         1.59396    0.206302
275           1.59405    0.206316
275.1         1.59486     0.20634
275.2         1.59525    0.206386
275.3         1.59577    0.206166
275.4         1.59597    0.206334
275.5         1.59619    0.206443
275.6         1.59655    0.206108
275.7         1.59726    0.206678
275.8         1.59802    0.206717
275.9         1.59814    0.206721
276           1.59851     0.20686
276.1         1.59905    0.206903
276.2         1.59917     0.20703
276.3         1.59953    0.206878
276.4         1.59976    0.206967
276.5         1.60007    0.206818
276.6         1.60041    0.207184
276.7         1.60086    0.206974
276.8         1.60122    0.207043
276.9         1.60192    0.206684
277           1.60201    0.206551
277.1         1.60302    0.206962
277.2         1.60388     0.20736
277.3         1.60427    0.207252
277.4         1.60457    0.207347
277.5         1.60459     0.20737
277.6         1.60514    0.207197
277.7         1.60554    0.206975
277.8         1.60605     0.20635
277.9         1.60616    0.206418
278           1.60665    0.206005
278.1         1.60665    0.206005
278.2         1.60758    0.205905
278.3         1.60843    0.206032
278.4         1.60862    0.206078
278.5         1.60867    0.206011
278.6         1.60915    0.206106
278.7         1.60954    0.206221
278.8         1.60962    0.206157
278.9          1.6098    0.206025
279           1.61017    0.205705
279.1         1.61037    0.205831
279.2         1.61091    0.205702
279.3         1.61106    0.205817
279.4         1.61122    0.205925
279.5         1.61229    0.205849
279.6         1.61232    0.205822
279.7         1.61299    0.205311
279.8          1.6133    0.205282
279.9         1.61359    0.205217
280            1.6141    0.205558
280.1          1.6148    0.204759
280.2         1.61494    0.204915
280.3          1.6155    0.204847
280.4         1.61592    0.204706
280.5         1.61613    0.204926
280.6         1.61681    0.204691
280.7         1.61736    0.205068
280.8         1.61757    0.205305
280.9         1.61824    0.205197
281           1.61846    0.205344
281.1         1.61858    0.205383
281.2         1.61928    0.205159
281.3         1.61959    0.205404
281.4         1.61989    0.205261
281.5         1.62041    0.205082
281.6         1.62109    0.204245
281.7         1.62133    0.204316
281.8         1.62155    0.204166
281.9         1.62191    0.204283
282           1.62229     0.20396
282.1         1.62268     0.20389
282.2         1.62333    0.203815
282.3         1.62374    0.203789
282.4         1.62421    0.203248
282.5         1.62428    0.203163
282.6         1.62462    0.202964
282.7         1.62485    0.202797
282.8         1.62529    0.202809
282.9         1.62555    0.202568
283           1.62598    0.202518
283.1         1.62611    0.202519
283.2         1.62651    0.202331
283.3         1.62658    0.202267
283.4           1.627    0.202455
283.5         1.62716    0.202226
283.6         1.62741     0.20231
283.7         1.62804    0.202524
283.8         1.62875    0.202586
283.9         1.62905    0.202812
284            1.6294    0.202972
284.1          1.6297    0.202972
284.2          1.6301    0.203051
284.3         1.63057    0.202737
284.4         1.63143    0.202448
284.5         1.63156     0.20257
284.6         1.63194    0.202518
284.7         1.63208     0.20268
284.8         1.63219    0.202708
284.9         1.63242    0.202688
285           1.63265    0.202913
285.1         1.63312    0.202992
285.2         1.63343       0.203
285.3         1.63356    0.203015
285.4           1.634    0.202865
285.5         1.63446    0.202672
285.6         1.63461    0.202836
285.7         1.63533    0.202446
285.8         1.63574    0.202281
285.9         1.63631    0.202113
286           1.63731    0.201572
286.1         1.63745    0.201457
286.2         1.63762    0.201551
286.3         1.63805    0.201333
286.4         1.63896    0.201116
286.5         1.63943     0.20131
286.6         1.63959     0.20137
286.7         1.64015    0.201233
286.8         1.64061    0.201281
286.9         1.64125    0.201367
287           1.64162     0.20123
287.1          1.6417    0.201167
287.2         1.64195    0.201199
287.3         1.64231    0.200874
287.4         1.64261    0.200672
287.5         1.64286    0.200627
287.6         1.64324     0.20063
287.7         1.64351    0.200485
287.8         1.64419    0.200298
287.9         1.64425    0.200357
288           1.64472    0.200407
288.1         1.64495    0.200649
288.2         1.64532    0.200445
288.3         1.64562    0.200592
288.4         1.64598     0.20064
288.5         1.64649     0.20049
288.6         1.64692    0.200633
288.7         1.64726    0.200446
288.8         1.64783    0.200174
288.9         1.64831    0.199998
289           1.64856    0.199927
289.1         1.64875    0.200039
289.2         1.64977    0.199249
289.3         1.65058    0.198532
289.4         1.65087    0.198763
289.5         1.65119    0.198523
289.6         1.65132    0.198609
289.7         1.65162    0.198882
289.8         1.65202    0.198648
289.9         1.65251    0.198685
290           1.65295    0.198823
290.1         1.65342    0.198988
290.2         1.65381    0.199012
290.3         1.65417    0.199231
290.4         1.65434    0.199078
290.5         1.65438    0.199049
290.6         1.65472    0.198835
290.7         1.65527    0.198468
290.8         1.65569    0.198217
290.9         1.65581    0.198129
291           1.65632    0.198104
291.1         1.65754    0.197365
291.2         1.65768     0.19744
291.3          1.6579    0.197546
291.4         1.65836    0.197195
291.5         1.65846    0.197302
291.6         1.65892    0.197359
291.7         1.65902    0.197272
291.8         1.65925    0.197352
291.9         1.65958     0.19724
292           1.65971    0.197207
292.1          1.6605     0.19743
292.2         1.66096    0.197857
292.3         1.66123    0.197821
292.4         1.66195    0.197363
292.5         1.66255    0.197105
292.6         1.66304    0.197483
292.7         1.66319    0.197347
292.8         1.66334    0.197221
292.9         1.66366    0.197092
293           1.66397     0.19693
293.1         1.66437    0.196737
293.2          1.6646     0.19668
293.3         1.66497    0.196756
293.4         1.66531    0.196791
293.5         1.66556    0.196893
293.6         1.66571    0.197049
293.7          1.6661    0.197225
293.8         1.66627    0.197285
293.9          1.6667    0.197539
294           1.66691    0.197583
294.1         1.66742    0.197708
294.2         1.66773    0.197766
294.3          1.6681     0.19797
294.4         1.66843    0.198015
294.5         1.66903    0.197878
294.6         1.66928    0.197662
294.7         1.66984     0.19774
294.8         1.67086    0.198536
294.9          1.6711    0.198579
295            1.6712    0.198632
295.1         1.67183    0.199042
295.2         1.67209    0.198942
295.3         1.67274    0.199516
295.4         1.67307    0.199408
295.5         1.67331    0.199411
295.6         1.67353    0.199344
295.7         1.67381    0.199619
295.8         1.67394    0.199538
295.9         1.67417    0.199744
296           1.67461     0.19989
296.1         1.67484    0.199836
296.2         1.67523    0.200261
296.3         1.67548    0.200137
296.4         1.67587    0.200322
296.5         1.67632    0.200668
296.6         1.67663    0.200898
296.7         1.67687    0.200717
296.8           1.677    0.200852
296.9         1.67726    0.200867
297           1.67734    0.200948
297.1         1.67753    0.201063
297.2          1.6779    0.201189
297.3          1.6784    0.200804
297.4         1.67854    0.200821
297.5         1.67901    0.201016
297.6         1.67929    0.200986
297.7         1.67964    0.201022
297.8            1.68    0.201186
297.9         1.68028    0.201481
298           1.68067     0.20131
298.1         1.68135    0.201711
298.2         1.68193    0.201126
298.3         1.68214    0.201213
298.4         1.68243    0.201404
298.5           1.683    0.201333
298.6          1.6833    0.201332
298.7         1.68396    0.201582
298.8         1.68412    0.201645
298.9         1.68439    0.201402
299             1.685    0.201296
299.1         1.68537    0.201114
299.2         1.68553    0.200887
299.3         1.68628    0.201267
299.4         1.68654     0.20131
299.5         1.68686    0.201285
299.6         1.68764    0.201193
299.7         1.68787    0.201255
299.8         1.68823    0.201255
299.9         1.68854    0.201277
300           1.68886    0.201305
300.1         1.68944    0.201335
300.2         1.68977    0.201423
300.3         1.69018    0.201372
300.4         1.69083     0.20173
300.5         1.69108    0.201846
300.6         1.69163    0.201875
300.7         1.69222    0.202001
300.8         1.69265    0.201913
300.9         1.69282    0.201836
301           1.69334    0.201776
301.1         1.69389    0.201995
301.2         1.69413    0.201997
301.3         1.69442    0.201853
301.4         1.69476    0.201661
301.5          1.6953     0.20151
301.6          1.6961    0.201219
301.7         1.69656    0.201264
301.8         1.69691    0.201327
301.9         1.69736    0.201351
302           1.69783    0.200884
302.1         1.69818    0.200957
302.2          1.6988    0.201171
302.3         1.69923    0.201425
302.4         1.70025    0.200729
302.5         1.70057    0.200994
302.6         1.70093    0.201126
302.7         1.70148    0.200645
302.8          1.7023    0.200662
302.9         1.70244    0.200613
303           1.70266    0.200561
303.1         1.70366    0.201234
303.2         1.70378    0.201373
303.3         1.70408    0.201497
303.4          1.7043     0.20139
303.5          1.7049    0.201128
303.6          1.7055    0.200688
303.7         1.70562    0.200584
303.8         1.70632    0.200184
303.9         1.70664    0.199916
304           1.70664    0.199916
304.1         1.70737    0.199796
304.2         1.70785         0.2
304.3         1.70814    0.200109
304.4         1.70886    0.200296
304.5         1.70929    0.200225
304.6         1.70978    0.200446
304.7         1.70994    0.200367
304.8         1.71014    0.200274
304.9         1.71067    0.200054
305           1.71076    0.200064
305.1         1.71142    0.199798
305.2         1.71173    0.199796
305.3         1.71204    0.199746
305.4         1.71235    0.199895
305.5         1.71247    0.200028
305.6         1.71299    0.200325
305.7         1.71341    0.200249
305.8         1.71363    0.200103
305.9         1.71391    0.200053
306           1.71422     0.20014
306.1         1.71459    0.199965
306.2          1.7155    0.199538
306.3         1.71602    0.199854
306.4          1.7164    0.199921
306.5          1.7169    0.200194
306.6         1.71751    0.199913
306.7         1.71779    0.200036
306.8         1.71792    0.200172
306.9         1.71829    0.200523
307           1.71858    0.200426
307.1         1.71908    0.200793
307.2         1.71962    0.200281
307.3         1.72086    0.199395
307.4         1.72131     0.19915
307.5         1.72206    0.199046
307.6          1.7223    0.199083
307.7         1.72283    0.199214
307.8         1.72364    0.199338
307.9         1.72481    0.198786
308           1.72531    0.198579
308.1         1.72615    0.199004
308.2         1.72651    0.199183
308.3         1.72709    0.199208
308.4         1.72755    0.198939
308.5          1.7278    0.198787
308.6         1.72808     0.19901
308.7         1.72826    0.198899
308.8         1.72931    0.198446
308.9         1.72956    0.198403
309           1.72994    0.198362
309.1          1.7303    0.198446
309.2         1.73065     0.19837
309.3          1.7308    0.198297
309.4         1.73116    0.198542
309.5         1.73177    0.198096
309.6         1.73194    0.197996
309.7         1.73249    0.198069
309.8         1.73356    0.198302
309.9         1.73393    0.198296
310           1.73411    0.198332
310.1         1.73452    0.198544
310.2         1.73485    0.198491
310.3         1.73549    0.198894
310.4         1.73592     0.19928
310.5         1.73712    0.200254
310.6         1.73756    0.200176
310.7         1.73793    0.200371
310.8         1.73832    0.200274
310.9         1.73885    0.200225
311            1.7393    0.200209
311.1         1.73979    0.200731
311.2         1.74022    0.201027
311.3         1.74061    0.200994
311.4         1.74094    0.201064
311.5           1.741    0.201129
311.6         1.74135    0.201236
311.7          1.7423    0.200144
311.8         1.74239    0.200055
311.9         1.74265    0.199774
312           1.74343    0.199179
312.1         1.74431    0.199609
312.2         1.74434     0.19958
312.3         1.74465    0.199404
312.4         1.74492    0.199624
312.5         1.74554    0.199927
312.6         1.74632    0.199755
312.7         1.74712    0.199862
312.8         1.74728    0.199679
312.9         1.74785    0.199794
313           1.74824    0.199811
313.1         1.74877    0.199647
313.2         1.74946    0.200087
313.3          1.7497    0.199929
313.4         1.74988    0.200127
313.5         1.75035    0.200191
313.6         1.75053    0.200203
313.7         1.75127    0.200686
313.8         1.75165    0.200822
313.9         1.75221    0.200713
314           1.75296     0.20117
314.1         1.75353    0.200875
314.2         1.75393    0.200672
314.3         1.75416    0.200706
314.4         1.75434    0.200714
314.5         1.75477     0.20083
314.6         1.75501    0.200857
314.7         1.75538     0.20082
314.8         1.75582    0.200892
314.9         1.75622    0.201144
315           1.75698     0.20141
315.1         1.75736     0.20132
315.2         1.75748    0.201446
315.3         1.75824    0.201124
315.4         1.75889    0.201123
315.5         1.75937    0.201126
315.6         1.76022    0.200857
315.7         1.76085    0.201115
315.8         1.76103    0.201066
315.9         1.76147    0.201146
316           1.76265    0.200374
316.1         1.76285    0.200444
316.2         1.76351    0.200798
316.3         1.76398    0.201319
316.4         1.76465    0.201675
316.5         1.76504     0.20155
316.6         1.76514    0.201656
316.7         1.76567    0.201911
316.8           1.766    0.202007
316.9         1.76715    0.201134
317           1.76745    0.201293
317.1         1.76772    0.201595
317.2         1.76775    0.201632
317.3         1.76816    0.201419
317.4         1.76841    0.201363
317.5         1.76902    0.201344
317.6         1.76944    0.200959
317.7         1.76996     0.20098
317.8          1.7707       0.201
317.9         1.77108    0.201191
318           1.77149    0.201241
318.1         1.77218    0.201205
318.2         1.77293    0.200721
318.3         1.77303    0.200598
318.4         1.77325    0.200672
318.5         1.77354    0.200927
318.6         1.77392    0.200675
318.7         1.77416    0.200508
318.8         1.77428    0.200467
318.9         1.77464    0.200474
319           1.77532    0.201096
319.1          1.7758    0.201203
319.2         1.77605    0.201257
319.3         1.77659    0.200988
319.4         1.77708    0.201236
319.5         1.77729    0.201243
319.6         1.77771    0.201408
319.7         1.77815    0.201477
319.8         1.77878     0.20191
319.9          1.7792    0.201967
320            1.7799    0.202024
320.1         1.78079    0.201986
320.2           1.781    0.201916
320.3         1.78117    0.201814
320.4         1.78158    0.201304
320.5         1.78212    0.201373
320.6         1.78259    0.201466
320.7         1.78314    0.201623
320.8         1.78353    0.201773
320.9         1.78391    0.201983
321           1.78442    0.202323
321.1         1.78462    0.202214
321.2         1.78496    0.202481
321.3         1.78543    0.202526
321.4         1.78565    0.202374
321.5         1.78624    0.202278
321.6         1.78672    0.201866
321.7         1.78698    0.202015
321.8         1.78795    0.202628
321.9         1.78827    0.202755
322           1.78857     0.20287
322.1         1.78896    0.202953
322.2         1.78972    0.203023
322.3            1.79    0.202943
322.4          1.7905    0.203155
322.5         1.79168    0.202397
322.6         1.79198    0.202352
322.7         1.79237    0.201892
322.8         1.79261    0.202157
322.9         1.79297    0.202401
323           1.79326    0.202508
323.1         1.79404    0.202644
323.2         1.79443    0.202748
323.3         1.79462    0.202534
323.4         1.79519    0.202835
323.5         1.79531    0.202792
323.6         1.79571    0.202573
323.7         1.79614    0.202699
323.8         1.79628    0.202719
323.9         1.79639    0.202844
324           1.79695    0.203179
324.1         1.79741    0.202988
324.2         1.79807    0.202315
324.3         1.79884    0.202657
324.4         1.79905      0.2024
324.5         1.79919    0.202491
324.6         1.79967    0.202556
324.7             1.8    0.202482
324.8         1.80062    0.202623
324.9         1.80102    0.202741
325           1.80158    0.202863
325.1         1.80183    0.202782
325.2         1.80274     0.20341
325.3         1.80315    0.203421
325.4         1.80371    0.203492
325.5         1.80416    0.203765
325.6         1.80455    0.203867
325.7         1.80539    0.203852
325.8         1.80609    0.203331
325.9         1.80641    0.203468
326           1.80677    0.203513
326.1         1.80732    0.203644
326.2         1.80786    0.203341
326.3          1.8085    0.203431
326.4          1.8088    0.203397
326.5          1.8091    0.203032
326.6         1.81012    0.203376
326.7         1.81054    0.203352
326.8         1.81096    0.203036
326.9          1.8112    0.202928
327           1.81143    0.202979
327.1          1.8116    0.203028
327.2         1.81238    0.203309
327.3         1.81269    0.203208
327.4         1.81295    0.202989
327.5         1.81328    0.203231
327.6         1.81372    0.203234
327.7         1.81395     0.20349
327.8         1.81443    0.203532
327.9         1.81471    0.203411
328           1.81536    0.203234
328.1         1.81575    0.202957
328.2         1.81595    0.202861
328.3         1.81613    0.202644
328.4         1.81661    0.202799
328.5         1.81712    0.202787
328.6         1.81751    0.203022
328.7         1.81811    0.203364
328.8         1.81875    0.203906
328.9         1.81901    0.203911
329           1.81907    0.203838
329.1         1.81978    0.203353
329.2         1.82036    0.203365
329.3         1.82058    0.203231
329.4         1.82089    0.203424
329.5         1.82165    0.203268
329.6         1.82228    0.203277
329.7         1.82281    0.203215
329.8          1.8235    0.203222
329.9          1.8235    0.203222
330           1.82421    0.203068
330.1         1.82467    0.203095
330.2         1.82503    0.203008
330.3         1.82526    0.202748
330.4          1.8258    0.203053
330.5         1.82603    0.203305
330.6          1.8264     0.20329
330.7         1.82668    0.203283
330.8         1.82716    0.203621
330.9          1.8278    0.203252
331           1.82803    0.203062
331.1         1.82844    0.202933
331.2         1.82874    0.202916
331.3         1.82936    0.202881
331.4         1.83035    0.202325
331.5         1.83065    0.202442
331.6         1.83091    0.202724
331.7         1.83133    0.203026
331.8         1.83175    0.203204
331.9         1.83247    0.202583
332           1.83304    0.202452
332.1         1.83308    0.202406
332.2         1.83347    0.202459
332.3         1.83359    0.202493
332.4         1.83434    0.202487
332.5         1.83471    0.202743
332.6         1.83563    0.202835
332.7         1.83568     0.20289
332.8         1.83626    0.202649
332.9          1.8369    0.202668
333             1.837    0.202681
333.1         1.83757    0.202548
333.2         1.83798    0.202655
333.3         1.83832    0.202518
333.4         1.83914    0.202116
333.5         1.83914    0.202116
333.6         1.84009    0.202093
333.7         1.84044    0.202429
333.8         1.84103    0.202882
333.9         1.84212     0.20199
334           1.84266    0.202033
334.1          1.8432    0.201925
334.2         1.84406    0.201831
334.3          1.8449    0.201395
334.4         1.84535     0.20172
334.5         1.84562    0.201637
334.6         1.84611    0.201535
334.7         1.84657    0.201619
334.8         1.84682    0.201375
334.9         1.84693    0.201499
335           1.84722    0.201165
335.1         1.84736    0.201303
335.2         1.84772    0.201393
335.3         1.84804    0.201299
335.4         1.84851    0.200973
335.5         1.84891    0.200942
335.6         1.84927    0.201007
335.7         1.84969    0.201211
335.8         1.84985     0.20122
335.9         1.85042    0.201205
336           1.85062    0.201076
336.1         1.85112    0.200993
336.2         1.85213    0.201063
336.3         1.85272      0.2011
336.4         1.85338    0.201008
336.5         1.85366    0.200911
336.6         1.85421    0.200813
336.7         1.85442    0.200578
336.8         1.85515    0.200708
336.9         1.85562    0.200934
337           1.85638    0.200677
337.1          1.8572    0.200787
337.2         1.85752    0.200602
337.3         1.85783    0.200839
337.4          1.8584     0.20072
337.5         1.85906    0.200537
337.6         1.85939    0.200462
337.7         1.86008    0.200376
337.8         1.86064    0.200168
337.9         1.86095    0.200025
338            1.8614    0.200166
338.1         1.86182    0.200334
338.2         1.86249     0.20033
338.3          1.8628    0.200123
338.4         1.86302    0.200137
338.5         1.86327    0.200141
338.6         1.86377    0.200477
338.7         1.86438    0.200312
338.8         1.86454    0.200267
338.9         1.86483    0.200105
339           1.86503    0.200159
339.1          1.8655    0.199913
339.2          1.8656    0.199812
339.3         1.86591    0.199776
339.4         1.86618    0.199775
339.5          1.8664    0.199577
339.6         1.86695    0.200025
339.7         1.86717    0.200167
339.8         1.86773    0.199801
339.9         1.86853    0.200164
340           1.86881     0.20019
340.1         1.86942    0.199994
340.2         1.87006    0.199708
340.3         1.87029    0.199948
340.4         1.87131    0.199279
340.5         1.87216     0.19875
340.6         1.87272    0.198635
340.7         1.87305    0.198609
340.8         1.87428    0.197611
340.9         1.87452    0.197734
341           1.87478     0.19775
341.1         1.87491    0.197768
341.2         1.87545    0.197459
341.3         1.87591    0.197134
341.4          1.8763    0.197024
341.5         1.87661    0.197006
341.6          1.8769    0.196686
341.7         1.87759     0.19673
341.8         1.87783    0.196677
341.9         1.87814    0.196638
342           1.87838    0.196572
342.1         1.87919    0.195905
342.2         1.87954    0.196184
342.3         1.88022    0.195976
342.4          1.8808    0.195536
342.5         1.88114    0.195506
342.6          1.8813    0.195319
342.7         1.88203     0.19509
342.8          1.8823    0.195029
342.9         1.88278    0.194886
343           1.88326    0.195186
343.1         1.88402    0.195405
343.2         1.88552    0.194494
343.3         1.88594    0.194532
343.4         1.88628    0.194406
343.5         1.88714    0.194295
343.6         1.88733    0.194089
343.7         1.88802    0.194166
343.8         1.88828    0.194451
343.9         1.88877    0.194149
344           1.88906    0.193887
344.1         1.88948    0.193403
344.2         1.88978    0.193208
344.3         1.89033      0.1931
344.4         1.89078    0.193176
344.5         1.89141    0.193604
344.6         1.89184    0.193757
344.7          1.8925    0.193397
344.8         1.89285    0.193142
344.9         1.89334    0.193015
345           1.89397     0.19242
345.1         1.89478    0.192619
345.2         1.89584    0.192441
345.3         1.89634    0.192269
345.4         1.89652    0.192369
345.5         1.89678    0.192446
345.6         1.89738     0.19226
345.7         1.89823     0.19185
345.8         1.89844    0.191998
345.9         1.89909    0.192005
346           1.89992    0.192252
346.1         1.90023    0.192326
346.2         1.90079    0.192291
346.3         1.90085    0.192224
346.4         1.90191    0.192212
346.5         1.90205    0.192121
346.6         1.90268    0.191709
346.7         1.90305    0.191832
346.8         1.90355    0.191593
346.9          1.9042    0.191705
347           1.90471    0.191555
347.1         1.90496    0.191774
347.2         1.90527    0.191795
347.3         1.90592    0.191088
347.4         1.90641    0.191115
347.5         1.90697    0.191716
347.6         1.90756    0.191363
347.7         1.90788    0.191253
347.8          1.9081    0.191311
347.9         1.90889    0.191601
348           1.90975    0.191849
348.1         1.91042    0.191646
348.2         1.91072     0.19157
348.3         1.91113    0.191626
348.4          1.9119    0.191822
348.5         1.91244    0.191711
348.6         1.91308    0.192039
348.7         1.91383    0.191638
348.8         1.91423    0.191508
348.9         1.91477    0.191692
349           1.91522    0.191365
349.1          1.9153    0.191457
349.2         1.91583    0.191757
349.3         1.91603    0.191722
349.4         1.91607     0.19168
349.5         1.91675     0.19182
349.6         1.91706    0.192012
349.7         1.91795    0.191949
349.8         1.91834     0.19222
349.9         1.91913    0.191965
350            1.9194    0.192178
350.1         1.91997    0.192386
350.2         1.92131    0.192546
350.3         1.92147    0.192481
350.4         1.92192    0.192337
350.5         1.92269    0.192723
350.6         1.92282    0.192554
350.7         1.92356    0.192014
350.8         1.92417    0.192147
350.9          1.9247    0.191752
351            1.9251    0.191681
351.1         1.92558    0.191612
351.2         1.92627    0.191689
351.3         1.92647    0.191705
351.4         1.92684    0.191993
351.5         1.92756    0.192513
351.6         1.92782    0.192257
351.7         1.92859    0.192662
351.8         1.92928    0.192662
351.9         1.92986    0.192866
352           1.93014    0.192787
352.1         1.93043    0.192678
352.2         1.93144    0.192302
352.3         1.93192    0.192071
352.4         1.93234    0.191773
352.5         1.93285    0.191876
352.6          1.9336    0.191797
352.7         1.93381    0.191719
352.8         1.93427    0.192047
352.9         1.93484    0.192241
353            1.9351    0.192256
353.1         1.93532    0.192197
353.2         1.93557    0.192237
353.3          1.9357    0.192371
353.4         1.93598    0.192091
353.5         1.93611    0.192042
353.6         1.93651    0.192208
353.7          1.9367    0.192251
353.8         1.93723    0.192315
353.9         1.93761    0.192129
354            1.9379    0.192159
354.1         1.93835    0.192195
354.2         1.93837    0.192199
354.3         1.93873    0.192383
354.4            1.94     0.19158
354.5         1.94019    0.191528
354.6         1.94042    0.191421
354.7         1.94042    0.191421
354.8         1.94088     0.19121
354.9         1.94134    0.190875
355           1.94189    0.191009
355.1         1.94217    0.190922
355.2         1.94248    0.190907
355.3          1.9427    0.190966
355.4         1.94356    0.190559
355.5         1.94385    0.190465
355.6         1.94454    0.190124
355.7          1.9447     0.19006
355.8         1.94522    0.190121
355.9         1.94571    0.190013
356            1.9461    0.190435
356.1         1.94666    0.190307
356.2          1.9471    0.190293
356.3         1.94764    0.190436
356.4         1.94777    0.190418
356.5         1.94802    0.190575
356.6         1.94846    0.190739
356.7         1.94891    0.190605
356.8         1.94918    0.190893
356.9         1.94979    0.190908
357            1.9501    0.190812
357.1         1.95044    0.190616
357.2         1.95083    0.190375
357.3         1.95172     0.19085
357.4         1.95227    0.190675
357.5         1.95333    0.191013
357.6         1.95386    0.190748
357.7         1.95417    0.190808
357.8         1.95477     0.19073
357.9         1.95506    0.190563
358           1.95571    0.190382
358.1         1.95607    0.190629
358.2         1.95633    0.190486
358.3         1.95689     0.19077
358.4         1.95747    0.190907
358.5         1.95788     0.19095
358.6         1.95811    0.190667
358.7         1.95853    0.190785
358.8         1.95872    0.190739
358.9         1.95885     0.19072
359           1.95969    0.190186
359.1         1.96028    0.190055
359.2         1.96087    0.189826
359.3         1.96118    0.190052
359.4         1.96153    0.190157
359.5         1.96177    0.189844
359.6         1.96234    0.190139
359.7         1.96234    0.190139
359.8         1.96301    0.190472
359.9         1.96375    0.190848
360           1.96418    0.191027
360.1         1.96456    0.190898
360.2         1.96502    0.190838
360.3         1.96535    0.190666
360.4         1.96574    0.190977
360.5         1.96692    0.190736
360.6         1.96724    0.190737
360.7         1.96763    0.191094
360.8         1.96803    0.191129
360.9         1.96825    0.191262
361           1.96863    0.191269
361.1         1.96884    0.191504
361.2         1.96973    0.191363
361.3         1.96992    0.191391
361.4         1.97024    0.191381
361.5         1.97051    0.191507
361.6         1.97061    0.191509
361.7          1.9714    0.191246
361.8         1.97163    0.191373
361.9         1.97182    0.191421
362           1.97211    0.191425
362.1         1.97231    0.191394
362.2         1.97269    0.191229
362.3         1.97313    0.191392
362.4         1.97382    0.190997
362.5         1.97472     0.19191
362.6         1.97513    0.192017
362.7         1.97549     0.19231
362.8         1.97579    0.192478
362.9         1.97641     0.19255
363           1.97658    0.192562
363.1         1.97718    0.192189
363.2         1.97739    0.192166
363.3         1.97785    0.192305
363.4         1.97794    0.192316
363.5         1.97849    0.192122
363.6         1.97916    0.192075
363.7         1.97956    0.192254
363.8         1.98029    0.192152
363.9         1.98047    0.192207
364           1.98113    0.192095
364.1         1.98171    0.192044
364.2         1.98261    0.191892
364.3         1.98285    0.191964
364.4         1.98358    0.192211
364.5         1.98421    0.192442
364.6         1.98447    0.192481
364.7         1.98476    0.192156
364.8         1.98504    0.192454
364.9         1.98513    0.192467
365           1.98534    0.192473
365.1         1.98547    0.192488
365.2         1.98594    0.192452
365.3         1.98659     0.19247
365.4         1.98695    0.192452
365.5         1.98727    0.192795
365.6         1.98777    0.192529
365.7          1.9879    0.192548
365.8         1.98825    0.192345
365.9         1.98868    0.192554
366           1.98882    0.192394
366.1         1.98945    0.192442
366.2         1.98968    0.192285
366.3         1.99024    0.191955
366.4         1.99061    0.192255
366.5         1.99082    0.192286
366.6         1.99118    0.192661
366.7         1.99177    0.192631
366.8         1.99222    0.192575
366.9         1.99265    0.192258
367           1.99304    0.192433
367.1         1.99338    0.192194
367.2         1.99458    0.192713
367.3         1.99487    0.192768
367.4         1.99534    0.193095
367.5         1.99572    0.193193
367.6         1.99621    0.193407
367.7         1.99659    0.193277
367.8         1.99668     0.19329
367.9         1.99725    0.193119
368           1.99761    0.192995
368.1         1.99828    0.193364
368.2         1.99852    0.193185
368.3         1.99906    0.193702
368.4         1.99946    0.193693
368.5         2.00015    0.193537
368.6         2.00077    0.193524
368.7         2.00098    0.193573
368.8         2.00123    0.193804
368.9         2.00172    0.193647
369           2.00205    0.193724
369.1         2.00271    0.193327
369.2         2.00324    0.193327
369.3         2.00364    0.193264
369.4         2.00469    0.193861
369.5          2.0058     0.19313
369.6         2.00608    0.193296
369.7         2.00644    0.192988
369.8         2.00729    0.192662
369.9         2.00777    0.192381
370           2.00823     0.19236
370.1         2.00888    0.192583
370.2          2.0093    0.192652
370.3         2.00998    0.192812
370.4         2.01034    0.192888
370.5         2.01052    0.193077
370.6         2.01124    0.193456
370.7         2.01135    0.193304
370.8         2.01141    0.193366
370.9         2.01189    0.193386
371           2.01252     0.19321
371.1         2.01275    0.192994
371.2         2.01322    0.192987
371.3         2.01355    0.193053
371.4         2.01387    0.192894
371.5         2.01411    0.192997
371.6         2.01439    0.192871
371.7         2.01495    0.193184
371.8         2.01527    0.193346
371.9         2.01571    0.193558
372            2.0164    0.192943
372.1         2.01662    0.193176
372.2         2.01686     0.19318
372.3         2.01749    0.193321
372.4         2.01788    0.192971
372.5         2.01884    0.192407
372.6         2.01932    0.192288
372.7         2.02013    0.191714
372.8         2.02069    0.191424
372.9         2.02126    0.191252
373           2.02159    0.191267
373.1         2.02209     0.19123
373.2         2.02239    0.191055
373.3         2.02276    0.191082
373.4         2.02309    0.190954
373.5         2.02373    0.191273
373.6         2.02481    0.191443
373.7         2.02506    0.191606
373.8         2.02535    0.191592
373.9         2.02554    0.191651
374           2.02588    0.191395
374.1         2.02692    0.191675
374.2         2.02696     0.19162
374.3         2.02726    0.191834
374.4         2.02772    0.191481
374.5         2.02817    0.191617
374.6         2.02861    0.191236
374.7         2.02886     0.19123
374.8         2.02947    0.191282
374.9         2.02956    0.191297
375           2.02997    0.191381
375.1         2.03031    0.191418
375.2          2.0311    0.191014
375.3         2.03136    0.191033
375.4         2.03151    0.191099
375.5         2.03217    0.190761
375.6         2.03288    0.190069
375.7         2.03365     0.18994
375.8         2.03427    0.190161
375.9         2.03445    0.190006
376           2.03556    0.190225
376.1         2.03594    0.190067
376.2         2.03602    0.189957
376.3         2.03623    0.189929
376.4         2.03656     0.18992
376.5         2.03678    0.189659
376.6         2.03708    0.189265
376.7         2.03752    0.189436
376.8         2.03791    0.189453
376.9         2.03801    0.189552
377           2.03881    0.189312
377.1         2.03942    0.188962
377.2         2.03989    0.188938
377.3         2.03993    0.188984
377.4         2.04046     0.18914
377.5         2.04106    0.188904
377.6         2.04186    0.188471
377.7         2.04223    0.188173
377.8         2.04252    0.188217
377.9          2.0429     0.18827
378           2.04333    0.187997
378.1         2.04397    0.188082
378.2         2.04453    0.188073
378.3          2.0446    0.188148
378.4         2.04493    0.188189
378.5         2.04524    0.188239
378.6         2.04591    0.188379
378.7         2.04634    0.188627
378.8          2.0468     0.18847
378.9         2.04709    0.188433
379           2.04755    0.188221
379.1         2.04837    0.188298
379.2         2.04872    0.187972
379.3         2.04899    0.188134
379.4         2.04936    0.188076
379.5         2.05003    0.188229
379.6         2.05049    0.188079
379.7         2.05066    0.187838
379.8         2.05075    0.187929
379.9         2.05124    0.187711
380           2.05194    0.187349
380.1         2.05213    0.187417
380.2         2.05255    0.187395
380.3         2.05327    0.187631
380.4         2.05388    0.187396
380.5         2.05427    0.187366
380.6         2.05502    0.187839
380.7         2.05597    0.187527
380.8         2.05679     0.18752
380.9         2.05727    0.187624
381           2.05788    0.187593
381.1         2.05804    0.187367
381.2         2.05828    0.187266
381.3         2.05861    0.187606
381.4         2.05912    0.187482
381.5         2.06013    0.186504
381.6         2.06013    0.186504
381.7         2.06084    0.186438
381.8         2.06117    0.186475
381.9         2.06145    0.186657
382           2.06178    0.186767
382.1         2.06195    0.186587
382.2         2.06267    0.186654
382.3         2.06404    0.185747
382.4         2.06465    0.185581
382.5         2.06549    0.185119
382.6         2.06586    0.185153
382.7         2.06663    0.185299
382.8         2.06707    0.185314
382.9         2.06761    0.185364
383           2.06771    0.185381
383.1         2.06806    0.185368
383.2         2.06823    0.185385
383.3         2.06853    0.185606
383.4         2.06918    0.184981
383.5         2.06952    0.184723
383.6         2.07004    0.184617
383.7         2.07066    0.184626
383.8         2.07074    0.184563
383.9           2.072    0.184653
384           2.07317    0.183707
384.1          2.0738    0.183778
384.2         2.07448    0.183847
384.3         2.07475     0.18413
384.4         2.07529    0.183573
384.5         2.07574    0.183216
384.6         2.07624    0.183243
384.7         2.07655    0.183121
384.8         2.07671    0.182917
384.9         2.07703    0.183103
385            2.0776    0.182793
385.1         2.07771     0.18291
385.2         2.07873    0.182192
385.3         2.07909    0.181835
385.4         2.07968    0.181908
385.5         2.08034    0.182255
385.6          2.0808    0.182402
385.7         2.08141    0.182339
385.8         2.08177    0.182488
385.9         2.08209    0.182578
386           2.08241    0.182342
386.1         2.08299    0.181792
386.2         2.08372    0.181842
386.3         2.08438    0.181419
386.4         2.08447    0.181293
386.5         2.08531    0.180663
386.6         2.08608    0.180724
386.7         2.08638    0.180642
386.8         2.08674    0.180337
386.9         2.08742    0.180506
387             2.088    0.180749
387.1         2.08808    0.180634
387.2         2.08822    0.180465
387.3         2.08898    0.180243
387.4         2.08974    0.179757
387.5         2.09015    0.179732
387.6         2.09071    0.179958
387.7         2.09096    0.179688
387.8         2.09154    0.179239
387.9         2.09173    0.179199
388           2.09264    0.179554
388.1         2.09384    0.179066
388.2         2.09432    0.178694
388.3         2.09519    0.178301
388.4         2.09546    0.178478
388.5         2.09581    0.178574
388.6         2.09651    0.178581
388.7         2.09725    0.178403
388.8         2.09754    0.178452
388.9         2.09803    0.178561
389           2.09869    0.178516
389.1         2.10046    0.179084
389.2         2.10092    0.179492
389.3         2.10137    0.179481
389.4         2.10225    0.179642
389.5         2.10298    0.179547
389.6         2.10334    0.179565
389.7         2.10364    0.179412
389.8         2.10392    0.179224
389.9         2.10454    0.179257
390           2.10506    0.178949
390.1         2.10592    0.178835
390.2         2.10647    0.178899
390.3         2.10708     0.17914
390.4         2.10753    0.178924
390.5          2.1081    0.178786
390.6         2.10841    0.178897
390.7         2.10879    0.179293
390.8         2.10949     0.17901
390.9         2.10973    0.179109
391           2.11089    0.178902
391.1         2.11243    0.178798
391.2         2.11313    0.178823
391.3         2.11319    0.178894
391.4         2.11366    0.178684
391.5         2.11402    0.178478
391.6         2.11489    0.178899
391.7         2.11549    0.178845
391.8         2.11582    0.178933
391.9         2.11627    0.179183
392           2.11647    0.179035
392.1         2.11705    0.179251
392.2         2.11794    0.178705
392.3         2.11832    0.178591
392.4         2.11886    0.178666
392.5          2.1191    0.178807
392.6         2.11946    0.178723
392.7         2.12016    0.178707
392.8          2.1204    0.178447
392.9         2.12073    0.178413
393            2.1217    0.178224
393.1         2.12261    0.177545
393.2          2.1234    0.176954
393.3         2.12359    0.176682
393.4         2.12451    0.176136
393.5         2.12474    0.175808
393.6         2.12533    0.175991
393.7         2.12574     0.17586
393.8         2.12671    0.175823
393.9         2.12745    0.175424
394           2.12799    0.175635
394.1          2.1283    0.175506
394.2         2.12839    0.175436
394.3         2.12917    0.175117
394.4         2.13006    0.175148
394.5         2.13059    0.174956
394.6         2.13071    0.175076
394.7         2.13101     0.17475
394.8         2.13186    0.175032
394.9         2.13226    0.175234
395           2.13309    0.174806
395.1         2.13331    0.174702
395.2         2.13434    0.174764
395.3         2.13527    0.175065
395.4          2.1359    0.175129
395.5         2.13669    0.174689
395.6         2.13731    0.174505
395.7         2.13783    0.174185
395.8         2.13834    0.173913
395.9         2.13866    0.173827
396           2.13892    0.173943
396.1         2.13917    0.173867
396.2         2.13965    0.174066
396.3         2.14029    0.173988
396.4          2.1405    0.174049
396.5         2.14115    0.173858
396.6         2.14141    0.173576
396.7         2.14171    0.173751
396.8         2.14203    0.173327
396.9         2.14264    0.173643
397           2.14343    0.173744
397.1         2.14392    0.173909
397.2         2.14408    0.173678
397.3         2.14448    0.173481
397.4         2.14518    0.173274
397.5         2.14594    0.172757
397.6         2.14639    0.172925
397.7         2.14691    0.173027
397.8         2.14705    0.173177
397.9         2.14775    0.173112
398           2.14779    0.173157
398.1         2.14873    0.172781
398.2         2.14918    0.172743
398.3         2.14961    0.172687
398.4         2.15028    0.172701
398.5         2.15104    0.172415
398.6           2.152    0.172452
398.7          2.1524    0.172388
398.8         2.15272    0.172372
398.9         2.15362    0.172318
399           2.15406     0.17203
399.1         2.15466    0.172274
399.2         2.15513    0.172238
399.3         2.15555    0.172162
399.4         2.15583    0.172212
399.5          2.1563    0.172212
399.6          2.1569      0.1723
399.7         2.15743    0.172734
399.8         2.15761    0.172759
399.9         2.15823    0.171955
400           2.15863     0.17168
400.1         2.15969    0.171502
400.2         2.16006    0.171508
400.3         2.16076    0.171525
400.4         2.16146    0.171929
400.5         2.16167    0.171861
400.6         2.16248    0.171701
400.7         2.16331    0.171539
400.8         2.16343    0.171442
400.9         2.16428    0.171267
401            2.1645     0.17128
401.1         2.16481    0.171504
401.2         2.16525    0.171288
401.3         2.16556    0.171431
401.4         2.16578     0.17129
401.5         2.16641    0.171257
401.6         2.16693    0.171416
401.7         2.16719    0.171213
401.8         2.16775    0.170977
401.9          2.1687    0.171739
402           2.16921    0.171768
402.1         2.16942    0.171798
402.2         2.17021       0.172
402.3         2.17109    0.170824
402.4         2.17171      0.1706
402.5         2.17214    0.170278
402.6         2.17247    0.170239
402.7          2.1727    0.170123
402.8         2.17306     0.17012
402.9         2.17419    0.169636
403           2.17507    0.169538
403.1         2.17592    0.169938
403.2         2.17652    0.169758
403.3         2.17656    0.169796
403.4         2.17716    0.169516
403.5         2.17737    0.169468
403.6         2.17793    0.168945
403.7         2.17878     0.16804
403.8         2.17904    0.168134
403.9         2.17944    0.168179
404           2.18015    0.168106
404.1         2.18055    0.167904
404.2         2.18055    0.167904
404.3          2.1809    0.167954
404.4          2.1813    0.167952
404.5         2.18195    0.168385
404.6         2.18239    0.168021
404.7         2.18289    0.168174
404.8         2.18306    0.168358
404.9         2.18419    0.167885
405           2.18483    0.167785
405.1         2.18569    0.167921
405.2         2.18629    0.167767
405.3         2.18638    0.167778
405.4          2.1871    0.167279
405.5         2.18774    0.166555
405.6         2.18876    0.167557
405.7         2.18968    0.167558
405.8         2.19003    0.167244
405.9         2.19114      0.1669
406           2.19177    0.166571
406.1         2.19276    0.166274
406.2         2.19301    0.166253
406.3         2.19308    0.166261
406.4         2.19383    0.166401
406.5         2.19418    0.166019
406.6         2.19537    0.166325
406.7         2.19585    0.166461
406.8         2.19627    0.166388
406.9         2.19664    0.166615
407           2.19726    0.166301
407.1         2.19798    0.165457
407.2         2.19859    0.165798
407.3         2.19937    0.165046
407.4             2.2    0.165378
407.5         2.20053    0.165193
407.6          2.2011    0.164831
407.7         2.20189     0.16448
407.8          2.2024    0.164304
407.9          2.2031    0.164587
408           2.20402    0.164845
408.1         2.20443    0.164943
408.2         2.20486    0.165005
408.3         2.20561    0.165154
408.4         2.20651     0.16493
408.5          2.2071    0.165107
408.6         2.20762    0.165296
408.7         2.20827     0.16531
408.8         2.20876       0.165
408.9         2.20892    0.165002
409           2.20947    0.164545
409.1         2.21001    0.164695
409.2         2.21055    0.164434
409.3         2.21134    0.164593
409.4         2.21163    0.164355
409.5         2.21224    0.163902
409.6         2.21278    0.163343
409.7         2.21301    0.163488
409.8         2.21347    0.163218
409.9         2.21405    0.162885
410           2.21514     0.16223
410.1         2.21622    0.162229
410.2         2.21653    0.162293
410.3         2.21666    0.162371
410.4         2.21695    0.162278
410.5         2.21735    0.162292
410.6         2.21771    0.162002
410.7         2.21816    0.161926
410.8         2.21833    0.161831
410.9         2.21914    0.162293
411           2.21949     0.16219
411.1         2.21995    0.162426
411.2         2.22098    0.161613
411.3         2.22143    0.161706
411.4          2.2217    0.161632
411.5         2.22228    0.161387
411.6         2.22342    0.160419
411.7         2.22408    0.160303
411.8         2.22422    0.160095
411.9         2.22519    0.160031
412           2.22594    0.160428
412.1          2.2263    0.160323
412.2         2.22673    0.160317
412.3         2.22741    0.159958
412.4         2.22817    0.159997
412.5         2.22961    0.159578
412.6          2.2301    0.159751
412.7         2.23112    0.158954
412.8          2.2315    0.159169
412.9         2.23224     0.15906
413           2.23267    0.158779
413.1         2.23325    0.158803
413.2         2.23369    0.158673
413.3         2.23377    0.158763
413.4          2.2346    0.158883
413.5         2.23493    0.159003
413.6         2.23508     0.15896
413.7          2.2352    0.158959
413.8         2.23555    0.158826
413.9         2.23568    0.158975
414           2.23597    0.158562
414.1         2.23657    0.158348
414.2         2.23688    0.158349
414.3         2.23732    0.158334
414.4         2.23771    0.158609
414.5         2.23826    0.158703
414.6          2.2388    0.158525
414.7         2.23971    0.158229
414.8         2.24054    0.158737
414.9         2.24159    0.159241
415           2.24253    0.159232
415.1         2.24269    0.159154
415.2         2.24284     0.15908
415.3         2.24356    0.159262
415.4         2.24375    0.158992
415.5         2.24445     0.15903
415.6         2.24487    0.159124
415.7         2.24529    0.159065
415.8         2.24552    0.158992
415.9         2.24633    0.158725
416           2.24687    0.158561
416.1         2.24751    0.158196
416.2          2.2479    0.158164
416.3         2.24849     0.15828
416.4         2.24909    0.158503
416.5         2.24987    0.159125
416.6         2.25031    0.158882
416.7         2.25066    0.158774
416.8         2.25199    0.157692
416.9         2.25283    0.157046
417           2.25321    0.156847
417.1         2.25393    0.157146
417.2         2.25426    0.156913
417.3         2.25506    0.157115
417.4         2.25571    0.156989
417.5          2.2561    0.157314
417.6         2.25649    0.157089
417.7         2.25728    0.156942
417.8         2.25762    0.156873
417.9         2.25808    0.156814
418           2.25905    0.156853
418.1         2.25996     0.15671
418.2         2.26139    0.157988
418.3         2.26195    0.157614
418.4         2.26254    0.157287
418.5         2.26369    0.157054
418.6          2.2641    0.156977
418.7         2.26452    0.156472
418.8         2.26516    0.156713
418.9           2.266    0.156876
419           2.26638    0.157122
419.1         2.26659    0.156848
419.2         2.26659    0.156848
419.3          2.2668    0.156695
419.4         2.26815    0.155622
419.5         2.26922    0.155848
419.6         2.26954    0.155802
419.7            2.27    0.155493
419.8          2.2703    0.155528
419.9         2.27048    0.155524
420           2.27122      0.1556
420.1         2.27155    0.155377
420.2         2.27247    0.155224
420.3         2.27343    0.154405
420.4          2.2738    0.154311
420.5         2.27461     0.15424
420.6         2.27502    0.154166
420.7         2.27597    0.153713
420.8         2.27674    0.153151
420.9         2.27712    0.153204
421           2.27735    0.153267
421.1         2.27821    0.153983
421.2         2.27909    0.153545
421.3         2.27951    0.153246
421.4         2.27998    0.153341
421.5         2.28056    0.153524
421.6         2.28092    0.153797
421.7         2.28175    0.153085
421.8         2.28206    0.153002
421.9          2.2822    0.153055
422           2.28282    0.152783
422.1         2.28337    0.152757
422.2          2.2841    0.152757
422.3         2.28428    0.152956
422.4         2.28543     0.15248
422.5         2.28733    0.152189
422.6         2.28798    0.152648
422.7         2.28881    0.152168
422.8         2.28925    0.151767
422.9         2.28994       0.152
423           2.29064    0.152433
423.1         2.29085    0.152459
423.2         2.29133    0.152626
423.3         2.29187    0.152742
423.4         2.29256    0.152346
423.5         2.29256    0.152346
423.6         2.29316    0.152415
423.7         2.29376    0.152915
423.8         2.29438    0.152556
423.9         2.29502    0.152487
424            2.2957    0.152477
424.1         2.29674    0.152439
424.2         2.29722    0.152317
424.3         2.29778    0.152354
424.4         2.29831    0.152214
424.5         2.29917    0.151582
424.6         2.30018    0.152005
424.7         2.30057    0.152351
424.8         2.30083    0.152361
424.9         2.30141    0.152108
425           2.30258    0.151843
425.1         2.30338    0.151956
425.2         2.30374    0.152066
425.3          2.3051    0.151203
425.4         2.30549    0.150964
425.5         2.30631    0.150729
425.6         2.30683    0.151047
425.7         2.30725    0.151314
425.8         2.30813    0.150779
425.9           2.309    0.150312
426           2.30936    0.150322
426.1         2.30988    0.150178
426.2          2.3108     0.14966
426.3         2.31193    0.148538
426.4         2.31273    0.148558
426.5         2.31403    0.148343
426.6         2.31478    0.147636
426.7         2.31559    0.147626
426.8         2.31606    0.148046
426.9         2.31676    0.148388
427           2.31727    0.148523
427.1         2.31747    0.148577
427.2         2.31826    0.147833
427.3         2.31854    0.147527
427.4         2.31901    0.147734
427.5         2.31959    0.147755
427.6         2.32062    0.148017
427.7         2.32136    0.147906
427.8         2.32181    0.148173
427.9         2.32234    0.148111
428           2.32279    0.148513
428.1         2.32355    0.148621
428.2         2.32439    0.148677
428.3         2.32509    0.148466
428.4         2.32578    0.147978
428.5         2.32621     0.14761
428.6         2.32681    0.147743
428.7         2.32761    0.147792
428.8          2.3284    0.147242
428.9         2.32911    0.147348
429           2.32953    0.147654
429.1         2.33048    0.146965
429.2         2.33097    0.146385
429.3         2.33117    0.146172
429.4         2.33219    0.145971
429.5         2.33266    0.146102
429.6         2.33505    0.144085
429.7         2.33569    0.143766
429.8         2.33596    0.143703
429.9         2.33692    0.142572
430            2.3376    0.143201
430.1         2.33799    0.143011
430.2         2.33815    0.142776
430.3         2.33855    0.142514
430.4         2.33932    0.141778
430.5         2.34069    0.141159
430.6         2.34151    0.140214
430.7         2.34183    0.140055
430.8         2.34195    0.139883
430.9         2.34217    0.140042
431           2.34247    0.139878
431.1         2.34273    0.139973
431.2         2.34311    0.140197
431.3         2.34379    0.139938
431.4         2.34505    0.139726
431.5         2.34559    0.139905
431.6         2.34606     0.14012
431.7         2.34669    0.139941
431.8         2.34728    0.139988
431.9         2.34778    0.139608
432            2.3482    0.139638
432.1         2.34854    0.139902
432.2         2.34908    0.139397
432.3          2.3499    0.139527
432.4         2.34998     0.13941
432.5         2.35036    0.139563
432.6         2.35109     0.13963
432.7         2.35163    0.139324
432.8         2.35187    0.139322
432.9         2.35239    0.139159
433           2.35289    0.139334
433.1         2.35354    0.139111
433.2         2.35444    0.139176
433.3         2.35458    0.139094
433.4         2.35507    0.139138
433.5         2.35577    0.139199
433.6         2.35677    0.138122
433.7         2.35744    0.137978
433.8          2.3579    0.137787
433.9         2.35847    0.137688
434           2.35911    0.137466
434.1         2.35978    0.137134
434.2         2.36058    0.136776
434.3         2.36098    0.136625
434.4         2.36149    0.136767
434.5         2.36319     0.13725
434.6         2.36381    0.137205
434.7         2.36413    0.136899
434.8         2.36497    0.136763
434.9         2.36501    0.136807
435           2.36549    0.136292
435.1         2.36592    0.136288
435.2          2.3666    0.136288
435.3         2.36745    0.136145
435.4           2.368    0.136127
435.5         2.36829    0.136111
435.6         2.36878    0.136248
435.7         2.36938    0.136392
435.8         2.37027    0.135976
435.9         2.37034    0.135868
436           2.37063    0.135919
436.1         2.37136    0.135914
436.2         2.37169    0.135565
436.3         2.37254    0.136099
436.4         2.37322    0.135922
436.5         2.37358    0.135711
436.6          2.3746    0.135701
436.7         2.37524    0.135908
436.8         2.37629    0.136803
436.9         2.37703     0.13673
437           2.37744    0.136648
437.1         2.37824    0.136744
437.2         2.37924    0.136007
437.3          2.3799    0.135778
437.4          2.3804    0.135629
437.5         2.38129     0.13588
437.6         2.38185    0.135713
437.7         2.38254    0.135139
437.8         2.38296    0.135263
437.9         2.38334    0.135197
438           2.38449     0.13509
438.1         2.38482    0.134952
438.2         2.38615    0.134664
438.3         2.38677    0.134373
438.4         2.38761    0.134185
438.5         2.38794    0.134026
438.6         2.38889    0.133134
438.7         2.38949     0.13362
438.8         2.39052    0.133666
438.9         2.39157    0.133649
439           2.39227    0.133138
439.1          2.3934    0.133029
439.2         2.39359    0.132978
439.3         2.39438    0.132586
439.4         2.39492      0.1327
439.5         2.39643    0.133197
439.6         2.39681    0.132721
439.7         2.39739    0.132664
439.8         2.39819    0.131954
439.9         2.39886    0.131761
440           2.39886    0.131761
440.1         2.39921    0.131788
440.2         2.39985    0.131646
440.3         2.40038    0.131608
440.4         2.40072    0.131833
440.5         2.40136    0.131552
440.6         2.40203    0.131198
440.7         2.40224    0.131055
440.8         2.40234    0.131173
440.9         2.40341    0.130851
441            2.4048    0.131378
441.1         2.40527    0.131716
441.2         2.40553    0.131821
441.3         2.40669    0.130977
441.4         2.40729    0.131084
441.5         2.40731    0.131071
441.6         2.40753    0.131308
441.7         2.40802    0.131374
441.8         2.40845    0.131169
441.9          2.4091    0.130631
442           2.41004    0.130338
442.1         2.41145     0.12963
442.2         2.41175    0.129276
442.3         2.41215     0.12963
442.4         2.41225    0.129474
442.5         2.41273    0.129071
442.6         2.41315    0.128672
442.7         2.41374    0.128223
442.8          2.4143    0.128146
442.9         2.41479    0.128052
443            2.4154     0.12785
443.1         2.41621     0.12719
443.2         2.41694    0.126739
443.3         2.41873    0.125647
443.4         2.41918    0.125629
443.5         2.41952    0.125699
443.6         2.42033    0.124899
443.7         2.42121    0.124175
443.8         2.42232    0.123979
443.9         2.42288    0.123921
444           2.42402    0.124126
444.1         2.42443    0.124041
444.2         2.42477    0.124005
444.3         2.42664    0.124956
444.4          2.4278    0.124458
444.5         2.42845     0.12391
444.6         2.42937    0.124232
444.7         2.43066    0.123227
444.8          2.4313    0.123108
444.9         2.43194     0.12331
445            2.4323    0.123052
445.1         2.43325    0.122402
445.2         2.43355    0.122479
445.3         2.43395    0.122187
445.4         2.43461    0.122156
445.5         2.43548    0.121589
445.6         2.43606    0.121234
445.7         2.43672    0.121019
445.8         2.43735    0.120948
445.9         2.43816    0.121139
446           2.43829     0.12093
446.1         2.43924    0.120802
446.2         2.44009      0.1214
446.3         2.44057     0.12175
446.4          2.4418    0.121045
446.5         2.44225     0.12087
446.6         2.44305     0.12136
446.7         2.44385    0.121917
446.8         2.44426    0.121479
446.9         2.44515    0.121988
447           2.44598    0.121528
447.1         2.44704     0.12215
447.2         2.44807    0.121474
447.3         2.44916    0.121474
447.4         2.44966    0.121533
447.5         2.44994    0.121411
447.6          2.4504    0.121594
447.7         2.45099    0.121291
447.8         2.45161     0.12098
447.9         2.45218    0.120699
448            2.4532    0.120173
448.1         2.45412    0.119898
448.2         2.45476    0.119507
448.3         2.45526    0.119206
448.4         2.45555      0.1192
448.5         2.45626     0.11886
448.6          2.4574    0.119403
448.7         2.45794    0.118921
448.8         2.45866    0.118807
448.9         2.45898    0.118574
449           2.45936    0.118415
449.1         2.45994    0.118221
449.2         2.46026    0.118081
449.3         2.46121    0.117761
449.4         2.46212    0.117048
449.5         2.46261    0.117065
449.6         2.46285    0.116876
449.7          2.4634     0.11704
449.8         2.46388    0.117247
449.9         2.46481    0.117164
450           2.46536     0.11731
450.1         2.46611    0.117427
450.2         2.46694    0.117585
450.3         2.46734    0.117534
450.4         2.46788    0.117244
450.5          2.4687    0.116977
450.6         2.46926    0.116652
450.7         2.46971    0.116508
450.8         2.47038    0.116091
450.9         2.47153    0.115238
451           2.47213     0.11531
451.1         2.47263    0.115313
451.2         2.47284    0.115173
451.3         2.47325    0.115151
451.4         2.47398    0.115143
451.5         2.47448    0.115011
451.6          2.4753    0.114694
451.7         2.47572    0.114744
451.8         2.47639       0.115
451.9         2.47748    0.115181
452           2.47795    0.114968
452.1         2.47856    0.114685
452.2         2.47935    0.114781
452.3         2.48019    0.114444
452.4         2.48107    0.114698
452.5         2.48215    0.114686
452.6         2.48283    0.114779
452.7         2.48312    0.114997
452.8         2.48342    0.114771
452.9         2.48388    0.114741
453           2.48456    0.114857
453.1         2.48633    0.113241
453.2         2.48669    0.113203
453.3         2.48803      0.1131
453.4         2.48897    0.112576
453.5         2.48927    0.112648
453.6         2.48983    0.112834
453.7         2.49064    0.112539
453.8         2.49111     0.11202
453.9         2.49188    0.112236
454           2.49241    0.112526
454.1         2.49342    0.112255
454.2         2.49384    0.112419
454.3         2.49492    0.111784
454.4         2.49534    0.111503
454.5         2.49575    0.111588
454.6         2.49583    0.111448
454.7         2.49702     0.11124
454.8          2.4973    0.111096
454.9           2.498    0.111285
455           2.49831    0.111078
455.1         2.49899    0.110683
455.2         2.49939    0.110492
455.3         2.50025     0.11075
455.4         2.50102    0.111062
455.5         2.50208    0.110296
455.6         2.50247    0.110052
455.7          2.5035    0.110045
455.8         2.50469    0.108674
455.9         2.50575    0.108555
456           2.50623    0.108428
456.1         2.50669    0.108542
456.2         2.50701    0.108866
456.3         2.50831    0.107947
456.4         2.50869    0.108145
456.5         2.50938    0.108304
456.6         2.50963     0.10824
456.7         2.50998     0.10818
456.8         2.51108    0.107767
456.9         2.51196    0.107533
457           2.51267    0.107442
457.1         2.51308    0.107744
457.2         2.51375    0.107567
457.3         2.51451    0.107473
457.4         2.51508    0.107598
457.5         2.51521    0.107725
457.6         2.51566    0.107728
457.7         2.51629    0.107605
457.8         2.51705    0.107388
457.9         2.51793    0.106846
458           2.51939    0.105286
458.1         2.52032    0.104465
458.2         2.52179    0.104757
458.3         2.52305    0.104035
458.4         2.52415    0.103747
458.5         2.52415    0.103747
458.6         2.52523     0.10332
458.7         2.52641    0.103571
458.8         2.52676    0.103428
458.9         2.52778    0.103431
459           2.52862    0.103054
459.1         2.52929    0.103225
459.2         2.53094    0.101566
459.3         2.53202    0.101364
459.4         2.53234    0.101666
459.5         2.53287    0.101336
459.6         2.53359    0.101627
459.7          2.5342    0.101649
459.8         2.53531    0.101315
459.9         2.53534    0.101349
460            2.5363    0.100326
460.1         2.53659    0.100298
460.2         2.53704   0.0999402
460.3         2.53762    0.100178
460.4         2.53777    0.100139
460.5         2.53873   0.0996645
460.6         2.53935    0.099152
460.7         2.54009   0.0989871
460.8         2.54042   0.0987825
460.9          2.5412   0.0987406
461           2.54147   0.0987379
461.1         2.54207    0.098613
461.2          2.5429    0.098781
461.3         2.54339   0.0986514
461.4         2.54436   0.0982892
461.5         2.54491   0.0985167
461.6         2.54524   0.0983766
461.7         2.54578   0.0987729
461.8         2.54682    0.098916
461.9         2.54738   0.0990873
462           2.54856   0.0987636
462.1         2.54988   0.0987969
462.2         2.55052   0.0989146
462.3         2.55197   0.0988658
462.4         2.55237   0.0990597
462.5         2.55288   0.0987707
462.6         2.55422   0.0988192
462.7         2.55535   0.0996169
462.8         2.55595   0.0996244
462.9         2.55657   0.0995295
463           2.55684   0.0994971
463.1         2.55748    0.099545
463.2         2.55784   0.0998013
463.3         2.55838   0.0997301
463.4         2.55872   0.0993454
463.5         2.55924   0.0995199
463.6         2.55975   0.0998671
463.7         2.56021   0.0993252
463.8         2.56118   0.0991993
463.9         2.56168    0.099078
464            2.5623   0.0982676
464.1         2.56297   0.0981293
464.2         2.56384   0.0980872
464.3         2.56439   0.0981972
464.4         2.56568   0.0972727
464.5         2.56596   0.0973571
464.6         2.56619   0.0973879
464.7         2.56686   0.0972737
464.8         2.56758   0.0974929
464.9         2.56825   0.0976442
465           2.56901   0.0968942
465.1          2.5705   0.0967058
465.2         2.57109   0.0968115
465.3         2.57168   0.0966709
465.4         2.57231   0.0968832
465.5         2.57287   0.0973235
465.6         2.57432   0.0975093
465.7         2.57506   0.0979761
465.8         2.57554   0.0976012
465.9          2.5763   0.0975695
466           2.57708   0.0977399
466.1         2.57779   0.0978701
466.2         2.57889   0.0977125
466.3         2.58034   0.0977787
466.4         2.58084   0.0977022
466.5         2.58154   0.0975533
466.6         2.58206   0.0974405
466.7         2.58304   0.0974796
466.8         2.58396   0.0975758
466.9         2.58458   0.0977604
467           2.58519   0.0980843
467.1         2.58567   0.0983543
467.2         2.58589    0.098462
467.3          2.5865   0.0990169
467.4         2.58771   0.0991013
467.5         2.58821   0.0995037
467.6         2.58864   0.0991021
467.7         2.58926   0.0990721
467.8         2.59008   0.0986227
467.9         2.59015    0.098611
468           2.59128   0.0988459
468.1         2.59166    0.098816
468.2         2.59263   0.0979831
468.3           2.594   0.0987225
468.4         2.59495   0.0988098
468.5         2.59563   0.0987954
468.6          2.5962    0.098941
468.7          2.5979   0.0990743
468.8         2.59886   0.0987103
468.9         2.59986   0.0980593
469           2.60001   0.0980378
469.1         2.60046   0.0978757
469.2         2.60107    0.097796
469.3         2.60172   0.0973728
469.4         2.60185   0.0974956
469.5         2.60249    0.097809
469.6         2.60371   0.0984144
469.7         2.60451   0.0981044
469.8         2.60504     0.09799
469.9         2.60534   0.0979105
470           2.60552   0.0979971
470.1         2.60589   0.0981469
470.2         2.60637   0.0978645
470.3         2.60689   0.0977824
470.4         2.60725   0.0974403
470.5         2.60785   0.0974729
470.6         2.60831   0.0978244
470.7         2.60874   0.0980173
470.8         2.60983   0.0972558
470.9         2.61021   0.0976049
471           2.61056   0.0978389
471.1         2.61088   0.0979998
471.2          2.6116   0.0978911
471.3         2.61196   0.0980723
471.4         2.61219   0.0980262
471.5         2.61266   0.0980125
471.6         2.61302    0.098237
471.7          2.6142   0.0983209
471.8         2.61456   0.0980286
471.9         2.61505   0.0979718
472           2.61551   0.0976447
472.1         2.61664   0.0968584
472.2         2.61725   0.0970248
472.3          2.6185   0.0971687
472.4         2.61886   0.0973557
472.5         2.61963   0.0974288
472.6         2.62056   0.0973933
472.7         2.62102   0.0970881
472.8         2.62114   0.0968656
472.9          2.6222   0.0970817
473           2.62237   0.0970999
473.1         2.62286     0.09727
473.2         2.62354   0.0971979
473.3         2.62416   0.0973038
473.4         2.62433   0.0973499
473.5           2.625   0.0970641
473.6         2.62601   0.0973078
473.7         2.62643    0.097177
473.8         2.62666   0.0973679
473.9           2.627   0.0973708
474           2.62763   0.0969223
474.1         2.62852   0.0967128
474.2         2.62867   0.0968549
474.3         2.62975   0.0970243
474.4         2.62975   0.0970243
474.5         2.63047   0.0969212
474.6         2.63047   0.0969212
474.7         2.63126   0.0972513
474.8         2.63147    0.097108
474.9         2.63222   0.0972508
475           2.63276   0.0975506
475.1         2.63361   0.0972916
475.2         2.63463   0.0972736
475.3         2.63515   0.0976593
475.4         2.63613   0.0976483
475.5          2.6376   0.0966132
475.6         2.63797   0.0966507
475.7         2.63877   0.0967713
475.8         2.63924   0.0971143
475.9         2.63963   0.0970017
476           2.63993   0.0971633
476.1         2.64113   0.0962719
476.2         2.64168   0.0963152
476.3         2.64242   0.0964207
476.4         2.64362   0.0964943
476.5         2.64383   0.0965758
476.6         2.64425   0.0964026
476.7         2.64433   0.0964051
476.8         2.64539   0.0961231
476.9           2.646   0.0954739
477           2.64691   0.0948799
477.1         2.64749   0.0946462
477.2          2.6489   0.0940525
477.3         2.64934   0.0939088
477.4         2.65027   0.0938946
477.5         2.65071   0.0936224
477.6         2.65144   0.0936489
477.7         2.65181   0.0937555
477.8         2.65224   0.0941424
477.9         2.65304   0.0938703
478           2.65366   0.0939796
478.1         2.65394   0.0941308
478.2         2.65436   0.0939974
478.3         2.65517   0.0935608
478.4         2.65576   0.0933476
478.5         2.65732   0.0934589
478.6         2.65775   0.0936443
478.7         2.65861   0.0932079
478.8         2.65942    0.093321
478.9         2.65973   0.0933487
479           2.66033   0.0939037
479.1         2.66111   0.0941045
479.2         2.66166   0.0940253
479.3         2.66262   0.0938427
479.4         2.66315   0.0936718
479.5         2.66382   0.0937711
479.6         2.66411   0.0938503
479.7         2.66471   0.0934611
479.8         2.66535   0.0930394
479.9         2.66595   0.0926907
480           2.66663   0.0923195
480.1         2.66681   0.0923395
480.2          2.6683   0.0926212
480.3         2.66895   0.0925514
480.4         2.66918    0.092414
480.5         2.66927   0.0924969
480.6         2.66989   0.0926866
480.7         2.67042   0.0925725
480.8         2.67127    0.092199
480.9         2.67198   0.0921595
481           2.67236    0.092277
481.1         2.67286    0.092453
481.2         2.67355   0.0928044
481.3         2.67385   0.0926614
481.4         2.67463   0.0925733
481.5         2.67585     0.09145
481.6          2.6761   0.0916584
481.7          2.6767   0.0917697
481.8           2.677   0.0917964
481.9         2.67801   0.0912584
482           2.67878   0.0913167
482.1         2.67922   0.0911067
482.2         2.67941   0.0912494
482.3         2.67998   0.0912883
482.4         2.68062   0.0905777
482.5         2.68136   0.0908293
482.6         2.68161   0.0909647
482.7          2.6821   0.0909378
482.8         2.68293   0.0904086
482.9          2.6834   0.0907178
483           2.68368   0.0903947
483.1         2.68422   0.0907666
483.2         2.68462   0.0905611
483.3         2.68497   0.0905843
483.4         2.68516   0.0906788
483.5         2.68622   0.0896895
483.6         2.68712   0.0892245
483.7         2.68741   0.0893172
483.8         2.68808   0.0891992
483.9         2.68855   0.0891235
484           2.68876   0.0888613
484.1         2.68947   0.0888153
484.2         2.69029   0.0892121
484.3         2.69074   0.0892571
484.4         2.69107   0.0888474
484.5          2.6919   0.0886314
484.6         2.69237   0.0887283
484.7         2.69309    0.088542
484.8         2.69404   0.0891411
484.9         2.69429   0.0890329
485           2.69477   0.0889917
485.1          2.6951    0.088661
485.2         2.69537   0.0887973
485.3         2.69608   0.0887348
485.4          2.6965   0.0886896
485.5         2.69703   0.0886273
485.6         2.69778   0.0887779
485.7         2.69832   0.0887148
485.8         2.69874   0.0885934
485.9         2.69915   0.0880639
486           2.69971   0.0883045
486.1         2.70043   0.0876196
486.2           2.701   0.0877558
486.3         2.70134    0.087916
486.4         2.70187   0.0877165
486.5         2.70261   0.0878272
486.6         2.70351   0.0880749
486.7         2.70363   0.0881929
486.8         2.70481   0.0881027
486.9          2.7052   0.0880009
487           2.70578   0.0877155
487.1         2.70699   0.0870841
487.2         2.70737   0.0872177
487.3         2.70795    0.087094
487.4         2.70836   0.0870515
487.5         2.70921   0.0872281
487.6         2.71014   0.0879055
487.7         2.71077   0.0872425
487.8         2.71131   0.0877053
487.9         2.71286   0.0873297
488           2.71314   0.0871097
488.1         2.71418   0.0873714
488.2         2.71603   0.0881434
488.3         2.71628   0.0880691
488.4         2.71706   0.0881591
488.5         2.71792   0.0881149
488.6         2.71844   0.0880217
488.7         2.71976   0.0884035
488.8         2.72058   0.0883706
488.9         2.72197   0.0873749
489           2.72268   0.0873474
489.1          2.7238   0.0864191
489.2         2.72406   0.0865347
489.3         2.72505   0.0869798
489.4         2.72545   0.0867854
489.5         2.72596   0.0867868
489.6         2.72619   0.0867196
489.7         2.72671    0.086562
489.8         2.72733   0.0863888
489.9         2.72775   0.0862894
490           2.72841   0.0860976
490.1         2.72915   0.0859933
490.2         2.72964   0.0863781
490.3         2.73008   0.0860665
490.4         2.73042    0.086164
490.5         2.73081   0.0860171
490.6         2.73109   0.0862188
490.7         2.73161   0.0859268
490.8         2.73184   0.0857466
490.9         2.73273   0.0858167
491           2.73444   0.0841801
491.1         2.73531   0.0839501
491.2         2.73581   0.0839823
491.3         2.73657   0.0837182
491.4         2.73707   0.0838172
491.5         2.73772   0.0840111
491.6         2.73807    0.084127
491.7         2.73906   0.0828437
491.8         2.73985   0.0831673
491.9         2.74024   0.0834745
492           2.74043   0.0833205
492.1         2.74124   0.0835763
492.2         2.74171   0.0833667
492.3         2.74196   0.0835301
492.4         2.74218    0.083666
492.5         2.74329   0.0825445
492.6         2.74419   0.0823345
492.7         2.74511   0.0821803
492.8         2.74555   0.0823368
492.9         2.74572   0.0823177
493           2.74632   0.0825713
493.1          2.7468   0.0825847
493.2         2.74792   0.0828285
493.3          2.7484   0.0831233
493.4         2.74944   0.0832558
493.5         2.74965   0.0834515
493.6         2.75023   0.0838403
493.7         2.75071   0.0840126
493.8         2.75185   0.0831118
493.9         2.75258   0.0832711
494           2.75334   0.0838135
494.1         2.75367    0.083876
494.2         2.75418   0.0836843
494.3         2.75471   0.0835701
494.4          2.7554   0.0835051
494.5          2.7558   0.0835731
494.6          2.7564    0.083513
494.7         2.75735   0.0841057
494.8         2.75735   0.0841057
494.9         2.75824   0.0839239
495           2.75939   0.0841337
495.1         2.76007   0.0835783
495.2         2.76141     0.08398
495.3         2.76253    0.083711
495.4          2.7631   0.0835225
495.5         2.76329     0.08326
495.6         2.76406   0.0831268
495.7         2.76466   0.0831243
495.8         2.76496   0.0832425
495.9         2.76544   0.0830902
496           2.76559   0.0830682
496.1         2.76655   0.0830584
496.2         2.76681   0.0828565
496.3         2.76766   0.0833429
496.4         2.76819   0.0833452
496.5          2.7687    0.083125
496.6         2.76917   0.0833885
496.7         2.76943   0.0834857
496.8         2.76991   0.0831595
496.9         2.77104   0.0826007
497           2.77163   0.0825517
497.1         2.77203   0.0827301
497.2         2.77256   0.0828269
497.3          2.7729    0.082746
497.4         2.77313   0.0829296
497.5          2.7743   0.0830462
497.6         2.77503    0.083218
497.7         2.77568   0.0833564
497.8         2.77627   0.0835627
497.9          2.7766   0.0833861
498           2.77706   0.0831254
498.1         2.77836   0.0833612
498.2         2.77922   0.0834027
498.3         2.77951   0.0834421
498.4         2.78006   0.0829488
498.5         2.78038   0.0827585
498.6         2.78138    0.083272
498.7         2.78196   0.0832925
498.8         2.78254   0.0833937
498.9         2.78265   0.0834758
499           2.78311   0.0830492
499.1         2.78367   0.0829203
499.2         2.78398   0.0828717
499.3           2.785   0.0831378
499.4         2.78515   0.0831188
499.5         2.78584   0.0831955
499.6         2.78692   0.0831083
499.7         2.78744   0.0833949
499.8           2.788     0.08374
499.9         2.78894   0.0829625
500           2.78941   0.0826464
500.1         2.78996   0.0829491
500.2         2.79052    0.083098
500.3         2.79176   0.0837405
500.4         2.79241   0.0834474
500.5         2.79278   0.0831486
500.6         2.79348   0.0832291
500.7         2.79385   0.0830766
500.8         2.79454   0.0831242
500.9         2.79486   0.0832071
501           2.79565   0.0835096
501.1         2.79585    0.083584
501.2         2.79621   0.0832765
501.3         2.79689   0.0831719
501.4         2.79727   0.0834069
501.5          2.7976   0.0830981
501.6         2.79802   0.0831243
501.7         2.79894   0.0833819
501.8         2.79954   0.0828842
501.9         2.79989   0.0829544
502           2.80056   0.0827184
502.1         2.80155   0.0830856
502.2         2.80188   0.0831308
502.3         2.80299   0.0834684
502.4         2.80415   0.0834596
502.5         2.80493   0.0835518
502.6         2.80554   0.0834461
502.7         2.80638   0.0838265
502.8         2.80676   0.0836099
502.9         2.80709   0.0837804
503           2.80766   0.0840823
503.1         2.80812   0.0840083
503.2         2.80908   0.0836168
503.3         2.80953   0.0836175
503.4         2.81052   0.0830385
503.5           2.811   0.0830536
503.6          2.8116   0.0826869
503.7         2.81198   0.0824774
503.8         2.81231   0.0824775
503.9         2.81305   0.0818358
504           2.81333   0.0819048
504.1         2.81357   0.0816796
504.2         2.81387   0.0815098
504.3         2.81447   0.0819645
504.4         2.81527   0.0818023
504.5         2.81621   0.0818739
504.6         2.81663   0.0815207
504.7         2.81705   0.0813104
504.8         2.81733   0.0815296
504.9         2.81893   0.0812659
505           2.81978   0.0812402
505.1         2.82044   0.0802773
505.2         2.82118   0.0800716
505.3         2.82131   0.0798237
505.4         2.82202   0.0800011
505.5         2.82227   0.0799575
505.6         2.82314   0.0797058
505.7          2.8239   0.0800773
505.8         2.82454    0.079717
505.9         2.82525   0.0789899
506            2.8257   0.0789182
506.1         2.82617   0.0789756
506.2         2.82634   0.0789653
506.3         2.82717   0.0795139
506.4         2.82758    0.079306
506.5         2.82838   0.0790143
506.6         2.82859   0.0790003
506.7         2.82915   0.0792719
506.8         2.82994   0.0792043
506.9         2.83085   0.0789896
507           2.83106   0.0785803
507.1         2.83197   0.0782261
507.2         2.83276   0.0787859
507.3         2.83335   0.0786687
507.4           2.834   0.0790292
507.5         2.83431   0.0792806
507.6         2.83456   0.0791479
507.7         2.83526   0.0794672
507.8         2.83567   0.0792079
507.9         2.83598   0.0789471
508           2.83694   0.0795021
508.1         2.83742   0.0793399
508.2         2.83855   0.0785557
508.3         2.83924   0.0787548
508.4         2.83957   0.0790116
508.5         2.84023    0.079413
508.6         2.84145   0.0797674
508.7         2.84206   0.0795051
508.8         2.84311   0.0797895
508.9         2.84379   0.0793057
509           2.84407   0.0794697
509.1         2.84457   0.0798478
509.2         2.84515   0.0795619
509.3          2.8454   0.0797532
509.4         2.84601   0.0798932
509.5         2.84709   0.0798551
509.6         2.84773   0.0798903
509.7         2.84841   0.0794021
509.8         2.84874   0.0794545
509.9         2.84978   0.0800605
510           2.85043   0.0803785
510.1         2.85132   0.0803222
510.2         2.85221   0.0799245
510.3         2.85277    0.079679
510.4         2.85324   0.0800159
510.5         2.85394   0.0801384
510.6         2.85486   0.0806956
510.7         2.85582   0.0811344
510.8         2.85631   0.0812393
510.9         2.85661   0.0814778
511           2.85709   0.0816029
511.1         2.85797   0.0817126
511.2         2.85849   0.0818567
511.3         2.85885   0.0820884
511.4         2.85999   0.0821763
511.5         2.86016   0.0823046
511.6         2.86071   0.0823456
511.7          2.8615   0.0824392
511.8         2.86175   0.0826212
511.9         2.86238   0.0827669
512           2.86318   0.0826045
512.1         2.86352   0.0822006
512.2         2.86432    0.082029
512.3         2.86464   0.0816233
512.4         2.86513   0.0814448
512.5         2.86579   0.0811414
512.6         2.86667   0.0806179
512.7          2.8672   0.0808411
512.8         2.86795   0.0807775
512.9         2.86824    0.080251
513            2.8696    0.080271
513.1         2.86984   0.0803627
513.2          2.8702   0.0799859
513.3         2.87084   0.0804753
513.4         2.87173   0.0802845
513.5           2.872   0.0800555
513.6         2.87251   0.0804217
513.7         2.87271   0.0804721
513.8         2.87343   0.0803594
513.9         2.87376   0.0803331
514           2.87421   0.0800847
514.1         2.87479   0.0803723
514.2         2.87542    0.080446
514.3         2.87632   0.0798792
514.4         2.87741   0.0801928
514.5         2.87786   0.0804681
514.6         2.87826   0.0806237
514.7         2.87869   0.0803239
514.8         2.87925   0.0807687
514.9         2.88012   0.0809649
515           2.88073   0.0812813
515.1         2.88169   0.0813587
515.2         2.88265   0.0813397
515.3         2.88265   0.0813397
515.4          2.8835   0.0813434
515.5         2.88423   0.0813797
515.6         2.88495   0.0815254
515.7         2.88533   0.0817241
515.8         2.88569   0.0813258
515.9         2.88664   0.0812896
516            2.8871   0.0815899
516.1         2.88726   0.0816456
516.2         2.88796   0.0816987
516.3         2.88921   0.0817131
516.4         2.88966    0.081844
516.5         2.89065   0.0803829
516.6         2.89105   0.0799672
516.7         2.89151   0.0798475
516.8         2.89226   0.0802281
516.9         2.89266   0.0804247
517            2.8932   0.0805995
517.1         2.89363    0.080458
517.2         2.89386   0.0805927
517.3         2.89416   0.0803329
517.4          2.8945    0.080445
517.5         2.89634   0.0790624
517.6         2.89712    0.078618
517.7         2.89758   0.0787023
517.8         2.89789   0.0786769
517.9         2.89798   0.0787598
518           2.89847    0.079042
518.1         2.89862   0.0790304
518.2         2.89958   0.0788212
518.3         2.90091   0.0787612
518.4         2.90108   0.0788196
518.5         2.90162   0.0784542
518.6         2.90213   0.0783736
518.7         2.90267   0.0784013
518.8         2.90341    0.078146
518.9         2.90426   0.0783154
519           2.90518    0.078407
519.1         2.90579   0.0787491
519.2         2.90633   0.0789516
519.3         2.90689   0.0787997
519.4         2.90751   0.0789413
519.5         2.90792   0.0790371
519.6         2.90806    0.079173
519.7         2.90888   0.0792354
519.8         2.90939   0.0792231
519.9         2.91009   0.0795512
520           2.91092   0.0796457
520.1         2.91145   0.0799261
520.2         2.91161   0.0799185
520.3         2.91233   0.0793554
520.4         2.91363   0.0797465
520.5         2.91395   0.0798895
520.6         2.91455   0.0799975
520.7         2.91566   0.0799525
520.8         2.91656   0.0798386
520.9         2.91722   0.0800823
521           2.91855   0.0789244
521.1         2.91896   0.0785839
521.2         2.91941   0.0787362
521.3         2.91969   0.0785508
521.4         2.91987   0.0785576
521.5         2.92051   0.0782878
521.6         2.92149   0.0780837
521.7         2.92227   0.0776436
521.8         2.92268   0.0775288
521.9         2.92331   0.0773425
522           2.92375   0.0771939
522.1         2.92425   0.0772502
522.2         2.92511   0.0779568
522.3         2.92551    0.077385
522.4         2.92566   0.0774329
522.5         2.92643   0.0774589
522.6          2.9271   0.0772581
522.7         2.92732   0.0769909
522.8         2.92815   0.0771508
522.9         2.92848    0.077341
523           2.92913   0.0767148
523.1         2.92943   0.0770336
523.2         2.92977   0.0771926
523.3            2.93   0.0769473
523.4         2.93065   0.0773389
523.5         2.93129   0.0772327
523.6         2.93176   0.0773071
523.7         2.93214   0.0773707
523.8         2.93279   0.0772704
523.9          2.9335   0.0773273
524           2.93368   0.0774367
524.1         2.93444   0.0765775
524.2         2.93487   0.0770327
524.3         2.93528   0.0772351
524.4         2.93572   0.0770265
524.5         2.93583   0.0768294
524.6         2.93697   0.0770057
524.7         2.93727   0.0771243
524.8         2.93772   0.0766107
524.9         2.93812   0.0767592
525           2.93866   0.0757425
525.1         2.93944   0.0761414
525.2         2.94039   0.0762889
525.3         2.94072   0.0759975
525.4         2.94162    0.076124
525.5         2.94234   0.0763137
525.6         2.94369   0.0762583
525.7         2.94419   0.0757819
525.8         2.94519    0.076371
525.9         2.94658   0.0772114
526           2.94686    0.076978
526.1         2.94742   0.0764976
526.2         2.94792   0.0767554
526.3         2.94895   0.0776555
526.4         2.94956   0.0773409
526.5         2.95014     0.07743
526.6         2.95036   0.0773555
526.7         2.95084   0.0774258
526.8         2.95219   0.0777105
526.9         2.95336   0.0780236
527           2.95374   0.0778593
527.1         2.95393   0.0779749
527.2         2.95443   0.0780448
527.3         2.95457    0.078196
527.4         2.95588   0.0786909
527.5         2.95675    0.078556
527.6         2.95758   0.0782579
527.7           2.958   0.0787467
527.8         2.95876   0.0791049
527.9         2.95938   0.0795686
528           2.95953   0.0796413
528.1         2.96065   0.0795871
528.2          2.9616   0.0801921
528.3         2.96227   0.0797428
528.4         2.96314   0.0795714
528.5         2.96373   0.0800022
528.6         2.96396   0.0800691
528.7         2.96483   0.0797691
528.8         2.96514   0.0799358
528.9         2.96621   0.0798438
529           2.96687   0.0797926
529.1         2.96735    0.079622
529.2         2.96767   0.0797134
529.3         2.96879   0.0795508
529.4         2.96937   0.0796242
529.5         2.97002   0.0799278
529.6         2.97053   0.0801809
529.7         2.97068   0.0801964
529.8         2.97108   0.0804905
529.9         2.97234   0.0794969
530           2.97248   0.0792345
530.1         2.97412    0.079378
530.2          2.9747   0.0789821
530.3         2.97559   0.0794855
530.4         2.97585   0.0793216
530.5         2.97662   0.0783384
530.6         2.97739   0.0782662
530.7         2.97815   0.0777531
530.8         2.97862   0.0775127
530.9         2.97913   0.0776306
531           2.97963   0.0776072
531.1         2.98041    0.077521
531.2         2.98089   0.0775433
531.3         2.98152   0.0777347
531.4         2.98191   0.0775436
531.5         2.98251   0.0774742
531.6         2.98297   0.0777027
531.7         2.98382    0.078202
531.8          2.9843   0.0784233
531.9         2.98508   0.0793572
532           2.98545   0.0793496
532.1         2.98591   0.0793367
532.2         2.98658   0.0793566
532.3         2.98699   0.0793455
532.4         2.98718   0.0794737
532.5         2.98796   0.0797268
532.6         2.98878   0.0799661
532.7          2.9895   0.0800547
532.8         2.99078   0.0801215
532.9         2.99162   0.0806142
533           2.99226   0.0805301
533.1         2.99249   0.0805974
533.2         2.99322   0.0811241
533.3         2.99361   0.0811522
533.4         2.99415   0.0809486
533.5         2.99463   0.0813166
533.6         2.99471   0.0814086
533.7         2.99482   0.0812118
533.8         2.99527   0.0813017
533.9          2.9957     0.08114
534           2.99614   0.0813627
534.1          2.9974   0.0815815
534.2         2.99783   0.0810094
534.3         2.99852   0.0806081
534.4         2.99941   0.0808634
534.5         2.99989   0.0808378
534.6         3.00025   0.0806837
534.7         3.00045   0.0807098
534.8         3.00117   0.0806843
534.9         3.00206   0.0807063
535           3.00302   0.0811858
535.1         3.00345   0.0812754
535.2         3.00433   0.0815569
535.3         3.00484   0.0816055
535.4         3.00558   0.0816715
535.5         3.00635   0.0816166
535.6         3.00643   0.0816287
535.7         3.00673   0.0818887
535.8         3.00734   0.0824537
535.9         3.00749   0.0824596
536           3.00838   0.0826962
536.1         3.00915   0.0825171
536.2         3.00976   0.0826169
536.3         3.01135   0.0833849
536.4         3.01187   0.0827601
536.5         3.01313   0.0830959
536.6         3.01356   0.0830443
536.7         3.01445   0.0830902
536.8         3.01474   0.0831796
536.9         3.01518   0.0829846
537            3.0161   0.0829389
537.1         3.01702   0.0832633
537.2         3.01726   0.0834202
537.3         3.01762   0.0832251
537.4         3.01814   0.0832139
537.5         3.01828   0.0833822
537.6         3.01931   0.0832097
537.7         3.01972   0.0831699
537.8         3.02017   0.0832741
537.9         3.02044   0.0829409
538           3.02132   0.0830241
538.1         3.02147   0.0830509
538.2         3.02239   0.0834023
538.3         3.02284   0.0836598
538.4          3.0234   0.0835633
538.5           3.024     0.08369
538.6         3.02517   0.0838165
538.7         3.02674   0.0846901
538.8         3.02781   0.0840339
538.9         3.02841   0.0838814
539           3.02879   0.0839833
539.1         3.02957   0.0841293
539.2         3.02991   0.0843482
539.3         3.03063   0.0844023
539.4         3.03123   0.0845892
539.5         3.03173   0.0843631
539.6         3.03217   0.0847882
539.7         3.03281   0.0847513
539.8         3.03338   0.0846487
539.9         3.03394   0.0849914
540            3.0347   0.0849876
540.1         3.03508   0.0850696
540.2         3.03573   0.0853071
540.3         3.03604   0.0854035
540.4         3.03629   0.0853092
540.5         3.03711   0.0855397
540.6         3.03754   0.0855673
540.7         3.03874   0.0854156
540.8         3.03903   0.0852486
540.9         3.03957   0.0854229
541           3.04057   0.0849944
541.1          3.0408   0.0851158
541.2         3.04125   0.0853972
541.3         3.04191   0.0844426
541.4         3.04263    0.084812
541.5         3.04435    0.085577
541.6         3.04463   0.0857816
541.7         3.04593   0.0853594
541.8         3.04659   0.0858561
541.9         3.04785   0.0862444
542           3.04899   0.0856985
542.1         3.05026   0.0856425
542.2         3.05124   0.0860953
542.3         3.05199   0.0855359
542.4         3.05301    0.085185
542.5         3.05368   0.0852525
542.6         3.05388    0.085067
542.7          3.0546   0.0858355
542.8         3.05485   0.0859126
542.9         3.05587   0.0862316
543           3.05614   0.0862506
543.1         3.05754   0.0869855
543.2         3.05918   0.0856809
543.3         3.05974   0.0856335
543.4         3.06036   0.0858592
543.5         3.06101   0.0858591
543.6          3.0617   0.0857579
543.7         3.06208   0.0858737
543.8         3.06318    0.086414
543.9         3.06423   0.0862922
544            3.0646   0.0859312
544.1         3.06497   0.0859206
544.2         3.06525   0.0859474
544.3         3.06606   0.0851314
544.4         3.06639   0.0853425
544.5         3.06684   0.0849323
544.6         3.06783   0.0852625
544.7         3.06842   0.0853687
544.8         3.06897   0.0858322
544.9         3.06975   0.0864299
545           3.07062   0.0863749
545.1         3.07111   0.0866321
545.2         3.07176   0.0873534
545.3         3.07256   0.0876735
545.4         3.07281   0.0877776
545.5         3.07341   0.0878183
545.6         3.07362   0.0880219
545.7         3.07479   0.0881836
545.8         3.07542   0.0877755
545.9         3.07671   0.0875123
546           3.07777   0.0874353
546.1         3.07852   0.0875772
546.2         3.07921   0.0874442
546.3         3.07973    0.087806
546.4          3.0802   0.0876713
546.5         3.08089   0.0880936
546.6         3.08121    0.088312
546.7         3.08159   0.0883095
546.8         3.08255   0.0883581
546.9         3.08332    0.088641
547           3.08401   0.0890174
547.1          3.0847   0.0885355
547.2         3.08542   0.0882358
547.3         3.08577   0.0879205
547.4         3.08691   0.0875305
547.5         3.08792   0.0878543
547.6         3.08792   0.0878543
547.7         3.08856   0.0880862
547.8         3.08897   0.0881595
547.9         3.08922   0.0880333
548           3.08959   0.0878353
548.1         3.08989   0.0880645
548.2         3.09063   0.0880981
548.3         3.09171   0.0887796
548.4         3.09197   0.0888649
548.5         3.09289   0.0891365
548.6         3.09367   0.0891831
548.7         3.09367   0.0891831
548.8         3.09462   0.0883755
548.9         3.09508   0.0882025
549           3.09598   0.0885165
549.1         3.09627   0.0886337
549.2         3.09731   0.0887924
549.3         3.09845   0.0893192
549.4          3.0991   0.0890367
549.5         3.10043    0.089381
549.6          3.1016   0.0900654
549.7         3.10214   0.0899235
549.8         3.10214   0.0899235
549.9         3.10282   0.0893607
550           3.10351   0.0896274
550.1         3.10473   0.0888469
550.2         3.10473   0.0888469
550.3         3.10571    0.088872
550.4          3.1067   0.0893326
550.5         3.10784   0.0890185
550.6         3.10799    0.089203
550.7         3.10819   0.0892069
550.8         3.10937   0.0893185
550.9         3.10997   0.0897488
551           3.11058    0.089959
551.1         3.11119   0.0898916
551.2         3.11186   0.0900024
551.3         3.11289   0.0901486
551.4         3.11376   0.0908265
551.5         3.11474   0.0905713
551.6         3.11545   0.0908512
551.7         3.11692   0.0911065
551.8         3.11752   0.0912103
551.9         3.11794   0.0915518
552           3.11835   0.0913798
552.1         3.11911   0.0913555
552.2         3.11938   0.0913956
552.3         3.11972    0.091298
552.4         3.12002   0.0913345
552.5         3.12156   0.0916752
552.6         3.12352   0.0917289
552.7         3.12441   0.0917649
552.8         3.12533   0.0924687
552.9         3.12596   0.0929099
553           3.12645   0.0929571
553.1         3.12723   0.0920603
553.2         3.12796   0.0921638
553.3         3.12887   0.0925816
553.4         3.12919   0.0921748
553.5          3.1303   0.0917533
553.6         3.13066    0.091825
553.7         3.13097   0.0917351
553.8         3.13187   0.0926095
553.9         3.13246   0.0927293
554           3.13282   0.0929604
554.1         3.13349   0.0931116
554.2         3.13454   0.0930961
554.3         3.13503   0.0928097
554.4         3.13665    0.093257
554.5         3.13732    0.093203
554.6         3.13781   0.0934821
554.7         3.13869   0.0941683
554.8          3.1401   0.0939118
554.9         3.14057   0.0940894
555           3.14182    0.094299
555.1         3.14216    0.094116
555.2         3.14278   0.0945601
555.3         3.14297   0.0945735
555.4         3.14409   0.0947395
555.5         3.14474   0.0948261
555.6         3.14517   0.0950095
555.7         3.14573   0.0948899
555.8         3.14675    0.094416
555.9         3.14707   0.0945346
556           3.14785   0.0940709
556.1         3.14894   0.0948942
556.2          3.1494   0.0946521
556.3         3.15045   0.0958815
556.4         3.15092   0.0959976
556.5         3.15142   0.0960038
556.6         3.15223   0.0967261
556.7         3.15336   0.0974243
556.8         3.15454   0.0965948
556.9         3.15533   0.0964568
557           3.15571   0.0964182
557.1           3.156   0.0964351
557.2         3.15772   0.0968782
557.3         3.15799   0.0969006
557.4         3.15858   0.0967434
557.5         3.15911   0.0970179
557.6         3.15952   0.0970592
557.7         3.16068   0.0977639
557.8         3.16209   0.0986681
557.9         3.16306    0.097948
558            3.1643   0.0977984
558.1         3.16525   0.0971744
558.2         3.16547   0.0973024
558.3         3.16618   0.0973784
558.4         3.16691   0.0971839
558.5         3.16769   0.0965329
558.6         3.16857   0.0965116
558.7         3.16908   0.0968519
558.8         3.17077   0.0971157
558.9         3.17121   0.0970352
559           3.17164   0.0972667
559.1          3.1727   0.0979793
559.2         3.17363   0.0981718
559.3         3.17442   0.0986218
559.4         3.17635   0.0993909
559.5         3.17671   0.0990385
559.6         3.17795   0.0988399
559.7          3.1787    0.098642
559.8         3.17909   0.0988555
559.9            3.18   0.0985688
560            3.1805   0.0989623
560.1         3.18113   0.0987441
560.2         3.18191   0.0983294
560.3         3.18334   0.0985121
560.4         3.18346   0.0983011
560.5         3.18393   0.0977368
560.6          3.1846   0.0980131
560.7         3.18572   0.0980354
560.8         3.18611   0.0979211
560.9         3.18711    0.098022
561           3.18783   0.0985037
561.1         3.18829   0.0989711
561.2         3.18866   0.0986765
561.3         3.18943    0.098877
561.4         3.19017    0.098704
561.5         3.19049   0.0987131
561.6         3.19123    0.099014
561.7         3.19192   0.0991551
561.8         3.19293   0.0985695
561.9         3.19343   0.0986354
562           3.19419    0.098959
562.1         3.19481   0.0988109
562.2         3.19529   0.0988561
562.3         3.19574   0.0988705
562.4         3.19647   0.0990999
562.5           3.197   0.0991841
562.6          3.1979   0.0991051
562.7         3.19845    0.099246
562.8         3.19894   0.0993244
562.9         3.19927   0.0997514
563           3.19987   0.0996536
563.1         3.20072   0.0989928
563.2         3.20116   0.0992388
563.3         3.20152   0.0990488
563.4         3.20193   0.0992974
563.5         3.20268   0.0995027
563.6         3.20299   0.0997012
563.7         3.20334   0.0997307
563.8         3.20433    0.099898
563.9         3.20491    0.100133
564           3.20555    0.100386
564.1         3.20681    0.100089
564.2         3.20724    0.100163
564.3         3.20866     0.09931
564.4         3.20937   0.0993998
564.5          3.2102   0.0992693
564.6         3.21041   0.0994113
564.7         3.21154   0.0998427
564.8         3.21188   0.0999013
564.9         3.21401   0.0984685
565           3.21486   0.0983711
565.1          3.2152   0.0980599
565.2         3.21611   0.0986852
565.3         3.21692   0.0989032
565.4         3.21744   0.0988978
565.5         3.21816   0.0992392
565.6         3.21893   0.0989703
565.7         3.21934   0.0990402
565.8         3.22007   0.0995907
565.9         3.22078   0.0992211
566            3.2216    0.100287
566.1         3.22172    0.100076
566.2         3.22364     0.10069
566.3           3.224    0.100783
566.4         3.22487     0.10147
566.5         3.22555    0.101297
566.6          3.2266     0.10083
566.7         3.22738    0.101105
566.8         3.22781    0.100883
566.9         3.22794    0.100905
567           3.22954    0.102189
567.1         3.23014    0.101589
567.2         3.23063    0.101141
567.3          3.2317    0.100981
567.4           3.232    0.101017
567.5         3.23236    0.101101
567.6         3.23321     0.10164
567.7         3.23415    0.101776
567.8         3.23481    0.101891
567.9         3.23566      0.1025
568           3.23662    0.102574
568.1         3.23723      0.1023
568.2         3.23755    0.102235
568.3         3.23772      0.1024
568.4         3.23789    0.102427
568.5         3.23915    0.103207
568.6         3.23915    0.103207
568.7         3.24071    0.103758
568.8         3.24131    0.104407
568.9         3.24218    0.103823
569           3.24251    0.103887
569.1         3.24302    0.103752
569.2          3.2434    0.103505
569.3         3.24413    0.103589
569.4         3.24488    0.103887
569.5          3.2452    0.104089
569.6         3.24635    0.103787
569.7         3.24699    0.104019
569.8         3.24769    0.104032
569.9         3.24834    0.103874
570           3.24918    0.103336
570.1         3.24968    0.102745
570.2         3.25063    0.102858
570.3         3.25118    0.103123
570.4         3.25208    0.103399
570.5         3.25279     0.10315
570.6         3.25356    0.103769
570.7         3.25409    0.103545
570.8          3.2548    0.104026
570.9         3.25541    0.104102
571           3.25646    0.104258
571.1         3.25682    0.104255
571.2         3.25857    0.103715
571.3         3.25937    0.103872
571.4         3.25982    0.103628
571.5          3.2604    0.104149
571.6         3.26141    0.104508
571.7         3.26177    0.104254
571.8         3.26277    0.104217
571.9          3.2645    0.103097
572           3.26508    0.103012
572.1         3.26527    0.103277
572.2          3.2663    0.103799
572.3         3.26722    0.104098
572.4         3.26783    0.104305
572.5         3.26816    0.104356
572.6         3.26873    0.104612
572.7         3.27004    0.103848
572.8         3.27074    0.103803
572.9         3.27117    0.104401
573           3.27191    0.104363
573.1         3.27257    0.104677
573.2          3.2729    0.104723
573.3         3.27363     0.10498
573.4         3.27474    0.105161
573.5         3.27625    0.104854
573.6         3.27684    0.104843
573.7         3.27728    0.104701
573.8         3.27787    0.105096
573.9         3.27874     0.10473
574           3.27918    0.104722
574.1         3.27953    0.104819
574.2         3.28026    0.104643
574.3         3.28076    0.104601
574.4         3.28155    0.104701
574.5         3.28226    0.104601
574.6         3.28261    0.104636
574.7         3.28326    0.104908
574.8         3.28375    0.104397
574.9         3.28474    0.104702
575           3.28519    0.104537
575.1         3.28672    0.104183
575.2         3.28831    0.104249
575.3          3.2892    0.104645
575.4         3.28937    0.104358
575.5         3.29056    0.104261
575.6         3.29209    0.104985
575.7         3.29239    0.104664
575.8         3.29345    0.104198
575.9         3.29417    0.104757
576           3.29476    0.105055
576.1          3.2949    0.105068
576.2         3.29563    0.105232
576.3         3.29623    0.105221
576.4         3.29672    0.105299
576.5         3.29689    0.105396
576.6         3.29794    0.105262
576.7         3.29841    0.104757
576.8         3.29888    0.105016
576.9         3.29898    0.105026
577           3.29968    0.105263
577.1         3.30052    0.105366
577.2         3.30126    0.105184
577.3          3.3021    0.105398
577.4         3.30328    0.105533
577.5         3.30413    0.105515
577.6         3.30506     0.10583
577.7         3.30547    0.106032
577.8         3.30646    0.106531
577.9         3.30679      0.1064
578            3.3081    0.106538
578.1         3.30863    0.106645
578.2          3.3094    0.106578
578.3         3.30968    0.106818
578.4         3.30993    0.106872
578.5         3.31028    0.106922
578.6         3.31102    0.106731
578.7          3.3113    0.106911
578.8         3.31217    0.107431
578.9         3.31293    0.107544
579           3.31389    0.107157
579.1         3.31442    0.107321
579.2         3.31511    0.107812
579.3         3.31562     0.10809
579.4         3.31672    0.107767
579.5         3.31815    0.107563
579.6         3.31845    0.107622
579.7         3.31881    0.107884
579.8          3.3196    0.107394
579.9         3.32051    0.108206
580           3.32136    0.108135
580.1         3.32182    0.108155
580.2         3.32236    0.108067
580.3         3.32252    0.108089
580.4         3.32385    0.109102
580.5         3.32419    0.108926
580.6         3.32539    0.108397
580.7         3.32555     0.10841
580.8         3.32642    0.108919
580.9         3.32758    0.107947
581           3.32819    0.108341
581.1         3.32862    0.108309
581.2         3.32907     0.10839
581.3         3.33052    0.109205
581.4         3.33052    0.109205
581.5         3.33158     0.10919
581.6          3.3322    0.109354
581.7         3.33284    0.109331
581.8         3.33425     0.10976
581.9         3.33469    0.109816
582           3.33531     0.10952
582.1         3.33659    0.109587
582.2         3.33787     0.10959
582.3         3.33906    0.109246
582.4         3.33956    0.109532
582.5         3.34124     0.10953
582.6         3.34192     0.10912
582.7         3.34264    0.109381
582.8         3.34334    0.109298
582.9         3.34416    0.108448
583           3.34551    0.108797
583.1         3.34662    0.109168
583.2         3.34701    0.109099
583.3         3.34745    0.109257
583.4         3.34822    0.109728
583.5         3.34889    0.109852
583.6         3.34949    0.110385
583.7         3.35036    0.109881
583.8         3.35165    0.109996
583.9         3.35211    0.109805
584           3.35267    0.110043
584.1         3.35343    0.110199
584.2         3.35404    0.109947
584.3         3.35428    0.109988
584.4         3.35468     0.11016
584.5         3.35569    0.110477
584.6         3.35723    0.110864
584.7         3.35779    0.110915
584.8         3.35831    0.110837
584.9         3.35932    0.111024
585           3.35973    0.110964
585.1         3.36087     0.11056
585.2         3.36097    0.110389
585.3          3.3619    0.110499
585.4         3.36237    0.110669
585.5         3.36313    0.110539
585.6         3.36445    0.110562
585.7         3.36549    0.109619
585.8         3.36585    0.109674
585.9         3.36634     0.10974
586           3.36731    0.109716
586.1         3.36775    0.109279
586.2         3.36856    0.109595
586.3         3.36907    0.109479
586.4         3.37024    0.109287
586.5         3.37117    0.109746
586.6         3.37203    0.109843
586.7         3.37225    0.109879
586.8         3.37273    0.109686
586.9         3.37399     0.11034
587           3.37535    0.109455
587.1         3.37575    0.109332
587.2           3.376    0.109369
587.3         3.37783    0.109044
587.4         3.37822    0.108881
587.5         3.37871    0.109029
587.6          3.3791     0.10937
587.7          3.3796    0.109565
587.8         3.38001    0.109452
587.9         3.38107    0.109759
588           3.38196    0.110068
588.1         3.38217    0.110104
588.2         3.38295    0.110385
588.3         3.38344    0.110482
588.4         3.38468     0.11132
588.5         3.38521    0.111262
588.6         3.38604    0.111328
588.7         3.38741    0.111389
588.8         3.38894    0.110986
588.9         3.38956    0.111271
589           3.39108     0.11173
589.1         3.39206    0.111731
589.2         3.39299    0.112649
589.3         3.39375    0.112615
589.4         3.39407    0.112315
589.5         3.39535    0.112306
589.6         3.39584    0.112382
589.7         3.39619    0.112339
589.8         3.39644     0.11228
589.9         3.39673    0.112331
590           3.39738    0.112705
590.1         3.39862    0.113584
590.2         3.40104    0.114005
590.3         3.40174    0.114102
590.4         3.40302    0.114585
590.5         3.40347    0.114788
590.6          3.4044    0.114841
590.7         3.40485    0.114698
590.8         3.40555     0.11449
590.9         3.40644    0.114661
591           3.40759    0.114649
591.1         3.40813    0.114345
591.2         3.40907    0.114434
591.3         3.40992    0.114744
591.4         3.41034    0.114523
591.5         3.41117    0.114687
591.6         3.41182    0.114962
591.7         3.41307    0.115394
591.8         3.41334    0.115455
591.9         3.41409    0.115343
592           3.41459    0.115462
592.1         3.41531    0.115392
592.2         3.41702    0.114767
592.3          3.4174    0.114832
592.4         3.41808    0.114774
592.5         3.41898    0.114068
592.6         3.42037    0.113979
592.7         3.42084    0.113774
592.8         3.42174     0.11385
592.9         3.42307    0.113663
593           3.42368    0.113585
593.1         3.42425     0.11369
593.2         3.42516    0.113435
593.3         3.42664    0.113976
593.4         3.42733    0.114416
593.5         3.42775    0.113967
593.6         3.42885    0.113724
593.7         3.42946    0.113995
593.8         3.43106    0.114664
593.9         3.43189    0.114199
594           3.43362    0.114612
594.1          3.4344    0.114706
594.2         3.43517    0.114872
594.3         3.43563    0.114552
594.4         3.43706    0.114605
594.5         3.43761    0.114485
594.6         3.43816    0.114404
594.7         3.43884    0.114303
594.8         3.43979     0.11491
594.9         3.44032    0.114797
595           3.44097     0.11423
595.1         3.44164    0.113523
595.2         3.44366     0.11395
595.3         3.44377    0.114075
595.4         3.44462    0.113925
595.5          3.4451    0.113669
595.6         3.44568    0.113161
595.7         3.44755    0.112496
595.8         3.44813    0.112718
595.9         3.44878    0.112689
596           3.44964    0.112257
596.1         3.45025    0.112062
596.2         3.45131    0.112136
596.3         3.45246    0.111318
596.4          3.4537     0.11129
596.5         3.45529    0.111076
596.6         3.45641    0.111405
596.7         3.45692     0.11134
596.8          3.4579    0.111388
596.9         3.45927      0.1108
597           3.45941    0.110809
597.1         3.46095     0.11031
597.2          3.4624    0.111201
597.3         3.46329    0.111773
597.4          3.4637    0.111852
597.5         3.46457    0.111956
597.6         3.46532    0.112199
597.7         3.46604    0.111619
597.8         3.46676    0.111561
597.9         3.46716    0.111326
598            3.4678    0.111652
598.1         3.46852    0.111546
598.2         3.46897    0.111805
598.3         3.47014     0.11176
598.4         3.47071    0.111562
598.5         3.47165    0.112064
598.6          3.4724    0.112245
598.7         3.47289    0.112125
598.8         3.47342    0.112384
598.9         3.47405    0.112424
599           3.47533    0.113109
599.1         3.47563    0.113281
599.2          3.4765     0.11288
599.3         3.47725    0.112916
599.4         3.47797    0.113286
599.5         3.47924    0.113297
599.6         3.48011    0.113073
599.7         3.48057    0.112849
599.8         3.48117    0.112791
599.9         3.48183    0.113051
600           3.48286    0.113514
600.1         3.48375    0.113893
600.2         3.48463    0.112958
600.3         3.48521    0.113246
600.4         3.48547    0.113042
600.5         3.48636    0.113262
600.6          3.4869    0.113506
600.7         3.48746    0.113887
600.8         3.48833    0.114093
600.9         3.48877    0.114284
601           3.49018    0.114631
601.1         3.49067    0.114693
601.2         3.49124    0.114404
601.3         3.49195    0.114983
601.4         3.49261    0.114822
601.5         3.49341    0.114482
601.6         3.49424    0.114793
601.7         3.49504    0.114714
601.8         3.49585    0.114579
601.9         3.49634    0.114778
602            3.4974    0.114704
602.1         3.49819    0.115145
602.2         3.49931    0.115758
602.3         3.49982    0.116019
602.4         3.50045    0.116021
602.5          3.5011    0.115922
602.6         3.50187    0.115407
602.7         3.50267    0.115713
602.8         3.50315      0.1155
602.9         3.50442    0.114843
603           3.50482    0.114503
603.1         3.50633    0.114579
603.2         3.50668    0.114796
603.3         3.50841    0.114879
603.4         3.50885    0.114667
603.5          3.5095    0.114266
603.6          3.5105    0.114243
603.7         3.51279    0.114967
603.8         3.51344    0.115154
603.9         3.51419    0.115273
604           3.51504     0.11524
604.1         3.51587    0.115233
604.2         3.51646    0.115331
604.3         3.51709    0.115631
604.4          3.5178    0.115465
604.5         3.51834    0.115047
604.6          3.5186    0.115101
604.7         3.51926    0.114861
604.8         3.51993    0.114947
604.9         3.52103    0.115499
605           3.52158     0.11545
605.1         3.52222    0.115513
605.2         3.52337    0.116287
605.3         3.52362    0.116255
605.4         3.52478    0.115613
605.5         3.52575    0.115588
605.6         3.52603     0.11561
605.7         3.52679    0.114805
605.8         3.52729    0.115043
605.9          3.5288    0.114642
606           3.52958    0.114185
606.1         3.52958    0.114185
606.2         3.53036    0.114258
606.3         3.53167    0.114505
606.4         3.53285    0.113724
606.5         3.53426    0.113483
606.6         3.53512    0.112929
606.7         3.53578    0.113543
606.8          3.5364    0.113965
606.9          3.5372     0.11399
607           3.53861    0.113493
607.1         3.53958    0.113542
607.2         3.54015    0.113353
607.3         3.54055    0.112833
607.4         3.54081    0.112662
607.5         3.54209     0.11315
607.6         3.54293    0.112539
607.7         3.54359    0.112473
607.8         3.54424    0.112704
607.9         3.54483    0.112366
608           3.54572    0.112525
608.1         3.54623    0.111738
608.2          3.5475    0.112065
608.3         3.54836    0.111985
608.4         3.54879    0.111795
608.5         3.54971    0.111793
608.6         3.55002    0.111227
608.7         3.55152    0.111993
608.8         3.55344    0.112146
608.9         3.55421    0.112181
609           3.55522     0.11219
609.1          3.5561    0.111927
609.2         3.55667    0.111472
609.3         3.55765    0.111585
609.4         3.55846    0.111521
609.5         3.55996    0.111025
609.6         3.56144    0.111749
609.7         3.56245    0.111911
609.8         3.56294    0.111219
609.9         3.56515    0.111654
610           3.56577    0.111566
610.1         3.56683    0.111196
610.2         3.56766    0.111755
610.3         3.56841    0.111957
610.4         3.56914    0.111695
610.5         3.56965    0.111789
610.6         3.57082    0.112037
610.7         3.57113    0.112284
610.8         3.57208    0.112119
610.9         3.57282    0.111919
611           3.57393     0.11245
611.1         3.57474    0.112062
611.2           3.576    0.111507
611.3         3.57697    0.111761
611.4          3.5772    0.111694
611.5         3.57806    0.112189
611.6         3.57949     0.11236
611.7         3.58026    0.112875
611.8         3.58134    0.112639
611.9         3.58266     0.11227
612           3.58438    0.112293
612.1         3.58528    0.111788
612.2         3.58652    0.112306
612.3         3.58806    0.111254
612.4         3.59008    0.111621
612.5         3.59271    0.111108
612.6         3.59456    0.111728
612.7          3.5958    0.112324
612.8         3.59696    0.112397
612.9         3.59781    0.112596
613            3.5981    0.112375
613.1         3.59876    0.112161
613.2         3.59938    0.112402
613.3         3.59967    0.112516
613.4         3.60032    0.112786
613.5         3.60079    0.112589
613.6         3.60155    0.112535
613.7         3.60245    0.111809
613.8         3.60307    0.111992
613.9         3.60358     0.11176
614           3.60506    0.112426
614.1         3.60542    0.112117
614.2         3.60697    0.111338
614.3         3.60745    0.111553
614.4         3.60828    0.112166
614.5         3.60999    0.112274
614.6         3.61114    0.110962
614.7         3.61238    0.111629
614.8         3.61262    0.111444
614.9         3.61329    0.111377
615           3.61403    0.110745
615.1         3.61461    0.110658
615.2         3.61475    0.110814
615.3         3.61584    0.110575
615.4         3.61631    0.110882
615.5         3.61717    0.110504
615.6         3.61805    0.110446
615.7         3.61854    0.110227
615.8         3.61979    0.110647
615.9         3.62032    0.110468
616            3.6209    0.110596
616.1          3.6218    0.110298
616.2         3.62277    0.110651
616.3         3.62393    0.110819
616.4         3.62579    0.110947
616.5         3.62666    0.111007
616.6         3.62725    0.111405
616.7          3.6277    0.111287
616.8         3.62844    0.111423
616.9            3.63    0.112249
617            3.6309    0.112528
617.1         3.63229      0.1111
617.2         3.63274    0.111412
617.3         3.63374    0.111338
617.4         3.63476    0.111132
617.5         3.63545    0.111086
617.6         3.63648    0.111172
617.7         3.63724    0.111324
617.8         3.63813    0.111343
617.9         3.63861    0.111155
618           3.63888     0.11081
618.1         3.63983    0.111672
618.2         3.64082    0.110695
618.3         3.64112     0.11094
618.4         3.64179    0.111215
618.5         3.64237    0.111099
618.6         3.64274    0.111406
618.7         3.64324    0.111422
618.8         3.64401    0.111448
618.9         3.64486    0.111238
619           3.64558    0.110629
619.1         3.64671    0.110914
619.2         3.64697    0.110933
619.3          3.6473    0.110956
619.4         3.64876     0.11072
619.5         3.65066    0.110556
619.6          3.6517    0.110501
619.7         3.65191     0.11062
619.8         3.65275    0.110492
619.9         3.65477    0.111303
620           3.65557    0.111244
620.1         3.65593    0.111283
620.2         3.65625     0.11104
620.3         3.65639    0.111122
620.4         3.65736    0.110494
620.5         3.65913    0.111024
620.6         3.65999    0.110122
620.7          3.6607    0.110276
620.8         3.66176     0.11082
620.9         3.66267    0.110876
621           3.66439    0.111796
621.1         3.66507    0.111696
621.2         3.66651    0.110435
621.3         3.66757    0.110993
621.4         3.66823    0.111435
621.5         3.66854    0.111358
621.6         3.66957    0.111583
621.7         3.67021    0.111556
621.8         3.67154     0.11169
621.9          3.6725    0.112363
622           3.67281    0.112319
622.1         3.67578    0.112902
622.2         3.67661    0.112527
622.3         3.67843     0.11339
622.4         3.67948    0.112614
622.5         3.68026    0.112717
622.6         3.68112    0.113062
622.7         3.68186    0.112305
622.8         3.68295    0.112929
622.9         3.68473    0.113286
623           3.68617    0.113068
623.1         3.68755    0.113709
623.2         3.68834    0.113617
623.3         3.68958    0.113804
623.4         3.69131    0.114627
623.5         3.69286    0.112143
623.6         3.69406    0.112212
623.7         3.69449    0.112467
623.8         3.69529    0.112424
623.9         3.69717    0.112855
624           3.69788    0.112825
624.1         3.69849    0.113198
624.2         3.69956    0.112922
624.3         3.70054    0.113079
624.4         3.70274    0.114485
624.5          3.7032    0.114369
624.6         3.70424    0.112718
624.7         3.70619    0.112217
624.8         3.70702    0.111739
624.9         3.70842    0.112285
625           3.70972    0.111501
625.1         3.71045    0.111857
625.2         3.71109    0.112203
625.3         3.71316    0.113113
625.4          3.7138    0.113592
625.5          3.7142    0.113676
625.6         3.71478    0.113703
625.7         3.71565    0.113762
625.8         3.71675    0.113882
625.9         3.71762    0.114321
626           3.71861    0.114858
626.1         3.71975    0.114868
626.2         3.72011    0.115167
626.3         3.72045    0.115237
626.4         3.72089      0.1155
626.5         3.72195    0.115273
626.6         3.72277     0.11523
626.7         3.72349    0.114897
626.8         3.72412    0.115436
626.9         3.72605    0.115318
627           3.72659    0.115469
627.1         3.72708    0.115659
627.2         3.72748    0.115233
627.3         3.72858    0.115151
627.4         3.72924    0.115075
627.5          3.7301    0.115026
627.6         3.73156    0.115619
627.7         3.73248    0.114908
627.8         3.73389    0.115479
627.9         3.73474    0.115497
628           3.73589    0.115205
628.1         3.73641     0.11565
628.2         3.73673    0.115516
628.3         3.73729    0.115404
628.4         3.73901    0.115755
628.5         3.73946    0.115383
628.6         3.73976    0.115439
628.7         3.74051    0.115727
628.8         3.74104    0.115681
628.9         3.74169      0.1158
629           3.74291    0.116515
629.1         3.74379    0.116851
629.2         3.74437    0.116866
629.3         3.74506    0.116708
629.4          3.7459    0.116942
629.5         3.74673       0.117
629.6         3.74774    0.117311
629.7         3.74808    0.117087
629.8         3.74917    0.117344
629.9         3.75032    0.118034
630           3.75138    0.118781
630.1         3.75199    0.118757
630.2         3.75251    0.118801
630.3         3.75389    0.119142
630.4         3.75474    0.119338
630.5         3.75595    0.119728
630.6         3.75625    0.119538
630.7         3.75819    0.120622
630.8         3.75852    0.120852
630.9         3.75928     0.12091
631           3.76045     0.12137
631.1         3.76081    0.121364
631.2         3.76139     0.12163
631.3         3.76208    0.121048
631.4         3.76229    0.120903
631.5         3.76389    0.121109
631.6         3.76465    0.121303
631.7         3.76515    0.121125
631.8         3.76733    0.122308
631.9         3.76821    0.122837
632            3.7695    0.122231
632.1         3.76985    0.122057
632.2         3.77085    0.122403
632.3         3.77125    0.122739
632.4         3.77179     0.12292
632.5          3.7726    0.123575
632.6         3.77363    0.123298
632.7         3.77396    0.123242
632.8         3.77538    0.123651
632.9         3.77593     0.12383
633           3.77629    0.123634
633.1         3.77748    0.123696
633.2         3.77896    0.124618
633.3         3.77973    0.124601
633.4         3.78062    0.125341
633.5         3.78266    0.126393
633.6         3.78392    0.127098
633.7          3.7848    0.127246
633.8         3.78536    0.127007
633.9         3.78608    0.127093
634           3.78687    0.127334
634.1          3.7873    0.127299
634.2          3.7879    0.127184
634.3         3.78869     0.12739
634.4         3.78883    0.127143
634.5         3.78939    0.127383
634.6         3.79044    0.127244
634.7         3.79169    0.127665
634.8         3.79251    0.127577
634.9         3.79318    0.127443
635           3.79372    0.127599
635.1         3.79467    0.127442
635.2         3.79564    0.127375
635.3         3.79595    0.127229
635.4         3.79707    0.127747
635.5         3.79785    0.128118
635.6         3.79873    0.128043
635.7          3.7994    0.128221
635.8         3.80068    0.127742
635.9         3.80085    0.127878
636           3.80137    0.128113
636.1         3.80214    0.127973
636.2         3.80268    0.128121
636.3         3.80415    0.128661
636.4         3.80494    0.127782
636.5         3.80628    0.127495
636.6         3.80686    0.127757
636.7          3.8072    0.127841
636.8         3.80903    0.128432
636.9         3.80949    0.128572
637           3.80972    0.128588
637.1         3.80989     0.12829
637.2         3.81086    0.128021
637.3         3.81283    0.129215
637.4         3.81349    0.129078
637.5         3.81441    0.128849
637.6         3.81515    0.129328
637.7         3.81642    0.128579
637.8         3.81748    0.129231
637.9         3.81775    0.129173
638            3.8183    0.128976
638.1         3.82008    0.129108
638.2         3.82158    0.128663
638.3         3.82192    0.128528
638.4         3.82268    0.128836
638.5         3.82416    0.129272
638.6         3.82449    0.128706
638.7         3.82536    0.128763
638.8         3.82678    0.129455
638.9         3.82716    0.129524
639           3.82779    0.129253
639.1         3.82839    0.129675
639.2         3.82898     0.12982
639.3         3.83081        0.13
639.4          3.8321        0.13
639.5         3.83362    0.130489
639.6         3.83437    0.130766
639.7          3.8349    0.130662
639.8         3.83575    0.130266
639.9         3.83694    0.131065
640           3.83753    0.131334
640.1         3.83807    0.131383
640.2         3.83855    0.131154
640.3         3.84035    0.132165
640.4          3.8408    0.131859
640.5         3.84115    0.131715
640.6         3.84215    0.132158
640.7         3.84504    0.133665
640.8         3.84569     0.13366
640.9          3.8471    0.133309
641           3.84735    0.133199
641.1         3.84785     0.13363
641.2         3.84821    0.133404
641.3         3.84906     0.13378
641.4         3.85074    0.134908
641.5         3.85199    0.134384
641.6         3.85321    0.134541
641.7         3.85368    0.134257
641.8         3.85457    0.134055
641.9         3.85577    0.134195
642           3.85658    0.134636
642.1         3.85734     0.13433
642.2         3.85812      0.1345
642.3         3.85931     0.13534
642.4         3.85983    0.135441
642.5          3.8606    0.135742
642.6         3.86137    0.135809
642.7         3.86201    0.135471
642.8         3.86254    0.135293
642.9          3.8634    0.135544
643           3.86416    0.135799
643.1         3.86518     0.13514
643.2         3.86585    0.135347
643.3         3.86624    0.135371
643.4         3.86709    0.135139
643.5         3.86709    0.135139
643.6         3.86777    0.135303
643.7         3.86907    0.135469
643.8         3.86966    0.135596
643.9         3.87125    0.136169
644           3.87175    0.136505
644.1         3.87279    0.136623
644.2         3.87447    0.136136
644.3         3.87528    0.135541
644.4         3.87619    0.135872
644.5          3.8766     0.13576
644.6         3.87731    0.135831
644.7          3.8787    0.136216
644.8         3.88031    0.136854
644.9         3.88091    0.136296
645            3.8813    0.136569
645.1         3.88183    0.136492
645.2          3.8831     0.13693
645.3          3.8852     0.13833
645.4         3.88618    0.138695
645.5         3.88652     0.13856
645.6         3.88714    0.138397
645.7         3.88745    0.138353
645.8         3.88825    0.138256
645.9         3.88969    0.137147
646           3.89013    0.137515
646.1         3.89071    0.137955
646.2         3.89162    0.137824
646.3         3.89205    0.137948
646.4           3.893    0.138453
646.5         3.89512     0.13624
646.6         3.89597    0.136745
646.7         3.89681    0.137188
646.8         3.89809    0.137484
646.9         3.89998    0.138505
647           3.90026    0.138688
647.1         3.90173    0.139006
647.2         3.90236     0.13928
647.3         3.90333    0.139381
647.4         3.90385    0.139332
647.5         3.90416    0.139298
647.6         3.90484    0.139396
647.7         3.90524    0.139441
647.8         3.90609    0.140024
647.9         3.90723     0.14051
648           3.90814    0.140695
648.1         3.90927    0.140928
648.2         3.91005    0.140803
648.3         3.91041    0.141046
648.4         3.91127    0.140819
648.5         3.91157    0.141077
648.6          3.9124    0.141228
648.7         3.91346    0.141483
648.8         3.91442    0.141855
648.9         3.91488    0.141964
649           3.91614    0.141849
649.1         3.91689    0.141956
649.2          3.9176     0.14249
649.3         3.91897     0.14297
649.4         3.91995    0.143004
649.5         3.92144    0.142544
649.6         3.92196    0.142707
649.7         3.92276    0.142085
649.8         3.92356    0.142045
649.9         3.92423    0.142126
650           3.92469    0.141923
650.1         3.92495    0.141801
650.2         3.92593    0.141271
650.3         3.92621    0.141165
650.4         3.92701    0.141623
650.5         3.92798    0.141804
650.6         3.92863    0.141367
650.7          3.9296    0.140107
650.8         3.93045     0.14007
650.9         3.93179    0.140377
651           3.93267    0.140217
651.1         3.93362    0.140533
651.2         3.93458    0.140318
651.3         3.93561    0.140768
651.4          3.9362    0.141241
651.5          3.9371     0.14108
651.6         3.93762    0.140573
651.7         3.93775    0.140656
651.8           3.939     0.14046
651.9         3.93951    0.140606
652           3.94005    0.140303
652.1         3.94174      0.1409
652.2         3.94238    0.140517
652.3         3.94315    0.141071
652.4         3.94396    0.140591
652.5         3.94454    0.140885
652.6          3.9453    0.141274
652.7         3.94586    0.140854
652.8         3.94715    0.141509
652.9         3.94833    0.140708
653           3.94882    0.141185
653.1         3.95141    0.141266
653.2         3.95195    0.141469
653.3         3.95272    0.142094
653.4         3.95387    0.141742
653.5           3.955     0.14171
653.6         3.95524     0.14131
653.7         3.95635    0.140921
653.8         3.95651    0.141093
653.9         3.95755    0.141663
654           3.95855    0.142233
654.1         3.95893    0.142128
654.2         3.95995     0.14233
654.3         3.96045     0.14232
654.4         3.96123    0.142591
654.5         3.96285    0.142791
654.6         3.96304    0.142985
654.7         3.96424    0.142722
654.8         3.96567    0.143525
654.9         3.96617    0.143836
655           3.96728    0.143447
655.1         3.96748    0.143661
655.2         3.96843    0.142591
655.3         3.96941    0.143063
655.4         3.97014    0.143176
655.5         3.97065    0.143312
655.6         3.97195    0.143325
655.7         3.97215    0.143541
655.8         3.97305    0.143293
655.9         3.97449     0.14337
656           3.97523    0.142675
656.1           3.976    0.142699
656.2         3.97611    0.142795
656.3         3.97696    0.142894
656.4         3.97729    0.143188
656.5          3.9789    0.143981
656.6         3.97964    0.144105
656.7         3.97997     0.14372
656.8         3.98073    0.143984
656.9         3.98107     0.14382
657           3.98185    0.143848
657.1         3.98303    0.143083
657.2         3.98407    0.143952
657.3         3.98499    0.144002
657.4         3.98603    0.143727
657.5         3.98707    0.143361
657.6         3.98732    0.143212
657.7         3.98802    0.143679
657.8         3.98886    0.143461
657.9         3.98965      0.1435
658           3.99098    0.144135
658.1         3.99226    0.144438
658.2         3.99327    0.143862
658.3         3.99356    0.144033
658.4         3.99583    0.145033
658.5         3.99675    0.145058
658.6         3.99692    0.145166
658.7         3.99707     0.14506
658.8         3.99891    0.146012
658.9               4    0.146133
659            4.0009    0.145081
659.1         4.00164    0.145197
659.2         4.00211    0.145077
659.3         4.00253    0.144966
659.4           4.004    0.145557
659.5         4.00471     0.14548
659.6         4.00644    0.144387
659.7         4.00771    0.143997
659.8         4.00858    0.143661
659.9          4.0096    0.143797
660           4.01076    0.143722
660.1         4.01186     0.14416
660.2         4.01272    0.144363
660.3         4.01326    0.144688
660.4         4.01397    0.144685
660.5          4.0143    0.144164
660.6         4.01617    0.144764
660.7          4.0176    0.145389
660.8          4.0198    0.146352
660.9         4.01996    0.146098
661           4.02059    0.146271
661.1         4.02157    0.146542
661.2         4.02282    0.146942
661.3         4.02357    0.146794
661.4         4.02441    0.147019
661.5         4.02504    0.147022
661.6          4.0254    0.146933
661.7         4.02597    0.147132
661.8         4.02648    0.147102
661.9         4.02708    0.147294
662           4.02759    0.147766
662.1         4.02875    0.148578
662.2         4.02953     0.14847
662.3         4.03023    0.149095
662.4         4.03106     0.14917
662.5         4.03128    0.149298
662.6         4.03209    0.149266
662.7         4.03313    0.150223
662.8         4.03374    0.150056
662.9         4.03506    0.151327
663           4.03686    0.152546
663.1         4.03749    0.152663
663.2         4.03782    0.152687
663.3         4.03956     0.15336
663.4         4.03992    0.153679
663.5         4.04068    0.152769
663.6         4.04355    0.154653
663.7         4.04403    0.154654
663.8         4.04537    0.155003
663.9          4.0466    0.155532
664           4.04767    0.155634
664.1         4.04892    0.156338
664.2         4.05005    0.157362
664.3         4.05037    0.157005
664.4          4.0512    0.157223
664.5         4.05155    0.157256
664.6         4.05383    0.158329
664.7         4.05624    0.159543
664.8          4.0578    0.160248
664.9         4.05862    0.159481
665           4.05943    0.159636
665.1         4.06018    0.159897
665.2         4.06084    0.160159
665.3         4.06125    0.159698
665.4           4.062    0.159374
665.5         4.06317    0.159877
665.6         4.06494    0.160034
665.7         4.06524      0.1599
665.8         4.06602    0.159519
665.9         4.06731    0.159513
666           4.06815     0.15932
666.1         4.06908    0.159262
666.2         4.06973    0.159336
666.3         4.07237    0.160567
666.4         4.07369    0.161141
666.5         4.07433    0.161442
666.6         4.07511    0.161645
666.7         4.07574    0.161737
666.8         4.07637    0.161644
666.9         4.07654    0.161762
667           4.07704    0.161923
667.1         4.07788    0.161795
667.2         4.07889    0.162632
667.3         4.07973    0.162383
667.4         4.08006    0.162333
667.5         4.08045    0.162371
667.6         4.08209    0.161594
667.7         4.08343     0.16187
667.8          4.0844    0.162048
667.9         4.08605    0.163297
668           4.08682    0.163515
668.1          4.0879     0.16435
668.2         4.08951       0.165
668.3         4.09016    0.165153
668.4         4.09186    0.166081
668.5         4.09275    0.166093
668.6         4.09333    0.166216
668.7         4.09408    0.166382
668.8         4.09566    0.167703
668.9         4.09736    0.168243
669           4.09828    0.168449
669.1         4.10004     0.16899
669.2         4.10091    0.169334
669.3         4.10186    0.169597
669.4         4.10216     0.16955
669.5         4.10294    0.169675
669.6         4.10423    0.170269
669.7          4.1054    0.170317
669.8         4.10603    0.170258
669.9         4.10668    0.170445
670           4.10784    0.170114
670.1         4.10859    0.170358
670.2         4.10879    0.170048
670.3         4.10964     0.17049
670.4         4.11127    0.171745
670.5         4.11199     0.17199
670.6         4.11291    0.171768
670.7         4.11358    0.172014
670.8          4.1148    0.173012
670.9         4.11562    0.172952
671           4.11643    0.173629
671.1         4.11678     0.17359
671.2         4.11732    0.173869
671.3         4.11876    0.174906
671.4         4.11928    0.174726
671.5         4.11975    0.175246
671.6         4.12059    0.175069
671.7         4.12177    0.175803
671.8         4.12286     0.17632
671.9         4.12399    0.176229
672           4.12464    0.176185
672.1         4.12496    0.176358
672.2         4.12584    0.176755
672.3         4.12769    0.177094
672.4         4.12786     0.17723
672.5         4.13052    0.177013
672.6         4.13126     0.17714
672.7         4.13179    0.177185
672.8         4.13327    0.176493
672.9         4.13378    0.176324
673           4.13378    0.176324
673.1         4.13473    0.175852
673.2         4.13491     0.17571
673.3         4.13599    0.175936
673.4         4.13731     0.17468
673.5          4.1393    0.174848
673.6         4.13965    0.174317
673.7         4.14096    0.175527
673.8         4.14195    0.175875
673.9         4.14305    0.176301
674           4.14407     0.17611
674.1         4.14587     0.17687
674.2         4.14701     0.17737
674.3         4.14781    0.177179
674.4         4.14845    0.177122
674.5         4.15055    0.176559
674.6         4.15184    0.176729
674.7         4.15324    0.177092
674.8         4.15324    0.177092
674.9         4.15439    0.176849
675           4.15576    0.176663
675.1         4.15695    0.177715
675.2         4.15899    0.177957
675.3         4.16004    0.177453
675.4         4.16082    0.176966
675.5         4.16187    0.177439
675.6         4.16384    0.178531
675.7         4.16466    0.178646
675.8         4.16576    0.179616
675.9         4.16652     0.17936
676           4.16703    0.179455
676.1         4.16761    0.179327
676.2         4.16857    0.180252
676.3         4.16996    0.181443
676.4         4.17133    0.181344
676.5         4.17214    0.181655
676.6         4.17256    0.182091
676.7         4.17368    0.181742
676.8         4.17689    0.183201
676.9         4.17773    0.183937
677           4.17903    0.184445
677.1          4.1802    0.185093
677.2         4.18074    0.185106
677.3         4.18116    0.184888
677.4         4.18193    0.185572
677.5         4.18282    0.185209
677.6         4.18302    0.185409
677.7         4.18455    0.186684
677.8         4.18542    0.187143
677.9         4.18643    0.187391
678           4.18807    0.186764
678.1         4.18975    0.187881
678.2         4.19047    0.187975
678.3         4.19142    0.188195
678.4         4.19214    0.188069
678.5         4.19282      0.1884
678.6         4.19469    0.189868
678.7          4.1962    0.191034
678.8         4.19713      0.1914
678.9         4.19773    0.190616
679           4.19945    0.191513
679.1         4.20067    0.190888
679.2         4.20268    0.191179
679.3         4.20364    0.190751
679.4         4.20445    0.191302
679.5         4.20507    0.191843
679.6           4.206    0.192327
679.7          4.2065    0.192172
679.8         4.20705    0.192463
679.9         4.20828    0.193354
680           4.20931    0.193604
680.1            4.21    0.193799
680.2         4.21138    0.194589
680.3         4.21266    0.194701
680.4         4.21375    0.195147
680.5         4.21404    0.195305
680.6         4.21559    0.195664
680.7         4.21669    0.196827
680.8         4.21738    0.196689
680.9         4.21779    0.196822
681           4.21887    0.196959
681.1            4.22    0.197255
681.2         4.22082    0.196984
681.3         4.22122     0.19725
681.4         4.22231    0.196783
681.5         4.22263    0.197009
681.6         4.22308    0.196921
681.7         4.22365     0.19739
681.8         4.22449    0.197214
681.9         4.22514    0.197358
682           4.22582    0.197795
682.1         4.22671    0.197756
682.2         4.22853    0.199818
682.3         4.22989    0.200267
682.4         4.23059    0.200157
682.5         4.23147    0.200294
682.6         4.23218    0.200903
682.7         4.23432    0.202489
682.8         4.23501    0.202636
682.9         4.23658    0.203613
683            4.2373    0.203967
683.1         4.23819    0.204475
683.2         4.23949    0.204155
683.3         4.23982    0.204146
683.4         4.24108    0.204636
683.5         4.24203    0.204898
683.6         4.24296    0.205318
683.7          4.2452    0.203624
683.8         4.24608     0.20452
683.9         4.24765    0.203899
684           4.24911    0.204612
684.1         4.25153    0.207288
684.2         4.25192    0.207556
684.3         4.25323    0.207663
684.4         4.25355    0.207921
684.5         4.25447    0.207468
684.6           4.257    0.210088
684.7         4.25822    0.210576
684.8         4.25921    0.211101
684.9         4.26056    0.211265
685             4.262    0.212427
685.1         4.26341    0.212073
685.2         4.26502    0.212913
685.3         4.26611    0.212679
685.4         4.26682    0.213371
685.5         4.26763    0.213302
685.6          4.2688    0.213995
685.7           4.269    0.214157
685.8         4.27085     0.21489
685.9          4.2716    0.215185
686           4.27335    0.216145
686.1         4.27456    0.217251
686.2         4.27517    0.217633
686.3         4.27688    0.217075
686.4         4.27806    0.217882
686.5          4.2789    0.217117
686.6         4.27988    0.217922
686.7         4.28082    0.217785
686.8         4.28127    0.217356
686.9         4.28212    0.217474
687            4.2837    0.218032
687.1         4.28507    0.218365
687.2         4.28612    0.219217
687.3           4.287    0.218948
687.4         4.28766    0.219101
687.5         4.28782    0.219307
687.6          4.2901    0.220331
687.7         4.29104    0.221452
687.8         4.29252    0.221353
687.9         4.29399    0.222099
688           4.29736    0.226081
688.1         4.29821    0.226259
688.2         4.29902    0.226351
688.3         4.30042     0.22587
688.4         4.30136    0.225363
688.5          4.3029     0.22585
688.6         4.30377    0.225547
688.7         4.30422    0.225335
688.8          4.3055    0.226062
688.9         4.30673    0.226644
689           4.30759    0.227042
689.1         4.30835    0.227073
689.2            4.31    0.228775
689.3         4.31167      0.2293
689.4         4.31201    0.229392
689.5         4.31285    0.229628
689.6         4.31301    0.229654
689.7         4.31443    0.229841
689.8         4.31497     0.22965
689.9         4.31738    0.230272
690           4.31851    0.229854
690.1          4.3202    0.230062
690.2         4.32141    0.230587
690.3          4.3231    0.231887
690.4         4.32489    0.232953
690.5         4.32624    0.233152
690.6         4.32679    0.232781
690.7         4.32776    0.232671
690.8         4.32842    0.232851
690.9         4.32958    0.232452
691           4.33099    0.231924
691.1         4.33132    0.231535
691.2         4.33207    0.232086
691.3         4.33303    0.232524
691.4         4.33415    0.231718
691.5         4.33568    0.230081
691.6         4.33864    0.233062
691.7         4.33945    0.233054
691.8         4.34009    0.232782
691.9         4.34244    0.234658
692           4.34391    0.235039
692.1         4.34524    0.235142
692.2          4.3468    0.235622
692.3         4.34734    0.235672
692.4         4.34805    0.235528
692.5          4.3492    0.234435
692.6          4.3505    0.234918
692.7         4.35091    0.235097
692.8         4.35201    0.235756
692.9          4.3527    0.236142
693           4.35447    0.237239
693.1         4.35695    0.237485
693.2         4.35843    0.237415
693.3         4.35896     0.23702
693.4         4.36087    0.238372
693.5         4.36281    0.237673
693.6         4.36374    0.238067
693.7         4.36525    0.238793
693.8         4.36633    0.238841
693.9         4.36676    0.239098
694           4.36816    0.240098
694.1         4.37013    0.240847
694.2         4.37179    0.242181
694.3         4.37241    0.242657
694.4         4.37251    0.242536
694.5         4.37378    0.243046
694.6         4.37465     0.24293
694.7         4.37668    0.244561
694.8         4.37705    0.244946
694.9         4.37757    0.244945
695           4.37879    0.244805
695.1          4.3799    0.245475
695.2         4.38056      0.2451
695.3         4.38169    0.244941
695.4         4.38328    0.246188
695.5          4.3842     0.24638
695.6         4.38599    0.247761
695.7         4.38753    0.248404
695.8         4.38844     0.24872
695.9         4.39001    0.249201
696           4.39178    0.250307
696.1         4.39227    0.250606
696.2         4.39287    0.250654
696.3          4.3941    0.250549
696.4         4.39555    0.251564
696.5         4.39704    0.252408
696.6         4.39813    0.253587
696.7         4.40032    0.255664
696.8         4.40183    0.257298
696.9         4.40269    0.258163
697            4.4041    0.258799
697.1         4.40445    0.259167
697.2         4.40579    0.258612
697.3         4.40742    0.259361
697.4          4.4087     0.26005
697.5         4.41011    0.261623
697.6         4.41124     0.26198
697.7         4.41178    0.261882
697.8         4.41281    0.262842
697.9         4.41469    0.264672
698           4.41715    0.267031
698.1         4.41848    0.268411
698.2          4.4192    0.269057
698.3         4.42076    0.269123
698.4         4.42157    0.269926
698.5         4.42397    0.272203
698.6         4.42578    0.273092
698.7         4.42775    0.274498
698.8         4.43119    0.278185
698.9         4.43215    0.278663
699           4.43249    0.278758
699.1         4.43405    0.278691
699.2         4.43434    0.278918
699.3         4.43495    0.278993
699.4         4.43582    0.279976
699.5         4.43712    0.280395
699.6         4.43799    0.280559
699.7         4.43949    0.280991
699.8         4.43983    0.281257
699.9         4.44091    0.282008
700           4.44229    0.283333
700.1         4.44322    0.283816
700.2         4.44406    0.284059
700.3         4.44882    0.288323
700.4         4.45098    0.290157
700.5         4.45166    0.290072
700.6         4.45447    0.290852
700.7         4.45546    0.292084
700.8         4.45634    0.291977
700.9         4.45803     0.29251
701           4.45887    0.293086
701.1         4.46038    0.294218
701.2         4.46219    0.295716
701.3         4.46287    0.296147
701.4         4.46536     0.29521
701.5         4.46608    0.295569
701.6         4.46748    0.296485
701.7         4.46822    0.296845
701.8         4.46895    0.297433
701.9         4.46977    0.297615
702           4.47098    0.298439
702.1         4.47281    0.298354
702.2         4.47409    0.299378
702.3         4.47546    0.300815
702.4         4.47655    0.300594
702.5          4.4795     0.30367
702.6         4.48069    0.304404
702.7         4.48322    0.307227
702.8         4.48534    0.308777
702.9         4.48607    0.308921
703           4.48764     0.30972
703.1         4.48905    0.309898
703.2         4.48976    0.309808
703.3         4.49004    0.309991
703.4          4.4926    0.310815
703.5         4.49401    0.310468
703.6         4.49676    0.313662
703.7         4.49692    0.313917
703.8         4.49739    0.314073
703.9         4.49847    0.314921
704           4.50176    0.318592
704.1         4.50275    0.318856
704.2         4.50447    0.320619
704.3         4.50602    0.321084
704.4         4.50752    0.322529
704.5          4.5084    0.322301
704.6         4.50906    0.322861
704.7         4.50969    0.322623
704.8         4.51071    0.322529
704.9         4.51293    0.323537
705           4.51491    0.325756
705.1          4.5157    0.326481
705.2         4.51658     0.32664
705.3         4.51813    0.326743
705.4         4.51966    0.327101
705.5         4.52037    0.327782
705.6         4.52153    0.328182
705.7         4.52329    0.329035
705.8         4.52364     0.32917
705.9         4.52612    0.330464
706           4.52833    0.331734
706.1         4.53013    0.333683
706.2          4.5305      0.3337
706.3         4.53116    0.333952
706.4         4.53206     0.33375
706.5         4.53361    0.334575
706.6         4.53498     0.33443
706.7         4.53578    0.334516
706.8         4.53698    0.334959
706.9         4.53794    0.334767
707           4.53977    0.335134
707.1         4.54208    0.337076
707.2         4.54396    0.338462
707.3          4.5445    0.338391
707.4         4.54641    0.338996
707.5         4.54682    0.339216
707.6         4.54768    0.339499
707.7         4.54952    0.339531
707.8         4.55041    0.340479
707.9         4.55169    0.340363
708           4.55209    0.340229
708.1         4.55282     0.34117
708.2         4.55389    0.341832
708.3         4.55491    0.342099
708.4         4.55653    0.342786
708.5         4.55797    0.343861
708.6           4.559    0.344657
708.7         4.56131    0.346541
708.8          4.5626      0.3469
708.9         4.56459    0.348308
709           4.56551    0.347818
709.1         4.56621    0.348515
709.2         4.56711    0.348499
709.3         4.56746    0.348541
709.4         4.56943    0.350597
709.5         4.57068    0.350428
709.6         4.57247    0.350712
709.7         4.57274     0.35081
709.8         4.57347    0.350621
709.9         4.57412    0.351703
710           4.57494    0.351599
710.1          4.5763    0.351668
710.2         4.57775     0.35247
710.3         4.57821    0.352371
710.4         4.57885     0.35232
710.5         4.57946    0.352552
710.6         4.58005    0.352116
710.7         4.58163     0.35275
710.8         4.58243    0.352203
710.9         4.58532    0.353797
711           4.58666     0.35418
711.1         4.58725    0.354101
711.2         4.58814     0.35433
711.3         4.58961    0.355738
711.4         4.59039    0.355233
711.5         4.59164    0.356372
711.6         4.59347     0.35772
711.7         4.59428    0.358322
711.8         4.59633    0.358647
711.9         4.59788    0.359043
712           4.59826    0.359085
712.1         4.59953    0.360283
712.2           4.601    0.360184
712.3         4.60281    0.362157
712.4         4.60404     0.36237
712.5         4.60518    0.363861
712.6         4.60623     0.36427
712.7         4.60734    0.364411
712.8         4.60927     0.36661
712.9         4.60961    0.367185
713           4.61055    0.367146
713.1          4.6124    0.368787
713.2         4.61421    0.369393
713.3         4.61758    0.374298
713.4         4.61885    0.374607
713.5         4.61969    0.375123
713.6         4.62028    0.374992
713.7         4.62091    0.375575
713.8         4.62223    0.376097
713.9          4.6244     0.37915
714           4.62518    0.379809
714.1          4.6257    0.379718
714.2         4.62665    0.380767
714.3         4.62881     0.38306
714.4         4.62989    0.382827
714.5         4.63039    0.383427
714.6         4.63149    0.383596
714.7         4.63251       0.383
714.8         4.63394    0.384111
714.9         4.63486    0.383926
715           4.63564    0.384501
715.1         4.63658    0.384708
715.2         4.63781    0.384936
715.3         4.63865    0.385592
715.4         4.63928    0.386004
715.5         4.64051    0.386016
715.6         4.64151    0.386535
715.7         4.64258    0.387618
715.8         4.64364    0.387347
715.9         4.64389    0.387316
716           4.64444    0.387366
716.1         4.64524    0.387922
716.2          4.6463    0.389027
716.3         4.64738    0.388614
716.4         4.64807    0.388948
716.5         4.64998     0.38983
716.6         4.65067    0.390067
716.7         4.65198    0.390209
716.8         4.65259    0.390682
716.9          4.6549    0.392514
717           4.65624    0.393571
717.1         4.65813     0.39536
717.2         4.65943    0.396165
717.3         4.66009    0.396988
717.4          4.6618    0.398264
717.5         4.66221    0.398255
717.6         4.66359    0.399625
717.7         4.66462    0.399787
717.8         4.66838    0.402885
717.9         4.66939     0.40336
718           4.67143     0.40442
718.1         4.67264    0.404074
718.2         4.67337    0.404101
718.3         4.67529    0.406138
718.4         4.67713    0.408679
718.5          4.6788    0.408375
718.6         4.68007    0.408613
718.7          4.6805    0.408892
718.8         4.68223    0.410968
718.9         4.68267    0.410944
719           4.68498    0.411761
719.1         4.68528    0.411852
719.2         4.68631    0.412185
719.3          4.6875    0.412044
719.4         4.68901    0.414042
719.5         4.69029    0.414543
719.6         4.69114    0.414267
719.7         4.69285    0.414863
719.8         4.69479     0.41769
719.9         4.69613    0.417204
720           4.69748    0.418193
720.1         4.69884    0.419453
720.2         4.70022    0.419249
720.3         4.70087    0.419293
720.4          4.7028    0.421195
720.5         4.70532    0.424451
720.6         4.70625    0.425129
720.7         4.70715    0.425685
720.8         4.70833    0.426293
720.9         4.70946    0.427365
721            4.7098    0.427189
721.1         4.71101    0.428075
721.2         4.71175     0.42849
721.3         4.71279    0.429326
721.4         4.71362    0.429514
721.5         4.71426    0.429953
721.6         4.71708    0.434035
721.7         4.72155    0.439008
721.8         4.72439    0.441255
721.9         4.72576    0.442728
722           4.72715    0.442942
722.1         4.72806     0.44308
722.2         4.73012    0.442793
722.3         4.73118    0.442182
722.4         4.73366     0.44359
722.5         4.73447    0.444209
722.6         4.73499    0.444032
722.7         4.73604    0.444468
722.8         4.73775    0.445079
722.9         4.74043    0.448668
723           4.74107    0.449018
723.1         4.74342    0.452638
723.2         4.74468    0.452884
723.3          4.7462    0.453159
723.4         4.74686    0.453362
723.5         4.74768    0.454036
723.6         4.74837    0.454474
723.7         4.74917    0.454573
723.8         4.75117    0.456308
723.9         4.75229    0.457378
724           4.75402    0.458452
724.1         4.75564    0.457914
724.2         4.75644    0.458628
724.3          4.7572    0.458839
724.4         4.75861    0.459907
724.5         4.75875    0.460162
724.6         4.76004    0.460781
724.7         4.76125    0.460665
724.8         4.76233    0.461712
724.9         4.76399    0.464463
725           4.76502    0.465589
725.1         4.76559    0.465779
725.2         4.76678    0.467592
725.3         4.76881    0.468119
725.4         4.76978    0.469534
725.5         4.77134    0.469894
725.6         4.77301    0.471952
725.7         4.77371    0.471791
725.8         4.77597    0.471888
725.9         4.77752    0.473716
726           4.77844    0.473595
726.1         4.77989    0.473702
726.2         4.78087     0.47349
726.3         4.78185    0.473108
726.4         4.78413    0.475497
726.5          4.7862    0.475615
726.6         4.78781    0.475634
726.7         4.78858    0.476208
726.8         4.78981    0.475721
726.9         4.79067    0.475625
727            4.7942    0.481261
727.1         4.79454     0.48141
727.2         4.79615    0.482537
727.3         4.79753    0.484039
727.4         4.79845    0.484245
727.5         4.80037    0.487018
727.6         4.80151     0.48754
727.7         4.80249    0.487459
727.8         4.80443     0.48869
727.9           4.806    0.489316
728           4.80637    0.489252
728.1         4.80806    0.491033
728.2         4.80947    0.490701
728.3         4.81152    0.493324
728.4         4.81242    0.494157
728.5         4.81374    0.494966
728.6         4.81562    0.495974
728.7         4.81766    0.497492
728.8         4.81899    0.498617
728.9         4.82087    0.501243
729             4.823    0.503103
729.1         4.82384     0.50394
729.2         4.82454    0.503443
729.3         4.82582    0.503824
729.4         4.82752    0.504325
729.5         4.82809    0.504551
729.6          4.8302      0.5077
729.7         4.83108    0.508128
729.8         4.83294    0.508892
729.9         4.83354    0.508742
730           4.83832    0.513563
730.1         4.83969    0.513323
730.2         4.84227    0.514348
730.3         4.84273    0.514048
730.4         4.84376    0.514393
730.5         4.84489     0.51352
730.6          4.8475    0.517084
730.7         4.84861     0.51672
730.8         4.84964    0.517432
730.9         4.85034    0.517914
731            4.8513    0.518078
731.1         4.85246    0.518625
731.2         4.85337     0.51885
731.3         4.85461    0.520723
731.4         4.85732    0.522808
731.5         4.85902    0.525913
731.6         4.86011    0.525743
731.7         4.86044    0.525602
731.8         4.86135    0.526081
731.9         4.86291    0.526242
732           4.86392     0.52672
732.1         4.86456     0.52658
732.2         4.86603    0.525928
732.3         4.86659    0.526201
732.4         4.86755    0.525987
732.5         4.86824     0.52537
732.6         4.86922    0.526208
732.7         4.87117    0.527335
732.8         4.87269     0.52845
732.9         4.87363    0.528128
733           4.87444     0.52808
733.1         4.87472    0.527833
733.2         4.87618     0.52958
733.3         4.87718    0.529285
733.4         4.87856    0.531119
733.5         4.87958     0.53163
733.6         4.88319    0.536226
733.7         4.88507    0.538354
733.8         4.88668     0.53967
733.9         4.88874    0.540809
734           4.88999    0.541741
734.1         4.89237    0.542736
734.2         4.89431    0.542812
734.3         4.89726    0.546101
734.4         4.89889    0.548216
734.5         4.89989    0.548871
734.6         4.90079    0.548983
734.7         4.90161    0.549152
734.8         4.90281    0.550337
734.9          4.9035    0.550135
735           4.90779    0.554438
735.1          4.9091    0.556323
735.2         4.91052    0.557475
735.3         4.91216    0.557457
735.4          4.9132    0.557723
735.5         4.91661    0.559904
735.6         4.92016    0.564754
735.7          4.9213    0.565557
735.8          4.9235    0.567221
735.9         4.92448     0.56733
736           4.92567    0.566926
736.1         4.92684    0.566787
736.2          4.9278    0.567728
736.3          4.9289    0.568175
736.4          4.9304    0.569017
736.5         4.93206    0.569493
736.6         4.93537    0.574393
736.7         4.93732    0.574042
736.8         4.93967      0.5776
736.9          4.9398    0.577491
737           4.94139    0.577998
737.1         4.94323    0.579874
737.2         4.94417     0.57994
737.3         4.94584    0.580682
737.4         4.94794    0.583123
737.5         4.94908    0.583192
737.6         4.95171    0.586579
737.7         4.95235    0.586932
737.8         4.95321    0.586374
737.9         4.95524    0.588349
738           4.95588    0.588272
738.1          4.9584    0.589579
738.2         4.95982    0.589956
738.3         4.96096    0.591277
738.4          4.9621    0.591009
738.5         4.96269    0.591037
738.6         4.96326    0.591015
738.7         4.96478    0.590715
738.8         4.96843    0.595672
738.9         4.96917    0.595321
739           4.97087    0.596091
739.1         4.97146    0.596145
739.2         4.97229    0.595991
739.3           4.973    0.596053
739.4         4.97371     0.59656
739.5         4.97543    0.599039
739.6         4.97794    0.602921
739.7         4.97972    0.603127
739.8         4.98124    0.603016
739.9         4.98183    0.603575
740            4.9846    0.607048
740.1         4.98531    0.607225
740.2         4.98673    0.607962
740.3          4.9897    0.611273
740.4         4.99144    0.611707
740.5         4.99172    0.611944
740.6         4.99244    0.612527
740.7         4.99433    0.613707
740.8          4.9983    0.619159
740.9         4.99879     0.61875
741           5.00028    0.617985
741.1         5.00186    0.619777
741.2         5.00284    0.620114
741.3         5.00392     0.62116
741.4         5.00486    0.621898
741.5         5.00658      0.6237
741.6         5.00746     0.62426
741.7         5.00936    0.625748
741.8         5.00951     0.62576
741.9         5.01161    0.627104
742           5.01257     0.62758
742.1          5.0144    0.630192
742.2         5.01524    0.630085
742.3         5.01618    0.629928
742.4         5.01723    0.630056
742.5          5.0179    0.630709
742.6         5.01847    0.630853
742.7         5.02033    0.631647
742.8         5.02172    0.632011
742.9         5.02361    0.634534
743            5.0253    0.636546
743.1         5.02646    0.636518
743.2          5.0274    0.635836
743.3         5.02966    0.634843
743.4          5.0302    0.634494
743.5         5.03185     0.63514
743.6         5.03285    0.636305
743.7         5.03364    0.636751
743.8         5.03415    0.636788
743.9         5.03509     0.63824
744           5.03704    0.638408
744.1         5.03891    0.639352
744.2          5.0402    0.640049
744.3         5.04147    0.640374
744.4         5.04205    0.640081
744.5         5.04284    0.640409
744.6          5.0438    0.641418
744.7         5.04531    0.640698
744.8         5.04676     0.64121
744.9         5.04943    0.643437
745           5.05073    0.643622
745.1         5.05156    0.644255
745.2           5.053     0.64596
745.3         5.05366    0.645982
745.4         5.05639    0.649775
745.5          5.0575    0.650774
745.6         5.05855    0.651543
745.7         5.06053    0.653724
745.8         5.06261     0.65378
745.9         5.06424    0.653738
746           5.06577    0.653344
746.1           5.067    0.654838
746.2         5.06827    0.656004
746.3         5.07012    0.657301
746.4         5.07081    0.657755
746.5         5.07197    0.657736
746.6           5.073    0.658086
746.7           5.074     0.65753
746.8         5.07621    0.659675
746.9         5.07708     0.65934
747           5.07841    0.660311
747.1         5.07943    0.660093
747.2         5.08106     0.66274
747.3         5.08187    0.662766
747.4         5.08308    0.662672
747.5         5.08361     0.66273
747.6         5.08423     0.66353
747.7         5.08549    0.664106
747.8         5.08721    0.666583
747.9         5.08888    0.666443
748           5.08995    0.667606
748.1         5.09129    0.668282
748.2         5.09267    0.669578
748.3         5.09366    0.669437
748.4         5.09465    0.670935
748.5         5.09655    0.671706
748.6         5.09792    0.673228
748.7         5.09995     0.67634
748.8          5.1007    0.675997
748.9         5.10193    0.676193
749           5.10268    0.676146
749.1         5.10443    0.677136
749.2           5.106     0.67847
749.3         5.10666    0.679402
749.4          5.1075    0.679131
749.5          5.1088    0.679326
749.6          5.1102    0.679863
749.7         5.11242    0.683383
749.8           5.115    0.683632
749.9         5.11582    0.684736
750           5.11724    0.684665
750.1         5.12082    0.689739
750.2         5.12135    0.690194
750.3         5.12311    0.691638
750.4          5.1238    0.691595
750.5         5.12505    0.691778
750.6         5.12585    0.692267
750.7         5.12717    0.692059
750.8         5.12841     0.69313
750.9         5.13193     0.69411
751           5.13312    0.695156
751.1         5.13422    0.695545
751.2          5.1377     0.70042
751.3         5.13927    0.701108
751.4         5.14101    0.702161
751.5         5.14188    0.702875
751.6         5.14317    0.704672
751.7         5.14434      0.7045
751.8          5.1472    0.708387
751.9         5.14865    0.708159
752           5.15118    0.711469
752.1         5.15244    0.711292
752.2         5.15395    0.712865
752.3         5.15529    0.713667
752.4          5.1566    0.713939
752.5         5.15806     0.71298
752.6         5.15882    0.713289
752.7         5.15928    0.713023
752.8         5.16195    0.715836
752.9         5.16367    0.715943
753           5.16502    0.716677
753.1         5.16655    0.717729
753.2         5.16759    0.718822
753.3         5.16826    0.719154
753.4         5.17009    0.720658
753.5         5.17146     0.72043
753.6         5.17236    0.721007
753.7         5.17572    0.725757
753.8         5.17669    0.726339
753.9         5.17789    0.725396
754           5.18013    0.728129
754.1         5.18074    0.728593
754.2          5.1822    0.730361
754.3         5.18359    0.730083
754.4          5.1848    0.731149
754.5         5.18897    0.734174
754.6         5.19046    0.733625
754.7         5.19135    0.734453
754.8         5.19188    0.734714
754.9         5.19281    0.734955
755           5.19364    0.735048
755.1         5.19429    0.735866
755.2         5.19516    0.735844
755.3          5.1991    0.738889
755.4         5.20014    0.739386
755.5         5.20083     0.73944
755.6         5.20317    0.741966
755.7         5.20403    0.742228
755.8         5.20595    0.743015
755.9         5.20778    0.743647
756           5.20845    0.743325
756.1         5.20922    0.742846
756.2         5.20969    0.743556
756.3         5.21304    0.746524
756.4         5.21395    0.746216
756.5         5.21438    0.746332
756.6         5.21708    0.750876
756.7         5.21788    0.750664
756.8         5.21839    0.750711
756.9         5.21986    0.750375
757           5.22081    0.751326
757.1         5.22198    0.752506
757.2         5.22343    0.752269
757.3         5.22393    0.752498
757.4         5.22492      0.7535
757.5         5.22616    0.754389
757.6         5.22715     0.75467
757.7         5.22922    0.756473
757.8         5.23017    0.757543
757.9         5.23159    0.757984
758           5.23263    0.758592
758.1         5.23326    0.758823
758.2         5.23677    0.763934
758.3         5.23817    0.764463
758.4         5.24157    0.767709
758.5         5.24253    0.767993
758.6         5.24313    0.768776
758.7         5.24407    0.768202
758.8         5.24578     0.76867
758.9         5.24739    0.769008
759           5.24884    0.768395
759.1          5.2519    0.770306
759.2         5.25334    0.769739
759.3         5.25433    0.769579
759.4         5.25508    0.769988
759.5         5.25727    0.770599
759.6         5.25747    0.770988
759.7         5.25977     0.77283
759.8         5.26154    0.774255
759.9         5.26336    0.774723
760           5.26494    0.775045
760.1          5.2658    0.775273
760.2         5.26722    0.777004
760.3         5.26778    0.777227
760.4         5.26848    0.777029
760.5         5.27006    0.776822
760.6         5.27328    0.779491
760.7         5.27566    0.782407
760.8         5.27787    0.783864
760.9         5.27949    0.785389
761           5.28074    0.785077
761.1         5.28165     0.78544
761.2         5.28389    0.785787
761.3         5.28439    0.786405
761.4         5.28507    0.786747
761.5         5.28619    0.786987
761.6         5.28784    0.787448
761.7         5.29079    0.788059
761.8         5.29307    0.790667
761.9          5.2953    0.793586
762           5.29578    0.794115
762.1         5.29632    0.793822
762.2         5.29837    0.796138
762.3         5.29873    0.796483
762.4         5.29948    0.796652
762.5         5.30074    0.797748
762.6         5.30245    0.798728
762.7         5.30427    0.800235
762.8         5.30693    0.801104
762.9         5.31226    0.807844
763           5.31463    0.809012
763.1         5.31624    0.811248
763.2         5.31679    0.811602
763.3         5.31794    0.811182
763.4         5.31794    0.811182
763.5          5.3187    0.810687
763.6         5.31991    0.810918
763.7         5.32164    0.811573
763.8         5.32296    0.812467
763.9          5.3248     0.81481
764           5.32741      0.8191
764.1          5.3295    0.820579
764.2         5.33124    0.821661
764.3         5.33503    0.821944
764.4           5.337    0.824231
764.5         5.34123    0.830157
764.6         5.34185    0.830196
764.7         5.34376    0.832162
764.8          5.3471    0.835688
764.9         5.34824    0.836126
765           5.34923    0.836844
765.1         5.34963    0.837177
765.2         5.35257    0.839503
765.3         5.35324    0.839612
765.4         5.35499    0.839966
765.5         5.35631    0.841038
765.6         5.35743     0.84246
765.7         5.35833    0.842708
765.8         5.35965    0.842431
765.9         5.36133    0.843357
766           5.36429    0.845347
766.1         5.36807    0.849064
766.2         5.37284    0.854226
766.3         5.37541    0.855907
766.4         5.37716     0.85745
766.5         5.37888    0.856454
766.6         5.38009    0.857453
766.7         5.38156    0.858318
766.8          5.3834    0.859319
766.9         5.38527    0.860901
767           5.38653    0.860369
767.1         5.38806    0.862005
767.2         5.38929     0.86207
767.3         5.39045    0.862826
767.4          5.3919      0.8637
767.5         5.39319    0.864329
767.6         5.39489    0.864913
767.7         5.39604    0.866555
767.8         5.39762     0.86698
767.9         5.39854    0.867149
768           5.39885    0.866989
768.1         5.39979      0.8675
768.2         5.40153    0.868672
768.3         5.40301     0.86903
768.4         5.40363    0.868712
768.5         5.40547    0.869218
768.6         5.40761    0.872524
768.7         5.40914    0.873936
768.8         5.41008    0.874562
768.9         5.41083    0.874678
769           5.41258    0.874334
769.1         5.41414    0.873909
769.2         5.41749    0.875333
769.3          5.4186    0.876349
769.4         5.41983     0.87766
769.5         5.42039    0.877925
769.6         5.42174    0.879695
769.7         5.42379    0.881249
769.8         5.42528    0.882923
769.9         5.42711    0.884726
770           5.42985    0.886684
770.1         5.43108    0.886692
770.2         5.43301    0.889369
770.3         5.43447    0.890212
770.4         5.43874    0.894552
770.5         5.44106    0.895578
770.6         5.44269    0.894774
770.7         5.44422     0.89629
770.8         5.44497    0.896834
770.9         5.44618    0.897526
771           5.44688    0.897381
771.1         5.44766    0.897076
771.2         5.44954    0.897336
771.3         5.45165    0.897012
771.4         5.45288     0.89772
771.5         5.45406    0.897309
771.6         5.45651    0.898754
771.7          5.4569     0.89906
771.8         5.45841    0.898369
771.9         5.45997    0.899711
772           5.46206    0.900306
772.1         5.46408    0.900664
772.2         5.46558    0.900438
772.3         5.46613    0.900716
772.4         5.46793    0.901671
772.5         5.47063    0.902431
772.6         5.47245    0.901971
772.7         5.47526    0.902116
772.8         5.47715    0.902136
772.9         5.48053    0.906687
773            5.4812    0.907616
773.1         5.48245    0.908404
773.2          5.4842     0.90946
773.3         5.48672    0.913028
773.4         5.48768     0.91404
773.5         5.48999    0.914083
773.6         5.49186     0.91456
773.7         5.49383    0.915851
773.8         5.49621    0.917492
773.9         5.49809    0.919217
774           5.49892     0.91997
774.1         5.50031    0.920666
774.2          5.5011    0.921102
774.3         5.50376    0.921851
774.4         5.50536    0.923863
774.5         5.50744     0.92459
774.6         5.50805     0.92534
774.7         5.50901    0.925559
774.8         5.51174    0.930837
774.9          5.5128    0.930195
775           5.51423    0.930088
775.1         5.51549    0.930609
775.2         5.51694     0.93046
775.3         5.51777    0.930806
775.4         5.51952    0.930366
775.5         5.52235    0.932111
775.6         5.52463    0.933721
775.7         5.52526    0.934585
775.8         5.52684    0.936748
775.9         5.52734    0.936463
776           5.52797    0.936721
776.1         5.52921    0.936811
776.2         5.53173    0.939876
776.3         5.53272    0.939951
776.4         5.53399    0.940909
776.5         5.53576    0.943031
776.6         5.53858     0.94501
776.7         5.54121    0.948171
776.8         5.54225    0.949473
776.9         5.54372     0.94955
777           5.54518    0.950642
777.1         5.54759    0.951284
777.2          5.5491    0.952379
777.3         5.55006     0.95323
777.4         5.55171    0.955065
777.5         5.55396    0.956396
777.6         5.55578    0.957611
777.7         5.55741    0.959103
777.8          5.5592    0.960122
777.9         5.55967    0.959889
778           5.56059    0.960924
778.1         5.56335     0.96178
778.2         5.56412     0.96152
778.3         5.56491    0.961666
778.4         5.56529    0.961471
778.5         5.56619    0.961516
778.6          5.5689    0.963824
778.7         5.56964    0.963467
778.8         5.57042    0.964057
778.9         5.57121    0.964602
779           5.57304    0.965424
779.1          5.5744    0.967197
779.2         5.57544    0.966934
779.3         5.57662    0.967003
779.4         5.57925    0.969822
779.5         5.58097    0.970855
779.6         5.58298    0.972244
779.7         5.58335    0.972168
779.8         5.58503     0.97285
779.9         5.58648     0.97396
780            5.5879    0.973864
780.1         5.59062    0.975763
780.2         5.59097     0.97603
780.3         5.59142    0.976246
780.4         5.59385    0.976574
780.5         5.59591    0.977005
780.6         5.59821    0.978866
780.7         5.60032    0.978528
780.8         5.60103      0.9799
780.9         5.60282    0.981596
781           5.60412    0.981881
781.1         5.60515    0.982276
781.2         5.60765    0.984223
781.3         5.60809    0.983994
781.4         5.60953    0.983093
781.5         5.61035    0.983134
781.6         5.61264    0.985989
781.7         5.61333      0.9862
781.8         5.61409    0.986344
781.9         5.61537    0.985842
782           5.61635     0.98697
782.1         5.61733     0.98749
782.2         5.61831    0.987987
782.3         5.61956    0.987142
782.4         5.62195     0.99087
782.5         5.62257    0.990641
782.6         5.62453    0.989578
782.7         5.62591    0.991816
782.8         5.62819    0.994195
782.9         5.62873    0.994483
783           5.63086    0.995165
783.1         5.63141    0.994859
783.2         5.63219    0.994818
783.3          5.6333    0.995535
783.4         5.63487    0.995043
783.5         5.63545    0.995255
783.6         5.63612     0.99571
783.7         5.63767    0.996078
783.8           5.639    0.996051
783.9         5.64202    0.999026
784           5.64365     1.00009
784.1         5.64456     1.00099
784.2         5.64518     1.00134
784.3         5.64713     1.00133
784.4         5.64794     1.00094
784.5          5.6499     1.00115
784.6         5.65279     1.00302
784.7         5.65382      1.0037
784.8         5.65442     1.00397
784.9         5.65503     1.00379
785           5.65608     1.00463
785.1         5.65709     1.00402
785.2           5.658     1.00441
785.3         5.65903     1.00456
785.4         5.65967     1.00421
785.5         5.66252     1.00422
785.6         5.66464     1.00652
785.7          5.6659     1.00685
785.8         5.66681     1.00708
785.9         5.66792     1.00816
786           5.66932     1.00903
786.1         5.67006     1.00876
786.2         5.67236     1.00917
786.3         5.67418     1.01182
786.4         5.67681     1.01264
786.5         5.67901     1.01391
786.6         5.67961     1.01354
786.7         5.68007     1.01364
786.8         5.68226     1.01449
786.9         5.68309     1.01459
787           5.68345     1.01501
787.1         5.68854     1.01991
787.2         5.69022     1.02218
787.3         5.69374     1.02556
787.4         5.69511     1.02485
787.5         5.69725     1.02566
787.6          5.6976     1.02556
787.7         5.69848     1.02551
787.8         5.69882     1.02533
787.9         5.69949     1.02508
788           5.70023     1.02547
788.1         5.70251     1.02734
788.2         5.70365     1.02898
788.3         5.70479     1.02973
788.4         5.70677      1.0331
788.5         5.70826     1.03379
788.6         5.71053     1.03519
788.7         5.71117     1.03541
788.8         5.71333     1.03562
788.9         5.71442     1.03616
789           5.71527     1.03688
789.1         5.71582     1.03667
789.2          5.7167     1.03706
789.3         5.71766     1.03712
789.4         5.71888     1.03685
789.5         5.72085     1.03677
789.6         5.72422     1.03967
789.7         5.72548     1.04011
789.8         5.72873     1.04497
789.9         5.72891     1.04494
790           5.73135     1.04609
790.1         5.73443     1.04993
790.2         5.73586     1.05172
790.3         5.73691     1.05123
790.4         5.73948     1.05536
790.5         5.74059     1.05538
790.6         5.74152     1.05594
790.7         5.74224     1.05682
790.8         5.74316     1.05696
790.9         5.74395     1.05726
791           5.74499     1.05661
791.1         5.74743     1.05655
791.2         5.74889     1.05678
791.3         5.74948     1.05647
791.4         5.75088      1.0562
791.5         5.75234     1.05728
791.6         5.75473     1.05844
791.7         5.75606     1.05873
791.8         5.75731     1.05863
791.9         5.75955     1.05932
792           5.76097     1.06034
792.1          5.7619     1.06037
792.2         5.76355     1.06021
792.3         5.76546     1.06289
792.4         5.76781     1.06405
792.5         5.76945     1.06556
792.6         5.77103     1.06575
792.7         5.77177     1.06595
792.8         5.77255      1.0666
792.9         5.77341     1.06722
793           5.77444     1.06702
793.1         5.77585     1.06749
793.2         5.77771     1.06969
793.3          5.7791     1.06941
793.4         5.78005     1.06946
793.5         5.78057     1.06971
793.6          5.7816     1.06974
793.7         5.78304     1.06968
793.8         5.78362     1.07004
793.9         5.78437     1.06977
794           5.78612     1.06929
794.1         5.78809     1.07083
794.2         5.79023     1.07218
794.3         5.79074     1.07318
794.4         5.79245     1.07271
794.5         5.79439      1.0739
794.6         5.79557     1.07393
794.7         5.79671     1.07382
794.8         5.79747     1.07443
794.9         5.79886     1.07475
795           5.80277     1.07985
795.1          5.8036     1.08008
795.2         5.80763     1.08699
795.3         5.80807     1.08666
795.4         5.80927     1.08643
795.5         5.81034     1.08717
795.6          5.8124     1.08982
795.7         5.81455     1.09315
795.8         5.81652     1.09561
795.9         5.81954     1.09773
796           5.82324      1.1003
796.1         5.82539     1.10061
796.2          5.8268     1.10065
796.3         5.82865     1.10293
796.4         5.83023     1.10423
796.5         5.83151     1.10359
796.6         5.83413     1.10475
796.7         5.83469     1.10503
796.8         5.83557     1.10513
796.9         5.83647     1.10471
797           5.83783     1.10512
797.1         5.83973     1.10556
797.2          5.8408     1.10543
797.3         5.84278     1.10637
797.4         5.84451     1.10644
797.5         5.84518     1.10648
797.6         5.84649     1.10565
797.7         5.84792     1.10623
797.8         5.85127     1.10989
797.9           5.854       1.113
798           5.85476      1.1132
798.1         5.85703     1.11546
798.2         5.85767     1.11518
798.3         5.85954      1.1167
798.4         5.86009     1.11644
798.5         5.86124     1.11589
798.6         5.86279     1.11575
798.7         5.86421     1.11664
798.8         5.86566     1.11843
798.9         5.86743     1.11856
799           5.86855     1.11987
799.1         5.87109     1.12243
799.2         5.87186     1.12205
799.3         5.87227      1.1219
799.4         5.87367     1.12345
799.5         5.87544     1.12293
799.6         5.87638     1.12231
799.7         5.87817     1.12373
799.8         5.87939     1.12284
799.9         5.87984      1.1226
800            5.8852     1.12815
800.1         5.88611     1.12878
800.2         5.88686     1.12848
800.3         5.88781     1.12865
800.4         5.88819     1.12848
800.5         5.88882     1.12869
800.6          5.8894     1.12845
800.7         5.89111     1.12894
800.8         5.89172     1.12957
800.9         5.89279      1.1294
801           5.89479     1.13001
801.1         5.89609     1.13175
801.2         5.89806     1.13518
801.3         5.89912     1.13681
801.4         5.90097     1.13669
801.5         5.90289      1.1366
801.6         5.90413     1.13658
801.7         5.90626       1.137
801.8         5.90818     1.13821
801.9         5.90946     1.13968
802           5.91059     1.13971
802.1         5.91183     1.14017
802.2         5.91397     1.14386
802.3         5.91548     1.14386
802.4         5.91594     1.14412
802.5         5.91751      1.1463
802.6         5.91891     1.14651
802.7         5.92226     1.14905
802.8          5.9258     1.15294
802.9         5.92727     1.15293
803           5.93006     1.15361
803.1         5.93073     1.15373
803.2         5.93174     1.15323
803.3         5.93268      1.1533
803.4         5.93307      1.1531
803.5         5.93575     1.15424
803.6         5.93745     1.15451
803.7         5.93873     1.15386
803.8         5.93928     1.15404
803.9          5.9426      1.1576
804           5.94422     1.16077
804.1         5.94674     1.16091
804.2         5.94773     1.16127
804.3         5.94851     1.16124
804.4         5.94998     1.16161
804.5         5.95384      1.1676
804.6         5.95443     1.16727
804.7          5.9573     1.17117
804.8         5.95855     1.17047
804.9          5.9625     1.17145
805           5.96551     1.17642
805.1         5.96653     1.17762
805.2         5.96739     1.17722
805.3         5.96962     1.17784
805.4         5.97038     1.17788
805.5         5.97273     1.18074
805.6         5.97411     1.18163
805.7         5.97556     1.18246
805.8          5.9772     1.18199
805.9         5.97983     1.18459
806           5.98378     1.19013
806.1         5.98415     1.18999
806.2         5.98828      1.1973
806.3         5.99118     1.20068
806.4         5.99464     1.20354
806.5         5.99908     1.21047
806.6         6.00113     1.21039
806.7         6.00479     1.21589
806.8         6.00619     1.21574
806.9         6.00717     1.21588
807           6.00912     1.21679
807.1         6.01127     1.21678
807.2         6.01243     1.21655
807.3         6.01379      1.2171
807.4         6.01609     1.21947
807.5         6.01843     1.22315
807.6         6.01916     1.22281
807.7         6.02171       1.225
807.8         6.02333     1.22578
807.9         6.02503     1.22666
808           6.02566     1.22643
808.1         6.02772     1.22863
808.2           6.029     1.22984
808.3         6.03189      1.2298
808.4         6.03359     1.23126
808.5         6.03708     1.23717
808.6         6.03796     1.23891
808.7         6.04197     1.24298
808.8          6.0423     1.24326
808.9         6.04321     1.24308
809            6.0444     1.24296
809.1         6.04666     1.24329
809.2         6.04691     1.24317
809.3         6.04824      1.2424
809.4         6.04995     1.24207
809.5         6.05254     1.24401
809.6          6.0541     1.24601
809.7         6.05597     1.24536
809.8          6.0568     1.24552
809.9          6.0602     1.24489
810           6.06253     1.24549
810.1          6.0643     1.24515
810.2         6.06698     1.24585
810.3         6.06925     1.24725
810.4          6.0703     1.24682
810.5         6.07087     1.24657
810.6         6.07184     1.24701
810.7         6.07256     1.24657
810.8         6.07346      1.2466
810.9         6.07424     1.24664
811           6.07593     1.24583
811.1         6.07797     1.24906
811.2         6.07974     1.24845
811.3          6.0803     1.24823
811.4         6.08088     1.24835
811.5         6.08166     1.24798
811.6         6.08564     1.24651
811.7         6.08881      1.2508
811.8         6.09133     1.25028
811.9         6.09394     1.25033
812           6.09564     1.25162
812.1         6.09856     1.25405
812.2         6.09856     1.25405
812.3         6.10046     1.25353
812.4         6.10145     1.25418
812.5         6.10288     1.25392
812.6         6.10454     1.25468
812.7         6.10681     1.25479
812.8         6.10718     1.25509
812.9         6.10858     1.25426
813           6.11052     1.25527
813.1         6.11219     1.25487
813.2         6.11409     1.25462
813.3         6.11488     1.25465
813.4         6.11664     1.25426
813.5         6.11834     1.25309
813.6         6.11915     1.25323
813.7         6.12013     1.25287
813.8         6.12348     1.25495
813.9         6.12555     1.25687
814           6.12689     1.25777
814.1         6.12892     1.25714
814.2         6.13156     1.25992
814.3         6.13355      1.2611
814.4         6.13638     1.26473
814.5           6.138     1.26379
814.6         6.13952     1.26557
814.7         6.14041     1.26503
814.8         6.14285      1.2658
814.9         6.14387     1.26709
815           6.14574     1.26922
815.1         6.14771     1.27106
815.2         6.14936      1.2729
815.3         6.15085     1.27275
815.4         6.15216     1.27258
815.5         6.15493     1.27529
815.6         6.15617      1.2765
815.7         6.15786     1.27615
815.8         6.15986     1.27715
815.9          6.1606     1.27694
816           6.16153     1.27638
816.1          6.1628     1.27699
816.2         6.16448     1.27754
816.3         6.16567     1.27762
816.4         6.16709     1.27731
816.5         6.16791     1.27744
816.6         6.17008     1.27847
816.7         6.17188     1.27753
816.8         6.17293       1.278
816.9         6.17386     1.27764
817           6.17488     1.27823
817.1         6.17609      1.2798
817.2         6.17715      1.2802
817.3         6.17864     1.27925
817.4         6.18043     1.27893
817.5         6.18086      1.2788
817.6         6.18184     1.27915
817.7         6.18396     1.28028
817.8         6.18694     1.27913
817.9         6.18897     1.27979
818            6.1902     1.27905
818.1         6.19114      1.2786
818.2         6.19228     1.27832
818.3         6.19363     1.27861
818.4         6.19481     1.27896
818.5         6.19666     1.28118
818.6         6.19797     1.28045
818.7         6.20005     1.27975
818.8         6.20047     1.28008
818.9         6.20115     1.27967
819           6.20259     1.27999
819.1          6.2036     1.27994
819.2         6.20505     1.27965
819.3         6.20814     1.28325
819.4          6.2096     1.28523
819.5         6.21198     1.28554
819.6         6.21308     1.28495
819.7         6.21447      1.2859
819.8         6.21505     1.28705
819.9         6.21815     1.29038
820           6.22029     1.29273
820.1         6.22145     1.29449
820.2         6.22225     1.29451
820.3         6.22421      1.2964
820.4         6.22521     1.29634
820.5         6.22666     1.29609
820.6         6.22735     1.29575
820.7         6.23027     1.29772
820.8         6.23148     1.29698
820.9         6.23286     1.29879
821           6.23455     1.30033
821.1         6.23621     1.29935
821.2         6.23868     1.30099
821.3         6.24037     1.30203
821.4         6.24268     1.30061
821.5         6.24528     1.30385
821.6         6.24688     1.30333
821.7         6.24789     1.30276
821.8         6.24905     1.30285
821.9         6.25079     1.30312
822           6.25184     1.30424
822.1         6.25233     1.30449
822.2          6.2535     1.30435
822.3         6.25468     1.30369
822.4         6.25597     1.30484
822.5         6.25735     1.30457
822.6         6.26011     1.30651
822.7         6.26248     1.30852
822.8         6.26338     1.30807
822.9         6.26529      1.3076
823            6.2669     1.30812
823.1         6.26871     1.30769
823.2         6.27061     1.30641
823.3         6.27299     1.30568
823.4         6.27383     1.30518
823.5         6.27531     1.30502
823.6         6.27863     1.30668
823.7          6.2823     1.31006
823.8         6.28442     1.30936
823.9         6.28492     1.31034
824           6.28571     1.31041
824.1         6.28656     1.31051
824.2         6.28731     1.31059
824.3         6.28883     1.31015
824.4         6.28962     1.31077
824.5         6.29029     1.31083
824.6         6.29335     1.31189
824.7         6.29583     1.31136
824.8          6.2987     1.31224
824.9         6.29931     1.31199
825           6.29951     1.31191
825.1         6.30235     1.31133
825.2         6.30338     1.31126
825.3         6.30479     1.31089
825.4         6.30573     1.31032
825.5         6.30734     1.31102
825.6         6.30952     1.31217
825.7         6.31102     1.31154
825.8         6.31218      1.3115
825.9         6.31347     1.31072
826           6.31857     1.31466
826.1         6.32055     1.31435
826.2         6.32186     1.31478
826.3         6.32286     1.31418
826.4         6.32347     1.31442
826.5         6.32524      1.3135
826.6         6.32755     1.31217
826.7         6.32866      1.3128
826.8         6.33065     1.31172
826.9         6.33203     1.31226
827           6.33394     1.31201
827.1         6.33492     1.31248
827.2         6.33753     1.31256
827.3         6.33906     1.31236
827.4         6.34163     1.31194
827.5         6.34351     1.31274
827.6         6.34454     1.31255
827.7         6.34616     1.31154
827.8         6.34856     1.31084
827.9         6.34992     1.31117
828           6.35064     1.31124
828.1         6.35198     1.31171
828.2         6.35297     1.31184
828.3         6.35547     1.31297
828.4         6.35759     1.31373
828.5         6.35915     1.31333
828.6         6.36041     1.31264
828.7         6.36161     1.31259
828.8         6.36464     1.31239
828.9         6.36553      1.3126
829           6.36645      1.3126
829.1         6.36721     1.31267
829.2         6.36798     1.31215
829.3         6.36919     1.31191
829.4         6.37083     1.31228
829.5         6.37203     1.31205
829.6         6.37309     1.31198
829.7          6.3739      1.3116
829.8         6.37414     1.31144
829.9          6.3751     1.31153
830           6.37727     1.31209
830.1         6.37963     1.31103
830.2         6.38221      1.3107
830.3         6.38303     1.31155
830.4         6.38489     1.31265
830.5         6.38578     1.31343
830.6         6.38638     1.31312
830.7         6.38886     1.31212
830.8         6.39158     1.31271
830.9         6.39369     1.31202
831           6.39501     1.31245
831.1         6.39696     1.31136
831.2         6.39871     1.31092
831.3         6.39967     1.31162
831.4         6.40215     1.31346
831.5         6.40404     1.31255
831.6           6.405     1.31207
831.7         6.40642     1.31286
831.8         6.40738     1.31237
831.9         6.40893     1.31253
832           6.41025     1.31311
832.1         6.41125      1.3125
832.2         6.41349     1.31254
832.3         6.41553     1.31252
832.4         6.41655     1.31249
832.5         6.41759     1.31202
832.6         6.41951     1.31102
832.7         6.42192     1.31033
832.8         6.42474     1.31124
832.9         6.42707     1.31121
833           6.42784     1.31078
833.1         6.42937      1.3104
833.2         6.43187     1.31131
833.3         6.43345     1.31201
833.4         6.43504     1.31113
833.5         6.43791     1.31032
833.6         6.44282     1.31743
833.7         6.44365     1.31713
833.8         6.44544     1.31721
833.9         6.44625     1.31748
834           6.44822     1.31716
834.1         6.44968     1.31745
834.2         6.45137     1.31836
834.3         6.45534     1.32446
834.4         6.45735     1.32381
834.5         6.45906     1.32395
834.6         6.46018     1.32347
834.7         6.46094      1.3231
834.8         6.46263     1.32463
834.9         6.46392      1.3263
835           6.46548      1.3256
835.1          6.4673     1.32559
835.2         6.47007     1.32401
835.3         6.47113     1.32407
835.4          6.4739     1.32722
835.5         6.47531     1.32831
835.6         6.47813     1.32968
835.7         6.47968     1.32938
835.8         6.48108     1.33134
835.9          6.4827      1.3322
836           6.48354     1.33176
836.1         6.48461      1.3317
836.2         6.48545      1.3313
836.3         6.48782     1.33139
836.4         6.48852     1.33104
836.5         6.49069     1.33162
836.6         6.49177     1.33167
836.7         6.49291     1.33208
836.8         6.49388      1.3321
836.9         6.49539     1.33166
837           6.49637     1.33199
837.1         6.49772     1.33174
837.2         6.49897     1.33216
837.3          6.5009     1.33109
837.4         6.50193     1.33067
837.5         6.50401     1.33019
837.6         6.50444     1.33049
837.7         6.50678     1.33199
837.8         6.50763      1.3322
837.9         6.51036     1.33145
838           6.51079     1.33127
838.1         6.51278     1.33213
838.2         6.51445     1.33196
838.3         6.51791     1.33361
838.4         6.51822     1.33341
838.5         6.52002     1.33569
838.6         6.52116     1.33512
838.7         6.52295     1.33667
838.8         6.52532     1.33845
838.9         6.52757     1.34026
839           6.52909     1.34001
839.1         6.53094     1.33898
839.2         6.53199     1.33966
839.3         6.53263     1.33938
839.4          6.5335     1.33962
839.5         6.53533     1.34123
839.6         6.54172     1.35192
839.7         6.54281     1.35134
839.8         6.54394     1.35133
839.9          6.5472     1.35283
840           6.54917     1.35444
840.1          6.5509     1.35609
840.2         6.55312     1.35817
840.3         6.55633     1.36016
840.4         6.55738     1.36074
840.5         6.55992     1.36209
840.6         6.56279     1.36093
840.7         6.56412     1.36198
840.8         6.56548     1.36234
840.9         6.56778     1.36106
841           6.57022     1.36026
841.1         6.57127     1.35965
841.2         6.57266     1.35952
841.3         6.57516     1.36024
841.4          6.5755     1.36052
841.5         6.57598     1.36022
841.6         6.57952      1.3653
841.7          6.5825     1.36419
841.8         6.58475     1.36365
841.9         6.58643     1.36522
842           6.58888     1.36546
842.1         6.59198     1.36353
842.2         6.59377     1.36386
842.3         6.59659     1.36487
842.4         6.59865     1.36549
842.5         6.59892     1.36535
842.6         6.60054     1.36575
842.7         6.60257     1.36621
842.8         6.60379     1.36675
842.9          6.6063     1.36931
843            6.6083     1.36964
843.1         6.60993     1.36928
843.2         6.61057     1.36904
843.3         6.61165     1.36942
843.4         6.61423     1.36974
843.5         6.61599      1.3704
843.6         6.61779     1.37239
843.7          6.6189     1.37302
843.8         6.62031     1.37238
843.9         6.62232     1.37133
844           6.62304     1.37152
844.1         6.62418     1.37145
844.2           6.627     1.37215
844.3         6.62834     1.37143
844.4         6.63077     1.37126
844.5         6.63542       1.373
844.6         6.63632     1.37257
844.7          6.6381     1.37417
844.8         6.63835     1.37465
844.9         6.63913     1.37484
845           6.64187     1.37639
845.1         6.64315     1.37745
845.2         6.64611     1.38011
845.3          6.6481     1.38077
845.4         6.65005     1.38107
845.5         6.65376     1.38074
845.6         6.65409     1.38059
845.7         6.65509     1.38078
845.8         6.65834     1.38388
845.9         6.65996     1.38353
846           6.66076     1.38368
846.1         6.66292     1.38513
846.2         6.66484     1.38469
846.3         6.66636     1.38507
846.4         6.66834     1.38466
846.5         6.67107     1.38765
846.6         6.67378     1.38963
846.7         6.67568     1.38871
846.8         6.67732     1.38877
846.9         6.68029     1.38891
847           6.68093     1.38856
847.1         6.68301     1.38742
847.2         6.68365     1.38761
847.3         6.68517     1.38902
847.4         6.68681     1.38992
847.5         6.68827     1.39057
847.6         6.68948     1.39186
847.7         6.69139     1.39275
847.8         6.69463     1.39165
847.9         6.69688     1.39113
848           6.69909     1.38987
848.1         6.70023      1.3904
848.2         6.70214     1.39086
848.3         6.70364     1.39071
848.4         6.70519     1.39107
848.5          6.7073     1.39121
848.6         6.70814     1.39073
848.7          6.7105     1.39058
848.8         6.71205     1.39097
848.9         6.71393     1.39237
849           6.72005     1.39386
849.1         6.72356     1.39842
849.2         6.72716      1.3999
849.3         6.72939     1.40053
849.4         6.73113     1.40174
849.5         6.73366      1.4031
849.6         6.73543     1.40499
849.7         6.73774      1.4048
849.8         6.74146     1.40449
849.9         6.74318     1.40345
850           6.74409     1.40354
850.1         6.74657       1.403
850.2         6.74976      1.4037
850.3         6.75354     1.40252
850.4         6.75736     1.40386
850.5         6.75797     1.40409
850.6         6.75912     1.40454
850.7         6.76062     1.40433
850.8         6.76226     1.40571
850.9         6.76491     1.40549
851            6.7661     1.40487
851.1         6.76784       1.404
851.2         6.76931     1.40378
851.3         6.77088     1.40355
851.4         6.77245     1.40451
851.5         6.77429     1.40606
851.6         6.77553     1.40597
851.7          6.7772     1.40622
851.8         6.77878      1.4055
851.9          6.7809     1.40555
852            6.7821      1.4068
852.1         6.78384     1.40658
852.2         6.78598      1.4067
852.3         6.78731     1.40601
852.4         6.78865     1.40599
852.5         6.79004     1.40583
852.6         6.79251     1.40731
852.7         6.79435     1.40743
852.8         6.79653     1.40671
852.9         6.79983     1.40474
853           6.80202     1.40703
853.1         6.80309     1.40656
853.2         6.80402     1.40669
853.3         6.80581     1.40568
853.4         6.80705     1.40546
853.5         6.80893     1.40631
853.6         6.81153     1.40745
853.7          6.8123       1.407
853.8         6.81393     1.40677
853.9         6.81586     1.40651
854           6.81889      1.4077
854.1         6.82262      1.4077
854.2         6.82499     1.40693
854.3         6.82635     1.40633
854.4         6.82759     1.40565
854.5         6.82867     1.40658
854.6         6.82967     1.40604
854.7         6.83179     1.40725
854.8         6.83416     1.40694
854.9         6.83658     1.40668
855           6.83874     1.40559
855.1          6.8408     1.40794
855.2         6.84324     1.40775
855.3         6.84489      1.4073
855.4         6.84603     1.40732
855.5         6.84644     1.40717
855.6         6.84909     1.40688
855.7         6.85085     1.40723
855.8         6.85746     1.41435
855.9          6.8594     1.41508
856           6.86062     1.41554
856.1         6.86136     1.41517
856.2         6.86235     1.41514
856.3         6.86364     1.41518
856.4         6.86526     1.41424
856.5         6.86737     1.41429
856.6         6.86849     1.41485
856.7         6.87034     1.41554
856.8         6.87228       1.416
856.9         6.87496     1.41533
857           6.87668     1.41566
857.1         6.87822     1.41544
857.2         6.87963     1.41587
857.3         6.88186     1.41545
857.4         6.88342     1.41591
857.5         6.88423     1.41559
857.6          6.8866     1.41447
857.7         6.88785     1.41493
857.8         6.89034     1.41347
857.9         6.89274     1.41779
858           6.89469     1.41744
858.1         6.89611     1.41726
858.2         6.89865     1.41628
858.3          6.9003     1.41607
858.4         6.90258     1.41606
858.5         6.90686     1.41613
858.6         6.90785     1.41753
858.7         6.91061     1.41798
858.8         6.91328      1.4164
858.9         6.91478     1.41577
859           6.91786     1.41693
859.1         6.91927     1.41795
859.2          6.9204     1.41804
859.3         6.92269     1.41853
859.4         6.92493     1.41755
859.5         6.92715     1.41819
859.6         6.92809     1.41883
859.7         6.92889     1.41847
859.8         6.93125     1.41752
859.9         6.93231      1.4174
860           6.93366     1.41722
860.1         6.93579       1.417
860.2         6.93701     1.41747
860.3         6.93974     1.41645
860.4         6.94138     1.41824
860.5         6.94428     1.42081
860.6         6.94642     1.42033
860.7         6.94781     1.42087
860.8         6.94977     1.42038
860.9         6.95088     1.41974
861           6.95318      1.4193
861.1         6.95604     1.41834
861.2         6.95825     1.41837
861.3         6.96051     1.42075
861.4         6.96301     1.42096
861.5         6.96491      1.4207
861.6         6.96565     1.42079
861.7         6.96696     1.42065
861.8         6.96845     1.42097
861.9         6.97104     1.42014
862           6.97431     1.41839
862.1          6.9765     1.41717
862.2         6.97872     1.41661
862.3         6.97918     1.41691
862.4         6.98067      1.4161
862.5         6.98199     1.41711
862.6         6.98541     1.41649
862.7         6.98675     1.41643
862.8         6.98853     1.41665
862.9         6.99042     1.41669
863           6.99269     1.41913
863.1         6.99739     1.41885
863.2         6.99852     1.41886
863.3         7.00032      1.4185
863.4         7.00191     1.41892
863.5         7.00488     1.42237
863.6         7.00692     1.42191
863.7         7.00823     1.42177
863.8          7.0098     1.42092
863.9         7.01235     1.42157
864           7.01457     1.42501
864.1         7.01646     1.42456
864.2         7.01736      1.4247
864.3         7.02016     1.42537
864.4         7.02091     1.42498
864.5         7.02243     1.42646
864.6         7.02452     1.42592
864.7         7.02681     1.42468
864.8         7.02813     1.42451
864.9         7.03082     1.42464
865           7.03179     1.42536
865.1          7.0336     1.42491
865.2         7.03695     1.42701
865.3         7.04155     1.42731
865.4         7.04271     1.42729
865.5         7.04478     1.42622
865.6         7.04626     1.42561
865.7         7.05027       1.425
865.8         7.05437     1.42576
865.9         7.05642     1.42639
866           7.05863     1.42745
866.1         7.05955     1.42765
866.2         7.06171      1.4293
866.3         7.06295     1.42865
866.4         7.06525     1.42754
866.5         7.06599       1.429
866.6         7.06773     1.42871
866.7         7.06883      1.4288
866.8         7.07083     1.42892
866.9         7.07207     1.42876
867           7.07288     1.42892
867.1         7.07392     1.42893
867.2         7.07473     1.42915
867.3         7.07495     1.42902
867.4         7.07857     1.42989
867.5         7.07995     1.43018
867.6         7.08283     1.43084
867.7         7.08404     1.43058
867.8         7.08565     1.43132
867.9         7.08706     1.43117
868           7.08929     1.43115
868.1         7.09364     1.43429
868.2         7.09514     1.43475
868.3         7.09812     1.43369
868.4         7.09918     1.43444
868.5         7.10064     1.43435
868.6         7.10262     1.43453
868.7         7.10451     1.43726
868.8         7.10589     1.43844
868.9         7.10882     1.43681
869           7.11308     1.44015
869.1          7.1153      1.4397
869.2         7.11745     1.43986
869.3         7.12073     1.44159
869.4          7.1215     1.44158
869.5         7.12419     1.44071
869.6         7.12609     1.43966
869.7         7.12876       1.442
869.8         7.13088     1.44335
869.9         7.13412     1.44225
870           7.13516      1.4427
870.1         7.13719     1.44192
870.2         7.13814     1.44198
870.3         7.14058     1.44123
870.4         7.14333     1.44136
870.5         7.14538     1.44135
870.6         7.14681     1.44178
870.7         7.14998     1.44469
870.8         7.15275      1.4438
870.9          7.1544     1.44357
871           7.15568     1.44402
871.1         7.15672     1.44411
871.2         7.15786     1.44359
871.3         7.16064     1.44286
871.4         7.16309     1.44205
871.5         7.16653      1.4416
871.6         7.17052      1.4425
871.7         7.17414     1.44571
871.8         7.17632     1.44581
871.9         7.17865     1.44553
872           7.18097     1.44541
872.1         7.18366     1.44646
872.2         7.18578     1.44744
872.3         7.18902     1.44861
872.4         7.19137     1.44739
872.5         7.19343      1.4468
872.6         7.19546     1.44739
872.7         7.19741     1.44736
872.8         7.19922     1.44953
872.9          7.2015     1.44945
873           7.20455     1.45147
873.1         7.20536     1.45162
873.2           7.208     1.45409
873.3         7.21046     1.45623
873.4         7.21277     1.45596
873.5         7.21462     1.45557
873.6         7.21551      1.4551
873.7         7.21837     1.45479
873.8         7.21859     1.45466
873.9         7.22008     1.45445
874           7.22258     1.45648
874.1         7.22732     1.45724
874.2         7.22858     1.45711
874.3          7.2302     1.45752
874.4         7.23225     1.45654
874.5         7.23597      1.4579
874.6         7.24049     1.45642
874.7         7.24384     1.45749
874.8         7.24534     1.45728
874.9         7.24755      1.4572
875           7.24939     1.45641
875.1         7.25106     1.45975
875.2          7.2529     1.45983
875.3         7.25475     1.46059
875.4         7.25674     1.46077
875.5         7.25902     1.45955
875.6         7.26149     1.45866
875.7          7.2628     1.45858
875.8         7.26817     1.46137
875.9         7.27331     1.46076
876           7.27756     1.46186
876.1         7.27914     1.46105
876.2         7.28142     1.46208
876.3         7.28426     1.46246
876.4         7.28678     1.46395
876.5         7.28854      1.4642
876.6         7.29193     1.46539
876.7         7.29514     1.46882
876.8         7.29776     1.46912
876.9         7.30017     1.47003
877           7.30335     1.47192
877.1         7.30437     1.47134
877.2         7.30796     1.47511
877.3          7.3093     1.47436
877.4         7.31049      1.4737
877.5         7.31166     1.47367
877.6         7.31643     1.47571
877.7         7.31787     1.47548
877.8         7.32054     1.47409
877.9         7.32372     1.47684
878            7.3252     1.47658
878.1         7.32567     1.47688
878.2         7.32669     1.47639
878.3         7.32868     1.47811
878.4         7.33098     1.47705
878.5         7.33425     1.47948
878.6         7.33703     1.48004
878.7         7.33855     1.47986
878.8         7.34069     1.47875
878.9         7.34626     1.47746
879           7.34733      1.4775
879.1         7.35168     1.47807
879.2         7.35398     1.47896
879.3         7.35478     1.47856
879.4         7.35684     1.47811
879.5         7.36097     1.47787
879.6         7.36227     1.47725
879.7         7.36393     1.47851
879.8         7.36641     1.47928
879.9         7.36675     1.47913
880           7.36925     1.47841
880.1         7.37294     1.47875
880.2         7.37663     1.47961
880.3         7.38001     1.48039
880.4         7.38299     1.47999
880.5         7.38547     1.47927
880.6         7.38698     1.47907
880.7         7.38901     1.47932
880.8          7.3909     1.48063
880.9         7.39496     1.48017
881           7.39602      1.4797
881.1         7.40038     1.47993
881.2         7.40181     1.48023
881.3         7.40423     1.47975
881.4         7.40851     1.48016
881.5         7.41098     1.47942
881.6         7.41283     1.47902
881.7         7.41707     1.48294
881.8         7.41884     1.48433
881.9         7.42182     1.48818
882           7.42372     1.48779
882.1         7.42446     1.48739
882.2         7.42711     1.48874
882.3         7.43167     1.48834
882.4         7.43353     1.48996
882.5           7.435     1.48988
882.6         7.43709     1.49218
882.7         7.44095     1.49021
882.8         7.44245      1.4895
882.9         7.44576     1.48831
883            7.4479      1.4873
883.1          7.4507     1.48685
883.2         7.45221     1.48714
883.3         7.45463     1.48635
883.4         7.45791     1.48517
883.5         7.45943     1.48763
883.6         7.46354     1.48815
883.7         7.46477     1.48748
883.8         7.46626     1.48679
883.9         7.46858      1.4872
884           7.47154     1.48792
884.1         7.47327     1.48831
884.2         7.47405     1.48786
884.3         7.47832     1.48978
884.4          7.4794     1.48924
884.5         7.48269     1.48765
884.6         7.48491     1.48707
884.7         7.48634     1.48753
884.8         7.48794     1.48725
884.9         7.49014      1.4861
885           7.49322     1.48973
885.1         7.49552     1.49098
885.2         7.49696     1.49141
885.3         7.49864      1.4911
885.4         7.50285     1.48993
885.5         7.50492     1.49006
885.6         7.50796     1.49013
885.7         7.50974     1.49223
885.8         7.51206     1.49153
885.9         7.51364     1.49238
886           7.51547     1.49146
886.1         7.51655     1.49139
886.2         7.51844     1.49361
886.3         7.51994     1.49282
886.4         7.52074     1.49243
886.5         7.52166     1.49254
886.6         7.52285     1.49193
886.7         7.52471     1.49148
886.8         7.52666     1.49322
886.9         7.52845     1.49228
887           7.53241     1.49069
887.1          7.5357     1.49233
887.2         7.53911     1.49113
887.3         7.54316     1.49264
887.4         7.54409     1.49219
887.5         7.54555     1.49198
887.6         7.55243     1.48913
887.7         7.55352     1.48909
887.8          7.5567     1.48973
887.9          7.5578     1.48916
888           7.56095     1.49122
888.1         7.56391     1.48967
888.2         7.56417     1.48952
888.3         7.56523     1.48898
888.4         7.56757     1.48983
888.5         7.56916     1.48903
888.6         7.57237     1.48979
888.7         7.57411     1.48991
888.8         7.57686     1.48914
888.9         7.58047     1.48733
889           7.58165     1.48722
889.1         7.58335     1.48651
889.2         7.58604     1.48562
889.3         7.59093     1.48522
889.4         7.59266     1.48429
889.5         7.59363     1.48442
889.6         7.59784     1.48555
889.7         7.59956     1.48522
889.8         7.60188     1.48559
889.9         7.60347     1.48582
890           7.60541      1.4864
890.1         7.60955     1.48473
890.2         7.61118     1.48495
890.3         7.61274     1.48519
890.4         7.61394     1.48463
890.5         7.61597      1.4847
890.6         7.61744     1.48399
890.7         7.61925     1.48307
890.8          7.6217     1.48233
890.9         7.62319     1.48315
891           7.62753     1.48694
891.1         7.62996     1.48679
891.2         7.63444     1.48509
891.3         7.63547     1.48516
891.4         7.63812     1.48386
891.5         7.63992     1.48527
891.6         7.64254      1.4866
891.7         7.64376     1.48593
891.8          7.6458     1.48711
891.9         7.64935     1.48936
892           7.65172     1.48817
892.1         7.65267     1.48816
892.2         7.65517     1.48754
892.3         7.65819     1.49118
892.4         7.66013     1.49076
892.5         7.66459     1.48959
892.6         7.66676     1.48899
892.7         7.66911        1.49
892.8         7.67105     1.48958
892.9         7.67508     1.48755
893           7.67708     1.48665
893.1         7.67946     1.48839
893.2         7.68167     1.48727
893.3         7.68473     1.48629
893.4         7.68688     1.48687
893.5         7.68838      1.4877
893.6         7.68964     1.48762
893.7         7.69206     1.48754
893.8         7.69478     1.48879
893.9         7.69776     1.48783
894            7.7006     1.48683
894.1         7.70393     1.48518
894.2         7.70567      1.4854
894.3          7.7076     1.48556
894.4         7.70871     1.48612
894.5          7.7101     1.48599
894.6         7.71215     1.48501
894.7         7.71374     1.48426
894.8         7.71557     1.48385
894.9         7.71772     1.48524
895           7.71886     1.48466
895.1         7.72077     1.48661
895.2         7.72265     1.48678
895.3         7.72332       1.487
895.4         7.72612     1.48615
895.5         7.72704     1.48627
895.6         7.72947     1.48498
895.7          7.7322     1.48414
895.8         7.73451     1.48399
895.9         7.73639     1.48296
896           7.74039     1.48758
896.1         7.74482     1.48527
896.2         7.74629     1.48512
896.3          7.7482     1.48477
896.4         7.75079     1.48641
896.5         7.75341     1.48514
896.6          7.7568     1.48395
896.7         7.75916     1.48611
896.8         7.76057     1.48597
896.9         7.76363     1.48791
897           7.76471     1.48739
897.1         7.76557     1.48749
897.2         7.76777     1.48638
897.3         7.76941     1.48656
897.4         7.77141     1.48673
897.5         7.77637     1.48425
897.6         7.78391     1.48063
897.7         7.78871     1.48185
897.8         7.79024     1.48156
897.9         7.79493     1.48401
898           7.79658     1.48605
898.1          7.8001     1.48415
898.2          7.8046     1.48861
898.3         7.80593     1.48975
898.4         7.80672     1.48934
898.5         7.80915      1.4902
898.6         7.81225     1.48873
898.7         7.81821     1.48692
898.8          7.8201     1.48793
898.9         7.82291     1.48761
899           7.82562     1.48675
899.1         7.82681      1.4872
899.2         7.82811      1.4866
899.3         7.83214     1.48526
899.4         7.83538     1.48533
899.5         7.83841     1.48446
899.6         7.83987     1.48371
899.7         7.84018     1.48355
899.8         7.84184     1.48319
899.9         7.84483     1.48487
900           7.84802     1.48763
900.1         7.85075     1.48677
900.2         7.85323     1.48752
900.3         7.85545     1.48945
900.4         7.85908     1.48883
900.5         7.86062     1.48856
900.6         7.86418     1.49013
900.7         7.86633     1.48915
900.8         7.87135     1.48856
900.9         7.87437     1.48817
901           7.87817     1.48905
901.1         7.88296     1.48689
901.2         7.88608     1.48595
901.3          7.8883     1.48552
901.4          7.8903     1.48466
901.5         7.89293     1.48495
901.6         7.89468     1.48411
901.7         7.89616     1.48348
901.8         7.90111     1.48174
901.9         7.90286     1.48149
902           7.90644      1.4822
902.1         7.90843     1.48297
902.2         7.91122     1.48182
902.3         7.91366     1.48065
902.4         7.91571     1.48021
902.5         7.91892     1.48246
902.6         7.92522      1.4874
902.7         7.93087     1.48929
902.8         7.93248     1.48919
902.9         7.93313      1.4901
903           7.93681     1.49013
903.1         7.93806     1.49008
903.2         7.93998     1.48972
903.3         7.94309     1.49019
903.4         7.94564     1.49229
903.5          7.9482     1.49204
903.6         7.95055     1.49092
903.7         7.95499     1.48993
903.8         7.95689     1.48953
903.9         7.95928     1.49068
904           7.96334     1.49097
904.1         7.96471     1.49081
904.2           7.967     1.48964
904.3         7.97053     1.48973
904.4         7.97159     1.49087
904.5         7.97721     1.48903
904.6         7.98284     1.48906
904.7         7.98483     1.48864
904.8         7.98773      1.4877
904.9         7.98986     1.49027
905           7.99112     1.49066
905.1         7.99511     1.49208
905.2         8.00014     1.49173
905.3         8.00292     1.49114
905.4         8.00409     1.49052
905.5         8.00649     1.48942
905.6         8.00916      1.4898
905.7         8.01023     1.48986
905.8         8.01138     1.48997
905.9         8.01246     1.48996
906           8.01411     1.48967
906.1         8.01773     1.49326
906.2         8.01891     1.49326
906.3         8.02165     1.49222
906.4         8.02314      1.4921
906.5         8.02573     1.49107
906.6          8.0296     1.49237
906.7         8.03339     1.49384
906.8         8.03795     1.49513
906.9         8.03929     1.49553
907           8.04076     1.49539
907.1         8.04214     1.49533
907.2         8.04387     1.49513
907.3         8.04562     1.49528
907.4         8.04851     1.49734
907.5         8.04893     1.49766
907.6         8.05104     1.49722
907.7         8.05223     1.49709
907.8          8.0546     1.49709
907.9         8.05844     1.49593
908           8.06192     1.49447
908.1         8.06277     1.49512
908.2          8.0658     1.49438
908.3         8.06749     1.49509
908.4         8.06923     1.49545
908.5         8.07108     1.49643
908.6         8.07181     1.49612
908.7         8.07699     1.49826
908.8         8.08062     1.49683
908.9         8.08269     1.49581
909           8.08528     1.49527
909.1         8.08917     1.49464
909.2         8.09718     1.49221
909.3         8.10162     1.49369
909.4         8.10575     1.49464
909.5         8.10908     1.49369
909.6         8.11116     1.49374
909.7         8.11296     1.49419
909.8         8.11634     1.49329
909.9         8.11693     1.49361
910           8.12124      1.4924
910.1         8.12455     1.49293
910.2         8.12737     1.49237
910.3          8.1303     1.49151
910.4         8.13206      1.4918
910.5         8.13345      1.4933
910.6         8.13485     1.49373
910.7         8.13735     1.49303
910.8         8.13999     1.49304
910.9         8.14273     1.49177
911           8.14628     1.49248
911.1         8.14796     1.49261
911.2         8.14974     1.49238
911.3         8.15381     1.49132
911.4         8.15719     1.49076
911.5         8.16173     1.49066
911.6          8.1643     1.49035
911.7         8.17056     1.49435
911.8         8.17166     1.49378
911.9         8.17587     1.49402
912           8.18028     1.49252
912.1         8.18297       1.492
912.2         8.18714     1.49519
912.3         8.19012     1.49555
912.4         8.19179     1.49539
912.5         8.19528     1.49524
912.6         8.20071     1.49528
912.7         8.20718     1.49447
912.8          8.2092     1.49417
912.9         8.21055     1.49394
913           8.21388     1.49379
913.1         8.21789     1.49308
913.2          8.2188     1.49264
913.3         8.22125     1.49525
913.4         8.22418     1.49664
913.5         8.22698     1.49706
913.6         8.22863     1.49673
913.7         8.23263     1.49856
913.8         8.23441     1.49831
913.9         8.23593     1.49813
914           8.24034     1.49758
914.1         8.24486     1.49591
914.2         8.24939     1.49546
914.3         8.25169     1.49612
914.4         8.25275     1.49641
914.5         8.25454     1.49766
914.6         8.25621     1.49845
914.7         8.25933     1.49913
914.8         8.26127     1.49877
914.9         8.26435     1.50063
915            8.2698      1.4987
915.1         8.27265     1.49899
915.2         8.27622     1.49844
915.3         8.27826     1.49825
915.4         8.28122     1.49786
915.5         8.28322     1.49766
915.6          8.2855     1.49753
915.7         8.28776     1.49728
915.8         8.29217     1.49809
915.9          8.2955     1.49645
916           8.29719     1.49567
916.1         8.30429     1.49533
916.2         8.30877      1.4948
916.3          8.3109     1.49503
916.4         8.31486     1.49512
916.5         8.31726     1.49549
916.6         8.31834     1.49546
916.7         8.32138     1.49466
916.8         8.32404      1.4948
916.9         8.32841     1.49869
917           8.33223     1.49907
917.1         8.33377     1.49951
917.2         8.33599     1.49852
917.3         8.33979     1.49713
917.4         8.34171     1.49718
917.5         8.34285     1.49715
917.6         8.34472     1.49859
917.7         8.34771     1.50047
917.8         8.35007     1.49958
917.9          8.3517     1.49958
918           8.35534     1.49844
918.1         8.35863     1.49786
918.2          8.3594      1.4975
918.3         8.36162     1.49676
918.4         8.36484     1.49767
918.5         8.36726     1.49685
918.6         8.36938     1.49604
918.7          8.3715     1.49614
918.8         8.37423     1.49636
918.9          8.3771     1.49625
919           8.38073     1.49536
919.1         8.38411     1.49464
919.2          8.3857     1.49395
919.3         8.39036     1.49298
919.4         8.39179      1.4931
919.5         8.39263     1.49338
919.6         8.39597     1.49225
919.7         8.39806     1.49354
919.8         8.40507     1.49347
919.9           8.408     1.49209
920           8.40994     1.49171
920.1         8.41299     1.49127
920.2         8.41886     1.49122
920.3         8.42095     1.49014
920.4         8.42299     1.48908
920.5         8.42651     1.49185
920.6         8.43463     1.49123
920.7         8.44074      1.4913
920.8         8.44276     1.49152
920.9          8.4465     1.49112
921           8.45327     1.49185
921.1         8.45871     1.49068
921.2         8.45951     1.49096
921.3         8.46531      1.4908
921.4         8.47295     1.49058
921.5         8.47763     1.49106
921.6         8.48147     1.49123
921.7          8.4835       1.491
921.8         8.48687       1.491
921.9         8.49538     1.49023
922           8.49813     1.49059
922.1         8.50602     1.48883
922.2         8.50997     1.48763
922.3         8.52019     1.48836
922.4         8.53006     1.48786
922.5         8.53425      1.4881
922.6          8.5395     1.48937
922.7         8.54211     1.48842
922.8         8.54454     1.48922
922.9         8.54723     1.48777
923           8.55666     1.48773
923.1         8.56888     1.49176
923.2         8.57149     1.49287
923.3         8.57816     1.49328
923.4         8.58323     1.49321
923.5         8.59545     1.49449
923.6         8.59992     1.49493
923.7         8.61115     1.49742
923.8          8.6159       1.501
923.9         8.62344     1.50139
924           8.63323     1.50351
924.1         8.63763     1.50279
924.2         8.63926     1.50371
924.3         8.64299      1.5064
924.4          8.6476     1.50637
924.5         8.65628     1.50831
924.6         8.66439     1.51022
924.7         8.68604      1.5155
924.8         8.69048     1.51595
924.9          8.6941     1.51735
925            8.7034     1.52008
925.1         8.71268     1.52176
925.2         8.71927      1.5233
925.3         8.72569     1.52543
925.4         8.72932     1.52613
925.5         8.73307     1.52671
925.6         8.73904     1.52813
925.7         8.75343     1.53423
925.8         8.75621     1.53208
925.9         8.75755     1.53242
926           8.75877     1.53186
926.1         8.76133     1.53217
926.2         8.76435     1.53215
926.3         8.77798     1.53534
926.4         8.78966     1.53854
926.5         8.79088     1.53768
926.6         8.79814      1.5394
926.7         8.80633     1.54171
926.8         8.81097     1.54336
926.9         8.81972     1.54708
927           8.82376     1.54692
927.1         8.82549      1.5471
927.2         8.83017     1.54834
927.3         8.83471     1.55262
927.4         8.83687     1.55331
927.5         8.83925     1.55565
927.6         8.84188     1.55686
927.7         8.84574     1.55816
927.8         8.84833     1.55848
927.9          8.8512     1.55684
928           8.85446     1.55752
928.1         8.85623      1.5578
928.2          8.8634      1.5614
928.3         8.86793     1.56181
928.4         8.87087     1.56249
928.5         8.87235     1.56153
928.6          8.8767     1.56133
928.7         8.88122     1.56296
928.8           8.885     1.56459
928.9         8.88989     1.56477
929           8.89154     1.56556
929.1         8.89276     1.56475
929.2         8.89673     1.56645
929.3         8.90009     1.56702
929.4         8.90304     1.56554
929.5         8.90702     1.56636
929.6         8.91355     1.56815
929.7         8.91514     1.56834
929.8         8.91731     1.56753
929.9         8.91967     1.56726
930           8.92342     1.56721
930.1         8.92538     1.56706
930.2         8.92833     1.56554
930.3         8.93332     1.56735
930.4         8.94205     1.57151
930.5         8.94596      1.5762
930.6         8.94808     1.57661
930.7          8.9503     1.57715
930.8         8.96243     1.58436
930.9         8.96487     1.58613
931           8.96917     1.58818
931.1         8.97413     1.58845
931.2         8.97697     1.58874
931.3         8.98019     1.59135
931.4         8.98223     1.59029
931.5         8.98434     1.59001
931.6         8.98636     1.58924
931.7          8.9903     1.59032
931.8         8.99168      1.5904
931.9         8.99929     1.59453
932           9.00232      1.5956
932.1         9.00589     1.59429
932.2         9.01244     1.59483
932.3         9.01632     1.59611
932.4         9.02011     1.59704
932.5         9.02326     1.59694
932.6         9.02711     1.59774
932.7         9.02909     1.59737
932.8         9.03155     1.59684
932.9         9.03343     1.59755
933           9.03557     1.59724
933.1         9.03904     1.59937
933.2         9.04224     1.59946
933.3         9.04453     1.59895
933.4         9.04818     1.60104
933.5         9.05067     1.60115
933.6         9.05343      1.6024
933.7         9.05492     1.60259
933.8         9.05728     1.60369
933.9         9.06087     1.60267
934           9.06157     1.60306
934.1         9.06451      1.6028
934.2         9.06927     1.60202
934.3         9.07078     1.60257
934.4         9.07479     1.60033
934.5         9.07764     1.60073
934.6         9.08088     1.60207
934.7         9.08414     1.60139
934.8         9.08462     1.60106
934.9         9.08641     1.60158
935           9.08819     1.60229
935.1         9.09047     1.60216
935.2         9.09417     1.60321
935.3         9.09844     1.60343
935.4         9.10293     1.60666
935.5         9.10611     1.60615
935.6         9.10777     1.60723
935.7         9.11033     1.60712
935.8         9.11298     1.60767
935.9         9.11889     1.61294
936           9.12168     1.61262
936.1         9.12464      1.6113
936.2         9.12796     1.61319
936.3         9.13173     1.61454
936.4         9.13508      1.6146
936.5         9.13886     1.61679
936.6         9.14126     1.61594
936.7         9.14285     1.61677
936.8         9.14635     1.61559
936.9         9.14924     1.61542
937           9.15208     1.61521
937.1         9.15837     1.61772
937.2         9.16032     1.61813
937.3         9.16269     1.61897
937.4         9.16905     1.61783
937.5         9.17455     1.61666
937.6         9.17986     1.61819
937.7         9.18267     1.61918
937.8         9.18468     1.61804
937.9         9.18856     1.62013
938            9.1935     1.62096
938.1         9.19708     1.62155
938.2          9.2032     1.62539
938.3         9.20758     1.62737
938.4         9.21024     1.62929
938.5         9.21445     1.63197
938.6         9.21715     1.63116
938.7         9.22052      1.6312
938.8         9.22566      1.6307
938.9         9.22923     1.63053
939           9.23149     1.63021
939.1         9.23648     1.63286
939.2         9.23782     1.63328
939.3         9.23893      1.6324
939.4         9.24223     1.63437
939.5         9.24726     1.63722
939.6         9.24923     1.63827
939.7         9.25239     1.63801
939.8         9.26696     1.64452
939.9         9.27175     1.64714
940           9.27391      1.6481
940.1         9.27492     1.64825
940.2         9.27558     1.64858
940.3         9.28021     1.64706
940.4         9.28753     1.65214
940.5         9.28944     1.65161
940.6          9.2928     1.65329
940.7         9.29373     1.65295
940.8         9.29648     1.65322
940.9         9.30045     1.65687
941           9.30299     1.65714
941.1         9.30789     1.65939
941.2         9.31095     1.65976
941.3         9.31872     1.66555
941.4         9.32322     1.66742
941.5         9.32829     1.66818
941.6         9.33225     1.66874
941.7         9.33837     1.67036
941.8         9.34619     1.67417
941.9         9.35257     1.67702
942           9.35618     1.67815
942.1         9.35926     1.67942
942.2         9.36303     1.67974
942.3         9.36825     1.68389
942.4         9.37682      1.6894
942.5         9.38128     1.69101
942.6         9.38363     1.69133
942.7         9.39011     1.69576
942.8         9.39331      1.6981
942.9         9.39799     1.69921
943           9.40537     1.70675
943.1         9.41108     1.70757
943.2         9.41984     1.71405
943.3         9.42489     1.71439
943.4         9.42853     1.71737
943.5         9.43038     1.71677
943.6         9.43665     1.72031
943.7          9.4409     1.72347
943.8          9.4434     1.72398
943.9         9.44661     1.72456
944           9.44867      1.7235
944.1         9.45153     1.72529
944.2          9.4532     1.72616
944.3         9.45537     1.72604
944.4         9.46017     1.72892
944.5         9.46655     1.72763
944.6         9.47209     1.73228
944.7         9.47408     1.73156
944.8         9.47615     1.73273
944.9         9.47985     1.73444
945           9.48643      1.7345
945.1         9.49224     1.73709
945.2         9.49381     1.73631
945.3         9.49475     1.73557
945.4           9.498     1.73608
945.5         9.50348     1.74082
945.6         9.50548     1.74107
945.7         9.50634     1.74091
945.8         9.50776     1.74063
945.9         9.51221     1.74327
946           9.51598     1.74516
946.1         9.51998     1.74334
946.2         9.52661     1.74778
946.3         9.53058     1.75021
946.4         9.53261     1.74955
946.5         9.53541     1.75083
946.6         9.54214     1.75516
946.7         9.54566     1.75686
946.8         9.54889     1.75887
946.9         9.55316     1.76068
947           9.55592     1.76044
947.1         9.55984     1.76251
947.2         9.56432     1.76504
947.3         9.57074     1.76845
947.4         9.57417     1.76782
947.5         9.57854      1.7688
947.6         9.58166     1.77076
947.7         9.58814     1.77245
947.8          9.5905     1.77281
947.9         9.59269     1.77481
948           9.59413     1.77418
948.1         9.59556     1.77473
948.2         9.59875     1.77681
948.3         9.60156     1.77915
948.4         9.60727     1.78483
948.5         9.61123     1.78573
948.6         9.61786     1.78989
948.7         9.62588     1.79471
948.8         9.62896     1.79417
948.9         9.63356     1.79675
949           9.63831     1.80125
949.1         9.64022     1.80122
949.2         9.64468      1.8059
949.3           9.648     1.80525
949.4         9.65111     1.80716
949.5         9.65295     1.80711
949.6           9.655     1.80703
949.7         9.65739     1.80765
949.8         9.66313     1.81163
949.9         9.66974     1.81384
950           9.67489      1.8176
950.1         9.67931     1.82102
950.2         9.68207     1.82217
950.3         9.68617     1.82465
950.4         9.69131     1.82897
950.5         9.69465      1.8291
950.6         9.69698     1.83033
950.7         9.71063     1.84439
950.8         9.71543       1.845
950.9         9.71871     1.84892
951           9.72634     1.85406
951.1         9.73166     1.85711
951.2         9.73964     1.86389
951.3         9.74863      1.8711
951.4         9.75994     1.87979
951.5         9.76447     1.88198
951.6         9.77791     1.89533
951.7         9.78043     1.89592
951.8         9.78569     1.89663
951.9         9.79234     1.90076
952           9.79692      1.9015
952.1          9.8031     1.89928
952.2         9.81135     1.90788
952.3         9.81555     1.91156
952.4         9.82058     1.91526
952.5         9.82384     1.91915
952.6         9.82523     1.91892
952.7         9.82788     1.92083
952.8         9.83142     1.92222
952.9         9.83382     1.92417
953           9.84582     1.93604
953.1         9.84722     1.93532
953.2          9.8562     1.94233
953.3         9.85983     1.94151
953.4         9.86257     1.93996
953.5          9.8695     1.94576
953.6          9.8748     1.94841
953.7         9.88034     1.95259
953.8         9.88327     1.95153
953.9         9.88821     1.95431
954           9.89184     1.95426
954.1         9.89652     1.95352
954.2         9.89922     1.95345
954.3         9.90785     1.96258
954.4         9.91204     1.96473
954.5         9.91426     1.96463
954.6         9.91601     1.96381
954.7         9.92669     1.97039
954.8         9.93177     1.97313
954.9         9.93681      1.9748
955           9.93994     1.97579
955.1          9.9455     1.97756
955.2         9.94828     1.97895
955.3         9.95076     1.97922
955.4         9.95659     1.98354
955.5         9.96223      1.9837
955.6         9.96323     1.98396
955.7         9.97288     1.99607
955.8         9.97494     1.99773
955.9         9.97693     1.99841
956           9.98115      2.0018
956.1         9.98437     2.00255
956.2         9.98941      2.0069
956.3         9.99687     2.01373
956.4         10.0027     2.01838
956.5         10.0079     2.01979
956.6         10.0132      2.0236
956.7         10.0165     2.02546
956.8         10.0199     2.02999
956.9         10.0264     2.03302
957           10.0321     2.03866
957.1         10.0357     2.04152
957.2         10.0417     2.04858
957.3         10.0459     2.05112
957.4          10.048     2.05077
957.5         10.0525     2.05326
957.6         10.0608     2.05963
957.7         10.0728     2.07228
957.8         10.0768     2.07489
957.9         10.0776     2.07431
958            10.079     2.07554
958.1         10.0845     2.07571
958.2         10.0953     2.08659
958.3         10.1009     2.09229
958.4         10.1051     2.09384
958.5          10.107     2.09501
958.6         10.1098     2.09471
958.7         10.1133     2.09391
958.8         10.1179     2.09584
958.9         10.1207     2.09429
959           10.1333     2.10658
959.1         10.1379     2.10953
959.2         10.1408     2.11135
959.3         10.1433     2.11043
959.4         10.1471     2.11182
959.5         10.1512     2.11338
959.6         10.1564     2.11545
959.7         10.1584     2.11535
959.8          10.163     2.11821
959.9         10.1659     2.11789
960           10.1702     2.11642
960.1         10.1736     2.11882
960.2         10.1802     2.12121
960.3         10.1811     2.12094
960.4         10.1837     2.12154
960.5          10.188     2.12336
960.6         10.1897     2.12222
960.7         10.1927     2.12183
960.8         10.1944     2.12288
960.9         10.2011     2.12888
961           10.2034     2.12931
961.1         10.2067     2.12953
961.2         10.2094     2.12835
961.3         10.2125     2.12691
961.4         10.2153     2.12628
961.5         10.2181     2.12463
961.6           10.22     2.12432
961.7         10.2244     2.12476
961.8         10.2285     2.12676
961.9         10.2307     2.12941
962           10.2348     2.12996
962.1         10.2394       2.133
962.2         10.2432     2.13152
962.3         10.2504     2.13726
962.4         10.2562     2.14196
962.5         10.2606     2.14413
962.6         10.2622     2.14435
962.7         10.2649     2.14691
962.8         10.2701     2.14371
962.9         10.2743     2.14311
963           10.2763     2.14432
963.1         10.2781     2.14447
963.2         10.2803     2.14579
963.3         10.2814     2.14539
963.4         10.2832     2.14627
963.5         10.2872      2.1446
963.6         10.2893     2.14589
963.7          10.292     2.14659
963.8         10.2954     2.14968
963.9         10.3006      2.1546
964           10.3059     2.15758
964.1         10.3084     2.15774
964.2         10.3103      2.1591
964.3         10.3137     2.16278
964.4         10.3164      2.1636
964.5          10.318     2.16295
964.6         10.3212     2.16384
964.7         10.3254     2.16497
964.8         10.3261     2.16494
964.9         10.3282     2.16457
965            10.329     2.16486
965.1         10.3311     2.16494
965.2         10.3335     2.16518
965.3         10.3381     2.16714
965.4          10.342     2.16442
965.5         10.3448     2.16393
965.6          10.347     2.16222
965.7         10.3497     2.16204
965.8         10.3588     2.17319
965.9         10.3625     2.17261
966           10.3646     2.17291
966.1         10.3653     2.17345
966.2         10.3682     2.17491
966.3          10.374       2.179
966.4         10.3759      2.1804
966.5           10.38     2.18204
966.6         10.3818     2.18108
966.7         10.3878      2.1794
966.8         10.3915     2.18117
966.9          10.397     2.18503
967           10.3998     2.18509
967.1         10.4043     2.18686
967.2         10.4057     2.18708
967.3         10.4084     2.18834
967.4         10.4104     2.18906
967.5         10.4183     2.18879
967.6         10.4217     2.18895
967.7         10.4239     2.18775
967.8         10.4258     2.18762
967.9         10.4328     2.18826
968           10.4393     2.18888
968.1         10.4434     2.19233
968.2         10.4454     2.19441
968.3         10.4482      2.1946
968.4         10.4519     2.19332
968.5         10.4542     2.19483
968.6         10.4552     2.19464
968.7         10.4595     2.19503
968.8         10.4631     2.19808
968.9         10.4652     2.19871
969           10.4694     2.20279
969.1          10.472     2.20593
969.2         10.4754     2.20883
969.3         10.4808     2.20656
969.4         10.4828     2.20753
969.5          10.485     2.20745
969.6         10.4864     2.20865
969.7         10.4893     2.20692
969.8         10.4918     2.20764
969.9         10.4976     2.20663
970            10.502     2.20624
970.1         10.5052     2.20644
970.2         10.5072     2.20687
970.3         10.5113     2.20872
970.4         10.5148     2.20946
970.5         10.5171     2.20839
970.6          10.521     2.20963
970.7          10.524     2.21152
970.8         10.5295     2.21392
970.9         10.5333     2.21261
971           10.5367     2.21497
971.1          10.538     2.21386
971.2         10.5404     2.21295
971.3          10.549      2.2169
971.4         10.5529     2.21741
971.5         10.5565     2.21602
971.6          10.566     2.22789
971.7         10.5716     2.22809
971.8         10.5729     2.22864
971.9         10.5755     2.22835
972            10.577      2.2283
972.1         10.5799     2.22717
972.2         10.5832     2.22617
972.3           10.59     2.22273
972.4         10.5958     2.22536
972.5          10.596     2.22521
972.6         10.6008     2.23057
972.7         10.6044     2.23204
972.8         10.6083      2.2321
972.9         10.6158      2.2388
973           10.6227     2.24196
973.1         10.6276     2.24287
973.2         10.6338       2.241
973.3         10.6404     2.24797
973.4         10.6429     2.24796
973.5         10.6447     2.24872
973.6         10.6509     2.25305
973.7         10.6603     2.25313
973.8         10.6647     2.25562
973.9         10.6665     2.25509
974            10.669     2.25639
974.1         10.6758     2.25433
974.2         10.6768     2.25511
974.3         10.6861     2.25259
974.4         10.6939     2.25494
974.5         10.6948     2.25476
974.6         10.6967     2.25578
974.7         10.7019     2.26173
974.8         10.7061     2.26036
974.9         10.7099     2.26177
975           10.7122     2.26184
975.1         10.7159     2.26091
975.2         10.7248     2.26326
975.3         10.7277     2.26316
975.4         10.7325     2.26143
975.5         10.7373     2.25959
975.6         10.7403     2.25936
975.7         10.7443     2.25995
975.8         10.7474     2.25867
975.9         10.7487     2.25846
976           10.7549      2.2562
976.1         10.7622     2.26215
976.2         10.7684      2.2628
976.3         10.7742     2.26456
976.4         10.7838      2.2649
976.5         10.7893     2.26633
976.6         10.7945     2.26786
976.7         10.8004     2.26528
976.8         10.8076     2.26305
976.9         10.8111     2.26416
977           10.8193      2.2599
977.1         10.8235     2.26243
977.2         10.8287     2.26637
977.3         10.8329     2.26504
977.4         10.8363     2.26807
977.5         10.8415     2.26855
977.6         10.8449     2.26787
977.7         10.8483     2.26922
977.8         10.8502     2.27106
977.9         10.8565     2.26937
978           10.8595     2.27295
978.1         10.8617     2.27165
978.2         10.8638     2.27265
978.3         10.8695     2.27416
978.4         10.8734      2.2735
978.5         10.8757     2.27268
978.6         10.8804     2.27651
978.7         10.8857     2.28083
978.8         10.8905     2.28287
978.9         10.8927     2.28263
979           10.8954     2.28211
979.1         10.8988     2.28162
979.2         10.9008     2.28123
979.3         10.9068     2.28107
979.4         10.9137     2.28729
979.5         10.9158      2.2889
979.6         10.9188     2.28843
979.7         10.9226     2.29007
979.8         10.9278     2.29015
979.9         10.9311     2.28974
980           10.9333     2.29058
980.1         10.9371     2.29303
980.2         10.9394      2.2938
980.3         10.9434     2.29624
980.4         10.9454     2.29607
980.5          10.948     2.29625
980.6         10.9511      2.2963
980.7         10.9554      2.2954
980.8         10.9588     2.29631
980.9         10.9648     2.29915
981            10.968     2.30062
981.1         10.9763     2.30766
981.2         10.9835     2.31376
981.3         10.9872     2.31411
981.4         10.9926     2.31396
981.5         10.9957     2.31459
981.6         10.9997     2.31688
981.7         11.0041     2.31796
981.8         11.0063     2.31795
981.9         11.0074     2.31819
982           11.0136      2.3164
982.1         11.0161     2.31884
982.2         11.0194     2.32018
982.3         11.0326     2.32347
982.4         11.0345     2.32413
982.5         11.0383     2.32384
982.6         11.0417     2.32366
982.7         11.0451     2.32432
982.8         11.0505     2.32406
982.9         11.0544     2.32464
983            11.059     2.32509
983.1          11.064      2.3261
983.2         11.0698     2.32444
983.3         11.0738     2.32723
983.4         11.0756     2.32849
983.5         11.0793     2.33102
983.6         11.0832     2.33052
983.7         11.0886     2.33127
983.8          11.093     2.33202
983.9         11.0962     2.33104
984           11.1048      2.3292
984.1           11.11      2.3289
984.2         11.1173     2.33494
984.3         11.1183     2.33418
984.4           11.12     2.33411
984.5         11.1271     2.33092
984.6         11.1328      2.3365
984.7         11.1365     2.33565
984.8         11.1389     2.33617
984.9         11.1427     2.33864
985           11.1452     2.33942
985.1         11.1506     2.34136
985.2          11.156     2.34308
985.3         11.1603     2.34804
985.4         11.1618     2.34724
985.5         11.1678     2.34912
985.6         11.1742     2.35132
985.7         11.1778     2.35027
985.8         11.1808     2.35141
985.9         11.1867     2.34914
986           11.1879     2.34966
986.1         11.1908     2.35154
986.2         11.1961     2.35606
986.3            11.2     2.35584
986.4         11.2091     2.35482
986.5         11.2165     2.35578
986.6         11.2187     2.35583
986.7         11.2209     2.35671
986.8         11.2257     2.35706
986.9         11.2304      2.3585
987           11.2335     2.35969
987.1         11.2377     2.35973
987.2         11.2452     2.36074
987.3         11.2477     2.36089
987.4         11.2515     2.36264
987.5          11.256     2.36382
987.6         11.2615     2.36443
987.7         11.2768     2.36686
987.8         11.2805     2.36926
987.9         11.2855     2.37284
988           11.2869     2.37302
988.1          11.291     2.37538
988.2         11.2967     2.37874
988.3         11.2999     2.37796
988.4         11.3098     2.37784
988.5         11.3173     2.37858
988.6         11.3231     2.37648
988.7         11.3287     2.37525
988.8         11.3315     2.37528
988.9         11.3331     2.37475
989           11.3372     2.37941
989.1          11.344     2.37938
989.2         11.3481     2.37872
989.3         11.3545     2.38024
989.4         11.3571     2.38115
989.5         11.3639      2.3843
989.6         11.3693     2.38723
989.7         11.3717     2.38839
989.8         11.3816     2.38912
989.9         11.3865     2.38751
990           11.3926     2.38838
990.1         11.4022     2.38802
990.2         11.4102     2.38779
990.3          11.414     2.38862
990.4         11.4219     2.39019
990.5         11.4292     2.38943
990.6         11.4387     2.38858
990.7         11.4481     2.38691
990.8         11.4543     2.39029
990.9         11.4589     2.39195
991           11.4625     2.39328
991.1         11.4639     2.39282
991.2         11.4738     2.39657
991.3         11.4765     2.39681
991.4         11.4864     2.39674
991.5         11.4902     2.39724
991.6         11.4983     2.39611
991.7         11.5042     2.39405
991.8         11.5185     2.39993
991.9         11.5226     2.39951
992           11.5307     2.39877
992.1         11.5386     2.40018
992.2         11.5451     2.40313
992.3         11.5488     2.40294
992.4         11.5529     2.40428
992.5         11.5645     2.40366
992.6         11.5718     2.40819
992.7          11.575     2.40816
992.8         11.5839     2.41049
992.9         11.5913     2.41114
993           11.6106     2.41183
993.1         11.6205     2.42338
993.2         11.6261     2.42902
993.3         11.6316     2.43074
993.4         11.6333     2.42983
993.5         11.6348     2.42978
993.6         11.6391     2.43191
993.7         11.6465     2.43368
993.8         11.6506     2.43708
993.9         11.6643     2.44755
994           11.6713     2.45641
994.1         11.6754     2.45545
994.2         11.6811     2.45481
994.3         11.6821     2.45473
994.4         11.6861     2.45657
994.5         11.6903      2.4587
994.6         11.6936     2.45927
994.7            11.7     2.46043
994.8         11.7102     2.46014
994.9          11.713     2.46147
995           11.7181     2.46236
995.1         11.7277     2.47239
995.2         11.7331     2.47422
995.3         11.7422     2.47283
995.4         11.7531     2.48409
995.5         11.7583     2.48802
995.6         11.7638     2.48991
995.7         11.7694     2.48881
995.8         11.7736     2.48938
995.9          11.778     2.48783
996           11.7806     2.48939
996.1         11.7919     2.49276
996.2         11.7943     2.49367
996.3         11.8189     2.49251
996.4         11.8356     2.49741
996.5         11.8487     2.50099
996.6         11.8514      2.5035
996.7         11.8547     2.50593
996.8         11.8755     2.51216
996.9         11.8799     2.51232
997           11.8943     2.51442
997.1         11.9186     2.51903
997.2         11.9217     2.51865
997.3         11.9473     2.52304
997.4         11.9558     2.52864
997.5         11.9662     2.53455
997.6         11.9718     2.53902
997.7         11.9798     2.53957
997.8         11.9891     2.54142
997.9         11.9924     2.54232
998           11.9985     2.54351
998.1          12.002     2.54523
998.2         12.0118     2.54765
998.3         12.0153     2.54842
998.4         12.0197     2.54865
998.5         12.0229     2.55031
998.6          12.043     2.56078
998.7         12.0582     2.56167
998.8          12.084     2.57004
998.9         12.0888      2.5706
999           12.0953     2.57306
999.1         12.1031     2.57323
999.2         12.1117     2.57522
999.3         12.1323     2.57942
999.4          12.146     2.58674
999.5         12.1498     2.58785
999.6          12.164     2.60159
999.7         12.1946      2.6165
999.8         12.2064     2.62101
999.9         12.2155     2.62351
1000           12.225     2.62805
1000.1         12.264     2.64185
1000.2        12.2707     2.64419
1000.3        12.3028      2.6617
1000.4        12.3101     2.66502
1000.5        12.3219     2.66943
1000.6        12.3416     2.67808
1000.7        12.3451     2.68045
1000.8        12.3795     2.70708
1000.9        12.3896     2.71287
1001          12.3955     2.71707
1001.1         12.406     2.72203
1001.2        12.4232     2.73224
1001.3        12.4304     2.73563
1001.4        12.4411     2.74217
1001.5        12.4571     2.75216
1001.6        12.5074     2.78909
1001.7        12.5115     2.79026
1001.8        12.5203     2.79632
1001.9        12.5269     2.79797
1002          12.5609     2.82567
1002.1        12.5825     2.84347
1002.2          12.59     2.84651
1002.3        12.5976     2.85323
1002.4        12.6307     2.87469
1002.5        12.6498     2.88833
1002.6        12.6797     2.90996
1002.7        12.6887     2.91717
1002.8        12.7145      2.9368
1002.9         12.721     2.93874
1003          12.7254     2.94073
1003.1        12.7311      2.9438
1003.2        12.7347     2.94463
1003.3        12.7431     2.94956
1003.4        12.7481     2.95019
1003.5        12.7558     2.95574
1003.6        12.7662     2.96236
1003.7        12.7692      2.9649
1003.8          12.78     2.97386
1003.9        12.7927     2.98302
1004           12.799     2.98909
1004.1        12.8112     2.99756
1004.2         12.817     3.00244
1004.3        12.8291     3.01308
1004.4        12.8344     3.01791
1004.5        12.8452     3.02427
1004.6         12.853     3.02561
1004.7        12.8579     3.02757
1004.8        12.8618     3.02822
1004.9        12.8699     3.03527
1005          12.8753     3.03797
1005.1        12.8818     3.04383
1005.2        12.8923     3.05359
1005.3        12.9063     3.06574
1005.4        12.9108     3.06803
1005.5        12.9246     3.07935
1005.6        12.9372     3.08492
1005.7        12.9493     3.09488
1005.8        12.9546     3.09874
1005.9        12.9663     3.10553
1006          12.9859      3.1211
1006.1        12.9963       3.126
1006.2        12.9984     3.12728
1006.3        13.0152      3.1424
1006.4         13.029     3.15384
1006.5        13.0358     3.15505
1006.6         13.044     3.16144
1006.7        13.0498     3.16338
1006.8        13.0552     3.16803
1006.9        13.0682     3.17968
1007          13.0735     3.18292
1007.1        13.0807     3.18533
1007.2        13.0857     3.18745
1007.3        13.0948     3.19504
1007.4        13.0996     3.19528
1007.5        13.1073     3.20141
1007.6        13.1128     3.20371
1007.7        13.1164     3.20608
1007.8        13.1233     3.21274
1007.9        13.1281     3.21006
1008          13.1331     3.21073
1008.1        13.1389     3.21514
1008.2        13.1443      3.2151
1008.3        13.1522     3.22082
1008.4        13.1548     3.22279
1008.5        13.1642     3.22989
1008.6        13.1708     3.23525
1008.7        13.1783     3.23657
1008.8        13.1837     3.23852
1008.9        13.1937     3.24261
1009          13.2085     3.25394
1009.1         13.214     3.25826
1009.2        13.2275     3.26314
1009.3        13.2355     3.26721
1009.4        13.2434     3.26746
1009.5        13.2464     3.26739
1009.6        13.2562     3.27402
1009.7         13.264      3.2801
1009.8        13.2663     3.27908
1009.9        13.2712     3.28252
1010          13.2832     3.28926
1010.1        13.2913     3.29671
1010.2        13.2962     3.30136
1010.3        13.3042     3.30455
1010.4        13.3112     3.31026
1010.5        13.3149     3.31088
1010.6        13.3209     3.31377
1010.7        13.3251     3.31452
1010.8        13.3341     3.31831
1010.9        13.3378     3.31824
1011          13.3415     3.32028
1011.1        13.3466      3.3232
1011.2        13.3511     3.32208
1011.3        13.3616      3.3247
1011.4        13.3681     3.32693
1011.5        13.3707     3.32689
1011.6        13.3763     3.32882
1011.7        13.3815      3.3303
1011.8        13.3835     3.33075
1011.9        13.3876      3.3321
1012           13.395     3.33513
1012.1        13.3969     3.33683
1012.2        13.4021     3.33995
1012.3        13.4043     3.34069
1012.4        13.4099     3.34402
1012.5        13.4148     3.34218
1012.6        13.4216     3.34761
1012.7        13.4253      3.3464
1012.8        13.4324     3.35227
1012.9        13.4376     3.35544
1013          13.4454      3.3616
1013.1        13.4522     3.36582
1013.2         13.462     3.37199
1013.3        13.4728     3.37924
1013.4        13.4818     3.38486
1013.5        13.4843     3.38449
1013.6        13.4886      3.3869
1013.7        13.4909     3.38783
1013.8        13.4968      3.3919
1013.9        13.5082     3.39662
1014           13.512     3.39892
1014.1        13.5182     3.40296
1014.2        13.5238     3.40155
1014.3        13.5274      3.4043
1014.4        13.5339     3.40872
1014.5         13.542     3.41072
1014.6         13.548     3.41208
1014.7        13.5522     3.41324
1014.8        13.5572      3.4154
1014.9        13.5606     3.41574
1015          13.5631     3.41701
1015.1        13.5654     3.41686
1015.2        13.5692     3.41846
1015.3        13.5758     3.42152
1015.4        13.5782      3.4221
1015.5        13.5861     3.42461
1015.6        13.5922     3.42731
1015.7        13.6022     3.43174
1015.8         13.612      3.4378
1015.9        13.6196     3.44144
1016          13.6351     3.45235
1016.1        13.6395     3.45294
1016.2        13.6459     3.45367
1016.3        13.6488       3.455
1016.4        13.6521     3.45697
1016.5         13.661     3.45992
1016.6        13.6639     3.46204
1016.7        13.6688     3.46346
1016.8        13.6718     3.46496
1016.9        13.6813     3.46925
1017          13.6876     3.47354
1017.1        13.6918     3.47604
1017.2        13.6979     3.47858
1017.3        13.7009     3.48052
1017.4        13.7041     3.48121
1017.5        13.7093     3.48224
1017.6        13.7228     3.48484
1017.7        13.7263     3.48616
1017.8        13.7329     3.48868
1017.9        13.7423     3.49504
1018           13.749     3.49796
1018.1        13.7515     3.49808
1018.2         13.755     3.49927
1018.3        13.7617     3.50056
1018.4        13.7684     3.50335
1018.5        13.7713     3.50402
1018.6         13.774     3.50578
1018.7        13.7851     3.51029
1018.8        13.7954       3.515
1018.9        13.7996     3.51706
1019          13.8006      3.5169
1019.1        13.8097     3.52401
1019.2        13.8145     3.52706
1019.3        13.8171     3.52835
1019.4        13.8206     3.53071
1019.5        13.8288     3.53282
1019.6        13.8333     3.53091
1019.7        13.8359     3.53357
1019.8         13.841     3.53553
1019.9        13.8476     3.53669
1020          13.8566     3.53941
1020.1        13.8648     3.54299
1020.2        13.8754      3.5464
1020.3        13.8823     3.54855
1020.4        13.8839     3.54948
1020.5        13.8942     3.55722
1020.6        13.8999     3.55943
1020.7        13.9047     3.56101
1020.8        13.9064     3.56121
1020.9        13.9091     3.56239
1021          13.9146     3.56363
1021.1        13.9218     3.56514
1021.2        13.9239     3.56599
1021.3         13.936     3.57037
1021.4        13.9482     3.57507
1021.5        13.9541     3.57555
1021.6        13.9619     3.57919
1021.7        13.9642     3.58021
1021.8        13.9687     3.58131
1021.9        13.9772     3.58581
1022          13.9836     3.58746
1022.1        13.9875     3.58837
1022.2        13.9935     3.59203
1022.3        13.9977     3.58799
1022.4        14.0055     3.59251
1022.5         14.012     3.59155
1022.6        14.0184     3.59493
1022.7        14.0267     3.60042
1022.8        14.0386     3.60259
1022.9        14.0448     3.60709
1023          14.0489     3.60752
1023.1        14.0574     3.61241
1023.2        14.0653     3.61719
1023.3        14.0698     3.61647
1023.4        14.0744     3.61725
1023.5        14.0814     3.62077
1023.6        14.0842     3.62186
1023.7        14.0919      3.6267
1023.8        14.0954     3.62637
1023.9        14.1006     3.62748
1024          14.1077     3.63042
1024.1        14.1172     3.63452
1024.2        14.1261     3.63858
1024.3        14.1377     3.64569
1024.4        14.1477     3.64825
1024.5        14.1631     3.65809
1024.6        14.1671     3.66053
1024.7        14.1778     3.66297
1024.8        14.1846     3.66721
1024.9        14.2005     3.67762
1025          14.2036     3.67616
1025.1        14.2099     3.67726
1025.2        14.2128     3.67897
1025.3        14.2212     3.68169
1025.4        14.2229     3.68241
1025.5        14.2271     3.68533
1025.6        14.2303      3.6855
1025.7         14.232     3.68601
1025.8        14.2381     3.68846
1025.9        14.2421     3.69042
1026          14.2444     3.69123
1026.1        14.2494     3.69454
1026.2        14.2579     3.69644
1026.3         14.265     3.69977
1026.4        14.2681     3.70068
1026.5        14.2742     3.69888
1026.6        14.2789     3.69908
1026.7        14.2837      3.7027
1026.8        14.2934     3.70769
1026.9        14.3031     3.71284
1027          14.3067     3.71404
1027.1        14.3159     3.71815
1027.2        14.3187     3.71946
1027.3        14.3261     3.72227
1027.4        14.3302     3.72323
1027.5        14.3332     3.72449
1027.6        14.3384     3.72473
1027.7        14.3423     3.72228
1027.8        14.3448     3.72159
1027.9        14.3462     3.72284
1028          14.3521     3.72693
1028.1        14.3569     3.72928
1028.2        14.3624     3.73352
1028.3        14.3648     3.73168
1028.4        14.3665     3.73049
1028.5        14.3673     3.72996
1028.6        14.3713     3.73289
1028.7        14.3755     3.73587
1028.8        14.3786     3.73732
1028.9        14.3806     3.73746
1029           14.384     3.73812
1029.1        14.3911     3.73966
1029.2        14.3964     3.74363
1029.3           14.4     3.74491
1029.4        14.4058     3.74945
1029.5        14.4149     3.75476
1029.6        14.4211     3.75646
1029.7        14.4253     3.75796
1029.8        14.4291     3.75909
1029.9         14.434     3.76213
1030          14.4367     3.76299
1030.1        14.4404     3.76518
1030.2         14.445     3.76592
1030.3        14.4509     3.76697
1030.4        14.4556     3.76991
1030.5        14.4603      3.7688
1030.6        14.4635     3.77067
1030.7         14.466     3.77017
1030.8        14.4685     3.77116
1030.9        14.4766     3.77455
1031          14.4778     3.77516
1031.1        14.4811      3.7766
1031.2        14.4856     3.77545
1031.3        14.4933      3.7803
1031.4        14.4969     3.78215
1031.5        14.4979     3.78205
1031.6        14.4993       3.783
1031.7        14.5022      3.7819
1031.8        14.5065     3.78384
1031.9        14.5219     3.79325
1032           14.525     3.79393
1032.1         14.526     3.79495
1032.2        14.5311     3.79777
1032.3         14.535     3.79843
1032.4        14.5407     3.80041
1032.5        14.5436     3.80215
1032.6        14.5474     3.80441
1032.7        14.5503     3.80412
1032.8        14.5529     3.80592
1032.9         14.558     3.80925
1033          14.5609     3.80877
1033.1        14.5647     3.81153
1033.2        14.5669     3.81117
1033.3         14.575     3.81719
1033.4        14.5778     3.81865
1033.5        14.5834     3.81846
1033.6        14.5881     3.82069
1033.7        14.5921     3.81973
1033.8        14.5996     3.82475
1033.9        14.6028     3.82527
1034          14.6089     3.82729
1034.1        14.6114     3.82833
1034.2        14.6147     3.82938
1034.3        14.6202     3.83273
1034.4         14.622     3.83372
1034.5        14.6247     3.83216
1034.6        14.6313     3.83639
1034.7        14.6338     3.83776
1034.8         14.637     3.83719
1034.9        14.6378     3.83725
1035           14.642     3.83749
1035.1        14.6487     3.84072
1035.2        14.6531      3.8427
1035.3        14.6576     3.84541
1035.4        14.6589     3.84442
1035.5        14.6623     3.84613
1035.6        14.6676     3.84766
1035.7        14.6755     3.85357
1035.8        14.6798     3.85614
1035.9        14.6867     3.85846
1036          14.6937     3.85979
1036.1         14.699     3.85893
1036.2        14.7018     3.86044
1036.3        14.7045     3.85825
1036.4        14.7087     3.85818
1036.5        14.7185     3.86558
1036.6        14.7204     3.86659
1036.7        14.7217     3.86606
1036.8        14.7242     3.86657
1036.9        14.7281     3.86785
1037          14.7304     3.86817
1037.1        14.7381     3.87373
1037.2        14.7399     3.87519
1037.3        14.7439     3.87731
1037.4        14.7469     3.87798
1037.5        14.7518     3.88041
1037.6         14.754     3.88121
1037.7        14.7558     3.88095
1037.8         14.757     3.88138
1037.9        14.7593     3.88269
1038          14.7635     3.88401
1038.1        14.7651     3.88418
1038.2         14.769     3.88491
1038.3        14.7729     3.88559
1038.4        14.7761     3.88576
1038.5        14.7808     3.88581
1038.6        14.7839     3.88724
1038.7        14.7862     3.88696
1038.8         14.795     3.89109
1038.9        14.7967     3.89086
1039          14.7977     3.89112
1039.1        14.8014     3.89102
1039.2        14.8064     3.89233
1039.3        14.8086     3.89255
1039.4        14.8111     3.89117
1039.5        14.8142     3.89313
1039.6        14.8176     3.89397
1039.7        14.8222     3.89568
1039.8        14.8259     3.89765
1039.9         14.829     3.89798
1040          14.8305     3.89863
1040.1        14.8341     3.90044
1040.2        14.8384     3.90128
1040.3        14.8414     3.90076
1040.4        14.8422     3.90068
1040.5         14.845     3.90134
1040.6        14.8493     3.90009
1040.7        14.8532     3.90242
1040.8        14.8562     3.90167
1040.9        14.8594     3.90311
1041          14.8624     3.90327
1041.1        14.8653     3.90244
1041.2        14.8673     3.90247
1041.3        14.8702     3.90359
1041.4        14.8728     3.90266
1041.5        14.8752     3.90299
1041.6        14.8802     3.90208
1041.7        14.8827     3.90372
1041.8        14.8853     3.90414
1041.9         14.889     3.90518
1042          14.8929     3.90776
1042.1        14.8953     3.90695
1042.2        14.8966     3.90595
1042.3        14.9009     3.90762
1042.4        14.9165     3.91367
1042.5        14.9191     3.91479
1042.6        14.9211     3.91581
1042.7        14.9241     3.91686
1042.8        14.9272     3.91815
1042.9        14.9297     3.91868
1043          14.9355     3.92121
1043.1         14.941     3.92371
1043.2         14.943     3.92447
1043.3        14.9466      3.9264
1043.4        14.9528     3.93048
1043.5        14.9557     3.92957
1043.6        14.9605     3.93241
1043.7         14.965     3.93505
1043.8        14.9672     3.93427
1043.9        14.9697     3.93563
1044          14.9749      3.9373
1044.1        14.9805     3.93981
1044.2         14.984     3.94113
1044.3         14.989     3.94023
1044.4        14.9918     3.94063
1044.5        14.9945     3.94303
1044.6        15.0035     3.94574
1044.7         15.008     3.94945
1044.8        15.0122     3.95289
1044.9        15.0139     3.95383
1045          15.0185     3.95246
1045.1        15.0252     3.95151
1045.2        15.0311     3.95345
1045.3        15.0368     3.95784
1045.4         15.042     3.96005
1045.5         15.046     3.96199
1045.6        15.0508     3.96226
1045.7        15.0555     3.96263
1045.8        15.0622     3.96243
1045.9        15.0642     3.96207
1046          15.0686     3.96276
1046.1        15.0719     3.96552
1046.2        15.0758     3.96585
1046.3        15.0815     3.96942
1046.4        15.0878     3.97478
1046.5        15.0916     3.97619
1046.6        15.0973     3.98021
1046.7        15.1054      3.9858
1046.8        15.1097     3.98709
1046.9        15.1164     3.99059
1047          15.1199      3.9894
1047.1        15.1282     3.99099
1047.2         15.136     3.98812
1047.3        15.1434     3.99239
1047.4        15.1484     3.99584
1047.5        15.1513     3.99788
1047.6        15.1561     4.00053
1047.7         15.159      4.0028
1047.8         15.161     4.00382
1047.9         15.164     4.00446
1048          15.1682      4.0064
1048.1        15.1739        4.01
1048.2        15.1792     4.00972
1048.3        15.1841     4.01237
1048.4        15.1884     4.01511
1048.5        15.1913     4.01435
1048.6        15.1947     4.01688
1048.7        15.1975     4.01809
1048.8        15.1995     4.01867
1048.9        15.2049     4.02184
1049          15.2074     4.02229
1049.1        15.2114     4.02389
1049.2        15.2156     4.02522
1049.3        15.2181     4.02667
1049.4        15.2196     4.02776
1049.5        15.2262     4.03228
1049.6        15.2308     4.03361
1049.7        15.2335     4.03376
1049.8        15.2369     4.03582
1049.9        15.2405     4.03797
1050          15.2442     4.03941
1050.1        15.2452     4.03932
1050.2        15.2481     4.04006
1050.3        15.2551     4.04253
1050.4        15.2595     4.04304
1050.5        15.2605     4.04369
1050.6        15.2633     4.04371
1050.7        15.2659     4.04163
1050.8        15.2685     4.04197
1050.9        15.2732      4.0447
1051          15.2765     4.04712
1051.1        15.2827     4.04912
1051.2        15.2884     4.05444
1051.3         15.293     4.05594
1051.4        15.2958     4.05842
1051.5        15.2993     4.05957
1051.6        15.3054     4.06212
1051.7        15.3088     4.06394
1051.8        15.3095     4.06403
1051.9        15.3128      4.0622
1052          15.3174     4.06448
1052.1        15.3237     4.06536
1052.2        15.3264     4.06458
1052.3        15.3302     4.06764
1052.4        15.3353     4.06686
1052.5        15.3396     4.06738
1052.6        15.3449     4.07003
1052.7        15.3474     4.07147
1052.8        15.3511     4.07426
1052.9        15.3555     4.07673
1053          15.3596     4.07642
1053.1        15.3632     4.07705
1053.2         15.366     4.07883
1053.3        15.3712      4.0781
1053.4        15.3756     4.07941
1053.5        15.3782     4.07929
1053.6        15.3804     4.08072
1053.7        15.3819     4.08193
1053.8        15.3869     4.08513
1053.9        15.3914     4.08767
1054          15.3933     4.08798
1054.1        15.3945     4.08876
1054.2        15.3982     4.08979
1054.3        15.4054     4.09205
1054.4        15.4111     4.09492
1054.5        15.4196     4.10086
1054.6        15.4237     4.10112
1054.7        15.4257     4.10125
1054.8          15.43     4.10241
1054.9        15.4316     4.10128
1055          15.4376     4.10502
1055.1        15.4395      4.1039
1055.2        15.4429     4.10621
1055.3        15.4462     4.10658
1055.4        15.4486     4.10784
1055.5        15.4536     4.10917
1055.6         15.456     4.10994
1055.7        15.4619     4.10874
1055.8        15.4678     4.11161
1055.9        15.4701     4.11237
1056          15.4732     4.11054
1056.1        15.4759     4.11063
1056.2        15.4788     4.11241
1056.3        15.4831     4.10987
1056.4        15.4888     4.11182
1056.5        15.4922     4.11278
1056.6        15.4938     4.11299
1056.7        15.4989     4.11672
1056.8        15.5002     4.11674
1056.9        15.5031     4.11781
1057          15.5052     4.11689
1057.1        15.5073     4.11706
1057.2        15.5088     4.11771
1057.3        15.5123      4.1167
1057.4        15.5152     4.11639
1057.5        15.5168     4.11509
1057.6        15.5208     4.11525
1057.7        15.5239     4.11574
1057.8        15.5288      4.1159
1057.9        15.5327     4.11787
1058          15.5403     4.12282
1058.1        15.5442     4.12412
1058.2        15.5476     4.12359
1058.3        15.5521     4.12367
1058.4        15.5536     4.12227
1058.5        15.5579     4.12416
1058.6        15.5674     4.12776
1058.7        15.5701     4.12907
1058.8        15.5734     4.13162
1058.9         15.576     4.13349
1059          15.5791     4.13437
1059.1        15.5838     4.13358
1059.2        15.5845     4.13368
1059.3        15.5886     4.13441
1059.4        15.5891     4.13477
1059.5        15.5919     4.13497
1059.6        15.5953     4.13645
1059.7        15.5978     4.13828
1059.8        15.6013     4.13947
1059.9        15.6041     4.14106
1060          15.6082     4.13972
1060.1        15.6119     4.14192
1060.2        15.6132     4.14241
1060.3        15.6152     4.14277
1060.4        15.6185     4.14321
1060.5        15.6192      4.1438
1060.6        15.6214     4.14497
1060.7        15.6247     4.14581
1060.8        15.6284     4.14596
1060.9        15.6299       4.146
1061          15.6357     4.14663
1061.1        15.6385     4.14654
1061.2        15.6417     4.14751
1061.3        15.6438     4.14841
1061.4        15.6488     4.14977
1061.5        15.6526     4.15098
1061.6        15.6572     4.15365
1061.7        15.6594     4.15287
1061.8        15.6616     4.15339
1061.9         15.665     4.15232
1062          15.6686     4.15416
1062.1          15.67     4.15314
1062.2         15.673     4.15383
1062.3        15.6766     4.15465
1062.4        15.6814      4.1539
1062.5        15.6836     4.15411
1062.6        15.6861     4.15388
1062.7        15.6873     4.15379
1062.8        15.6955     4.15945
1062.9        15.6999     4.16018
1063          15.7018     4.16131
1063.1        15.7056     4.16317
1063.2        15.7086     4.16286
1063.3        15.7101     4.16306
1063.4        15.7158     4.16461
1063.5        15.7194     4.16615
1063.6        15.7257     4.16944
1063.7        15.7294     4.16792
1063.8        15.7327     4.16965
1063.9        15.7411      4.1746
1064          15.7429     4.17545
1064.1        15.7459      4.1757
1064.2        15.7484     4.17564
1064.3        15.7552      4.1794
1064.4         15.757     4.18048
1064.5        15.7633     4.18182
1064.6        15.7646     4.18224
1064.7        15.7676     4.18163
1064.8        15.7722     4.18378
1064.9        15.7784     4.18764
1065          15.7806     4.18774
1065.1        15.7828     4.18957
1065.2         15.791     4.19388
1065.3        15.7938     4.19194
1065.4        15.7966     4.19175
1065.5        15.8023     4.19237
1065.6        15.8056     4.19383
1065.7        15.8087     4.19566
1065.8         15.811     4.19692
1065.9        15.8163     4.19783
1066          15.8203     4.19923
1066.1        15.8255     4.20083
1066.2        15.8338     4.20453
1066.3        15.8366      4.2047
1066.4        15.8397     4.20704
1066.5        15.8479     4.21297
1066.6        15.8502     4.21305
1066.7         15.856     4.21166
1066.8        15.8623     4.21596
1066.9        15.8689     4.21849
1067          15.8785     4.22225
1067.1        15.8823     4.21995
1067.2        15.8845     4.22065
1067.3        15.8885     4.22195
1067.4        15.8904     4.22155
1067.5        15.8949     4.22193
1067.6        15.8988      4.2223
1067.7        15.9051     4.22165
1067.8        15.9127     4.22579
1067.9         15.915     4.22489
1068            15.92     4.22638
1068.1        15.9266     4.22982
1068.2        15.9342     4.23551
1068.3        15.9374     4.23695
1068.4        15.9466     4.24081
1068.5        15.9495     4.24131
1068.6        15.9529     4.24306
1068.7         15.955     4.24412
1068.8        15.9606     4.24801
1068.9        15.9639     4.24826
1069          15.9697     4.25237
1069.1        15.9759      4.2559
1069.2        15.9825     4.25699
1069.3        15.9864     4.25699
1069.4        15.9955     4.26151
1069.5        16.0049      4.2652
1069.6        16.0101     4.26924
1069.7        16.0167     4.27306
1069.8        16.0191     4.27401
1069.9        16.0249      4.2774
1070          16.0299     4.27879
1070.1        16.0376     4.28405
1070.2        16.0414     4.28584
1070.3        16.0496     4.29147
1070.4        16.0556     4.29558
1070.5        16.0597     4.29679
1070.6        16.0722      4.3033
1070.7        16.0771     4.30263
1070.8        16.0822     4.30348
1070.9        16.0864     4.30406
1071          16.0932     4.30356
1071.1        16.0952     4.30372
1071.2        16.1029     4.30832
1071.3         16.106     4.31048
1071.4         16.116     4.31528
1071.5        16.1234      4.3212
1071.6         16.128     4.31824
1071.7         16.132     4.31965
1071.8        16.1366     4.32128
1071.9        16.1397     4.32205
1072          16.1438     4.32552
1072.1        16.1474     4.32668
1072.2        16.1548     4.32944
1072.3        16.1629     4.33461
1072.4        16.1665     4.33404
1072.5        16.1716     4.33542
1072.6        16.1734     4.33629
1072.7        16.1799     4.34137
1072.8        16.1823     4.34278
1072.9        16.1918     4.34263
1073          16.1949     4.34416
1073.1        16.1985     4.34636
1073.2        16.2015     4.34786
1073.3        16.2074     4.35116
1073.4        16.2112     4.35309
1073.5        16.2177     4.35507
1073.6        16.2246     4.36074
1073.7        16.2302     4.36188
1073.8        16.2353     4.35737
1073.9          16.24     4.35711
1074          16.2429     4.35925
1074.1        16.2483     4.36037
1074.2        16.2525     4.36246
1074.3        16.2563      4.3643
1074.4        16.2575     4.36379
1074.5        16.2613     4.36521
1074.6        16.2716     4.36973
1074.7        16.2759      4.3717
1074.8        16.2775     4.37247
1074.9        16.2836     4.37667
1075          16.2897     4.38168
1075.1         16.296     4.38403
1075.2        16.2981     4.38406
1075.3        16.3025     4.38654
1075.4        16.3089     4.39127
1075.5        16.3148     4.39499
1075.6        16.3233     4.40055
1075.7        16.3295     4.40329
1075.8        16.3327     4.40437
1075.9        16.3375     4.40074
1076           16.347     4.40419
1076.1        16.3541     4.40626
1076.2        16.3567     4.40733
1076.3        16.3585     4.40782
1076.4        16.3629     4.41036
1076.5        16.3688     4.40964
1076.6        16.3719     4.41092
1076.7        16.3751     4.40959
1076.8        16.3764     4.40998
1076.9        16.3803     4.41192
1077          16.3936      4.4215
1077.1        16.3967     4.42291
1077.2        16.3982     4.42355
1077.3        16.4039      4.4278
1077.4        16.4088     4.42971
1077.5        16.4113     4.43126
1077.6        16.4191     4.43449
1077.7        16.4229     4.43709
1077.8        16.4312      4.4408
1077.9        16.4373     4.44208
1078          16.4427     4.43911
1078.1         16.448     4.43982
1078.2        16.4508     4.43944
1078.3        16.4535     4.43908
1078.4        16.4558     4.44048
1078.5        16.4618     4.44435
1078.6        16.4667      4.4453
1078.7        16.4728     4.44814
1078.8        16.4786     4.45116
1078.9        16.4912     4.45796
1079          16.4947      4.4591
1079.1        16.5009     4.45788
1079.2        16.5036     4.45914
1079.3        16.5054     4.45948
1079.4        16.5076     4.45767
1079.5        16.5114     4.45956
1079.6        16.5186     4.46329
1079.7         16.527     4.46855
1079.8        16.5313     4.46922
1079.9        16.5333     4.46881
1080          16.5368     4.46677
1080.1        16.5381     4.46672
1080.2        16.5464     4.47098
1080.3        16.5629     4.47967
1080.4        16.5702     4.48489
1080.5        16.5751     4.48492
1080.6        16.5817     4.49001
1080.7        16.5854     4.49315
1080.8        16.5946     4.49682
1080.9        16.5989     4.49628
1081          16.6012     4.49541
1081.1        16.6118     4.49971
1081.2        16.6173     4.49826
1081.3        16.6203     4.49909
1081.4         16.624     4.49888
1081.5        16.6277      4.4998
1081.6        16.6353     4.50493
1081.7        16.6389     4.50691
1081.8         16.645     4.51137
1081.9        16.6517     4.51367
1082          16.6559     4.51706
1082.1        16.6606     4.52075
1082.2        16.6661     4.52369
1082.3         16.668     4.52395
1082.4        16.6734     4.52649
1082.5        16.6779     4.52815
1082.6        16.6855     4.53211
1082.7        16.6927      4.5363
1082.8        16.6954     4.53531
1082.9        16.7009     4.53847
1083          16.7081      4.5432
1083.1        16.7127     4.54226
1083.2        16.7162     4.54416
1083.3        16.7174     4.54366
1083.4        16.7229     4.54362
1083.5         16.728      4.5455
1083.6        16.7321     4.54708
1083.7         16.737     4.54913
1083.8        16.7432     4.55361
1083.9        16.7479     4.55593
1084           16.752     4.55705
1084.1        16.7541     4.55723
1084.2        16.7568     4.55773
1084.3        16.7607     4.56058
1084.4        16.7644     4.56268
1084.5        16.7726     4.56377
1084.6        16.7738      4.5648
1084.7         16.781     4.56366
1084.8         16.785     4.56311
1084.9        16.7886     4.56333
1085          16.7953     4.56205
1085.1        16.7987     4.56045
1085.2        16.8031     4.55968
1085.3         16.809     4.56345
1085.4        16.8127     4.56459
1085.5        16.8151     4.56586
1085.6        16.8187     4.56498
1085.7        16.8246      4.5689
1085.8        16.8297     4.56886
1085.9         16.832      4.5701
1086           16.837     4.57248
1086.1        16.8417     4.57422
1086.2         16.846     4.57514
1086.3        16.8491     4.57648
1086.4        16.8498     4.57664
1086.5         16.853     4.57731
1086.6        16.8552     4.57868
1086.7        16.8607     4.57978
1086.8        16.8651     4.58112
1086.9        16.8692     4.58337
1087          16.8725     4.58448
1087.1        16.8778     4.58732
1087.2        16.8822     4.58934
1087.3        16.8856     4.58712
1087.4        16.8911     4.58526
1087.5        16.8936     4.58384
1087.6        16.8991     4.58776
1087.7         16.902       4.589
1087.8         16.908     4.59233
1087.9        16.9114      4.5933
1088          16.9155     4.59277
1088.1        16.9188     4.59089
1088.2        16.9209     4.59099
1088.3        16.9244     4.59291
1088.4        16.9272     4.59346
1088.5         16.929     4.59278
1088.6        16.9344     4.59318
1088.7        16.9367       4.594
1088.8        16.9375     4.59416
1088.9        16.9408     4.59564
1089          16.9455     4.59532
1089.1        16.9489     4.59695
1089.2        16.9534     4.60014
1089.3        16.9551     4.59902
1089.4        16.9582     4.59894
1089.5        16.9596     4.59965
1089.6        16.9654      4.6013
1089.7         16.969      4.6026
1089.8        16.9724     4.60284
1089.9        16.9739     4.60217
1090          16.9797     4.59952
1090.1        16.9827     4.59762
1090.2        16.9893     4.60095
1090.3        16.9929     4.60115
1090.4        16.9969     4.60292
1090.5        16.9981     4.60347
1090.6        17.0014      4.6061
1090.7         17.005     4.60733
1090.8        17.0063      4.6073
1090.9        17.0093     4.60943
1091          17.0116     4.61016
1091.1        17.0172     4.61213
1091.2        17.0186     4.61185
1091.3        17.0234     4.61401
1091.4        17.0279     4.61222
1091.5        17.0309     4.61325
1091.6        17.0339     4.61248
1091.7        17.0378       4.614
1091.8        17.0411     4.61369
1091.9        17.0423     4.61421
1092          17.0451     4.61295
1092.1        17.0496     4.61067
1092.2        17.0525     4.61103
1092.3        17.0567     4.61181
1092.4        17.0595     4.60978
1092.5        17.0631     4.61153
1092.6        17.0648     4.61241
1092.7        17.0664     4.61309
1092.8        17.0694     4.61488
1092.9        17.0735     4.61658
1093          17.0782     4.61677
1093.1        17.0807     4.61652
1093.2        17.0845      4.6179
1093.3        17.0854     4.61824
1093.4        17.0876     4.61957
1093.5        17.0886      4.6195
1093.6        17.0917     4.61894
1093.7        17.1001     4.62563
1093.8        17.1016     4.62585
1093.9        17.1046     4.62525
1094          17.1061     4.62595
1094.1        17.1124     4.63092
1094.2        17.1139     4.63114
1094.3        17.1181     4.62972
1094.4        17.1237     4.63291
1094.5         17.127     4.63474
1094.6        17.1297     4.63338
1094.7        17.1354     4.63659
1094.8        17.1392     4.63734
1094.9        17.1404     4.63736
1095          17.1453     4.63971
1095.1        17.1489      4.6421
1095.2         17.152     4.64353
1095.3        17.1543     4.64313
1095.4        17.1602     4.64444
1095.5         17.162     4.64528
1095.6        17.1642      4.6446
1095.7        17.1658     4.64427
1095.8        17.1678     4.64279
1095.9        17.1697     4.64255
1096          17.1754      4.6464
1096.1        17.1788     4.64546
1096.2        17.1833     4.64368
1096.3        17.1891     4.64449
1096.4        17.1963     4.64645
1096.5        17.2026     4.65027
1096.6        17.2058     4.65186
1096.7          17.21     4.65474
1096.8        17.2138     4.65628
1096.9        17.2156     4.65729
1097          17.2186     4.65757
1097.1        17.2239     4.66026
1097.2        17.2277     4.66125
1097.3         17.231     4.66176
1097.4        17.2342     4.66006
1097.5        17.2368      4.6597
1097.6        17.2399     4.66048
1097.7        17.2425     4.65954
1097.8        17.2462     4.66154
1097.9        17.2481     4.66157
1098           17.252     4.66134
1098.1        17.2566     4.66334
1098.2        17.2584     4.66426
1098.3        17.2612     4.66352
1098.4        17.2645     4.66511
1098.5        17.2668     4.66371
1098.6        17.2698     4.66165
1098.7        17.2732     4.66187
1098.8        17.2765     4.66147
1098.9        17.2775      4.6614
1099          17.2802     4.66311
1099.1        17.2834     4.66186
1099.2          17.29     4.66195
1099.3        17.2944     4.66197
1099.4        17.2975     4.66389
1099.5        17.3035     4.66532
1099.6        17.3096     4.66671
1099.7        17.3134     4.66759
1099.8         17.315     4.66841
1099.9        17.3183     4.66643
1100          17.3228     4.66823
1100.1        17.3255     4.67037
1100.2          17.33     4.67295
1100.3        17.3357     4.67572
1100.4        17.3367     4.67489
1100.5        17.3392     4.67442
1100.6        17.3448     4.67684
1100.7        17.3458     4.67768
1100.8        17.3492     4.67874
1100.9        17.3526     4.67919
1101          17.3574     4.68134
1101.1        17.3605     4.68032
1101.2        17.3626      4.6804
1101.3        17.3691     4.68413
1101.4        17.3716     4.68319
1101.5        17.3743     4.68285
1101.6        17.3765     4.68248
1101.7        17.3783      4.6829
1101.8         17.383      4.6851
1101.9         17.388     4.68812
1102          17.3896     4.68791
1102.1        17.3934     4.68509
1102.2        17.3991     4.68379
1102.3        17.4028     4.68481
1102.4        17.4044     4.68455
1102.5        17.4067     4.68464
1102.6        17.4115     4.68689
1102.7        17.4168     4.68846
1102.8        17.4208     4.68912
1102.9        17.4223     4.68838
1103          17.4251     4.68812
1103.1        17.4267     4.68831
1103.2        17.4319     4.68571
1103.3        17.4359     4.68405
1103.4        17.4387     4.68573
1103.5        17.4402      4.6859
1103.6        17.4447     4.68762
1103.7        17.4469     4.68808
1103.8        17.4515      4.6836
1103.9        17.4553     4.68289
1104          17.4579     4.68211
1104.1         17.462     4.68177
1104.2        17.4653     4.68334
1104.3        17.4701     4.68533
1104.4        17.4742     4.68657
1104.5        17.4766     4.68538
1104.6        17.4778     4.68531
1104.7        17.4811     4.68573
1104.8        17.4863     4.68757
1104.9        17.4893     4.68758
1105          17.4931     4.68607
1105.1        17.4973     4.68442
1105.2        17.5081     4.67894
1105.3        17.5107     4.67719
1105.4        17.5142     4.67583
1105.5        17.5163     4.67577
1105.6        17.5237      4.6794
1105.7        17.5268     4.67801
1105.8        17.5314     4.68035
1105.9        17.5337     4.68027
1106          17.5364     4.68091
1106.1        17.5418     4.67964
1106.2        17.5447     4.68067
1106.3        17.5486     4.67932
1106.4        17.5511     4.67881
1106.5        17.5542     4.67817
1106.6        17.5573     4.67681
1106.7        17.5599     4.67894
1106.8        17.5634     4.67623
1106.9        17.5663     4.67562
1107          17.5678     4.67685
1107.1        17.5691     4.67733
1107.2        17.5719     4.67917
1107.3        17.5741     4.67716
1107.4        17.5772      4.6781
1107.5        17.5804     4.67904
1107.6         17.584      4.6782
1107.7        17.5894     4.67916
1107.8        17.5946       4.682
1107.9        17.5977     4.68234
1108          17.6018     4.68475
1108.1        17.6051     4.68298
1108.2        17.6083     4.68184
1108.3        17.6093     4.68131
1108.4        17.6121     4.68158
1108.5        17.6137     4.68125
1108.6        17.6193     4.68074
1108.7        17.6245     4.67869
1108.8         17.628     4.67926
1108.9        17.6345     4.68006
1109          17.6392     4.67712
1109.1        17.6407     4.67636
1109.2        17.6424     4.67778
1109.3        17.6449     4.67728
1109.4        17.6485      4.6783
1109.5        17.6523     4.67714
1109.6        17.6537     4.67736
1109.7        17.6569     4.67561
1109.8        17.6619     4.67863
1109.9        17.6635     4.67879
1110          17.6665     4.68129
1110.1        17.6699     4.68072
1110.2        17.6729     4.67962
1110.3        17.6756     4.68087
1110.4        17.6809     4.68144
1110.5        17.6854     4.68031
1110.6        17.6906     4.68345
1110.7        17.6933     4.68195
1110.8         17.698     4.68366
1110.9        17.7041     4.68744
1111          17.7051     4.68778
1111.1        17.7071      4.6864
1111.2        17.7119     4.68421
1111.3        17.7152     4.68445
1111.4        17.7197     4.68164
1111.5        17.7236     4.68327
1111.6        17.7271     4.68527
1111.7        17.7312     4.68412
1111.8        17.7367     4.68569
1111.9        17.7422     4.68742
1112          17.7471     4.68711
1112.1        17.7518     4.68672
1112.2        17.7545      4.6872
1112.3        17.7583     4.68644
1112.4        17.7642     4.68428
1112.5        17.7667     4.68579
1112.6        17.7705      4.6853
1112.7        17.7759     4.68723
1112.8         17.779     4.68687
1112.9        17.7819     4.68537
1113          17.7851     4.68786
1113.1        17.7889     4.68628
1113.2        17.7904     4.68702
1113.3         17.793     4.68799
1113.4        17.7995     4.69052
1113.5        17.8041     4.69375
1113.6        17.8062     4.69436
1113.7        17.8084      4.6957
1113.8        17.8166     4.69447
1113.9        17.8182     4.69422
1114          17.8196     4.69417
1114.1        17.8233     4.69452
1114.2        17.8314     4.69038
1114.3        17.8355      4.6927
1114.4        17.8386     4.69376
1114.5        17.8473     4.69644
1114.6        17.8492     4.69516
1114.7        17.8521     4.69542
1114.8        17.8609     4.69636
1114.9        17.8632     4.69546
1115          17.8666     4.69825
1115.1         17.872     4.69953
1115.2         17.876     4.69788
1115.3        17.8804     4.69832
1115.4        17.8827     4.69914
1115.5         17.884     4.69959
1115.6        17.8864     4.69886
1115.7        17.8872     4.69898
1115.8        17.8898     4.70002
1115.9        17.8913     4.69981
1116          17.8916     4.69945
1116.1         17.899     4.69669
1116.2        17.9067     4.69696
1116.3        17.9105     4.69783
1116.4        17.9118     4.69786
1116.5         17.915     4.69892
1116.6        17.9186     4.70027
1116.7        17.9218     4.69779
1116.8        17.9241     4.69867
1116.9        17.9291     4.70013
1117          17.9347     4.69848
1117.1        17.9413     4.69765
1117.2        17.9434     4.69839
1117.3        17.9556     4.69044
1117.4        17.9595      4.6879
1117.5        17.9641     4.68714
1117.6        17.9684     4.68529
1117.7        17.9785     4.68939
1117.8        17.9819     4.69029
1117.9        17.9881     4.68885
1118          17.9915     4.69047
1118.1        17.9948      4.6922
1118.2        18.0007     4.69103
1118.3        18.0036     4.69008
1118.4        18.0075     4.68696
1118.5        18.0117     4.68289
1118.6        18.0263     4.68858
1118.7        18.0338     4.68994
1118.8        18.0416     4.68742
1118.9        18.0427     4.68776
1119          18.0493     4.68993
1119.1        18.0534      4.6907
1119.2         18.056     4.69083
1119.3        18.0738      4.7014
1119.4        18.0778     4.70146
1119.5        18.0835     4.69929
1119.6        18.0892     4.70105
1119.7        18.0946     4.69742
1119.8        18.0973     4.69644
1119.9        18.1033     4.69712
1120          18.1067     4.69806
1120.1        18.1132     4.70139
1120.2        18.1154     4.69989
1120.3        18.1295      4.6893
1120.4        18.1332     4.68806
1120.5        18.1364      4.6878
1120.6        18.1412     4.68727
1120.7        18.1459      4.6842
1120.8        18.1509     4.68524
1120.9        18.1549     4.68724
1121           18.158     4.68734
1121.1        18.1632     4.68953
1121.2        18.1654     4.69089
1121.3        18.1704     4.69266
1121.4        18.1761     4.68882
1121.5        18.1801     4.69113
1121.6        18.1854     4.68974
1121.7        18.1934     4.69178
1121.8        18.1974     4.69039
1121.9        18.2006     4.69022
1122          18.2061      4.6897
1122.1        18.2107     4.68516
1122.2        18.2175     4.68106
1122.3        18.2213     4.68274
1122.4        18.2272     4.68465
1122.5        18.2314     4.68664
1122.6        18.2327     4.68698
1122.7         18.236     4.68727
1122.8        18.2407     4.68626
1122.9        18.2476     4.68481
1123          18.2523     4.68241
1123.1        18.2551     4.67996
1123.2        18.2589      4.6785
1123.3        18.2649     4.67388
1123.4        18.2691     4.67579
1123.5        18.2721     4.67574
1123.6        18.2759      4.6736
1123.7        18.2779     4.67256
1123.8        18.2843     4.67054
1123.9        18.2873     4.66861
1124           18.292     4.66842
1124.1        18.2973     4.67167
1124.2        18.3004     4.67078
1124.3         18.304     4.66979
1124.4        18.3095     4.67055
1124.5        18.3145     4.67253
1124.6        18.3168     4.67229
1124.7        18.3195     4.67332
1124.8        18.3223     4.67332
1124.9        18.3273     4.67417
1125          18.3294     4.67374
1125.1        18.3354     4.67195
1125.2        18.3407     4.66661
1125.3        18.3425     4.66617
1125.4        18.3473     4.66651
1125.5        18.3529     4.66813
1125.6        18.3563     4.66797
1125.7        18.3628     4.66945
1125.8        18.3694     4.66374
1125.9        18.3747     4.66316
1126           18.381     4.66577
1126.1        18.3857     4.66761
1126.2        18.3906     4.66502
1126.3        18.3944     4.66715
1126.4        18.3973     4.66571
1126.5        18.4007     4.66614
1126.6        18.4049     4.66597
1126.7        18.4131     4.67089
1126.8        18.4234     4.67724
1126.9        18.4247     4.67767
1127          18.4334     4.67738
1127.1        18.4359     4.67748
1127.2        18.4415     4.67696
1127.3        18.4477     4.67577
1127.4        18.4497     4.67503
1127.5        18.4585     4.67254
1127.6        18.4612     4.67218
1127.7        18.4679     4.67479
1127.8        18.4734     4.67643
1127.9        18.4784     4.67773
1128          18.4813     4.67598
1128.1        18.4852     4.67424
1128.2        18.4865     4.67405
1128.3        18.4913     4.67802
1128.4        18.4979     4.67756
1128.5        18.5042     4.67615
1128.6        18.5125      4.6784
1128.7        18.5181     4.67717
1128.8        18.5204     4.67758
1128.9         18.526     4.67921
1129          18.5306     4.68185
1129.1        18.5386     4.68337
1129.2        18.5438     4.67988
1129.3        18.5471     4.67978
1129.4        18.5502     4.67872
1129.5        18.5578     4.67813
1129.6        18.5609     4.67962
1129.7        18.5658     4.68203
1129.8        18.5726     4.68611
1129.9        18.5771     4.68676
1130          18.5813     4.68861
1130.1        18.5908     4.69295
1130.2        18.5939     4.69373
1130.3        18.5964     4.69367
1130.4        18.6001     4.69419
1130.5        18.6035     4.69338
1130.6        18.6165     4.69927
1130.7        18.6175     4.69897
1130.8        18.6266      4.7046
1130.9         18.629      4.7051
1131          18.6345     4.70383
1131.1        18.6423     4.69936
1131.2        18.6466     4.69875
1131.3         18.653     4.70319
1131.4        18.6556     4.70306
1131.5        18.6614     4.70602
1131.6        18.6646     4.70546
1131.7        18.6716     4.70862
1131.8        18.6763     4.70809
1131.9        18.6781     4.70914
1132          18.6813     4.70773
1132.1        18.6854     4.70859
1132.2        18.6906     4.70836
1132.3         18.693     4.70837
1132.4        18.6961     4.70777
1132.5        18.6997     4.70543
1132.6        18.7085     4.70845
1132.7        18.7123      4.7098
1132.8         18.719     4.71062
1132.9        18.7218     4.71121
1133          18.7231     4.71127
1133.1        18.7241     4.71156
1133.2        18.7268     4.71198
1133.3        18.7321     4.71581
1133.4        18.7372     4.71333
1133.5        18.7397     4.71379
1133.6        18.7473     4.71744
1133.7        18.7522     4.71945
1133.8         18.756     4.72065
1133.9        18.7639     4.72243
1134          18.7661     4.71943
1134.1        18.7695     4.71945
1134.2        18.7741     4.72094
1134.3        18.7759     4.72051
1134.4        18.7799     4.72023
1134.5        18.7862     4.71939
1134.6          18.79     4.72039
1134.7        18.7929      4.7208
1134.8        18.7962     4.72101
1134.9         18.799     4.71926
1135          18.8038     4.71774
1135.1        18.8103      4.7223
1135.2        18.8149     4.72067
1135.3        18.8207     4.72106
1135.4        18.8263      4.7203
1135.5        18.8279     4.72091
1135.6        18.8353     4.72367
1135.7        18.8426     4.72689
1135.8        18.8448     4.72721
1135.9        18.8505     4.72502
1136           18.858     4.72371
1136.1        18.8649     4.71934
1136.2        18.8754     4.71772
1136.3        18.8786     4.71638
1136.4        18.8816      4.7173
1136.5        18.8837     4.71749
1136.6        18.8861     4.71679
1136.7        18.8914     4.71459
1136.8         18.894     4.71446
1136.9        18.8995     4.71316
1137          18.9117     4.71142
1137.1        18.9151      4.7132
1137.2        18.9249     4.71031
1137.3         18.929     4.70937
1137.4        18.9439     4.70048
1137.5         18.945     4.70084
1137.6        18.9532      4.7043
1137.7        18.9561     4.70282
1137.8         18.963     4.69927
1137.9        18.9685     4.70322
1138          18.9741       4.704
1138.1        18.9801     4.70019
1138.2        18.9925     4.69202
1138.3        19.0004     4.68941
1138.4        19.0067     4.68754
1138.5        19.0126     4.68809
1138.6        19.0177     4.68483
1138.7        19.0207     4.68672
1138.8        19.0249     4.68622
1138.9        19.0268     4.68486
1139          19.0316     4.68293
1139.1         19.039     4.68276
1139.2        19.0429     4.68362
1139.3        19.0457     4.68281
1139.4        19.0519     4.68475
1139.5        19.0545     4.68365
1139.6        19.0574     4.68418
1139.7        19.0642     4.68077
1139.8        19.0667       4.682
1139.9        19.0695     4.68182
1140          19.0782     4.68669
1140.1        19.0859     4.68395
1140.2        19.0904     4.68451
1140.3        19.0936     4.68514
1140.4        19.0962     4.68522
1140.5        19.1009     4.68678
1140.6         19.106     4.68436
1140.7        19.1084     4.68448
1140.8        19.1108     4.68546
1140.9        19.1153     4.68489
1141          19.1209     4.68354
1141.1        19.1255      4.6842
1141.2         19.129     4.68505
1141.3        19.1338     4.68684
1141.4        19.1382     4.68589
1141.5         19.143     4.68678
1141.6        19.1448     4.68547
1141.7        19.1504     4.68439
1141.8         19.155     4.68415
1141.9        19.1588     4.68304
1142          19.1601     4.68236
1142.1         19.162     4.68161
1142.2        19.1803      4.6765
1142.3        19.1843     4.67493
1142.4        19.1899     4.67732
1142.5        19.1929     4.67923
1142.6        19.2008     4.67934
1142.7        19.2033     4.67749
1142.8        19.2085     4.67924
1142.9        19.2115     4.68091
1143           19.215     4.68282
1143.1        19.2203      4.6837
1143.2        19.2272     4.68192
1143.3        19.2291     4.68263
1143.4        19.2339     4.68452
1143.5        19.2357     4.68555
1143.6        19.2429     4.68336
1143.7        19.2534     4.68632
1143.8        19.2592     4.68433
1143.9        19.2672     4.68658
1144          19.2727     4.68491
1144.1         19.277     4.68684
1144.2        19.2814     4.68936
1144.3        19.2857     4.68713
1144.4        19.2898     4.68769
1144.5        19.2957     4.68955
1144.6        19.3029     4.69519
1144.7        19.3079     4.69524
1144.8        19.3162      4.7002
1144.9        19.3232         4.7
1145          19.3308     4.69947
1145.1        19.3373     4.69998
1145.2        19.3409     4.70149
1145.3        19.3502     4.70128
1145.4        19.3552     4.69931
1145.5        19.3584     4.70017
1145.6        19.3631     4.70097
1145.7        19.3667     4.70126
1145.8        19.3793     4.69714
1145.9        19.3847     4.69746
1146          19.3875     4.69841
1146.1        19.3903     4.69993
1146.2        19.3931     4.70101
1146.3        19.3966      4.7022
1146.4           19.4      4.7043
1146.5        19.4036     4.70547
1146.6        19.4083      4.7014
1146.7        19.4119     4.70164
1146.8        19.4174     4.70125
1146.9        19.4246     4.70534
1147          19.4283     4.70763
1147.1        19.4475     4.72229
1147.2         19.452     4.72502
1147.3        19.4639      4.7261
1147.4        19.4699     4.72948
1147.5        19.4736     4.72874
1147.6        19.4768     4.72939
1147.7        19.4855     4.72506
1147.8        19.4894     4.72346
1147.9        19.4969      4.7238
1148          19.4995     4.72382
1148.1        19.5114     4.72717
1148.2         19.514     4.72674
1148.3        19.5195     4.73005
1148.4        19.5231     4.72714
1148.5        19.5312     4.73027
1148.6        19.5367     4.73368
1148.7        19.5411      4.7349
1148.8        19.5454     4.73484
1148.9        19.5486     4.73189
1149          19.5605     4.73816
1149.1        19.5667     4.74057
1149.2        19.5707     4.74091
1149.3        19.5751     4.74383
1149.4         19.589     4.75136
1149.5        19.5954     4.75236
1149.6        19.6044     4.75225
1149.7        19.6065     4.75165
1149.8        19.6158     4.75154
1149.9        19.6206     4.75422
1150          19.6301     4.76105
1150.1        19.6424     4.76836
1150.2        19.6499     4.77124
1150.3        19.6682     4.78532
1150.4        19.6755     4.78787
1150.5        19.6834     4.78905
1150.6        19.6918     4.78754
1150.7        19.7022     4.79314
1150.8        19.7114     4.79905
1150.9        19.7213     4.80467
1151          19.7245     4.80475
1151.1         19.733     4.81098
1151.2        19.7365      4.8125
1151.3        19.7449     4.81715
1151.4        19.7524     4.81993
1151.5        19.7616     4.82459
1151.6        19.7681     4.82845
1151.7        19.7707     4.82931
1151.8        19.7787     4.83406
1151.9        19.7849     4.83469
1152          19.7909     4.83957
1152.1        19.7979      4.8431
1152.2        19.8052     4.84501
1152.3        19.8103     4.84857
1152.4        19.8251     4.85703
1152.5         19.829     4.85515
1152.6        19.8348     4.85742
1152.7        19.8503     4.86832
1152.8        19.8591     4.86755
1152.9         19.867     4.87156
1153          19.8767     4.87678
1153.1        19.8812     4.87949
1153.2        19.8933      4.8859
1153.3        19.9037     4.89302
1153.4        19.9105     4.89282
1153.5         19.919      4.8967
1153.6         19.928     4.90229
1153.7        19.9331     4.90548
1153.8        19.9386     4.90916
1153.9        19.9447     4.91279
1154          19.9539     4.91519
1154.1        19.9637     4.91792
1154.2        19.9702     4.91968
1154.3        19.9827     4.92515
1154.4         19.988     4.92596
1154.5        20.0001      4.9356
1154.6        20.0035      4.9388
1154.7         20.013     4.94659
1154.8        20.0209     4.94957
1154.9        20.0288     4.95279
1155          20.0453     4.95654
1155.1         20.052     4.95685
1155.2        20.0573     4.95581
1155.3        20.0619     4.95692
1155.4        20.0761     4.96692
1155.5        20.0814     4.97011
1155.6        20.0859     4.97167
1155.7          20.09     4.97304
1155.8        20.0966     4.97366
1155.9        20.1071      4.9781
1156          20.1158     4.97525
1156.1        20.1238     4.98055
1156.2        20.1388     4.99085
1156.3         20.143     4.99292
1156.4        20.1602     5.00778
1156.5        20.1671     5.01076
1156.6        20.1737     5.01529
1156.7         20.185     5.01798
1156.8        20.1962     5.02375
1156.9         20.201     5.02409
1157          20.2396     5.05552
1157.1        20.2523     5.06486
1157.2        20.2609     5.07078
1157.3        20.2661     5.07198
1157.4        20.2742     5.07709
1157.5        20.2942     5.08788
1157.6         20.301     5.08799
1157.7        20.3095     5.09315
1157.8        20.3106     5.09353
1157.9        20.3251     5.10444
1158          20.3417     5.11705
1158.1        20.3595     5.13159
1158.2        20.3748     5.14272
1158.3        20.3779     5.14508
1158.4        20.3894     5.14921
1158.5         20.409     5.16309
1158.6        20.4159     5.16764
1158.7         20.429     5.17774
1158.8        20.4405      5.1794
1158.9        20.4457     5.17876
1159          20.4492     5.17968
1159.1        20.4534     5.18342
1159.2        20.4588     5.18429
1159.3        20.4636     5.18773
1159.4        20.4716       5.192
1159.5        20.4863     5.19567
1159.6        20.5187      5.2217
1159.7        20.5279     5.22352
1159.8          20.54     5.22846
1159.9         20.551     5.23001
1160          20.5683     5.24345
1160.1        20.6192     5.27734
1160.2         20.631     5.28636
1160.3         20.692     5.34291
1160.4        20.7049     5.35299
1160.5        20.7306     5.37028
1160.6        20.7381     5.37592
1160.7        20.7466     5.38123
1160.8        20.7497     5.38289
1160.9        20.7705     5.40298
1161          20.7887     5.41881
1161.1         20.819     5.44943
1161.2        20.8291     5.45415
1161.3         20.834     5.45622
1161.4        20.8408      5.4529
1161.5        20.8528      5.4601
1161.6        20.8782     5.48225
1161.7        20.8864     5.48905
1161.8        20.8909     5.49099
1161.9        20.8949     5.48962
1162          20.9043     5.49534
1162.1        20.9129     5.49979
1162.2         20.921     5.50144
1162.3        20.9338     5.50563
1162.4        20.9469     5.51599
1162.5        20.9488     5.51647
1162.6        20.9588     5.52228
1162.7        20.9881     5.54871
1162.8        20.9906     5.54877
1162.9        20.9962     5.55063
1163          21.0093     5.55772
1163.1        21.0187      5.5583
1163.2         21.036     5.56831
1163.3        21.0428      5.5664
1163.4        21.0497     5.57036
1163.5        21.0604     5.57563
1163.6        21.0846     5.59649
1163.7        21.1054     5.61249
1163.8        21.1144     5.61679
1163.9        21.1287     5.62758
1164          21.1446     5.64004
1164.1        21.1493     5.64018
1164.2        21.1688     5.65046
1164.3        21.1801     5.65832
1164.4         21.208      5.6737
1164.5        21.2191     5.68114
1164.6        21.2226      5.6823
1164.7        21.2801     5.74002
1164.8        21.2879     5.74408
1164.9        21.2994     5.75446
1165          21.3115      5.7577
1165.1        21.3252     5.76956
1165.2        21.3378     5.77789
1165.3        21.3429      5.7813
1165.4        21.3483     5.78565
1165.5        21.3624     5.79251
1165.6        21.3791     5.80711
1165.7        21.4005     5.82204
1165.8        21.4108      5.8306
1165.9        21.4241     5.84171
1166          21.4356     5.84809
1166.1        21.4565     5.86075
1166.2        21.4674     5.86772
1166.3        21.4874     5.88128
1166.4        21.4951       5.881
1166.5        21.5061     5.88671
1166.6        21.5149     5.88296
1166.7        21.5257     5.88977
1166.8        21.5299     5.89163
1166.9        21.5364     5.89347
1167          21.5437     5.89623
1167.1        21.5489     5.89993
1167.2         21.559     5.90311
1167.3        21.5661      5.9044
1167.4        21.5845     5.91875
1167.5        21.5897     5.91665
1167.6        21.5954     5.91975
1167.7        21.6043      5.9265
1167.8        21.6283     5.94602
1167.9        21.6349     5.94723
1168          21.6553     5.96434
1168.1        21.6638      5.9647
1168.2        21.6683     5.96696
1168.3        21.6756     5.96841
1168.4        21.6862     5.97301
1168.5        21.6942      5.9774
1168.6        21.7037     5.97283
1168.7        21.7092     5.97453
1168.8        21.7194     5.97884
1168.9        21.7304     5.98244
1169          21.7418     5.99111
1169.1        21.7494     5.99621
1169.2        21.7561     5.99919
1169.3        21.7598     6.00004
1169.4         21.767     6.00475
1169.5        21.7738     6.00805
1169.6        21.7817     6.00798
1169.7        21.7982     6.01644
1169.8        21.8057     6.02077
1169.9        21.8168     6.02841
1170          21.8281     6.03188
1170.1        21.8363     6.03486
1170.2        21.8469     6.03437
1170.3        21.8571     6.03753
1170.4        21.8628     6.04363
1170.5        21.8707      6.0444
1170.6        21.8748     6.04368
1170.7        21.8805     6.04576
1170.8        21.8877     6.04798
1170.9        21.9011     6.05313
1171          21.9267     6.06422
1171.1        21.9323     6.06748
1171.2        21.9511      6.0782
1171.3        21.9733     6.10304
1171.4        21.9833     6.10577
1171.5        21.9877     6.10791
1171.6        21.9985     6.11747
1171.7        22.0108     6.11962
1171.8        22.0192     6.11859
1171.9        22.0422     6.14119
1172          22.0577      6.1458
1172.1        22.0655      6.1499
1172.2        22.0768     6.16075
1172.3        22.0953     6.17628
1172.4        22.1108     6.18886
1172.5        22.1185     6.18879
1172.6        22.1302     6.19883
1172.7        22.1341     6.20191
1172.8         22.149     6.21544
1172.9        22.1615     6.22026
1173          22.1697     6.22557
1173.1        22.1931     6.24996
1173.2        22.1971     6.24947
1173.3        22.2032     6.24992
1173.4        22.2198     6.26067
1173.5        22.2354     6.27239
1173.6        22.2467     6.28307
1173.7        22.2554     6.28855
1173.8        22.2598     6.29183
1173.9        22.2775     6.30338
1174           22.301     6.32774
1174.1        22.3316      6.3583
1174.2        22.3392     6.36024
1174.3        22.3555     6.37589
1174.4        22.3653     6.38176
1174.5        22.3736     6.38265
1174.6        22.3823     6.38233
1174.7        22.3917     6.38735
1174.8        22.3998      6.3862
1174.9        22.4024     6.38662
1175          22.4119     6.38562
1175.1          22.42      6.3922
1175.2        22.4266     6.39789
1175.3        22.4328      6.3965
1175.4        22.4391      6.3927
1175.5        22.4503     6.39555
1175.6        22.4626     6.39032
1175.7         22.477     6.40048
1175.8        22.4816       6.398
1175.9        22.5029     6.40832
1176          22.5212     6.41755
1176.1        22.5263     6.41624
1176.2        22.5349     6.42167
[truncated: 1,300,093 more chars]
