# Supplementary material for: Antibody–nanobody combination increases their neutralizing activity against SARS-CoV-2 and nanobody H11-H4 is effective against Alpha, Kappa and Delta variants
Source: Sci Rep. 2022 Jun 11;12:9701. doi: 10.1038/s41598-022-14263-1 (PMC9188278; doi:10.1038/s41598-022-14263-1)
Supplement: Supplementary file 2 — Supplementary Information 2. [file 41598_2022_14263_MOESM2_ESM.zip › SciRep_data/SMD_data/WT/Binding_affinity/v=1/H11H4/out_average_f_t.dat]

# Time     Average force (pN)     standard deviation
           0   -1.48948e-05    0.000125122
         0.1       0.251082        1.34881
         0.2       0.172062        2.62593
         0.3       0.233322        4.11929
         0.4      -0.267038        5.51989
         0.5       -2.03096        7.27943
         0.6       -3.50408        9.24553
         0.7       -4.47975        10.5934
         0.8       -5.34227        10.7444
         0.9       -6.13269        10.3148
           1       -6.10059        10.7488
         1.1       -6.07074        11.0755
         1.2       -6.67241        11.0486
         1.3        -7.2746        10.9112
         1.4       -8.00877        10.8572
         1.5       -7.56664        10.6493
         1.6       -6.18783        10.9477
         1.7       -4.79547        11.1018
         1.8       -4.16696        10.9129
         1.9       -4.30153        11.1363
           2       -4.28467        11.5618
         2.1       -3.48384        12.9397
         2.2         -2.996        14.8627
         2.3       -2.46254        16.5007
         2.4       -2.51034        17.4798
         2.5        -2.8448        19.0072
         2.6        -2.6831        19.2371
         2.7        -2.9269        19.2572
         2.8       -2.03328        19.4404
         2.9      -0.857224        18.5643
           3      0.0284624        18.0602
         3.1         1.3368         17.473
         3.2        1.11651         17.173
         3.3      -0.254906        17.2132
         3.4       -0.42982        17.7195
         3.5         1.1946          18.13
         3.6        2.34718        18.8179
         3.7        2.60327        19.8275
         3.8        2.38041        20.7521
         3.9       0.959799        21.6844
           4       0.672489         21.995
         4.1       0.424591        21.1043
         4.2      -0.483106        19.8104
         4.3        -1.7484        18.4533
         4.4       -2.28351        17.1822
         4.5       -1.78471        16.1905
         4.6      -0.908362        15.0993
         4.7      0.0124035        15.0201
         4.8       0.319228        14.3325
         4.9        1.06928        14.0222
           5        1.84653        13.3366
         5.1         2.5115        11.7874
         5.2        2.90938        10.8846
         5.3        2.98511        10.4546
         5.4        3.34372        9.75843
         5.5        4.03415        9.85607
         5.6        4.70994        11.1286
         5.7        5.87123        11.3623
         5.8        6.22452        11.0441
         5.9        6.27567        11.2388
           6        8.15955        11.5796
         6.1        10.6377        11.7384
         6.2        11.9665        12.2281
         6.3        12.4723        12.7464
         6.4        12.0801         13.515
         6.5        11.8133        13.7944
         6.6        11.0728        14.3142
         6.7         11.008        14.0126
         6.8        11.6959        12.9455
         6.9        12.5052        12.0803
           7        13.2388        11.6799
         7.1        12.9078        11.7864
         7.2        13.6297        10.9471
         7.3        15.3929        9.56768
         7.4         16.236         9.1603
         7.5        16.5844        9.21427
         7.6          16.34        9.22957
         7.7        15.8218        8.76144
         7.8        14.6561        8.93322
         7.9        13.0545        10.1369
           8        11.4709        11.4266
         8.1        10.4759        12.0879
         8.2         9.3473        12.7214
         8.3        9.58161        12.2605
         8.4        9.40508        11.0992
         8.5        8.54131        10.9517
         8.6        8.58311        11.0468
         8.7        8.98787          11.53
         8.8        9.95781        12.2615
         8.9        10.8537        13.3818
           9        10.9871        14.7735
         9.1        10.4743        16.4933
         9.2        10.0892        18.2194
         9.3        9.77093        19.7105
         9.4        9.40613        19.7069
         9.5        8.85569        19.3641
         9.6        8.87277        19.5232
         9.7        9.27763        19.1454
         9.8        9.94846        18.6361
         9.9        10.3206        17.4964
          10        10.4919        17.0046
        10.1         9.8161        17.3888
        10.2        9.40437        18.0923
        10.3        9.24131        18.6701
        10.4         8.6016        19.2256
        10.5        7.04783        19.1488
        10.6        5.90291        18.5184
        10.7        5.44275         17.282
        10.8        5.78918        15.4682
        10.9        6.24175        13.7975
          11        4.93861        12.5394
        11.1        3.86984        11.2459
        11.2        2.89769         10.549
        11.3        1.99992        10.1182
        11.4         2.2088        10.3415
        11.5        2.51804        10.6631
        11.6        3.29083        9.72959
        11.7        4.58751        8.98557
        11.8        4.56998        8.87304
        11.9        4.04514        9.33646
          12        3.83293        10.0937
        12.1        4.00008        10.5666
        12.2        4.25647        10.0161
        12.3        3.53176        8.79878
        12.4        3.08743        8.29757
        12.5        3.59817        8.53121
        12.6        4.04856        8.98926
        12.7        3.56083        9.95203
        12.8        2.96974        9.83762
        12.9        2.60143        9.24406
          13        2.16576         8.4928
        13.1        2.67312        8.19087
        13.2        4.20341        8.62837
        13.3        4.65248        9.05386
        13.4        4.72754        8.97618
        13.5        5.08563         8.8856
        13.6        4.96826        8.38148
        13.7        5.19232         7.5936
        13.8         5.6072        8.05421
        13.9        5.00119        9.28365
          14        5.18522        10.0725
        14.1        6.27739        11.2805
        14.2        7.26954        12.0856
        14.3        8.96288          12.79
        14.4        10.1361        13.0624
        14.5        10.7863        12.6155
        14.6        11.0183        13.0975
        14.7        11.3131        14.8636
        14.8        10.7154         16.483
        14.9        9.84357        18.0345
          15        8.93232        18.4235
        15.1        7.64794        18.5394
        15.2        6.54824        17.7561
        15.3        5.02308        17.0558
        15.4        4.68139        15.9168
        15.5        5.55868        15.5033
        15.6        6.30203        15.6319
        15.7        6.27462        14.9315
        15.8        5.89279        14.5362
        15.9        4.71106        14.8272
          16        4.90627        15.0737
        16.1         6.0647         15.592
        16.2        7.11074        15.4629
        16.3        7.43692        15.1071
        16.4        7.74471        14.0658
        16.5        7.36019        13.1246
        16.6        7.44649        12.7143
        16.7        7.97081        12.5748
        16.8        9.22564        12.3621
        16.9        10.3944        12.3421
          17        10.5672        11.9621
        17.1        10.0892        12.0306
        17.2        9.69321        12.3009
        17.3        10.7228        13.0802
        17.4        11.3582        14.6178
        17.5        10.4834        15.2137
        17.6        9.51643        14.2347
        17.7        9.51782        12.8533
        17.8        9.51004        11.4566
        17.9        8.91759        10.0768
          18        7.49946        9.90984
        18.1        5.85404        9.12303
        18.2        6.41082        8.83707
        18.3        6.71409        8.67543
        18.4        7.14964        9.75545
        18.5        7.24834        10.2833
        18.6        7.16085        10.7106
        18.7        7.85888        11.3903
        18.8        8.17391        12.5041
        18.9        8.36409        13.0181
          19        8.48523        13.2717
        19.1        8.44036        12.8837
        19.2        8.14032        12.5165
        19.3        8.85922        12.1725
        19.4        10.0546        11.4958
        19.5         11.259        11.1445
        19.6        12.0964        11.1741
        19.7        10.8145        12.0205
        19.8        10.2681         11.872
        19.9        10.3531        11.6329
          20        11.0802        11.0546
        20.1        11.6448        10.8135
        20.2        12.3895        11.0749
        20.3        13.1188        12.1814
        20.4        14.3775        13.4952
        20.5        14.8895        14.5505
        20.6        14.8855        14.0287
        20.7        15.0969        12.4748
        20.8        15.0124        10.9567
        20.9        14.7477        10.0116
          21        13.7858         11.069
        21.1        12.4553        12.4699
        21.2        10.9664        14.2495
        21.3        9.59357         15.329
        21.4        8.65805        15.9858
        21.5        8.13022        16.3151
        21.6        8.23393        15.0401
        21.7        9.30524        14.1878
        21.8        9.46694        15.1135
        21.9        9.31281        15.9991
          22        9.39278        15.6447
        22.1         9.4497        15.3203
        22.2        9.61329        16.3937
        22.3        9.58063        18.4883
        22.4        9.67924        19.5803
        22.5        10.6768        19.4259
        22.6        11.3842        18.6259
        22.7        11.1816        17.6065
        22.8        10.3222        16.1934
        22.9        8.63963        14.7783
          23        7.82537        14.0786
        23.1        8.44561        12.6155
        23.2        9.83156        11.4914
        23.3        10.8482        10.6263
        23.4        11.2375        9.93765
        23.5        10.2826        9.28285
        23.6        9.40123        8.83584
        23.7         8.4858        8.53656
        23.8        8.34927        8.49648
        23.9        8.83147         8.0398
          24        9.73618        7.16371
        24.1        10.7296         7.7775
        24.2        12.0396         8.7617
        24.3        12.9437        9.93226
        24.4        12.8259        10.1951
        24.5        12.2569        10.2137
        24.6        11.8938        10.3152
        24.7        11.9353         10.492
        24.8        12.6173        12.1275
        24.9        11.5558        13.6911
          25        10.5787        13.6663
        25.1        9.53732        12.6279
        25.2        7.87093        12.3046
        25.3        5.39905        12.8839
        25.4        3.89338        14.2132
        25.5        4.03186        15.5474
        25.6        4.87304        16.3623
        25.7        5.29999        17.0268
        25.8        4.21124        17.3636
        25.9        3.11598        18.7643
          26        2.02057        20.0047
        26.1        1.03203        20.5984
        26.2      0.0934348        20.3568
        26.3      -0.516031        18.7843
        26.4      -0.376793        18.5544
        26.5      -0.228718        17.6909
        26.6      -0.198075         16.987
        26.7       0.321127         17.379
        26.8        1.07359        17.3777
        26.9       0.701778        17.2261
          27     -0.0531565        16.7463
        27.1       0.405492        15.9629
        27.2        1.95476        15.5913
        27.3        4.85051        14.7705
        27.4        6.26166        13.9544
        27.5        7.54678        13.2111
        27.6        7.75104        12.5494
        27.7        6.28903        11.2757
        27.8        4.24706         10.917
        27.9        2.62725        11.0457
          28        2.33297        11.0181
        28.1        2.96751        11.0937
        28.2        3.04556        11.5309
        28.3        2.61778         11.328
        28.4        2.81412          11.04
        28.5          3.767        10.5538
        28.6        4.70328        9.89937
        28.7         4.7798        10.2172
        28.8        4.86411        10.5326
        28.9        5.20589        9.60954
          29        6.14253        9.88414
        29.1        7.24732        11.3964
        29.2        7.76121         11.919
        29.3        6.72334        12.5918
        29.4        6.14905        13.6375
        29.5        6.49723        14.2733
        29.6        6.81157        14.1771
        29.7        6.59445        12.3953
        29.8        7.33121        11.2274
        29.9        7.54178        10.8343
          30        6.87886        10.6549
        30.1        6.40141        11.3845
        30.2         5.9868        11.7109
        30.3        5.28926        11.8891
        30.4        5.19184        11.2892
        30.5         5.1853        10.7336
        30.6        5.09092        9.78086
        30.7        5.27368          8.939
        30.8        5.77048        8.42302
        30.9        6.70705        9.12041
          31        6.96808        10.5187
        31.1        7.46954        11.4698
        31.2        8.88821        11.5564
        31.3        10.6109        11.5865
        31.4        10.7344        11.6442
        31.5        10.7116         11.432
        31.6        10.3524        11.0404
        31.7        10.3479        10.4741
        31.8        9.67371        11.4563
        31.9        9.07834        13.1705
          32        8.90838        14.1916
        32.1        8.55496        14.9094
        32.2         8.2182        15.7947
        32.3        7.71603        17.2809
        32.4        7.83457        19.2563
        32.5        8.76974        20.7721
        32.6        9.66918         21.551
        32.7        9.92996        20.8783
        32.8        9.79603        20.5869
        32.9        9.60083        20.5613
          33        8.85308        21.5472
        33.1        9.55255        22.6766
        33.2        10.2601        22.8661
        33.3        11.8094        21.6072
        33.4        12.3893        19.9914
        33.5        13.1241        19.0263
        33.6        13.0897        17.8452
        33.7        13.3138        17.1488
        33.8        13.7716        16.2882
        33.9        13.7587        15.1371
          34        14.3025        14.7108
        34.1        14.1068        15.2653
        34.2        14.2741        15.3359
        34.3        14.6569        13.9182
        34.4        15.8645        13.6363
        34.5        17.4581        14.3906
        34.6        18.6112        14.5443
        34.7        18.5849        14.4934
        34.8        18.6938        14.1407
        34.9        18.6709        13.7452
          35        19.1658        13.8207
        35.1        20.2428        13.5523
        35.2        20.4002        13.1587
        35.3        19.8101        12.3719
        35.4        19.7905        11.4335
        35.5        20.1631        11.1092
        35.6        20.3984        12.1415
        35.7        20.1615        13.4179
        35.8        19.5298        12.7973
        35.9        18.6462        12.1609
          36        18.3398        11.3637
        36.1        18.2772        10.8294
        36.2        18.0596        10.7539
        36.3        17.8599         10.721
        36.4        17.4857        10.7332
        36.5         17.797        12.1736
        36.6        18.3282        12.9146
        36.7         17.846        12.7156
        36.8        18.0317        13.7013
        36.9        19.2554        15.8718
          37        19.6932        17.7185
        37.1        20.1337        18.7528
        37.2        20.1375        18.5472
        37.3        20.1854        18.5969
        37.4        20.3428        18.9181
        37.5        19.5431        19.1415
        37.6        19.0568        18.9026
        37.7        18.6258        18.5729
        37.8        18.2442        19.5677
        37.9        17.4228        21.3964
          38        16.9016        23.0424
        38.1        16.6158        24.1279
        38.2        16.3325        24.8138
        38.3        16.7025        26.3684
        38.4        17.5983        28.3246
        38.5        19.2737        29.9265
        38.6        19.8117        30.4623
        38.7        21.1486        31.0825
        38.8        23.0315        31.7709
        38.9        25.8888        31.6374
          39        27.4412        30.5028
        39.1        27.3521        29.7227
        39.2        27.6672        29.4512
        39.3        29.1082        28.8661
        39.4        30.4106        28.2415
        39.5        30.3287        27.3581
        39.6         29.889        27.1898
        39.7         29.238        27.1956
        39.8        30.1555        27.1521
        39.9        31.3443        27.3981
          40        32.3746        27.6211
        40.1         32.911         27.783
        40.2        32.0664        28.7547
        40.3        31.4103        30.5419
        40.4        32.1897        30.4557
        40.5        33.8472        30.0478
        40.6        34.6268        30.1932
        40.7        34.5414          29.37
        40.8         33.807        27.5226
        40.9         32.794        25.2371
          41        32.4238        23.4276
        41.1        32.5916        23.0138
        41.2        32.7682        22.9067
        41.3        32.4235        23.1452
        41.4        31.2184        23.6986
        41.5        30.0328        24.3787
        41.6        29.0866        24.4668
        41.7        27.8236        24.7976
        41.8        26.0829         24.927
        41.9          24.96        24.9483
          42        24.9184        25.3494
        42.1        25.5127        26.1561
        42.2        25.8928        26.5353
        42.3        25.4541        24.6547
        42.4        26.2591        22.5895
        42.5        27.2005        21.5572
        42.6         27.554        21.5642
        42.7        27.6367        22.0416
        42.8        28.7312        22.5293
        42.9        30.7827        23.3431
          43        32.1985        22.3905
        43.1        32.5523        21.1208
        43.2        32.5776        20.8667
        43.3        32.7197        19.3966
        43.4        32.0975        18.1498
        43.5        30.0627        17.2809
        43.6        28.0193        17.3968
        43.7        27.4577        18.7122
        43.8        28.1128        19.5424
        43.9        29.0287        20.0581
          44        29.1587         19.621
        44.1        29.2551        18.7041
        44.2        29.6429         17.324
        44.3        30.3667        15.9477
        44.4        29.7273        14.9472
        44.5        28.4131        13.8684
        44.6        27.2917        12.2864
        44.7        25.6612        10.9884
        44.8        25.4298        10.5924
        44.9        25.5451        10.4177
          45        25.5102         11.095
        45.1        25.2047        11.8621
        45.2        24.2849        11.8619
        45.3        23.0616        12.7939
        45.4        22.3632        14.1587
        45.5        22.4725        14.9459
        45.6        22.3865        14.6696
        45.7        22.0333        14.0977
        45.8        22.2342        13.3547
        45.9        22.4934        12.6653
          46        22.7117        12.5887
        46.1        23.0936         11.223
        46.2        23.6185        8.89985
        46.3        23.7343        6.38941
        46.4        23.3041        5.12619
        46.5        23.3972        4.51483
        46.6        22.9413        5.14069
        46.7          21.17        6.09548
        46.8        19.5771        6.69526
        46.9         18.083        6.79289
          47         17.195        6.90102
        47.1        16.8142        7.70291
        47.2        16.9876        7.77739
        47.3        17.3441        7.76326
        47.4        17.2233        8.30154
        47.5        16.6396        9.74111
        47.6        15.8789        10.0821
        47.7        15.8887        9.43191
        47.8         16.844        9.50137
        47.9        17.8838        10.3444
          48        18.5718          10.48
        48.1        19.0206         9.8929
        48.2        19.5338        8.83118
        48.3        20.8824        8.01357
        48.4        21.8893        7.97456
        48.5        23.3081         7.9728
        48.6        24.4504        8.20905
        48.7        25.6568        8.29119
        48.8        26.7225        9.35291
        48.9        27.5033        10.8065
          49        28.0776        11.1204
        49.1         27.869        11.3788
        49.2         27.535        11.2036
        49.3        27.5208         10.545
        49.4        28.1709         10.557
        49.5        28.5912        10.8747
        49.6        28.5565        10.7263
        49.7        28.6455        11.1445
        49.8        28.0173        11.2612
        49.9        26.9116        11.9911
          50        26.5035        12.4262
        50.1        26.6725        13.2845
        50.2        27.7621        13.7448
        50.3         30.515         12.884
        50.4        32.3972        12.3758
        50.5        34.0885        11.9494
        50.6        34.5774        11.1392
        50.7        34.7355        10.2288
        50.8         34.343         10.128
        50.9         33.629        10.6812
          51        34.7666        11.0287
        51.1        36.0127        11.5311
        51.2        36.5737        12.2897
        51.3        37.2559        12.3484
        51.4        37.7724        12.0467
        51.5        38.0011        13.1233
        51.6        38.9823        14.4513
        51.7         39.462        15.5298
        51.8        40.2057        16.1515
        51.9        41.4292        15.8129
          52        42.1703        15.8462
        52.1        42.7911        16.7659
        52.2        42.3133        18.1452
        52.3        41.1624        18.7781
        52.4        40.3673        18.7817
        52.5        40.3641        19.6975
        52.6        39.8591        19.9038
        52.7        39.0388        20.3182
        52.8        38.2934        20.1839
        52.9        37.5368        20.6303
          53          37.22        21.0585
        53.1        36.8916        20.3812
        53.2        36.4364        20.3752
        53.3        36.7428        20.9085
        53.4        37.6897        20.8657
        53.5        38.6584        20.7783
        53.6        38.4268        20.5336
        53.7        38.0209        20.0742
        53.8        37.5545        20.4074
        53.9        37.8588        20.4828
          54        37.5382         20.523
        54.1        37.4435         20.173
        54.2        37.6942        20.8328
        54.3        37.9566        22.5999
        54.4        38.3881        23.1284
        54.5        38.2994        22.8618
        54.6        37.4732        22.6666
        54.7        36.7766        22.0685
        54.8        36.4645         21.583
        54.9        36.2395        20.8041
          55        36.8386        20.4238
        55.1        38.0741        20.2004
        55.2        39.7386        20.2457
        55.3        40.9265        20.7012
        55.4        41.5833        21.3104
        55.5        42.0609         20.937
        55.6        41.7673         20.022
        55.7        41.0785        18.6636
        55.8        39.5318        18.1152
        55.9        37.7744        18.5698
          56        36.8479        19.5008
        56.1        36.8362        20.4613
        56.2        35.2862        20.1967
        56.3        33.1876        18.3503
        56.4        32.9494        17.5968
        56.5        33.1862        17.7315
        56.6        33.9935        17.7941
        56.7        34.4104        17.4612
        56.8         34.391        17.5597
        56.9        34.5351         17.694
          57        34.6359        18.3363
        57.1        34.9296        18.6571
        57.2        34.9307        18.3994
        57.3        36.1073        19.3923
        57.4        36.7636        19.7608
        57.5        36.5739        19.9025
        57.6        36.4793        19.9149
        57.7        35.8922        18.9385
        57.8        35.7603        18.8496
        57.9        35.7922        18.4849
          58        35.4412        18.0856
        58.1        34.7385        17.9751
        58.2        33.4511        18.4455
        58.3        33.6196        19.1151
        58.4        34.1519        18.7861
        58.5        33.8024        18.9803
        58.6        33.7467        19.6163
        58.7        33.3834        20.4533
        58.8        33.4589        21.1708
        58.9        34.6481        21.2318
          59        35.9504        22.2342
        59.1        36.5491        23.8802
        59.2        36.3761        25.0805
        59.3        35.5986         26.113
        59.4        35.1345        25.9939
        59.5        34.5008        24.8722
        59.6        34.4914        24.1846
        59.7        34.1682        23.8399
        59.8        35.6202         23.376
        59.9        37.5622        22.7517
          60        38.4653        22.9834
        60.1        37.9797        23.6728
        60.2        37.8489         23.415
        60.3         38.744        23.1833
        60.4         39.705        23.1574
        60.5         39.666         23.807
        60.6        39.5859        24.5543
        60.7        39.1616        25.7528
        60.8        38.9921         26.327
        60.9        38.7309        25.3112
          61        38.8834        24.4917
        61.1        38.2494         23.676
        61.2        37.2709        22.8023
        61.3        37.1341        21.5808
        61.4        38.1159        20.2359
        61.5        39.5356        19.3908
        61.6        40.5445        19.3366
        61.7          40.85        20.2384
        61.8         40.861          20.77
        61.9        40.9302        20.1968
          62        41.5659        19.5698
        62.1        40.7138        19.0805
        62.2         40.195        18.3945
        62.3        39.8705        17.2423
        62.4        40.1468        16.0186
        62.5        40.6437        15.1219
        62.6        40.4675        13.7801
        62.7        40.4469        12.3361
        62.8        40.4594        11.1906
        62.9         39.941        10.1149
          63        39.6371        9.41025
        63.1        39.4975        8.54263
        63.2        38.8464        7.95571
        63.3        38.5751         8.2659
        63.4        38.5553        8.91075
        63.5        39.0139        9.43821
        63.6        40.4362        10.3165
        63.7        42.1659        12.2221
        63.8        43.5093        13.6479
        63.9        44.8703         14.747
          64         45.953         16.166
        64.1        45.9889        18.7368
        64.2        46.8343        19.5039
        64.3         48.448        19.6251
        64.4        49.4962        19.3153
        64.5        50.5754        19.3483
        64.6        51.7285        19.2881
        64.7        52.3931        19.0455
        64.8          53.06        18.3898
        64.9        54.1748        17.7888
          65        54.9087        17.9932
        65.1        55.3505        18.5415
        65.2         55.877        18.2921
        65.3        57.5475        17.3359
        65.4        58.3189        16.7969
        65.5         57.158        16.7293
        65.6        56.2388         17.435
        65.7        55.8419        17.0179
        65.8        55.2756          16.42
        65.9        53.6645        16.4436
          66        52.5655         17.155
        66.1        51.5312          17.39
        66.2        51.1944        17.5209
        66.3        50.8445        18.5938
        66.4        50.1163        19.6653
        66.5        50.5797        20.7051
        66.6        50.6848        21.7962
        66.7        50.8285        22.4412
        66.8        51.0501        21.5076
        66.9        50.4287         21.109
          67        49.9787        20.1727
        67.1        50.1183        18.6645
        67.2        50.2188        18.9817
        67.3        51.3104        19.4082
        67.4        51.7651        19.7352
        67.5        51.3708        19.3164
        67.6        50.8845        18.9741
        67.7        50.4479         18.783
        67.8        49.0386        18.4265
        67.9         47.886        18.0491
          68        46.7628         18.383
        68.1        46.3952        19.4224
        68.2        46.8614        19.9475
        68.3        47.3856        20.0233
        68.4        46.6798        19.7751
        68.5        44.6129        19.5295
        68.6        43.1858        19.8081
        68.7         42.997        21.2886
        68.8        43.3491        22.9444
        68.9        43.0064        22.9468
          69        42.6598        22.1789
        69.1        42.7775        22.4997
        69.2        41.9365        22.7228
        69.3        41.3248        22.7531
        69.4        40.7806        24.4458
        69.5        40.5495        26.8075
        69.6        40.0691        28.1501
        69.7        39.8447        28.6225
        69.8        39.3095        28.5592
        69.9        40.0223        27.7648
          70        40.6054         26.752
        70.1        40.0846        24.7707
        70.2        40.0651        23.8659
        70.3        39.7327        23.5108
        70.4        40.2287        23.2198
        70.5        40.0496        22.6132
        70.6        40.0386        22.6013
        70.7        40.0253        22.7578
        70.8        41.5728        23.4301
        70.9        43.3922        24.1636
          71        44.2765        23.7866
        71.1        44.6688        22.1777
        71.2        44.7483        21.6419
        71.3        44.9715        22.3869
        71.4        45.5171        22.5853
        71.5        46.1857        23.3646
        71.6        47.3862        23.3234
        71.7        47.8652        22.8496
        71.8        47.8017        21.8108
        71.9        47.5584        20.2153
          72        47.9645        20.1793
        72.1         49.392        20.2422
        72.2        50.8922        20.4785
        72.3         50.834        21.7958
        72.4         51.071        23.1067
        72.5        52.7274        24.2835
        72.6        54.2744        24.4246
        72.7        55.4759        24.0564
        72.8        56.2496        23.6308
        72.9        57.2719        23.0203
          73        57.9414         21.873
        73.1        58.2474        20.4962
        73.2        58.1222        19.6619
        73.3        58.7723        18.8146
        73.4        59.3653        19.1853
        73.5        59.9574        20.2606
        73.6        61.0172        21.4035
        73.7        61.2184        22.8228
        73.8        61.0794        23.0032
        73.9        61.2401          22.99
          74        61.5312        23.0256
        74.1        61.3353        23.1075
        74.2        62.0329        23.1101
        74.3        62.3006         22.979
        74.4        62.7778        22.8931
        74.5        61.8457        22.3596
        74.6        61.1319        22.2921
        74.7        61.1219        22.7441
        74.8        61.1686        23.3363
        74.9        60.8252        23.7611
          75        60.0772        23.8537
        75.1        59.6573        23.8684
        75.2        59.8977        23.0825
        75.3        59.9698        22.6724
        75.4        59.1338         22.537
        75.5        58.9166        23.2813
        75.6        58.7627         23.587
        75.7        59.1354        22.9293
        75.8        59.5459         21.845
        75.9        60.4458        20.8876
          76        61.1599        20.5207
        76.1        61.9617        20.7038
        76.2         63.562        20.5879
        76.3        65.1765        19.1436
        76.4        65.6801        17.6351
        76.5        66.0905        15.7527
        76.6         67.193        14.1303
        76.7        67.7968        12.9526
        76.8        68.1856        12.6585
        76.9        68.3912        13.0517
          77        68.3158        12.8754
        77.1         69.043        11.7495
        77.2         69.746        10.1144
        77.3        69.3415        9.15086
        77.4        68.7642         9.2769
        77.5        68.6717        8.47923
        77.6        69.1371        8.21433
        77.7        70.5963         8.7362
        77.8         71.636        8.99237
        77.9        72.3353        7.65342
          78        72.1139        7.14244
        78.1        72.2879        7.86224
        78.2        72.6766        9.09957
        78.3        72.8757        10.0658
        78.4        73.4326        11.1156
        78.5        74.4222        12.6391
        78.6        75.0965        13.1117
        78.7        76.1497        12.7935
        78.8        77.3772        12.0874
        78.9        78.5593        11.7163
          79        78.7345         12.974
        79.1        78.9917        13.1369
        79.2        78.6149         12.842
        79.3        78.6943        13.2398
        79.4        79.5792        13.1711
        79.5        79.8035        13.2231
        79.6        79.6894        12.5698
        79.7        79.3123         11.466
        79.8        78.8377          10.93
        79.9        78.1317        11.5065
          80        77.5944        11.8728
        80.1        77.9992        12.2437
        80.2        79.1034        12.7771
        80.3        80.3253        13.2881
        80.4        80.6547        14.0359
        80.5        81.2168        14.8702
        80.6        82.7578         15.343
        80.7        82.6873        16.4626
        80.8        81.7709        17.1927
        80.9        80.5153        16.9665
          81        79.9169        17.5695
        81.1        79.6391        18.4292
        81.2        78.6853        19.9774
        81.3        76.4676        22.0587
        81.4        74.7766        23.1531
        81.5        74.4108         23.498
        81.6        74.3003        24.2534
        81.7         73.812        24.6179
        81.8        73.4332        24.7248
        81.9        73.5353        25.8493
          82        74.0331        27.2166
        82.1        73.7091        28.2166
        82.2        72.8855        28.1844
        82.3        72.4204        27.4181
        82.4        72.1616        26.0555
        82.5        71.9189        24.2568
        82.6         72.167        24.0767
        82.7        72.1192        24.6776
        82.8        73.5863        24.8124
        82.9        75.3453        25.1492
          83         77.079        25.8675
        83.1        79.0984        26.4296
        83.2         79.924        26.1938
        83.3        80.3731        25.8375
        83.4        80.6106        24.8132
        83.5         80.396        23.8351
        83.6        80.2134        23.6774
        83.7        81.0275        23.6056
        83.8        81.1131        23.8508
        83.9        80.7144        23.8593
          84        81.2088        23.7766
        84.1         81.556        23.4502
        84.2        80.9073        22.2874
        84.3         79.953        20.8955
        84.4        80.3935        19.6656
        84.5        82.4896        18.1258
        84.6        84.1379        17.2782
        84.7        84.6528        16.7696
        84.8         84.637         16.285
        84.9        84.4384        16.5416
          85        84.1679        15.7074
        85.1        83.9463        15.0857
        85.2         83.764        14.2687
        85.3         82.889        12.4532
        85.4        82.5421        11.2797
        85.5        82.4458        11.0871
        85.6        82.4081        11.2203
        85.7        82.7902        12.5869
        85.8        82.6025        13.7408
        85.9        82.6125        13.9378
          86        82.7345        13.7417
        86.1        82.7479        14.4221
        86.2        82.8115        15.8191
        86.3        83.2874        17.2642
        86.4        83.6705        18.1063
        86.5        83.9574         18.501
        86.6        84.1164        19.3934
        86.7        83.0652        20.4431
        86.8        82.2534        19.6465
        86.9          80.98        18.3902
          87        80.6411        17.9566
        87.1        80.8641        18.9586
        87.2        80.4365        19.9219
        87.3        79.1054        20.1083
        87.4         78.116        20.2568
        87.5        77.6651        19.7843
        87.6        77.3596        19.6993
        87.7        77.9026        19.2636
        87.8        77.7625        17.9319
        87.9        77.2907         15.625
          88        76.9172        13.9392
        88.1        77.4392        13.2091
        88.2        77.2667        13.5091
        88.3         76.831        14.1385
        88.4        76.5036        14.4079
        88.5        77.9981        14.0323
        88.6        79.2141        14.1808
        88.7        79.2571        13.8697
        88.8        78.9301        13.9513
        88.9        79.2676         14.749
          89        79.8666        15.0333
        89.1        79.8808          15.22
        89.2        78.1074          15.14
        89.3        75.6852        14.2819
        89.4        75.2579        12.7018
        89.5        75.7841        11.2794
        89.6        76.5668        10.6845
        89.7        76.0807        10.0909
        89.8        75.2934        10.0281
        89.9        73.9598        10.4119
          90        72.9375        10.7749
        90.1        71.7748        11.0603
        90.2        70.8936         11.383
        90.3        70.2963        12.3472
        90.4        70.1898        12.9987
        90.5        70.7258        13.0944
        90.6        71.3649        12.4587
        90.7        72.3109        11.8284
        90.8        73.4252        11.2205
        90.9        74.3698        10.6576
          91        74.9326        11.1129
        91.1        75.7779        11.7614
        91.2        76.2664        11.7363
        91.3        75.9667        10.7704
        91.4        76.1414         9.8065
        91.5        77.2176        9.23119
        91.6        77.6377         9.5166
        91.7        77.7464        11.2112
        91.8         77.143        11.8212
        91.9        75.5998        11.1911
          92        75.5052        11.0266
        92.1        75.5609         11.047
        92.2        75.3348        10.3764
        92.3        75.7326        9.63668
        92.4        76.0964         8.4515
        92.5        77.0805        8.27258
        92.6        77.8315        9.49962
        92.7        78.0109        9.47076
        92.8        77.7396        8.84849
        92.9        77.2061        8.28486
          93        76.8566        8.05542
        93.1        76.7995        8.50776
        93.2        77.1015        8.64004
        93.3        77.5308        9.05182
        93.4        77.9419         8.7369
        93.5        78.9475        7.61802
        93.6         79.453        7.48931
        93.7        79.6112        7.29209
        93.8        80.5089        8.56538
        93.9        82.3999        9.68379
          94        83.6202        9.83888
        94.1         84.112        10.4232
        94.2        83.8981        10.9331
        94.3        83.4427        11.2015
        94.4        83.3622        11.8892
        94.5        84.1982        11.5897
        94.6         85.744        11.0146
        94.7        87.0273        10.5759
        94.8        87.4129         10.516
        94.9         88.232        11.3959
          95        88.6164        12.2411
        95.1        88.4144        12.5916
        95.2        88.5267         12.982
        95.3         88.633        12.4759
        95.4        88.8693        12.8076
        95.5         89.086        13.9538
        95.6        89.5175        15.5389
        95.7         89.897        17.0561
        95.8        90.5178         18.926
        95.9        90.8749        19.8498
          96        90.7766        19.8439
        96.1        90.5026        19.3506
        96.2        90.5642         19.373
        96.3        90.3621        19.4218
        96.4        89.5025        19.0104
        96.5        87.9047        19.2583
        96.6         86.687        19.8281
        96.7        86.2945        20.4474
        96.8        87.2711        20.3537
        96.9        87.7841        20.2816
          97        87.4786        19.4732
        97.1         86.869        18.3629
        97.2        86.3907        18.1035
        97.3        85.3246        18.8975
        97.4        84.6636        19.8796
        97.5        84.4099        20.9021
        97.6        84.0087        21.6662
        97.7        83.4736        21.9553
        97.8        82.7437        21.7795
        97.9        82.3061        21.9104
          98        81.9457        20.5981
        98.1         82.537        19.1714
        98.2        83.8186        18.9998
        98.3        85.1981         19.531
        98.4        85.8305         20.722
        98.5        85.7256        22.0298
        98.6        85.7847        21.7482
        98.7        85.6292        20.8671
        98.8        85.8735        20.7051
        98.9        85.9221        21.1326
          99        86.3096        21.6906
        99.1         86.684        21.2594
        99.2        86.8079        21.0463
        99.3        86.7012        21.2068
        99.4        87.0972        20.8026
        99.5        88.0082        20.3596
        99.6        88.5174        19.4896
        99.7        89.7228        18.9365
        99.8        90.6588        19.5938
        99.9        91.2199         19.886
         100        92.0772        20.8199
       100.1        93.2402        22.0022
       100.2        93.7675         22.607
       100.3        93.5943        22.8859
       100.4        93.5751        22.5179
       100.5        93.7237        21.5767
       100.6        94.0857        20.1894
       100.7        94.3246        19.7499
       100.8        94.2766        19.3086
       100.9        94.1158        19.1742
         101        94.2015        19.2629
       101.1          93.47        19.1535
       101.2        92.3206        19.0728
       101.3        90.6935         19.405
       101.4        89.5719        19.5506
       101.5        88.2016         19.428
       101.6        86.9726        20.0608
       101.7         86.383        20.0787
       101.8         85.745        19.7586
       101.9         85.618        19.0573
         102        85.7726        19.1023
       102.1        86.3687        18.3132
       102.2        87.0136        17.2699
       102.3        87.3795        16.4383
       102.4        87.9295        15.7859
       102.5        88.4574        14.7901
       102.6        88.7055        13.7278
       102.7        88.0269        12.9457
       102.8         87.535        12.5122
       102.9        87.1048         11.869
         103        86.5306        12.7194
       103.1        87.0907        12.9352
       103.2        88.3008        12.4942
       103.3        89.4201        12.6301
       103.4        89.4737        12.1547
       103.5        89.2052        11.3121
       103.6         89.216        11.5001
       103.7        89.2653        12.7968
       103.8        89.0794        14.2473
       103.9         89.459         15.706
         104        90.6564        17.0286
       104.1        90.8277        18.0332
       104.2        91.3243        17.9061
       104.3        91.7354        17.0597
       104.4        92.2361        16.6053
       104.5        92.7101        17.2617
       104.6        93.6127        17.1482
       104.7        94.0351         16.591
       104.8        93.7071        16.3106
       104.9        93.3625        15.9341
         105        94.3459        15.6217
       105.1        96.1822        15.7984
       105.2        96.8164          15.63
       105.3        96.3502        16.1178
       105.4        95.9488        15.7784
       105.5        96.2183        14.1976
       105.6        96.6784        13.7122
       105.7        95.9072        14.4105
       105.8        94.7481        14.7417
       105.9        93.7864        15.3215
         106        94.2051        15.7964
       106.1        94.0198        17.3382
       106.2        93.2639        18.5508
       106.3        92.7954        18.2944
       106.4        92.6368        17.5223
       106.5        92.8442        16.9896
       106.6         91.763        16.9749
       106.7         90.679        15.6005
       106.8        90.9425        14.6924
       106.9        91.2497         13.964
         107        92.1415        14.0845
       107.1        93.0647        15.5876
       107.2        92.3321        17.2872
       107.3        92.8391        18.4965
       107.4        93.9317        19.8913
       107.5        94.9879        20.9967
       107.6        96.2771        21.5813
       107.7        96.9398        20.9833
       107.8        98.0928        20.8288
       107.9        98.6686        21.2071
         108        98.5881         22.045
       108.1        98.2561        23.2267
       108.2        98.4179        23.2972
       108.3        97.9858        22.8801
       108.4         98.095        22.0358
       108.5         98.605        20.4239
       108.6        99.2832        18.4509
       108.7        99.0949        16.2319
       108.8        99.5479        15.5004
       108.9        100.061          15.35
         109        100.204        15.2665
       109.1        99.5136        15.7444
       109.2        100.183        15.7026
       109.3        100.761        15.9311
       109.4        100.641        15.6579
       109.5        100.583        15.2288
       109.6        101.348         14.566
       109.7        102.247        13.3379
       109.8        102.604        12.7035
       109.9        103.067        12.5668
         110        104.101        13.3701
       110.1        105.097         13.961
       110.2        105.041        14.4493
       110.3        103.935        14.7134
       110.4        102.426        14.6272
       110.5         101.26        13.7349
       110.6        100.105        13.1577
       110.7        99.4016        12.6582
       110.8          98.18        12.5849
       110.9        96.7209         12.925
         111        96.2229        13.3313
       111.1        97.0292        13.7379
       111.2        98.1419        12.6635
       111.3        99.7836        12.1656
       111.4        100.024        12.8695
       111.5        99.5558        14.7137
       111.6        99.0036         16.068
       111.7         98.662        16.5891
       111.8        97.5353        16.8932
       111.9        96.6951         17.245
         112         96.531        17.8739
       112.1        97.0987        19.4109
       112.2        97.7668        20.8418
       112.3        98.3412        21.3174
       112.4           98.9        21.9804
       112.5        98.4429        21.5662
       112.6        97.9243        20.0345
       112.7        97.4994        18.9203
       112.8        97.8266        18.5465
       112.9        98.3608        18.3439
         113        99.4667         18.364
       113.1        100.661        17.6983
       113.2        101.459          16.85
       113.3        101.752        17.1637
       113.4        101.141        17.0896
       113.5        99.8277        17.6261
       113.6        100.072         17.984
       113.7        101.242         18.387
       113.8        102.336        18.4278
       113.9        103.228        18.4144
         114        103.183        18.4773
       114.1        102.797        17.9983
       114.2         102.23        18.0188
       114.3        101.668        17.9608
       114.4        101.511        18.1071
       114.5        101.811        18.5051
       114.6        101.827        18.9149
       114.7        102.035        18.7282
       114.8        101.706         18.484
       114.9         100.68        18.2172
         115        100.627        18.0132
       115.1        100.978        16.9804
       115.2        102.248        15.9458
       115.3        103.391        15.9112
       115.4        104.057         15.125
       115.5        103.943        13.4648
       115.6        104.195        11.8919
       115.7        104.233        11.1707
       115.8        103.647        11.0266
       115.9        103.438        10.2081
         116        104.244        10.2785
       116.1        104.559        10.9348
       116.2         103.96        10.8754
       116.3        103.544         10.451
       116.4        103.275        9.82146
       116.5        103.649        9.45132
       116.6        104.148        10.3414
       116.7        104.881        10.8314
       116.8        105.297        10.7776
       116.9        105.189         10.714
         117        104.681        11.0069
       117.1        105.464        10.9194
       117.2        106.547        11.0228
       117.3        107.113        11.6346
       117.4        107.231        12.0059
       117.5        107.279        12.3309
       117.6         107.51        12.6926
       117.7        108.882        12.8435
       117.8        109.468        12.5181
       117.9         109.34        12.3925
         118        109.542        12.8582
       118.1         109.29        13.3505
       118.2        108.901        14.1581
       118.3        108.195        14.5185
       118.4        107.722        15.4708
       118.5        107.811        16.6239
       118.6        108.368        17.3031
       118.7        109.099        16.9893
       118.8        108.455        17.0061
       118.9        107.706        17.2462
         119        106.804        17.6411
       119.1        105.574        17.9176
       119.2        104.172        17.9739
       119.3        103.086         18.086
       119.4          102.7        17.8637
       119.5        102.672        18.0533
       119.6        103.061        18.8083
       119.7        103.265        20.2494
       119.8        102.914        21.9205
       119.9        103.512        23.9134
         120        104.705        25.3524
       120.1        105.863        26.2328
       120.2        106.246        25.2151
       120.3        106.575        23.0042
       120.4        106.556        21.7293
       120.5        106.336        20.9387
       120.6        106.983        19.5784
       120.7        107.076        19.7203
       120.8        106.824        19.5584
       120.9        107.513        19.3092
         121        107.119         19.167
       121.1        107.063        19.6423
       121.2         107.18        19.6791
       121.3        107.055         19.602
       121.4        107.726        18.9085
       121.5         109.56        19.0844
       121.6        111.431        18.6982
       121.7        113.229        17.7386
       121.8        114.841        15.9227
       121.9        116.137        13.8436
         122        116.695        12.9804
       122.1        117.004        13.2576
       122.2        118.053        14.5616
       122.3        119.638        16.2142
       122.4        120.507        17.0402
       122.5        120.549        17.9381
       122.6        120.676         18.214
       122.7        121.259        18.0631
       122.8         121.91        18.4466
       122.9        122.725        17.3599
         123        123.049        17.0445
       123.1        121.602         16.969
       123.2        120.908        16.6667
       123.3        119.913        16.2811
       123.4        119.506        15.8371
       123.5        119.936        15.7455
       123.6        120.802        15.9782
       123.7        122.008        16.5917
       123.8        121.328        17.5415
       123.9        119.637        18.5266
         124        118.017        18.9387
       124.1        117.806        19.8591
       124.2        118.359        20.2237
       124.3        118.673        19.8946
       124.4        118.119        19.8401
       124.5        115.764        18.9693
       124.6        114.352        18.5171
       124.7        113.591        18.2952
       124.8        113.984        18.7195
       124.9        113.591        19.3527
         125        113.264        20.2338
       125.1        113.287         20.789
       125.2        112.577        20.7884
       125.3        111.836        20.9779
       125.4        111.049        20.6879
       125.5        109.922        19.8767
       125.6        109.636        18.8663
       125.7        109.448        18.1634
       125.8        109.253        18.0151
       125.9        108.358        17.2182
         126        108.012        16.7969
       126.1        108.262        16.4361
       126.2        107.829         17.061
       126.3        107.232         18.056
       126.4        106.544        19.0124
       126.5        106.416        19.6593
       126.6        105.978        19.2401
       126.7        106.325        19.3467
       126.8        107.454         18.674
       126.9          108.7        16.8011
         127        109.297        14.9229
       127.1        108.933         14.063
       127.2         109.12        15.9369
       127.3        109.826        18.2469
       127.4        110.496        19.2615
       127.5        110.695        19.4685
       127.6        111.511        19.2836
       127.7        112.536        18.3445
       127.8         113.58        17.9038
       127.9        114.348        17.8261
         128        114.851          18.34
       128.1        115.651        19.6917
       128.2        116.124        21.4678
       128.3        116.273        21.4757
       128.4        117.307        21.2217
       128.5        119.318        21.6808
       128.6        121.552        22.3698
       128.7          122.4         22.548
       128.8        122.046        22.6066
       128.9        121.342        23.0969
         129        120.194        23.0747
       129.1        118.462        23.3869
       129.2        117.255        22.6713
       129.3        117.683        22.2657
       129.4        118.324        22.0997
       129.5        118.639        21.9874
       129.6        118.682        21.5643
       129.7        118.346        20.6365
       129.8        118.145          19.47
       129.9        117.508        18.2806
         130        116.973        17.6212
       130.1        116.768        17.6456
       130.2        117.075        17.8299
       130.3        116.161        19.0476
       130.4        114.892        19.8237
       130.5        113.121        19.8364
       130.6        111.579        18.9255
       130.7        111.221        17.4412
       130.8        111.325        15.9689
       130.9        110.745        14.8077
         131        110.176        14.5526
       131.1        110.583        14.3195
       131.2        111.163        13.7882
       131.3         111.18        12.4686
       131.4        110.514        12.0061
       131.5        111.248        11.9097
       131.6        111.025        11.7573
       131.7        111.029        12.0731
       131.8        110.555        12.2463
       131.9        110.333         12.989
         132        110.243        12.9739
       132.1        109.978        12.8373
       132.2        109.637        13.1237
       132.3        109.522        13.5937
       132.4        108.577        12.9431
       132.5         106.93        12.8232
       132.6        105.953        12.3031
       132.7        105.213        11.9175
       132.8         105.75        11.9939
       132.9        107.401         11.526
         133         109.54        10.3396
       133.1        110.724        10.3501
       133.2        111.074         10.421
       133.3        110.326        9.75778
       133.4        109.696        9.45462
       133.5        108.872        9.95395
       133.6        108.711        9.84797
       133.7        109.618        9.61048
       133.8        111.381        8.64655
       133.9        111.747        8.22358
         134         112.31        7.95675
       134.1        112.492        8.84448
       134.2        113.115        10.1602
       134.3        114.426        11.0413
       134.4        115.301        11.9335
       134.5        115.068          13.56
       134.6        114.288        14.6678
       134.7        113.992        14.7399
       134.8        114.644        14.7914
       134.9        115.604        14.8287
         135        115.477         14.894
       135.1         115.06        15.5304
       135.2        115.522        16.5299
       135.3         116.05        17.2714
       135.4        117.221        17.6952
       135.5        119.188        17.2962
       135.6        120.297        16.6214
       135.7         121.25        15.6194
       135.8        122.577        14.7748
       135.9        123.869        14.0391
         136        123.662        13.4711
       136.1        123.577        12.8896
       136.2        123.566        12.6936
       136.3        123.293        13.0342
       136.4        123.244        13.6858
       136.5        123.141        14.6555
       136.6        122.895        16.2745
       136.7        122.681        17.8533
       136.8        122.838        18.1832
       136.9        123.836        18.0722
         137         125.18        17.9553
       137.1        126.372        18.3408
       137.2        126.719        18.2498
       137.3        127.138        16.9515
       137.4        127.938        16.0874
       137.5        128.445        15.6013
       137.6        128.815        16.3834
       137.7        129.082        18.1555
       137.8        129.416        18.8551
       137.9        129.725        18.8674
         138        129.885        18.8525
       138.1         129.87        18.5431
       138.2        130.617        17.9998
       138.3        131.367        18.2687
       138.4        131.033         19.098
       138.5        129.703        20.7738
       138.6        129.135        21.6523
       138.7        129.392        21.8876
       138.8        129.981        21.4255
       138.9        130.469        20.8207
         139        130.841        20.7181
       139.1        131.621        21.2838
       139.2        131.757        20.9617
       139.3        131.266        21.8232
       139.4        130.792        22.7599
       139.5        129.828        22.6004
       139.6         129.74        21.8438
       139.7        129.011        21.0339
       139.8        128.694        21.1685
       139.9        128.135        21.9906
         140        128.269        23.0542
       140.1         128.61         23.874
       140.2        128.986        25.0643
       140.3        128.385        27.1083
       140.4        128.754        27.4875
       140.5         129.47         27.035
       140.6         129.04        26.3747
       140.7        128.426        25.2968
       140.8        128.556        24.3645
       140.9        129.143        22.6583
         141        129.284        21.6872
       141.1        130.177        21.1029
       141.2        130.331        20.6763
       141.3        130.113        19.7059
       141.4        130.953        19.7894
       141.5        131.683        19.5222
       141.6        132.177        18.6601
       141.7        132.072        18.5922
       141.8        131.388        19.4338
       141.9        129.798        19.9513
         142        128.374         19.635
       142.1        127.848        17.9787
       142.2        127.837        16.1578
       142.3        127.635        15.0821
       142.4        126.934        15.0927
       142.5        125.913        16.6809
       142.6        125.344        17.4742
       142.7        126.166        18.3339
       142.8        127.237        18.4427
       142.9        127.858        17.4146
         143        127.844        16.5567
       143.1        127.581        15.6531
       143.2        127.521         15.735
       143.3        127.389        15.6091
       143.4         127.06        15.8314
       143.5        127.218        15.6132
       143.6        127.166        15.0494
       143.7        127.315        14.4472
       143.8        127.479        14.6327
       143.9        127.625        15.6798
         144        127.936        16.4536
       144.1        128.555        17.3316
       144.2        129.179        17.9626
       144.3        129.587        19.2597
       144.4        129.904        19.7673
       144.5        130.956        19.2665
       144.6        132.773        18.3548
       144.7        133.965        17.1871
       144.8        135.122        17.1787
       144.9        135.966          18.16
         145        137.476        19.2447
       145.1        138.419        19.1542
       145.2        139.207        18.5298
       145.3        139.915        18.1172
       145.4        140.896        17.6835
       145.5        142.712        16.8177
       145.6        144.047        15.5937
       145.7        144.528        14.4565
       145.8        144.173        14.5384
       145.9         143.63        15.8216
         146        142.368        15.9788
       146.1        141.371        15.9959
       146.2         140.57        16.3307
       146.3        140.785        16.1449
       146.4        141.146        16.4594
       146.5        140.473        17.4408
       146.6        139.076        18.1776
       146.7        137.521        19.0306
       146.8        137.785        19.3744
       146.9        138.479        18.8003
         147        139.557        18.5588
       147.1        140.211         17.928
       147.2        139.904        16.6273
       147.3        139.099        14.5697
       147.4        139.019         12.957
       147.5        139.697        12.0281
       147.6        138.944        12.5806
       147.7        138.156        14.2084
       147.8        137.498        15.5069
       147.9        136.685        17.5847
         148        136.178        18.9687
       148.1        136.304        19.2092
       148.2        136.241        19.0792
       148.3        136.688        19.1042
       148.4        136.479        19.8035
       148.5        135.886        20.0361
       148.6        135.051        19.9543
       148.7         133.71        19.2516
       148.8        133.511        18.2872
       148.9        133.909          17.57
         149        134.718        16.9902
       149.1        135.123         17.559
       149.2        136.059        18.2325
       149.3         136.79        19.0299
       149.4        138.527         19.112
       149.5        140.163           19.2
       149.6        139.764        19.3714
       149.7        139.016        18.4812
       149.8        139.121        18.4032
       149.9        139.358        18.3774
         150        139.282        18.9621
       150.1        138.669        20.4477
       150.2        137.835        21.7888
       150.3        137.703        22.3791
       150.4        137.927         22.606
       150.5        139.722        22.9524
       150.6        141.136        24.2082
       150.7        142.562        24.0604
       150.8        142.883        23.5072
       150.9        142.809        24.4245
         151        143.044         24.626
       151.1        143.026        24.6124
       151.2        142.694        24.1006
       151.3        142.295        23.7361
       151.4        141.972         22.769
       151.5        141.832        21.7408
       151.6        141.719        21.9739
       151.7        140.823        22.5422
       151.8         140.62        22.9647
       151.9         140.74         23.262
         152        141.188        22.8249
       152.1        140.447        21.6063
       152.2        140.053        21.9348
       152.3         140.29        23.4918
       152.4         140.92        25.3119
       152.5        140.987        26.6329
       152.6        140.221        26.9274
       152.7        138.832        27.4334
       152.8        137.991           28.2
       152.9        137.174        29.5505
         153        137.939        30.6095
       153.1        139.155        31.1319
       153.2        139.485        31.6564
       153.3        138.972        31.8166
       153.4        138.016        32.1661
       153.5         137.75        32.7602
       153.6         138.12        32.8339
       153.7        137.903        31.9323
       153.8        137.016        32.1701
       153.9        136.366         32.436
         154        136.285        31.6751
       154.1        136.326        30.3144
       154.2        136.028        30.4129
       154.3        136.681         31.047
       154.4        137.258        31.5516
       154.5        138.111        31.5416
       154.6        138.821          31.42
       154.7        139.592        31.7352
       154.8        140.493        32.3498
       154.9        141.669        33.4397
         155         141.84        34.2072
       155.1        141.776         35.302
       155.2        141.405        35.6106
       155.3        140.884          34.65
       155.4        141.487        33.9637
       155.5         142.65        33.4359
       155.6        142.974        33.0669
       155.7        142.653        32.5636
       155.8        142.205        32.3813
       155.9        142.658        32.0148
         156        143.575        32.1245
       156.1        145.043        32.6307
       156.2        147.194        33.1039
       156.3        147.878        32.0906
       156.4         147.95        30.8963
       156.5        146.809        30.6618
       156.6        145.634        30.3188
       156.7        144.678        29.8433
       156.8        143.706        28.7283
       156.9        142.981        28.4503
         157        142.442        28.2709
       157.1        141.945        27.5459
       157.2        141.939         27.469
       157.3        142.656        27.8536
       157.4        143.606        28.5163
       157.5        143.805         28.751
       157.6        144.086        29.4499
       157.7        144.457        30.2736
       157.8        144.496        30.7874
       157.9        143.612        31.4055
         158        143.221        31.9186
       158.1        143.123        33.1957
       158.2        143.553        33.4097
       158.3        144.317        33.2419
       158.4         144.82        32.6597
       158.5        144.724        32.1256
       158.6        144.864        30.9013
       158.7        145.858        30.1624
       158.8        147.213        29.3716
       158.9        148.243        28.7738
         159        149.176        28.6037
       159.1        149.408        29.5193
       159.2        149.584        30.3678
       159.3        150.295        31.1582
       159.4        151.476        31.8516
       159.5        151.965        31.5873
       159.6        151.799        30.3593
       159.7        151.487        29.7887
       159.8        151.548        29.0761
       159.9        151.529        27.2503
         160        151.824        26.2223
       160.1        151.902        25.1693
       160.2        151.221        25.0569
       160.3        150.446        25.8216
       160.4        150.013        25.0872
       160.5        149.251          23.23
       160.6        148.173        21.9157
       160.7        147.857        20.8381
       160.8        148.535        19.8972
       160.9        149.713        18.6148
         161        150.691        17.2904
       161.1        151.787        15.9721
       161.2        151.896        16.2698
       161.3        151.416        17.5663
       161.4        150.982        18.0054
       161.5        150.683        17.9369
       161.6        150.673        17.6698
       161.7        150.389           17.1
       161.8        149.724        17.4479
       161.9        148.895        18.2295
         162        148.651         19.155
       162.1        148.225        19.7543
       162.2        147.278        20.4478
       162.3        146.943        20.3577
       162.4        146.298        20.4293
       162.5        146.735        21.8409
       162.6        147.715        23.1678
       162.7        148.486        23.6872
       162.8        148.583        23.4284
       162.9        148.942        23.5574
         163        148.894        23.6714
       163.1        148.093        23.9173
       163.2         147.33        24.9854
       163.3        147.263        25.2705
       163.4        147.117        25.0387
       163.5        146.468        24.5534
       163.6        146.412        24.5064
       163.7        147.073         25.287
       163.8        147.598        25.5001
       163.9        147.901        25.2676
         164        147.343         25.413
       164.1        146.673        26.1981
       164.2        146.561        27.2402
       164.3        146.587        27.6622
       164.4        146.447        28.0588
       164.5        146.681        27.9733
       164.6        147.584        28.3994
       164.7         148.16        28.1916
       164.8        147.695        27.7908
       164.9        147.215        27.0577
         165         147.26        26.5932
       165.1        147.163        26.1584
       165.2        147.161        25.3275
       165.3         146.15        24.5518
       165.4        145.593        23.5917
       165.5        144.599         23.598
       165.6        144.086        23.6995
       165.7        144.412        24.1926
       165.8        144.681        24.6328
       165.9        143.848        25.1308
         166        142.606        25.5041
       166.1        141.277        25.4887
       166.2        141.037        24.8713
       166.3        140.935        25.4513
       166.4        141.077        26.3236
       166.5        140.591        27.1792
       166.6        140.918         26.887
       166.7        142.425        26.5189
       166.8        143.799        27.2134
       166.9        144.811        28.2395
         167        144.974        29.4951
       167.1        145.978        30.6468
       167.2         147.19        32.1562
       167.3        148.701        34.1172
       167.4        150.165        35.4806
       167.5        151.586        35.9032
       167.6        152.079        35.2822
       167.7        152.351        33.6781
       167.8        152.689        32.9633
       167.9        153.575         32.771
         168        154.781        33.2133
       168.1        155.714        34.0615
       168.2        156.802        34.7024
       168.3        157.793         35.637
       168.4         158.18         35.801
       168.5        158.397        35.7581
       168.6        158.872        36.4343
       168.7         158.82        36.7047
       168.8        159.102        37.4651
       168.9        159.451        37.5516
         169        160.142        36.6455
       169.1        159.915        34.9649
       169.2        159.256        33.3396
       169.3        158.671        31.8867
       169.4        158.325         30.367
       169.5        157.461        29.0494
       169.6        156.407         27.129
       169.7        155.612        25.4345
       169.8         155.89        23.5399
       169.9        155.843        22.4358
         170        155.507        21.4934
       170.1        155.923        20.0239
       170.2        156.285        19.9128
       170.3        156.709        19.9683
       170.4        156.226        21.0184
       170.5         155.36        22.4599
       170.6        154.958        23.6903
       170.7        154.793        24.1928
       170.8        154.504        24.2264
       170.9        155.252        24.0571
         171        156.071        24.0985
       171.1        156.433        23.4877
       171.2        156.975        23.1046
       171.3        156.459        23.2636
       171.4        155.743        24.2547
       171.5         154.53        25.4952
       171.6        152.718         25.355
       171.7        151.155        23.9591
       171.8        149.931        22.6187
       171.9        147.981         21.505
         172        146.797        21.7409
       172.1        146.163        22.8509
       172.2        145.813        22.4007
       172.3        146.061        20.7457
       172.4        145.561        19.3836
       172.5         145.51        18.8526
       172.6        145.196        17.9071
       172.7        145.112        17.3376
       172.8        144.818        16.8329
       172.9        144.031        16.3657
         173        144.407         16.891
       173.1        145.196        17.1211
       173.2        146.072        16.7161
       173.3        146.941        16.0215
       173.4        146.862        15.5008
       173.5         146.21        15.6254
       173.6        145.995        16.2515
       173.7        146.458        17.1404
       173.8        147.351        18.0642
       173.9        147.785        18.8094
         174        147.693        19.3912
       174.1        147.558        20.4519
       174.2        147.474        21.0978
       174.3        148.247        20.9796
       174.4        148.712        21.6354
       174.5        149.584        22.5763
       174.6        150.459        23.3767
       174.7        152.004        23.9234
       174.8         152.46        24.3666
       174.9        152.341        24.9068
         175        151.821        24.9023
       175.1        151.458        24.6222
       175.2        151.676        24.2749
       175.3        152.071        23.6207
       175.4        152.041        23.3308
       175.5        151.329        24.0161
       175.6        150.622        24.8628
       175.7        150.206        25.6724
       175.8        149.882        25.9975
       175.9        150.247        24.5345
         176         150.24        23.5835
       176.1        149.537        23.2521
       176.2        149.141        23.3564
       176.3        148.658        24.0901
       176.4        148.661        24.0848
       176.5        149.413        24.4159
       176.6        150.259        24.8681
       176.7        150.061        25.2094
       176.8         149.74        26.0312
       176.9        149.348        26.8092
         177        149.301        27.3249
       177.1        149.697        27.6131
       177.2        150.743        27.9377
       177.3        151.506        29.7468
       177.4        152.798         30.835
       177.5        154.702        31.2457
       177.6        155.956        31.3174
       177.7         157.33        31.0292
       177.8         158.09        30.4092
       177.9        158.148        28.8206
         178        158.226        28.0981
       178.1         158.53        28.5235
       178.2        159.141        28.3755
       178.3        161.448        27.8384
       178.4        163.051        27.0827
       178.5        164.028        26.2383
       178.6        164.882        25.3111
       178.7        164.782        24.0104
       178.8        164.621        23.1853
       178.9         165.13        22.6817
         179        165.353         21.446
       179.1        165.659        19.3267
       179.2         164.68        17.2212
       179.3        163.701        15.0242
       179.4        163.156        14.1495
       179.5        162.422        14.1858
       179.6        161.731        13.8978
       179.7        162.342        14.4845
       179.8        162.405        15.0984
       179.9        161.752        15.1198
         180        161.033        15.4916
       180.1        161.904        15.7545
       180.2        162.566        16.1236
       180.3        162.769        17.2036
       180.4        162.216        18.7066
       180.5        161.189        19.8073
       180.6        161.112        19.9385
       180.7        161.439        20.1545
       180.8        162.354        20.7074
       180.9         162.92        20.0551
         181        162.783        19.6674
       181.1        161.849        18.5903
       181.2         160.68        17.8864
       181.3        159.784        17.9638
       181.4          159.5        19.0333
       181.5        159.725        20.4335
       181.6        160.979        22.0256
       181.7        161.858        23.1907
       181.8         162.26        23.2458
       181.9        162.032        22.6925
         182        162.603        22.2748
       182.1        163.925        22.0233
       182.2         165.01        21.3206
       182.3        165.433        20.2062
       182.4        167.002        19.2926
       182.5        169.219        18.1309
       182.6        170.366         16.837
       182.7        169.805        14.5608
       182.8        168.807        13.2716
       182.9        168.293        12.2953
         183        168.209        11.5188
       183.1        168.295        10.7313
       183.2        168.595        10.8412
       183.3        168.803        11.0778
       183.4        168.876         11.652
       183.5        168.321         12.517
       183.6        168.411        12.9491
       183.7        169.433         13.373
       183.8        169.865        13.4623
       183.9        169.741        13.3609
         184        169.541        12.8479
       184.1        169.072        12.4506
       184.2        169.215        12.5113
       184.3        169.704        12.6436
       184.4        170.258        12.9894
       184.5        171.294        13.3361
       184.6        172.201        13.4193
       184.7        171.884        13.2158
       184.8        170.934        12.9283
       184.9         170.05        12.9223
         185        170.033        13.1707
       185.1        171.137        13.7392
       185.2        171.929        13.9478
       185.3        172.512        13.1624
       185.4        173.213        11.9515
       185.5        173.211        11.0995
       185.6        173.373        11.1887
       185.7        174.123        12.3756
       185.8        175.748        13.0609
       185.9        177.091         13.486
         186        177.794        13.6768
       186.1        178.043        13.2703
       186.2        178.375        13.2553
       186.3        179.851         13.577
       186.4        181.687        14.0129
       186.5        182.635        14.6975
       186.6        183.503         15.994
       186.7        185.037        16.6976
       186.8        186.339        16.6288
       186.9        186.999        15.8682
         187        187.206        14.9745
       187.1        186.165        14.9437
       187.2        185.859        15.3889
       187.3         186.64        15.6812
       187.4        187.833         15.646
       187.5         188.56        15.7508
       187.6        189.451        15.6452
       187.7        189.895        16.1329
       187.8        190.247        15.9864
       187.9        191.146        16.2111
         188        191.793        16.3977
       188.1        191.073        16.2896
       188.2         190.91        16.6006
       188.3        190.118        17.4921
       188.4        189.299        17.7062
       188.5        188.638        16.4612
       188.6         187.34        15.7631
       188.7         186.63        16.0136
       188.8        186.718        15.6161
       188.9        187.646        14.7864
         189        187.442        14.7763
       189.1        185.963        14.9906
       189.2        185.006        15.8108
       189.3        184.921        16.9403
       189.4        184.688        17.4264
       189.5        184.197        16.5939
       189.6        184.713        15.6211
       189.7        186.154        14.7016
       189.8         186.86        14.3562
       189.9        186.154        14.2766
         190        185.127        12.7011
       190.1        184.198         10.012
       190.2         182.65        8.54605
       190.3        181.934        7.42082
       190.4        182.087        7.17394
       190.5        182.685        7.31581
       190.6        182.862        8.33323
       190.7        182.974        10.6203
       190.8        182.398        12.6819
       190.9        181.961        14.9522
         191        181.324        16.3645
       191.1        180.784        16.4858
       191.2        180.116        15.7503
       191.3        179.467        14.6559
       191.4            179        14.1968
       191.5        178.812         13.934
       191.6        179.171        13.9417
       191.7        179.949        13.9865
       191.8        179.996        14.0994
       191.9         180.33        14.1443
         192        180.212        14.7627
       192.1        180.395        15.7218
       192.2        180.863        17.0184
       192.3        182.079        18.1799
       192.4        183.155        19.0795
       192.5        183.384        18.4614
       192.6        183.951        16.8479
       192.7        184.303        16.0301
       192.8        184.812        15.0289
       192.9        186.545        14.4317
         193        188.295        14.9795
       193.1        190.389        15.9925
       193.2        192.337        15.4193
       193.3        194.344        14.0829
       193.4        195.257        11.8879
       193.5        195.537        10.1998
       193.6        195.692        10.2335
       193.7        196.761        11.1608
       193.8          198.5        11.8689
       193.9        200.246        11.6293
         194        200.125        12.3011
       194.1        200.128        12.8342
       194.2        201.435        12.3532
       194.3        202.882         12.196
       194.4        203.858        12.8802
       194.5        203.885         14.464
       194.6        203.955        15.3192
       194.7        203.907        14.7449
       194.8        203.826        14.0607
       194.9        203.711         12.587
         195        204.471        12.4673
       195.1        206.306        11.9501
       195.2        206.607        11.1676
       195.3        206.353        9.89267
       195.4        205.262        9.38642
       195.5         203.27        9.38211
       195.6        201.877        9.31328
       195.7        200.845        8.17163
       195.8        199.716        6.89457
       195.9        198.756        5.76056
         196        198.594        5.99553
       196.1        197.991        6.32587
       196.2        196.763        6.25165
       196.3         195.44        6.49137
       196.4        194.722        6.95333
       196.5        193.756        6.42539
       196.6        192.539        6.02155
       196.7        192.872        7.23098
       196.8        192.318        9.41695
       196.9        191.501         10.428
         197        191.816        11.0728
       197.1        192.298         10.736
       197.2        192.345         10.508
       197.3        192.141        9.87392
       197.4        191.927        9.92814
       197.5        191.447        11.2202
       197.6        191.005        12.8196
       197.7        191.966        14.9565
       197.8        192.741        16.1878
       197.9        193.153        16.5326
         198        192.501        16.8689
       198.1        191.946        16.8046
       198.2        191.814        16.2525
       198.3        191.451        16.2317
       198.4         190.63        16.6313
       198.5        189.911        17.9086
       198.6        189.728        19.2661
       198.7        189.496        20.1696
       198.8        188.986        20.9064
       198.9        187.977         21.602
         199        186.345        21.8571
       199.1        183.282        21.7218
       199.2        181.777        22.1018
       199.3         180.86        21.7743
       199.4         181.97        21.0533
       199.5        184.137         20.826
       199.6        185.058        21.4204
       199.7        186.077        21.8467
       199.8         186.11        22.4797
       199.9        185.583        23.5955
         200        185.705        23.8401
       200.1        186.848        23.9007
       200.2        189.263         23.455
       200.3        190.666          22.72
       200.4         191.51        22.9594
       200.5        191.683        22.1165
       200.6        192.809        21.2112
       200.7        194.291        20.5443
       200.8        194.623        20.4606
       200.9        195.743        21.1494
         201        197.186        20.1383
       201.1        199.133        19.3555
       201.2          201.6        18.7008
       201.3        203.583        19.2892
       201.4        203.782        19.3426
       201.5        204.328        18.9286
       201.6        203.947          18.64
       201.7        203.164        18.2694
       201.8        202.577        17.8494
       201.9        202.955        17.4784
         202        203.794        16.9442
       202.1        203.922         16.663
       202.2        202.928        16.5619
       202.3        202.387        16.3063
       202.4        202.021        16.0746
       202.5        201.692        15.9083
       202.6        201.985        14.6836
       202.7        202.595        13.1545
       202.8        202.869        11.3665
       202.9        201.406        9.76309
         203        200.573        9.36888
       203.1        201.426         8.4046
       203.2        201.739        7.45538
       203.3        201.708        7.51862
       203.4        201.738        7.87465
       203.5        202.457        9.38185
       203.6         203.29        11.3439
       203.7        204.294        13.1134
       203.8         204.76        13.7113
       203.9        205.852        14.0504
         204        207.061        14.9118
       204.1        207.619        16.2289
       204.2        207.473        17.0806
       204.3        207.637        16.3049
       204.4        208.902        16.3383
       204.5        210.151        16.5568
       204.6        209.988        16.4614
       204.7        209.345        16.7832
       204.8        209.053        17.0674
       204.9         208.88        17.4735
         205        209.533        18.1039
       205.1        209.347        18.5169
       205.2        209.746         18.396
       205.3        210.442        18.8088
       205.4        210.954        18.7957
       205.5        211.598        17.9219
       205.6        211.823        17.7198
       205.7        210.606         18.472
       205.8        209.666        19.0092
       205.9        207.803        19.9874
         206        207.245        20.1928
       206.1        208.169        20.0593
       206.2        208.387        19.2411
       206.3         208.34        17.7741
       206.4        208.321        16.2099
       206.5        208.668         13.836
       206.6        208.998        12.9233
       206.7        208.628        13.0438
       206.8        207.777        13.6536
       206.9        206.989        14.8229
         207        206.593         15.885
       207.1        206.151        15.8752
       207.2        205.796        15.6809
       207.3        205.626        15.4243
       207.4         205.05        14.6395
       207.5        204.112        14.7427
       207.6        202.586        15.0192
       207.7        200.121        15.5381
       207.8        198.435        15.6475
       207.9        197.513        15.0263
         208        196.871        14.6823
       208.1        196.221        14.6751
       208.2        196.064        14.5886
       208.3         196.07        14.3319
       208.4        196.364        13.4578
       208.5        196.465        12.9822
       208.6        196.709        12.7326
       208.7        198.028        12.1678
       208.8        198.688        11.5851
       208.9        198.717         11.022
         209        198.584        11.0755
       209.1        198.455        10.6739
       209.2         199.14        10.3444
       209.3        199.453        10.3152
       209.4        199.906        10.9458
       209.5        200.846        12.3576
       209.6        201.881        14.0151
       209.7        203.097        15.2116
       209.8        203.885         15.301
       209.9        204.594        15.6679
         210        204.827        15.8824
       210.1         204.21        16.1081
       210.2        204.149        15.9874
       210.3        204.565        16.4135
       210.4        205.188        16.6868
       210.5        206.844        16.1299
       210.6        207.771        14.9416
       210.7        208.298        14.0291
       210.8         208.75        14.5195
       210.9        208.611        15.9614
         211         208.77        16.0512
       211.1        208.892        14.3514
       211.2        209.726        12.6442
       211.3        210.927        11.7149
       211.4        210.831        11.4759
       211.5          210.6        10.8329
       211.6        209.945        9.82295
       211.7        209.476        8.23129
       211.8        209.378        6.65773
       211.9        209.683        6.29283
         212        209.474         6.2504
       212.1        209.978        6.39735
       212.2        211.073        6.17116
       212.3        211.812        5.90242
       212.4        211.469        6.25261
       212.5        211.088        6.78162
       212.6        210.496         6.5131
       212.7        209.745        5.97161
       212.8        208.841        5.59793
       212.9        208.236        6.69995
         213        208.249        7.75888
       213.1        207.398        7.74817
       213.2        207.401         8.2022
       213.3        207.525        8.29007
       213.4        206.564        7.47649
       213.5        205.819        6.55811
       213.6        205.895        6.28589
       213.7        206.869        7.47361
       213.8        207.455        8.27778
       213.9        207.437         7.9198
         214        208.054        8.57964
       214.1        209.286        9.25254
       214.2        210.357        9.43992
       214.3        211.181        9.30939
       214.4        211.573        9.06508
       214.5        211.631        8.87644
       214.6        212.143        10.0557
       214.7        212.814        10.5929
       214.8        212.989        11.2892
       214.9        213.325        12.3677
         215        213.903        13.6617
       215.1        213.979        15.5703
       215.2        214.105        16.5665
       215.3         214.62        17.5726
       215.4         214.21         17.494
       215.5        213.997        16.7943
       215.6        213.437        15.6926
       215.7        213.773        15.1788
       215.8         214.86        14.7878
       215.9        217.005        15.0276
         216        217.793        14.4446
       216.1          217.3        13.2671
       216.2        216.859        11.9567
       216.3        215.912        10.8039
       216.4        214.851        10.3128
       216.5        214.047        9.27265
       216.6        212.802        7.65541
       216.7        211.876        5.68417
       216.8        211.059        4.81431
       216.9        210.096        4.87889
         217        209.824        4.93385
       217.1        209.891        5.41564
       217.2        209.846        4.71583
       217.3        208.804        3.49509
       217.4        208.402        3.18182
       217.5        209.236        4.64795
       217.6        210.319        6.14839
       217.7        211.966        7.98388
       217.8        212.991        9.38069
       217.9        213.163        10.0935
         218        212.983        10.9034
       218.1         212.49        10.8366
       218.2        212.129        10.7253
       218.3        211.349        11.3938
       218.4        211.246        12.1501
       218.5        212.874        12.7108
       218.6        214.057        12.7845
       218.7        214.589        12.1977
       218.8        214.613         11.564
       218.9        214.858        10.8638
         219        214.563        10.8647
       219.1        213.365         10.852
       219.2        211.907         11.076
       219.3        211.491        10.7227
       219.4         211.46        9.38583
       219.5        211.173         8.3187
       219.6        209.788        8.27942
       219.7        208.538        8.16024
       219.8        206.871        8.55084
       219.9        205.563        9.46284
         220        205.804        9.89627
       220.1        207.621        10.3098
       220.2        208.249        10.5736
       220.3        208.975        10.6413
       220.4          208.7        10.8324
       220.5        206.795        10.7743
       220.6        205.872        11.1133
       220.7        205.772        11.3101
       220.8        206.154        12.1545
       220.9        206.583        13.3188
         221        205.856        13.9517
       221.1        204.771        14.8133
       221.2        204.491        15.5869
       221.3        203.827        15.7244
       221.4        203.252        14.5871
       221.5        203.041        14.0296
       221.6        203.784         14.103
       221.7        203.968         13.546
       221.8        204.639        13.6466
       221.9        204.136        14.3465
         222        203.091        14.5585
       222.1        202.092        14.2441
       222.2        201.782        14.1342
       222.3        202.263         14.482
       222.4         203.27          14.63
       222.5        203.694        14.1221
       222.6        203.568        14.2411
       222.7        203.472        15.0348
       222.8        203.798        16.0211
       222.9        205.063        15.7055
         223        204.839        14.9294
       223.1        204.563        14.8938
       223.2        205.482        15.3247
       223.3        206.061          15.41
       223.4        206.142        15.2504
       223.5        205.498        15.2133
       223.6        206.301        15.6333
       223.7        208.229        16.7956
       223.8        208.762        17.7108
       223.9        208.267        18.3859
         224        207.704        18.3918
       224.1        207.286        17.2808
       224.2        206.635        16.2155
       224.3         205.76        15.8081
       224.4        205.948        15.2595
       224.5        206.829         14.258
       224.6        208.162        14.4955
       224.7        209.215        15.4487
       224.8        209.846        16.3068
       224.9         209.61        17.5962
         225        210.298        18.4731
       225.1        211.828        18.0971
       225.2        213.338        16.7761
       225.3        214.893        15.7857
       225.4        214.957         15.212
       225.5        215.314        15.1773
       225.6        216.809        15.5637
       225.7        218.222        15.8321
       225.8         218.66        16.4011
       225.9        219.111        16.9673
         226        219.394        17.2734
       226.1        219.598        18.6597
       226.2        220.053        20.0447
       226.3        220.844        20.2867
       226.4        221.947        20.4917
       226.5        222.363        20.3858
       226.6        222.342        20.8293
       226.7        222.338        21.0256
       226.8        222.876         21.018
       226.9        223.421        21.1071
         227        224.318        21.3763
       227.1        225.372        21.4839
       227.2        225.765        21.4038
       227.3        225.364        21.2318
       227.4        225.467        20.7726
       227.5        225.713        21.4375
       227.6        226.094         21.343
       227.7        225.593        19.8784
       227.8        225.156        18.0822
       227.9        224.751        18.1745
         228        224.658        18.3166
       228.1        225.002        17.4671
       228.2        224.865         16.771
       228.3        224.352        16.9873
       228.4          223.7        17.0912
       228.5        224.635        17.6394
       228.6        224.772        18.6224
       228.7        223.955        18.9297
       228.8        222.664        18.8843
       228.9        220.926        19.0865
         229        219.793        20.1186
       229.1        219.242        21.3843
       229.2        219.316        21.9211
       229.3        219.205        23.4034
       229.4        219.242        24.3565
       229.5        219.329        25.3947
       229.6        219.189        25.4495
       229.7        219.662        25.9328
       229.8        219.845        27.3465
       229.9        220.015        28.7091
         230         219.34        30.2206
       230.1        219.277        31.0186
       230.2        219.395        32.2969
       230.3        219.333        32.9569
       230.4        218.828        33.7324
       230.5        217.444        34.9722
       230.6        215.941        36.7249
       230.7        214.886        37.4507
       230.8        214.421        37.6727
       230.9        214.441        38.4874
         231        214.381        38.8246
       231.1        213.722        38.3371
       231.2        213.171        37.6984
       231.3        212.998        36.4147
       231.4        213.277        35.4112
       231.5        214.552        34.4057
       231.6         215.77        32.3986
       231.7        215.706         30.353
       231.8        215.882        30.0618
       231.9        216.931        30.0056
         232         218.51        29.0651
       232.1        219.218        28.0587
       232.2        219.742         27.473
       232.3        220.676        27.2285
       232.4        221.651        26.4993
       232.5        221.442        25.3331
       232.6        221.378        24.5728
       232.7         222.55         24.056
       232.8        223.739        22.1457
       232.9         224.08        20.3113
         233        223.766        19.5229
       233.1        223.032        18.9515
       233.2        222.865        17.8349
       233.3        222.406        16.7971
       233.4        221.873        16.2506
       233.5        220.965        15.6766
       233.6        220.295        14.6868
       233.7        220.787        14.2104
       233.8        221.563        14.4378
       233.9        222.193        14.2049
         234        221.785        13.2931
       234.1        220.388        12.2487
       234.2        219.624         12.871
       234.3        219.726        13.8354
       234.4        220.668        13.7216
       234.5        221.718        12.0297
       234.6        222.676        11.2525
       234.7        223.355        10.3959
       234.8        223.373        9.82996
       234.9        221.867        9.37377
         235        220.153        9.10099
       235.1        219.373        9.03307
       235.2        218.972        9.30602
       235.3        219.325        9.85765
       235.4        219.206        10.3616
       235.5        217.955        10.9902
       235.6        216.417         11.152
       235.7        214.819        10.8474
       235.8        213.794        10.3251
       235.9        213.173        10.6658
         236        212.179        11.6726
       236.1        212.002        12.3009
       236.2        212.011        11.8367
       236.3        210.866        9.67062
       236.4        209.897         9.5883
       236.5        209.956        10.6825
       236.6         210.44        12.4745
       236.7        211.592        13.6985
       236.8         211.74        14.3423
       236.9        211.666        14.8408
         237        211.838        15.2453
       237.1        211.822        15.2906
       237.2        212.656        15.2384
       237.3        212.372        16.8312
       237.4        211.508        18.8405
       237.5        211.647          20.55
       237.6        213.061        20.2164
       237.7         213.99        19.4772
       237.8        213.564        19.2976
       237.9        213.195         20.174
         238        212.263        20.9842
       238.1        211.581        21.0179
       238.2        211.604        20.6647
       238.3        210.717        20.3929
       238.4        209.288         19.756
       238.5        207.987        18.7908
       238.6        207.292        17.2526
       238.7        206.942         15.483
       238.8        206.793        14.9425
       238.9        206.704        14.9158
         239        206.859        15.5086
       239.1        206.059        16.1419
       239.2        205.592        15.9987
       239.3        205.961        15.6725
       239.4        205.041        15.8572
       239.5        203.768        16.1702
       239.6        201.848         16.716
       239.7        200.468        17.4558
       239.8        200.892        16.9712
       239.9        202.209        15.7801
         240        203.197        15.5897
       240.1        202.873        16.2872
       240.2        202.576        16.9478
       240.3        203.665        17.7972
       240.4        205.221        17.9612
       240.5        205.694        18.1431
       240.6        205.762        18.1065
       240.7        205.046        18.0164
       240.8        204.915        17.9155
       240.9        205.534        17.2888
         241        206.602        16.5045
       241.1        208.671        15.7058
       241.2        209.836        15.8756
       241.3        210.388        17.1956
       241.4        210.511        18.6164
       241.5        211.367        19.8964
       241.6        211.566        20.2425
       241.7        211.504        19.7544
       241.8        211.986        20.1559
       241.9        212.447        21.3012
         242        213.782        22.3491
       242.1          214.9        22.5627
       242.2         215.47        22.9759
       242.3         216.02         22.956
       242.4        215.668        21.8012
       242.5         215.88        20.2208
       242.6        216.043        19.7344
       242.7        216.299        20.7528
       242.8        217.122        20.9548
       242.9        217.799        20.6291
         243        218.756        20.7369
       243.1        219.641        21.3421
       243.2         220.28        21.6823
       243.3        220.844        21.8951
       243.4        220.307        22.2877
       243.5        220.375        22.5862
       243.6        220.569        23.7646
       243.7        220.456        24.6785
       243.8        219.877        25.2682
       243.9        219.222        25.9239
         244        219.648          26.14
       244.1        219.713        26.3638
       244.2        219.994        26.1183
       244.3        219.436        25.5574
       244.4        219.094        25.3933
       244.5        219.724         25.626
       244.6         219.78        26.4232
       244.7        219.298        27.2026
       244.8        218.096         26.818
       244.9        217.682         25.814
         245        218.017        26.2357
       245.1        219.074        27.0443
       245.2        219.042        29.4382
       245.3        217.531        31.3287
       245.4        216.832        31.8846
       245.5        216.369         32.396
       245.6        216.134        31.8405
       245.7        215.758        31.4608
       245.8        215.578        31.2763
       245.9        215.218        30.9522
         246        214.832        30.7244
       246.1        215.152        29.7029
       246.2        215.058        29.2682
       246.3        214.634        29.3916
       246.4        213.887        31.0406
       246.5        212.961        33.1727
       246.6        212.675        34.8645
       246.7        212.278        37.0797
       246.8        211.617        37.9272
       246.9        210.513        38.4748
         247        209.211        38.7476
       247.1        207.652        38.8023
       247.2        207.467        38.6643
       247.3        207.475        38.8186
       247.4        207.929        39.1222
       247.5        208.349        40.1274
       247.6        209.373        40.5808
       247.7        210.167        40.2249
       247.8         210.94        39.7734
       247.9        210.834        39.2626
         248        210.418        38.2409
       248.1        211.263         37.633
       248.2         212.64         37.963
       248.3        214.095         38.771
       248.4        215.473         40.104
       248.5        215.509        41.6249
       248.6        214.912        42.4189
       248.7        215.545        42.2179
       248.8        216.226        42.4754
       248.9        217.233        43.0217
         249        218.393        42.8629
       249.1        219.466        43.1754
       249.2        220.265        42.9323
       249.3        221.456        41.6443
       249.4         222.02         40.684
       249.5        221.428        40.5635
       249.6        221.031        40.5082
       249.7         221.48         39.981
       249.8        222.768         38.246
       249.9        222.704        36.5849
         250        221.211        35.2714
       250.1        219.647        34.6667
       250.2        218.892        34.2407
       250.3        218.799        33.6792
       250.4        218.849        32.4359
       250.5        219.291        31.0637
       250.6        219.504        29.7115
       250.7        219.203        28.8893
       250.8        219.363        28.3387
       250.9        220.183        27.8712
         251        221.118        26.6098
       251.1        221.338        25.6984
       251.2        222.136         25.245
       251.3        222.506        25.7722
       251.4        223.274        25.7627
       251.5        223.605        25.3854
       251.6        222.956        24.2414
       251.7        221.998        23.0579
       251.8        222.475        21.8957
       251.9         223.08        20.3491
         252        223.619        18.5506
       252.1        223.862        16.9693
       252.2        224.105        16.1608
       252.3         224.82        15.4224
       252.4         226.15        15.5357
       252.5        227.976        16.1419
       252.6        228.213         16.851
       252.7         227.43        16.1345
       252.8        226.778        15.7064
       252.9        226.252        15.4508
         253        225.899        15.5674
       253.1        225.387        15.4401
       253.2        225.683        15.2501
       253.3         226.53        15.0652
       253.4        227.254        15.3981
       253.5        226.965        14.7475
       253.6        227.316        14.4485
       253.7        228.378        15.6676
       253.8        230.391        16.5393
       253.9        232.369         17.301
         254        233.252        17.8373
       254.1        232.293        19.1206
       254.2        231.901        19.9042
       254.3         232.27        19.4044
       254.4         232.66        19.6272
       254.5        233.092        19.9287
       254.6        233.639        20.8645
       254.7        233.505        21.2239
       254.8        233.262        21.1222
       254.9        233.422        20.2551
         255        233.591        19.7985
       255.1        233.708        20.2316
       255.2        234.112        21.0889
       255.3        233.823        21.8989
       255.4        233.176        21.3669
       255.5        232.417        19.6861
       255.6        232.282        20.2808
       255.7        233.406        21.7314
       255.8        234.144         22.319
       255.9        234.017        21.5891
         256        233.249        20.7804
       256.1        232.307        20.2592
       256.2        230.708        20.5003
       256.3         229.42        21.3804
       256.4        228.576        21.5318
       256.5        228.577        20.6804
       256.6        229.055        19.2715
       256.7        230.491        18.1689
       256.8        232.061         18.924
       256.9        232.374         20.237
         257        231.415        20.9558
       257.1        231.587        21.1412
       257.2        232.127        21.0238
       257.3        233.518        20.8553
       257.4        234.767        20.6585
       257.5        235.297        21.5499
       257.6        235.381        22.3583
       257.7        234.216        22.0488
       257.8        233.439        20.9288
       257.9         233.16        20.5896
         258        232.827        20.1651
       258.1        232.964        18.4741
       258.2        233.725        17.5247
       258.3          234.5        17.8029
       258.4        234.591        18.2979
       258.5        234.255        19.1172
       258.6        234.691        18.6945
       258.7        234.966        17.4475
       258.8        235.352        16.0419
       258.9        236.071        14.7908
         259        237.259        14.9343
       259.1        237.285        15.0741
       259.2        237.006        15.9246
       259.3        237.058        16.9664
       259.4        237.087        16.8882
       259.5        237.133         16.405
       259.6        237.155        16.6982
       259.7        237.837        16.7791
       259.8        238.517        17.2803
       259.9        237.898        17.4079
         260        237.101        17.2741
       260.1        237.507        16.2415
       260.2        238.302        15.6555
       260.3        239.321        16.0854
       260.4        239.804        15.3078
       260.5        239.509        13.7417
       260.6        238.251        12.9513
       260.7        236.426        12.4813
       260.8          235.7        12.1218
       260.9        236.657        12.5054
         261        237.893        11.8423
       261.1        237.747        11.8795
       261.2        236.403        12.2357
       261.3        236.057        13.3579
       261.4        236.014        14.6316
       261.5        235.605        15.9753
       261.6        235.886        16.8368
       261.7        235.175        16.9459
       261.8        234.504        17.0039
       261.9        234.159        16.3326
         262        234.045        15.4854
       262.1        232.839        14.6513
       262.2        231.618        14.1559
       262.3        231.298        14.0686
       262.4        231.342        13.7181
       262.5        231.276        13.6728
       262.6        232.137        12.7873
       262.7        233.884        11.2458
       262.8        235.528        10.2479
       262.9        236.967        10.6125
         263        237.367        11.7098
       263.1        236.914        12.3791
       263.2        236.785        13.2986
       263.3        236.786        13.8973
       263.4        236.654        13.4672
       263.5        237.411        12.4052
       263.6        237.575        12.3169
       263.7        237.015        12.3749
       263.8        236.211        12.3223
       263.9        234.761        12.6721
         264        234.624        13.1811
       264.1        234.941        14.9719
       264.2        235.431        17.1924
       264.3        235.292         17.951
       264.4        235.491        17.9297
       264.5        236.194        17.9792
       264.6        236.402        18.5466
       264.7        237.205        19.9972
       264.8        238.204        21.2054
       264.9        239.041        22.1038
         265        240.067        22.1352
       265.1        241.576        21.8301
       265.2        242.645        22.1254
       265.3        244.619        21.3022
       265.4        245.886        20.9286
       265.5        245.989        20.2296
       265.6         246.19        20.2087
       265.7        246.486        20.8244
       265.8        247.102        21.8803
       265.9        247.347        22.2129
         266        246.585        22.8918
       266.1        246.407        24.1843
       266.2        246.969        24.4808
       266.3        247.714        24.1859
       266.4        247.357        23.6325
       266.5        247.438        23.3508
       266.6        247.698        21.9279
       266.7        248.543        20.8297
       266.8        249.491        19.8181
       266.9         248.82        18.7795
         267        248.065        17.7629
       267.1        247.937        16.8688
       267.2        247.186        16.5541
       267.3        245.472         15.855
       267.4        244.859        14.8374
       267.5        245.166        13.9889
       267.6        245.885        14.4245
       267.7        246.624        15.3168
       267.8        246.799        15.9652
       267.9        246.316        16.5604
         268        246.422        17.1786
       268.1        247.278        17.8788
       268.2        247.545        17.9395
       268.3        248.091        17.0917
       268.4        248.941        16.2932
       268.5         249.33        15.4281
       268.6         249.15        14.9488
       268.7        249.131        13.6487
       268.8         248.98        13.8187
       268.9        249.796        14.0057
         269        250.594        13.2973
       269.1        251.688        13.2199
       269.2        252.124        13.5124
       269.3        250.949        13.5082
       269.4        249.094        13.1168
       269.5        248.202        12.2612
       269.6        248.875        12.6828
       269.7          249.9        13.1774
       269.8        249.796        15.0212
       269.9        248.979        16.7386
         270         248.16        17.1592
       270.1        247.095        16.6871
       270.2        246.395        16.7169
       270.3        246.625        16.2265
       270.4        246.268        16.0485
       270.5        245.514        15.8695
       270.6        245.036        14.8068
       270.7         244.75        13.9108
       270.8        244.393         13.787
       270.9        244.015        13.9758
         271        242.895        15.6065
       271.1        243.013        17.0507
       271.2        243.586        17.3548
       271.3        244.565        17.4781
       271.4        245.489         17.286
       271.5        245.533        16.7925
       271.6        245.989        16.4793
       271.7        245.672        15.9262
       271.8        245.289         15.513
       271.9          246.7        14.6974
         272        247.347        13.7692
       272.1        247.748        12.5863
       272.2        248.139        12.0246
       272.3        248.795        12.0926
       272.4        248.614        12.6716
       272.5        247.609        13.4924
       272.6        246.209        13.9884
       272.7        245.519        14.2499
       272.8        245.689        14.4615
       272.9        246.315        14.9537
         273        247.274        15.1396
       273.1        247.667        15.3397
       273.2        247.308        15.6099
       273.3        246.368        16.4121
       273.4        245.427        17.5147
       273.5        244.245        18.0813
       273.6        244.387        17.9324
       273.7         244.01        17.3963
       273.8        243.148        18.0759
       273.9        242.966        20.3789
         274        242.878        22.7232
       274.1        242.287        23.7408
       274.2         241.59        23.9112
       274.3        241.225        24.3582
       274.4        240.932        24.8194
       274.5        241.225        24.8515
       274.6        241.671        24.7502
       274.7        242.257        24.9051
       274.8        242.291        25.0121
       274.9        241.306         24.443
         275        240.107        23.0229
       275.1        240.304        20.9851
       275.2        240.763         20.048
       275.3        240.325        19.8813
       275.4        239.849        21.2287
       275.5         240.02        23.7373
       275.6        240.533        24.4164
       275.7        241.213        23.2841
       275.8        241.589        23.1248
       275.9        242.614        23.3498
         276        243.306        23.3107
       276.1        243.615         23.869
       276.2        244.273        24.1162
       276.3        244.362        22.9984
       276.4        244.482        21.9865
       276.5        245.227          20.35
       276.6        245.877         19.535
       276.7        246.966        19.8618
       276.8        247.451        19.3957
       276.9        247.111        19.0577
         277         247.25        18.4815
       277.1        247.763         17.838
       277.2        248.159        17.5264
       277.3        248.743        17.1826
       277.4        249.994        17.3388
       277.5        250.733        17.0378
       277.6        251.519          17.28
       277.7         252.37        17.2111
       277.8        253.623        16.5752
       277.9         254.96        15.2086
         278        256.153        13.8829
       278.1        256.671        12.7105
       278.2         256.69        12.0628
       278.3        255.795        12.3305
       278.4        255.266         12.956
       278.5        254.976        14.0087
       278.6        254.556        13.7712
       278.7        254.669        12.4339
       278.8        255.265        12.0726
       278.9        255.892        11.5822
         279        257.132        12.3079
       279.1         258.23        12.5257
       279.2         259.12        12.6691
       279.3         260.12        12.8277
       279.4        260.949        13.0544
       279.5        261.464        14.2773
       279.6        261.704        15.3026
       279.7        262.099        15.0572
       279.8        261.721         14.697
       279.9        262.078        14.5437
         280        262.025        14.8455
       280.1         262.13         14.886
       280.2        262.989        16.2679
       280.3        263.825        16.5231
       280.4        263.531        16.8358
       280.5        262.331        16.3838
       280.6         261.76        16.0048
       280.7        261.888        16.5888
       280.8        263.299        17.2737
       280.9        265.028        17.4974
         281        266.082        17.5568
       281.1        267.236        18.0493
       281.2        268.185        19.1244
       281.3        268.598        20.4598
       281.4        269.748        22.4362
       281.5        270.086        24.7839
       281.6        270.277        25.2251
       281.7        270.201        23.7209
       281.8        269.802          22.32
       281.9         268.81        21.7996
         282        267.998        22.6753
       282.1        267.953        23.4411
       282.2        268.784        22.2281
       282.3        269.724        20.8156
       282.4        270.288        20.1705
       282.5        270.428        20.1516
       282.6        270.788        20.5735
       282.7        271.872        20.6927
       282.8        271.431        19.8854
       282.9        271.077        19.3567
         283        270.873        18.9296
       283.1        271.147        18.0542
       283.2         270.72        17.9538
       283.3        270.065        17.5984
       283.4        269.415        17.3147
       283.5        268.957        16.9909
       283.6        267.023        16.9098
       283.7         264.88        16.5369
       283.8        263.426        15.8769
       283.9        262.999        15.5835
         284        262.655         15.344
       284.1        262.316        14.8217
       284.2        262.888          15.01
       284.3        264.113        16.6603
       284.4        263.675        18.7163
       284.5        262.285        19.6571
       284.6        260.918        19.5876
       284.7        260.162         20.213
       284.8        259.702        20.7325
       284.9        260.764        20.0339
         285        260.993        19.2732
       285.1        259.476        18.6552
       285.2         258.39        18.9882
       285.3        258.068        19.9188
       285.4        257.684        20.9017
       285.5        258.505        21.5663
       285.6         259.22        21.6831
       285.7        259.667        20.7696
       285.8        258.859        20.1747
       285.9        257.948        19.3689
         286         258.24         19.447
       286.1        258.969        18.8937
       286.2        259.101        18.9168
       286.3         259.29        18.3838
       286.4        258.828        17.6284
       286.5        258.198        16.4764
       286.6         258.44        15.3418
       286.7        258.754        14.1272
       286.8        259.098        13.4929
       286.9        259.705         13.337
         287        259.656        12.8706
       287.1        258.659        12.2226
       287.2         258.79        11.7845
       287.3        260.031         12.602
       287.4        260.813        13.1549
       287.5        261.022        13.5995
       287.6        261.759        13.5343
       287.7        262.407        12.9709
       287.8        263.382        12.6447
       287.9        263.616        13.1071
         288        264.199        14.2558
       288.1        265.057        14.9543
       288.2        265.332        15.2671
       288.3        265.997        14.4591
       288.4        266.769        13.7355
       288.5        267.141        13.8143
       288.6        267.541        13.5382
       288.7        267.833          12.72
       288.8         268.12        13.2584
       288.9        267.421        14.5529
         289         266.88        15.2093
       289.1        267.194        16.0962
       289.2        267.747         15.717
       289.3         267.45        15.3113
       289.4        266.495        15.9203
       289.5        265.941        17.1401
       289.6        265.548         18.678
       289.7        265.948        19.0736
       289.8         265.94        18.2445
       289.9        265.866        16.8889
         290        266.287        15.9232
       290.1        267.759        15.5349
       290.2        268.382        16.0137
       290.3        267.832        15.3368
       290.4        267.505        14.6181
       290.5        267.033        13.8089
       290.6        267.214        13.4175
       290.7        267.554        13.5367
       290.8        267.592         13.652
       290.9        267.048        13.6824
         291        266.707         14.211
       291.1        265.619        16.2099
       291.2        264.127        17.1996
       291.3        263.549        17.4278
       291.4        262.769          17.49
       291.5        261.908        17.6481
       291.6        261.864        18.3781
       291.7        262.624        20.0751
       291.8        263.463        21.0552
       291.9        264.144        21.2242
         292        263.757        21.4676
       292.1        263.482        22.1086
       292.2        263.592         22.387
       292.3          263.8        22.4932
       292.4        264.332        23.8638
       292.5        264.467        25.9755
       292.6        265.272        26.8679
       292.7        266.524        26.9972
       292.8        267.703        27.2192
       292.9         268.89        27.2506
         293        269.668        26.7251
       293.1        269.872        26.2149
       293.2        269.956        25.8935
       293.3        270.444        25.7609
       293.4        270.241        25.1564
       293.5        269.142        24.7621
       293.6        268.579        24.0896
       293.7        268.486        23.3363
       293.8        268.819        22.4894
       293.9        269.093        21.6173
         294        268.879        21.4158
       294.1        268.143         21.175
       294.2        266.935        19.8705
       294.3        265.942        18.2807
       294.4         265.41        17.3995
       294.5        264.832        15.4523
       294.6        263.688        14.8175
       294.7        262.776        14.3163
       294.8        262.673        13.5033
       294.9         263.61        13.0319
         295        264.793        14.1659
       295.1        266.025        16.0694
       295.2          266.1        17.0882
       295.3        265.869        16.5923
       295.4        266.015        15.2445
       295.5        267.211        14.9401
       295.6        268.556        15.7871
       295.7        268.506        16.8143
       295.8        267.885        17.7637
       295.9        267.486        18.0692
         296        267.956        17.5464
       296.1        269.113        17.1593
       296.2        269.786        17.2159
       296.3        270.042        17.4709
       296.4        270.309        16.9572
       296.5        270.783        16.5646
       296.6        271.527        16.5246
       296.7        272.452         16.536
       296.8        273.587        16.1921
       296.9        274.486        15.0036
         297        274.965        13.6489
       297.1        275.549         13.057
       297.2        275.616        13.2009
       297.3        274.742         13.684
       297.4        273.363        14.4967
       297.5        271.931        15.4581
       297.6        271.049        15.7121
       297.7        270.556        16.1534
       297.8        270.555        15.9535
       297.9        269.995        15.7291
         298         269.07        14.8562
       298.1        267.875         14.133
       298.2        267.343         14.152
       298.3        267.598        14.5821
       298.4        267.373         14.659
       298.5        267.486        14.7209
       298.6        268.001         13.555
       298.7        268.554        12.7441
       298.8        269.368        11.9932
       298.9        270.244        11.1165
         299        270.677        10.7809
       299.1        269.885        11.5975
       299.2        269.456        12.2375
       299.3        269.663        13.0587
       299.4         270.13        13.6788
       299.5        271.073        14.1884
       299.6        271.737        14.4873
       299.7        271.217        15.0891
       299.8        270.893         14.619
       299.9        271.126        14.4135
         300        271.766        13.6837
       300.1        272.115        13.6543
       300.2        271.589        13.7884
       300.3        270.845        13.2264
       300.4        270.361        11.7674
       300.5        269.485        10.0871
       300.6        268.924        8.96143
       300.7        267.224        8.99518
       300.8         266.29        8.99341
       300.9        266.623        8.27948
         301        267.969        8.76265
       301.1        268.874        9.90351
       301.2        268.376        11.2297
       301.3        267.909        12.7667
       301.4        267.228        13.9674
       301.5        266.215        13.9435
       301.6        266.443        14.0781
       301.7        266.934        14.7418
       301.8         266.78        15.7167
       301.9        266.053        15.9698
         302        265.415        16.4302
       302.1        265.083        17.2023
       302.2          265.7        17.8664
       302.3        266.669        17.3311
       302.4        268.369        16.3037
       302.5        269.515        16.2869
       302.6        269.468        17.1864
       302.7         269.42         18.575
       302.8        269.167        18.9569
       302.9        268.684         18.873
         303        269.083        18.5892
       303.1         270.13        18.3551
       303.2        271.205        17.8059
       303.3        271.999        16.9497
       303.4        272.327        15.8019
       303.5        271.637        15.0702
       303.6         270.74        15.4028
       303.7        270.259        15.4883
       303.8        271.141          15.59
       303.9        272.077        15.5937
         304        272.668        15.6886
       304.1        272.953        15.7091
       304.2        274.283         16.419
       304.3        276.928        16.2912
       304.4        278.066        15.0765
       304.5          277.8        12.9947
       304.6        278.355        12.7281
       304.7        279.379        13.0428
       304.8        281.406        13.2091
       304.9        282.881        12.5207
         305        283.192        11.9759
       305.1        283.015        13.4885
       305.2         283.41        13.9876
       305.3        283.471        12.8828
       305.4        283.283        11.9341
       305.5         284.36        11.9926
       305.6        285.809        10.9024
       305.7        287.152         9.9508
       305.8         288.21        9.38478
       305.9        289.135        9.39264
         306        290.154        8.80521
       306.1        290.948         7.2648
       306.2        291.758        6.53436
       306.3        292.558        6.47747
       306.4         292.78        6.87866
       306.5        293.466        6.67288
       306.6        294.371        6.00635
       306.7        294.483        4.74586
       306.8        293.506        3.65205
       306.9        292.322         3.1527
         307        291.815        4.21606
       307.1        291.334        5.35033
       307.2        290.788        6.43011
       307.3        289.796        6.99325
       307.4        288.695        7.55429
       307.5        288.217        9.23733
       307.6        287.803        9.01504
       307.7        287.364         8.0184
       307.8         286.74        7.39421
       307.9        285.805        8.24486
         308        285.577         8.2764
       308.1        286.508        8.44501
       308.2        286.979        8.13613
       308.3        286.244         7.3572
       308.4        285.224        8.02065
       308.5        283.792          9.027
       308.6        282.704        10.0478
       308.7        282.628        10.8127
       308.8        282.848        12.3835
       308.9        283.166        13.4549
         309        283.895        14.0338
       309.1        285.124        13.9161
       309.2        285.963         14.024
       309.3        286.692        14.4067
       309.4        286.801        13.8461
       309.5        286.482        13.5927
       309.6        286.429        14.1746
       309.7         287.29         15.701
       309.8        288.219        16.7372
       309.9        288.807        17.4826
         310        288.855        17.7622
       310.1        287.489        17.5671
       310.2        286.519        16.6319
       310.3        286.286        16.0828
       310.4        286.503        16.4599
       310.5        286.992        17.2684
       310.6        287.512        17.8191
       310.7        288.836        18.3489
       310.8        289.945        19.0925
       310.9        289.408        20.8626
         311        288.685        21.4642
       311.1        288.389        21.6326
       311.2        287.306        21.7999
       311.3        286.171        21.4054
       311.4        286.037         20.964
       311.5         285.91        20.4832
       311.6        286.098        19.2709
       311.7         286.19        18.1029
       311.8        285.909        17.2461
       311.9        286.207        16.7695
         312        285.511        17.3115
       312.1        284.678        18.3947
       312.2        285.505        19.5947
       312.3        287.831        20.6666
       312.4        289.826        20.6439
       312.5        290.383        19.2994
       312.6        289.633        17.4431
       312.7        288.743        16.0714
       312.8        286.956        15.1308
       312.9        285.738        14.3522
         313        285.443        13.1531
       313.1        285.084        11.9386
       313.2        284.308          11.95
       313.3        283.442        11.8998
       313.4        282.149          12.18
       313.5        281.664         12.907
       313.6        282.157        13.0736
       313.7        282.656        13.7356
       313.8        282.607        13.7358
       313.9        282.211        12.8936
         314        281.937        11.1778
       314.1        281.049        8.71582
       314.2        280.008        7.50427
       314.3        279.271        7.37356
       314.4         279.85        7.52646
       314.5        281.028        7.43308
       314.6        281.999        7.32532
       314.7        282.567        8.48646
       314.8        281.831        8.72723
       314.9        281.514         7.6588
         315        281.978        5.91817
       315.1         283.34        4.77345
       315.2        284.074        4.63078
       315.3        283.788        6.04894
       315.4         282.93        7.08281
       315.5         282.18        7.02169
       315.6        281.953        5.80822
       315.7        282.314        4.56535
       315.8        282.812        4.19855
       315.9        282.631        4.42017
         316        282.183        4.96444
       316.1        282.174        5.16603
       316.2        282.363        5.02826
       316.3        282.269         4.3909
       316.4        282.337        3.81772
       316.5        282.739         4.0202
       316.6        282.875        4.82732
       316.7        282.486        5.32979
       316.8        281.617        6.27917
       316.9          280.9        7.46875
         317        280.408         8.6766
       317.1        279.994        9.77962
       317.2         279.86        10.4291
       317.3        280.979        11.1755
       317.4        281.947        12.2549
       317.5        282.466        13.3311
       317.6         282.84        14.2289
       317.7        283.832        14.7526
       317.8        284.641        16.1869
       317.9        285.662        17.0817
         318         287.27         17.307
       318.1        289.048        17.7168
       318.2        289.801        17.6023
       318.3        289.578        17.6122
       318.4        288.557        18.2874
       318.5        288.311        19.0101
       318.6         287.58        20.2479
       318.7          286.8        22.0166
       318.8        285.569        23.3424
       318.9        284.647        25.0709
         319        284.227        25.3724
       319.1        283.835        23.6475
       319.2        283.992        22.0259
       319.3        284.371        20.8074
       319.4        284.802        21.0396
       319.5        286.181         21.961
       319.6        287.653        23.3791
       319.7        288.605        24.5935
       319.8        289.376         23.508
       319.9        289.879         22.939
         320        289.913        23.2646
       320.1        289.887        24.5376
       320.2        290.718        25.4467
       320.3        291.958        25.4915
       320.4         292.37         24.941
       320.5        292.335         22.924
       320.6        292.648        21.4113
       320.7        293.799        20.5434
       320.8        294.344        21.4523
       320.9        293.803        22.6395
         321        293.183        23.5392
       321.1        293.529        23.9051
       321.2        294.268        23.8695
       321.3        294.859        24.0105
       321.4        295.286        23.4876
       321.5        295.735        22.8466
       321.6        295.753        22.3468
       321.7        295.186        22.6735
       321.8         294.98        22.9566
       321.9         294.16        23.3489
         322        293.093        22.5792
       322.1        292.252        21.7115
       322.2        292.181         21.141
       322.3        293.252        21.4961
       322.4        293.973         21.321
       322.5        293.674        21.8622
       322.6        293.592        22.5469
       322.7        293.473        23.6334
       322.8        293.689        24.5432
       322.9        294.212        25.6345
         323        294.816         25.058
       323.1        294.947        23.6636
       323.2        294.719        23.2324
       323.3        295.062        22.8498
       323.4        294.967        22.1285
       323.5         293.93        21.3646
       323.6        292.576        20.9161
       323.7        292.155         20.458
       323.8        292.857        19.9582
       323.9        292.758        19.8871
         324        291.997        20.1724
       324.1        291.651         19.927
       324.2        291.957        20.5116
       324.3        291.636        20.9315
       324.4        291.605        20.6736
       324.5        292.865        19.4646
       324.6        293.861        18.6799
       324.7        293.515        18.3735
       324.8        292.704         18.248
       324.9        293.276        17.4355
         325        293.683        16.1202
       325.1        294.577        14.9227
       325.2        295.419        14.6044
       325.3        294.842        15.5266
       325.4        293.377        16.1761
       325.5        290.971        16.7089
       325.6        289.421        17.0759
       325.7        288.092        16.6446
       325.8        287.773        15.8501
       325.9        288.657        14.3403
         326        289.712        12.5173
       326.1        290.068        12.6232
       326.2        289.446        12.8932
       326.3        288.599        12.9213
       326.4        289.147        11.7716
       326.5        290.239        9.80532
       326.6        292.111        8.30942
       326.7        293.734        7.40552
       326.8        294.814        7.34853
       326.9        295.117        7.64408
         327        294.915        7.72782
       327.1         294.13        7.84988
       327.2        294.008         7.6044
       327.3        294.133        6.19904
       327.4        294.991        6.13781
       327.5        295.919        7.04306
       327.6        296.244        7.52955
       327.7        295.805        8.19269
       327.8         295.55        8.88193
       327.9        296.092        9.42796
         328        296.851        10.6042
       328.1        298.348        12.1602
       328.2        299.193        13.3454
       328.3        299.607        13.8894
       328.4        299.188        14.6116
       328.5         298.56        15.4326
       328.6        297.961        16.0068
       328.7         297.62        17.0858
       328.8          297.1        17.7669
       328.9        296.463        18.1396
         329        297.209        18.2645
       329.1        298.661        17.7543
       329.2        299.048        18.0054
       329.3        299.164        18.5641
       329.4        299.039          19.59
       329.5        298.286        20.8121
       329.6        297.819        21.3992
       329.7        298.122        21.8272
       329.8        298.539         22.053
       329.9        298.626        22.2427
         330        298.224        21.7744
       330.1        297.553        22.2562
       330.2        295.991         22.512
       330.3        295.164         22.294
       330.4        295.111        22.7196
       330.5        295.282        22.8438
       330.6         295.39        23.1978
       330.7        294.432        22.5863
       330.8        294.033        21.6236
       330.9        294.122        21.6612
         331        294.069        21.1826
       331.1        294.731        21.3719
       331.2          295.7        20.5609
       331.3        297.141        20.3746
       331.4        298.223        20.1694
       331.5        299.227        19.4344
       331.6         299.81        18.3922
       331.7        300.077        17.3717
       331.8        299.779         16.767
       331.9        299.757        16.3659
         332        299.156        16.3546
       332.1         298.99        15.8475
       332.2        298.719        15.7239
       332.3        298.214        15.4009
       332.4        298.102         15.891
       332.5        297.797        17.0948
       332.6        297.735        17.5662
       332.7        296.145        17.6917
       332.8        294.333        16.8898
       332.9        293.708        16.3249
         333        293.458        16.5015
       333.1        292.699        17.0254
       333.2        291.875        16.7651
       333.3         291.14         16.909
       333.4        290.559        17.4941
       333.5        290.639        18.2133
       333.6        291.622        18.5511
       333.7        292.695        18.2177
       333.8        293.633        17.6742
       333.9        293.762        17.2754
         334        293.056        17.3275
       334.1        292.782        16.9046
       334.2        293.022        17.2554
       334.3        293.034         17.907
       334.4        292.436        18.3312
       334.5        291.938        19.5357
       334.6        292.114        19.5708
       334.7        292.234        19.8831
       334.8        291.585        19.4172
       334.9        290.964        18.3718
         335        291.125        17.9435
       335.1        291.649        17.2368
       335.2        291.891        16.4429
       335.3        292.431        15.2723
       335.4        292.146        14.4116
       335.5        292.465        14.3839
       335.6        292.012         14.175
       335.7        291.626        12.7541
       335.8        291.342        11.1686
       335.9        290.881        10.0409
         336         290.66        9.36448
       336.1         290.71        8.89313
       336.2        291.136        8.34114
       336.3          291.2        7.36794
       336.4         290.83        7.06963
       336.5        290.807        6.94564
       336.6        290.842        6.51545
       336.7        290.943        6.11079
       336.8        290.629         5.6516
       336.9        291.038        5.54203
         337        292.125        5.44745
       337.1         292.65        5.27817
       337.2        292.848        5.19484
       337.3        293.052        5.32819
       337.4        293.476        5.31855
       337.5        293.887        5.88545
       337.6        295.001        5.49364
       337.7        296.022        4.77157
       337.8        297.114        3.91648
       337.9        297.502        3.18884
         338        297.505        3.45894
       338.1        297.054        4.24605
       338.2        297.318        2.92034
       338.3        298.338        2.33493
       338.4        300.243        4.18216
       338.5        302.296        5.96351
       338.6        303.308        7.45433
       338.7        303.678        9.02061
       338.8        304.423        10.0017
       338.9        306.369        11.5468
         339        307.877        12.3307
       339.1        308.267        12.7548
       339.2        308.251        12.1221
       339.3        308.272        10.5336
       339.4        308.227        9.89815
       339.5        308.375        9.99145
       339.6        307.624        10.4856
       339.7        307.819        8.52523
       339.8        308.217        6.76426
       339.9        306.651        6.17442
         340        306.237        6.89131
       340.1        306.857        8.31471
       340.2        307.213        9.54285
       340.3        308.839        10.9275
       340.4        310.344        11.6952
       340.5        310.731        11.9044
       340.6        310.532        12.6837
       340.7        310.684        13.2569
       340.8        310.192        14.6086
       340.9         309.79        15.7033
         341        310.036        16.1827
       341.1        310.495        17.0217
       341.2        310.971        17.2132
       341.3        310.441        16.2129
       341.4        309.903        14.8671
       341.5         309.65        14.7178
       341.6        310.041        15.4101
       341.7        309.809        16.7174
       341.8        309.112        18.3203
       341.9         307.74        20.5787
         342        307.033        22.0662
       342.1        305.938        23.3651
       342.2        305.289        24.1111
       342.3        304.278         24.049
       342.4        302.647        24.0792
       342.5        302.565        24.4306
       342.6         303.05        25.0402
       342.7        302.824        25.0991
       342.8        302.459        25.4687
       342.9        301.703        25.3685
         343        301.144        24.9707
       343.1        300.405         24.631
       343.2        299.289        24.9659
       343.3        298.576        25.4989
       343.4        298.449        25.5673
       343.5        298.385        25.2035
       343.6        298.426        25.1164
       343.7        299.146        25.8265
       343.8        300.139         25.315
       343.9        301.264        24.7789
         344        301.048        23.6289
       344.1        300.802        22.5807
       344.2         300.86        21.3554
       344.3        300.632        20.0733
       344.4        300.594         18.739
       344.5        301.142        17.9331
       344.6        301.428        17.4761
       344.7        301.838        16.6969
       344.8        302.455        16.8418
       344.9        302.887        17.3193
         345        303.002        17.1528
       345.1        303.288        15.6443
       345.2        303.593        13.5065
       345.3        304.057        11.7358
       345.4        304.978        10.1162
       345.5        306.798        9.93776
       345.6         308.56        10.1773
       345.7         310.16        10.6519
       345.8        310.473        10.8445
       345.9        309.954        10.1736
         346        310.331        9.08944
       346.1        311.283        8.25585
       346.2        311.105        7.89556
       346.3        310.611        8.67802
       346.4        310.334        9.75555
       346.5        310.113        10.1121
       346.6        309.933        10.5123
       346.7        309.654        11.6684
       346.8        309.567        11.9762
       346.9         310.37        12.6289
         347        311.037         13.604
       347.1         311.22        15.0055
       347.2        310.108        15.7763
       347.3         308.34        15.9282
       347.4        308.314        14.7304
       347.5        309.099        12.5854
       347.6        308.913        11.4423
       347.7        308.924        10.9847
       347.8         309.42        11.6354
       347.9        310.174        12.1776
         348        310.656        12.5861
       348.1        311.076        12.4026
       348.2        311.005        12.8463
       348.3        310.222        14.4544
       348.4         309.72        15.7231
       348.5        310.239         16.475
       348.6        311.248        17.3887
       348.7        312.215        18.0855
       348.8         313.13        18.8633
       348.9        313.501        19.0588
         349        313.793        19.2376
       349.1        313.115        18.8523
       349.2        312.422        19.1123
       349.3        313.156         20.492
       349.4        313.793         20.906
       349.5        313.407        20.1918
       349.6        314.121          19.95
       349.7         315.39         20.611
       349.8        316.997        22.2069
       349.9        318.453        22.8011
         350         319.98        22.7885
       350.1        321.634        23.3879
       350.2         321.84        24.4978
       350.3        321.284        24.7548
       350.4        321.418        24.9533
       350.5        320.692        24.9083
       350.6        319.725        24.9069
       350.7        318.894        24.3394
       350.8        318.801        23.3304
       350.9         319.09        22.9486
         351         319.37        22.5332
       351.1        319.793         22.716
       351.2        320.276        22.5845
       351.3        320.693        21.7048
       351.4        320.301        20.0136
       351.5        320.013        17.9751
       351.6        319.848        16.9636
       351.7        319.794        16.6293
       351.8        319.985        16.5221
       351.9         319.65        16.4535
         352        319.333        16.3954
       352.1        319.748        17.2154
       352.2        319.612        17.2746
       352.3        319.569        16.7888
       352.4        320.278        17.0281
       352.5        321.048        19.0117
       352.6        320.655        20.7215
       352.7        320.663        21.1696
       352.8        321.405        21.0649
       352.9        321.418        21.2168
         353        320.789        22.0856
       353.1        320.542        23.5546
       353.2         321.17        24.0971
       353.3        321.772        23.6536
       353.4        322.563        22.6585
       353.5        322.721        21.0482
       353.6        322.306        21.1309
       353.7        321.666        22.5015
       353.8        322.215        23.2972
       353.9        323.277        22.8045
         354        323.612        22.0477
       354.1        323.826        21.2929
       354.2        324.164        21.1678
       354.3        324.651        21.2404
       354.4        325.454        21.0089
       354.5        327.452        20.0826
       354.6        328.381         20.663
       354.7        328.746        22.8762
       354.8        329.081        24.5152
       354.9        328.536        24.4201
         355        328.808        22.8199
       355.1        329.107        22.2578
       355.2        329.166        22.7113
       355.3        329.602        23.3962
       355.4        329.473        23.4462
       355.5        329.373        23.3942
       355.6        330.331        23.4483
       355.7        331.024        24.2973
       355.8        331.474          24.97
       355.9        331.961        25.2634
         356        331.692        25.1304
       356.1        331.484        24.9582
       356.2        331.437        24.9356
       356.3        332.016          25.54
       356.4        332.404        26.2402
       356.5        333.025        27.0431
       356.6        332.919        26.7725
       356.7        332.209        26.0274
       356.8        331.317        25.1896
       356.9        329.449        24.0578
         357        328.093        23.0448
       357.1        328.839        22.5755
       357.2        329.513        22.6488
       357.3        329.565        23.6218
       357.4        329.344        23.6825
       357.5        329.171        22.8712
       357.6         329.56        21.5314
       357.7        329.997        21.4358
       357.8        330.723        21.0595
       357.9        330.748        20.3432
         358        330.277        19.9271
       358.1        329.318        19.2592
       358.2        328.409        18.5089
       358.3        327.658        16.9501
       358.4        327.553        15.3326
       358.5        327.933         13.574
       358.6        328.412        13.1948
       358.7        329.983        12.8384
       358.8        329.981        12.8196
       358.9        328.223        12.6046
         359        326.391        12.1536
       359.1        324.468        11.8864
       359.2        324.213        12.2989
       359.3        325.148        12.8315
       359.4        325.392        12.9332
       359.5        324.389        12.8789
       359.6        323.027        13.7402
       359.7        323.462           14.2
       359.8        324.221        14.1837
       359.9        324.979        14.1937
         360        324.345        13.3482
       360.1        322.968        13.1057
       360.2        322.453        12.9453
       360.3        323.115        13.1896
       360.4        324.544        12.7414
       360.5        325.504        11.4818
       360.6        326.402        10.2445
       360.7        327.155        11.1605
       360.8        327.614        12.1344
       360.9        327.522        12.5075
         361        327.549         12.619
       361.1        327.873         11.564
       361.2        328.245        10.1171
       361.3        327.857        8.86305
       361.4        327.268        9.20537
       361.5        326.359        9.77149
       361.6        325.675        9.63371
       361.7        325.486        8.80688
       361.8        326.502        7.82708
       361.9        327.877        8.49003
         362        328.216        8.68093
       362.1        327.564        8.09401
       362.2        327.447        6.90804
       362.3        327.518        6.99987
       362.4        326.987         7.5172
       362.5        326.553        7.53239
       362.6        326.995        6.68689
       362.7        327.353        6.80033
       362.8        328.941        7.34747
       362.9        330.312        7.51841
         363        330.927        7.33112
       363.1        331.213        6.77068
       363.2        331.429        6.87818
       363.3        331.751        7.67212
       363.4        331.417         8.0945
       363.5        330.716        7.99884
       363.6        330.794        8.35712
       363.7        331.256        8.37309
       363.8          331.6        9.10337
       363.9        330.786        10.8866
         364        330.023        11.8548
       364.1          329.4         11.653
       364.2        329.726        12.0626
       364.3        330.469        12.5992
       364.4        330.893        12.2565
       364.5        331.213        12.1272
       364.6        331.734        12.5998
       364.7        332.573        14.1086
       364.8        332.353        14.5956
       364.9        331.673        13.9537
         365         332.07        12.5557
       365.1        332.623        12.4022
       365.2        332.975        11.6609
       365.3        333.866        10.5098
       365.4         334.64        9.49439
       365.5        334.329        8.68129
       365.6        334.591        8.71905
       365.7        335.191        8.41203
       365.8        335.708        8.86479
       365.9         336.26         9.7738
         366        336.151        9.95556
       366.1        335.658        10.3815
       366.2        334.649        10.4545
       366.3        333.611        9.62067
       366.4        333.677         9.6664
       366.5        333.934        9.53958
       366.6        334.827        9.02706
       366.7        334.991        7.76564
       366.8        333.861        6.14723
       366.9        332.781         5.2695
         367        332.684        4.68456
       367.1        333.659        3.79581
       367.2        335.318        3.37956
       367.3        336.257        2.60219
       367.4        337.808        4.04187
       367.5        338.561        5.52915
       367.6        338.988        7.18619
       367.7        339.936         9.8418
       367.8         339.89        11.2879
       367.9        339.589        11.9306
         368        339.848        12.1524
       368.1        341.286        11.8652
       368.2        341.237        11.7214
       368.3        339.973        11.9237
       368.4        339.516        12.0659
       368.5        339.305         11.212
       368.6        338.431        10.3924
       368.7        337.598        11.5129
       368.8          336.2        13.3196
       368.9        334.942        15.0635
         369        333.825        15.7061
       369.1        332.747        15.6761
       369.2        331.828        15.8153
       369.3        330.826        15.7878
       369.4        330.273        16.1887
       369.5        329.785        15.5994
       369.6        329.611        16.5697
       369.7        329.272        17.7515
       369.8        329.019        19.1977
       369.9        329.356        21.3857
         370        328.856        23.2779
       370.1        328.801        24.0865
       370.2        329.034        24.4356
       370.3        329.035        25.1094
       370.4         328.72        25.8422
       370.5        328.882        25.9583
       370.6        329.182        25.8871
       370.7        328.773        26.3846
       370.8        330.022        26.1851
       370.9        331.049        25.7963
         371        331.884        25.2795
       371.1        332.143        25.2914
       371.2        332.267        25.2791
       371.3        332.636        25.2115
       371.4        334.034        25.7804
       371.5        335.486        25.9382
       371.6         335.66        25.7983
       371.7        335.507        25.2571
       371.8         334.71        24.5314
       371.9        333.242        23.5149
         372        333.121        23.2936
       372.1        333.215        23.2199
       372.2        333.476        22.5995
       372.3        333.064        22.3533
       372.4         332.61         22.648
       372.5        333.188        22.1259
       372.6        333.584        21.2061
       372.7        333.732        19.8954
       372.8        334.291        18.0123
       372.9         335.57        15.9076
         373        337.089        15.5469
       373.1        338.066        16.7137
       373.2        338.508        17.3307
       373.3         338.54        16.7355
       373.4        339.176        17.1003
       373.5        340.183        17.7846
       373.6        340.396        17.3731
       373.7        340.346        16.3986
       373.8        339.869        16.8357
       373.9        339.255        17.3229
         374        338.058        16.7893
       374.1        337.393        14.9673
       374.2        336.629        14.4859
       374.3         336.54         15.079
       374.4        337.132        15.7089
       374.5        338.645        16.3903
       374.6        339.788        16.3633
       374.7        340.147        15.2983
       374.8        340.874        14.5335
       374.9        341.743        13.5615
         375        341.684        12.7385
       375.1        342.225        12.5765
       375.2        342.497        12.3051
       375.3        342.551        11.4501
       375.4        342.501        10.5441
       375.5        342.572        10.0639
       375.6        342.891        10.2824
       375.7        343.494        10.5973
       375.8        343.742         10.937
       375.9        343.527        11.5725
         376        344.284        11.7523
       376.1        344.313        12.5396
       376.2        343.609        14.0426
       376.3        341.822        15.3959
       376.4        341.236        15.4078
       376.5        340.937        14.8913
       376.6        341.569        15.3729
       376.7        342.002         16.699
       376.8        341.668        19.1846
       376.9        340.189        20.5253
         377        339.614        21.4262
       377.1        339.425        21.9891
       377.2        340.143        22.2228
       377.3        341.167        21.2062
       377.4        342.044        20.2597
       377.5         343.43        20.2779
       377.6        344.587        20.3158
       377.7        345.369        19.5029
       377.8        346.008        18.6291
       377.9        346.364        18.0345
         378        346.104        18.2118
       378.1         344.66         18.547
       378.2        343.055         18.837
       378.3        342.439        19.2262
       378.4        343.195        19.4046
       378.5        344.168        19.2252
       378.6        345.031        18.8741
       378.7        346.521        19.4468
       378.8        346.771        19.6378
       378.9        347.181        19.0839
         379        347.315         18.784
       379.1        348.021         17.645
       379.2        347.903        16.7945
       379.3         347.66        16.8525
       379.4        348.267        17.2685
       379.5        347.898        17.2246
       379.6        346.387        16.9694
       379.7        344.265        16.9508
       379.8        342.743        17.9564
       379.9        342.233        18.9877
         380        342.533        18.9896
       380.1        343.129        18.9167
       380.2        343.204        19.2681
       380.3        342.511        18.9792
       380.4        341.781        18.9888
       380.5        340.379        18.4085
       380.6        339.408        18.4364
       380.7        338.942          17.85
       380.8        338.885        17.5776
       380.9        339.032         17.836
         381         338.83        17.6814
       381.1        339.009        18.9665
       381.2        339.678        19.4572
       381.3        339.694        19.9598
       381.4        340.769        21.4737
       381.5        341.754         22.012
       381.6        342.702        22.4621
       381.7        343.519        23.0832
       381.8         344.51        24.6355
       381.9        345.373         26.541
         382        345.796        27.6803
       382.1        346.494        28.1914
       382.2        347.495        27.7148
       382.3        348.153        27.8345
       382.4        348.458        27.6829
       382.5        348.105        26.6515
       382.6        347.552        25.8693
       382.7        346.312        24.9536
       382.8        344.892        24.7129
       382.9        344.885         25.403
         383        345.118        25.8833
       383.1        344.973        25.1899
       383.2        344.114        23.6289
       383.3        342.779        22.3728
       383.4        342.493        21.0948
       383.5         342.23        20.1959
       383.6        342.754        20.4213
       383.7        343.092        21.9702
       383.8        343.261         23.182
       383.9        343.964         23.852
         384        343.951        24.3407
       384.1         343.53        24.7987
       384.2        343.533        24.6865
       384.3        344.687         25.425
       384.4        345.948        26.7539
       384.5         346.65        28.3919
       384.6        347.148        28.4682
       384.7        347.097        27.6176
       384.8        347.176        26.1982
       384.9        347.082        25.0685
         385        347.377        24.4504
       385.1        348.163         23.931
       385.2        350.064        24.2499
       385.3        351.376        24.6366
       385.4        350.605        24.9405
       385.5        348.211         25.031
       385.6        347.675        25.4876
       385.7        348.502        25.8017
       385.8        349.522        25.9702
       385.9        350.245        25.4235
         386        351.185        25.1859
       386.1        352.067        24.4305
       386.2         352.97        25.2146
       386.3        354.656        26.3007
       386.4        355.577        25.9379
       386.5        355.912        25.0016
       386.6        355.721        24.8648
       386.7        354.951        25.5625
       386.8        353.395        25.9054
       386.9        352.662        25.4659
         387        351.867        24.8333
       387.1          351.9        24.2734
       387.2        351.488        23.5744
       387.3        351.244         22.583
       387.4        350.715         20.835
       387.5        349.515         18.822
       387.6        347.488        17.3345
       387.7        344.947        15.8947
       387.8        343.159        15.0547
       387.9        341.173        14.3758
         388        340.458        14.4339
       388.1        340.932          13.94
       388.2        341.445        13.9951
       388.3        341.765        14.2654
       388.4        341.345        15.6377
       388.5        340.863        16.8914
       388.6        340.458        16.8301
       388.7        339.849        15.8569
       388.8        339.753        14.9709
       388.9        340.409        14.8537
         389        340.895        15.8821
       389.1        341.674         17.694
       389.2        342.698        19.6125
       389.3        344.106        20.8764
       389.4        344.537        21.5443
       389.5        343.934        22.0527
       389.6        344.423        22.1283
       389.7        345.722        23.2027
       389.8        347.738        24.9093
       389.9         348.94        26.2642
         390        348.125        26.3881
       390.1        347.325        25.7076
       390.2        345.769        24.2576
       390.3        345.177         22.553
       390.4        346.496        21.3307
       390.5        348.329        21.5617
       390.6         349.23        21.4599
       390.7        349.658        20.9808
       390.8        349.471        19.9558
       390.9        348.286        19.5165
         391        347.285        19.7571
       391.1        346.591        20.0323
       391.2         346.24        19.7461
       391.3        346.827        19.4627
       391.4        346.433        19.2027
       391.5        345.045        18.3613
       391.6        344.269         17.519
       391.7        343.521        16.1388
       391.8         343.17        15.5912
       391.9        342.707        15.3627
         392        341.666        15.5572
       392.1        341.329         16.282
       392.2         341.43        17.2214
       392.3        341.508        17.8632
       392.4        340.653        18.4638
       392.5        339.254         19.669
       392.6        338.785        20.4823
       392.7        339.531        21.9317
       392.8        339.844         23.429
       392.9        339.285        23.9107
         393        339.259        23.5985
       393.1        339.612        23.2248
       393.2        339.633          23.13
       393.3        339.682        23.1524
       393.4        339.676        23.1107
       393.5        340.277        22.8965
       393.6        341.451        22.7046
       393.7        343.167        22.6784
       393.8        344.417        22.6711
       393.9        346.641         22.654
         394        348.529        22.6515
       394.1        350.334        22.5022
       394.2        350.644        23.2864
       394.3        349.841        23.3956
       394.4        349.813        23.7016
       394.5         351.33        23.2033
       394.6        352.799        22.8414
       394.7        354.674        22.2217
       394.8        356.371        21.8566
       394.9        357.748         21.662
         395        358.087        21.3049
       395.1        358.045        21.5045
       395.2        357.583        21.7589
       395.3         357.24        21.7111
       395.4        356.557        22.2003
       395.5        356.566        22.0799
       395.6         356.76        21.7674
       395.7        355.877        21.3154
       395.8        355.525         21.947
       395.9        355.419        22.4133
         396        355.981        22.9237
       396.1        357.206        22.7452
       396.2        357.952        22.1898
       396.3        358.003        22.4474
       396.4        357.774        22.7975
       396.5        358.152        23.2447
       396.6        359.068        23.3955
       396.7        359.803        22.5582
       396.8        360.916        20.9695
       396.9        361.118        19.1059
         397        360.583        18.8779
       397.1        360.218        18.4726
       397.2        360.259        17.7977
       397.3         360.58        17.8684
       397.4        360.444        18.0077
       397.5        360.559        17.6147
       397.6        361.525        17.2091
       397.7        362.485        16.7473
       397.8        362.838        15.8852
       397.9        364.199        14.6796
         398        364.593         13.594
       398.1        363.893        12.9872
       398.2        363.818        13.4182
       398.3        363.986        14.4782
       398.4        364.082        14.8483
       398.5        365.381         15.268
       398.6        367.233        15.1725
       398.7        368.455        14.8652
       398.8        369.106        14.2668
       398.9        369.665        14.0927
         399        370.742        14.1703
       399.1        372.824        14.1567
       399.2        373.635        13.5943
       399.3        373.477        12.1774
       399.4        373.823        10.9223
       399.5        374.116        10.7596
       399.6        374.705        11.4719
       399.7        375.297        13.3203
       399.8        375.333        14.6709
       399.9        375.656        14.8006
         400        376.558        14.8014
       400.1        377.605        14.7865
       400.2        377.838         14.782
       400.3        377.223        14.7816
       400.4        376.285        15.1021
       400.5        375.114         14.584
       400.6        374.859        14.6956
       400.7        374.397        14.7365
       400.8        374.103        15.0786
       400.9        373.288        15.1469
         401        372.207        15.3795
       401.1         372.33        16.5159
       401.2        371.887        17.6656
       401.3        371.198        18.7505
       401.4        370.213        19.9802
       401.5        368.274        20.5132
       401.6        366.113        20.1557
       401.7        364.798        19.4774
       401.8         364.09        19.0142
       401.9        363.896        19.5192
         402        365.068         20.135
       402.1        365.491        19.5946
       402.2        364.815        18.5122
       402.3        364.232        18.2253
       402.4        364.245        18.2098
       402.5        364.669        18.2357
       402.6        364.744        18.7788
       402.7        365.135        19.3901
       402.8        365.886        20.2863
       402.9        365.655        21.3573
         403        365.575        21.3211
       403.1        365.948        21.8596
       403.2        366.244        22.9709
       403.3        366.697        23.6641
       403.4         366.39        23.4741
       403.5        366.433        22.8504
       403.6        366.897         22.382
       403.7        367.758        21.9578
       403.8        368.368        21.4472
       403.9        368.481        20.8892
         404        368.397        20.1525
       404.1         368.97        18.2826
       404.2        368.899        17.3393
       404.3        368.515        16.8286
       404.4        368.922        16.5748
       404.5        369.299         15.672
       404.6        369.082        13.9257
       404.7        368.207        12.3173
       404.8        368.328        11.5757
       404.9        368.944        12.2294
         405        369.212        12.9039
       405.1        369.291        14.7567
       405.2        369.574        16.0934
       405.3         370.25        17.0593
       405.4        370.809        16.9309
       405.5        371.394        16.6359
       405.6        371.248        16.8802
       405.7         369.66        16.8073
       405.8        368.688        15.1765
       405.9        367.469        13.4889
         406        367.169        12.8891
       406.1        367.394        12.7132
       406.2        367.062        12.9372
       406.3        366.743        13.2648
       406.4        365.535        13.6901
       406.5         364.57        13.6085
       406.6        364.698        12.8619
       406.7        364.465        13.2952
       406.8        363.151        13.8477
       406.9        362.289          13.99
         407         362.21        13.6377
       407.1         363.01        13.9408
       407.2        363.831         14.682
       407.3        365.056        15.5776
       407.4        365.639        16.9838
       407.5        366.157        18.4206
       407.6        366.617        19.5423
       407.7        367.769        20.7666
       407.8        369.201        21.3522
       407.9        370.276        20.3317
         408        371.764        18.3804
       408.1        372.723        16.8478
       408.2        373.352        16.4802
       408.3        374.223        17.1112
       408.4        375.031        18.1334
       408.5         375.44        19.1804
       408.6         375.46        20.1882
       408.7        375.185        21.1551
       408.8        376.016        22.1417
       408.9        375.952          22.48
         409        374.952        22.3611
       409.1        374.434         22.443
       409.2        374.772        22.7521
       409.3        374.867        23.3612
       409.4        374.581        24.4336
       409.5        374.248        25.0413
       409.6        374.246        25.1787
       409.7        374.211        24.8423
       409.8        373.137        24.0389
       409.9        371.462        22.8811
         410        370.415        22.4503
       410.1        370.366        22.7012
       410.2        370.499        22.2301
       410.3        370.595        21.0322
       410.4        370.876        19.8922
       410.5        370.535        18.8403
       410.6        370.703        18.9243
       410.7          370.4        19.1994
       410.8        370.754        19.1986
       410.9         372.19        18.6219
         411        373.438        17.6203
       411.1        374.122        16.1446
       411.2         374.03        13.9522
       411.3        373.043        11.9836
       411.4        372.428        10.5916
       411.5        373.571        9.31208
       411.6         375.36        8.79726
       411.7        376.394        8.39593
       411.8         376.55        8.62039
       411.9        376.564        9.54945
         412        376.167        10.0023
       412.1        375.934        10.5797
       412.2        375.677        10.4418
       412.3         375.42        9.79829
       412.4        374.614        10.1832
       412.5        373.618        11.7739
       412.6        372.289        13.2943
       412.7        371.791        15.5271
       412.8        371.997        16.6599
       412.9        372.103        17.1473
         413         372.06        18.4495
       413.1        372.604        20.1013
       413.2        373.578         20.888
       413.3        373.786        21.1417
       413.4        374.025         21.818
       413.5        373.607        22.4764
       413.6        372.452         22.456
       413.7        371.328        22.4017
       413.8        371.216        21.6782
       413.9        371.309        21.0497
         414        371.384         20.104
       414.1        371.402        19.6562
       414.2        371.027        19.5327
       414.3        371.241        19.1795
       414.4        370.893        18.3667
       414.5        370.096        18.0106
       414.6        369.832        16.9938
       414.7        370.272        16.7708
       414.8        370.159        16.9266
       414.9        369.487        16.9271
         415        368.312        16.1818
       415.1         366.96        15.5057
       415.2        365.852        16.0954
       415.3        364.999        17.2814
       415.4        365.417        17.6914
       415.5        365.804        16.6872
       415.6        365.756        16.1392
       415.7          366.6        16.1546
       415.8        367.411         16.665
       415.9        367.942        17.1157
         416        367.423        17.3181
       416.1        367.286        18.1231
       416.2        367.096        18.8958
       416.3        366.784        18.7449
       416.4        366.689        18.4283
       416.5        366.095        18.6672
       416.6        366.611        18.7628
       416.7        368.094        18.8152
       416.8        368.431        19.0672
       416.9        367.459        18.3551
         417        367.607        18.7953
       417.1        369.516        19.6754
       417.2        370.627        20.9499
       417.3        371.869         22.028
       417.4        372.819        21.9629
       417.5        372.794         21.807
       417.6         372.79         22.714
       417.7        373.791        24.4393
       417.8        374.747        24.8523
       417.9        375.294        23.9159
         418        375.503        24.1358
       418.1        375.898        25.0148
       418.2        375.371        24.7263
       418.3         374.54        24.6092
       418.4        373.445        24.1281
       418.5        373.004        24.5652
       418.6        373.675         24.614
       418.7          374.2        24.8624
       418.8        374.226        24.7635
       418.9        374.197        24.7177
         419        373.886        24.7266
       419.1        373.933        24.1825
       419.2        373.802        24.1178
       419.3        374.578         24.798
       419.4        374.332        25.3006
       419.5        373.416        25.8704
       419.6        372.778        25.6923
       419.7        372.411        25.2076
       419.8        372.777        26.0164
       419.9        373.321        26.8194
         420        374.146        28.2495
       420.1        374.047        29.7114
       420.2        373.745        30.7278
       420.3         374.67        31.8965
       420.4        375.218        32.5322
       420.5        375.351        32.0978
       420.6        375.706        31.4285
       420.7        375.895        32.0394
       420.8        375.995        32.1289
       420.9        375.838        30.6097
         421        375.757        29.1054
       421.1        376.054        28.3895
       421.2        376.868        27.9187
       421.3        377.063        27.5082
       421.4          376.9        27.2144
       421.5        377.637        27.6864
       421.6        378.215        27.2163
       421.7        378.504        25.8598
       421.8        378.656        25.0531
       421.9        379.122        25.3174
         422         380.39         25.436
       422.1        381.142        25.3354
       422.2        381.897        24.6188
       422.3        381.734        24.4014
       422.4        381.047        25.4609
       422.5        381.312        25.8021
       422.6        381.159        24.9136
       422.7        380.729         24.186
       422.8        380.808        23.2274
       422.9        381.638        22.6069
         423        382.233        23.3328
       423.1        381.266         24.324
       423.2        380.554        24.1717
       423.3        379.411        22.6127
       423.4        379.141        22.0898
       423.5        379.179        22.9452
       423.6         379.73        24.0156
       423.7        380.419        24.0465
       423.8        381.165        23.1793
       423.9        381.013        22.8029
         424        381.253        22.6098
       424.1        382.727        22.2649
       424.2        383.581        21.9193
       424.3        384.219        20.5615
       424.4        384.941        19.3752
       424.5        385.596        18.7515
       424.6        385.992        18.3189
       424.7        386.367        18.1619
       424.8        386.936        18.7553
       424.9        387.562        19.0035
         425        387.212        18.8166
       425.1        386.762        17.7041
       425.2        387.026        16.1475
       425.3        387.141        15.3184
       425.4        386.777        15.2904
       425.5         386.22         14.585
       425.6        385.489        13.1209
       425.7        384.545        12.4052
       425.8        384.113        12.1761
       425.9        385.182        12.3092
         426         385.72        12.3613
       426.1        385.365        12.7107
       426.2        385.204        13.5575
       426.3         385.43        13.8293
       426.4        385.979        14.1753
       426.5        386.713        14.4426
       426.6        387.476        15.3442
       426.7        387.347        15.7762
       426.8         387.76        16.1721
       426.9        388.203        17.4422
         427        388.318        18.3829
       427.1         388.24        19.6393
       427.2        387.919         20.406
       427.3        387.259        20.7242
       427.4        386.669        20.6918
       427.5        386.758        20.8645
       427.6        386.931        20.9992
       427.7        387.257        21.0112
       427.8        386.887        21.1314
       427.9        385.939        21.4451
         428        385.459        21.1601
       428.1        385.951        20.4943
       428.2        386.731        20.1992
       428.3        387.688        20.5522
       428.4        388.197        20.1156
       428.5        389.017        18.1948
       428.6        388.549         16.207
       428.7        387.513        15.0606
       428.8        385.885        15.3242
       428.9        383.887        15.7146
         429        382.042        15.5091
       429.1        380.502        14.8455
       429.2        379.173        14.4341
       429.3        378.566        13.6335
       429.4         378.15        12.4428
       429.5        378.782        12.6067
       429.6        379.463        12.9932
       429.7         380.43        12.7412
       429.8        381.918        11.2467
       429.9        383.793        9.50417
         430        386.162        8.13842
       430.1        388.981        7.80707
       430.2        390.115          7.674
       430.3        391.396        7.68648
       430.4         393.46        8.43377
       430.5        395.269        9.43553
       430.6        395.064        10.3624
       430.7         393.14        10.4689
       430.8        392.151        11.3129
       430.9        392.458        12.5255
         431        392.232         14.281
       431.1        391.166        16.0269
       431.2        389.802        16.9573
       431.3         388.03        16.0882
       431.4        386.609        15.1851
       431.5        386.186        14.4548
       431.6        386.089        14.3885
       431.7        385.399        14.7769
       431.8        384.343          14.06
       431.9        384.191        12.8074
         432        384.507        12.1089
       432.1        385.328        13.2727
       432.2         385.26        14.9105
       432.3        385.139        15.4199
       432.4        384.497        14.9733
       432.5        384.717        15.0319
       432.6        385.548        16.2857
       432.7        385.534        17.1886
       432.8        384.639        17.1453
       432.9        384.738        17.0635
         433        385.486        18.0062
       433.1        386.236         17.708
       433.2        386.784        16.6921
       433.3        389.128        16.2066
       433.4          390.6        16.8872
       433.5        390.574        18.2884
       433.6        390.602        18.9124
       433.7        390.269        18.3712
       433.8        390.947        18.5009
       433.9        391.208        18.8957
         434         391.13        17.3342
       434.1        391.355        15.3519
       434.2        391.704        14.3001
       434.3        392.417        13.8777
       434.4        393.007        13.5444
       434.5        393.435        14.0588
       434.6        393.791        13.7922
       434.7        394.559        14.6144
       434.8        394.755        15.3531
       434.9        394.226        15.4054
         435        393.724        15.8753
       435.1        393.922        15.8432
       435.2        393.491        16.1963
       435.3        393.269        15.7127
       435.4        392.548        15.1337
       435.5        392.761        15.0067
       435.6        393.115        16.0682
       435.7        392.857        18.0156
       435.8        392.104        18.2341
       435.9          390.3        16.7488
         436        388.239        14.9135
       436.1        386.661        14.9771
       436.2         386.92        15.9902
       436.3        387.477        17.3706
       436.4        388.406        18.1035
       436.5        389.038        18.4372
       436.6        389.746        18.9788
       436.7        390.367        20.4392
       436.8        390.401        21.6528
       436.9        390.348        22.6123
         437          390.1        22.8683
       437.1        390.773        22.6063
       437.2        392.218         22.703
       437.3        393.667        22.6117
       437.4        394.371        21.9224
       437.5        394.395        20.8932
       437.6        393.464         21.287
       437.7        392.978        22.1055
       437.8        392.656        22.7136
       437.9        392.998        23.4224
         438        393.324        22.8763
       438.1         393.68        22.1711
       438.2        393.792        22.3953
       438.3        393.314        22.6054
       438.4        393.027        22.3127
       438.5        393.277        20.7172
       438.6        393.873        19.6523
       438.7        394.035         18.332
       438.8        395.289        17.3708
       438.9        395.922        16.8026
         439        396.611        17.1086
       439.1         397.46        16.8579
       439.2        398.155        16.1172
       439.3        398.969        14.7798
       439.4        398.844        14.0329
       439.5        398.253        15.0541
       439.6        398.414        16.5877
       439.7        399.126        17.8456
       439.8         398.87        18.1466
       439.9        397.997        18.3312
         440         397.98        18.4997
       440.1        397.967        18.8975
       440.2        397.371        18.4101
       440.3        396.034        16.9855
       440.4        395.581          15.21
       440.5        395.355        13.1878
       440.6        395.526         13.125
       440.7         395.54        13.8139
       440.8        395.326        13.7417
       440.9        395.703        13.1257
         441        395.667        13.5246
       441.1        395.754        14.7971
       441.2        394.922        15.2731
       441.3         395.09        15.5322
       441.4        395.024        15.6362
       441.5        394.804        14.1854
       441.6        394.248         13.207
       441.7         393.34        13.5559
       441.8        392.881        14.5562
       441.9        393.459        15.3732
         442         394.19        15.5814
       442.1        395.295        15.0872
       442.2        395.326        14.2528
       442.3        394.964        14.2982
       442.4        394.554        14.7273
       442.5        394.133        15.1249
       442.6        394.298        16.1505
       442.7        395.132        16.6749
       442.8        396.148         16.745
       442.9        396.233        16.3597
         443        395.446        16.8655
       443.1         395.01        17.4508
       443.2        395.342        17.2401
       443.3        396.434        16.1326
       443.4        397.194        15.7991
       443.5        397.663        15.4493
       443.6        397.507        15.8809
       443.7        397.182        16.5372
       443.8         396.86        17.4423
       443.9        397.346        19.0111
         444        397.635        20.3168
       444.1        397.739        21.7862
       444.2         398.15        22.4405
       444.3        398.959        22.1839
       444.4        399.348        22.9643
       444.5        399.783        23.1427
       444.6        400.238        22.9975
       444.7          400.5        22.7327
       444.8        399.618        22.5541
       444.9        398.356        22.0286
         445        398.119        21.8509
       445.1         397.85        21.9531
       445.2        398.749        22.5341
       445.3         399.94        23.0696
       445.4        401.056        22.8111
       445.5        401.621        22.4505
       445.6        401.267        22.5111
       445.7        400.226         23.822
       445.8        400.053          24.66
       445.9         400.52        24.5744
         446        400.768        24.6061
       446.1        400.888        25.2073
       446.2        400.234        25.3581
       446.3        399.776        25.0599
       446.4         399.51        26.2128
       446.5        399.736        28.0158
       446.6         400.08        29.2452
       446.7        400.044        30.1361
       446.8          399.4        30.3668
       446.9          398.2        31.0956
         447        397.519        32.0726
       447.1        398.356        32.9192
       447.2        399.152        33.7398
       447.3        399.729        34.8819
       447.4        400.259        35.4606
       447.5        399.642        35.8566
       447.6        398.441        35.9138
       447.7        398.703        35.2157
       447.8         399.04        34.8088
       447.9        399.265        35.6954
         448        399.889        35.7387
       448.1        400.551         35.597
       448.2        401.571        35.4283
       448.3        402.883        35.2802
       448.4        403.949        34.9041
       448.5        404.783        34.3523
       448.6        405.103        34.3194
       448.7        405.215         33.599
       448.8        404.886        33.0645
       448.9        404.374        31.9305
         449        404.132        30.7349
       449.1         404.44        30.7161
       449.2        404.904        30.9184
       449.3        405.186        30.9754
       449.4        405.239        29.9043
       449.5        405.439        28.4172
       449.6        406.075        28.0159
       449.7        406.858        27.0849
       449.8        407.332        25.9551
       449.9         408.19        25.6387
         450         407.78        25.7084
       450.1        407.277        26.4099
       450.2        407.278        26.7135
       450.3         407.63        26.8519
       450.4        407.361        27.3273
       450.5        405.949        27.1171
       450.6        405.805        27.0978
       450.7        406.403         27.803
       450.8        406.592        27.8998
       450.9        405.866        27.7913
         451         406.06        26.3734
       451.1        407.842        24.4543
       451.2        409.133        23.8244
       451.3        410.728        23.7756
       451.4        411.799        24.2103
       451.5         412.08        24.1343
       451.6        412.664        23.7745
       451.7        413.226        23.1947
       451.8        413.459        23.4813
       451.9        413.714        24.4593
         452        414.166        25.4294
       452.1        415.657         26.294
       452.2        416.624        26.1204
       452.3        416.465        25.4652
       452.4        415.744        26.4459
       452.5        415.566        28.3348
       452.6        416.103        29.9574
       452.7        416.604        30.9958
       452.8        415.878        32.0944
       452.9        413.939        33.8648
         453        413.131        35.7452
       453.1         413.02        36.4321
       453.2        412.017        36.3053
       453.3        410.078        36.0061
       453.4        408.611        35.5393
       453.5        408.227        35.1493
       453.6        406.871        34.5575
       453.7        405.248        33.8866
       453.8        403.376        32.9954
       453.9        402.323        31.6713
         454        401.091        30.3231
       454.1        399.913        29.7413
       454.2        398.829        29.3755
       454.3         397.78        29.0993
       454.4        396.703        28.6532
       454.5         395.65        28.6976
       454.6        395.597        28.1508
       454.7        396.509        28.3653
       454.8        397.032        28.8915
       454.9        396.152        29.5283
         455        395.765        30.0313
       455.1         395.93        30.2773
       455.2        396.049        29.6193
       455.3        395.639        30.0598
       455.4        395.943        31.2178
       455.5        397.088        31.1394
       455.6        399.352        30.5349
       455.7        400.392        29.3185
       455.8        400.862        27.9872
       455.9        399.829        26.4155
         456        398.652        25.0573
       456.1        397.883        23.5215
       456.2        397.835        22.5548
       456.3        398.545        20.8436
       456.4        398.915        19.2795
       456.5        399.091        18.1892
       456.6        399.583        17.9038
       456.7         400.44        17.8151
       456.8        400.774        17.5553
       456.9         401.47        18.1839
         457        402.863        19.0927
       457.1        403.889        20.0296
       457.2        404.117        20.8407
       457.3         403.26        21.3898
       457.4        402.013          21.89
       457.5        401.842         23.419
       457.6        402.081        24.7199
       457.7        402.153        26.6038
       457.8        402.512        28.3234
       457.9        402.653        29.5037
         458        402.844        30.0154
       458.1        403.142        30.5668
       458.2        403.346        31.6942
       458.3        404.338        33.1905
       458.4        404.544        33.8053
       458.5        404.671        33.2598
       458.6        405.341        32.3395
       458.7        405.664        31.4076
       458.8        406.365        31.2832
       458.9        407.686        31.1506
         459        409.073         31.278
       459.1        409.543        30.9021
       459.2        409.839        30.3276
       459.3          409.8        29.1074
       459.4        409.266        27.5533
       459.5        407.895        25.6725
       459.6        406.755        24.8826
       459.7        406.566        25.7592
       459.8        406.828         26.546
       459.9        407.744        26.1956
         460        407.808        25.2521
       460.1        407.855        23.2515
       460.2        408.273        22.5736
       460.3        409.606        22.7338
       460.4        409.923        22.8377
       460.5        410.108        22.9744
       460.6        410.387        23.1847
       460.7        410.325        23.7535
       460.8        410.073        23.9405
       460.9        409.782        23.8466
         461        409.651        23.0196
       461.1        410.514        21.5585
       461.2        411.241        20.9421
       461.3        411.504        21.2821
       461.4        411.755        21.6598
       461.5        411.189        22.6256
       461.6        411.022        23.5421
       461.7        411.451        24.8779
       461.8        412.106        25.6285
       461.9        413.717        25.5208
         462        413.875        24.7899
       462.1        412.967        23.9535
       462.2        413.054        24.3102
       462.3        413.028        24.8107
       462.4        412.248        24.1468
       462.5        411.187        22.6473
       462.6        410.707        20.6085
       462.7         410.02         19.382
       462.8        409.918         18.938
       462.9         409.54        19.9681
         463         409.41        21.5077
       463.1        410.267        22.1012
       463.2        410.591         22.917
       463.3        410.778        23.4351
       463.4        410.813        22.6404
       463.5        411.073        21.9019
       463.6        411.969        21.9277
       463.7        412.697        22.0834
       463.8        413.569        22.3081
       463.9        414.673        21.4777
         464        415.392        20.4716
       464.1        416.718        19.6963
       464.2        417.776        19.0956
       464.3        417.098        18.2118
       464.4        415.312        18.3613
       464.5         415.33        19.8549
       464.6        415.857        20.6738
       464.7        416.055         20.981
       464.8        415.804        21.4336
       464.9        414.817        21.5736
         465        413.779        22.1431
       465.1        412.513         23.169
       465.2        410.848        23.1195
       465.3        408.756         22.848
       465.4         407.52        22.8686
       465.5        407.721        23.9461
       465.6          408.6         24.866
       465.7        409.718        25.7551
       465.8         411.12        26.5748
       465.9        412.965        27.5297
         466        414.461        27.6885
       466.1        416.287        26.4584
       466.2        416.971        24.9311
       466.3        417.474        24.0978
       466.4        417.238        23.3117
       466.5        416.202        21.8068
       466.6        415.625        21.6838
       466.7        415.247        21.5382
       466.8        414.802        21.0686
       466.9        415.273        21.4382
         467        415.883        22.0895
       467.1        415.975        22.0835
       467.2        415.996        22.0078
       467.3        416.128        22.2486
       467.4        416.056        22.0451
       467.5        415.362         20.898
       467.6        414.241        19.6745
       467.7        413.193        18.7799
       467.8        413.556        18.4105
       467.9        413.178        19.7637
         468         413.16        21.2281
       468.1        414.519        22.5998
       468.2        415.319        23.1969
       468.3        415.842        23.2939
       468.4        414.869         22.263
       468.5        413.554         21.097
       468.6        413.078        21.2831
       468.7        412.804        22.2907
       468.8        413.111        22.2061
       468.9          413.6        21.0603
         469        413.311        20.7123
       469.1        413.161        20.7975
       469.2        412.918        21.4724
       469.3        412.824        23.1134
       469.4        412.205        23.9935
       469.5        412.112         23.875
       469.6        412.358         24.513
       469.7        413.373        25.7073
       469.8        413.574        26.1445
       469.9        413.225        26.7304
         470        412.485        27.7256
       470.1        412.395        29.0129
       470.2        411.719        29.8433
       470.3        410.837        29.0638
       470.4        410.519        28.0906
       470.5        410.832         27.725
       470.6         411.21        27.5308
       470.7        411.357        27.1397
       470.8        411.651        26.8994
       470.9         412.77        26.3237
         471        413.803        26.8287
       471.1        414.035        27.3007
       471.2        413.825        27.2799
       471.3        413.417        27.8721
       471.4        413.029        27.7044
       471.5        412.835        27.1687
       471.6        412.889         27.563
       471.7        413.007        27.7111
       471.8        412.213        27.9957
       471.9        411.214        28.7814
         472        410.366        28.5248
       472.1        409.557        27.5029
       472.2        408.855        25.7308
       472.3        408.767        24.3902
       472.4        409.227         24.465
       472.5         410.11        23.8945
       472.6         411.26         24.409
       472.7        412.275         25.302
       472.8         412.91        26.6589
       472.9        414.309        27.0547
         473        415.411        26.3707
       473.1        415.716        25.0057
       473.2        415.158        24.8001
       473.3         414.54        25.4322
       473.4        413.773         26.448
       473.5        413.654         26.753
       473.6        414.502        26.5032
       473.7        415.053        26.8869
       473.8        414.155        26.7581
       473.9        412.884        25.8059
         474        411.859        24.8082
       474.1        412.052        23.7143
       474.2        412.285         23.071
       474.3        411.642          22.24
       474.4        410.768        22.1653
       474.5         410.39        21.4614
       474.6        410.334        20.7859
       474.7        409.933        19.6037
       474.8        409.666        19.1026
       474.9        410.381        19.9128
         475        411.386        20.8229
       475.1         412.98         21.641
       475.2         413.73        21.9137
       475.3        413.188        22.3694
       475.4        412.506        22.4062
       475.5        412.274        22.4344
       475.6         412.13         22.225
       475.7        411.643        22.9566
       475.8        411.612        23.0295
       475.9        411.651        22.6397
         476        412.006        21.7635
       476.1          413.1        21.2315
       476.2         413.73         20.599
       476.3        413.442        19.5891
       476.4        413.324        19.0242
       476.5        413.636         18.647
       476.6        413.981        18.9946
       476.7        413.316        19.3016
       476.8        411.915        19.3938
       476.9        410.583        19.8364
         477        409.978        20.7065
       477.1        409.041        21.0526
       477.2        408.688        21.0193
       477.3        408.238        21.3697
       477.4        408.887         21.837
       477.5         410.27        21.8382
       477.6        411.265        22.0543
       477.7        412.669        22.9641
       477.8        413.557        23.1506
       477.9        413.317        23.4087
         478        412.995        23.3311
       478.1         413.27        22.9212
       478.2        413.817        22.8111
       478.3         414.28        22.9029
       478.4        415.195        23.2737
       478.5        416.773        23.3671
       478.6        418.517        24.1394
       478.7        418.452        25.3355
       478.8         418.69        25.3406
       478.9        418.764        25.7295
         479        419.146        25.8434
       479.1        419.637        24.9342
       479.2        420.596        24.0257
       479.3        421.352        23.3775
       479.4         421.61        23.6328
       479.5        421.049        24.7661
       479.6        420.571        24.3995
       479.7        420.318         23.514
       479.8        419.688        22.8601
       479.9        420.325         22.072
         480        421.267        20.4345
       480.1        422.931        18.9504
       480.2        423.832        18.9908
       480.3        423.793        19.3472
       480.4        423.891        20.2527
       480.5        424.519        20.7796
       480.6        425.705        21.1023
       480.7        426.361        21.2916
       480.8            427        19.9647
       480.9        426.745         18.657
         481        427.395         18.361
       481.1        427.865         18.534
       481.2        427.015        18.9576
       481.3        426.377        19.0646
       481.4        426.232        19.2407
       481.5        426.752        19.8574
       481.6        427.288        20.4961
       481.7          427.7        20.9496
       481.8        427.265        22.2706
       481.9        426.656        23.4191
         482        425.129        23.9599
       482.1        423.947        24.3571
       482.2        424.491        24.5823
       482.3         424.35        25.4436
       482.4        425.915        25.9828
       482.5        427.805        26.1513
       482.6        430.203        26.3977
       482.7        431.794        26.7761
       482.8        431.341        26.5251
       482.9        432.034        26.0857
         483         433.67        25.6765
       483.1        435.599         24.286
       483.2        436.729        23.3019
       483.3        437.218        22.7066
       483.4        438.238        21.8042
       483.5        438.614        21.4238
       483.6        439.329        21.1746
       483.7        440.267        20.8662
       483.8         440.97        19.6044
       483.9        440.548        18.8595
         484         440.57        19.1822
       484.1        440.176        20.2809
       484.2        439.858        21.2878
       484.3         439.54        21.5379
       484.4        439.053        21.4948
       484.5        438.959         22.268
       484.6        438.864        22.7806
       484.7        438.397         22.747
       484.8        438.001        22.0979
       484.9        436.995        22.0361
         485        436.727        22.2416
       485.1        437.184        22.1396
       485.2        437.716        21.7102
       485.3        437.211        21.1594
       485.4        437.067        20.6095
       485.5         436.65        20.0936
       485.6        435.366        19.9685
       485.7        434.392        20.8247
       485.8        433.465        22.0446
       485.9        432.083        22.4904
         486        431.064        21.8148
       486.1        430.293        20.3208
       486.2        430.454        19.6576
       486.3        430.106        20.1363
       486.4        428.758        21.0263
       486.5        427.496        21.3962
       486.6        428.306        22.1063
       486.7        429.431        22.2941
       486.8        429.847        22.2693
       486.9        429.737        23.4574
         487        429.249        23.6867
       487.1        429.038        24.3893
       487.2         429.15         24.619
       487.3        428.687        24.3344
       487.4        429.747         24.415
       487.5        431.403        24.7558
       487.6        432.863        24.1797
       487.7        434.655        23.0563
       487.8        435.813        22.4978
       487.9        436.552        21.6349
         488        436.413        21.9966
       488.1        436.346        22.8243
       488.2         436.92        22.3085
       488.3        437.211        21.2794
       488.4        436.557        20.1884
       488.5        435.725        19.0873
       488.6        435.302        19.2983
       488.7        434.949        19.6873
       488.8        433.712        19.7854
       488.9        432.201        19.2947
         489        431.332        18.7537
       489.1        431.125        18.2378
       489.2        431.127        19.0918
       489.3        431.196        20.7099
       489.4        429.811        22.3187
       489.5         428.25        24.8048
       489.6        427.673        25.3635
       489.7        427.355        24.8169
       489.8        427.341        24.1234
       489.9        427.328        23.7874
         490        427.216        23.7613
       490.1        427.802        24.2685
       490.2         427.89        24.8239
       490.3        427.253         24.274
       490.4        426.905        23.4755
       490.5        427.025        22.5555
       490.6        428.004        22.0773
       490.7         428.81        22.7077
       490.8        428.639        23.3657
       490.9        427.224        22.9737
         491        425.925        22.4017
       491.1        425.602        22.1851
       491.2        425.977        22.0969
       491.3        425.833        22.2606
       491.4        425.937        22.5773
       491.5          426.7        21.8665
       491.6        427.462        20.3068
       491.7        427.972        18.3897
       491.8        427.646         18.095
       491.9        427.094        19.8302
         492        427.012        19.8368
       492.1        427.802        18.6669
       492.2        428.246        18.2675
       492.3         428.39        19.2846
       492.4        428.053        20.2916
       492.5        427.763         20.823
       492.6        428.198        21.1099
       492.7         429.25        20.8076
       492.8        429.168        19.7955
       492.9        429.218        19.5289
         493        430.467        19.0432
       493.1        431.748        18.2025
       493.2        432.577        18.1249
       493.3        432.313        18.2067
       493.4        432.603        18.1208
       493.5        433.062        18.3142
       493.6        433.454        18.3176
       493.7        434.267        18.5497
       493.8        434.585        19.6745
       493.9        434.133        20.6022
         494        434.611        21.1854
       494.1        435.304        21.0703
       494.2          434.8         21.235
       494.3        432.979        20.8612
       494.4        431.927        20.2467
       494.5        431.229        20.7701
       494.6        432.031        21.3734
       494.7        432.956        21.9389
       494.8        433.923        21.5955
       494.9        433.905        21.2387
         495        434.328        21.4472
       495.1        435.375         21.507
       495.2        436.652        21.4831
       495.3        437.762        21.7604
       495.4        438.564        21.3988
       495.5         439.08        20.9764
       495.6        440.064        20.5858
       495.7        441.133        19.9448
       495.8        441.551        19.3805
       495.9        441.951        19.3966
         496        442.099        21.0644
       496.1        442.241        23.2425
       496.2        441.835        24.9503
       496.3        441.023        26.0834
       496.4         441.72        26.7422
       496.5        442.742        26.4783
       496.6        444.112        27.1899
       496.7        445.714         27.361
       496.8         446.51        28.3254
       496.9        448.493        28.2919
         497        449.461        27.0829
       497.1        450.068        25.3517
       497.2         450.17        24.3958
       497.3        450.253        23.0374
       497.4         450.55        21.3985
       497.5        450.457        20.1328
       497.6        450.543        19.6655
       497.7        450.443        18.8831
       497.8         450.72         18.792
       497.9        450.964        19.9964
         498        451.302         21.094
       498.1        452.101        21.8939
       498.2         452.55        21.3174
       498.3        452.172        21.2591
       498.4        452.041        21.6498
       498.5         452.07        22.4416
       498.6         451.33        21.9419
       498.7        449.518        21.2795
       498.8        448.282        20.7503
       498.9        447.108         20.349
         499        446.647         19.597
       499.1        445.811        19.0138
       499.2        445.207        18.6975
       499.3        444.955        18.7691
       499.4        445.188        18.8149
       499.5        445.169        19.7691
       499.6         446.09        20.5094
       499.7        447.515        21.8545
       499.8        448.939        22.5936
       499.9         450.38        22.7695
         500        451.007        23.0047
       500.1        451.815        23.2474
       500.2        451.875        22.9073
       500.3        451.815        21.8587
       500.4        452.373        21.5416
       500.5        452.682        20.8614
       500.6        452.176        19.6952
       500.7        452.151        18.2417
       500.8        452.075        17.2393
       500.9        451.644        16.8416
         501         450.94        17.6997
       501.1        449.803        19.5653
       501.2        449.429        20.5588
       501.3        449.652        20.9179
       501.4        449.679        20.4686
       501.5        449.423        20.0344
       501.6        448.755        19.5832
       501.7        448.486        20.3879
       501.8        448.949           20.4
       501.9        448.951        20.2219
         502        448.632        18.7138
       502.1        447.683        16.6941
       502.2        447.115        15.7825
       502.3         447.01        14.9124
       502.4        447.139        13.8774
       502.5         446.57        13.2521
       502.6        446.523        12.4348
       502.7        446.497        11.0936
       502.8        446.734        9.96042
       502.9        446.867        9.50775
         503        446.726        8.12683
       503.1         446.23        6.71329
       503.2        445.466        5.36336
       503.3        445.696        4.62677
       503.4        446.035        4.98754
       503.5        446.288        5.88378
       503.6        445.831        5.59978
       503.7        445.773        5.20284
       503.8        445.544        5.82223
       503.9        445.416         5.9617
         504        445.471        6.22037
       504.1        447.833        6.74646
       504.2        449.691        7.09685
       504.3        450.729         6.9629
       504.4        450.764        6.75143
       504.5        450.214        6.16757
       504.6         450.61         6.0822
       504.7        452.075         6.7226
       504.8        453.463        7.80923
       504.9        453.414        9.72491
         505        452.842        12.1083
       505.1        453.021        13.9399
       505.2        453.889         15.537
       505.3        455.554        17.5275
       505.4        456.852        18.8071
       505.5        457.436        19.0203
       505.6        458.185        19.8476
       505.7        458.316        21.5939
       505.8        457.565        22.5833
       505.9         456.73        23.1244
         506        456.649        23.0478
       506.1        456.488        22.5615
       506.2         456.74        22.1214
       506.3        457.632        22.5088
       506.4        458.345        22.9253
       506.5        458.284        23.0783
       506.6        458.723        23.0845
       506.7        459.486        23.8428
       506.8        460.589        23.8459
       506.9        461.168        23.2864
         507        462.832        22.3165
       507.1        464.904        21.6324
       507.2         466.35        21.3616
       507.3        467.816        21.0537
       507.4        468.129        21.0719
       507.5        468.261        21.7976
       507.6        468.783        22.2206
       507.7         469.77        21.5005
       507.8        471.304        20.3114
       507.9         472.66        18.3127
         508        473.358        16.0168
       508.1        474.066        14.9635
       508.2        474.086        14.6961
       508.3        473.385        15.1602
       508.4        472.018        15.9303
       508.5        471.079        14.7711
       508.6        470.833        12.9573
       508.7        470.252        12.0467
       508.8          470.6        11.3149
       508.9        471.545         11.474
         509         472.07        11.2178
       509.1         472.05         11.012
       509.2        472.493        12.3684
       509.3         472.42        14.3567
       509.4        471.524         15.544
       509.5        471.205        16.2995
       509.6        471.089        16.7233
       509.7        470.686        17.4342
       509.8        470.336        18.4717
       509.9        469.672        19.2754
         510         468.57         20.108
       510.1        467.141        20.8611
       510.2        467.188        20.9531
       510.3        467.354        18.9869
       510.4         468.47        16.6267
       510.5        469.269        15.3482
       510.6        470.207        15.6109
       510.7        471.362        14.6338
       510.8        472.737        13.2481
       510.9        473.888        12.4851
         511        474.201        12.1765
       511.1        474.187        11.7092
       511.2        474.577         12.492
       511.3        474.526        13.9473
       511.4        473.771        14.8492
       511.5        473.788        14.6899
       511.6        473.748        13.7619
       511.7        472.803        12.9863
       511.8         471.07        13.1836
       511.9        470.852        14.6891
         512        471.092        15.8825
       512.1        471.558        16.7914
       512.2        471.622          16.05
       512.3        470.774        14.7823
       512.4         469.52        13.5343
       512.5        468.297        12.6904
       512.6        467.238        12.2415
       512.7        466.745        12.1184
       512.8        467.699        12.7439
       512.9        468.606        13.1852
         513        469.297        13.1658
       513.1         469.34        13.6871
       513.2        468.988        13.6527
       513.3        467.517        13.5635
       513.4         467.02         13.694
       513.5         466.65         13.511
       513.6        467.137        12.6116
       513.7        467.952        11.3051
       513.8         467.79        11.1609
       513.9        467.927        11.3633
         514        467.791        10.5163
       514.1        467.527        9.71286
       514.2         466.71        9.40507
       514.3        465.609        9.10268
       514.4        464.921        9.46822
       514.5        464.716        10.5456
       514.6        464.212        12.5357
       514.7        463.754        14.6043
       514.8        463.546        15.5161
       514.9        462.754        16.3076
         515         461.37        17.4415
       515.1        460.666        18.5378
       515.2        461.057        20.3072
       515.3        461.732        21.3112
       515.4        462.302        21.5093
       515.5         461.98        21.1547
       515.6        462.303        21.4923
       515.7        463.215        22.1567
       515.8        463.149        22.6799
       515.9        463.551        23.4693
         516        464.002        23.5502
       516.1        464.398        23.7508
       516.2        465.061        24.1859
       516.3        465.035        23.5542
       516.4        464.614        23.3633
       516.5        464.413        24.4495
       516.6        464.234        24.9527
       516.7        464.477        25.0987
       516.8        464.104        25.0508
       516.9        463.194        24.8159
         517        462.283        25.0293
       517.1        462.078        25.5568
       517.2        461.901        26.0496
       517.3        462.153        25.6586
       517.4        463.942        24.7225
       517.5        466.817        23.6396
       517.6        468.833        22.9161
       517.7        470.824        21.8299
       517.8        472.352        21.6059
       517.9        474.503        21.4811
         518        476.229        20.6694
       518.1        477.297         19.989
       518.2        478.669        19.2243
       518.3        479.643        18.7588
       518.4        480.206        18.7206
       518.5        480.581         19.072
       518.6        480.678        18.7424
       518.7        480.816        17.7217
       518.8        481.876         17.713
       518.9        482.271        17.0176
         519        482.098        16.0394
       519.1        481.354         15.688
       519.2        479.447        15.2826
       519.3        477.134        16.7226
       519.4        475.921        16.9591
       519.5        475.065         15.894
       519.6        473.904        14.8721
       519.7        473.378        14.5875
       519.8        474.186        13.8852
       519.9        475.405        12.6689
         520        475.056        12.2021
       520.1        474.493        12.3029
       520.2        473.325        12.3041
       520.3        471.938        11.7766
       520.4        471.585         11.547
       520.5         471.39        12.3616
       520.6        471.376        12.8021
       520.7        472.343        12.4078
       520.8        472.592        12.8006
       520.9        472.549         13.999
         521        472.662        14.7757
       521.1        472.909        14.8568
       521.2        472.473        14.5713
       521.3        471.908        14.6251
       521.4        470.731        15.0348
       521.5        470.669        14.7778
       521.6         471.67         13.917
       521.7        472.466        13.6607
       521.8         473.64        14.1599
       521.9        475.297        14.2246
         522        476.445        13.1183
       522.1        477.736        13.0131
       522.2        479.653        13.6319
       522.3        481.829        14.0474
       522.4        482.976        13.8826
       522.5        483.608         13.668
       522.6        484.268        13.6416
       522.7        484.705        14.0524
       522.8        486.006        14.2517
       522.9        487.078        14.3158
         523        487.754        14.3689
       523.1        487.774        15.4229
       523.2        487.281        16.6571
       523.3        487.591        16.6583
       523.4        487.405         15.915
       523.5        487.692        16.3821
       523.6         488.49        18.0587
       523.7        488.284        18.8441
       523.8        487.463        18.6313
       523.9        486.167        18.4509
         524        485.358        18.3338
       524.1        484.916        19.2235
       524.2        484.066         19.866
       524.3        482.973        20.3991
       524.4        482.193        19.6345
       524.5        482.032         18.634
       524.6        481.498        18.4471
       524.7        481.417        19.2864
       524.8         481.84         19.786
       524.9        482.097         19.931
         525        483.027        20.0943
       525.1        483.097        19.7971
       525.2        482.535        19.0841
       525.3        482.477        19.4732
       525.4         482.29        20.3272
       525.5        481.719        21.6465
       525.6        482.423        22.7231
       525.7        483.514        23.8022
       525.8        484.297        23.5146
       525.9        484.877           22.3
         526        485.385        21.0475
       526.1         486.09         20.176
       526.2        486.238        18.6755
       526.3        486.535        16.4049
       526.4         486.26        14.4389
       526.5        485.463        12.6837
       526.6        483.926         12.113
       526.7        481.752        12.0349
       526.8        480.236        12.2188
       526.9        479.039        11.2937
         527        477.784         9.9924
       527.1        477.329        8.22374
       527.2        477.318        8.16237
       527.3        477.749        9.58632
       527.4         478.36        11.5125
       527.5        478.507         12.998
       527.6        478.509        13.9895
       527.7        479.123        14.6325
       527.8        481.005        16.3559
       527.9        482.017        17.5709
         528        482.915        17.6257
       528.1        484.293        17.7135
       528.2        485.633        18.1439
       528.3        485.703        18.4253
       528.4        485.473        17.4001
       528.5        485.606        16.5147
       528.6        485.702        15.5091
       528.7        485.614        14.5362
       528.8        485.898        14.2384
       528.9        485.963        14.7951
         529        485.919        15.1054
       529.1        485.109        15.0124
       529.2        484.407        14.7195
       529.3        485.162        13.9691
       529.4        486.074        13.2982
       529.5        486.583        12.6509
       529.6        485.777        12.7251
       529.7        484.477        13.0555
       529.8        483.917         12.606
       529.9        483.082         11.252
         530        482.921         10.502
       530.1        484.576        10.6169
       530.2         486.66        10.6242
       530.3        489.031        10.6869
       530.4         491.29        10.3314
       530.5        493.135         10.227
       530.6        493.578        9.98966
       530.7        493.898        9.39083
       530.8        495.082        9.38254
       530.9        496.961        9.50775
         531        497.713        9.88321
       531.1         498.36        11.0053
       531.2        498.415         11.583
       531.3        498.917        12.3285
       531.4        499.738         13.832
       531.5        500.307        16.0888
       531.6        499.911        17.1847
       531.7        498.844        16.9653
       531.8        498.412        16.2221
       531.9        498.218        14.0679
         532        498.204        12.7953
       532.1        498.472        12.0004
       532.2        499.185        12.7363
       532.3        501.033        13.9748
       532.4        501.781        14.0028
       532.5        501.161        13.3338
       532.6        501.065        13.0706
       532.7        501.417        13.4007
       532.8        502.662        13.1871
       532.9        504.326        12.3562
         533        506.421        11.6713
       533.1         508.48        10.6556
       533.2        510.318        10.1982
       533.3        511.086        10.8146
       533.4        510.834        11.3037
       533.5        510.521        11.8052
       533.6        509.779         11.179
       533.7         509.45        11.2525
       533.8        510.184        11.8205
       533.9        510.212        12.9723
         534        509.863        12.9996
       534.1        510.728        11.8051
       534.2         510.97        10.8858
       534.3        511.785        10.2823
       534.4        512.494        10.3759
       534.5        512.286        9.80431
       534.6        511.712        9.52315
       534.7        511.615        9.43466
       534.8        510.804        10.2578
       534.9        510.334        11.1312
         535        510.564        12.2535
       535.1        510.611         13.609
       535.2        510.058        14.4388
       535.3        509.375        14.9901
       535.4        508.837        15.9201
       535.5        508.908        16.5946
       535.6        508.142         16.042
       535.7        507.445        15.8809
       535.8        506.605        16.2311
       535.9          505.7        15.0867
         536        505.292        13.6882
       536.1        505.339        12.7314
       536.2        505.257        12.4472
       536.3        504.537        11.9107
       536.4        503.686        11.0877
       536.5        502.805        10.6162
       536.6        502.801        9.97487
       536.7        502.331        9.13335
       536.8        502.987        9.25003
       536.9        502.939        8.88892
         537        502.046         8.5997
       537.1        501.318        8.64107
       537.2        501.321        8.44953
       537.3        502.204        7.57176
       537.4        502.521        7.36996
       537.5        503.382         7.6456
       537.6        503.301        7.73519
       537.7        502.436        7.41125
       537.8        501.072        7.02284
       537.9         500.19        5.79051
         538        499.724        5.02556
       538.1        499.055        4.46312
       538.2        498.706        3.55855
       538.3        498.909        3.31852
       538.4        498.425        4.38754
       538.5        498.434        4.74589
       538.6        498.383        5.29926
       538.7        496.941         6.2004
       538.8        495.769         6.7248
       538.9        494.402        7.64606
         539        493.377        8.88521
       539.1        492.283        10.1578
       539.2        491.487        10.7436
       539.3        492.299        11.5008
       539.4        493.356        12.8966
       539.5        494.065        14.2919
       539.6        494.901        15.7549
       539.7         494.72        16.9597
       539.8        494.861         17.941
       539.9        495.424        17.1257
         540        495.905        16.3026
       540.1        495.883        15.9856
       540.2        495.556        16.5486
       540.3        495.563        17.1549
       540.4        496.744        18.2627
       540.5        498.176        19.3053
       540.6        499.689        20.2206
       540.7        501.063        21.3186
       540.8        501.593        21.7442
       540.9        501.518         21.139
         541        502.581        20.8532
       541.1        503.363        21.4151
       541.2          503.3         21.481
       541.3        502.548        21.1361
       541.4        502.502        20.6078
       541.5        503.252        20.2748
       541.6        503.951        21.3107
       541.7        505.081        23.0817
       541.8        505.788        23.7206
       541.9        506.126        23.7303
         542        506.297        24.0988
       542.1        507.653        24.3172
       542.2        508.582        24.7325
       542.3        508.615        25.2282
       542.4        508.741        25.2572
       542.5        509.162        25.3035
       542.6        509.643        24.4635
       542.7        509.548        23.0194
       542.8        509.108         22.157
       542.9        509.456        23.1849
         543        509.794        24.0211
       543.1        510.396        24.3705
       543.2        510.902        23.5572
       543.3        511.146        23.0253
       543.4        511.295        23.0789
       543.5        511.983        23.3843
       543.6        512.938        23.6474
       543.7        513.772        23.9486
       543.8        513.915        23.6991
       543.9        513.388        22.9534
         544        513.546         22.608
       544.1        513.959        22.8902
       544.2        513.316        22.8523
       544.3        511.972        22.6913
       544.4        510.906         23.181
       544.5        510.127        24.7931
       544.6        509.476        25.6988
       544.7        509.572        27.0177
       544.8         509.87        28.0606
       544.9        509.929        28.7757
         545         509.08        28.4038
       545.1        508.602        28.2283
       545.2        508.214        27.4743
       545.3        507.469        26.1936
       545.4        505.639        25.9147
       545.5        503.428        24.7836
       545.6        502.216        23.6755
       545.7        501.153        23.5241
       545.8        498.859        22.6752
       545.9         497.06        21.6986
         546        496.685        21.2833
       546.1        496.258         21.752
       546.2        495.086        22.5877
       546.3        492.806         22.793
       546.4        491.391        23.4148
       546.5        490.328        25.2017
       546.6         489.69        27.3785
       546.7         488.95        28.1516
       546.8        488.829        28.1313
       546.9        489.238        28.3388
         547        489.494        29.0208
       547.1         488.71        30.2359
       547.2        488.988        30.6768
       547.3        489.824        30.3843
       547.4         490.46         30.035
       547.5        491.007        30.2159
       547.6        491.549        30.9559
       547.7        492.432        31.2146
       547.8         492.83        30.8282
       547.9        492.631        30.2611
         548         493.33        30.2186
       548.1        494.396        30.6735
       548.2        494.977        30.7646
       548.3        495.603        30.4276
       548.4        495.369        29.8788
       548.5         494.33        29.5214
       548.6        494.566        28.8436
       548.7        495.957        27.9907
       548.8        497.088        27.1915
       548.9        498.112        26.8801
         549        498.477        26.9234
       549.1        498.652         26.886
       549.2        498.471        26.3555
       549.3        498.549        25.4385
       549.4        499.135        23.8229
       549.5        500.027         22.036
       549.6        500.626        19.7425
       549.7        501.437        17.5224
       549.8        501.846        16.3514
       549.9        501.509        15.4923
         550        500.794        15.4104
       550.1        500.988        15.1191
       550.2        501.132        14.1656
       550.3        500.139        13.6673
       550.4        499.382        14.0862
       550.5        498.426        14.5865
       550.6        497.506        14.3428
       550.7        497.778        13.7362
       550.8        497.457        12.8734
       550.9        496.572        12.2644
         551        495.102          12.02
       551.1        494.395        11.5507
       551.2        493.644        10.7318
       551.3        493.291        10.4953
       551.4         492.79        10.4193
       551.5        491.476        9.96998
       551.6         490.63        9.97026
       551.7        490.355        11.2655
       551.8         490.32        12.6168
       551.9        490.908        13.4665
         552        492.189        14.0213
       552.1        492.403        14.6638
       552.2        492.119        15.1161
       552.3        492.177        15.7209
       552.4        492.264        16.6512
       552.5        491.757        17.5428
       552.6        491.927        17.7548
       552.7        493.022        16.6961
       552.8          494.2        16.7969
       552.9        495.078        16.9226
         553        494.958        16.3946
       553.1        494.591         16.266
       553.2        494.309          17.35
       553.3        494.834        17.5789
       553.4        494.492        16.9463
       553.5        494.116        17.0249
       553.6        493.455        16.4351
       553.7        492.807        14.9104
       553.8        493.644        13.5806
       553.9        494.274        13.0011
         554        494.363         13.019
       554.1        494.187         13.175
       554.2        494.718        12.6254
       554.3         495.04        11.1392
       554.4         495.38        9.52128
       554.5         495.09        8.29002
       554.6        494.582        7.67512
       554.7          494.7        7.44156
       554.8        495.514        7.66571
       554.9        496.909        9.30349
         555        498.523        10.6306
       555.1        500.122        11.6504
       555.2        500.879         12.253
       555.3        500.707        13.2847
       555.4        500.794        14.5226
       555.5        501.019        15.8835
       555.6         501.75        16.7025
       555.7        501.753        18.1961
       555.8        501.593        18.2255
       555.9        501.539        16.8202
         556        502.315        15.0517
       556.1        503.091        14.3565
       556.2        503.678        14.3335
       556.3        504.139        14.0235
       556.4         504.62        14.1132
       556.5        506.027        13.5043
       556.6        507.061        13.5175
       556.7        507.826        13.9022
       556.8        508.485        14.4914
       556.9        509.021        15.0985
         557        509.247        15.4627
       557.1        509.161        16.1038
       557.2        509.659        16.7061
       557.3        510.249        16.8503
       557.4         510.03        15.5605
       557.5        510.877        14.0664
       557.6        512.152        14.6886
       557.7        512.365        15.5866
       557.8        512.781        15.8548
       557.9        512.816        16.5571
         558        512.546        16.7541
       558.1        512.599        16.5501
       558.2         513.55         15.841
       558.3        514.542        15.1981
       558.4        514.507        14.8781
       558.5        513.565        15.1906
       558.6        512.491         16.182
       558.7        511.531         16.156
       558.8          511.9        15.7306
       558.9        512.684        14.9051
         559        512.506        14.7757
       559.1         512.26        15.0927
       559.2         512.04        15.9042
       559.3        511.508        17.3956
       559.4        511.864        17.5012
       559.5        512.364        16.2281
       559.6        512.241        15.7018
       559.7        511.597        16.0544
       559.8        512.201        15.9722
       559.9        513.211         16.222
         560        513.645        16.3388
       560.1        513.725        16.6047
       560.2        513.974        16.6943
       560.3        514.693        15.9407
       560.4        515.426        16.0269
       560.5        514.895        16.3831
       560.6        514.261        15.8988
       560.7        514.536        15.9398
       560.8        515.374        16.4582
       560.9        516.484        16.3034
         561        516.316        15.0546
       561.1        515.876        13.7889
       561.2        516.216        13.6191
       561.3        516.148        14.7005
       561.4        515.879        14.5624
       561.5         515.76        13.5276
       561.6        515.275        12.3597
       561.7         513.73        11.8302
       561.8        512.678        11.8911
       561.9        511.967        11.5109
         562        510.513        11.5676
       562.1        509.597        12.6594
       562.2         509.51        13.0005
       562.3        509.083        12.4578
       562.4        508.248        11.3366
       562.5        507.204        10.2306
       562.6        506.172        10.5437
       562.7        504.818        11.8966
       562.8        504.568        12.2513
       562.9         503.89        12.1647
         563        502.004        12.9657
       563.1        499.092        14.6413
       563.2        497.135        16.2802
       563.3        496.476        16.9075
       563.4        496.235        16.9204
       563.5        495.885        17.0089
       563.6         495.51        16.0991
       563.7        494.862        15.7979
       563.8        495.335        16.5573
       563.9        495.883        17.6791
         564        495.608        18.3872
       564.1        494.838        19.5502
       564.2        494.581        20.6821
       564.3        494.256        21.5577
       564.4        495.363         21.222
       564.5        497.685        20.3066
       564.6        499.536        20.4762
       564.7        500.524        21.0448
       564.8        500.131        21.9515
       564.9        499.963         23.352
         565        500.099        23.9842
       565.1        500.956        23.1486
       565.2        501.648        21.7732
       565.3        502.202        20.0018
       565.4        503.524        18.6171
       565.5        504.595        17.4117
       565.6          504.9        16.8957
       565.7        505.338        16.0228
       565.8        505.397         15.618
       565.9        504.535          16.02
         566        505.428        15.7739
       566.1        506.968          15.74
       566.2        507.959        15.5905
       566.3        508.223        15.5348
       566.4        508.154        15.3748
       566.5        507.967        16.1217
       566.6        508.158        16.3961
       566.7        508.407        16.7656
       566.8        509.285        17.0351
       566.9         510.04        16.3735
         567        510.445        15.5169
       567.1        509.815        15.7805
       567.2        510.277        15.7346
       567.3        511.268        15.8146
       567.4        511.137        15.0419
       567.5        510.362         14.051
       567.6         510.31        13.5597
       567.7        510.217        13.4644
       567.8        509.594        13.3448
       567.9        509.575        13.3014
         568        510.128         13.584
       568.1        510.566        14.3743
       568.2        511.052        15.6469
       568.3        510.446        16.1922
       568.4        510.647        16.1298
       568.5        511.114        15.5123
       568.6        510.914        15.0587
       568.7        510.097        14.7266
       568.8        508.947        14.5421
       568.9        507.424        13.8583
         569        506.145          13.92
       569.1        505.408        13.9802
       569.2        505.894        15.6558
       569.3        506.761        16.9016
       569.4        507.385        16.8212
       569.5        508.534        16.3753
       569.6         509.21        16.6327
       569.7        510.801        17.5374
       569.8        512.554        18.1088
       569.9        513.931        18.4477
         570        513.504        18.4369
       570.1        513.243        18.8163
       570.2        513.132        20.0918
       570.3          512.2        21.8694
       570.4        511.463        22.6097
       570.5        510.811        22.6543
       570.6        509.656        22.2825
       570.7         508.87         20.797
       570.8        508.463         20.344
       570.9        508.699         21.373
         571        509.605         21.598
       571.1        509.771        20.0414
       571.2        510.271        19.4464
       571.3        510.565         19.435
       571.4        510.292        19.4565
       571.5        509.892        20.2636
       571.6        508.747        19.8382
       571.7        507.583        19.1803
       571.8          507.4         18.878
       571.9         507.57        18.4243
         572        507.374        18.3926
       572.1        506.542        19.0451
       572.2        506.338         19.038
       572.3        506.784        18.5937
       572.4        506.612        18.0662
       572.5        506.356        17.3884
       572.6        506.416        17.4133
       572.7        506.983        18.2521
       572.8        507.545        18.9395
       572.9        508.209        19.6893
         573        508.585        19.0948
       573.1        508.997        17.8392
       573.2        509.166        16.4628
       573.3        508.908        15.4573
       573.4        509.603        15.3735
       573.5        510.898         15.657
       573.6        511.351        15.9537
       573.7        511.448        15.1561
       573.8         511.94         14.077
       573.9        511.722        13.8915
         574         511.76        14.4314
       574.1        511.204        14.2002
       574.2        511.864        13.7725
       574.3         513.11        13.5584
       574.4        514.144        15.1034
       574.5          515.2        16.9688
       574.6        516.999         17.584
       574.7        519.103        16.7841
       574.8         520.24        16.0904
       574.9        521.874        17.0341
         575        522.878        18.6712
       575.1        524.355        20.8179
       575.2        524.455        22.0422
       575.3         523.85        22.5899
       575.4        522.727        22.6859
       575.5        521.531        22.8848
       575.6        520.976        23.1371
       575.7        520.564        23.9582
       575.8        520.008        24.6765
       575.9        519.586        24.8746
         576        518.663        24.2698
       576.1        517.731        24.0556
       576.2        517.192        24.1127
       576.3        515.843        23.9645
       576.4         515.27         24.477
       576.5         515.26        25.8551
       576.6        515.528        26.8631
       576.7        515.612        27.1203
       576.8        516.042        26.9472
       576.9        515.581        25.4717
         577        515.772        24.6528
       577.1         515.88        24.0864
       577.2        517.334        23.7353
       577.3        518.617        23.4788
       577.4        518.142        22.7296
       577.5        517.736        21.6229
       577.6        517.899         20.714
       577.7        517.667        20.4507
       577.8        517.619        20.1564
       577.9        517.418        20.5257
         578        516.981         21.479
       578.1        516.234        21.9726
       578.2        515.749        21.7277
       578.3        515.329        21.7072
       578.4        514.984        23.0879
       578.5        515.435        25.3939
       578.6         515.52        26.6224
       578.7        515.292        28.4937
       578.8        515.242        29.0351
       578.9        515.142        28.3034
         579        514.923        28.9643
       579.1        515.275        29.7415
       579.2        515.159        31.1291
       579.3        514.788        32.6244
       579.4        514.813        32.8577
       579.5        514.327        32.0569
       579.6        514.989        31.6227
       579.7        516.051        31.9713
       579.8          516.3        32.2775
       579.9         516.64        32.4389
         580        516.809        32.6018
       580.1        516.945        32.3855
       580.2        516.238        31.4525
       580.3        514.536        31.0544
       580.4            513        30.4491
       580.5        512.192        29.8328
       580.6        510.872        29.8759
       580.7        509.365        28.7231
       580.8        508.589        26.9144
       580.9        509.163        25.4521
         581        510.139        24.5409
       581.1        510.541        23.9893
       581.2        510.442        22.7239
       581.3        510.682         21.112
       581.4        510.871        20.1032
       581.5        510.811        20.2384
       581.6        511.509        20.0513
       581.7        512.146        19.0725
       581.8         512.55        17.3712
       581.9        512.863        15.8673
         582        513.271        14.7697
       582.1        514.015        14.2558
       582.2        515.114        14.8361
       582.3        516.523        14.7326
       582.4        516.335        14.6269
       582.5        515.469        14.9765
       582.6        514.332        15.2222
       582.7        513.055        16.0399
       582.8        513.429        16.8368
       582.9        513.534         17.577
         583        513.736        17.3592
       583.1        514.473        16.6448
       583.2        514.758        15.9565
       583.3        514.893        15.6886
       583.4        514.285        16.1421
       583.5        514.239         17.054
       583.6        514.652        17.6075
       583.7        514.808        18.5133
       583.8         516.46        18.0933
       583.9        517.979        16.9228
         584        518.249        15.8231
       584.1        518.104        14.7858
       584.2        517.155        13.9652
       584.3        517.155         13.516
       584.4        518.366        13.8001
       584.5        520.308        13.9293
       584.6        521.625         14.869
       584.7        520.829        15.3482
       584.8        520.273        15.6598
       584.9        521.122        15.9371
         585        522.068        16.5973
       585.1        522.622        17.3544
       585.2        522.536        19.1718
       585.3        522.111        20.3039
       585.4        521.987        21.3524
       585.5        522.794        21.3425
       585.6        522.641        21.4792
       585.7        521.845        21.5996
       585.8        521.353        22.0948
       585.9        522.354        22.5903
         586        522.926        22.9982
       586.1        523.233        23.5814
       586.2        523.673        23.3049
       586.3        523.866         23.465
       586.4        524.087        23.1718
       586.5        525.085        23.5306
       586.6        525.121        24.5357
       586.7        525.125        25.2703
       586.8        525.058        25.9922
       586.9        524.685        26.4979
         587         524.95        26.9168
       587.1        524.792        27.2384
       587.2        524.861        27.5424
       587.3        524.851        28.7359
       587.4        525.628        28.4612
       587.5        526.029        27.7711
       587.6        526.205        27.3621
       587.7         525.68        28.2073
       587.8         526.14        28.9746
       587.9        526.341        28.5204
         588        525.676        27.9354
       588.1        524.272        27.6136
       588.2        523.595        27.0811
       588.3        523.051        26.9035
       588.4        522.472        26.1496
       588.5         521.44        24.5321
       588.6        521.353        23.4998
       588.7        522.478        22.9023
       588.8        522.714        22.8926
       588.9        523.345         23.908
         589        522.873        24.2539
       589.1        522.781        24.1431
       589.2        522.666        23.7389
       589.3        522.645        22.6748
       589.4        522.638        21.8347
       589.5        521.339         21.244
       589.6        520.509        21.4399
       589.7        520.155        22.2531
       589.8        520.082        23.4816
       589.9        520.141        24.9258
         590        519.574        25.5245
       590.1        519.161        24.6305
       590.2        517.884        24.1158
       590.3          516.4        24.9126
       590.4        515.442        25.6517
       590.5        514.401        26.3312
       590.6        513.474        27.3343
       590.7        513.631        28.7673
       590.8        513.417        29.4018
       590.9        514.081        29.9259
         591        514.942        30.0623
       591.1        515.607        29.5321
       591.2        516.611        27.7883
       591.3        517.714        26.8407
       591.4        517.408        26.3995
       591.5        516.158        24.8258
       591.6         515.63        23.4719
       591.7        515.868        23.1819
       591.8        516.982        22.9317
       591.9        518.389        22.7277
         592        518.893        22.7711
       592.1        518.064        23.8338
       592.2        517.446        23.9209
       592.3        517.609        23.1504
       592.4        518.061        22.8991
       592.5        517.771        23.0013
       592.6        517.245        22.8609
       592.7         516.55        21.8517
       592.8        517.158        21.0116
       592.9        518.119        19.8325
         593        518.874        19.8357
       593.1        519.321        19.8021
       593.2        519.607        20.5609
       593.3        518.782        23.0036
       593.4        518.555        24.4981
       593.5        518.205        24.6685
       593.6        517.638        25.5678
       593.7        516.541        26.2455
       593.8        515.991        26.8735
       593.9        515.636        28.7472
         594        515.126        29.3974
       594.1        515.659        28.1907
       594.2        516.007           27.2
       594.3        515.432        26.9102
       594.4        515.449        25.1306
       594.5        515.709        23.2268
       594.6        515.693        21.5723
       594.7        514.552        18.7624
       594.8        514.696        16.7834
       594.9        515.615        16.3938
         595        515.913         15.152
       595.1        515.372         12.909
       595.2        515.673        11.3446
       595.3        516.403        10.4235
       595.4        516.294        9.92775
       595.5        516.967        10.1084
       595.6        516.923        10.6189
       595.7        516.203        10.5177
       595.8         514.53        10.2231
       595.9        513.298         9.5716
         596        512.741        9.82663
       596.1        512.608        10.3238
       596.2        512.448        10.9048
       596.3        512.446         11.745
       596.4        512.082        12.0571
       596.5        511.541        11.0442
       596.6        511.524         10.526
       596.7        511.719        10.4122
       596.8        512.244        10.0814
       596.9        513.624        10.4352
         597        514.479        10.7148
       597.1        514.794        10.2074
       597.2        515.462        9.62464
       597.3         516.11        9.43468
       597.4        516.848        9.46507
       597.5        517.781         9.1327
       597.6        519.255        9.22703
       597.7         520.87        10.5154
       597.8        521.033        11.5406
       597.9        520.478        11.2798
         598        519.758        11.8494
       598.1        519.873        13.7951
       598.2        520.908        15.1798
       598.3        522.261        15.7807
       598.4        523.274        16.4283
       598.5        523.572        17.1101
       598.6        523.626        18.6061
       598.7        522.627        20.4034
       598.8        522.258          21.37
       598.9         520.83         21.478
         599        520.239         22.083
       599.1        520.095        22.1751
       599.2        520.738        21.8923
       599.3         520.94        21.1957
       599.4        521.321        20.0759
       599.5        521.615        19.0424
       599.6        521.361        18.3516
       599.7        521.819         18.217
       599.8        522.454        18.2161
       599.9        524.431        18.3365
         600        525.503         18.659
       600.1        525.254        18.1337
       600.2        524.325        17.2832
       600.3        524.159        16.7455
       600.4        525.046        16.8417
       600.5        525.668         19.106
       600.6        526.004        20.6597
       600.7        525.737        21.8672
       600.8        525.589         23.665
       600.9        525.761        25.0378
         601        527.132        26.4394
       601.1        528.525        26.9478
       601.2        528.503        26.5607
       601.3        527.287        26.0346
       601.4        526.294        26.0289
       601.5        525.442        26.2625
       601.6        524.927        25.7451
       601.7        525.015        25.1731
       601.8        524.812        24.6421
       601.9        525.137         23.962
         602        524.513         23.904
       602.1        522.744        24.4194
       602.2        521.601        24.7315
       602.3        521.284        24.3584
       602.4        520.511        23.9814
       602.5         519.58        23.2132
       602.6        519.096        22.8053
       602.7        518.559        23.1874
       602.8        518.764        23.8438
       602.9        519.062        24.5417
         603        518.078        23.7999
       603.1        516.291        22.6382
       603.2        515.344        22.3189
       603.3        515.787        22.7388
       603.4        516.484        23.1309
       603.5        516.814         22.626
       603.6        517.078        21.4332
       603.7        517.313        19.9992
       603.8        517.131        19.3987
       603.9        516.556        20.1461
         604        517.028        20.8268
       604.1        517.981        20.6918
       604.2        519.367        19.8007
       604.3        519.746        18.7235
       604.4        520.382        18.3391
       604.5        521.539        18.0976
       604.6        522.241        17.9806
       604.7        522.292         18.021
       604.8        522.868        18.0763
       604.9        523.212        18.3698
         605        522.935        19.8579
       605.1        522.631        21.7006
       605.2        523.201        22.6897
       605.3        523.767        23.3384
       605.4        523.799         24.304
       605.5        523.859        24.3804
       605.6         524.29        24.1951
       605.7        524.592          22.88
       605.8        524.926        21.1943
       605.9        525.034        19.8872
         606        525.263        19.3192
       606.1        526.126        18.7724
       606.2        527.192        17.7523
       606.3        528.793        17.0193
       606.4        529.361        16.5244
       606.5        529.785        16.2507
       606.6        530.679        16.2114
       606.7        531.093        16.5818
       606.8        531.544        16.4982
       606.9        531.882        16.9562
         607         532.38        16.8531
       607.1         532.07        16.2192
       607.2          532.5        15.0258
       607.3        534.218        13.8987
       607.4        534.959        13.6379
       607.5         535.65        13.7101
       607.6        536.696          13.65
       607.7        537.774        12.9577
       607.8        538.807         12.168
       607.9        540.242        11.8136
         608        540.577         11.757
       608.1        539.443        11.8204
       608.2        539.591         11.636
       608.3         539.97        11.9838
       608.4        540.237        12.1499
       608.5        540.809        11.2131
       608.6        541.078        9.74172
       608.7        541.254        8.04252
       608.8        542.295        8.29083
       608.9        542.862        9.90662
         609        542.895         11.286
       609.1        543.105        12.1653
       609.2        543.756         11.744
       609.3        544.853        11.0938
       609.4        545.333        10.8139
       609.5        544.783        10.5763
       609.6        544.912        11.0078
       609.7         545.43        10.5061
       609.8        546.266        10.4525
       609.9        547.473        10.8617
         610        547.923        12.8221
       610.1        547.879        13.9205
       610.2        547.836        14.6711
       610.3         547.95        16.1489
       610.4        547.437        16.0087
       610.5         546.82         15.622
       610.6        546.184        15.1445
       610.7        545.112        15.9881
       610.8        543.777        16.4637
       610.9        543.024        15.8705
         611        543.078        15.2831
       611.1        543.486        14.7383
       611.2        543.893        14.5147
       611.3        543.661        14.2187
       611.4        543.124        14.0404
       611.5        541.596        14.8385
       611.6        539.862        14.7885
       611.7        539.033        13.5198
       611.8        539.167        11.9706
       611.9        539.642        10.0068
         612        539.723        8.73069
       612.1         539.73        8.96941
       612.2        539.669        9.39866
       612.3        540.417        9.56216
       612.4          540.9        9.98052
       612.5        540.905        10.0458
       612.6        542.007        9.81937
       612.7        543.211         8.5133
       612.8        543.464        7.61482
       612.9        542.963        8.08916
         613        542.622        9.53908
       613.1         543.24        10.1832
       613.2        544.196        10.0491
       613.3        545.246        9.64886
       613.4        545.688        9.38828
       613.5        545.135        9.18975
       613.6        545.039        8.61876
       613.7        544.865        9.17478
       613.8        544.102        9.41386
       613.9         543.59         10.641
         614        543.761        10.7308
       614.1        544.164        9.35005
       614.2        544.448        8.35535
       614.3        543.883        8.45048
       614.4        543.892        9.24223
       614.5        543.974        9.39519
       614.6        544.267        9.21711
       614.7        545.117          8.767
       614.8        545.731        8.90793
       614.9        545.674        9.63466
         615        545.408        11.2285
       615.1        545.431        13.0884
       615.2        547.305         14.417
       615.3        549.688         15.424
       615.4        551.391        15.4427
       615.5         552.97        15.0718
       615.6        553.877         15.107
       615.7        554.088        14.6459
       615.8        554.103        14.7292
       615.9        553.763        14.0563
         616        553.789        14.2054
       616.1        553.713        14.6073
       616.2        553.578        15.1595
       616.3        552.112        15.0498
       616.4        551.303        14.0733
       616.5        550.836        13.8939
       616.6        550.288        14.2038
       616.7        550.205        15.1955
       616.8        549.881        15.2904
       616.9         550.51        13.7569
         617        551.132         13.233
       617.1        550.685        14.1001
       617.2        549.783         14.448
       617.3        549.537         15.206
       617.4        549.534        16.2286
       617.5        549.206        17.2801
       617.6        550.433        17.9027
       617.7        551.021        18.0332
       617.8        551.382        18.3669
       617.9        550.922        19.6839
         618        550.895        20.2714
       618.1        550.843        20.9744
       618.2        550.975        20.9852
       618.3        550.128        20.3442
       618.4        549.288        19.5283
       618.5        548.369        17.9349
       618.6        547.982         16.753
       618.7        546.998        15.5866
       618.8        546.345        14.8055
       618.9        546.168        14.4483
         619        545.173        14.6941
       619.1         544.48        14.2712
       619.2        543.915        12.7903
       619.3         543.01         11.823
       619.4        542.621        10.1781
       619.5        542.604        8.44716
       619.6        542.179        7.59296
       619.7        541.456        8.59255
       619.8        541.738        8.90671
       619.9        542.814         9.1422
         620        544.121        8.54858
       620.1        545.071        7.85166
       620.2        545.363        7.56511
       620.3        545.622         7.4239
       620.4        545.857        8.31208
       620.5        546.003        9.15141
       620.6        545.762        8.75211
       620.7        545.945        9.14291
       620.8        546.979        10.1564
       620.9        547.551         10.318
         621        546.824        9.92632
       621.1        545.995        9.49436
       621.2        545.642        9.28352
       621.3        545.254        8.51458
       621.4        544.859        8.77926
       621.5        545.133        9.75128
       621.6        545.231        10.1081
       621.7        545.243        10.5589
       621.8        546.229        11.6039
       621.9        547.883        12.3325
         622        548.765        13.0592
       622.1        550.226        14.2597
       622.2        551.771        16.0058
       622.3        553.645        17.1238
       622.4        555.272        17.0601
       622.5        555.633        16.8008
       622.6        556.431        16.5243
       622.7        557.591        15.8575
       622.8        557.546        15.2547
       622.9        557.243        14.7365
         623        557.835        14.8302
       623.1        558.657        15.6087
       623.2        559.322        15.8215
       623.3        559.526        15.4194
       623.4        559.275        14.6689
       623.5        559.583        14.2605
       623.6        560.553        14.2295
       623.7        562.337        13.8415
       623.8        563.636        13.7759
       623.9        563.565        14.1492
         624        562.865        13.5213
       624.1        562.872        11.9955
       624.2        563.959        10.6184
       624.3        565.397        10.1036
       624.4        566.671        10.2642
       624.5        568.732        11.0068
       624.6        569.824         11.716
       624.7        569.627        11.9726
       624.8        568.799        13.2211
       624.9        567.858        14.1615
         625        568.045        14.3657
       625.1         569.56        14.2349
       625.2        570.387        14.4987
       625.3         570.03        14.0925
       625.4        569.069        13.8617
       625.5        568.245        12.9982
       625.6        568.493        13.3946
       625.7        568.124        14.5055
       625.8        565.981        15.8397
       625.9         564.12          16.68
         626        564.115        17.6133
       626.1        564.832        18.9461
       626.2        564.722        19.5347
       626.3        562.787        19.0939
       626.4        561.433        18.4487
       626.5        560.228        17.2744
       626.6        558.949        16.7337
       626.7        556.938        16.9907
       626.8        555.326        17.2363
       626.9        554.835        17.4434
         627        554.251        17.7158
       627.1        553.882        17.3091
       627.2        553.621        16.7799
       627.3        553.566        17.3807
       627.4        553.894        17.3171
       627.5        553.918        16.7264
       627.6         554.15        16.7881
       627.7        554.388        17.2056
       627.8        555.061        17.6725
       627.9        556.171        17.8484
         628        556.671        17.8563
       628.1        557.814        17.7111
       628.2         558.35        18.2609
       628.3         558.38        19.0582
       628.4         559.84        19.8242
       628.5        561.685        20.7118
       628.6        561.837        20.9455
       628.7        561.632        21.0033
       628.8        562.076        20.6426
       628.9        562.273        20.3062
         629        563.075         20.241
       629.1        563.899        19.3493
       629.2        564.095        18.6204
       629.3        564.727        17.3862
       629.4        564.717        16.3923
       629.5        564.259        16.4321
       629.6        565.037        17.2559
       629.7        566.356        18.0581
       629.8         567.95        18.8823
       629.9        568.616        19.5557
         630        568.281        20.3728
       630.1        567.468        20.9004
       630.2        566.788         20.671
       630.3        566.529        20.4733
       630.4         565.85        20.7901
       630.5        565.482        21.8748
       630.6         565.17        22.2587
       630.7        564.442        21.6232
       630.8        563.865        20.6202
       630.9        563.193        19.4876
         631        562.611        18.6212
       631.1        562.342        17.4325
       631.2        562.682        17.2554
       631.3        563.812        18.4395
       631.4        563.855        19.0164
       631.5        563.166        19.4071
       631.6        562.882        20.0515
       631.7        563.108        20.9032
       631.8         563.02        21.8056
       631.9        563.668        23.4501
         632        564.793        24.8043
       632.1        565.845        25.6583
       632.2        567.486        25.9908
       632.3         568.92        26.2132
       632.4        569.085        26.1605
       632.5        568.683        26.1896
       632.6        567.491        26.0253
       632.7        566.817        25.7732
       632.8        565.671        25.6317
       632.9        565.725        25.5393
         633        566.148        25.5118
       633.1        565.732        25.2893
       633.2        565.088        25.0743
       633.3        564.156        23.4593
       633.4        564.007        23.2995
       633.5        563.737        23.9623
       633.6        562.971        25.1616
       633.7        561.758        26.6115
       633.8        560.914        26.9639
       633.9        560.559        27.1872
         634        560.012        28.1164
       634.1        559.187        29.0508
       634.2        559.037        30.1137
       634.3        558.744        30.8688
       634.4        558.298        30.6684
       634.5        557.623        29.8943
       634.6        556.921        29.8604
       634.7         556.21        29.3232
       634.8        556.715        29.0461
       634.9        558.227        29.0465
         635         559.29          29.83
       635.1        559.957        30.4539
       635.2        559.873        29.8104
       635.3        560.078        28.6756
       635.4         560.65        27.7405
       635.5        560.534        26.3601
       635.6        560.325         25.555
       635.7        560.506        25.6394
       635.8        561.417        25.4188
       635.9        562.579        25.8892
         636        563.268         26.993
       636.1        564.077        28.2821
       636.2        564.292        28.4049
       636.3        564.053        27.1832
       636.4         563.41        25.3278
       636.5        562.965        24.3827
       636.6        563.258        23.6939
       636.7        563.923        22.8444
       636.8        564.966        22.3978
       636.9        564.837        21.2383
         637        564.653        20.4484
       637.1        565.512        20.1934
       637.2        566.384        19.8423
       637.3        567.016         20.608
       637.4        567.609        21.3806
       637.5        568.001        21.4112
       637.6        568.946         20.712
       637.7        569.575        19.7882
       637.8        569.079        19.6461
       637.9         568.49        18.6803
         638        568.319        17.5089
       638.1        568.525        17.3214
       638.2        568.617        17.5004
       638.3         568.27        17.5417
       638.4        567.521        17.1113
       638.5        567.148        16.6203
       638.6        567.642        16.6532
       638.7        568.195        17.2858
       638.8        568.867          16.93
       638.9        568.635        17.3262
         639        567.959        17.8206
       639.1        566.942        18.3856
       639.2        566.957        19.0494
       639.3        567.112        19.2148
       639.4        567.813        20.8439
       639.5        569.046        22.0357
       639.6        569.367        22.3776
       639.7        568.337        22.6818
       639.8        567.891         23.061
       639.9          568.1        22.3452
         640        568.397        22.1519
       640.1        569.354        21.9801
       640.2         571.28        22.9094
       640.3        572.598        23.7959
       640.4         572.95        23.5907
       640.5        573.114        23.1856
       640.6        573.536        22.9018
       640.7        573.677        22.3967
       640.8        572.782        20.8391
       640.9        571.587        19.0053
         641        571.411          19.84
       641.1        572.264        21.6834
       641.2        573.553        22.9813
       641.3         574.51        24.6944
       641.4        574.948        25.3857
       641.5        574.843        26.0684
       641.6        574.872        26.7075
       641.7        575.201        26.1171
       641.8        575.861        24.9055
       641.9        577.457        23.7727
         642        578.132        23.5297
       642.1        579.343        23.5027
       642.2        580.115        23.1806
       642.3        580.676        22.2247
       642.4        581.052        21.8815
       642.5        581.138        22.2101
       642.6        581.605         22.869
       642.7        582.076        23.4684
       642.8         582.35        23.5867
       642.9        582.224        22.7439
         643          581.9        21.6533
       643.1        581.913        21.2378
       643.2        582.322        20.3993
       643.3        583.205        19.8892
       643.4        583.801        19.1897
       643.5        584.496        18.6689
       643.6        585.344        18.0869
       643.7        587.152        18.2187
       643.8        587.844        18.4213
       643.9        587.502        18.6867
         644        587.259        19.0439
       644.1        586.955        19.0365
       644.2         586.96        19.0672
       644.3        586.946        18.3646
       644.4        587.325        18.1176
       644.5        587.862        17.8438
       644.6         587.52        17.4194
       644.7        585.994        17.1896
       644.8         585.15        16.8619
       644.9        584.626        16.4454
         645        585.045        16.7574
       645.1          585.5        17.2516
       645.2        586.004        18.7598
       645.3         586.06        20.2774
       645.4        585.938        20.5736
       645.5        585.863        20.5938
       645.6        586.877        19.9532
       645.7        588.428        19.2694
       645.8        589.162        18.9725
       645.9        589.085        18.3193
         646        588.742        17.8997
       646.1        588.398        17.7416
       646.2         588.12        17.4529
       646.3        587.677        17.5736
       646.4        587.525        17.1333
       646.5        587.558        16.9527
       646.6        586.863        17.3059
       646.7         586.98        17.9606
       646.8        588.192        17.1858
       646.9        589.219        16.3553
         647        589.029        15.9353
       647.1        588.144        15.7197
       647.2        586.915         15.428
       647.3        584.866         14.175
       647.4        583.924        12.5168
       647.5        582.999        11.7736
       647.6        582.562        11.7895
       647.7        582.679        11.5195
       647.8         582.66        10.8626
       647.9        582.987        9.37384
         648         582.68        9.53416
       648.1        582.489        9.73284
       648.2        582.535        9.25093
       648.3        582.829        9.16626
       648.4        582.691        9.45248
       648.5        582.621        10.3736
       648.6        582.489        11.3406
       648.7        582.239        12.7149
       648.8        581.909        13.5271
       648.9        581.159        13.3078
         649        581.161        13.3723
       649.1        581.217        13.7826
       649.2        581.959        14.7152
       649.3         583.48        15.8891
       649.4        584.675        16.4674
       649.5        585.641        17.0271
       649.6        585.807        17.4656
       649.7        586.214        18.0859
       649.8        585.892        18.7597
       649.9        585.441        19.3939
         650        585.222        19.3291
       650.1        585.577        18.3656
       650.2         586.46        17.7121
       650.3        587.436         17.029
       650.4        587.841        16.6902
       650.5        588.091         16.245
       650.6        587.856        15.7422
       650.7        586.631        15.9399
       650.8        586.067        16.8967
       650.9         585.45        16.9574
         651        585.401        16.7747
       651.1        585.657        17.0991
       651.2        586.022        18.1063
       651.3        586.206        18.9058
       651.4        586.317        19.2689
       651.5        586.287        18.2601
       651.6        585.624        16.9384
       651.7        585.485        15.2619
       651.8          584.9        14.0424
       651.9        584.369        13.6735
         652        583.548        13.8472
       652.1        582.562        14.4346
       652.2        581.875        14.1226
       652.3        581.282         12.966
       652.4        581.235        12.6184
       652.5        581.765        12.9827
       652.6         581.64        13.6193
       652.7        581.641        14.5037
       652.8        581.852        15.1509
       652.9        582.472        15.7224
         653        583.346        16.2007
       653.1        584.182        16.4672
       653.2        584.361        16.7554
       653.3        584.004        16.0263
       653.4         584.21        15.5905
       653.5        584.875        17.2829
       653.6        586.149        17.9014
       653.7        587.507        18.0831
       653.8        587.584        18.5698
       653.9        587.713        18.4979
         654        588.071        19.0533
       654.1        588.708        20.7353
       654.2        588.753        21.8984
       654.3        589.769        22.4784
       654.4        590.573        21.6527
       654.5        590.635        21.1563
       654.6        589.904        21.2361
       654.7        589.446        21.5364
       654.8        590.432        21.5193
       654.9        591.446        20.9329
         655        591.708        21.1342
       655.1        592.149        21.6023
       655.2        592.757        21.8975
       655.3        592.618        22.5283
       655.4        592.899          21.93
       655.5        592.301        20.4378
       655.6        591.587        19.4002
       655.7        590.795        18.6039
       655.8        590.014        19.1886
       655.9        589.393         20.253
         656        590.108        20.4353
       656.1        590.716        19.2548
       656.2        590.704        17.3583
       656.3        591.308        16.6565
       656.4        592.993        16.8039
       656.5        594.314        15.9245
       656.6        595.529        14.9557
       656.7        596.679        13.4883
       656.8        597.041        13.1158
       656.9        597.286         13.221
         657        596.697        13.1938
       657.1        595.353         12.485
       657.2        594.836        11.8439
       657.3        595.457        11.1254
       657.4        595.869        9.83423
       657.5         595.44        9.09348
       657.6        593.843         8.8848
       657.7        591.294        9.38741
       657.8        590.218        9.88929
       657.9        589.376        10.6233
         658         588.46        11.1272
       658.1        588.177        11.8342
       658.2        587.904        12.3576
       658.3        586.892        13.3282
       658.4        586.632        13.8413
       658.5        586.052        13.9849
       658.6        585.117         14.606
       658.7        583.995        15.0015
       658.8         582.64        15.6101
       658.9        582.066        17.3068
         659        581.874        18.9743
       659.1        581.605        19.2282
       659.2         581.31        19.1721
       659.3        580.423        18.8752
       659.4        579.119        18.5913
       659.5         577.72        18.8293
       659.6        576.065         19.076
       659.7         574.57        19.6853
       659.8        573.896        19.4367
       659.9        574.716        18.8429
         660        575.199         18.579
       660.1        575.452        18.2354
       660.2        574.837        18.9461
       660.3        574.237        20.7452
       660.4        573.755        22.0031
       660.5        573.121         22.469
       660.6         572.89        22.7339
       660.7        573.249        22.7926
       660.8         573.78        22.8239
       660.9         573.44        23.4297
         661        572.933        23.7395
       661.1        572.524        23.6446
       661.2        572.103        23.6976
       661.3        571.051        23.7464
       661.4        570.083        23.7277
       661.5        569.509        24.0912
       661.6        569.505        24.6357
       661.7        569.768        24.8496
       661.8        569.734        24.9906
       661.9         569.27        23.9378
         662         568.53        23.4132
       662.1        567.183        23.2411
       662.2        566.558        23.5297
       662.3         566.93        23.7597
       662.4        568.518        24.3867
       662.5        569.627        23.9167
       662.6        569.542        22.9488
       662.7        569.337        21.9331
       662.8        569.032         21.257
       662.9        569.507        21.4697
         663        570.527        21.9858
       663.1        571.683        22.7916
       663.2        572.412        24.0866
       663.3        573.232        24.9237
       663.4        573.773        24.7236
       663.5        573.567        23.9429
       663.6        572.667        23.0693
       663.7        570.473        22.7169
       663.8        568.591         23.535
       663.9        567.831        24.5083
         664        568.705        24.3824
       664.1        569.516        23.5514
       664.2          570.3        22.6869
       664.3        571.261        20.9512
       664.4        572.186        19.6888
       664.5        573.217        18.9287
       664.6        574.464        19.1492
       664.7        575.495        19.7376
       664.8        576.191        19.2619
       664.9        577.058        18.0332
         665        578.355        17.4188
       665.1        579.421        17.6324
       665.2        580.591        17.6401
       665.3        582.256        17.6889
       665.4        583.622        18.3042
       665.5        585.489        18.7096
       665.6        587.119        17.4646
       665.7        588.039        15.3162
       665.8        588.756        14.1133
       665.9        589.727        14.0348
         666        590.744        14.6452
       666.1        590.763        15.3073
       666.2          591.4        14.8151
       666.3        592.192        13.9633
       666.4        593.055         13.283
       666.5        594.206        12.4914
       666.6        594.919        12.7678
       666.7         595.32        13.5539
       666.8        595.943        14.0161
       666.9        596.866        13.8379
         667        598.241         13.002
       667.1        598.853        12.2791
       667.2        598.108         12.539
       667.3        597.107        12.6834
       667.4         596.32        12.1013
       667.5        595.337        12.1143
       667.6        594.456        11.5965
       667.7        594.134        10.3721
       667.8        594.388         9.8333
       667.9        594.076        9.97963
         668        593.117        9.56617
       668.1        592.173        9.57662
       668.2        591.133        10.4412
       668.3        591.181        10.8357
       668.4        591.079        10.7343
       668.5        591.322        10.2173
       668.6         591.55        9.95128
       668.7        591.495        9.94719
       668.8        590.767        9.20754
       668.9        589.931        8.04328
         669         589.71        7.61526
       669.1         589.95        7.59185
       669.2        589.685        6.62041
       669.3        588.729        4.72594
       669.4        589.191        4.00739
       669.5        590.423        5.17239
       669.6        590.713        6.48047
       669.7        591.747        6.71274
       669.8        592.769        6.47752
       669.9        592.655        6.76392
         670        592.909        6.81852
       670.1        593.078        6.73351
       670.2        594.135        7.16626
       670.3        595.378        8.33201
       670.4        596.535        8.37465
       670.5        597.378        7.37719
       670.6         598.09        7.37377
       670.7         599.42        7.53946
       670.8        600.114        8.45395
       670.9        600.407         9.7942
         671        601.553         10.398
       671.1            603        10.0592
       671.2        603.842        9.83048
       671.3         604.54        9.39516
       671.4        605.077        8.91641
       671.5        604.825        8.50437
       671.6        604.105        9.47283
       671.7        603.188        10.3083
       671.8        603.294        9.76739
       671.9        603.691        8.53344
         672        603.994        9.01688
       672.1        604.127        11.1228
       672.2        605.129         13.495
       672.3        606.547         15.499
       672.4         607.23        16.9675
       672.5        607.255        18.0193
       672.6        606.913        18.3878
       672.7        606.577        18.5725
       672.8         607.07        18.8053
       672.9        608.141        18.3013
         673        607.731        18.1467
       673.1        607.371        18.6755
       673.2        607.105        18.9214
       673.3          606.2        19.3392
       673.4          605.1        19.8989
       673.5        602.943        19.6287
       673.6        601.183         19.069
       673.7        600.186        18.0322
       673.8        599.679        17.1419
       673.9        598.855        16.0581
         674        598.716        16.0838
       674.1         599.57        16.9859
       674.2        600.103        17.2753
       674.3         600.47        16.7293
       674.4          600.8        16.0581
       674.5        600.927        16.1022
       674.6        601.733        16.5071
       674.7        602.809        16.6869
       674.8        603.681        16.2008
       674.9        603.953        15.8743
         675        604.741        16.1339
       675.1        606.228        17.0079
       675.2        607.149        17.4118
       675.3         607.62         18.186
       675.4        607.832        19.2765
       675.5        607.268        20.7512
       675.6        607.116        21.9014
       675.7        607.113        22.2219
       675.8        608.111        21.5865
       675.9        609.282        20.9159
         676        610.196        21.4554
       676.1        612.057          22.63
       676.2        612.894        24.0137
       676.3        613.168        25.0095
       676.4        613.255        25.3397
       676.5        613.242         25.199
       676.6        614.607        25.5451
       676.7        617.039        25.1129
       676.8        618.111        24.2223
       676.9        617.375        23.5099
         677        616.953        22.8563
       677.1          616.7        21.8059
       677.2        616.518        21.2669
       677.3        616.381        20.8357
       677.4         616.25        21.1315
       677.5        616.862        22.3251
       677.6        616.877        23.4773
       677.7        616.776        24.0785
       677.8        617.267        24.5925
       677.9        618.735        25.0499
         678        619.918        24.8013
       678.1        620.263         24.782
       678.2        620.387        24.9334
       678.3        618.795        25.1561
       678.4         617.43        25.1261
       678.5        616.708        25.1683
       678.6         616.34        25.2531
       678.7        617.378         26.066
       678.8        617.953        26.8051
       678.9        617.326        27.7541
         679        616.403        28.1649
       679.1        616.292        28.1578
       679.2         615.55        27.1572
       679.3        615.193         26.846
       679.4        615.274        26.4204
       679.5         615.39        25.2548
       679.6        616.854        23.7398
       679.7        618.125        22.4963
       679.8        618.266        21.7046
       679.9        617.514        21.4918
         680        616.476        20.8527
       680.1        615.452        20.2795
       680.2        614.699        20.9301
       680.3        614.663        22.4292
       680.4        614.799        22.8384
       680.5        615.142        22.7596
       680.6        616.071         21.546
       680.7          616.7        20.1802
       680.8        616.492         19.134
       680.9        616.722         18.802
         681        617.282        18.7581
       681.1        617.878        17.9027
       681.2        618.107        17.3086
       681.3        618.232        16.8015
       681.4        617.886        16.8194
       681.5        617.754        17.1937
       681.6        618.527        17.9678
       681.7        619.197        18.3968
       681.8        619.514        19.0286
       681.9        618.807        20.0328
         682        618.339        21.3905
       682.1        618.911        22.1444
       682.2        618.659        22.2434
       682.3        617.921        22.9294
       682.4        617.173        24.4985
       682.5        616.456        26.3945
       682.6        615.588        28.0074
       682.7        615.077        28.3647
       682.8        615.658        28.6489
       682.9         616.49         29.695
         683        617.441        30.4691
       683.1        617.667         30.487
       683.2        617.604        30.4082
       683.3        616.525        29.5936
       683.4        616.223        29.1928
       683.5        617.329         28.802
       683.6        619.345        28.7452
       683.7        622.038        29.4715
       683.8         623.36        29.8663
       683.9        623.737        30.5548
         684        623.529        31.0241
       684.1        622.582        30.6133
       684.2        621.946        30.8086
       684.3        622.181        31.8623
       684.4        621.857        32.7599
       684.5        621.307         32.814
       684.6        620.288        33.0696
       684.7         619.78        33.0182
       684.8        619.209        31.6769
       684.9        618.663        30.3166
         685        618.129        29.0924
       685.1        617.792        28.0705
       685.2        618.498        26.2369
       685.3        619.462        24.3548
       685.4        619.265        23.1384
       685.5        618.072        22.6551
       685.6        617.443        23.2208
       685.7        617.254        23.1182
       685.8        617.307        23.0882
       685.9         618.37        24.1435
         686        619.308         24.942
       686.1        619.355        25.5104
       686.2        618.619         25.175
       686.3        618.276         23.524
       686.4        618.024        22.0133
       686.5        617.883        20.8886
       686.6        617.444        20.0651
       686.7        616.634        19.6209
       686.8        616.031        19.4851
       686.9         614.79        20.1243
         687        613.925         21.229
       687.1        614.161        22.4067
       687.2        615.019        22.2134
       687.3        615.577        21.0089
       687.4        615.626         21.135
       687.5        615.279        22.1872
       687.6        614.988        24.0502
       687.7        614.267        26.5299
       687.8        614.119        28.0719
       687.9        615.103        29.2606
         688        615.861        29.4549
       688.1        616.442        30.1331
       688.2        617.419        31.7723
       688.3          618.4        32.4029
       688.4        619.211        32.4012
       688.5        620.117        32.0658
       688.6         621.42        32.3263
       688.7        623.039        32.5221
       688.8        624.002        31.8764
       688.9        624.752        30.9763
         689        625.419        30.3158
       689.1        625.678        30.2682
       689.2        625.335        30.7989
       689.3        624.748        32.1963
       689.4        624.745        33.4155
       689.5        624.253        32.6125
       689.6        624.026        32.0303
       689.7        622.854        31.1271
       689.8        622.277        30.2456
       689.9        622.113        28.5495
         690        620.975        27.7408
       690.1        619.805        27.5146
       690.2        620.094        26.9415
       690.3        621.255         26.043
       690.4         623.23        25.2974
       690.5        624.668        24.8572
       690.6         625.47        24.8515
       690.7          626.5        24.9032
       690.8        627.252         24.512
       690.9        627.119        23.8768
         691        628.134        22.4432
       691.1        629.106        20.8821
       691.2        629.345        19.6843
       691.3        628.475        19.2266
       691.4        627.594        19.0792
       691.5        627.407        18.0813
       691.6          628.2        18.1645
       691.7        628.479        18.7737
       691.8        628.709        19.5007
       691.9        630.325        20.9291
         692         632.28        21.5497
       692.1        632.501         22.127
       692.2        632.081        22.0684
       692.3        632.368        21.3645
       692.4        632.177        20.4765
       692.5        632.351        19.3013
       692.6        632.306        19.6495
       692.7        632.009        20.7104
       692.8        632.002        20.5086
       692.9        632.614        20.0467
         693        632.319        20.3006
       693.1        631.663        20.5423
       693.2        631.345        21.0369
       693.3        630.853        21.6212
       693.4         631.41        21.2306
       693.5        630.805        20.8319
       693.6        630.423        21.2899
       693.7        631.586         22.359
       693.8        632.316          22.02
       693.9        632.125        21.0198
         694        632.754        20.6603
       694.1        634.317        20.5125
       694.2        635.469        21.0312
       694.3        636.101        20.8304
       694.4        636.256        20.0688
       694.5        635.761        19.2134
       694.6        635.368        18.8272
       694.7        634.925        19.4898
       694.8         634.38        19.7997
       694.9        633.319        19.6886
         695        632.062        20.0935
       695.1        630.732        20.8286
       695.2        630.322        21.9115
       695.3         629.97        22.4891
       695.4        629.183        23.0466
       695.5        628.779         23.512
       695.6         628.88          23.51
       695.7        629.721        23.1761
       695.8        630.095        23.2333
       695.9        630.226        23.8844
         696        630.044        23.6696
       696.1        629.696        22.3943
       696.2        628.161        22.3324
       696.3        626.852        22.7393
       696.4        626.323        22.6431
       696.5        626.417        23.0685
       696.6        626.181        22.7944
       696.7        624.597        21.8424
       696.8        623.972        20.6982
       696.9        624.138        18.8661
         697         623.86        16.9725
       697.1        623.463        16.1297
       697.2        623.543        15.7687
       697.3        624.611        15.9982
       697.4        626.005        16.2509
       697.5        626.963        16.8849
       697.6         626.49         17.152
       697.7        625.732        17.4633
       697.8        626.382        17.6754
       697.9        627.891        18.4301
         698        628.479         19.173
       698.1        628.692        20.4885
       698.2        629.453        22.1582
       698.3        630.162        22.8384
       698.4        631.358        22.6033
       698.5        633.002         21.043
       698.6        633.104        20.1695
       698.7        632.074        20.0755
       698.8        632.212        20.6299
       698.9        633.085        21.5274
         699        634.552        22.5168
       699.1        635.699        21.7506
       699.2        635.774        21.2508
       699.3        635.422        20.3878
       699.4        634.796        20.5087
       699.5         633.57        21.6936
       699.6        633.613        22.0457
       699.7        634.638        20.6373
       699.8        636.086        19.6928
       699.9        636.159        19.2967
         700        635.787         17.962
       700.1        636.281        16.3567
       700.2        637.294        14.2202
       700.3        638.152        11.9401
       700.4        638.735        10.4018
       700.5        639.785        10.1608
       700.6        641.298        10.8035
       700.7        642.609        12.0392
       700.8        643.458        12.0144
       700.9        642.453        10.6907
         701        641.474        10.5102
       701.1        640.736         12.071
       701.2          640.5        13.8829
       701.3        639.974        15.2249
       701.4        638.356        16.6033
       701.5        638.033        18.3539
       701.6        637.604        19.1041
       701.7        636.243         18.605
       701.8        635.037        17.4174
       701.9        634.493        17.2102
         702        634.668        17.7757
       702.1        634.631        18.0258
       702.2        633.385        18.4544
       702.3        632.296        18.6554
       702.4        631.298        18.5207
       702.5         630.37        19.0087
       702.6        630.013        19.4265
       702.7        630.068        19.6389
       702.8        630.071        20.1019
       702.9        629.721        20.7945
         703        629.781        21.9988
       703.1        628.386         23.897
       703.2        627.247        26.0076
       703.3        625.704        27.2046
       703.4        624.501        27.7322
       703.5        623.541        27.7497
       703.6        623.311        28.0421
       703.7         622.93        27.9487
       703.8         623.79        27.0933
       703.9        625.486        26.1164
         704         627.39        25.7241
       704.1        629.233        25.5587
       704.2        630.562        25.6324
       704.3        631.776        24.7705
       704.4        632.287         23.327
       704.5        632.664        21.9263
       704.6        633.373        21.6547
       704.7        634.392        21.5391
       704.8        636.284        21.2505
       704.9         637.62        21.0046
         705        638.659        20.9367
       705.1        639.425        20.5094
       705.2        639.638        19.7045
       705.3        639.576        18.8017
       705.4        639.313        18.1565
       705.5        638.667        16.5598
       705.6        637.448         15.473
       705.7         636.25         14.654
       705.8        636.738        13.7474
       705.9        638.449        12.8163
         706        639.273        12.3294
       706.1        639.744        11.4048
       706.2        640.402        11.5877
       706.3        641.558        11.8132
       706.4        642.018        12.7148
       706.5        641.545        13.9934
       706.6         641.02        15.3861
       706.7        641.087        16.8248
       706.8        640.956        17.4925
       706.9        640.468         18.681
         707        639.929        20.1265
       707.1        639.066        20.1892
       707.2        638.479        20.4056
       707.3         637.25        20.0917
       707.4         636.33        20.2769
       707.5        636.275        21.0982
       707.6         636.29        21.5404
       707.7        636.049        21.0646
       707.8        635.871        21.6518
       707.9        636.129        22.5048
         708        636.082        22.8459
       708.1        636.095        22.5961
       708.2        636.236        22.2501
       708.3        636.929        21.9572
       708.4        636.906        22.1534
       708.5        635.885        22.7426
       708.6        635.362        23.6863
       708.7        635.815        24.9367
       708.8         636.94        25.6775
       708.9        638.755        26.4539
         709        639.502        26.6718
       709.1        640.051        26.0274
       709.2        639.243        26.0507
       709.3        639.148        26.2203
       709.4        640.016        26.7584
       709.5        640.952        26.7241
       709.6        640.898        26.8322
       709.7        640.515        26.5214
       709.8        639.978        26.5097
       709.9        639.506        25.7584
         710        639.451        25.3763
       710.1        638.692        25.7349
       710.2        639.099         26.046
       710.3        639.423        26.6451
       710.4        639.341        26.1251
       710.5        639.539        24.6549
       710.6        640.275        23.7089
       710.7         641.95        23.2962
       710.8         643.53        22.9982
       710.9        644.756        22.4984
         711        645.174        21.8234
       711.1        645.223        21.2029
       711.2        645.208        20.2999
       711.3        644.694        19.9056
       711.4        643.932        20.3383
       711.5        644.182        21.2613
       711.6        645.178        22.2147
       711.7        646.521        22.4781
       711.8        647.673        23.0746
       711.9        649.049        23.5434
         712        649.491        24.1723
       712.1        649.504        24.6853
       712.2        650.977        25.2586
       712.3        652.843        25.2289
       712.4        653.898        24.2335
       712.5        654.404         23.543
       712.6        654.055        24.3593
       712.7        653.805        24.6153
       712.8        652.956        24.9223
       712.9        650.662        25.3014
         713        648.199        24.9303
       713.1        646.151         24.942
       713.2        644.204        25.5738
       713.3        643.605        25.3276
       713.4        643.642        24.8796
       713.5        643.899        23.4947
       713.6        644.137        22.2924
       713.7        643.461        20.7582
       713.8        642.738        20.2714
       713.9        643.919        20.6507
         714        645.743        20.8648
       714.1         646.72         21.151
       714.2        646.317        21.3184
       714.3        644.735        20.8404
       714.4         643.35        20.0909
       714.5        642.783        19.7204
       714.6        642.286        19.1158
       714.7        641.962         18.241
       714.8        642.732         19.043
       714.9        643.521        21.3493
         715        643.312        23.2147
       715.1        643.217        23.8859
       715.2        643.515        23.0638
       715.3        643.668        22.4998
       715.4        644.403        23.5612
       715.5        645.563        26.0377
       715.6        645.225        27.0673
       715.7        644.048        26.3773
       715.8        644.095        26.1052
       715.9        644.431        26.6293
         716        644.754        26.5306
       716.1        645.129        25.4453
       716.2        644.964        25.1882
       716.3        644.668        25.9941
       716.4        644.624        26.7747
       716.5        645.058        27.1373
       716.6        646.042        27.0605
       716.7        645.687        27.3045
       716.8        644.835        26.8738
       716.9        644.793        26.9306
         717        645.049        28.4725
       717.1        645.694        30.0512
       717.2        645.968        30.7704
       717.3        646.116         30.559
       717.4        646.476        29.3613
       717.5        646.847         28.309
       717.6        647.505        27.3098
       717.7        648.694        27.0941
       717.8        648.944        27.2923
       717.9        648.812        26.7411
         718        649.056        25.8139
       718.1         649.04         25.484
       718.2        648.786        25.5981
       718.3        648.992        25.8449
       718.4        649.998        26.2211
       718.5        651.103        27.1275
       718.6        652.419        27.6947
       718.7        653.126        26.9001
       718.8        653.395        25.5365
       718.9        653.632        24.8209
         719        654.611        24.9879
       719.1        655.104        26.4732
       719.2        654.944        26.4994
       719.3        655.132        24.1229
       719.4         656.32        22.4685
       719.5        657.259        21.3773
       719.6        657.377        20.3463
       719.7        657.856        19.8777
       719.8        659.577        19.9932
       719.9        661.235        19.6194
         720        662.656        18.6349
       720.1        663.156        18.1987
       720.2        662.934        17.9183
       720.3        662.365        18.4309
       720.4        661.963        18.9692
       720.5        662.374        18.9306
       720.6        663.067        18.1064
       720.7        663.605        16.9105
       720.8        664.133        15.6521
       720.9        665.788        15.3046
         721        666.503        14.9987
       721.1        666.016        13.9095
       721.2        665.972        13.6878
       721.3        666.701        15.0908
       721.4        667.861        15.4324
       721.5        669.079         15.201
       721.6        669.627        15.8879
       721.7        670.338        16.8435
       721.8        671.185        17.1185
       721.9        672.159        18.2511
         722        673.041        19.1339
       722.1        673.265        19.0883
       722.2        672.709        19.1627
       722.3        671.629        20.1957
       722.4        671.457        20.9252
       722.5        671.095        21.1381
       722.6        670.413        21.0678
       722.7        670.078        20.2933
       722.8        669.385        20.3608
       722.9        669.646        19.9296
         723        669.876        19.9295
       723.1        669.942        20.2175
       723.2        669.666        19.8651
       723.3        669.807        19.3759
       723.4        669.521        19.3999
       723.5        668.532        19.7766
       723.6        667.154        20.2195
       723.7        666.591        20.8022
       723.8        666.679        20.9215
       723.9        666.854        21.8497
         724        667.161        21.9294
       724.1        667.214        21.7587
       724.2         667.59        21.7732
       724.3        668.514        22.2261
       724.4        669.112        22.6952
       724.5        669.683        22.8271
       724.6        669.644        22.3663
       724.7        669.252        21.9703
       724.8        669.429        21.4724
       724.9         669.97        21.4601
         725        669.993        20.4868
       725.1         669.29        19.2032
       725.2         669.15        19.0226
       725.3        670.372        19.2139
       725.4        671.639        19.8194
       725.5        671.884        20.2557
       725.6        671.221        20.8439
       725.7         671.01        21.8399
       725.8        671.653        22.7699
       725.9        672.591        22.8558
         726        672.874        22.5482
       726.1        672.592         21.491
       726.2        672.081        20.8299
       726.3        671.219         20.828
       726.4        670.535         20.787
       726.5        668.602        20.2967
       726.6        667.542        20.4994
       726.7        667.438        21.0694
       726.8        668.219        21.1505
       726.9        670.081        19.9785
         727        671.095        19.2995
       727.1        671.179        19.3491
       727.2        670.604        19.7968
       727.3        669.848        20.5567
       727.4        669.758        21.3578
       727.5        669.016        22.3688
       727.6        668.623        23.7248
       727.7        669.426         25.845
       727.8        671.612        26.9671
       727.9        673.065        26.5757
         728        672.945        25.6975
       728.1         671.91        24.5478
       728.2        671.624        23.8377
       728.3        671.442        23.8056
       728.4        671.003        23.5775
       728.5        670.032        22.8961
       728.6        669.037         21.949
       728.7         668.12        21.8245
       728.8        667.544        21.2422
       728.9        667.143        19.8848
         729        667.055        17.9261
       729.1        667.162        15.7387
       729.2        667.395        15.3455
       729.3        667.605        16.0941
       729.4        667.835        16.5903
       729.5        667.465        15.9672
       729.6        666.826         15.429
       729.7        665.783        13.9385
       729.8        665.155        12.9859
       729.9        664.047        12.7394
         730        663.383        12.6034
       730.1        663.029        13.0696
       730.2        662.399        13.3177
       730.3        661.588        12.8067
       730.4        661.556        12.7037
       730.5        662.274        12.2362
       730.6        663.926        11.3879
       730.7        665.324        10.8639
       730.8        666.404        11.1155
       730.9        667.435        11.3554
         731        668.886        11.5254
       731.1        670.077        11.3795
       731.2        670.305         10.802
       731.3        670.593        10.6319
       731.4        670.684        10.2542
       731.5        671.289        9.70018
       731.6        672.084        9.66671
       731.7        672.657          9.898
       731.8        672.754        9.74015
       731.9        672.623        9.14127
         732        671.824        9.07791
       732.1        670.965        9.25094
       732.2        670.116        8.79527
       732.3        668.473        8.11095
       732.4        666.744        7.53966
       732.5        665.238         8.0723
       732.6        663.395        9.32034
       732.7        660.846        11.3358
       732.8          658.7        12.6429
       732.9        657.392        12.8429
         733        656.672        12.9854
       733.1        655.724        13.6224
       733.2        655.397        13.7585
       733.3        656.399        14.4329
       733.4        657.559        14.7249
       733.5        659.438        14.7104
       733.6         660.07        14.9863
       733.7        660.002        15.1367
       733.8        659.579        15.6078
       733.9        659.048        15.9959
         734        658.189        15.7596
       734.1        656.976        15.6185
       734.2        657.257        15.2336
       734.3        657.543        14.6191
       734.4        658.039        13.9072
       734.5        658.408        13.2607
       734.6         658.31        13.2588
       734.7        658.853         12.781
       734.8         658.62        12.1066
       734.9        657.445        11.8448
         735        656.467        11.6291
       735.1        655.171        11.5988
       735.2        654.245        11.3692
       735.3         654.17        11.8759
       735.4        654.834        11.9579
       735.5        654.875        11.2919
       735.6        655.302        11.2788
       735.7        656.096        11.7784
       735.8        656.504        10.6368
       735.9        656.232        8.84384
         736        655.603         8.2261
       736.1         655.73        9.17026
       736.2        656.002        9.43757
       736.3        655.487        9.23122
       736.4         655.01        9.47048
       736.5        654.873        10.6565
       736.6        655.177        12.1801
       736.7        655.863        12.8889
       736.8        656.309          12.86
       736.9        657.268        13.1343
         737        657.221        13.1512
       737.1        657.024        13.4798
       737.2        656.704        13.6524
       737.3        657.146        13.9315
       737.4        656.169        13.5559
       737.5        655.563        12.5497
       737.6        655.822        12.5036
       737.7        656.634        12.4586
       737.8        656.693        12.4376
       737.9        655.991        11.9632
         738        655.275        12.6997
       738.1        653.856         13.706
       738.2          652.9        13.9554
       738.3        653.432        14.2858
       738.4        653.818        14.7602
       738.5        654.006        15.6068
       738.6        655.148        16.5523
       738.7        656.886        17.7055
       738.8        657.937        19.0852
       738.9        659.466        20.6625
         739        660.709        20.6559
       739.1         662.19         19.785
       739.2         663.99        18.9893
       739.3        665.562        18.4122
       739.4        666.272         18.696
       739.5        666.481        18.5121
       739.6        666.621        18.7173
       739.7        666.054        19.2479
       739.8        664.833        19.0125
       739.9        662.504        18.6469
         740        661.231        19.0061
       740.1        660.481        20.3018
       740.2        660.792        21.3005
       740.3        661.885        22.2667
       740.4        662.594        22.5819
       740.5        663.532        23.0416
       740.6        663.456        23.8829
       740.7        662.538        24.3157
       740.8        661.956        24.3843
       740.9        661.433        23.9253
         741        661.553        22.8731
       741.1        662.408        21.3154
       741.2        662.923        20.8716
       741.3         663.21        21.2594
       741.4        663.236        21.6498
       741.5        664.029         22.183
       741.6        664.512        22.2778
       741.7        665.052        20.9796
       741.8        665.671        20.1613
       741.9          667.2        20.4429
         742        668.019        20.3577
       742.1        668.462        20.2371
       742.2        668.333        20.4896
       742.3        668.833        21.0412
       742.4        669.549        20.1697
       742.5        669.339        19.0354
       742.6        668.493        17.9716
       742.7         668.06        17.1453
       742.8         669.32        16.6223
       742.9        670.381        16.2344
         743        670.734        16.4565
       743.1        669.541        17.2131
       743.2        668.357        17.4892
       743.3        667.995        17.9027
       743.4        668.657        18.7016
       743.5        669.021        19.5475
       743.6        668.729        20.3814
       743.7        668.385        21.6924
       743.8        667.393        21.4863
       743.9        667.117        20.1664
         744        668.572        19.1569
       744.1        670.073        19.2437
       744.2        670.894        19.4337
       744.3        671.456        19.8677
       744.4        672.778        20.0811
       744.5        674.024         19.123
       744.6        674.805        17.7303
       744.7        676.163        16.7321
       744.8        677.018        16.1033
       744.9        677.295        15.2024
         745        677.433        14.6734
       745.1        677.857        15.0691
       745.2        678.228        15.5446
       745.3        679.602        16.1357
       745.4         680.11        16.4433
       745.5        680.855         16.987
       745.6        681.527        16.8258
       745.7        681.819        17.3191
       745.8        681.243        18.3009
       745.9        680.108        18.3464
         746         679.64        17.3677
       746.1        679.003        16.8085
       746.2        678.936        16.0111
       746.3        678.614        15.0316
       746.4        678.758        14.9571
       746.5        678.807        14.6302
       746.6         679.18        14.7667
       746.7        679.008        15.5396
       746.8        679.799        15.5456
       746.9        680.585        14.1124
         747        680.485        12.1448
       747.1         679.47        10.9401
       747.2        678.819        10.0965
       747.3        679.806        9.45518
       747.4        681.326        9.14681
       747.5        682.219        8.59092
       747.6        682.942        8.34119
       747.7        683.017        7.07594
       747.8         683.04        5.92442
       747.9        683.009        6.06699
         748        684.171        6.11274
       748.1        686.453        4.69607
       748.2        688.495        4.97629
       748.3        689.624        5.50982
       748.4        689.837        5.39344
       748.5        689.698        5.65755
       748.6        689.989        5.90109
       748.7        690.547        6.82524
       748.8         691.11        8.48188
       748.9        690.359        9.37188
         749        690.178        9.57253
       749.1        690.227         9.9062
       749.2        690.562        9.99291
       749.3        690.969         10.361
       749.4        691.049        9.78938
       749.5        690.461        9.50944
       749.6        690.463        10.1261
       749.7        690.875        10.7399
       749.8        690.955        11.2299
       749.9        691.026        11.0572
         750        690.483        10.9048
       750.1        690.192         9.5939
       750.2         689.64        8.81143
       750.3        688.968        8.94629
       750.4        687.668        9.57639
       750.5        686.418        10.8649
       750.6        685.467        11.8841
       750.7        684.643        12.6778
       750.8        683.666        12.6661
       750.9        682.636        12.7784
         751        681.476        13.5653
       751.1        679.983         14.832
       751.2        679.073        16.0373
       751.3        679.071        16.2469
       751.4        679.448         15.521
       751.5        680.331        14.6362
       751.6        681.869        14.1784
       751.7        683.657         14.152
       751.8        683.605        14.4758
       751.9        681.853        15.3671
         752         681.11        16.2457
       752.1         682.27        16.4574
       752.2        683.318        16.9242
       752.3        684.288        16.9417
       752.4        684.718        17.4354
       752.5        685.077        17.7419
       752.6        685.555        16.8619
       752.7        685.096        16.0957
       752.8        684.803        15.2817
       752.9        685.207        15.1696
         753        685.572        15.2476
       753.1        685.465        14.1273
       753.2        684.693        12.9146
       753.3        683.708        11.5912
       753.4        683.529        11.0737
       753.5        684.272        10.4066
       753.6        684.467        9.28599
       753.7        683.847        8.29264
       753.8        683.654        7.74238
       753.9        683.755        8.42184
         754        683.847        9.83445
       754.1        684.137        9.84952
       754.2        684.184        8.76827
       754.3        684.456         7.7088
       754.4        685.784        7.51891
       754.5        686.948        8.11276
       754.6         687.85        7.84466
       754.7        688.328        8.90536
       754.8        688.648         10.261
       754.9        688.395         12.134
         755        688.572        14.3118
       755.1        688.941         16.868
       755.2        689.087        17.9469
       755.3        688.868        18.7196
       755.4        689.022        19.1434
       755.5        689.454        19.3663
       755.6        689.291        19.6393
       755.7        689.797        20.0133
       755.8        690.134        19.3047
       755.9        689.807        18.9548
         756        688.991        18.4202
       756.1        688.626        17.1816
       756.2        688.453        15.7069
       756.3        688.402         14.368
       756.4        688.755         14.083
       756.5        690.133        13.6691
       756.6        690.288        13.0029
       756.7        691.032        11.8156
       756.8        690.724         11.196
       756.9        691.167        10.6318
         757        692.354        10.5675
       757.1        691.477        11.4188
       757.2        690.279        11.6709
       757.3        689.552        12.3886
       757.4        690.153         13.691
       757.5        690.846        15.1501
       757.6        692.352        16.8506
       757.7        692.649        17.8741
       757.8        692.585         18.775
       757.9        693.258        20.7976
         758        693.745        22.8111
       758.1        693.463        23.6429
       758.2        693.213        23.8073
       758.3        693.379        23.6985
       758.4         694.19        24.5461
       758.5        694.431        25.7543
       758.6        693.087        25.6062
       758.7        692.815        25.0661
       758.8        693.334        25.8107
       758.9        693.599        26.3383
         759        693.794        26.5646
       759.1        693.759        27.2829
       759.2        694.344        28.4466
       759.3        695.433        29.6606
       759.4        695.814        29.9053
       759.5         695.96        29.6461
       759.6        696.109         28.665
       759.7        696.098        28.3028
       759.8        696.599        29.0946
       759.9        697.422        30.0809
         760        697.797        30.2712
       760.1        697.468        29.7405
       760.2        697.752        28.5347
       760.3        697.877        27.0742
       760.4        697.947         26.752
       760.5         697.65        26.2803
       760.6        697.469        25.1724
       760.7        697.024        23.3634
       760.8        697.512        22.6093
       760.9        698.226        21.7461
         761        698.243        21.0563
       761.1        699.199        20.6474
       761.2        699.799        20.6507
       761.3        700.167        21.1524
       761.4        699.833        21.7391
       761.5         699.04        22.5112
       761.6        698.284        23.0377
       761.7        696.812        22.3017
       761.8        695.859        21.0528
       761.9        695.203        19.6663
         762        695.597        18.3257
       762.1        696.002        17.2088
       762.2        696.327        17.0592
       762.3        697.974        16.6023
       762.4        698.997         14.631
       762.5        699.657        12.0951
       762.6        699.984        11.6822
       762.7        699.319        12.8914
       762.8        698.223        14.6809
       762.9        698.167        16.0095
         763        698.472        16.1742
       763.1        698.665        16.8397
       763.2        699.361        17.5756
       763.3        698.924        18.2438
       763.4        698.265        17.7627
       763.5        697.629        17.2241
       763.6        697.603        17.7276
       763.7        698.602        18.6942
       763.8        698.742         17.949
       763.9         697.89        16.8096
         764        697.703        15.7216
       764.1        697.474        15.4688
       764.2        696.401         16.026
       764.3        695.541        17.7345
       764.4        695.574        18.5471
       764.5        696.385         18.373
       764.6        696.149        17.7573
       764.7        695.698        17.4454
       764.8        695.344        17.3756
       764.9        695.272         17.428
         765        695.612        17.1864
       765.1        695.779        16.5913
       765.2        694.987        16.3648
       765.3        693.801        16.3869
       765.4        693.076        16.0442
       765.5        692.669        15.9494
       765.6        692.826        15.5528
       765.7         692.37        15.2627
       765.8        691.706        15.3546
       765.9        690.618        14.9567
         766        690.553         14.524
       766.1        692.621        14.3899
       766.2        694.678        14.8047
       766.3        696.745        15.3165
       766.4        697.316        15.7214
       766.5        697.779        16.4459
       766.6        697.815        17.3393
       766.7         696.91        16.9632
       766.8        695.718         16.336
       766.9        694.121        15.7147
         767        693.473        16.3447
       767.1        693.592        16.8624
       767.2        693.341        17.2161
       767.3        693.198        18.1734
       767.4        694.229        19.0887
       767.5        695.218        19.4149
       767.6         696.62        19.1161
       767.7        698.682         18.611
       767.8        700.274        18.4121
       767.9        700.671        19.0435
         768        700.732        19.5104
       768.1        700.637        19.9519
       768.2        700.671        19.4837
       768.3        701.075        18.7434
       768.4        701.187        18.3393
       768.5        701.108        17.5092
       768.6        701.855        16.9695
       768.7        702.125        17.2418
       768.8        702.562        18.5304
       768.9        703.112        19.4754
         769        703.686        20.1785
       769.1        704.159        21.1485
       769.2        704.629         22.214
       769.3        705.012        23.5392
       769.4        704.716        23.8371
       769.5        703.722        22.4834
       769.6        703.248        22.2974
       769.7        702.805        23.5078
       769.8        703.229        24.6896
       769.9        703.563        25.3835
         770          703.7        25.0219
       770.1         702.88        23.4505
       770.2        701.856        22.7251
       770.3        702.067        21.8678
       770.4        702.387        21.9249
       770.5        702.674        22.3755
       770.6        703.299        23.0956
       770.7        703.537        23.4127
       770.8        703.368        23.4981
       770.9        703.089        22.8112
         771        703.452         22.102
       771.1        704.134        22.7833
       771.2        704.392        23.5142
       771.3        703.987          23.92
       771.4        703.937        23.8005
       771.5        705.008        23.9786
       771.6        705.232        23.8998
       771.7        704.735        23.4405
       771.8         704.43        22.8418
       771.9        704.053        22.5531
         772          703.8        22.5141
       772.1        703.472        22.1413
       772.2         702.22        21.6305
       772.3        700.824        21.6852
       772.4        700.012        22.1921
       772.5        700.235        22.1508
       772.6        700.362        23.0401
       772.7        700.964         24.434
       772.8        700.438        25.5896
       772.9        700.709        26.3169
         773        701.194        27.0271
       773.1        701.027        28.1634
       773.2        699.914        28.6166
       773.3        698.502        28.9158
       773.4        697.893        29.1679
       773.5        697.678        28.4708
       773.6        696.631        27.5591
       773.7        695.775        28.0508
       773.8        695.114        28.8178
       773.9        694.421        28.3484
         774        693.965        27.7516
       774.1        693.065        27.3186
       774.2        692.429        27.4895
       774.3        692.595        28.3897
       774.4         692.11        28.7314
       774.5        691.029        29.0328
       774.6        689.721        27.7407
       774.7        689.078        25.7294
       774.8        689.255        24.2083
       774.9        689.735        23.4337
         775        690.458        23.1962
       775.1        691.769        22.1532
       775.2        692.928        21.5335
       775.3         693.54        21.1485
       775.4        693.361        21.1137
       775.5        693.462        21.4053
       775.6         694.25        21.2924
       775.7        695.692        21.1701
       775.8        696.677        20.6103
       775.9        697.278        19.6737
         776        696.697        18.4643
       776.1        695.203        17.6179
       776.2        694.275        17.9828
       776.3        693.807        18.1384
       776.4        693.351        17.9914
       776.5        692.554        18.2012
       776.6        691.597        18.1345
       776.7        690.295        18.8079
       776.8        689.401        18.7634
       776.9        690.373        18.3954
         777        691.382         17.683
       777.1        691.819        16.4204
       777.2        690.849        15.1175
       777.3        690.154        14.6514
       777.4        689.673         15.308
       777.5        688.805        16.0315
       777.6         688.48        16.1708
       777.7        689.257        15.5709
       777.8        690.034        15.7245
       777.9        690.368        16.5556
         778        690.666        16.7647
       778.1        691.174        16.9644
       778.2        691.633        16.7377
       778.3        692.532        16.4369
       778.4        693.517         16.625
       778.5        693.815        17.2768
       778.6        693.662        17.3782
       778.7        693.348        17.8148
       778.8        693.551        17.5774
       778.9        693.871         16.371
         779        694.005        15.4898
       779.1        694.631        16.5412
       779.2        695.329        17.4244
       779.3        695.947        17.5308
       779.4         696.17         17.423
       779.5        695.906        17.2428
       779.6        696.243        17.7271
       779.7        696.464        18.7689
       779.8        695.869        19.3678
       779.9        694.641        19.0032
         780        694.583        18.6571
       780.1        695.501        18.3687
       780.2        696.898        18.0203
       780.3        697.702         18.748
       780.4        698.995          19.32
       780.5        700.197         19.195
       780.6        700.431        18.7761
       780.7        700.232        18.5215
       780.8        699.615         17.957
       780.9        698.873        17.0521
         781        698.363        16.3687
       781.1        697.341        16.1889
       781.2        697.194        16.7723
       781.3        697.074        16.9692
       781.4        697.961        16.1088
       781.5        699.459        16.2215
       781.6        700.698        16.6473
       781.7        702.209        16.8287
       781.8         702.68        16.5711
       781.9        702.277        16.7769
         782        702.042        16.7726
       782.1        701.239        16.4448
       782.2        700.717        15.9976
       782.3        700.284        15.0651
       782.4        701.067        14.2103
       782.5        702.336        14.5468
       782.6        704.266         15.255
       782.7        705.484        15.5913
       782.8        706.117        16.1244
       782.9            707        16.4239
         783         706.52        17.0078
       783.1        706.367        17.4224
       783.2         706.87         17.017
       783.3        707.051        16.0868
       783.4         707.45        15.2975
       783.5        707.657        14.3704
       783.6        706.195        14.0245
       783.7        704.758        13.9432
       783.8        704.487        13.6071
       783.9        703.897        13.0788
         784        703.374        11.9542
       784.1        702.848        11.9232
       784.2        702.197        11.8611
       784.3        701.884        11.4242
       784.4        701.122        10.1638
       784.5        700.182        10.0271
       784.6        698.731         10.968
       784.7         696.59        12.5808
       784.8        694.888        13.6714
       784.9        693.668        14.5422
         785        692.893        15.1292
       785.1        692.268        15.5365
       785.2        691.732        15.5416
       785.3        692.142        15.0122
       785.4        693.417        14.8605
       785.5        694.361         14.592
       785.6          694.9        14.9727
       785.7        694.329        14.3565
       785.8        693.715        14.2178
       785.9        693.696        16.1563
         786        695.071        18.5134
       786.1        696.619        19.5189
       786.2        698.097        19.7441
       786.3        699.394        20.4456
       786.4        699.507        21.7754
       786.5        699.311        22.4099
       786.6        698.945        22.9351
       786.7        697.987        23.8628
       786.8        697.248        24.5238
       786.9         697.47        24.7402
         787        697.247        25.2874
       787.1        697.419        25.8093
       787.2        697.545        26.5889
       787.3        696.941         26.354
       787.4        696.962        25.2324
       787.5        697.316        24.7088
       787.6        698.969        23.4616
       787.7        701.101        21.4873
       787.8        702.611        20.8432
       787.9        702.892        20.6195
         788        702.712        20.4476
       788.1        702.152        20.6913
       788.2        703.116        20.9337
       788.3        704.436        20.4432
       788.4        705.596        18.9989
       788.5        705.829         18.129
       788.6        706.669        17.7507
       788.7        706.449        17.8241
       788.8        706.275        17.7524
       788.9        707.399        17.2048
         789        708.676        15.7555
       789.1        709.592        13.6432
       789.2        710.004        13.4934
       789.3        710.206        14.1712
       789.4         710.75        14.4533
       789.5        711.899        15.8438
       789.6        713.549        16.2494
       789.7         715.18        16.9828
       789.8        716.422        17.8835
       789.9        717.636        18.4745
         790         717.51         18.148
       790.1        716.981        16.8615
       790.2        716.742        16.3933
       790.3        717.013        16.2176
       790.4        716.017        16.4113
       790.5        715.008        16.0179
       790.6        714.954         15.302
       790.7        715.437        15.6147
       790.8        715.076        16.0552
       790.9        713.907         16.887
         791        712.412        18.2932
       791.1        711.064        18.6562
       791.2        710.758         17.898
       791.3        711.246        17.0445
       791.4        712.105         17.537
       791.5        712.419        18.8953
       791.6        712.992        19.3544
       791.7        713.236        18.6504
       791.8        713.482        18.3542
       791.9        713.534        17.7258
         792        713.494         17.685
       792.1        712.508        18.7893
       792.2        711.135        20.2511
       792.3         710.45        21.5493
       792.4        710.067        23.2049
       792.5        709.481        24.2946
       792.6        709.421        24.5334
       792.7        710.194        24.1957
       792.8        711.395        23.6529
       792.9        710.578        23.1487
         793        710.368        22.7104
       793.1        711.642        23.0802
       793.2        712.891        23.0165
       793.3        714.229        22.5176
       793.4        715.043        21.0628
       793.5        716.016        19.2493
       793.6        717.499        18.2889
       793.7         719.18        17.2331
       793.8        720.265        16.6219
       793.9        720.879        17.0342
         794        721.353        18.1437
       794.1        721.573        18.9941
       794.2        721.411        18.8906
       794.3        720.779        18.6964
       794.4        719.725        18.2785
       794.5        718.957        17.7915
       794.6        718.366        18.2924
       794.7        718.033        19.6283
       794.8        718.741        19.8927
       794.9        719.133        19.2967
         795        719.634        19.3976
       795.1        720.502        19.3083
       795.2        721.444        19.0146
       795.3        722.907        18.5781
       795.4        723.355        19.1264
       795.5        722.937        20.0057
       795.6        722.151        19.9393
       795.7        721.878        19.8257
       795.8        722.705        20.1923
       795.9        724.476        20.6236
         796        725.724        19.9647
       796.1         726.55        20.3834
       796.2        726.709        20.4768
       796.3        727.563        19.6031
       796.4        727.636        19.1731
       796.5        726.373        19.8387
       796.6        726.301        20.4246
       796.7        726.325        21.0821
       796.8        725.818        21.9487
       796.9        724.986        23.7045
         797        724.623        24.9462
       797.1        724.504        26.3816
       797.2         724.61        27.4546
       797.3        723.341        26.9398
       797.4        723.257        26.9384
       797.5        724.133        28.1188
       797.6        724.446        29.1352
       797.7        724.062        30.4589
       797.8        724.106        31.4002
       797.9        724.988        31.7458
         798        724.882        31.3426
       798.1        724.958        30.6871
       798.2        724.863        30.4435
       798.3        724.816        29.6439
       798.4        725.115        29.5302
       798.5        724.847        30.1879
       798.6        724.595        31.3134
       798.7        723.797        31.8039
       798.8        724.115        31.8803
       798.9        723.424        31.4771
         799        722.561        30.9819
       799.1        722.118        30.8392
       799.2        721.294        31.4265
       799.3        720.403        32.2996
       799.4        719.595        33.1878
       799.5        718.986        33.6829
       799.6        717.581        33.0825
       799.7        715.932         33.104
       799.8        714.854        32.3727
       799.9        714.617        30.8754
         800         713.82        29.9666
       800.1        712.858        29.1499
       800.2        712.368        28.8782
       800.3          711.9         28.929
       800.4        711.242        28.5439
       800.5        710.442        27.5865
       800.6        709.209        27.2446
       800.7        708.507        27.5997
       800.8        707.419        27.5432
       800.9        705.707        28.0589
         801        703.806        28.5117
       801.1        702.313        29.3169
       801.2        700.985        30.3804
       801.3        700.413        31.2315
       801.4        700.994        31.6763
       801.5        702.156        30.5942
       801.6        702.241        30.4403
       801.7        700.781        30.5132
       801.8        699.508        29.6142
       801.9        698.582        28.8401
         802        697.742        28.4997
       802.1        696.449        28.2676
       802.2        696.112        29.1499
       802.3        696.402        29.9453
       802.4        696.289        30.7365
       802.5        696.881         31.104
       802.6        697.741        31.1552
       802.7        698.689         30.682
       802.8        699.162        31.3314
       802.9        698.589        33.1702
         803        697.991        33.8936
       803.1        697.409        33.0251
       803.2        697.659        32.3982
       803.3        698.448        32.2346
       803.4        699.065        32.0371
       803.5        700.128        31.6645
       803.6        700.173        32.5174
       803.7        700.247        34.6433
       803.8        700.771         35.725
       803.9        701.027        35.5758
         804        701.596        36.5959
       804.1         702.58        36.8906
       804.2        703.432        37.2624
       804.3        703.368        36.8499
       804.4        703.475        36.7459
       804.5        702.803        37.8087
       804.6        704.039         39.197
       804.7        705.425         40.255
       804.8        706.246        40.3414
       804.9        708.063        40.0216
         805        709.114        39.2871
       805.1        708.337        38.8626
       805.2        707.996        37.8042
       805.3        708.199        35.9402
       805.4        709.111        34.3629
       805.5        710.509        33.1846
       805.6        712.116        32.3849
       805.7        712.497        30.8519
       805.8         712.56        29.2359
       805.9        712.825        28.0178
         806        712.918        27.4339
       806.1        713.993        26.7197
       806.2         714.49         25.616
       806.3        714.685        25.5557
       806.4        714.613        25.9601
       806.5        714.584        25.4858
       806.6         714.53        25.7649
       806.7        714.554        26.3502
       806.8        714.091        27.0118
       806.9        713.498        27.2308
         807        712.413        27.1888
       807.1        711.268        27.3874
       807.2        710.313        27.4233
       807.3        710.142        26.6074
       807.4        709.873        25.5224
       807.5        709.248        24.6902
       807.6         709.44        23.1138
       807.7          709.2        21.6903
       807.8        708.858        20.3973
       807.9        708.253         19.011
         808        707.933        18.8662
       808.1        707.891        18.5253
       808.2        707.809        18.4778
       808.3        707.671        18.5542
       808.4        707.668        18.7121
       808.5        707.971        18.9619
       808.6        708.745        19.1244
       808.7        709.272        19.4152
       808.8        709.454        19.6705
       808.9        709.745        20.0119
         809        709.084        20.8773
       809.1        707.776        20.9709
       809.2        707.329        20.1275
       809.3        706.785        18.9085
       809.4         707.09        18.0854
       809.5         707.67        18.2154
       809.6        706.945        19.3679
       809.7        705.598        20.7762
       809.8        706.503        21.2663
       809.9         707.97        22.0972
         810        708.707        22.2858
       810.1        709.317        22.3032
       810.2        709.023        22.5159
       810.3        708.705        22.4239
       810.4         708.47        22.0445
       810.5        708.028        21.4336
       810.6        707.238        21.0685
       810.7          707.2        20.3401
       810.8        707.415         19.223
       810.9        706.887        18.8922
         811        706.517        18.8712
       811.1        707.276        18.9218
       811.2        707.953        18.5995
       811.3        707.025        19.1362
       811.4        706.493        19.8111
       811.5        705.987        21.1204
       811.6        706.452        22.7508
       811.7        707.602        25.1815
       811.8        708.808        26.8677
       811.9        709.816          27.17
         812        710.937        27.4302
       812.1        712.548        27.6175
       812.2        713.554        27.8116
       812.3        714.812        27.5796
       812.4        716.642        26.7668
       812.5         718.73        26.6421
       812.6        720.923        26.8763
       812.7        722.027        26.9478
       812.8        721.772        26.7271
       812.9        721.566        26.0103
         813        721.239        26.1835
       813.1        721.888        26.8844
       813.2        723.188        26.6139
       813.3        722.951        26.4217
       813.4        721.921        25.9649
       813.5        720.353        24.7973
       813.6        719.905        23.6919
       813.7        722.096        23.1964
       813.8        723.598        22.4805
       813.9        724.566        22.1893
         814         725.01         21.952
       814.1        724.906        21.8828
       814.2        724.457        21.3145
       814.3        724.717        20.4871
       814.4        725.461        20.0089
       814.5        724.673        18.6603
       814.6        724.058        18.1316
       814.7         724.38        17.0337
       814.8        724.494        16.8092
       814.9        724.272        16.7733
         815        723.834        15.8735
       815.1        724.088        14.5234
       815.2         725.24        13.7919
       815.3        726.808        13.9637
       815.4        728.574        14.9501
       815.5        729.876        15.0583
       815.6        730.289        15.4923
       815.7          729.5        16.7943
       815.8        729.368        18.1406
       815.9        729.921        18.7849
         816        730.821         19.886
       816.1        731.749        21.6274
       816.2        732.057        22.4118
       816.3        733.031        22.6761
       816.4        733.139        23.3772
       816.5        732.752        23.9067
       816.6        732.628        24.4904
       816.7        732.755        25.7161
       816.8        732.741        26.0682
       816.9        733.315        25.2359
         817        734.508        24.5158
       817.1        733.983        23.8596
       817.2         732.84        24.0124
       817.3         732.15        24.8959
       817.4        731.273        26.2666
       817.5        730.584        27.7408
       817.6        730.961        28.9914
       817.7        731.494        29.2941
       817.8        731.961        28.9581
       817.9        731.649        28.7536
         818        731.677        29.4283
       818.1         732.88        30.8282
       818.2        733.926        31.3345
       818.3        735.041        32.0098
       818.4        735.709        31.8216
       818.5        736.217        31.4476
       818.6         736.84        31.3408
       818.7        736.881        31.4538
       818.8        737.908        31.5813
       818.9        739.429        31.4759
         819        740.141        31.2779
       819.1        740.061        31.3413
       819.2         740.75        30.9207
       819.3        742.882        31.7622
       819.4        744.449        32.6132
       819.5        744.797        31.9596
       819.6        744.148        30.7515
       819.7         742.89        29.7932
       819.8        742.846        29.8373
       819.9        743.266        29.6732
         820         742.87        29.8349
       820.1         741.84        30.4111
       820.2        741.242        29.3727
       820.3         740.74        27.0808
       820.4        740.237        25.8312
       820.5         739.01        25.6328
       820.6        737.205        26.5326
       820.7        735.725        26.4896
       820.8        734.765        25.4777
       820.9         734.18         25.183
         821        733.353        25.0906
       821.1        733.134        24.9709
       821.2        731.922        25.0265
       821.3        730.908         25.053
       821.4        729.976        25.2184
       821.5        728.968        25.3653
       821.6        728.188        25.3707
       821.7        726.568        25.3288
       821.8        726.549        26.4396
       821.9        727.488        27.3084
         822        728.263        27.7894
       822.1        728.702         28.543
       822.2        728.797        28.1964
       822.3        729.047        26.8561
       822.4        729.118        26.6254
       822.5        728.964        26.5975
       822.6        729.227        26.5306
       822.7        729.287        26.7391
       822.8        729.115        26.7798
       822.9        728.394        25.7744
         823        728.345        25.4982
       823.1        728.466        25.1201
       823.2        729.053        24.1433
       823.3        729.736        23.0103
       823.4        730.383        22.2423
       823.5        731.106        21.5177
       823.6        731.324        21.1007
       823.7        731.638        21.3774
       823.8        732.782        21.8896
       823.9        734.347         22.502
         824          734.5        23.2987
       824.1        734.161        23.5693
       824.2        734.136        22.9207
       824.3        734.423        22.8846
       824.4        735.912        23.0899
       824.5        737.503        24.2422
       824.6        738.815        24.5333
       824.7         738.67        24.9795
       824.8        738.376        25.3512
       824.9         737.54        26.2762
         825        736.177        26.0866
       825.1        735.167        25.2705
       825.2        735.622        24.5589
       825.3        736.476        24.2886
       825.4        736.859        23.9173
       825.5        736.504        22.8658
       825.6        735.894        21.6492
       825.7        735.204        20.6753
       825.8        734.426        20.4961
       825.9        733.909        19.7602
         826        733.706        19.0471
       826.1        734.092        18.3683
       826.2        733.907        18.5757
       826.3        733.961        19.5239
       826.4        734.223        20.4348
       826.5        735.081        20.9741
       826.6        735.042        21.5467
       826.7        734.387        21.4358
       826.8        733.885        21.6629
       826.9        733.348        22.8427
         827        733.007         23.718
       827.1        731.515        24.2065
       827.2        730.564        23.9163
       827.3        730.503        22.8417
       827.4        730.921        22.4633
       827.5        730.698        22.0932
       827.6        729.661         20.934
       827.7        729.458        20.8261
       827.8        729.933         21.092
       827.9        730.739        22.2693
         828        731.384        22.8181
       828.1        731.363        22.9817
       828.2        731.912        23.2166
       828.3        732.492        24.1613
       828.4        732.974        24.9196
       828.5        733.481         25.717
       828.6        733.705        26.2732
       828.7        734.233        27.5942
       828.8        735.368        27.3192
       828.9        736.354        26.6993
         829        736.174        25.7804
       829.1        735.448        25.6038
       829.2        736.078        25.6315
       829.3        737.953        25.3076
       829.4        739.042         25.748
       829.5        739.483        25.8435
       829.6        739.019        25.0007
       829.7        737.439        23.6941
       829.8        737.357        23.3366
       829.9        738.462        23.4696
         830        739.259        22.6947
       830.1        740.419        21.9944
       830.2        740.455        20.9958
       830.3        740.496        20.7911
       830.4        740.104        20.7053
       830.5        739.936        21.4879
       830.6        739.878        21.7664
       830.7        740.299        21.9764
       830.8        740.709        22.4603
       830.9        740.657        22.9701
         831        740.095        22.0793
       831.1        740.005        19.4766
       831.2        740.982        17.1537
       831.3        741.937        15.6212
       831.4        742.214        14.9915
       831.5        742.523        15.5561
       831.6        742.076        15.9696
       831.7        741.408        16.1432
       831.8        741.048         16.087
       831.9        741.745        16.1117
         832        742.348         16.172
       832.1        742.934        15.4627
       832.2        742.188        14.7603
       832.3        741.187        13.9643
       832.4        741.488        13.5168
       832.5        741.858        13.0073
       832.6        742.434        11.7333
       832.7        742.724        11.8251
       832.8        742.977        12.7071
       832.9        744.489        13.0437
         833        746.108        12.3454
       833.1         745.81        11.2213
       833.2        745.103        10.4569
       833.3        745.288        9.59398
       833.4        745.927         10.037
       833.5        747.039        11.1618
       833.6        746.828         11.627
       833.7        745.242        11.8016
       833.8         743.94        11.8635
       833.9        743.406        11.6671
         834        743.528        11.3562
       834.1        744.139        10.7367
       834.2        744.035        10.1738
       834.3        744.296        10.3592
       834.4        744.189        11.4397
       834.5        743.982        12.4138
       834.6        743.302        13.4078
       834.7        742.209        15.0425
       834.8        741.219        16.5006
       834.9        739.945        18.1973
         835         740.69        18.7907
       835.1        741.945        19.2286
       835.2        742.879        20.8248
       835.3        742.072        22.2931
       835.4         741.13        22.7794
       835.5        740.339        23.5074
       835.6         740.24        24.4141
       835.7        741.162        25.2739
       835.8        741.549        25.1409
       835.9        741.363        24.6697
         836        740.827        25.2254
       836.1        740.435        27.0327
       836.2        741.475        28.4239
       836.3        743.118        27.9755
       836.4        744.127        26.1755
       836.5        744.917        24.0408
       836.6         745.42        22.7143
       836.7        745.684        22.1369
       836.8        745.807        22.1149
       836.9        746.237        22.3785
         837        746.793        22.6164
       837.1        747.517        22.6884
       837.2        748.194        22.2915
       837.3         749.05        22.0167
       837.4        748.999        22.4395
       837.5        749.335        23.5843
       837.6        750.265        24.4714
       837.7        751.145        25.1388
       837.8        752.988        24.7651
       837.9        754.401        23.8898
         838        754.486        23.0904
       838.1         754.12        22.6381
       838.2        754.317        22.9332
       838.3        755.618        22.9768
       838.4        757.411        23.8791
       838.5        760.043         25.348
       838.6        761.233        25.4063
       838.7        762.186        24.5523
       838.8        763.105        24.3847
       838.9        762.981        24.4826
         839        762.943        24.3851
       839.1        763.033        25.3777
       839.2        763.769        25.5511
       839.3        764.375        24.9026
       839.4        765.011         23.852
       839.5        765.132        23.2334
       839.6        764.645        23.8026
       839.7        764.363        24.4463
       839.8        763.803        24.4509
       839.9        763.041        24.4085
         840        763.556        23.5876
       840.1        764.821        22.6186
       840.2        765.648        21.3539
       840.3        765.643        21.7492
       840.4        765.516        22.5465
       840.5         764.72        22.3158
       840.6         764.25        21.2398
       840.7        764.498        19.6067
       840.8        764.728        18.3234
       840.9        765.482        16.8915
         841        765.066        16.1794
       841.1        763.284        15.4717
       841.2        761.343        15.1221
       841.3        759.623        15.0099
       841.4        758.135        15.0753
       841.5        757.209        15.3416
       841.6        756.629        15.6607
       841.7        756.603        15.7301
       841.8        756.744        14.9086
       841.9        757.496         14.387
         842        758.697        16.0884
       842.1        759.019        17.6255
       842.2        758.202         18.385
       842.3        757.797        18.3212
       842.4        757.782        18.1454
       842.5        757.523        18.1722
       842.6        756.677        18.4789
       842.7        755.553        18.3823
       842.8         755.16        19.0961
       842.9         755.28        20.3689
         843        755.048        21.5306
       843.1        755.717        22.6624
       843.2         756.88        23.3052
       843.3        757.281        24.7903
       843.4        757.898        26.6408
       843.5        759.045        27.8273
       843.6        759.883        28.6962
       843.7        760.737        29.6719
       843.8        762.513        30.7574
       843.9        764.707          31.79
         844        766.276        31.8858
       844.1        767.656        31.5157
       844.2         769.15        30.1307
       844.3        770.165         28.402
       844.4        771.131         26.531
       844.5        770.966        24.6323
       844.6        770.902        24.0492
       844.7        770.545        24.1046
       844.8         770.89        25.4647
       844.9        771.208        26.9381
         845         771.13         27.818
       845.1         771.35        28.5367
       845.2        771.411        29.1393
       845.3        770.023        29.1311
       845.4        769.103        29.6378
       845.5        768.772        30.2342
       845.6        769.085        30.6417
       845.7        769.335        30.7962
       845.8        768.722        30.9853
       845.9        767.438        31.1261
         846        766.474        31.5509
       846.1        765.559        32.7038
       846.2        764.839         33.601
       846.3        763.786        35.0716
       846.4         764.29        36.1217
       846.5        766.102        38.3489
       846.6        767.884        40.2165
       846.7        769.766        41.3009
       846.8        769.594        41.4593
       846.9        767.987        40.0805
         847        766.659        39.4767
       847.1        766.272        39.5218
       847.2         768.27        39.8442
       847.3        771.119         40.058
       847.4        772.996        40.8205
       847.5        774.616        40.7431
       847.6        774.544        41.0124
       847.7        772.978        41.7069
       847.8        771.921        41.9901
       847.9        772.301        43.2529
         848        772.693        44.3443
       848.1        771.736        44.5852
       848.2        770.283         44.291
       848.3        769.168        43.2742
       848.4        768.055        42.8404
       848.5         766.52        42.3443
       848.6        765.646        42.5646
       848.7        764.856        42.3595
       848.8        763.373        42.1564
       848.9        761.739        41.9063
         849         761.09        41.3711
       849.1        761.593        40.6077
       849.2        762.453        40.1713
       849.3        763.211        40.3832
       849.4        763.291          40.37
       849.5        763.344        39.5284
       849.6        763.276        39.1035
       849.7        764.113        38.3154
       849.8        764.894        37.6968
       849.9        765.261        38.2064
         850        765.769         39.043
       850.1        765.462        39.6269
       850.2        765.495        39.4689
       850.3        765.453        38.3974
       850.4         765.49        37.7723
       850.5        766.582        37.1568
       850.6        767.325        36.5293
       850.7        766.692        35.6134
       850.8        765.459        34.9752
       850.9        764.758        34.3326
         851        765.286        33.3721
       851.1        766.135        32.8652
       851.2         766.22        33.5887
       851.3        765.922        34.2375
       851.4        765.335        33.7463
       851.5        763.966        32.9533
       851.6        763.883        32.3092
       851.7        765.429        32.7702
       851.8        766.602        33.6315
       851.9        767.743        33.9849
         852        766.975         34.442
       852.1        765.538        35.0181
       852.2        764.766        35.2396
       852.3        764.273        35.1907
       852.4        765.294        35.0051
       852.5        766.344        36.1149
       852.6        766.064        36.8639
       852.7        764.917        35.6901
       852.8        763.793        34.5132
       852.9        762.649        34.0827
         853        761.606        33.5551
       853.1        761.988        33.2629
       853.2        762.182        33.2918
       853.3        761.695        32.8107
       853.4        761.054        32.4759
       853.5         760.17        31.9495
       853.6        759.023        32.1382
       853.7        758.236        31.6747
       853.8        757.385        31.5269
       853.9        756.429        31.5655
         854        755.447        31.5317
       854.1        755.056         31.512
       854.2        755.544        30.8283
       854.3        756.456        29.3306
       854.4        757.453        27.9872
       854.5        758.561        26.5187
       854.6        759.362        26.1144
       854.7        759.595        27.0596
       854.8         759.54        26.4195
       854.9        759.174        25.1596
         855        759.025        24.2544
       855.1        759.901        23.9534
       855.2        761.019        24.2081
       855.3          762.6        24.5098
       855.4        763.524        24.9826
       855.5        763.356        25.1653
       855.6        764.692        25.9106
       855.7        766.722        26.8972
       855.8        769.575        27.4636
       855.9        772.702         28.598
         856        774.249        29.4549
       856.1        775.252        30.5189
       856.2        775.616        30.6543
       856.3        775.701        30.2025
       856.4        775.495        29.4232
       856.5        775.669        29.3924
       856.6        775.864        29.9817
       856.7        777.116        29.9345
       856.8        777.838        30.3332
       856.9        778.708         30.586
         857        778.988         31.123
       857.1        779.243        31.8596
       857.2        778.251        32.0692
       857.3        776.965        31.8306
       857.4        776.772        31.9297
       857.5        776.131        31.9062
       857.6        775.762        31.6355
       857.7        775.897        31.3774
       857.8        777.522        30.6574
       857.9        778.493         29.293
         858         779.93        27.2837
       858.1        782.093        25.6822
       858.2        783.896         24.359
       858.3         785.45        24.5709
       858.4        787.021        25.2519
       858.5        787.777        24.9768
       858.6        788.661        24.5518
       858.7        789.998        24.1516
       858.8        790.464        24.0711
       858.9        790.658         23.662
         859            791        23.9181
       859.1         790.94        24.1978
       859.2        789.867        24.4405
       859.3        788.792        23.8571
       859.4        787.615        23.2758
       859.5        785.853        23.5188
       859.6        784.316        24.1148
       859.7        783.224        25.3075
       859.8         782.25        25.8689
       859.9        781.701        26.7038
         860        781.633         27.396
       860.1          780.5        27.6923
       860.2        778.975        28.2167
       860.3        777.908        28.6078
       860.4        776.622        29.4975
       860.5        776.227        29.2739
       860.6        775.899        28.6998
       860.7        776.048        28.1994
       860.8        775.955        28.2669
       860.9         775.76        28.5074
         861        776.063        28.3728
       861.1        776.396        27.8031
       861.2        775.997        27.9358
       861.3        775.513        28.2582
       861.4        775.435         27.426
       861.5        775.599        27.0033
       861.6        774.487        27.6313
       861.7        771.814        28.7135
       861.8         769.42        29.6059
       861.9        768.865        30.2755
         862        768.487        31.3244
       862.1        767.619         32.627
       862.2        767.451         33.865
       862.3        767.217        34.0524
       862.4        766.916        33.9049
       862.5        767.028        33.8705
       862.6        766.119        34.2731
       862.7        764.465        34.8641
       862.8        763.249        35.5621
       862.9        762.521        36.2817
         863        762.425        37.0744
       863.1        762.845        37.3731
       863.2        762.773        37.3475
       863.3        762.669        38.5268
       863.4        762.913        39.6923
       863.5        763.829        40.6455
       863.6        763.545        40.4683
       863.7        763.382        40.2539
       863.8        763.108        39.8898
       863.9        762.861         39.236
         864        762.477        39.1356
       864.1        762.057        38.9135
       864.2        762.225        39.3257
       864.3        762.016        40.3358
       864.4        761.101        40.1104
       864.5        760.629        39.2577
       864.6        760.542        38.4282
       864.7        761.276        38.0172
       864.8        761.596        38.1819
       864.9        762.148        38.9891
         865        761.967        40.2627
       865.1        761.772        40.9912
       865.2        761.169        40.9267
       865.3         761.22         39.759
       865.4        762.317        38.8803
       865.5        763.144        39.3295
       865.6        764.795        40.0851
       865.7        767.116        40.2639
       865.8         768.46        40.0908
       865.9        768.548        40.3441
         866        768.174        40.6712
       866.1        768.154        40.0927
       866.2        767.564        38.9065
       866.3         767.32        37.7822
       866.4        767.243        36.7938
       866.5        766.998        35.7333
       866.6        766.732        35.5201
       866.7        767.165        36.4963
       866.8          767.8        37.2728
       866.9        768.221        37.1557
         867         767.45        37.5251
       867.1        766.252        38.0564
       867.2        765.408        37.9109
       867.3        765.642        37.3963
       867.4        764.885        37.3125
       867.5        765.221        36.6465
       867.6        765.768        36.3977
       867.7        765.529        36.0526
       867.8        764.909        36.6681
       867.9        764.448        37.5866
         868        763.276        38.0842
       868.1        762.775        37.6509
       868.2        762.431        37.5472
       868.3        762.813         37.414
       868.4        763.238        36.7127
       868.5         764.06        36.3881
       868.6        765.213        36.1058
       868.7         764.92        36.0048
       868.8        764.994        35.8105
       868.9        766.275        36.5145
         869        767.242        37.7105
       869.1        768.635        38.4973
       869.2         769.61        39.3442
       869.3        769.984         39.744
       869.4         770.22        39.3731
       869.5        770.141        38.8443
       869.6        769.949        38.1387
       869.7        770.802        38.5526
       869.8         770.79        39.5914
       869.9        770.628        39.9505
         870        771.711        39.8676
       870.1        773.374        40.7674
       870.2        773.703        41.2556
       870.3        773.259        41.4282
       870.4        773.936        41.1962
       870.5        774.796         40.676
       870.6        775.664        41.3036
       870.7         776.42        41.7291
       870.8        776.843        41.5699
       870.9          776.9        40.7466
         871        777.582         39.955
       871.1        778.071        39.4008
       871.2        778.588        39.1117
       871.3        777.544        39.0637
       871.4        777.354        39.4613
       871.5         778.01        40.0662
       871.6         778.23        39.7563
       871.7        778.327        39.2007
       871.8        778.385        38.4863
       871.9        778.451        38.1416
         872        779.192        37.4557
       872.1        779.831        37.2385
       872.2        780.183         36.852
       872.3        780.621        36.5185
       872.4        780.488        36.5836
       872.5        780.148        37.2966
       872.6        779.105        37.5053
       872.7        778.626         37.535
       872.8        778.799        37.5939
       872.9        779.098        38.2293
         873        779.063        38.5543
       873.1        779.071         37.053
       873.2         779.71        35.5225
       873.3        778.936        34.2537
       873.4        778.547        32.8366
       873.5        778.198        31.3202
       873.6        777.899        31.3481
       873.7        778.344        32.8204
       873.8        778.632        33.6636
       873.9         776.99        34.2919
         874        775.575        34.4103
       874.1        774.604         34.277
       874.2        773.778         33.674
       874.3        771.933        32.9511
       874.4        770.975        32.4653
       874.5        770.815        32.2582
       874.6        770.779        33.3203
       874.7        770.193        35.3629
       874.8        769.687          36.28
       874.9        769.366        36.7272
         875        767.825        36.8035
       875.1        766.177        36.5694
       875.2        764.969        36.3453
       875.3        763.433        36.4438
       875.4        762.377        36.1086
       875.5        763.627        35.5845
       875.6        765.066        35.7387
       875.7        765.647        35.3066
       875.8        765.503        34.1565
       875.9        765.472        33.4126
         876        766.386        33.3723
       876.1        768.251        33.1169
       876.2        769.855        32.2202
       876.3        770.597        32.3191
       876.4        771.514        32.7851
       876.5        772.424        33.2425
       876.6        773.216        33.7634
       876.7        773.703        35.1459
       876.8        773.908        35.9898
       876.9        774.023        35.3831
         877         774.04        34.8448
       877.1        775.116        33.4128
       877.2        776.572        32.3011
       877.3        778.256        32.0431
       877.4        778.677        32.8459
       877.5        778.922        33.6024
       877.6        778.378        33.5002
       877.7          776.8        32.5831
       877.8        775.865        32.7853
       877.9        774.869        33.0638
         878        773.796        32.6587
       878.1        773.157        32.0697
       878.2        773.579        31.0757
       878.3        774.847        29.5736
       878.4        774.904        28.6561
       878.5        774.701        28.8608
       878.6        774.519        29.1309
       878.7        775.478        28.8374
       878.8        776.107        27.9544
       878.9        776.212        27.3457
         879        776.986        27.5833
       879.1        777.577        29.1751
       879.2        778.304        29.9165
       879.3        778.964        30.8922
       879.4         779.58        30.5249
       879.5        780.119        30.0483
       879.6        780.651        30.1951
       879.7        781.652         29.359
       879.8        782.109        29.2481
       879.9        781.777        29.7546
         880        781.544          30.29
       880.1        782.368        30.1994
       880.2        783.971        29.9918
       880.3        784.779        30.0489
       880.4          785.2        29.6981
       880.5        784.758        29.5233
       880.6        784.307        29.8753
       880.7        783.083        29.9464
       880.8        782.459        30.7329
       880.9        782.582        31.3963
         881        783.119        31.5791
       881.1         783.74        31.2278
       881.2        784.179        32.2545
       881.3         784.68        34.2824
       881.4        784.199        34.6754
       881.5        783.641        34.5679
       881.6        783.549        34.9903
       881.7        783.307        35.7664
       881.8        783.206         36.522
       881.9        783.095        37.2049
         882        782.504        37.4736
       882.1        781.456        37.2914
       882.2        780.968        36.6574
       882.3        781.267        35.3621
       882.4        781.357        34.4043
       882.5        781.942        33.2509
       882.6        782.707        32.1056
       882.7        783.038        30.9754
       882.8        783.727         30.618
       882.9        784.415        31.3344
         883        784.902        31.7485
       883.1        785.735        31.1937
       883.2        786.314        30.7671
       883.3        787.666        30.7182
       883.4         789.11        31.8304
       883.5        789.985        32.0603
       883.6        790.235        31.9176
       883.7        790.784        32.0013
       883.8        791.379        32.4847
       883.9        790.391        32.8815
         884        789.225        32.9888
       884.1        788.255        32.8311
       884.2        787.664        33.0101
       884.3        787.093         33.479
       884.4         785.75        34.2232
       884.5        784.947        35.2704
       884.6         784.26        35.2184
       884.7        783.113        34.4232
       884.8        782.363         33.527
       884.9         781.73        33.2067
         885        781.889        32.3127
       885.1        782.625        31.9747
       885.2         783.13        31.4317
       885.3        783.445        30.8592
       885.4        784.102         29.872
       885.5        785.236         29.226
       885.6        786.369        28.8515
       885.7        787.613        28.6855
       885.8        787.606        27.5718
       885.9        787.363        25.9842
         886        788.817        25.4346
       886.1        790.468        25.2388
       886.2        791.782        24.0354
       886.3        792.044        22.8572
       886.4         791.64        21.9313
       886.5        791.537        22.4815
       886.6        791.816        23.9447
       886.7        792.104         23.783
       886.8        791.065         23.275
       886.9        789.317        22.3954
         887        788.107        20.9221
       887.1        787.944        18.8542
       887.2        787.589        18.0268
       887.3         786.89        17.6434
       887.4         786.76        17.2542
       887.5        787.055        17.4221
       887.6        787.293         18.037
       887.7        787.193        18.5494
       887.8        785.821        20.3411
       887.9        784.273        21.3998
         888        783.185        21.9075
       888.1        781.444        23.0402
       888.2          780.5        25.3156
       888.3        781.083        27.6975
       888.4        781.694        28.5663
       888.5        781.975        29.0385
       888.6        782.327        29.9588
       888.7        783.288        31.1021
       888.8        783.184        31.6187
       888.9        782.786        32.2342
         889        782.935        32.0024
       889.1        783.103        31.4214
       889.2        782.833        31.1238
       889.3        782.267        31.3493
       889.4        781.336        31.0206
       889.5        780.645        30.0385
       889.6        779.709        30.4253
       889.7        778.777        31.1874
       889.8        779.005        30.8307
       889.9        778.956        30.3853
         890        778.736        29.5434
       890.1        778.412        28.8166
       890.2        777.982        28.4349
       890.3        778.457        27.8658
       890.4        778.899        27.0516
       890.5        779.417         26.019
       890.6        779.579        25.4589
       890.7        779.349        25.6513
       890.8        780.277        26.2519
       890.9        781.429         27.411
         891        782.025        27.5163
       891.1        782.576         26.858
       891.2        782.685        26.3351
       891.3        782.722        25.2554
       891.4        782.692        23.1963
       891.5        783.276        21.9527
       891.6        784.175        20.4804
       891.7        784.507        19.4429
       891.8        784.802        19.5755
       891.9         785.12          19.65
         892        785.351        19.6152
       892.1         786.05        19.0352
       892.2        787.499        19.1327
       892.3        789.624        19.9937
       892.4         791.23        20.3884
       892.5         791.96        20.1644
       892.6        792.697        19.1412
       892.7        792.579        16.9819
       892.8        792.578         15.619
       892.9        792.909        14.7525
         893        793.438        14.8919
       893.1        793.786        15.3526
       893.2         793.16         15.845
       893.3         791.79        15.8539
       893.4        790.628        14.9878
       893.5        790.036        14.6659
       893.6        789.853        14.8032
       893.7        789.509        15.6879
       893.8        787.885        16.7107
       893.9        786.731        17.8305
         894        786.848        17.5621
       894.1        787.596        16.1615
       894.2        788.113        14.6511
       894.3        787.935        13.6329
       894.4        787.525        14.3208
       894.5        786.556        16.1479
       894.6        786.627        16.6352
       894.7        787.786        17.6454
       894.8        788.349        17.5685
       894.9        788.974        17.9681
         895        789.249         17.333
       895.1        789.523        15.9345
       895.2        789.806        14.7619
       895.3        789.558        13.4878
       895.4        788.682        12.7567
       895.5        788.011        11.8434
       895.6        787.411        10.9781
       895.7        786.572         11.091
       895.8        785.355        10.8235
       895.9        783.782        11.2764
         896         784.36        12.2404
       896.1        785.556        12.3296
       896.2        785.931        12.6471
       896.3        786.303        12.9249
       896.4        787.269        14.0549
       896.5        788.268        15.4189
       896.6        788.722        15.3836
       896.7        789.393        16.5068
       896.8        789.732        17.4867
       896.9        790.342        18.8104
         897        790.443        20.2937
       897.1         790.18         22.002
       897.2        790.035        23.7693
       897.3        789.963        25.8844
       897.4        790.776        27.1063
       897.5        792.241        28.0224
       897.6        792.913        28.5661
       897.7        792.921        28.4036
       897.8        792.131        28.1239
       897.9        791.831        28.4191
         898        792.185        28.5894
       898.1        793.446        28.6864
       898.2        794.563        29.1427
       898.3        796.735        30.1875
       898.4        798.461        31.4983
       898.5        799.541         32.413
       898.6        799.641        32.2726
       898.7         800.01        31.9184
       898.8        800.794        31.7543
       898.9        801.836        32.2854
         899        801.372        32.6029
       899.1        800.411        32.6134
       899.2        800.418        31.6855
       899.3         800.65        30.1052
       899.4        800.265        28.8852
       899.5        798.886         28.164
       899.6        797.504        28.0248
       899.7        797.765        28.7435
       899.8        798.439        28.2853
       899.9          798.5        27.1726
         900        797.688        27.2644
       900.1        796.869        26.8076
       900.2        795.756        25.8544
       900.3        794.934         23.556
       900.4        794.395        22.0186
       900.5        793.391         21.378
       900.6        792.912        21.4115
       900.7        793.574        22.1342
       900.8        793.628        22.9583
       900.9        793.598        23.8471
         901        794.292        23.8793
       901.1        796.482        24.0274
       901.2        798.779        23.9695
       901.3        800.996        23.7632
       901.4        802.891        23.1773
       901.5         804.84        22.5081
       901.6        806.242        21.4523
       901.7        807.866        19.2655
       901.8        809.277        17.7318
       901.9        810.164        16.3513
         902        811.046        15.5466
       902.1         811.19        16.2455
       902.2         811.24        16.2642
       902.3        810.523          16.78
       902.4        809.998        17.1548
       902.5        809.976        17.1035
       902.6        809.498        17.0882
       902.7        808.567        17.2522
       902.8        808.873        17.6453
       902.9        809.226        18.7086
         903        808.961        19.5013
       903.1        808.489         19.441
       903.2        808.812        19.2928
       903.3         808.63        18.2196
       903.4        808.485        17.7558
       903.5        807.747        17.2248
       903.6        808.315        17.7833
       903.7        809.861        19.0164
       903.8        811.649        19.5037
       903.9        813.491        20.3735
         904        814.657        20.7061
       904.1        816.054        20.5227
       904.2        816.731        19.6961
       904.3        816.287        18.7978
       904.4        815.656        18.4332
       904.5            815        18.5523
       904.6        814.976        18.7893
       904.7         814.78        19.1588
       904.8        813.693         19.895
       904.9        812.328        20.1249
         905        811.726        20.4031
       905.1        811.969        21.5501
       905.2        812.444        23.1355
       905.3         811.26        24.0989
       905.4        810.392        24.4074
       905.5         810.53         24.458
       905.6        809.758        24.7456
       905.7        809.191        24.2437
       905.8        808.636        23.6296
       905.9        807.457         24.386
         906        805.749        24.8778
       906.1        805.447        24.5641
       906.2        806.187        24.1809
       906.3        806.305        24.3878
       906.4        805.771        24.6539
       906.5         804.22        24.0599
       906.6        803.356        22.8478
       906.7        803.555        21.2543
       906.8        804.728        19.5024
       906.9        805.304        19.3757
         907        805.696        19.5592
       907.1        806.125        18.3982
       907.2        805.747        17.0148
       907.3        805.578        15.9964
       907.4        806.195        14.6533
       907.5         807.09        13.6751
       907.6        807.709        13.6788
       907.7        808.064        13.6124
       907.8        807.894        12.9357
       907.9        808.018        12.1098
         908        808.199        11.2562
       908.1         808.41        10.7889
       908.2        809.529        10.2997
       908.3        810.895        10.4846
       908.4        811.354        11.9431
       908.5        811.732        13.5755
       908.6        811.987        14.8568
       908.7        811.765        15.0126
       908.8          811.8        15.7319
       908.9        812.408        16.1773
         909        813.005        16.1091
       909.1        813.293        16.3339
       909.2        813.137        16.1504
       909.3        812.715        16.6031
       909.4        813.062        17.1932
       909.5        813.714        16.8284
       909.6        813.924        16.5192
       909.7        814.348        16.3298
       909.8        814.562        17.2831
       909.9        814.246         17.594
         910        814.723        17.4027
       910.1         816.23        16.6433
       910.2        816.222        16.2361
       910.3        814.882        16.2044
       910.4         814.16        16.5146
       910.5        814.415         16.712
       910.6        814.905        16.3498
       910.7        814.724        15.3788
       910.8        813.766        14.4335
       910.9        812.587        13.7722
         911        811.225        13.5422
       911.1        810.831        14.5214
       911.2        810.849        15.1766
       911.3        810.126        14.1711
       911.4        809.665        14.0066
       911.5        809.597        14.1013
       911.6         809.09        14.9431
       911.7        807.463        15.9857
       911.8        806.224        16.2523
       911.9        805.897        16.8226
         912        804.624        17.0817
       912.1        803.292        16.8439
       912.2        803.338        17.4047
       912.3        804.155        17.5908
       912.4        803.928        18.8131
       912.5        803.827        20.2841
       912.6        802.821        21.5718
       912.7        801.376        22.0052
       912.8        800.856        22.2753
       912.9        801.016        22.3644
         913        800.942        22.3602
       913.1        800.965        21.7575
       913.2        801.187        20.7897
       913.3        802.608        19.4355
       913.4        804.755        19.6042
       913.5        805.805        20.9668
       913.6        806.074        21.2701
       913.7        806.033        21.5246
       913.8         806.09        21.9925
       913.9         807.71        22.0228
         914        809.154        21.7658
       914.1         809.71        21.6908
       914.2        809.965        21.8578
       914.3        810.276        22.5821
       914.4        810.506        23.3268
       914.5        811.129        23.8929
       914.6        810.778        24.2554
       914.7        810.466         24.397
       914.8        809.816        24.2508
       914.9        809.206          24.12
         915        809.128        23.6187
       915.1        809.028        24.2414
       915.2        808.914        25.2797
       915.3        809.333        26.6572
       915.4         810.18        27.0363
       915.5        811.665        26.8523
       915.6        812.923         26.907
       915.7        813.956        26.6308
       915.8        814.656        26.7774
       915.9        815.206        26.4937
         916        815.166        26.1101
       916.1        813.217        25.7207
       916.2        813.082        25.2709
       916.3        814.267        24.8072
       916.4        816.054        24.0271
       916.5         816.83        23.1487
       916.6        817.552        22.8795
       916.7        817.654        22.0999
       916.8        817.423        20.9866
       916.9        817.832        20.2492
         917        817.625        18.7541
       917.1        816.749        17.3576
       917.2        816.752        16.2357
       917.3        816.269        15.7412
       917.4        815.909        15.9024
       917.5        816.551        15.6468
       917.6        817.341        14.8492
       917.7        817.862        14.1586
       917.8        817.945        13.2258
       917.9        817.532        11.2157
         918        817.548        9.89861
       918.1        818.468        10.4392
       918.2        819.273         10.857
       918.3        819.783        11.0678
       918.4        819.888        10.8635
       918.5        819.532        10.2841
       918.6        819.551        9.97635
       918.7        819.835        9.83349
       918.8        819.485        10.3524
       918.9        818.349        10.8762
         919        817.127         11.382
       919.1         815.13        12.3142
       919.2        813.394        13.4765
       919.3        813.058        13.7037
       919.4        812.744        14.3113
       919.5        812.551        14.9187
       919.6        811.832        15.4018
       919.7        811.397        16.9319
       919.8        811.533        18.3905
       919.9        811.676         20.244
         920        811.441        21.0633
       920.1        811.478        21.0639
       920.2        811.018        21.2606
       920.3         809.02        20.5438
       920.4        807.397        19.8068
       920.5        806.942        20.0088
       920.6        808.191        20.4128
       920.7        808.799        21.0577
       920.8        808.483        21.5537
       920.9        808.231        20.8541
         921        807.411        20.7443
       921.1        807.306        21.2501
       921.2         806.81        20.6933
       921.3        805.736        19.8952
       921.4        804.432        19.4307
       921.5         802.99        19.0914
       921.6        802.223        18.8748
       921.7        801.356        18.4919
       921.8        799.743        17.8957
       921.9        798.086        16.8102
         922        797.731        15.8512
       922.1         797.64        15.5153
       922.2        797.427        14.9809
       922.3         797.29        14.9014
       922.4        797.152        16.0307
       922.5        797.291         17.018
       922.6        797.064        16.6019
       922.7        796.481        15.4414
       922.8        796.578        15.3685
       922.9         795.99        15.3007
         923        794.915        14.6416
       923.1        794.459        14.2794
       923.2        794.881        14.5028
       923.3        795.714        14.9727
       923.4        795.335          15.05
       923.5        794.128        15.0422
       923.6        792.571        16.4154
       923.7        791.403        18.3923
       923.8        792.192        20.2581
       923.9        793.669        22.0974
         924        794.077        22.7503
       924.1        792.884        22.8709
       924.2        792.146         23.859
       924.3        792.692        25.7718
       924.4        793.486         26.428
       924.5        794.095        25.8957
       924.6        794.535        25.0294
       924.7        794.479        25.0624
       924.8        794.887        24.6186
       924.9        795.481        22.7316
         925        795.577        20.6001
       925.1         795.92        19.0275
       925.2        796.585        18.9402
       925.3         797.11        18.9339
       925.4        797.457        18.9685
       925.5        798.009        18.7378
       925.6        797.691        18.1759
       925.7        796.951        17.9695
       925.8        796.168         17.935
       925.9        796.413        17.3303
         926        796.054        17.0346
       926.1        795.351        16.7751
       926.2        796.115        17.6583
       926.3        797.991        19.0093
       926.4        798.727        20.3216
       926.5        799.232        21.4079
       926.6        799.404        21.6555
       926.7        798.783        22.4355
       926.8        797.348        22.5335
       926.9        796.531        22.0764
         927        797.395         20.772
       927.1        799.065        19.6513
       927.2        799.849        18.7871
       927.3        799.329        18.2859
       927.4         798.63        16.9172
       927.5        798.918        15.8672
       927.6        798.614         15.246
       927.7        798.186        13.9768
       927.8        797.806        13.7028
       927.9         797.86        14.2911
         928         797.62        13.6705
       928.1        796.799        12.8622
       928.2        796.602        13.0465
       928.3        797.177        13.9786
       928.4        797.357         14.979
       928.5        797.471        15.0405
       928.6        797.878        14.7773
       928.7        798.831        14.6935
       928.8         798.75        15.1173
       928.9        797.515         15.004
         929         797.35        15.5635
       929.1        797.715        16.8638
       929.2        797.799        17.6234
       929.3        798.561        18.0392
       929.4        798.683        17.7398
       929.5          798.4         16.777
       929.6        799.075        15.4765
       929.7        800.822        13.8458
       929.8        802.236        13.4358
       929.9        801.779        14.3344
         930        801.376        15.4082
[truncated: 1,750,101 more chars]
