# Supplementary material for: Antibody–nanobody combination increases their neutralizing activity against SARS-CoV-2 and nanobody H11-H4 is effective against Alpha, Kappa and Delta variants
Source: Sci Rep. 2022 Jun 11;12:9701. doi: 10.1038/s41598-022-14263-1 (PMC9188278; doi:10.1038/s41598-022-14263-1)
Supplement: Supplementary file 2 — Supplementary Information 2. [file 41598_2022_14263_MOESM2_ESM.zip › SciRep_data/SMD_data/WT/Binding_affinity/v=1/H11H4/out_delta_F_time_H.dat]

#Time (ps)     -delta_F (kcal/mol)
   0.00000000       1.04447629E-03
  0.100000001       1.18963677E-03
  0.200000003       1.57991925E-03
  0.300000012       2.36137235E-03
  0.400000006       3.40783247E-03
  0.500000000       5.46378409E-03
  0.600000024       8.61419644E-03
  0.699999988       1.12864673E-02
  0.800000012       1.22028161E-02
  0.899999976       1.22215403E-02
   1.00000000       1.29044149E-02
   1.10000002       1.34331016E-02
   1.20000005       1.39832953E-02
   1.29999995       1.44014517E-02
   1.39999998       1.51842637E-02
   1.50000000       1.42930606E-02
   1.60000002       1.33087672E-02
   1.70000005       1.23874974E-02
   1.79999995       1.16387112E-02
   1.89999998       1.21176438E-02
   2.00000000       1.28717795E-02
   2.09999990       1.50636742E-02
   2.20000005       1.90996062E-02
   2.29999995       2.30459832E-02
   2.40000010       2.57896762E-02
   2.50000000       3.04591563E-02
   2.59999990       3.11160292E-02
   2.70000005       3.12354416E-02
   2.79999995       3.14527601E-02
   2.90000010       2.83287875E-02
   3.00000000       2.66538076E-02
   3.09999990       2.50457060E-02
   3.20000005       2.41140556E-02
   3.29999995       2.41168384E-02
   3.40000010       2.55434681E-02
   3.50000000       2.68466212E-02
   3.59999990       2.92010512E-02
   3.70000005       3.23889032E-02
   3.79999995       3.52604575E-02
   3.90000010       3.80279087E-02
   4.00000000       3.91308628E-02
   4.09999990       3.61227766E-02
   4.19999981       3.19641121E-02
   4.30000019       2.80744489E-02
   4.40000010       2.46056151E-02
   4.50000000       2.17733253E-02
   4.59999990       1.88672040E-02
   4.69999981       1.86111536E-02
   4.80000019       1.70225240E-02
   4.90000010       1.64024588E-02
   5.00000000       1.51215624E-02
   5.09999990       1.23260804E-02
   5.19999981       1.09136794E-02
   5.30000019       1.02516171E-02
   5.40000010       9.34442785E-03
   5.50000000       9.92672238E-03
   5.59999990       1.25684347E-02
   5.69999981       1.40538095E-02
   5.80000019       1.38332816E-02
   5.90000010       1.42339971E-02
   6.00000000       1.70566570E-02
   6.09999990       2.10786797E-02
   6.19999981       2.45140232E-02
   6.30000019       2.66649369E-02
   6.40000010       2.76514776E-02
   6.50000000       2.77874731E-02
   6.59999990       2.76161674E-02
   6.69999981       2.66994964E-02
   6.80000019       2.55215336E-02
   6.90000010       2.53416672E-02
   7.00000000       2.60336362E-02
   7.09999990       2.55540628E-02
   7.19999981       2.54215971E-02
   7.30000019       2.69970633E-02
   7.40000010       2.83402354E-02
   7.50000000       2.92640738E-02
   7.59999990       2.86865942E-02
   7.69999981       2.67014243E-02
   7.80000019       2.42102500E-02
   7.90000010       2.27018707E-02
   8.00000000       2.20979620E-02
   8.10000038       2.16144286E-02
   8.19999981       2.09685769E-02
   8.30000019       2.03763321E-02
   8.39999962       1.79201476E-02
   8.50000000       1.64831374E-02
   8.60000038       1.66857950E-02
   8.69999981       1.81437768E-02
   8.80000019       2.10804995E-02
   8.89999962       2.50877570E-02
   9.00000000       2.87736934E-02
   9.10000038       3.24410088E-02
   9.19999981       3.69396098E-02
   9.30000019       4.13168743E-02
   9.39999962       4.05851044E-02
   9.50000000       3.84018719E-02
   9.60000038       3.88044082E-02
   9.69999981       3.80790532E-02
   9.80000019       3.76986675E-02
   9.89999962       3.48575003E-02
   10.0000000       3.36875580E-02
   10.1000004       3.36937644E-02
   10.1999998       3.51554938E-02
   10.3000002       3.66541371E-02
   10.3999996       3.75590362E-02
   10.5000000       3.52876410E-02
   10.6000004       3.19498815E-02
   10.6999998       2.77437102E-02
   10.8000002       2.30419170E-02
   10.8999996       1.94324851E-02
   11.0000000       1.55254863E-02
   11.1000004       1.22479703E-02
   11.1999998       1.04257595E-02
   11.3000002       9.31888726E-03
   11.3999996       9.72885732E-03
   11.5000000       1.03610884E-02
   11.6000004       9.24285315E-03
   11.6999998       8.98354966E-03
   11.8000002       8.80853925E-03
   11.8999996       9.11080465E-03
   12.0000000       1.01276152E-02
   12.1000004       1.09887933E-02
   12.1999998       1.02515100E-02
   12.3000002       8.02281778E-03
   12.3999996       7.13239564E-03
   12.5000000       7.69875757E-03
   12.6000004       8.57738778E-03
   12.6999998       9.71047580E-03
   12.8000002       9.23996419E-03
   12.8999996       8.19911063E-03
   13.0000000       7.00590061E-03
   13.1000004       6.80849561E-03
   13.1999998       8.22482258E-03
   13.3000002       9.13448352E-03
   13.3999996       9.06286854E-03
   13.5000000       9.19525977E-03
   13.6000004       8.42292327E-03
   13.6999998       7.62344012E-03
   13.8000002       8.53728410E-03
   13.8999996       9.69069079E-03
   14.0000000       1.10254949E-02
   14.1000004       1.40363676E-02
   14.1999998       1.65019687E-02
   14.3000002       1.99348498E-02
   14.3999996       2.21997201E-02
   14.5000000       2.24245265E-02
   14.6000004       2.39162128E-02
   14.6999998       2.84092519E-02
   14.8000002       3.14114578E-02
   14.8999996       3.44128087E-02
   15.0000000       3.43122259E-02
   15.1000004       3.30258720E-02
   15.1999998       2.95041818E-02
   15.3000002       2.61362493E-02
   15.3999996       2.28853747E-02
   15.5000000       2.25889850E-02
   15.6000004       2.36754641E-02
   15.6999998       2.20018756E-02
   15.8000002       2.06239298E-02
   15.8999996       2.01906879E-02
   16.0000000       2.08778400E-02
   16.1000004       2.32039150E-02
   16.2000008       2.39541978E-02
   16.2999992       2.34177001E-02
   16.3999996       2.12561935E-02
   16.5000000       1.86727848E-02
   16.6000004       1.79417599E-02
   16.7000008       1.83104817E-02
   16.7999992       1.96170602E-02
   16.8999996       2.14434434E-02
   17.0000000       2.10605972E-02
   17.1000004       2.03959141E-02
   17.2000008       2.02349853E-02
   17.2999992       2.34067868E-02
   17.3999996       2.78662257E-02
   17.5000000       2.77384669E-02
   17.6000004       2.39259489E-02
   17.7000008       2.10167263E-02
   17.7999992       1.83854904E-02
   17.8999996       1.52185038E-02
   18.0000000       1.31242992E-02
   18.1000004       1.02221062E-02
   18.2000008       1.03888121E-02
   18.2999992       1.05365040E-02
   18.3999996       1.26904147E-02
   18.5000000       1.36942882E-02
   18.6000004       1.43403551E-02
   18.7000008       1.64309200E-02
   18.7999992       1.89545155E-02
   18.8999996       2.01963577E-02
   19.0000000       2.09365822E-02
   19.1000004       2.00582203E-02
   19.2000008       1.88437719E-02
   19.2999992       1.91189758E-02
   19.3999996       1.96335372E-02
   19.5000000       2.10782513E-02
   19.6000004       2.27771979E-02
   19.7000008       2.21349839E-02
   19.7999992       2.09465344E-02
   19.8999996       2.06360202E-02
   20.0000000       2.07299683E-02
   20.1000004       2.12055817E-02
   20.2000008       2.30046809E-02
   20.2999992       2.64491178E-02
   20.3999996       3.19466703E-02
   20.5000000       3.57369334E-02
   20.6000004       3.44851390E-02
   20.7000008       3.15752737E-02
   20.7999992       2.83156242E-02
   20.8999996       2.59649437E-02
   21.0000000       2.55192872E-02
   21.1000004       2.53714118E-02
   21.2000008       2.63824575E-02
   21.2999992       2.67736483E-02
   21.3999996       2.70728208E-02
   21.5000000       2.72745155E-02
   21.6000004       2.42475923E-02
   21.7000008       2.36826316E-02
   21.7999992       2.60012168E-02
   21.8999996       2.79460475E-02
   22.0000000       2.71826033E-02
   22.1000004       2.64999419E-02
   22.2000008       2.95065362E-02
   22.2999992       3.56456600E-02
   22.3999996       3.95774804E-02
   22.5000000       4.11119685E-02
   22.6000004       3.97716872E-02
   22.7000008       3.60147059E-02
   22.7999992       3.04714628E-02
   22.8999996       2.43259165E-02
   23.0000000       2.16540191E-02
   23.1000004       1.92916729E-02
   23.2000008       1.90659035E-02
   23.2999992       1.91486143E-02
   23.3999996       1.86998546E-02
   23.5000000       1.60700101E-02
   23.6000004       1.40622612E-02
   23.7000008       1.23650273E-02
   23.7999992       1.21181794E-02
   23.8999996       1.21461051E-02
   24.0000000       1.24186343E-02
   24.1000004       1.47443870E-02
   24.2000008       1.83804613E-02
   24.2999992       2.19141375E-02
   24.3999996       2.21320949E-02
   24.5000000       2.10168343E-02
   24.6000004       2.04717759E-02
   24.7000008       2.08094679E-02
   24.7999992       2.49637421E-02
   24.8999996       2.60423031E-02
   25.0000000       2.42864322E-02
   25.1000004       2.05170363E-02
   25.2000008       1.76022500E-02
   25.2999992       1.61987301E-02
   25.3999996       1.79937612E-02
   25.5000000       2.12212037E-02
   25.6000004       2.38270834E-02
   25.7000008       2.58986037E-02
   25.7999992       2.60425173E-02
   25.8999996       2.95263305E-02
   26.0000000       3.29913124E-02
   26.1000004       3.48159820E-02
   26.2000008       3.40262167E-02
   26.2999992       2.90514641E-02
   26.3999996       2.82729324E-02
   26.5000000       2.55964343E-02
   26.6000004       2.35767029E-02
   26.7000008       2.45333891E-02
   26.7999992       2.45750118E-02
   26.8999996       2.41291430E-02
   27.0000000       2.28627976E-02
   27.1000004       2.09090859E-02
   27.2000008       2.03130953E-02
   27.2999992       1.99173018E-02
   27.3999996       1.93450674E-02
   27.5000000       1.92473736E-02
   27.6000004       1.81489140E-02
   27.7000008       1.40677188E-02
   27.7999992       1.17232418E-02
   27.8999996       1.10937599E-02
   28.0000000       1.09377550E-02
   28.1000004       1.13183539E-02
   28.2000008       1.21347643E-02
   28.2999992       1.15967672E-02
   28.3999996       1.11705866E-02
   28.5000000       1.08124577E-02
   28.6000004       1.03714140E-02
   28.7000008       1.09181730E-02
   28.7999992       1.14866644E-02
   28.8999996       1.02966428E-02
   29.0000000       1.15287155E-02
   29.1000004       1.51759181E-02
   29.2000008       1.67281665E-02
   29.2999992       1.68774314E-02
   29.3999996       1.84656326E-02
   29.5000000       2.02043839E-02
   29.6000004       2.03168411E-02
   29.7000008       1.63857676E-02
   29.7999992       1.50300767E-02
   29.8999996       1.45970471E-02
   30.0000000       1.35306856E-02
   30.1000004       1.43066496E-02
   30.2000008       1.45176537E-02
   30.2999992       1.42488703E-02
   30.3999996       1.30597781E-02
   30.5000000       1.20804077E-02
   30.6000004       1.04657132E-02
   30.7000008       9.38568730E-03
   30.7999992       9.11059044E-03
   30.8999996       1.09605454E-02
   31.0000000       1.33698648E-02
   31.1000004       1.55681791E-02
   31.2000008       1.75240319E-02
   31.2999992       2.02106964E-02
   31.3999996       2.05493513E-02
   31.5000000       2.02299561E-02
   31.6000004       1.91207957E-02
   31.7000008       1.82800945E-02
   31.7999992       1.89826563E-02
   31.8999996       2.14728676E-02
   32.0000000       2.35343315E-02
   32.0999985       2.47266311E-02
   32.2000008       2.64971592E-02
   32.2999992       2.99747661E-02
   32.4000015       3.61466371E-02
   32.5000000       4.22232747E-02
   32.5999985       4.59951274E-02
   32.7000008       4.36418764E-02
   32.7999992       4.22415696E-02
   32.9000015       4.16946895E-02
   33.0000000       4.38442118E-02
   33.0999985       4.90250476E-02
   33.2000008       5.11689000E-02
   33.2999992       4.97559644E-02
   33.4000015       4.51219007E-02
   33.5000000       4.33355346E-02
   33.5999985       3.95044014E-02
   33.7000008       3.79244387E-02
   33.7999992       3.64982374E-02
   33.9000015       3.35722156E-02
   34.0000000       3.37727331E-02
   34.0999985       3.47251371E-02
   34.2000008       3.53555828E-02
   34.2999992       3.30773406E-02
   34.4000015       3.54268439E-02
   34.5000000       4.13622446E-02
   34.5999985       4.50786725E-02
   34.7000008       4.48424183E-02
   34.7999992       4.42677215E-02
   34.9000015       4.33645360E-02
   35.0000000       4.51394506E-02
   35.0999985       4.79322560E-02
   35.2000008       4.75932844E-02
   35.2999992       4.39614877E-02
   35.4000015       4.20741141E-02
   35.5000000       4.27876972E-02
   35.5999985       4.58068103E-02
   35.7000008       4.79399636E-02
   35.7999992       4.44490872E-02
   35.9000015       4.03717458E-02
   36.0000000       3.79293598E-02
   36.0999985       3.68150622E-02
   36.2000008       3.60549353E-02
   36.2999992       3.54234204E-02
   36.4000015       3.43425088E-02
   36.5000000       3.78300659E-02
   36.5999985       4.08017784E-02
   36.7000008       3.89905870E-02
   36.7999992       4.16759662E-02
   36.9000015       5.05422018E-02
   37.0000000       5.69776110E-02
   37.0999985       6.18732870E-02
   37.2000008       6.17227405E-02
   37.2999992       6.21937551E-02
   37.4000015       6.41274527E-02
   37.5000000       6.23847507E-02
   37.5999985       6.01776615E-02
   37.7000008       5.80531731E-02
   37.7999992       6.06507063E-02
   37.9000015       6.51502684E-02
   38.0000000       7.01299384E-02
   38.0999985       7.36927241E-02
   38.2000008       7.54413158E-02
   38.2999992       8.33926946E-02
   38.4000015       9.55062807E-02
   38.5000000      0.109034076    
   38.5999985      0.113596551    
   38.7000008      0.122529984    
   38.7999992      0.134274304    
   38.9000015      0.147728488    
   39.0000000      0.149097010    
   39.0999985      0.145079166    
   39.2000008      0.146517247    
   39.2999992      0.151801988    
   39.4000015      0.155673251    
   39.5000000      0.150506213    
   39.5999985      0.148296654    
   39.7000008      0.146466956    
   39.7999992      0.152720034    
   39.9000015      0.161052138    
   40.0000000      0.167950422    
   40.0999985      0.172588870    
   40.2000008      0.176482603    
   40.2999992      0.189069003    
   40.4000015      0.197110057    
   40.5000000      0.207022548    
   40.5999985      0.213524923    
   40.7000008      0.204856873    
   40.7999992      0.184050709    
   40.9000015      0.160955831    
   41.0000000      0.147600085    
   41.0999985      0.146539718    
   41.2000008      0.147630051    
   41.2999992      0.147246987    
   41.4000015      0.141018525    
   41.5000000      0.135768026    
   41.5999985      0.130152673    
   41.7000008      0.124924645    
   41.7999992      0.116725236    
   41.9000015      0.111099176    
   42.0000000      0.111945547    
   42.0999985      0.118176155    
   42.2000008      0.121017009    
   42.2999992      0.108148113    
   42.4000015      0.101510048    
   42.5000000      0.100836806    
   42.5999985      0.103165984    
   42.7000008      0.107363805    
   42.7999992      0.115014307    
   42.9000015      0.127531171    
   43.0000000      0.129843429    
   43.0999985      0.125858754    
   43.2000008      0.125374049    
   43.2999992      0.120857581    
   43.4000015      0.113830887    
   43.5000000      0.100613177    
   43.5999985       9.19422135E-02
   43.7000008       9.50524881E-02
   43.7999992      0.101806656    
   43.9000015      0.108843617    
   44.0000000      0.107564971    
   44.0999985      0.103799097    
   44.2000008       9.99037698E-02
   44.2999992       9.82741565E-02
   44.4000015       9.14328918E-02
   44.5000000       8.19731355E-02
   44.5999985       7.27654621E-02
   44.7000008       6.30474016E-02
   44.7999992       6.13957494E-02
   44.9000015       6.15584962E-02
   45.0000000       6.26751482E-02
   45.0999985       6.29822388E-02
   45.2000008       5.92461191E-02
   45.2999992       5.64728901E-02
   45.4000015       5.70111014E-02
   45.5000000       5.93801886E-02
   45.5999985       5.83339445E-02
   45.7000008       5.56025505E-02
   45.7999992       5.45444302E-02
   45.9000015       5.38832769E-02
   46.0000000       5.45410067E-02
   46.0999985       5.31787872E-02
   46.2000008       5.10484166E-02
   46.2999992       4.81990092E-02
   46.4000015       4.53669317E-02
   46.5000000       4.52072881E-02
   46.5999985       4.40947004E-02
   46.7000008       3.89415808E-02
   46.7999992       3.45429182E-02
   46.9000015       3.02922372E-02
   47.0000000       2.79349200E-02
   47.0999985       2.78883744E-02
   47.2000008       2.84316130E-02
   47.2999992       2.93736402E-02
   47.4000015       2.98115928E-02
   47.5000000       3.05984691E-02
   47.5999985       2.92556193E-02
   47.7000008       2.81498823E-02
   47.7999992       3.07246223E-02
   47.9000015       3.49623561E-02
   48.0000000       3.71798277E-02
   48.0999985       3.74726877E-02
   48.2000008       3.72823328E-02
   48.2999992       4.03484181E-02
   48.4000015       4.36382405E-02
   48.5000000       4.86765504E-02
   48.5999985       5.32719865E-02
   48.7000008       5.80907315E-02
   48.7999992       6.41180426E-02
   48.9000015       7.01872930E-02
   49.0000000       7.34087452E-02
   49.0999985       7.29963630E-02
   49.2000008       7.10734725E-02
   49.2999992       6.96372092E-02
   49.4000015       7.25240633E-02
   49.5000000       7.51791671E-02
   49.5999985       7.47501999E-02
   49.7000008       7.59089068E-02
   49.7999992       7.30569288E-02
   49.9000015       6.94908351E-02
   50.0000000       6.83923662E-02
   50.0999985       7.06989691E-02
   50.2000008       7.64217526E-02
   50.2999992       8.74935836E-02
   50.4000015       9.61484909E-02
   50.5000000      0.104387179    
   50.5999985      0.105367504    
   50.7000008      0.104379147    
   50.7999992      0.102020971    
   50.9000015       9.95009094E-02
   51.0000000      0.106599502    
   51.0999985      0.115088142    
   51.2000008      0.120816916    
   51.2999992      0.125216752    
   51.4000015      0.127476588    
   51.5000000      0.132103279    
   51.5999985      0.142906010    
   51.7000008      0.151459575    
   51.7999992      0.160293505    
   51.9000015      0.167420775    
   52.0000000      0.173022225    
   52.0999985      0.182187840    
   52.2000008      0.186308399    
   52.2999992      0.181434572    
   52.4000015      0.175410464    
   52.5000000      0.180962697    
   52.5999985      0.179091260    
   52.7000008      0.176242918    
   52.7999992      0.170173883    
   52.9000015      0.167644396    
   53.0000000      0.168394476    
   53.0999985      0.161507949    
   53.2000008      0.157640979    
   53.2999992      0.162375718    
   53.4000015      0.168070257    
   53.5000000      0.174356505    
   53.5999985      0.171747848    
   53.7000008      0.166241631    
   53.7999992      0.165300027    
   53.9000015      0.168281049    
   54.0000000      0.166391432    
   54.0999985      0.162968501    
   54.2000008      0.167515993    
   54.2999992      0.179754660    
   54.4000015      0.185351834    
   54.5000000      0.181750208    
   54.5999985      0.174764186    
   54.7000008      0.166483447    
   54.7999992      0.160358757    
   54.9000015      0.153360963    
   55.0000000      0.153716207    
   55.0999985      0.159665406    
   55.2000008      0.170745254    
   55.2999992      0.181414217    
   55.4000015      0.189922869    
   55.5000000      0.192001879    
   55.5999985      0.185578674    
   55.7000008      0.173681349    
   55.7999992      0.160236791    
   55.9000015      0.150322169    
   56.0000000      0.148375839    
   56.0999985      0.152951166    
   56.2000008      0.142907068    
   56.2999992      0.123000786    
   56.4000015      0.118000671    
   56.5000000      0.118898407    
   56.5999985      0.122677647    
   56.7000008      0.123390265    
   56.7999992      0.123904936    
   56.9000015      0.125358000    
   57.0000000      0.128391445    
   57.0999985      0.131661370    
   57.2000008      0.131010816    
   57.2999992      0.142442673    
   57.4000015      0.148012042    
   57.5000000      0.147213817    
   57.5999985      0.146484077    
   57.7000008      0.138353139    
   57.7999992      0.136945024    
   57.9000015      0.135699540    
   58.0000000      0.132165343    
   58.0999985      0.127450913    
   58.2000008      0.121365823    
   58.2999992      0.124682829    
   58.4000015      0.125775293    
   58.5000000      0.124123216    
   58.5999985      0.125785992    
   58.7000008      0.126609892    
   58.7999992      0.129715040    
   58.9000015      0.136453897    
   59.0000000      0.148299858    
   59.0999985      0.159206375    
   59.2000008      0.163828775    
   59.2999992      0.164034218    
   59.4000015      0.161120608    
   59.5000000      0.152579874    
   59.5999985      0.150374591    
   59.7000008      0.147595808    
   59.7999992      0.155222774    
   59.9000015      0.164941564    
   60.0000000      0.172639161    
   60.0999985      0.175224289    
   60.2000008      0.173713446    
   60.2999992      0.178132549    
   60.4000015      0.184946299    
   60.5000000      0.188552201    
   60.5999985      0.192237288    
   60.7000008      0.196021870    
   60.7999992      0.198460400    
   60.9000015      0.190074816    
   61.0000000      0.186184287    
   61.0999985      0.177868247    
   61.2000008      0.166821569    
   61.2999992      0.161389172    
   61.4000015      0.161114186    
   61.5000000      0.165780455    
   61.5999985      0.172725827    
   61.7000008      0.179798529    
   61.7999992      0.182485297    
   61.9000015      0.179784626    
   62.0000000      0.180663094    
   62.0999985      0.171427906    
   62.2000008      0.163850173    
   62.2999992      0.156404048    
   62.4000015      0.153230429    
   62.5000000      0.153172642    
   62.5999985      0.147856876    
   62.7000008      0.143882915    
   62.7999992      0.141113743    
   62.9000015      0.135252282    
   63.0000000      0.131772652    
   63.0999985      0.129419714    
   63.2000008      0.124251612    
   63.2999992      0.122867033    
   63.4000015      0.123628877    
   63.5000000      0.127415612    
   63.5999985      0.138198003    
   63.7000008      0.154044703    
   63.7999992      0.167132929    
   63.9000015      0.180240437    
   64.0000000      0.193255916    
   64.0999985      0.203778297    
   64.1999969      0.213904783    
   64.3000031      0.227059349    
   64.4000015      0.235051200    
   64.5000000      0.245356366    
   64.5999985      0.255555600    
   64.6999969      0.260020703    
   64.8000031      0.261961699    
   64.9000015      0.267599523    
   65.0000000      0.274007738    
   65.0999985      0.280547589    
   65.1999969      0.284446657    
   65.3000031      0.295560777    
   65.4000015      0.300084710    
   65.5000000      0.287750840    
   65.5999985      0.281254858    
   65.6999969      0.276183069    
   65.8000031      0.269569397    
   65.9000015      0.256321728    
   66.0000000      0.249305740    
   66.0999985      0.240258873    
   66.1999969      0.236524567    
   66.3000031      0.236963272    
   66.4000015      0.234723762    
   66.5000000      0.241818935    
   66.5999985      0.246484146    
   66.6999969      0.250404626    
   66.8000031      0.248815671    
   66.9000015      0.241802901    
   67.0000000      0.234325737    
   67.0999985      0.230135605    
   67.1999969      0.232521713    
   67.3000031      0.243832678    
   67.4000015      0.249623522    
   67.5000000      0.245296448    
   67.5999985      0.239901498    
   67.6999969      0.235138938    
   67.8000031      0.222226173    
   67.9000015      0.211267233    
   68.0000000      0.203281820    
   68.0999985      0.203441262    
   68.1999969      0.208764493    
   68.3000031      0.213248864    
   68.4000015      0.206981882    
   68.5000000      0.190585211    
   68.5999985      0.181311503    
   68.6999969      0.185171008    
   68.8000031      0.193964258    
   68.9000015      0.191984758    
   69.0000000      0.186589822    
   69.0999985      0.188762993    
   69.1999969      0.183907330    
   69.3000031      0.179838121    
   69.4000015      0.183186159    
   69.5000000      0.192506924    
   69.5999985      0.196356788    
   69.6999969      0.197749913    
   69.8000031      0.193762034    
   69.9000015      0.195463330    
   70.0000000      0.195359528    
   70.0999985      0.182926133    
   70.1999969      0.178772405    
   70.3000031      0.174752414    
   70.4000015      0.177285090    
   70.5000000      0.174356505    
   70.5999985      0.174827307    
   70.6999969      0.174763113    
   70.8000031      0.188311443    
   70.9000015      0.205461413    
   71.0000000      0.211154878    
   71.0999985      0.207901001    
   71.1999969      0.206854552    
   71.3000031      0.212154254    
   71.4000015      0.217250675    
   71.5000000      0.225391239    
   71.5999985      0.235915765    
   71.6999969      0.238738418    
   71.8000031      0.233365938    
   71.9000015      0.223770186    
   72.0000000      0.226560742    
   72.0999985      0.239442468    
   72.1999969      0.254180640    
   72.3000031      0.261117458    
   72.4000015      0.270257413    
   72.5000000      0.293203562    
   72.5999985      0.309715807    
   72.6999969      0.319872230    
   72.8000031      0.325376302    
   72.9000015      0.332174033    
   73.0000000      0.332840651    
   73.0999985      0.327889770    
   73.1999969      0.321533948    
   73.3000031      0.323658943    
   73.4000015      0.333408803    
   73.5000000      0.346975327    
   73.5999985      0.366442919    
   73.6999969      0.377265960    
   73.8000031      0.373402178    
   73.9000015      0.370557070    
   74.0000000      0.371151984    
   74.0999985      0.366251379    
   74.1999969      0.373202115    
   74.3000031      0.377594471    
   74.4000015      0.383345723    
   74.5000000      0.367974102    
   74.5999985      0.358686477    
   74.6999969      0.361940354    
   74.8000031      0.366732895    
   74.9000015      0.365876883    
   75.0000000      0.360237986    
   75.0999985      0.359497577    
   75.1999969      0.358074456    
   75.3000031      0.355703324    
   75.4000015      0.344990492    
   75.5000000      0.344376296    
   75.5999985      0.342578709    
   75.6999969      0.342457801    
   75.8000031      0.341399580    
   75.9000015      0.345776945    
   76.0000000      0.350413233    
   76.0999985      0.358842701    
   76.1999969      0.373499572    
   76.3000031      0.381539553    
   76.4000015      0.379020780    
   76.5000000      0.374833852    
   76.5999985      0.379885346    
   76.6999969      0.381023824    
   76.8000031      0.383636743    
   76.9000015      0.387114227    
   77.0000000      0.386158735    
   77.0999985      0.390861392    
   77.1999969      0.393404782    
   77.3000031      0.386198342    
   77.4000015      0.380606502    
   77.5000000      0.377500296    
   77.5999985      0.381978244    
   77.6999969      0.399701744    
   77.8000031      0.412136197    
   77.9000015      0.416028857    
   78.0000000      0.412325591    
   78.0999985      0.416645169    
   78.1999969      0.425503701    
   78.3000031      0.431930125    
   78.4000015      0.442877322    
   78.5000000      0.461157203    
   78.5999985      0.471378893    
   78.6999969      0.481824219    
   78.8000031      0.493724793    
   78.9000015      0.506818354    
   79.0000000      0.515539944    
   79.0999985      0.520009339    
   79.1999969      0.513455570    
   79.3000031      0.517186642    
   79.4000015      0.527979732    
   79.5000000      0.529936790    
   79.5999985      0.524201572    
   79.6999969      0.513846099    
   79.8000031      0.505936682    
   79.9000015      0.500199378    
   80.0000000      0.494815111    
   80.0999985      0.501030743    
   80.1999969      0.517242312    
   80.3000031      0.535252512    
   80.4000015      0.543189824    
   80.5000000      0.554794967    
   80.5999985      0.577506840    
   80.6999969      0.583858371    
   80.8000031      0.576732159    
   80.9000015      0.557917237    
   81.0000000      0.554869950    
   81.0999985      0.558138788    
   81.1999969      0.556070447    
   81.3000031      0.540921390    
   81.4000015      0.526888371    
   81.5000000      0.523230016    
   81.5999985      0.525779843    
   81.6999969      0.521791935    
   81.8000031      0.518003106    
   81.9000015      0.527031720    
   82.0000000      0.543637097    
   82.0999985      0.549201071    
   82.1999969      0.540115714    
   82.3000031      0.528016150    
   82.4000015      0.513670623    
   82.5000000      0.497067451    
   82.5999985      0.498850077    
   82.6999969      0.503712177    
   82.8000031      0.523992956    
   82.9000015      0.548897147    
   83.0000000      0.578759849    
   83.0999985      0.613672853    
   83.1999969      0.622644842    
   83.3000031      0.623326421    
   83.4000015      0.615097046    
   83.5000000      0.605272293    
   83.5999985      0.602859437    
   83.6999969      0.614312708    
   83.8000031      0.617339730    
   83.9000015      0.611613095    
   84.0000000      0.618056655    
   84.0999985      0.620735943    
   84.1999969      0.601324022    
   84.3000031      0.576561987    
   84.4000015      0.573833585    
   84.5000000      0.591782749    
   84.5999985      0.609265506    
   84.6999969      0.616072893    
   84.8000031      0.614900112    
   84.9000015      0.615728319    
   85.0000000      0.603510022    
   85.0999985      0.593682051    
   85.1999969      0.585495472    
   85.3000031      0.564106166    
   85.4000015      0.553519607    
   85.5000000      0.551175177    
   85.5999985      0.551161289    
   85.6999969      0.562693775    
   85.8000031      0.566002190    
   85.9000015      0.566844344    
   86.0000000      0.566379905    
   86.0999985      0.568191409    
   86.1999969      0.575636506    
   86.3000031      0.590848684    
   86.4000015      0.603257477    
   86.5000000      0.612500131    
   86.5999985      0.621816635    
   86.6999969      0.614176869    
   86.8000031      0.595546007    
   86.9000015      0.568115473    
   87.0000000      0.559138119    
   87.0999985      0.566816509    
   87.1999969      0.567197382    
   87.3000031      0.551568985    
   87.4000015      0.540016234    
   87.5000000      0.531227231    
   87.5999985      0.526547015    
   87.6999969      0.531848848    
   87.8000031      0.523438692    
   87.9000015      0.505487323    
   88.0000000      0.492973655    
   88.0999985      0.495818764    
   88.1999969      0.494678140    
   88.3000031      0.491839439    
   88.4000015      0.488727897    
   88.5000000      0.504301727    
   88.5999985      0.519267797    
   88.6999969      0.518229902    
   88.8000031      0.514819801    
   88.9000015      0.522972167    
   89.0000000      0.531776071    
   89.0999985      0.531615615    
   89.1999969      0.508129120    
   89.3000031      0.474627405    
   89.4000015      0.463608563    
   89.5000000      0.465295941    
   89.5999985      0.473069489    
   89.6999969      0.465608388    
   89.8000031      0.455985874    
   89.9000015      0.440980196    
   90.0000000      0.429926038    
   90.0999985      0.417392045    
   90.1999969      0.408457547    
   90.3000031      0.405123413    
   90.4000015      0.406291842    
   90.5000000      0.412121207    
   90.5999985      0.417035758    
   90.6999969      0.425833255    
   90.8000031      0.436977297    
   90.9000015      0.446628720    
   91.0000000      0.454925507    
   91.0999985      0.466922343    
   91.1999969      0.472854435    
   91.3000031      0.466434419    
   91.4000015      0.465624422    
   91.5000000      0.477237165    
   91.5999985      0.483518034    
   91.6999969      0.491968900    
   91.8000031      0.487080067    
   91.9000015      0.465676844    
   92.0000000      0.463771194    
   92.0999985      0.464559793    
   92.1999969      0.459369212    
   92.3000031      0.461544514    
   92.4000015      0.461997151    
   92.5000000      0.473169029    
   92.5999985      0.486295760    
   92.6999969      0.488424003    
   92.8000031      0.483106107    
   92.9000015      0.475122809    
   93.0000000      0.470107734    
   93.0999985      0.470473677    
   93.1999969      0.474135220    
   93.3000031      0.480410755    
   93.4000015      0.484376192    
   93.5000000      0.493521452    
   93.5999985      0.499332666    
   93.6999969      0.500753582    
   93.8000031      0.515420079    
   93.9000015      0.543250799    
   94.0000000      0.560374022    
   94.0999985      0.569867015    
   94.1999969      0.569568574    
   94.3000031      0.565359116    
   94.4000015      0.568079114    
   94.5000000      0.578337193    
   94.5999985      0.596879184    
   94.6999969      0.612572908    
   94.8000031      0.617724955    
   94.9000015      0.633645475    
   95.0000000      0.644447088    
   95.0999985      0.644306958    
   95.1999969      0.648295939    
   95.3000031      0.646606386    
   95.4000015      0.651118577    
   95.5000000      0.661185145    
   95.5999985      0.678950310    
   95.6999969      0.698347330    
   95.8000031      0.725297391    
   95.9000015      0.741709054    
   96.0000000      0.741339922    
   96.0999985      0.731437087    
   96.1999969      0.730847478    
   96.3000031      0.727268338    
   96.4000015      0.708674908    
   96.5000000      0.683298826    
   96.5999985      0.668289959    
   96.6999969      0.665722966    
   96.8000031      0.678450644    
   96.9000015      0.683620930    
   97.0000000      0.672169745    
   97.0999985      0.654860377    
   97.1999969      0.645788908    
   97.3000031      0.637392640    
   97.4000015      0.637345552    
   97.5000000      0.644412875    
   97.5999985      0.645693719    
   97.6999969      0.640316904    
   97.8000031      0.628284752    
   97.9000015      0.622730434    
   98.0000000      0.606849432    
   98.0999985      0.603212535    
   98.1999969      0.618614137    
   98.3000031      0.641753912    
   98.4000015      0.662210226    
   98.5000000      0.674319386    
   98.5999985      0.673599243    
   98.6999969      0.663871944    
   98.8000031      0.665649176    
   98.9000015      0.668781102    
   99.0000000      0.677352846    
   99.0999985      0.674436033    
   99.1999969      0.672408342    
   99.3000031      0.672108769    
   99.4000015      0.676293492    
   99.5000000      0.686505616    
   99.5999985      0.686946452    
   99.6999969      0.701959610    
   99.8000031      0.723586500    
   99.9000015      0.734762669    
   100.000000      0.755843759    
   100.099998      0.786297023    
   100.199997      0.799923420    
   100.300003      0.799299657    
   100.400002      0.792866826    
   100.500000      0.783838212    
   100.599998      0.777441680    
   100.699997      0.777647197    
   100.800003      0.773249447    
   100.900002      0.772492945    
   101.000000      0.780713737    
   101.099998      0.769786894    
   101.199997      0.751443923    
   101.300003      0.729629815    
   101.400002      0.712859690    
   101.500000      0.689557254    
   101.599998      0.677222311    
   101.699997      0.669030368    
   101.800003      0.657874525    
   101.900002      0.647827208    
   102.000000      0.647489130    
   102.099998      0.647424936    
   102.199997      0.648493886    
   102.300003      0.647438824    
   102.400002      0.651070416    
   102.500000      0.652205706    
   102.599998      0.649782121    
   102.699997      0.636199534    
   102.800003      0.626991153    
   102.900002      0.617614746    
   103.000000      0.613869727    
   103.099998      0.622547448    
   103.199997      0.637137949    
   103.300003      0.653805375    
   103.400002      0.652066588    
   103.500000      0.643830776    
   103.599998      0.644211709    
   103.699997      0.649908423    
   103.800003      0.653394461    
   103.900002      0.665633142    
   104.000000      0.689799070    
   104.099998      0.699168026    
   104.199997      0.707103133    
   104.300003      0.709152162    
   104.400002      0.714563131    
   104.500000      0.726545036    
   104.599998      0.740287006    
   104.699997      0.743455291    
   104.800003      0.736849129    
   104.900002      0.730016112    
   105.000000      0.743795574    
   105.099998      0.774727166    
   105.199997      0.783436894    
   105.300003      0.776760101    
   105.400002      0.767208219    
   105.500000      0.761357427    
   105.599998      0.766342580    
   105.699997      0.758735955    
   105.800003      0.742584288    
   105.900002      0.731200576    
   106.000000      0.740395129    
   106.099998      0.748400867    
   106.199997      0.746817231    
   106.300003      0.738871396    
   106.400002      0.731778383    
   106.500000      0.732683599    
   106.599998      0.714671254    
   106.699997      0.688115954    
   106.800003      0.685548007    
   106.900002      0.685746968    
   107.000000      0.700513005    
   107.099998      0.723071814    
   107.199997      0.721682966    
   107.300003      0.737359524    
   107.400002      0.765223384    
   107.500000      0.794170082    
   107.599998      0.824620128    
   107.699997      0.833163023    
   107.800003      0.850791276    
   107.900002      0.867181540    
   108.000000      0.876846850    
   108.099998      0.886909127    
   108.199997      0.892110407    
   108.300003      0.881854475    
   108.400002      0.876050770    
   108.500000      0.868770480    
   108.599998      0.855854511    
   108.699997      0.827103615    
   108.800003      0.826082826    
   108.900002      0.831102252    
   109.000000      0.832301676    
   109.099998      0.825968385    
   109.199997      0.837355316    
   109.300003      0.849088907    
   109.400002      0.843886554    
   109.500000      0.838158906    
   109.599998      0.845708787    
   109.699997      0.852899134    
   109.800003      0.855900586    
   109.900002      0.863477230    
   110.000000      0.885767460    
   110.099998      0.906176627    
   110.199997      0.908552051    
   110.300003      0.891817212    
   110.400002      0.865760624    
   110.500000      0.840052724    
   110.599998      0.818192661    
   110.699997      0.804613292    
   110.800003      0.785941839    
   110.900002      0.766820908    
   111.000000      0.762427449    
   111.099998      0.779701531    
   111.199997      0.790315986    
   111.300003      0.813960850    
   111.400002      0.824225366    
   111.500000      0.834203064    
   111.599998      0.842801630    
   111.699997      0.846224487    
   111.800003      0.829805374    
   111.900002      0.818292201    
   112.000000      0.821814656    
   112.099998      0.849193752    
   112.199997      0.881547391    
   112.300003      0.900166452    
   112.400002      0.918409884    
   112.500000      0.904001296    
   112.599998      0.872666359    
   112.699997      0.850699246    
   112.800003      0.848724067    
   112.900002      0.852246463    
   113.000000      0.866786718    
   113.099998      0.876999855    
   113.199997      0.880188465    
   113.300003      0.886662006    
   113.400002      0.873590827    
   113.500000      0.853714526    
   113.599998      0.859487176    
   113.699997      0.886871696    
   113.800003      0.910074651    
   113.900002      0.926431715    
   114.000000      0.926073253    
   114.099998      0.910607517    
   114.199997      0.898960531    
   114.300003      0.890959084    
   114.400002      0.895086110    
   114.500000      0.908870935    
   114.599998      0.912431836    
   114.699997      0.909080625    
   114.800003      0.899751246    
   114.900002      0.880971670    
   115.000000      0.877084374    
   115.099998      0.872321784    
   115.199997      0.882831335    
   115.300003      0.900502443    
   115.400002      0.905544221    
   115.500000      0.889571309    
   115.599998      0.880815506    
   115.699997      0.875939488    
   115.800003      0.865440667    
   115.900002      0.857758045    
   116.000000      0.871356666    
   116.099998      0.880478442    
   116.199997      0.870079100    
   116.300003      0.859997511    
   116.400002      0.850621164    
   116.500000      0.853995919    
   116.599998      0.865546584    
   116.699997      0.879953086    
   116.800003      0.886679053    
   116.900002      0.884604335    
   117.000000      0.876931429    
   117.099998      0.889155090    
   117.199997      0.907866180    
   117.300003      0.920905173    
   117.400002      0.925241888    
   117.500000      0.927848399    
   117.599998      0.933529079    
   117.699997      0.958012819    
   117.800003      0.966810286    
   117.900002      0.965698600    
   118.000000      0.974209428    
   118.099998      0.976318300    
   118.199997      0.978363156    
   118.300003      0.969696105    
   118.400002      0.970498621    
   118.500000      0.980856240    
   118.599998      0.997424066    
   118.699997       1.00818825    
   118.800003      0.996096194    
   118.900002      0.984547734    
   119.000000      0.973932207    
   119.099998      0.956093192    
   119.199997      0.932180822    
   119.300003      0.917454422    
   119.400002      0.911167145    
   119.500000      0.912870526    
   119.599998      0.928436935    
   119.699997      0.951223612    
   119.800003      0.974474728    
   119.900002       1.02381241    
   120.000000       1.07449400    
   120.099998       1.10915136    
   120.199997       1.09389317    
   120.300003       1.06121540    
   120.400002       1.04179168    
   120.500000       1.02841771    
   120.599998       1.01811683    
   120.699997       1.01723945    
   120.800003       1.00687754    
   120.900002       1.01378655    
   121.000000       1.00254941    
   121.099998       1.00745428    
   121.199997       1.01262879    
   121.300003       1.01507270    
   121.400002       1.02180719    
   121.500000       1.05988753    
   121.599998       1.09013748    
   121.699997       1.11010361    
   121.800003       1.11704791    
   121.900002       1.11778617    
   122.000000       1.12109256    
   122.099998       1.13054061    
   122.199997       1.16674948    
   122.300003       1.21831274    
   122.400002       1.24254823    
   122.500000       1.25890863    
   122.599998       1.26998305    
   122.699997       1.28012669    
   122.800003       1.29796362    
   122.900002       1.29655111    
   123.000000       1.29800630    
   123.099998       1.27266872    
   123.199997       1.25598752    
   123.300003       1.23335695    
   123.400002       1.21868730    
   123.500000       1.22642338    
   123.599998       1.24645376    
   123.699997       1.27656364    
   123.800003       1.27434862    
   123.900002       1.25685418    
   124.000000       1.23082113    
   124.099998       1.23758352    
   124.199997       1.25276673    
   124.300003       1.25291657    
   124.400002       1.24520195    
   124.500000       1.18523908    
   124.599998       1.14854884    
   124.699997       1.12379968    
   124.800003       1.13553751    
   124.900002       1.13567674    
   125.000000       1.14643013    
   125.099998       1.16557240    
   125.199997       1.15564287    
   125.300003       1.14371228    
   125.400002       1.11776483    
   125.500000       1.07404470    
   125.599998       1.04865789    
   125.699997       1.03252113    
   125.800003       1.02756488    
   125.900002       1.00177681    
   126.000000      0.989354134    
   126.099998      0.989514649    
   126.199997      0.987990975    
   126.300003      0.986825764    
   126.400002      0.984018028    
   126.500000      0.988273442    
   126.599998      0.976305485    
   126.699997      0.981840611    
   126.800003      0.993391275    
   126.900002      0.995294750    
   127.000000      0.986866415    
   127.099998      0.974191129    
   127.199997      0.993579566    
   127.300003       1.02695286    
   127.400002       1.04925060    
   127.500000       1.05616498    
   127.599998       1.07325280    
   127.699997       1.08362114    
   127.800003       1.09759533    
   127.900002       1.11380589    
   128.000000       1.13248813    
   128.100006       1.17389703    
   128.199997       1.21832347    
   128.300003       1.22953701    
   128.399994       1.25512075    
   128.500000       1.31607866    
   128.600006       1.38294291    
   128.699997       1.39891803    
   128.800003       1.39164209    
   128.899994       1.39018691    
   129.000000       1.37073421    
   129.100006       1.34672344    
   129.199997       1.30538940    
   129.300003       1.30272508    
   129.399994       1.31163812    
   129.500000       1.31828296    
   129.600006       1.31314683    
   129.699997       1.28947842    
   129.800003       1.26012838    
   129.899994       1.22256064    
   130.000000       1.19716954    
   130.100006       1.19353163    
   130.199997       1.20370722    
   130.300003       1.20630741    
   130.399994       1.19519007    
   130.500000       1.15925944    
   130.600006       1.11309969    
   130.699997       1.08318245    
   130.800003       1.06322694    
   130.899994       1.03573763    
   131.000000       1.02256477    
   131.100006       1.02749646    
   131.199997       1.03176045    
   131.300003       1.01711524    
   131.399994      0.999438882    
   131.500000       1.01045239    
   131.600006       1.00483918    
   131.699997       1.00815296    
   131.800003       1.00058806    
   131.899994       1.00285542    
   132.000000       1.00174904    
   132.100006      0.998567939    
   132.199997      0.996647298    
   132.300003       1.00039971    
   132.399994      0.974960506    
   132.500000      0.943014622    
   132.600006      0.919817030    
   132.699997      0.903318703    
   132.800003      0.912419021    
   132.899994      0.938490570    
   133.000000      0.966385543    
   133.100006      0.986795783    
   133.199997      0.992307305    
   133.300003      0.972894311    
   133.399994      0.958967209    
   133.500000      0.947088063    
   133.600006      0.944020391    
   133.699997      0.959366322    
   133.800003      0.984883666    
   133.899994      0.988806307    
   134.000000      0.997486174    
   134.100006       1.00646770    
   134.199997       1.02810419    
   134.300003       1.05901861    
   134.399994       1.08190918    
   134.500000       1.09313345    
   134.600006       1.09020162    
   134.699997       1.08463764    
   134.800003       1.09444964    
   134.899994       1.11007154    
   135.000000       1.10858428    
   135.100006       1.10905504    
   135.199997       1.12890363    
   135.300003       1.14478242    
   135.399994       1.17144680    
   135.500000       1.20644641    
   135.600006       1.22198284    
   135.699997       1.22688353    
   135.800003       1.24191701    
   135.899994       1.25796700    
   136.000000       1.24756646    
   136.100006       1.24054730    
   136.199997       1.23834324    
   136.300003       1.23468375    
   136.399994       1.23894227    
   136.500000       1.24549079    
   136.600006       1.25842702    
   136.699997       1.27449846    
   136.800003       1.28265190    
   136.899994       1.29986823    
   137.000000       1.32247722    
   137.100006       1.35039365    
   137.199997       1.35827947    
   137.300003       1.35488760    
   137.399994       1.36279488    
   137.500000       1.36829460    
   137.600006       1.38729787    
   137.699997       1.42467296    
   137.800003       1.44894063    
   137.899994       1.45182955    
   138.000000       1.44638336    
   138.100006       1.43136048    
   138.199997       1.43774843    
   138.300003       1.46075344    
   138.399994       1.46707702    
   138.500000       1.46456254    
   138.600006       1.47524118    
   138.699997       1.49884534    
   138.800003       1.50803661    
   138.899994       1.51013386    
   139.000000       1.51444602    
   139.100006       1.54348576    
   139.199997       1.54521906    
   139.300003       1.56804216    
   139.399994       1.59205306    
   139.500000       1.56489646    
   139.600006       1.53587806    
   139.699997       1.49429798    
   139.800003       1.48726797    
   139.899994       1.49352753    
   140.000000       1.52823830    
   140.100006       1.56987202    
   140.199997       1.62164927    
   140.300003       1.67993212    
   140.399994       1.69966292    
   140.500000       1.68439412    
   140.600006       1.64388382    
   140.699997       1.59343338    
   140.800003       1.57983363    
   140.899994       1.56202888    
   141.000000       1.54041493    
   141.100006       1.53874564    
   141.199997       1.52172208    
   141.300003       1.49107718    
   141.399994       1.50711644    
   141.500000       1.51770937    
   141.600006       1.51292658    
   141.699997       1.50736260    
   141.800003       1.50597155    
   141.899994       1.47570133    
   142.000000       1.43145680    
   142.100006       1.38907409    
   142.199997       1.36238825    
   142.300003       1.34708726    
   142.399994       1.33421516    
   142.500000       1.33631241    
   142.600006       1.33859146    
   142.699997       1.37025273    
   142.800003       1.39241242    
   142.899994       1.38876379    
   143.000000       1.37875926    
   143.100006       1.36033392    
   143.199997       1.35603249    
   143.300003       1.34297848    
   143.399994       1.33279204    
   143.500000       1.33162582    
   143.600006       1.32661819    
   143.699997       1.32549465    
   143.800003       1.33023477    
   143.899994       1.34421957    
   144.000000       1.35865402    
   144.100006       1.38077080    
   144.199997       1.40273786    
   144.300003       1.42728376    
   144.399994       1.44179296    
   144.500000       1.46257234    
   144.600006       1.49026406    
   144.699997       1.50003314    
   144.800003       1.52758551    
   144.899994       1.56284213    
   145.000000       1.61542189    
   145.100006       1.63456416    
   145.199997       1.64365911    
   145.300003       1.64966178    
   145.399994       1.66382873    
   145.500000       1.69338202    
   145.600006       1.71048069    
   145.699997       1.70987070    
   145.800003       1.70180297    
   145.899994       1.70278740    
   146.000000       1.67414355    
   146.100006       1.65012205    
   146.199997       1.63568759    
   146.300003       1.64055610    
   146.399994       1.65430570    
   146.500000       1.65200520    
   146.600006       1.62862563    
   146.699997       1.60712934    
   146.800003       1.62086821    
   146.899994       1.62637866    
   147.000000       1.64984381    
   147.100006       1.65822184    
   147.199997       1.63568759    
   147.300003       1.58967769    
   147.399994       1.57089913    
   147.500000       1.57969451    
   147.600006       1.57349920    
   147.699997       1.57568204    
   147.800003       1.56961524    
   147.899994       1.57292151    
   148.000000       1.58061481    
   148.100006       1.59500623    
   148.199997       1.59569108    
   148.300003       1.61000776    
   148.399994       1.61348522    
   148.500000       1.59298396    
   148.600006       1.56533515    
   148.699997       1.52689016    
   148.800003       1.51167476    
   148.899994       1.51316202    
   149.000000       1.52382982    
   149.100006       1.54216969    
   149.199997       1.57470846    
   149.300003       1.61322832    
   149.399994       1.66541231    
   149.500000       1.70896125    
   149.600006       1.69955599    
   149.699997       1.66801238    
   149.800003       1.66714561    
   149.899994       1.66648221    
   150.000000       1.67579126    
   150.100006       1.69465530    
   150.199997       1.70213473    
   150.300003       1.70489526    
   150.399994       1.71605539    
   150.500000       1.76632392    
   150.600006       1.82689679    
   150.699997       1.85239482    
   150.800003       1.84554684    
   150.899994       1.85628963    
   151.000000       1.86134005    
   151.100006       1.86029136    
   151.199997       1.85088611    
   151.300003       1.83779991    
   151.399994       1.80562508    
   151.500000       1.78836596    
   151.600006       1.80852473    
   151.699997       1.81861496    
   151.800003       1.83482540    
   151.899994       1.84554684    
   152.000000       1.83507144    
   152.100006       1.78212786    
   152.199997       1.78641856    
   152.300003       1.83820653    
   152.399994       1.91061342    
   152.500000       1.96512997    
   152.600006       1.96199489    
   152.699997       1.96566498    
   152.800003       1.97518802    
   152.899994       1.99522901    
   153.000000       2.05740666    
   153.100006       2.10956931    
   153.199997       2.15189862    
   153.300003       2.16456723    
   153.399994       2.16751003    
   153.500000       2.18805385    
   153.600006       2.18541074    
   153.699997       2.11300397    
   153.800003       2.08219862    
   153.899994       2.06648040    
   154.000000       2.02071643    
   154.100006       1.96413481    
   154.199997       1.96112812    
   154.300003       2.00744843    
   154.399994       2.04985261    
   154.500000       2.07229042    
   154.600006       2.08997774    
   154.699997       2.12145686    
   154.800003       2.16566920    
   154.899994       2.23808694    
   155.000000       2.27088237    
   155.100006       2.32075524    
   155.199997       2.30685592    
   155.300003       2.25116229    
   155.399994       2.24742818    
   155.500000       2.26078176    
   155.600006       2.23944592    
   155.699997       2.18786120    
   155.800003       2.14889193    
   155.899994       2.12574768    
   156.000000       2.14266443    
   156.100006       2.18201900    
   156.199997       2.24063349    
   156.300003       2.21528530    
   156.399994       2.17278481    
   156.500000       2.13498163    
   156.600006       2.08738828    
   156.699997       2.04173136    
   156.800003       1.98833835    
   156.899994       1.96684206    
   157.000000       1.95257878    
   157.100006       1.92435229    
   157.199997       1.92429888    
   157.300003       1.95408750    
   157.399994       2.00084662    
   157.500000       2.01440358    
   157.600006       2.04222345    
   157.699997       2.08028340    
   157.800003       2.09299493    
   157.899994       2.07802582    
   158.000000       2.08119297    
   158.100006       2.12225962    
   158.199997       2.14127326    
   158.300003       2.15477681    
   158.399994       2.15334296    
   158.500000       2.13301301    
   158.600006       2.10318136    
   158.699997       2.10433698    
   158.800003       2.11719847    
   158.899994       2.12234521    
   159.000000       2.13924050    
   159.100006       2.17858434    
   159.199997       2.21683693    
   159.300003       2.25359130    
   159.399994       2.30709147    
   159.500000       2.31344724    
   159.600006       2.26536131    
   159.699997       2.22711945    
   159.800003       2.20044446    
   159.899994       2.14090967    
   160.000000       2.11762643    
   160.100006       2.08891821    
   160.199997       2.06308842    
   160.300003       2.04642868    
   160.399994       2.00364995    
   160.500000       1.93997431    
   160.600006       1.89020848    
   160.699997       1.86734271    
   160.800003       1.86871231    
   160.899994       1.88006496    
   161.000000       1.89021921    
   161.100006       1.90279174    
   161.199997       1.91391981    
   161.300003       1.92668486    
   161.399994       1.92821503    
   161.500000       1.92178428    
   161.600006       1.91760063    
   161.699997       1.90607679    
   161.800003       1.90515649    
   161.899994       1.90755332    
   162.000000       1.92701662    
   162.100006       1.93928945    
   162.199997       1.93783426    
   162.300003       1.93128586    
   162.399994       1.91332054    
   162.500000       1.96888578    
   162.600006       2.04944611    
   162.699997       2.10767531    
   162.800003       2.11488724    
   162.899994       2.13653326    
   163.000000       2.14001083    
   163.100006       2.12888265    
   163.199997       2.15197325    
   163.300003       2.16391468    
   163.399994       2.14270735    
   163.500000       2.09290934    
   163.600006       2.07853937    
   163.699997       2.11664200    
   163.800003       2.13557029    
   163.899994       2.13341951    
   164.000000       2.12017298    
   164.100006       2.11853600    
   164.199997       2.15081763    
   164.300003       2.15683103    
   164.399994       2.17755699    
   164.500000       2.20414662    
   164.600006       2.25172949    
   164.699997       2.24896884    
   164.800003       2.20076561    
   164.899994       2.16463161    
   165.000000       2.16019106    
   165.100006       2.13409376    
   165.199997       2.09081221    
   165.300003       2.02967238    
   165.399994       1.98554552    
   165.500000       1.96148133    
   165.600006       1.94031668    
   165.699997       1.94284189    
   165.800003       1.94596636    
   165.899994       1.92987347    
   166.000000       1.89591169    
   166.100006       1.84079599    
   166.199997       1.81481636    
   166.300003       1.82433939    
   166.399994       1.84490478    
   166.500000       1.84934533    
   166.600006       1.85479164    
   166.699997       1.89317250    
   166.800003       1.94652271    
   166.899994       2.00378919    
   167.000000       2.04676032    
   167.100006       2.11136699    
   167.199997       2.18423414    
   167.300003       2.28118658    
   167.399994       2.36556673    
   167.500000       2.43685031    
   167.600006       2.42101431    
   167.699997       2.35097194    
   167.800003       2.30804348    
   167.899994       2.30415940    
   168.000000       2.34485173    
   168.100006       2.39445662    
   168.199997       2.44977593    
   168.300003       2.51105475    
   168.399994       2.52286744    
   168.500000       2.51978588    
   168.600006       2.55812407    
   168.699997       2.57924581    
   168.800003       2.62251663    
   168.899994       2.64481544    
   169.000000       2.65448809    
   169.100006       2.60233641    
   169.199997       2.53695941    
   169.300003       2.46905708    
   169.399994       2.42296171    
   169.500000       2.38434529    
   169.600006       2.30666327    
   169.699997       2.23997021    
   169.800003       2.19479465    
   169.899994       2.16759539    
   170.000000       2.13735723    
   170.100006       2.10688376    
   170.199997       2.10119128    
   170.300003       2.10181189    
   170.399994       2.10098791    
   170.500000       2.09906197    
   170.600006       2.10784650    
   170.699997       2.10182238    
   170.800003       2.08517337    
   170.899994       2.10015321    
   171.000000       2.12438869    
   171.100006       2.12788773    
   171.199997       2.13912272    
   171.300003       2.12300849    
   171.399994       2.11917806    
   171.500000       2.11527228    
   171.600006       2.07255793    
   171.699997       2.01081896    
   171.800003       1.95485795    
   171.899994       1.88447344    
   172.000000       1.85624683    
   172.100006       1.85673904    
   172.199997       1.84389901    
   172.300003       1.82990348    
   172.399994       1.79391932    
   172.500000       1.77787995    
   172.600006       1.75119424    
   172.699997       1.74354374    
   172.800003       1.73458779    
   172.899994       1.71328402    
   173.000000       1.73167729    
   173.100006       1.75645852    
   173.199997       1.77238023    
   173.300003       1.78977847    
   173.399994       1.78364730    
   173.500000       1.77110696    
   173.600006       1.77707744    
   173.699997       1.80687702    
   173.800003       1.84678805    
   173.899994       1.86872292    
   174.000000       1.87809610    
   174.100006       1.89828706    
   174.199997       1.91022825    
   174.300003       1.92730558    
   174.399994       1.95341361    
   174.500000       1.99550724    
   174.600006       2.03311777    
   174.699997       2.08605075    
   174.800003       2.10917330    
   174.899994       2.11572170    
   175.000000       2.09707165    
   175.100006       2.08058310    
   175.199997       2.07736230    
   175.300003       2.07354236    
   175.399994       2.06719732    
   175.500000       2.06210399    
   175.600006       2.06175089    
   175.699997       2.06198645    
   175.800003       2.05886197    
   175.899994       2.03711963    
   176.000000       2.01346183    
   176.100006       1.98563123    
   176.199997       1.97817326    
   176.300003       1.98647654    
   176.399994       1.99291790    
   176.500000       2.02731848    
   176.600006       2.07295394    
   176.699997       2.08669281    
   176.800003       2.10456157    
   176.899994       2.10976195    
   177.000000       2.10787868    
   177.100006       2.12607932    
   177.199997       2.15708804    
   177.300003       2.21636581    
   177.399994       2.26733017    
   177.500000       2.32344079    
   177.600006       2.36025953    
   177.699997       2.36895871    
   177.800003       2.36014199    
   177.899994       2.29736495    
   178.000000       2.27243400    
   178.100006       2.29177952    
   178.199997       2.30776548    
   178.300003       2.35371113    
   178.399994       2.37750816    
   178.500000       2.40549922    
   178.600006       2.41129875    
   178.699997       2.38367128    
   178.800003       2.35466337    
   178.899994       2.34331083    
   179.000000       2.31561923    
   179.100006       2.28135800    
   179.199997       2.22604942    
   179.300003       2.18213677    
   179.399994       2.16288733    
   179.500000       2.14642024    
   179.600006       2.12358642    
   179.699997       2.15057182    
   179.800003       2.16871881    
   179.899994       2.15649939    
   180.000000       2.14770412    
   180.100006       2.18247914    
   180.199997       2.21149731    
   180.300003       2.24277353    
   180.399994       2.26438761    
   180.500000       2.26428056    
   180.600006       2.26607823    
   180.699997       2.27731323    
   180.800003       2.31666803    
   180.899994       2.31524467    
   181.000000       2.30594659    
   181.100006       2.25317407    
   181.199997       2.20776320    
   181.300003       2.18553948    
   181.399994       2.20222068    
   181.500000       2.24748158    
   181.600006       2.33334923    
   181.699997       2.39447808    
   181.800003       2.41285014    
   181.899994       2.40565968    
   182.000000       2.40450406    
   182.100006       2.42619300    
   182.199997       2.41977310    
   182.300003       2.39527011    
   182.399994       2.41744041    
   182.500000       2.45570350    
   182.600006       2.45637774    
   182.699997       2.38644242    
   182.800003       2.33074903    
   182.899994       2.29478621    
   183.000000       2.27790165    
   183.100006       2.26881742    
   183.199997       2.27871513    
   183.300003       2.28845191    
   183.399994       2.29720449    
   183.500000       2.29558897    
   183.600006       2.30334616    
   183.699997       2.33511448    
   183.800003       2.34423113    
   183.899994       2.33863497    
   184.000000       2.32072306    
   184.100006       2.29771805    
   184.199997       2.30084252    
   184.300003       2.31732059    
   184.399994       2.33798218    
   184.500000       2.36988950    
   184.600006       2.39614725    
   184.699997       2.38545799    
   184.800003       2.35543394    
   184.899994       2.32836294    
   185.000000       2.32921910    
   185.100006       2.36877680    
   185.199997       2.39539838    
   185.300003       2.40259957    
   185.399994       2.40863442    
   185.500000       2.39977479    
   185.600006       2.40669751    
   185.699997       2.44512129    
   185.800003       2.50175643    
   185.899994       2.54576564    
   186.000000       2.56919837    
   186.100006       2.56805348    
   186.199997       2.57516909    
   186.300003       2.62214208    
   186.399994       2.68496180    
   186.500000       2.72486234    
   186.600006       2.78260994    
   186.699997       2.85156083    
   186.800003       2.89560223    
   186.899994       2.90501809    
   187.000000       2.89589095    
   187.100006       2.86625195    
   187.199997       2.86994338    
   187.300003       2.89770985    
   187.399994       2.93408990    
   187.500000       2.96177077    
   187.600006       2.98776102    
   187.699997       3.01163292    
   187.800003       3.02169085    
   187.899994       3.06273603    
   188.000000       3.09651589    
   188.100006       3.07737374    
   188.199997       3.09073806    
   188.300003       3.10339594    
   188.399994       3.08392191    
   188.500000       3.01915503    
   188.600006       2.95942760    
   188.699997       2.94855642    
   188.800003       2.93526697    
   188.899994       2.93588758    
   189.000000       2.92156005    
   189.100006       2.87143064    
   189.199997       2.85600114    
   189.300003       2.87892056    
   189.399994       2.88192725    
   189.500000       2.84196281    
   189.600006       2.82897305    
   189.699997       2.84440255    
   189.800003       2.84737706    
   189.899994       2.81668949    
   190.000000       2.75668383    
   190.100006       2.69293356    
   190.199997       2.63089490    
   190.300003       2.59799218    
   190.399994       2.59935117    
   190.500000       2.61757326    
   190.600006       2.63180423    
   190.699997       2.65799785    
   190.800003       2.66894388    
   190.899994       2.69618607    
   191.000000       2.70415759    
   191.100006       2.68994784    
   191.199997       2.65683150    
   191.300003       2.61866474    
   191.399994       2.59916925    
   191.500000       2.58788085    
   191.600006       2.59560633    
   191.699997       2.61047912    
   191.800003       2.60738683    
   191.899994       2.61676002    
   192.000000       2.62260222    
   192.100006       2.63943315    
   192.199997       2.66829133    
   192.300003       2.71669793    
   192.399994       2.75901651    
   192.500000       2.75693011    
   192.600006       2.75296044    
   192.699997       2.75382686    
   192.800003       2.75805354    
   192.899994       2.80617142    
   193.000000       2.87413788    
   193.100006       2.95835757    
   193.199997       3.00674295    
   193.300003       3.03951716    
   193.399994       3.03324676    
   193.500000       3.02195835    
   193.600006       3.02785420    
   193.699997       3.07503033    
   193.800003       3.14093184    
   193.899994       3.19060087    
   194.000000       3.19553375    
   194.100006       3.20359087    
   194.199997       3.23539138    
   194.300003       3.27807355    
   194.399994       3.31490302    
   194.500000       3.33459091    
   194.600006       3.35028791    
   194.699997       3.34724903    
   194.800003       3.34095740    
   194.899994       3.31893682    
   195.000000       3.35147548    
   195.100006       3.40966225    
   195.199997       3.41047549    
   195.300003       3.37926340    
   195.399994       3.33554339    
   195.500000       3.27654362    
   195.600006       3.23677135    
   195.699997       3.18505859    
   195.800003       3.13150501    
   195.899994       3.08735681    
   196.000000       3.08486366    
   196.100006       3.06957340    
   196.199997       3.02928782    
   196.300003       2.98827457    
   196.399994       2.96996713    
   196.500000       2.93445373    
   196.600006       2.89509916    
   196.699997       2.92142105    
   196.800003       2.93917251    
   196.899994       2.93635845    
   197.000000       2.95938468    
   197.100006       2.96446729    
   197.199997       2.95925641    
   197.300003       2.93601608    
   197.399994       2.92634320    
   197.500000       2.93348002    
   197.600006       2.95139194    
   197.699997       3.02761865    
   197.800003       3.07629299    
   197.899994       3.09884858    
   198.000000       3.09083414    
   198.100006       3.07619667    
   198.199997       3.05597377    
   198.300003       3.04306960    
   198.399994       3.02658057    
   198.500000       3.04293036    
   198.600006       3.07880735    
   198.699997       3.09496427    
   198.800003       3.10104203    
   198.899994       3.09997201    
   199.000000       3.05647659    
   199.100006       2.93825245    
   199.199997       2.88076115    
   199.300003       2.83348846    
   199.399994       2.84470224    
   199.500000       2.90159416    
   199.600006       2.94369864    
   199.699997       2.99135637    
   199.800003       3.02135921    
   199.899994       3.03769803    
   200.000000       3.04630065    
   200.100006       3.08158946    
   200.199997       3.14857149    
   200.300003       3.17316008    
   200.399994       3.21369147    
   200.500000       3.20966840    
   200.600006       3.22526908    
   200.699997       3.25232935    
   200.800003       3.25008249    
   200.899994       3.29212260    
   201.000000       3.30921054    
   201.100006       3.35403275    
   201.199997       3.41927075    
   201.300003       3.49890018    
   201.399994       3.49297237    
   201.500000       3.48920608    
   201.600006       3.46770954    
   201.699997       3.43468952    
   201.800003       3.40735078    
   201.899994       3.40562844    
   202.000000       3.41802979    
   202.100006       3.41535473    
   202.199997       3.38483810    
   202.300003       3.36751485    
   202.399994       3.35664368    
   202.500000       3.35777783    
   202.600006       3.34348249    
   202.699997       3.32782865    
   202.800003       3.29731202    
   202.899994       3.21853876    
   203.000000       3.18327141    
   203.100006       3.19617581    
   203.199997       3.19407868    
   203.300003       3.19447446    
   203.399994       3.19996333    
   203.500000       3.24079466    
   203.600006       3.29546094    
   203.699997       3.35959697    
   203.800003       3.38612199    
   203.899994       3.42685723    
   204.000000       3.48441243    
   204.100006       3.53304386    
   204.199997       3.54974651    
   204.300003       3.54668641    
   204.399994       3.60122418    
   204.500000       3.66453600    
   204.600006       3.66040587    
   204.699997       3.64474130    
   204.800003       3.65757036    
   204.899994       3.67553592    
   205.000000       3.73202109    
   205.100006       3.76063299    
   205.199997       3.79086041    
   205.300003       3.83985567    
   205.399994       3.85053420    
   205.500000       3.83001161    
   205.600006       3.83718061    
   205.699997       3.83963084    
   205.800003       3.84157848    
   205.899994       3.83328581    
   206.000000       3.83362818    
   206.100006       3.85311294    
   206.199997       3.81254911    
   206.300003       3.72660685    
   206.399994       3.65433908    
   206.500000       3.57871151    
   206.600006       3.55765390    
   206.699997       3.54148602    
   206.800003       3.52403450    
   206.899994       3.52303958    
   207.000000       3.53171706    
   207.100006       3.51086259    
   207.199997       3.48699093    
   207.300003       3.47178626    
   207.399994       3.43472171    
   207.500000       3.40772533    
   207.600006       3.36112690    
   207.699997       3.28853822    
   207.800003       3.23324060    
   207.899994       3.19131780    
   208.000000       3.16598034    
   208.100006       3.14287901    
   208.199997       3.13416934    
   208.300003       3.12601590    
   208.399994       3.11915731    
   208.500000       3.11374283    
   208.600006       3.11827970    
   208.699997       3.15558004    
   208.800003       3.17555666    
   208.899994       3.16833448    
   209.000000       3.16206408    
   209.100006       3.14514732    
   209.199997       3.15725994    
   209.300003       3.16533852    
   209.399994       3.18778682    
   209.500000       3.23823762    
   209.600006       3.29950571    
   209.699997       3.36085939    
   209.800003       3.38498783    
   209.899994       3.41367483    
   210.000000       3.42599034    
   210.100006       3.41636014    
   210.199997       3.42015886    
   210.300003       3.43927956    
   210.399994       3.45995212    
   210.500000       3.50175714    
   210.600006       3.51201820    
   210.699997       3.52050352    
   210.800003       3.55354500    
   210.899994       3.58200717    
   211.000000       3.58383679    
   211.100006       3.54620481    
   211.199997       3.53781605    
   211.300003       3.55916262    
   211.399994       3.55150127    
   211.500000       3.53325772    
   211.600006       3.49218059    
   211.699997       3.45190573    
   211.800003       3.42876148    
   211.899994       3.43556690    
   212.000000       3.42880440    
   212.100006       3.44660926    
   212.199997       3.48115969    
   212.300003       3.50336194    
   212.399994       3.49609685    
   212.500000       3.49051142    
   212.600006       3.46696067    
   212.699997       3.43676519    
   212.800003       3.40444064    
   212.899994       3.39976478    
   213.000000       3.41593242    
   213.100006       3.38585472    
   213.199997       3.39053059    
   213.300003       3.39597678    
   213.399994       3.35265255    
   213.500000       3.31561995    
   213.600006       3.31293416    
   213.699997       3.35480332    
   213.800003       3.38176727    
   213.899994       3.37689877    
   214.000000       3.40280366    
   214.100006       3.44918799    
   214.199997       3.48796463    
   214.300003       3.51677990    
   214.399994       3.52728724    
   214.500000       3.52597117    
   214.600006       3.55765390    
   214.699997       3.58786011    
   214.800003       3.60061455    
   214.899994       3.62608027    
   215.000000       3.66294193    
   215.100006       3.69066548    
   215.199997       3.70768929    
   215.300003       3.74348068    
   215.399994       3.72975254    
   215.500000       3.71612096    
   215.600006       3.69227076    
   215.699997       3.70772123    
   215.800003       3.73677182    
   215.899994       3.80803370    
   216.000000       3.81689334    
   216.100006       3.77748537    
   216.199997       3.74176884    
   216.300003       3.69280553    
   216.399994       3.65264869    
   216.500000       3.61374331    
   216.600006       3.55396247    
   216.699997       3.50176787    
   216.800003       3.46728158    
   216.899994       3.43690443    
   217.000000       3.42893291    
   217.100006       3.43635869    
   217.199997       3.42730641    
   217.300003       3.38389659    
   217.399994       3.36906624    
   217.500000       3.40821767    
   217.600006       3.46109700    
   217.699997       3.54374385    
   217.800003       3.60209107    
   217.899994       3.61774492    
   218.000000       3.62695765    
   218.100006       3.61182809    
   218.199997       3.60317159    
   218.300003       3.60058236    
   218.399994       3.61052251    
   218.500000       3.66237473    
   218.600006       3.69909716    
   218.699997       3.71130586    
   218.800003       3.70269227    
   218.899994       3.69488144    
   219.000000       3.68570089    
   219.100006       3.64069653    
   219.199997       3.59677315    
   219.300003       3.57376814    
   219.399994       3.54437518    
   219.500000       3.51908040    
   219.600006       3.47225714    
   219.699997       3.42470646    
   219.800003       3.37358165    
   219.899994       3.34260535    
   220.000000       3.36011052    
   220.100006       3.43504262    
   220.199997       3.46875834    
   220.300003       3.49665308    
   220.399994       3.48591042    
   220.500000       3.41904593    
   220.600006       3.39762473    
   220.699997       3.40222573    
   220.800003       3.44051027    
   220.899994       3.48318195    
   221.000000       3.46723890    
   221.100006       3.44578552    
   221.199997       3.45583248    
   221.300003       3.43174720    
   221.399994       3.39490700    
   221.500000       3.38689256    
   221.600006       3.41714144    
   221.699997       3.40179777    
   221.800003       3.41797614    
   221.899994       3.40811062    
   222.000000       3.36803913    
   222.100006       3.32106614    
   222.199997       3.30422425    
   222.300003       3.32714367    
   222.399994       3.36365223    
   222.500000       3.36515021    
   222.600006       3.36195087    
   222.699997       3.37353897    
   222.800003       3.39858770    
   222.899994       3.43213224    
   223.000000       3.40518951    
   223.100006       3.38680696    
   223.199997       3.41549373    
   223.300003       3.43028092    
   223.399994       3.43046284    
   223.500000       3.40907359    
   223.600006       3.44026423    
   223.699997       3.52413082    
   223.800003       3.56520796    
   223.899994       3.56644917    
   224.000000       3.54265237    
   224.100006       3.50874424    
   224.199997       3.47570276    
   224.300003       3.44394517    
   224.399994       3.43824196    
   224.500000       3.44883490    
   224.600006       3.50136113    
   224.699997       3.55466843    
   224.800003       3.59178686    
   224.899994       3.61255550    
   225.000000       3.66134739    
   225.100006       3.71428061    
   225.199997       3.74707603    
   225.300003       3.79509759    
   225.399994       3.79520464    
   225.500000       3.81440043    
   225.600006       3.87420273    
   225.699997       3.92777753    
   225.800003       3.96186781    
   225.899994       3.98884249    
   226.000000       4.00574875    
   226.100006       4.04306984    
   226.199997       4.09222603    
   226.300003       4.12109470    
   226.399994       4.15109730    
   226.500000       4.15302324    
   226.600006       4.16284609    
   226.699997       4.16330576    
   226.800003       4.17629576    
   226.899994       4.19247437    
   227.000000       4.22851181    
   227.100006       4.26689291    
   227.199997       4.28850651    
   227.300003       4.28924465    
   227.399994       4.29538679    
   227.500000       4.34630823    
   227.600006       4.36818933    
   227.699997       4.30264139    
   227.800003       4.22873640    
   227.899994       4.20489693    
   228.000000       4.20289612    
   228.100006       4.19162893    
   228.199997       4.17132044    
   228.300003       4.16386223    
   228.399994       4.15487432    
   228.500000       4.21434498    
   228.600006       4.25588226    
   228.699997       4.21837902    
   228.800003       4.14912844    
   228.899994       4.06881428    
   229.000000       4.04233170    
   229.100006       4.05172634    
   229.199997       4.06598949    
   229.300003       4.10632849    
   229.399994       4.14331865    
   229.500000       4.18901825    
   229.600006       4.18773413    
   229.699997       4.23039484    
   229.800003       4.30049038    
   229.899994       4.36879969    
   230.000000       4.39161205    
   230.100006       4.40417337    
   230.199997       4.44979858    
   230.300003       4.46076632    
   230.399994       4.46574163    
   230.500000       4.47526455    
   230.600006       4.50282764    
   230.699997       4.47524309    
   230.800003       4.46702528    
   230.899994       4.51655579    
   231.000000       4.53990316    
   231.100006       4.48699188    
   231.199997       4.44321823    
   231.300003       4.39604187    
   231.399994       4.35726452    
   231.500000       4.37805510    
   231.600006       4.33611107    
   231.699997       4.25621414    
   231.800003       4.26653957    
   231.899994       4.29863930    
   232.000000       4.31497860    
   232.100006       4.31116915    
   232.199997       4.34729242    
   232.300003       4.39025307    
   232.399994       4.38863754    
   232.500000       4.31937599    
   232.600006       4.28292131    
   232.699997       4.31520319    
   232.800003       4.29239082    
   232.899994       4.23925447    
   233.000000       4.21452713    
   233.100006       4.18729544    
   233.199997       4.15781689    
   233.300003       4.11055517    
   233.399994       4.07421780    
   233.500000       4.01996851    
   233.600006       3.96610498    
   233.699997       3.97241783    
   233.800003       4.00889444    
   233.899994       4.01431894    
   234.000000       3.96836281    
   234.100006       3.89344144    
   234.199997       3.88399315    
   234.300003       3.92213869    
   234.399994       3.95814419    
   234.500000       3.95299745    
   234.600006       3.97263193    
   234.699997       3.98114920    
   234.800003       3.97224665    
   234.899994       3.90272880    
   235.000000       3.83499789    
   235.100006       3.80908251    
   235.199997       3.80660009    
   235.300003       3.83636761    
   235.399994       3.84845853    
   235.500000       3.82046723    
   235.600006       3.77364421    
   235.699997       3.71061039    
   235.800003       3.65881181    
   235.899994       3.64438820    
   236.000000       3.63905954    
   236.100006       3.65454245    
   236.199997       3.63958383    
   236.300003       3.53836179    
   236.399994       3.49817252    
   236.500000       3.51303482    
   236.600006       3.56016850    
   236.699997       3.62471080    
   236.800003       3.64626074    
   236.899994       3.64952397    
   237.000000       3.65264869    
   237.100006       3.64293289    
   237.199997       3.65684271    
   237.300003       3.66281366    
   237.399994       3.66241765    
   237.500000       3.69677544    
   237.600006       3.74100900    
   237.699997       3.75597858    
   237.800003       3.73424673    
   237.899994       3.73806667    
   238.000000       3.72662830    
   238.100006       3.70911241    
   238.199997       3.71082449    
   238.300003       3.68331456    
   238.399994       3.62965417    
   238.500000       3.57499862    
   238.600006       3.52784371    
   238.699997       3.48092413    
   238.800003       3.46132183    
   238.899994       3.45660305    
   239.000000       3.47154045    
   239.100006       3.45082498    
   239.199997       3.44239354    
   239.300003       3.46571946    
   239.399994       3.44820356    
   239.500000       3.43261361    
   239.600006       3.38898969    
   239.699997       3.36008906    
   239.800003       3.35809898    
   239.899994       3.36445475    
   240.000000       3.38825154    
   240.100006       3.38275146    
   240.199997       3.38668919    
   240.300003       3.44346333    
   240.399994       3.49040437    
   240.500000       3.49376416    
   240.600006       3.49072552    
   240.699997       3.46392179    
   240.800003       3.45712733    
   240.899994       3.46621156    
   241.000000       3.48359919    
   241.100006       3.52965188    
   241.199997       3.57235575    
   241.300003       3.62421870    
   241.399994       3.66220355    
   241.500000       3.71589613    
   241.600006       3.73854804    
   241.699997       3.73427868    
   241.800003       3.77615857    
   241.899994       3.83353209    
   242.000000       3.92114353    
   242.100006       3.97477198    
   242.199997       4.00833797    
   242.300003       4.03624344    
   242.399994       3.99015856    
   242.500000       3.94895291    
   242.600006       3.94129157    
   242.699997       3.97860241    
   242.800003       4.01050997    
   242.899994       4.00984669    
   243.000000       4.05275345    
   243.100006       4.12298822    
   243.199997       4.17764425    
   243.300003       4.21557570    
   243.399994       4.20618105    
   243.500000       4.22555876    
   243.600006       4.27367640    
   243.699997       4.29414558    
   243.800003       4.28533983    
   243.899994       4.28336000    
   244.000000       4.31724691    
   244.100006       4.33204460    
   244.199997       4.34152508    
   244.300003       4.30709267    
   244.399994       4.29433823    
   244.500000       4.34259510    
   244.600006       4.38231373    
   244.699997       4.39868450    
   244.800003       4.32782936    
   244.899994       4.25867510    
   245.000000       4.28768301    
   245.100006       4.35713673    
   245.199997       4.45137167    
   245.300003       4.48156643    
   245.399994       4.49105740    
   245.500000       4.51991558    
   245.600006       4.50839186    
   245.699997       4.49597979    
   245.800003       4.47996187    
   245.899994       4.44701624    
   246.000000       4.41732359    
   246.100006       4.38831663    
   246.199997       4.36541843    
   246.300003       4.34698248    
   246.399994       4.40117741    
   246.500000       4.47262144    
   246.600006       4.57474232    
   246.699997       4.71214104    
   246.800003       4.75007296    
   246.899994       4.76351166    
   247.000000       4.74943066    
   247.100006       4.70559263    
   247.199997       4.66751146    
   247.300003       4.68661118    
   247.399994       4.71106052    
   247.500000       4.74704456    
   247.600006       4.79482031    
   247.699997       4.79467010    
   247.800003       4.78276110    
   247.899994       4.73431158    
   248.000000       4.65796709    
   248.100006       4.63810778    
   248.199997       4.68809843    
   248.300003       4.77607393    
   248.399994       4.89776468    
   248.500000       4.96489668    
   248.600006       4.97978020    
   248.699997       5.00634861    
   248.800003       5.04211807    
   248.899994       5.08383751    
   249.000000       5.13068247    
   249.100006       5.21210957    
   249.199997       5.21682787    
   249.300003       5.18243837    
   249.399994       5.13181686    
   249.500000       5.10121441    
   249.600006       5.08334589    
   249.699997       5.07496738    
   249.800003       5.03140783    
   249.899994       4.93831778    
   250.000000       4.79703522    
   250.100006       4.69151163    
   250.199997       4.62858486    
   250.300003       4.58839560    
   250.399994       4.53374004    
   250.500000       4.49443865    
   250.600006       4.43889523    
   250.699997       4.38727808    
   250.800003       4.37452364    
   250.899994       4.38316965    
   251.000000       4.36571789    
   251.100006       4.34000587    
   251.199997       4.34202814    
   251.300003       4.36913157    
   251.399994       4.38608027    
   251.500000       4.37628984    
   251.600006       4.30685759    
   251.699997       4.23348761    
   251.800003       4.21941710    
   251.899994       4.18763781    
   252.000000       4.15017700    
   252.100006       4.11533785    
   252.199997       4.10353565    
   252.300003       4.10744143    
   252.399994       4.15661860    
   252.500000       4.25053263    
   252.600006       4.29734516    
   252.699997       4.24111652    
   252.800003       4.20913410    
   252.899994       4.19635820    
   253.000000       4.19160748    
   253.100006       4.15918636    
   253.199997       4.15435028    
   253.300003       4.18105745    
   253.399994       4.21955585    
   253.500000       4.19401503    
   253.600006       4.19380093    
   253.699997       4.25644922    
   253.800003       4.34425354    
   253.899994       4.43479729    
   254.000000       4.47715807    
   254.100006       4.46851254    
   254.199997       4.47376633    
   254.300003       4.46977568    
   254.399994       4.48022938    
   254.500000       4.50544930    
   254.600006       4.55449772    
   254.699997       4.56011534    
   254.800003       4.55416632    
   254.899994       4.54119825    
   255.000000       4.54766083    
   255.100006       4.59056759    
   255.199997       4.64000177    
   255.300003       4.65536690    
   255.399994       4.60425329    
   255.500000       4.52477312    
   255.600006       4.57503128    
   255.699997       4.71541548    
   255.800003       4.78318930    
   255.899994       4.73180771    
   256.000000       4.65884447    
   256.100006       4.59865713    
   256.200012       4.54691172    
   256.299988       4.55462646    
   256.399994       4.54408693    
   256.500000       4.50297785    
   256.600006       4.46489620    
   256.700012       4.48721600    
   256.799988       4.60557985    
   256.899994       4.69707537    
   257.000000       4.68833351    
   257.100006       4.68115377    
   257.200012       4.65629768    
   257.299988       4.65371895    
   257.399994       4.67261553    
   257.500000       4.70812845    
   257.600006       4.74766493    
   257.700012       4.71223783    
   257.799988       4.65676832    
   257.899994       4.64414263    
   258.000000       4.61563778    
   258.100006       4.56032944    
   258.200012       4.54778910    
   258.299988       4.58394432    
   258.399994       4.61196756    
   258.500000       4.64276218    
   258.600006       4.65115118    
   258.700012       4.61845207    
   258.799988       4.57733202    
   258.899994       4.55743027    
   259.000000       4.61578751    
   259.100006       4.63989449    
   259.200012       4.68103647    
   259.299988       4.73299551    
   259.399994       4.72264862    
   259.500000       4.72243452    
   259.600006       4.74467993    
   259.700012       4.78287840    
   259.799988       4.83969593    
   259.899994       4.81116962    
   260.000000       4.76002359    
   260.100006       4.72379351    
   260.200012       4.73382998    
   260.299988       4.79566526    
   260.399994       4.78034258    
   260.500000       4.70259666    
   260.600006       4.62502193    
   260.700012       4.53537703    
   260.799988       4.48921728    
   260.899994       4.53399706    
   261.000000       4.55420923    
   261.100006       4.54126215    
   261.200012       4.49204254    
   261.299988       4.49865484    
   261.399994       4.52061129    
   261.500000       4.54529619    
   261.600006       4.59775782    
   261.700012       4.59709454    
   261.799988       4.58505726    
   261.899994       4.54663324    
   262.000000       4.50917292    
   262.100006       4.43714046    
   262.200012       4.37818336    
   262.299988       4.36633825    
   262.399994       4.35599184    
   262.500000       4.34912205    
   262.600006       4.35515690    
   262.700012       4.37508059    
   262.799988       4.41278744    
   262.899994       4.47556400    
   263.000000       4.52146721    
   263.100006       4.52526569    
   263.200012       4.54134750    
   263.299988       4.55286121    
   263.399994       4.53032684    
   263.500000       4.53067970    
   263.600006       4.54037380    
   263.700012       4.53441429    
   263.799988       4.51027489    
   263.899994       4.46514225    
   264.000000       4.47727633    
   264.100006       4.57589769    
   264.200012       4.73449326    
   264.299988       4.78853893    
   264.399994       4.79085016    
   264.500000       4.80663252    
   264.600006       4.83582258    
   264.700012       4.96695137    
   264.799988       5.09081411    
   264.899994       5.19160843    
   265.000000       5.23462200    
   265.100006       5.28120995    
   265.200012       5.33434629    
   265.299988       5.36144972    
   265.399994       5.38566351    
   265.500000       5.33861542    
   265.600006       5.33388615    
   265.700012       5.37555170    
   265.799988       5.42646217    
   265.899994       5.39771175    
   266.000000       5.37098312    
   266.100006       5.43234777    
   266.200012       5.48079729    
   266.299988       5.51938105    
   266.399994       5.47456932    
   266.500000       5.46783924    
   266.600006       5.38611269    
   266.700012       5.35315704    
   266.799988       5.32710218    
   266.899994       5.22634029    
   267.000000       5.12964487    
   267.100006       5.07091236    
   267.200012       5.02406788    
   267.299988       4.93306398    
   267.399994       4.87319756    
   267.500000       4.85166883    
   267.600006       4.88577032    
   267.700012       4.94857883    
   267.799988       4.99172163    
   267.899994       5.00012064    
   268.000000       5.03324795    
   268.100006       5.10955000    
   268.200012       5.13744497    
   268.299988       5.12673378    
   268.399994       5.12669086    
   268.500000       5.09734106    
   268.600006       5.07228184    
   268.700012       5.02661419    
   268.799988       5.02627182    
   268.899994       5.05634975    
   269.000000       5.05352449    
   269.100006       5.08685493    
   269.200012       5.10977411    
   269.299988       5.06532669    
   269.399994       4.98829746    
   269.500000       4.93992233    
   269.600006       4.99234200    
   269.700012       5.05749464    
   269.799988       5.12766504    
   269.899994       5.16966248    
   270.000000       5.15573120    
   270.100006       5.09434509    
   270.200012       5.09053612    
   270.299988       5.09046125    
   270.399994       5.05472326    
   270.500000       5.01058531    
   270.600006       4.94082165    
   270.700012       4.88698959    
   270.799988       4.85459042    
   270.899994       4.84260654    
   271.000000       4.84320545    
   271.100006       4.89053154    
   271.200012       4.90849686    
   271.299988       4.93584585    
   271.399994       4.94567919    
   271.500000       4.91251993    
   271.600006       4.91216660    
   271.700012       4.89137697    
   271.799988       4.86736631    
   271.899994       4.90471983    
   272.000000       4.91485262    
   272.100006       4.91148186    
   272.200012       4.92122984    
   272.299988       4.94982004    
   272.399994       4.95540571    
   272.500000       4.93145895    
   272.600006       4.88929033    
   272.700012       4.86733389    
   272.799988       4.88038778    
   272.899994       4.92040586    
   273.000000       4.96689749    
   273.100006       4.98389959    
   273.200012       4.97682714    
   273.299988       4.96050978    
   273.399994       4.95740652    
   273.500000       4.92497492    
   273.600006       4.91680002    
   273.700012       4.87541246    
   273.799988       4.85142279    
   273.899994       4.90252638    
   274.000000       4.95770597    
   274.100006       4.94664240    
   274.200012       4.91357946    
   274.299988       4.92088747    
   274.399994       4.94052219    
   274.500000       4.97277164    
   274.600006       4.98780537    
   274.700012       5.04379845    
   274.799988       5.07776022    
   274.899994       5.04571390    
   275.000000       4.96024179    
   275.100006       4.87249136    
   275.200012       4.84259558    
   275.299988       4.81046343    
   275.399994       4.82425547    
   275.500000       4.90484810    
   275.600006       4.94179535    
   275.700012       4.91338682    
   275.799988       4.90862513    
   275.899994       4.95637941    
   276.000000       4.99089766    
   276.100006       5.02559757    
   276.200012       5.06925344    
   276.299988       5.04303885    
   276.399994       5.01888847    
   276.500000       5.00781441    
   276.600006       5.00987911    
   276.700012       5.06454563    
   276.799988       5.06020117    
   276.899994       5.02387476    
   277.000000       5.00841331    
   277.100006       5.00883055    
   277.200012       5.01812887    
   277.299988       5.03691816    
   277.399994       5.09632444    
   277.500000       5.11958647    
   277.600006       5.16896725    
   277.700012       5.20929527    
   277.799988       5.24037886    
   277.899994       5.26120090    
   278.000000       5.28094244    
   278.100006       5.27331352    
   278.200012       5.26339483    
   278.299988       5.24374914    
   278.399994       5.24117088    
   278.500000       5.26029158    
   278.600006       5.23910522    
   278.700012       5.21039772    
   278.799988       5.22992516    
   278.899994       5.24812555    
   279.000000       5.33048344    
   279.100006       5.38442183    
   279.200012       5.42735052    
   279.299988       5.48719597    
   279.399994       5.53575230    
   279.500000       5.62225103    
   279.600006       5.69640207    
   279.700012       5.69605970    
   279.799988       5.64268827    
   279.899994       5.65770006    
   280.000000       5.66684866    
   280.100006       5.66076040    
   280.200012       5.75253439    
   280.299988       5.77388096    
   280.399994       5.74640322    
   280.500000       5.65392303    
   280.600006       5.60984945    
   280.700012       5.66156292    
   280.799988       5.76529980    
   280.899994       5.83544874    
   281.000000       5.85653830    
   281.100006       5.90641117    
   281.200012       5.97934246    
   281.299988       6.04964113    
   281.399994       6.18476057    
   281.500000       6.32329369    
   281.600006       6.37299538    
   281.700012       6.34780741    
   281.799988       6.25603342    
   281.899994       6.15773249    
   282.000000       6.16150951    
   282.100006       6.22157955    
   282.200012       6.21738482    
   282.299988       6.19619942    
   282.399994       6.20970249    
   282.500000       6.21869040    
   282.600006       6.24118185    
   282.700012       6.28826189    
   282.799988       6.23724413    
   282.899994       6.20272589    
   283.000000       6.17565489    
   283.100006       6.15683365    
   283.200012       6.12733412    
   283.299988       6.06371164    
   283.399994       6.01576519    
   283.500000       5.97520113    
   283.600006       5.87732840    
   283.700012       5.75780964    
   283.799988       5.67533398    
   283.899994       5.63683558    
   284.000000       5.60155725    
   284.100006       5.56828022    
   284.200012       5.60429621    
   284.299988       5.71386480    
   284.399994       5.76299906    
   284.500000       5.75342226    
   284.600006       5.70123863    
   284.700012       5.70700598    
   284.799988       5.69227171    
   284.899994       5.69681931    
   285.000000       5.66826105    
   285.100006       5.58476877    
   285.200012       5.55757999    
   285.299988       5.57748270    
   285.399994       5.58795786    
   285.500000       5.62547207    
   285.600006       5.64720345    
   285.700012       5.62930250    
   285.799988       5.57164001    
   285.899994       5.50908804    
   286.000000       5.52573681    
   286.100006       5.54664516    
   286.200012       5.56521988    
   286.299988       5.56121826    
   286.399994       5.51927423    
   286.500000       5.45410061    
   286.600006       5.43201590    
   286.700012       5.41678953    
   286.799988       5.43249702    
   286.899994       5.47344589    
   287.000000       5.44406414    
   287.100006       5.36328983    
   287.200012       5.34642649    
   287.299988       5.41437149    
   287.399994       5.45434666    
   287.500000       5.46994734    
   287.600006       5.50281763    
   287.700012       5.51900673    
   287.799988       5.55731249    
   287.899994       5.57810307    
   288.000000       5.63810825    
   288.100006       5.70932770    
   288.200012       5.73459005    
   288.299988       5.72896194    
   288.399994       5.74123526    
   288.500000       5.76351213    
   288.600006       5.77608490    
   288.700012       5.74994469    
   288.799988       5.76257086    
   288.899994       5.76995373    
   289.000000       5.78986645    
   289.100006       5.87119722    
   289.200012       5.90112495    
   289.299988       5.89620304    
   289.399994       5.89955235    
   289.500000       5.95399380    
   289.600006       6.05120373    
   289.700012       6.12068939    
   289.799988       6.06252384    
   289.899994       5.96451187    
   290.000000       5.91228533    
   290.100006       5.96262836    
   290.200012       6.02515984    
   290.299988       5.95412207    
   290.399994       5.89857864    
   290.500000       5.85250425    
   290.600006       5.84623432    
   290.700012       5.86071157    
   290.799988       5.87162542    
   290.899994       5.84828854    
   291.000000       5.84748602    
   291.100006       5.90037632    
   291.200012       5.89693069    
   291.299988       5.88540697    
   291.399994       5.83177853    
   291.500000       5.76641226    
   291.600006       5.75807714    
   291.700012       5.83292341    
   291.799988       5.88372660    
   291.899994       5.89938116    
   292.000000       5.88082743    
   292.100006       5.86524820    
   292.200012       5.87200022    
   292.299988       5.87966108    
   292.399994       5.95482826    
   292.500000       6.06872988    
   292.600006       6.13533783    
   292.700012       6.16810083    
   292.799988       6.21428251    
   292.899994       6.27705860    
   293.000000       6.27007198    
   293.100006       6.23796129    
   293.200012       6.22378349    
   293.299988       6.25009489    
   293.399994       6.21727848    
   293.500000       6.15176201    
   293.600006       6.09619713    
   293.700012       6.05566549    
   293.799988       6.03592348    
   293.899994       6.01825809    
   294.000000       6.01055431    
   294.100006       5.97197008    
   294.200012       5.87794924    
   294.299988       5.78660297    
   294.399994       5.74197340    
   294.500000       5.67063665    
   294.600006       5.60948563    
   294.700012       5.55902481    
   294.799988       5.53170729    
   294.899994       5.56349754    
   295.000000       5.66646385    
   295.100006       5.80222511    
   295.200012       5.83759928    
   295.299988       5.80851698    
   295.399994       5.75863314    
   295.500000       5.78488016    
   295.600006       5.86677837    
   295.700012       5.90395021    
   295.799988       5.89833260    
   295.899994       5.87768126    
   296.000000       5.88040972    
   296.100006       5.92330647    
   296.200012       5.98345089    
   296.299988       6.02668953    
   296.399994       6.02799511    
   296.500000       6.03304529    
   296.600006       6.06282377    
   296.700012       6.11492205    
   296.799988       6.18421555    
   296.899994       6.20619297    
   297.000000       6.17861891    
   297.100006       6.17265892    
   297.200012       6.17061567    
   297.299988       6.13445997    
   297.399994       6.09259081    
   297.500000       6.05284023    
   297.600006       6.01053286    
   297.700012       6.00524712    
   297.799988       5.99824953    
   297.899994       5.97759819    
   298.000000       5.92528582    
   298.100006       5.86996698    
   298.200012       5.87721062    
   298.299988       5.93165255    
   298.399994       5.93399572    
   298.500000       5.94726324    
   298.600006       5.90658236    
   298.700012       5.88261414    
   298.799988       5.86624336    
   298.899994       5.85364914    
   299.000000       5.84444714    
   299.100006       5.82161379    
   299.200012       5.80788517    
   299.299988       5.82748795    
   299.399994       5.86123562    
   299.500000       5.91887665    
   299.600006       5.96930599    
   299.700012       5.98887634    
   299.799988       5.96367741    
   299.899994       5.97596121    
   300.000000       5.99996090    
   300.100006       6.02540541    
   300.200012       6.01015806    
   300.299988       5.96153736    
   300.399994       5.87802410    
   300.500000       5.77912378    
   300.600006       5.71826220    
   300.700012       5.64906549    
   300.799988       5.60388994    
   300.899994       5.59185219    
   301.000000       5.65292835    
   301.100006       5.71291208    
   301.200012       5.71909714    
   301.299988       5.73334932    
   301.399994       5.72865200    
   301.500000       5.67174959    
   301.600006       5.68470669    
   301.700012       5.72298098    
   301.799988       5.73410892    
   301.899994       5.69967604    
   302.000000       5.67950678    
   302.100006       5.68437529    
   302.200012       5.72179317    
   302.299988       5.75183868    
   302.399994       5.81722641    
   302.500000       5.88916254    
   302.600006       5.92277098    
   302.700012       5.95646572    
   302.799988       5.96427679    
   302.899994       5.94867611    
   303.000000       5.96362400    
   303.100006       5.99465370    
   303.200012       6.00441217    
   303.299988       6.00751543    
   303.399994       5.99502850    
   303.500000       5.94273710    
   303.600006       5.89559317    
   303.700012       5.87319803    
   303.799988       5.91731453    
   303.899994       5.96441603    
   304.000000       5.99636602    
   304.100006       6.00783634    
   304.200012       6.09037590    
   304.299988       6.22790289    
   304.399994       6.25972509    
   304.500000       6.19668055    
   304.600006       6.21920395    
   304.700012       6.29091549    
   304.799988       6.39580727    
   304.899994       6.44472790    
   305.000000       6.42716932    
   305.100006       6.45655155    
   305.200012       6.48947525    
   305.299988       6.44210625    
   305.399994       6.39843941    
   305.500000       6.44069433    
   305.600006       6.48122549    
   305.700012       6.51775551    
   305.799988       6.55711031    
   305.899994       6.61844254    
   306.000000       6.65653419    
   306.100006       6.64742899    
   306.200012       6.66143513    
   306.299988       6.69170570    
   306.399994       6.71196079    
   306.500000       6.73956633    
   306.600006       6.76467943    
   306.700012       6.74626493    
   306.799988       6.68678331    
   306.899994       6.62666035    
   307.000000       6.61468697    
   307.100006       6.60788155    
   307.200012       6.60099077    
   307.299988       6.56880522    
   307.399994       6.53335619    
   307.500000       6.55398560    
   307.600006       6.52708578    
   307.700012       6.48674679    
   307.799988       6.44717836    
   307.899994       6.42724419    
   308.000000       6.41791391    
   308.100006       6.45620918    
   308.200012       6.46137714    
   308.299988       6.41200733    
   308.399994       6.38253975    
   308.500000       6.34820318    
   308.600006       6.32590437    
   308.700012       6.34459734    
   308.799988       6.40022707    
   308.899994       6.44767046    
   309.000000       6.50724840    
   309.100006       6.56925488    
   309.200012       6.61446190    
   309.299988       6.66014051    
   309.399994       6.64557791    
   309.500000       6.62593269    
   309.600006       6.65230799    
   309.700012       6.76998663    
   309.799988       6.86049795    
   309.899994       6.90901136    
   310.000000       6.92530775    
   310.100006       6.86039114    
   310.200012       6.75906229    
   310.299988       6.71982527    
   310.399994       6.74286222    
   310.500000       6.79961491    
   310.600006       6.85691357    
   310.700012       6.94783115    
   310.799988       7.06283474    
   310.899994       7.14457226    
   311.000000       7.14473295    
   311.100006       7.18225765    
   311.200012       7.16833687    
   311.299988       7.07388830    
   311.399994       6.99695492    
   311.500000       6.93735600    
   311.600006       6.88779354    
   311.700012       6.83643389    
   311.799988       6.76928043    
   311.899994       6.74015522    
   312.000000       6.70232010    
   312.100006       6.67615843    
   312.200012       6.75336981    
   312.299988       6.90582323    
   312.399994       6.99593830    
   312.500000       6.97707415    
   312.600006       6.87737226    
   312.700012       6.80040646    
   312.799988       6.69109535    
   312.899994       6.61960888    
   313.000000       6.56690073    
   313.100006       6.51174212    
   313.200012       6.48381519    
   313.299988       6.45385504    
   313.399994       6.41316271    
   313.500000       6.41926193    
   313.600006       6.44316578    
   313.700012       6.48857641    
   313.799988       6.48936844    
   313.899994       6.44765949    
   314.000000       6.37241745    
   314.100006       6.24782658    
   314.200012       6.16965246    
   314.299988       6.13051224    
   314.399994       6.15354872    
   314.500000       6.19473362    
   314.600006       6.22793531    
   314.700012       6.27669477    
   314.799988       6.25427866    
   314.899994       6.21040869    
   315.000000       6.20082140    
   315.100006       6.24596453    
   315.200012       6.27810764    
   315.299988       6.29525948    
   315.399994       6.28098583    
   315.500000       6.23956585    
   315.600006       6.20173120    
   315.700012       6.19858503    
   315.799988       6.21582270    
   315.899994       6.21220636    
   316.000000       6.20103550    
   316.100006       6.20432043    
   316.200012       6.21026945    
   316.299988       6.19602776    
   316.399994       6.19075251    
   316.500000       6.21054745    
   316.600006       6.22780704    
   316.700012       6.21548033    
   316.799988       6.19287157    
   316.899994       6.18200016    
   317.000000       6.18777800    
   317.100006       6.20066118    
   317.200012       6.20866489    
   317.299988       6.28112507    
   317.399994       6.36665010    
   317.500000       6.43285131    
   317.600006       6.48691797    
   317.700012       6.55886459    
   317.799988       6.66549063    
   317.899994       6.75389385    
   318.000000       6.83932257    
   318.100006       6.95394135    
   318.200012       6.99009657    
   318.299988       7.00001526    
   318.399994       7.01956415    
   318.500000       7.05805206    
   318.600006       7.05785942    
   318.700012       7.07132006    
   318.799988       7.07783651    
   318.899994       7.13422537    
   319.000000       7.12914276    
   319.100006       7.01242733    
   319.200012       6.93071175    
   319.299988       6.88267899    
   319.399994       6.91155863    
   319.500000       7.02149010    
   319.600006       7.16604710    
   319.700012       7.28089046    
   319.799988       7.26409101    
   319.899994       7.26621008    
   320.000000       7.29399776    
   320.100006       7.38958073    
   320.200012       7.51153946    
   320.299988       7.60776472    
   320.399994       7.59147930    
   320.500000       7.44297361    
   320.600006       7.33971882    
   320.700012       7.33922672    
   320.799988       7.41653442    
   320.899994       7.49084568    
   321.000000       7.52516031    
   321.100006       7.54142427    
   321.200012       7.51657915    
   321.299988       7.52068758    
   321.399994       7.49470806    
   321.500000       7.46226597    
   321.600006       7.42842197    
   321.700012       7.42804718    
   321.799988       7.45214367    
   321.899994       7.44018126    
   322.000000       7.34841824    
   322.100006       7.25542402    
   322.200012       7.21067667    
   322.299988       7.27562618    
   322.399994       7.29229641    
   322.500000       7.28301954    
   322.600006       7.30834675    
   322.700012       7.36576271    
   322.799988       7.38855362    
   322.899994       7.42449474    
   323.000000       7.41386986    
   323.100006       7.34397745    
   323.200012       7.31768751    
   323.299988       7.31876850    
   323.399994       7.27439547    
   323.500000       7.18226814    
   323.600006       7.11341381    
   323.700012       7.10703659    
   323.799988       7.14460421    
   323.899994       7.15148449    
   324.000000       7.14333105    
   324.100006       7.11559677    
   324.200012       7.14505386    
   324.299988       7.13196754    
   324.399994       7.11450481    
   324.500000       7.12991285    
   324.600006       7.13607645    
   324.700012       7.10101223    
   324.799988       7.03452253    
   324.899994       7.01807690    
   325.000000       6.99726582    
   325.100006       7.00841475    
   325.200012       7.05499172    
   325.299988       7.04407787    
   325.399994       6.99016047    
   325.500000       6.87981129    
   325.600006       6.81091452    
   325.700012       6.77030802    
   325.799988       6.75845194    
   325.899994       6.74751663    
   326.000000       6.72190046    
   326.100006       6.72140884    
   326.200012       6.70316505    
   326.299988       6.66800499    
   326.399994       6.66281557    
   326.500000       6.65898466    
   326.600006       6.70728445    
   326.700012       6.75908327    
   326.799988       6.80903101    
   326.899994       6.83220720    
   327.000000       6.82393599    
   327.100006       6.78774834    
   327.200012       6.77656698    
   327.299988       6.75545597    
   327.399994       6.79382610    
   327.500000       6.85195923    
   327.600006       6.87700844    
   327.700012       6.87222481    
   327.799988       6.87533903    
   327.899994       6.91220045    
   328.000000       6.98460722    
   328.100006       7.10753965    
   328.200012       7.19439173    
   328.299988       7.25235367    
   328.399994       7.26305342    
   328.500000       7.25743580    
   328.600006       7.24674654    
   328.700012       7.28334045    
   328.799988       7.28753519    
   328.899994       7.25769234    
   329.000000       7.29567766    
   329.100006       7.35240889    
   329.200012       7.39920044    
   329.299988       7.43524837    
   329.399994       7.47389698    
   329.500000       7.48435068    
   329.600006       7.49337101    
   329.700012       7.53537893    
   329.799988       7.57161999    
   329.899994       7.60087395    
   330.000000       7.58355045    
   330.100006       7.60182571    
   330.200012       7.54559755    
   330.299988       7.48305559    
   330.399994       7.49294281    
   330.500000       7.50170612    
   330.600006       7.49954510    
   330.700012       7.38558960    
   330.799988       7.29513216    
   330.899994       7.29393339    
   331.000000       7.27664232    
   331.100006       7.33214331    
   331.200012       7.34800053    
   331.299988       7.39407492    
   331.399994       7.43226337    
   331.500000       7.44963980    
   331.600006       7.43937874    
   331.700012       7.40761042    
   331.799988       7.36049843    
   331.899994       7.33218622    
   332.000000       7.29672623    
   332.100006       7.26120234    
   332.200012       7.25205374    
   332.299988       7.24220991    
   332.399994       7.25718975    
   332.500000       7.27588272    
   332.600006       7.30836773    
   332.700012       7.29209328    
   332.799988       7.22592449    
   332.899994       7.19988060    
   333.000000       7.22961569    
   333.100006       7.25421524    
   333.200012       7.19344950    
   333.299988       7.15643883    
   333.399994       7.18139076    
   333.500000       7.25880527    
   333.600006       7.33085966    
   333.700012       7.33379126    
   333.799988       7.31541920    
   333.899994       7.28060102    
   334.000000       7.23870039    
   334.100006       7.18954468    
   334.200012       7.21751404    
   334.299988       7.24795532    
   334.399994       7.24620104    
   334.500000       7.30897808    
   334.600006       7.31675673    
   334.700012       7.35164928    
   334.799988       7.29309893    
   334.899994       7.20633268    
   335.000000       7.19923878    
   335.100006       7.18452597    
   335.200012       7.16195965    
   335.299988       7.13015938    
   335.399994       7.06488943    
   335.500000       7.04882860    
   335.600006       6.98879099    
   335.700012       6.89088631    
   335.799988       6.79241419    
   335.899994       6.71750307    
   336.000000       6.67860889    
   336.100006       6.66485882    
   336.200012       6.66527653    
   336.299988       6.63678217    
   336.399994       6.61267519    
   336.500000       6.61316729    
   336.600006       6.60819197    
   336.700012       6.60690832    
   336.799988       6.58503723    
   336.899994       6.60191107    
   337.000000       6.64838123    
   337.100006       6.66894627    
   337.200012       6.67598724    
   337.299988       6.68437576    
   337.399994       6.70148516    
   337.500000       6.72797823    
   337.600006       6.77517653    
   337.700012       6.81319284    
   337.799988       6.85278320    
   337.899994       6.86294842    
   338.000000       6.86758137    
   338.100006       6.85892534    
   338.200012       6.85271883    
   338.299988       6.89405298    
   338.399994       7.00581455    
   338.500000       7.13924408    
   338.600006       7.22973347    
   338.700012       7.30068541    
   338.799988       7.37589550    
   338.899994       7.53625631    
   339.000000       7.64704418    
   339.100006       7.66037655    
   339.200012       7.61317873    
   339.299988       7.54182053    
   339.399994       7.52077341    
   339.500000       7.51851559    
   339.600006       7.48522854    
   339.700012       7.44085550    
   339.799988       7.42550087    
   339.899994       7.34048939    
   340.000000       7.33843470    
   340.100006       7.40662622    
   340.200012       7.46010494    
   340.299988       7.57649946    
   340.399994       7.67229652    
   340.500000       7.69244432    
   340.600006       7.70556259    
   340.700012       7.73615408    
   340.799988       7.76202631    
   340.899994       7.78368330    
   341.000000       7.83950520    
   341.100006       7.94383001    
   341.200012       8.00137520    
   341.299988       7.91766882    
   341.399994       7.80498695    
   341.500000       7.75987577    
   341.600006       7.80125284    
   341.700012       7.84300375    
   341.799988       7.87257910    
   341.899994       7.89370060    
   342.000000       7.91733742    
   342.100006       7.93677902    
   342.200012       7.95881033    
   342.299988       7.94460058    
   342.399994       7.89272690    
   342.500000       7.93809462    
   342.600006       8.05829906    
   342.700012       8.05934715    
   342.799988       8.00774097    
   342.899994       7.88476610    
   343.000000       7.81156731    
   343.100006       7.79938030    
   343.200012       7.78012037    
   343.299988       7.77610731    
   343.399994       7.77087498    
   343.500000       7.76837158    
   343.600006       7.75451517    
   343.700012       7.79853487    
   343.799988       7.80912828    
   343.899994       7.80892467    
   344.000000       7.72479057    
   344.100006       7.65310049    
   344.200012       7.60484314    
   344.299988       7.54286909    
   344.399994       7.46107817    
   344.500000       7.44982195    
   344.600006       7.44367981    
   344.700012       7.42118835    
   344.799988       7.44580936    
   344.899994       7.48098040    
   345.000000       7.48473597    
   345.100006       7.44590569    
   345.200012       7.38703442    
   345.299988       7.35313654    
   345.399994       7.35403538    
   345.500000       7.44214964    
   345.600006       7.54036522    
   345.700012       7.63960791    
   345.799988       7.65991640    
   345.899994       7.60961580    
   346.000000       7.59429312    
   346.100006       7.62197447    
   346.200012       7.60430861    
   346.299988       7.59480667    
   346.399994       7.61293268    
   346.500000       7.61320019    
   346.600006       7.60973310    
   346.700012       7.62213469    
   346.799988       7.62016630    
   346.899994       7.67266035    
   347.000000       7.73429203    
   347.100006       7.80437708    
   347.200012       7.79252148    
   347.299988       7.72682381    
   347.399994       7.70057678    
   347.500000       7.65917826    
   347.600006       7.60659838    
   347.700012       7.60101318    
   347.799988       7.66436768    
   347.899994       7.74632978    
   348.000000       7.81758070    
   348.100006       7.84227610    
   348.200012       7.85176754    
   348.299988       7.85925722    
   348.399994       7.85895777    
   348.500000       7.90965462    
   348.600006       8.00146103    
   348.700012       8.07446671    
   348.799988       8.15544415    
   348.899994       8.16117954    
   349.000000       8.15164566    
   349.100006       8.08334732    
   349.200012       8.04007721    
   349.299988       8.10160160    
   349.399994       8.14500141    
   349.500000       8.10407352    
   349.600006       8.14933395    
   349.700012       8.25627041    
   349.799988       8.41491890    
   349.899994       8.50416756    
   350.000000       8.58965015    
   350.100006       8.72805405    
   350.200012       8.81245613    
   350.299988       8.76830864    
   350.399994       8.76057243    
   350.500000       8.71091270    
   350.600006       8.65599060    
   350.700012       8.58251286    
   350.799988       8.52326775    
   350.899994       8.51137924    
   351.000000       8.51705074    
   351.100006       8.58396816    
   351.200012       8.64785862    
   351.299988       8.62747478    
   351.399994       8.52665901    
   351.500000       8.43151474    
   351.600006       8.38445568    
   351.700012       8.35921478    
   351.799988       8.35949326    
   351.899994       8.33872414    
   352.000000       8.31028366    
   352.100006       8.37691212    
   352.200012       8.37292194    
   352.299988       8.35026932    
   352.399994       8.43390083    
   352.500000       8.61404610    
   352.600006       8.68990993    
   352.700012       8.67827892    
   352.799988       8.69434929    
   352.899994       8.69631863    
   353.000000       8.66759968    
   353.100006       8.68235493    
   353.200012       8.73348999    
   353.299988       8.76269054    
   353.399994       8.76380348    
   353.500000       8.65179539    
   353.600006       8.59826374    
   353.700012       8.58120823    
   353.799988       8.64615631    
   353.899994       8.69270134    
   354.000000       8.68962002    
   354.100006       8.70810986    
   354.200012       8.73271942    
   354.299988       8.75506115    
   354.399994       8.80791950    
   354.500000       8.87251568    
   354.600006       8.91670609    
   354.700012       9.03713512    
   354.799988       9.21433830    
   354.899994       9.23144627    
   355.000000       9.20475006    
   355.100006       9.19511986    
   355.200012       9.21125603    
   355.299988       9.24368763    
   355.399994       9.17763710    
   355.500000       9.15608692    
   355.600006       9.22895336    
   355.700012       9.28685188    
   355.799988       9.31038094    
   355.899994       9.31108665    
   356.000000       9.24392319    
   356.100006       9.21529007    
   356.200012       9.21841431    
   356.299988       9.29018974    
   356.399994       9.36755085    
   356.500000       9.48040390    
   356.600006       9.49118900    
   356.700012       9.44024754    
   356.799988       9.37672138    
   356.899994       9.21410179    
   357.000000       9.10759449    
   357.100006       9.16271019    
   357.200012       9.20632362    
   357.299988       9.26956081    
   357.399994       9.28330994    
   357.500000       9.25500774    
   357.600006       9.21473408    
   357.700012       9.25168037    
   357.799988       9.28846741    
   357.899994       9.27237415    
   358.000000       9.28470039    
   358.100006       9.22673893    
   358.200012       9.14111805    
   358.299988       8.98053169    
   358.399994       8.85911846    
   358.500000       8.77992821    
   358.600006       8.77627945    
   358.700012       8.81524944    
   358.799988       8.80509472    
   358.899994       8.69452095    
   359.000000       8.56288910    
   359.100006       8.43277740    
   359.200012       8.42218494    
   359.299988       8.49766254    
   359.399994       8.52375889    
   359.500000       8.47335243    
   359.600006       8.43885517    
   359.700012       8.47636986    
   359.799988       8.50392151    
   359.899994       8.53008366    
   360.000000       8.45205879    
   360.100006       8.36614895    
   360.200012       8.31953907    
   360.299988       8.34730530    
   360.399994       8.39646149    
   360.500000       8.40632725    
   360.600006       8.41549683    
   360.700012       8.48483276    
   360.799988       8.53840733    
   360.899994       8.54008770    
   361.000000       8.53509045    
   361.100006       8.51940441    
   361.200012       8.50393200    
   361.299988       8.45619965    
   361.399994       8.43623352    
   361.500000       8.40573883    
   361.600006       8.36913395    
   361.700012       8.33485126    
   361.799988       8.35644341    
   361.899994       8.44108105    
   362.000000       8.46664238    
   362.100006       8.42628288    
   362.200012       8.39395809    
   362.299988       8.41206264    
   362.399994       8.41261864    
   362.500000       8.39584064    
   362.600006       8.38303280    
   362.700012       8.40240002    
   362.799988       8.50244522    
   362.899994       8.57842541    
   363.000000       8.60051060    
   363.100006       8.58452415    
   363.200012       8.58863354    
   363.299988       8.62746429    
   363.399994       8.62804222    
   363.500000       8.59481812    
   363.600006       8.60745430    
   363.700012       8.62229538    
   363.799988       8.66081619    
   363.899994       8.67477989    
   364.000000       8.66895771    
   364.100006       8.63749027    
   364.200012       8.67482281    
   364.299988       8.74011326    
   364.399994       8.74636173    
   364.500000       8.75649452    
   364.600006       8.79599953    
   364.700012       8.89509296    
   364.799988       8.89710426    
   364.899994       8.83665943    
   365.000000       8.81556988    
   365.100006       8.86671543    
   365.200012       8.86076641    
   365.299988       8.85068798    
   365.399994       8.84798050    
   365.500000       8.79658890    
   365.600006       8.82436562    
   365.700012       8.86381626    
   365.799988       8.92069721    
   365.899994       8.99455929    
   366.000000       8.99453831    
   366.100006       8.98327160    
   366.200012       8.92342567    
   366.299988       8.81375122    
   366.399994       8.81226349    
   366.500000       8.81432915    
   366.600006       8.83846760    
   366.700012       8.80200195    
   366.799988       8.69831848    
   366.899994       8.61876488    
   367.000000       8.60132408    
   367.100006       8.64261532    
   367.200012       8.72425652    
   367.299988       8.76036835    
   367.399994       8.86272430    
   367.500000       8.93478966    
   367.600006       9.01090908    
   367.700012       9.18072891    
   367.799988       9.26075459    
   367.899994       9.28433704    
   368.000000       9.31731510    
   368.100006       9.34836578    
   368.200012       9.32043839    
   368.299988       9.25247288    
   368.399994       9.24069118    
   368.500000       9.18533039    
   368.600006       9.09933376    
   368.700012       9.11561966    
   368.799988       9.15954304    
   368.899994       9.23994255    
   369.000000       9.25286865    
   369.100006       9.21039963    
   369.200012       9.17661953    
   369.299988       9.11583328    
   369.399994       9.10403156    
   369.500000       8.97136211    
   369.600006       8.98505783    
   369.700012       9.06878567    
   369.799988       9.20609856    
   369.899994       9.41746616    
   370.000000       9.53911495    
   370.100006       9.60376453    
   370.200012       9.63172340    
   370.299988       9.66621971    
   370.399994       9.71601772    
   370.500000       9.74938107    
   370.600006       9.79216957    
   370.700012       9.80701065    
   370.799988       9.82423782    
   370.899994       9.78965473    
   371.000000       9.74436188    
   371.100006       9.75980282    
   371.200012       9.72238445    
   371.299988       9.69967842    
   371.399994       9.81820297    
   371.500000       9.97062492    
   371.600006       10.0012150    
   371.700012       9.91440678    
   371.799988       9.76251984    
   371.899994       9.60410595    
   372.000000       9.63181973    
   372.100006       9.66191864    
   372.200012       9.65519905    
   372.299988       9.64004803    
   372.399994       9.68182087    
   372.500000       9.70839882    
   372.600006       9.65581989    
   372.700012       9.52364254    
   372.799988       9.41073608    
   372.899994       9.37590790    
   373.000000       9.46140099    
   373.100006       9.65242767    
   373.200012       9.73033428    
   373.299988       9.62828827    
   373.399994       9.64622116    
   373.500000       9.73269844    
   373.600006       9.71703434    
   373.700012       9.60848236    
   373.799988       9.59306431    
   373.899994       9.57326984    
   374.000000       9.45537567    
   374.100006       9.31861973    
   374.200012       9.24809551    
   374.299988       9.26456356    
   374.399994       9.32546806    
   374.500000       9.45157814    
   374.600006       9.51962948    
   374.700012       9.46069431    
   374.799988       9.46111202    
   374.899994       9.43680096    
   375.000000       9.36362362    
   375.100006       9.38276577    
   375.200012       9.39601231    
   375.299988       9.37006474    
   375.399994       9.33674622    
   375.500000       9.32628155    
   375.600006       9.36352825    
   375.700012       9.42474270    
   375.799988       9.47634792    
   375.899994       9.53308964    
   376.000000       9.59930134    
   376.100006       9.64908981    
   376.200012       9.70920181    
   376.299988       9.74059582    
   376.399994       9.71088219    
   376.500000       9.63356400    
   376.600006       9.67791462    
   376.700012       9.79449177    
   376.799988       10.0248938    
   376.899994       10.1328249    
   377.000000       10.2295113    
   377.100006       10.2494345    
   377.200012       10.2552328    
   377.299988       10.1327610    
   377.399994       10.0352745    
   377.500000       10.1157055    
   377.600006       10.1967583    
   377.700012       10.1409569    
   377.799988       10.0971622    
   377.899994       10.0890093    
   378.000000       10.0764685    
   378.100006       9.96492100    
   378.200012       9.82757664    
   378.299988       9.77402210    
   378.399994       9.82396984    
   378.500000       9.91047955    
   378.600006       9.91924286    
   378.700012       9.98932838    
   378.799988       9.96664429    
   378.899994       9.92845535    
   379.000000       9.89301682    
   379.100006       9.85409069    
   379.200012       9.80989933    
   379.299988       9.80301952    
   379.399994       9.85564232    
   379.500000       9.83126736    
   379.600006       9.73536301    
   379.700012       9.62812805    
   379.799988       9.59316063    
   379.899994       9.61499882    
   380.000000       9.62890816    
   380.100006       9.63741589    
   380.200012       9.65552044    
   380.299988       9.60522938    
   380.399994       9.54026985    
   380.500000       9.42921543    
   380.600006       9.38175011    
   380.700012       9.36444759    
   380.799988       9.36052036    
   380.899994       9.37849712    
   381.000000       9.37199116    
   381.100006       9.43910217    
   381.200012       9.49992085    
   381.299988       9.49768448    
   381.399994       9.63267517    
   381.500000       9.74522877    
   381.600006       9.82114601    
   381.700012       9.89567089    
   381.799988       10.0311327    
   381.899994       10.1636629    
   382.000000       10.2474117    
   382.100006       10.3022928    
   382.200012       10.3325090    
   382.299988       10.3892832    
   382.399994       10.4514179    
   382.500000       10.3948050    
   382.600006       10.3241205    
   382.700012       10.2222128    
   382.799988       10.1575317    
   382.899994       10.2844667    
   383.000000       10.3262606    
   383.100006       10.2893982    
   383.200012       10.1695585    
   383.299988       10.0472250    
   383.399994       9.96784210    
   383.500000       9.88762474    
   383.600006       9.91046906    
   383.700012       10.0593376    
   383.799988       10.1575632    
   383.899994       10.2003965    
   384.000000       10.2196560    
   384.100006       10.2536182    
   384.200012       10.2696896    
   384.299988       10.3576536    
   384.399994       10.5207548    
   384.500000       10.6764927    
   384.600006       10.7679462    
   384.700012       10.8394213    
   384.799988       10.8071070    
   384.899994       10.7376642    
   385.000000       10.6809969    
   385.100006       10.6337996    
   385.200012       10.7533932    
   385.299988       10.8498011    
   385.399994       10.8218737    
   385.500000       10.6469288    
   385.600006       10.6627865    
   385.700012       10.7405539    
   385.799988       10.8358908    
   385.899994       10.8836126    
   386.000000       10.9897566    
   386.100006       10.9473848    
   386.200012       10.9669657    
   386.299988       11.0809202    
   386.399994       11.1527176    
   386.500000       11.1988344    
   386.600006       11.1963730    
   386.700012       11.1446924    
   386.799988       11.0163994    
   386.899994       10.9347591    
   387.000000       10.8877859    
   387.100006       10.8975220    
   387.200012       10.8415623    
   387.299988       10.7419443    
   387.399994       10.5875330    
   387.500000       10.3733616    
   387.600006       10.1457510    
   387.700012       9.91194534    
   387.799988       9.78507519    
   387.899994       9.64654255    
   388.000000       9.62523937    
   388.100006       9.60261917    
   388.200012       9.61427116    
   388.299988       9.65305901    
   388.399994       9.74482250    
   388.500000       9.83974171    
   388.600006       9.81695080    
   388.700012       9.70150852    
   388.799988       9.62458611    
   388.899994       9.66376972    
   389.000000       9.78394222    
   389.100006       10.0089092    
   389.200012       10.2721281    
   389.299988       10.4834862    
   389.399994       10.5780420    
   389.500000       10.5894051    
   389.600006       10.6183596    
   389.700012       10.7994041    
   389.799988       11.0639076    
   389.899994       11.2345734    
   390.000000       11.1508989    
   390.100006       10.9978886    
   390.200012       10.7163715    
   390.299988       10.4285736    
   390.399994       10.3335791    
   390.500000       10.4391880    
   390.600006       10.4716845    
   390.700012       10.4497814    
   390.799988       10.3193483    
   390.899994       10.1534986    
   391.000000       10.0892763    
   391.100006       10.0626764    
   391.200012       10.0336256    
   391.299988       10.0649023    
   391.399994       10.0524044    
   391.500000       9.95798779    
   391.600006       9.87145710    
   391.700012       9.71817875    
   391.799988       9.64629650    
   391.899994       9.59207916    
   392.000000       9.55104542    
   392.100006       9.57884407    
   392.200012       9.63836765    
   392.299988       9.67320633    
   392.399994       9.67969131    
   392.500000       9.71601772    
   392.600006       9.77570248    
   392.700012       9.88837337    
   392.799988       9.99092197    
   392.899994       10.0036554    
   393.000000       9.96694374    
   393.100006       9.93415833    
   393.200012       9.93902683    
   393.299988       9.92779160    
   393.399994       9.92109394    
   393.500000       9.94965267    
   393.600006       9.97047424    
   393.700012       10.0024137    
   393.799988       10.0414791    
   393.899994       10.1928091    
   394.000000       10.3080387    
   394.100006       10.3931456    
   394.200012       10.4285736    
   394.299988       10.3197966    
   394.399994       10.2893562    
   394.500000       10.3395176    
   394.600006       10.4337845    
   394.700012       10.5253973    
   394.799988       10.5931616    
   394.899994       10.6548681    
   395.000000       10.6615448    
   395.100006       10.6423168    
   395.200012       10.5929470    
   395.299988       10.5774002    
   395.399994       10.5805349    
   395.500000       10.5853186    
   395.600006       10.5730877    
   395.700012       10.4920139    
   395.799988       10.4855719    
   395.899994       10.4974499    
   396.000000       10.5605688    
   396.100006       10.6200609    
   396.200012       10.6302156    
   396.299988       10.6375771    
   396.399994       10.6416321    
   396.500000       10.6835117    
   396.600006       10.7436562    
   396.700012       10.7499695    
   396.799988       10.7376642    
   396.899994       10.6681356    
   397.000000       10.6478701    
   397.100006       10.6103773    
   397.200012       10.5880461    
   397.299988       10.6442108    
   397.399994       10.6806765    
   397.500000       10.6818647    
   397.600006       10.7014990    
   397.700012       10.7303886    
   397.799988       10.7079182    
   397.899994       10.7286768    
   398.000000       10.6940403    
   398.100006       10.6244802    
   398.200012       10.6288986    
   398.299988       10.6404867    
   398.399994       10.6284924    
   398.500000       10.7046013    
   398.600006       10.8010092    
   398.700012       10.8792248    
   398.799988       10.9020166    
   398.899994       10.9328327    
   399.000000       11.0000286    
   399.100006       11.1405201    
   399.200012       11.2026863    
   399.299988       11.1466188    
   399.399994       11.1262884    
   399.500000       11.1658783    
   399.600006       11.2599316    
   399.700012       11.4490004    
   399.799988       11.5556793    
   399.899994       11.5427322    
   400.000000       11.5678778    
   400.100006       11.6486616    
   400.200012       11.6916761    
   400.299988       11.6559391    
   400.399994       11.6152782    
   400.500000       11.4836683    
   400.600006       11.4351978    
   400.700012       11.3825541    
   400.799988       11.4084473    
   400.899994       11.4248180    
   401.000000       11.3720684    
   401.100006       11.3861914    
   401.200012       11.3828745    
   401.299988       11.3917551    
   401.399994       11.4483585    
   401.500000       11.4384069    
   401.600006       11.3401814    
   401.700012       11.2077150    
   401.799988       11.0682945    
   401.899994       11.0033455    
   402.000000       11.0205717    
   402.100006       10.9414997    
   402.200012       10.7999382    
   402.299988       10.7038527    
   402.399994       10.6671515    
   402.500000       10.6881342    
   402.600006       10.7131615    
   402.700012       10.7595997    
   402.799988       10.8111734    
   402.899994       10.8350344    
   403.000000       10.8422041    
   403.100006       10.8989134    
   403.200012       10.9672861    
   403.299988       11.0324497    
   403.399994       11.0205717    
   403.500000       10.9969254    
   403.600006       11.0052719    
   403.700012       11.0394039    
   403.799988       11.0476437    
   403.899994       11.0178976    
   404.000000       11.0151157    
   404.100006       11.0284910    
   404.200012       11.0299883    
   404.299988       10.9903994    
   404.399994       10.9880447    
   404.500000       10.9616156    
   404.600006       10.8911028    
   404.700012       10.8160954    
   404.799988       10.7771473    
   404.899994       10.8068933    
   405.000000       10.8442364    
   405.100006       10.9210625    
   405.200012       11.0067701    
   405.299988       11.1006088    
   405.399994       11.1284285    
   405.500000       11.1550713    
   405.600006       11.1907024    
   405.700012       11.1115227    
   405.799988       10.9679279    
   405.899994       10.7986546    
   406.000000       10.7159433    
   406.100006       10.6984167    
   406.200012       10.6739788    
   406.299988       10.6604109    
   406.399994       10.6051664    
   406.500000       10.5490980    
   406.600006       10.5314112    
   406.700012       10.5238352    
   406.799988       10.4668159    
   406.899994       10.4339981    
   407.000000       10.4275246    
   407.100006       10.4892216    
   407.200012       10.5618420    
   407.299988       10.6801090    
   407.399994       10.7713699    
   407.500000       10.8401699    
   407.600006       10.8655300    
   407.700012       10.9421415    
   407.799988       11.0542784    
   407.899994       11.1307831    
   408.000000       11.1624546    
   408.100006       11.1584959    
   408.200012       11.1920938    
   408.299988       11.2936363    
   408.399994       11.4109087    
   408.500000       11.4752150    
   408.600006       11.4691162    
   408.700012       11.4735041    
   408.799988       11.6104631    
   408.899994       11.6613960    
   409.000000       11.6428843    
   409.100006       11.6537991    
   409.200012       11.7177839    
   409.299988       11.7978210    
   409.399994       11.8641605    
   409.500000       11.9170179    
   409.600006       11.9453735    
   409.700012       11.9056759    
   409.799988       11.7912941    
   409.899994       11.6179533    
   410.000000       11.5418768    
   410.100006       11.5770798    
   410.200012       11.5842485    
   410.299988       11.5510778    
   410.399994       11.5025005    
   410.500000       11.4015989    
   410.600006       11.3980684    
   410.700012       11.4271727    
   410.799988       11.4742527    
   410.899994       11.5282879    
   411.000000       11.5106325    
   411.100006       11.4058800    
   411.200012       11.2599316    
   411.299988       11.0842381    
   411.399994       10.9830151    
   411.500000       10.9959621    
   411.600006       11.0746069    
   411.700012       11.1226511    
   411.799988       11.1423378    
   411.899994       11.1637383    
   412.000000       11.1499357    
   412.100006       11.1579609    
   412.200012       11.1471539    
   412.299988       11.1124859    
   412.399994       11.0778170    
   412.500000       11.0822039    
   412.600006       11.0822039    
   412.700012       11.1839619    
   412.799988       11.2690268    
   412.899994       11.3078680    
   413.000000       11.4063072    
   413.100006       11.5690546    
   413.200012       11.7162857    
   413.299988       11.7987843    
   413.399994       11.9111338    
   413.500000       11.9578924    
   413.600006       11.8852396    
   413.700012       11.8233938    
   413.799988       11.7487068    
   413.899994       11.7234554    
   414.000000       11.7146816    
   414.100006       11.7673264    
   414.200012       11.7907581    
   414.299988       11.7523451    
   414.399994       11.5898132    
   414.500000       11.4588442    
   414.600006       11.3551617    
   414.700012       11.4062004    
   414.799988       11.4140120    
   414.899994       11.3371859    
   415.000000       11.1561413    
   415.100006       10.9588337    
   415.200012       10.8651009    
   415.299988       10.8536530    
   415.399994       10.8999834    
   415.500000       10.8804026    
   415.600006       10.8426313    
   415.700012       10.8975220    
   415.799988       10.9935007    
   415.899994       11.0657263    
   416.000000       11.0396185    
   416.100006       11.0529938    
   416.200012       11.0455036    
   416.299988       10.9997072    
   416.399994       10.9632206    
   416.500000       10.9444962    
   416.600006       11.0300961    
   416.700012       11.1360254    
   416.799988       11.1771135    
   416.899994       11.0898008    
   417.000000       11.1418037    
   417.100006       11.3259506    
   417.200012       11.4835615    
   417.299988       11.6451311    
   417.399994       11.6886806    
   417.500000       11.6832228    
   417.600006       11.7259169    
   417.700012       11.8802099    
   417.799988       11.9621725    
   417.899994       11.9737291    
   418.000000       12.0304384    
   418.100006       12.1150761    
   418.200012       12.0456324    
   418.299988       11.9659176    
   418.399994       11.8544235    
   418.500000       11.8303490    
   418.600006       11.9153070    
   418.700012       12.0126762    
   418.799988       12.0333281    
   418.899994       12.0055084    
   419.000000       12.0212374    
   419.100006       12.0074339    
   419.200012       11.9727650    
   419.299988       12.0320435    
   419.399994       12.0422087    
   419.500000       12.0335417    
   419.600006       11.9878521    
   419.700012       11.9307146    
   419.799988       12.0550489    
   419.899994       12.2589903    
   420.000000       12.5218897    
   420.100006       12.6364870    
   420.200012       12.6719036    
   420.299988       12.7947397    
   420.399994       12.8974600    
   420.500000       12.8622561    
   420.600006       12.7820063    
   420.700012       12.7693806    
   420.799988       12.7723770    
   420.899994       12.6163712    
   421.000000       12.4583321    
   421.100006       12.4274082    
   421.200012       12.5011320    
   421.299988       12.5254211    
   421.399994       12.4843321    
   421.500000       12.5680065    
   421.600006       12.5442533    
   421.700012       12.4613276    
   421.799988       12.4439936    
   421.899994       12.5261698    
   422.000000       12.6121979    
   422.100006       12.6717968    
   422.200012       12.6559610    
   422.299988       12.5745335    
   422.399994       12.5581627    
   422.500000       12.5916538    
   422.600006       12.5598745    
   422.700012       12.4515905    
   422.799988       12.3039303    
   422.899994       12.2432613    
   423.000000       12.3072472    
   423.100006       12.3183756    
   423.200012       12.2636986    
   423.299988       12.0412455    
   423.399994       11.9884939    
   423.500000       12.0643578    
   423.600006       12.1612997    
   423.700012       12.1788473    
   423.799988       12.1586246    
   423.899994       12.1627970    
   424.000000       12.2026014    
   424.100006       12.2917328    
   424.200012       12.3552904    
   424.299988       12.3348532    
   424.399994       12.2934446    
   424.500000       12.2762175    
   424.600006       12.2567434    
   424.700012       12.2401581    
   424.799988       12.3160210    
   424.899994       12.3598919    
   425.000000       12.2928028    
   425.100006       12.1724272    
   425.200012       12.1000957    
   425.299988       12.0717402    
   425.399994       12.0656424    
   425.500000       12.0001583    
   425.600006       11.8613777    
   425.700012       11.7541647    
   425.799988       11.7173567    
   425.899994       11.8135500    
   426.000000       11.8711147    
   426.100006       11.8591309    
   426.200012       11.8885565    
   426.299988       11.9346733    
   426.399994       11.9909554    
   426.500000       12.0816917    
   426.600006       12.2221823    
   426.700012       12.2671223    
   426.799988       12.3345327    
   426.899994       12.4348984    
   427.000000       12.4709578    
   427.100006       12.5520630    
   427.200012       12.6164770    
   427.299988       12.5558081    
   427.399994       12.4378948    
   427.500000       12.3986254    
   427.600006       12.3914566    
   427.700012       12.4190626    
   427.799988       12.4200258    
   427.899994       12.3986254    
   428.000000       12.3252239    
   428.100006       12.2627354    
   428.200012       12.2694759    
   428.299988       12.3478003    
   428.399994       12.3578587    
   428.500000       12.2974033    
   428.600006       12.1726418    
   428.700012       12.0948534    
   428.799988       12.0394258    
   428.899994       11.9463358    
   429.000000       11.8258553    
   429.100006       11.7179985    
   429.200012       11.6206284    
   429.299988       11.5389872    
   429.399994       11.4396915    
   429.500000       11.4921217    
   429.600006       11.5496874    
   429.700012       11.5647745    
   429.799988       11.5722647    
   429.899994       11.6152782    
   430.000000       11.7091179    
   430.100006       11.8755026    
   430.200012       11.9392748    
   430.299988       12.0140676    
   430.399994       12.1773500    
   430.500000       12.3441629    
   430.600006       12.3837528    
   430.700012       12.2704391    
   430.799988       12.2355576    
   430.899994       12.2952633    
   431.000000       12.3515453    
   431.100006       12.3439484    
   431.200012       12.2827454    
   431.299988       12.1249199    
   431.399994       11.9942732    
   431.500000       11.9295378    
   431.600006       11.9241877    
   431.700012       11.8990421    
   431.799988       11.7887259    
   431.899994       11.7371521    
   432.000000       11.7232418    
   432.100006       11.8004951    
   432.200012       11.8520699    
   432.299988       11.8786049    
   432.399994       11.8231792    
   432.500000       11.8394442    
   432.600006       11.9311428    
   432.700012       11.9750128    
   432.799988       11.9449453    
   432.899994       11.9511518    
   433.000000       12.0306520    
   433.100006       12.0763416    
   433.200012       12.0962439    
   433.299988       12.2748260    
   433.399994       12.4781275    
   433.500000       12.6281404    
   433.600006       12.6805706    
   433.700012       12.6329565    
   433.799988       12.7049665    
   433.899994       12.7854309    
   434.000000       12.6042795    
   434.100006       12.4091110    
   434.200012       12.3426647    
   434.299988       12.3440552    
   434.399994       12.3616037    
   434.500000       12.4209890    
   434.600006       12.4363966    
   434.700012       12.5493889    
   434.799988       12.6131611    
   434.899994       12.6218271    
   435.000000       12.6529646    
   435.100006       12.6493273    
   435.200012       12.6036377    
   435.299988       12.5219965    
   435.399994       12.4266596    
   435.500000       12.4438868    
   435.600006       12.5591259    
   435.700012       12.7425241    
   435.799988       12.7854309    
   435.899994       12.5675793    
   436.000000       12.2721519    
   436.100006       12.1528463    
   436.200012       12.2290306    
   436.299988       12.4221659    
   436.399994       12.5866241    
   436.500000       12.6843157    
   436.600006       12.7135267    
   436.700012       12.8358278    
   436.799988       12.9262428    
   436.899994       12.9900141    
   437.000000       12.9257078    
   437.100006       12.9242096    
   437.200012       13.0927353    
   437.299988       13.2506666    
   437.399994       13.3097305    
   437.500000       13.3025608    
   437.600006       13.3150806    
   437.700012       13.3350897    
   437.799988       13.3303814    
   437.899994       13.4268961    
   438.000000       13.4123430    
   438.100006       13.3675108    
   438.200012       13.3137960    
   438.299988       13.1804752    
   438.399994       13.0889902    
   438.500000       13.0739031    
   438.600006       13.0761499    
   438.700012       12.9503174    
   438.799988       12.8829079    
   438.899994       12.8297291    
   439.000000       12.8795900    
   439.100006       12.9018469    
   439.200012       12.9034519    
   439.299988       12.8711376    
   439.399994       12.8102551    
   439.500000       12.8271608    
   439.600006       12.9136162    
   439.700012       12.9698982    
   439.799988       12.8862238    
   439.899994       12.7979498    
   440.000000       12.7998753    
   440.100006       12.8366833    
   440.200012       12.7917433    
   440.299988       12.6268568    
   440.399994       12.5273466    
   440.500000       12.4351130    
   440.600006       12.4582243    
   440.700012       12.5161114    
   440.799988       12.5641546    
   440.899994       12.6648417    
   441.000000       12.7367449    
   441.100006       12.8144274    
   441.200012       12.7720556    
   441.299988       12.8057613    
   441.399994       12.8280163    
   441.500000       12.6778955    
   441.600006       12.5383673    
   441.700012       12.5059471    
   441.799988       12.5469275    
   441.899994       12.6115561    
   442.000000       12.6459026    
   442.100006       12.6691208    
   442.200012       12.6223631    
   442.299988       12.6119833    
   442.399994       12.6177616    
   442.500000       12.6393757    
   442.600006       12.7205887    
   442.700012       12.8111105    
   442.799988       12.8859034    
   442.899994       12.8817301    
   443.000000       12.8983154    
   443.100006       12.9327698    
   443.200012       12.9193945    
   443.299988       12.8759527    
   443.399994       12.8973532    
   443.500000       12.8994932    
   443.600006       12.9086952    
   443.700012       12.9190741    
   443.799988       12.9672241    
   443.899994       13.1145630    
   444.000000       13.2184591    
   444.100006       13.3027754    
   444.200012       13.3513536    
   444.299988       13.3475018    
   444.399994       13.4150190    
   444.500000       13.4393072    
   444.600006       13.4068871    
   444.700012       13.3618402    
   444.799988       13.2762394    
   444.899994       13.2199574    
   445.000000       13.2357931    
   445.100006       13.2622223    
   445.200012       13.3732882    
   445.299988       13.5244799    
   445.399994       13.5795851    
   445.500000       13.5634270    
   445.600006       13.4580326    
   445.700012       13.3637657    
   445.799988       13.3519964    
   445.899994       13.4027138    
   446.000000       13.4488306    
   446.100006       13.5611801    
   446.200012       13.5292950    
   446.299988       13.4334221    
   446.399994       13.4511852    
   446.500000       13.5160265    
   446.600006       13.5955286    
   446.700012       13.7263880    
   446.799988       13.7683334    
   446.899994       13.7288494    
   447.000000       13.7331295    
   447.100006       13.7983999    
   447.200012       13.8758669    
   447.299988       13.9702415    
   447.399994       14.1147985    
   447.500000       14.1889496    
   447.600006       14.2013617    
   447.700012       14.1834927    
   447.799988       14.2084236    
   447.899994       14.3703146    
   448.000000       14.4537745    
   448.100006       14.5188313    
   448.200012       14.5999365    
   448.299988       14.6846809    
   448.399994       14.7344360    
   448.500000       14.7413912    
   448.600006       14.6865005    
   448.700012       14.6435928    
   448.799988       14.6484070    
   448.899994       14.5294237    
   449.000000       14.3048315    
   449.100006       14.2383833    
   449.200012       14.2499399    
   449.299988       14.1555653    
   449.399994       14.0351906    
   449.500000       13.9187746    
   449.600006       13.9081812    
   449.700012       13.9385700    
   449.799988       13.9208078    
   449.899994       13.9673529    
   450.000000       13.9199524    
   450.100006       13.9286184    
   450.200012       13.9036875    
   450.299988       13.9224119    
   450.399994       13.9847937    
   450.500000       13.8930941    
   450.600006       13.9133177    
   450.700012       13.9872541    
   450.799988       14.0496359    
   450.899994       13.9647846    
   451.000000       13.8078156    
   451.100006       13.7703657    
   451.200012       13.8102770    
   451.299988       13.9157782    
   451.399994       14.0218153    
   451.500000       14.0443926    
   451.600006       14.0837688    
   451.700012       14.1073084    
   451.799988       14.1520348    
   451.899994       14.2295027    
   452.000000       14.3078270    
   452.100006       14.4378319    
   452.200012       14.5026731    
   452.299988       14.4821301    
   452.399994       14.5105925    
   452.500000       14.5999365    
   452.600006       14.7088633    
   452.700012       14.8275261    
   452.799988       14.8721457    
   452.899994       14.8533134    
   453.000000       14.8831663    
   453.100006       14.9431925    
   453.200012       14.8637991    
   453.299988       14.6915293    
   453.399994       14.6002569    
   453.500000       14.6445551    
   453.600006       14.5185099    
   453.700012       14.2999086    
   453.799988       14.0550928    
   453.899994       13.8949137    
   454.000000       13.7575254    
   454.100006       13.6594076    
   454.200012       13.5567932    
   454.299988       13.4552507    
   454.399994       13.3705063    
   454.500000       13.3410816    
   454.600006       13.3610916    
   454.700012       13.4764366    
   454.799988       13.5439539    
   454.899994       13.5205202    
   455.000000       13.5389252    
   455.100006       13.5628929    
   455.200012       13.5475912    
   455.299988       13.5838642    
   455.399994       13.7079849    
   455.500000       13.7827778    
   455.600006       13.8655958    
   455.700012       13.8225813    
   455.799988       13.7578459    
   455.899994       13.6122198    
   456.000000       13.5191298    
   456.100006       13.4816799    
   456.200012       13.4987993    
   456.299988       13.4289284    
   456.399994       13.3647289    
   456.500000       13.3158302    
   456.600006       13.3870916    
   456.700012       13.5178461    
   456.799988       13.5414925    
   456.899994       13.6280556    
   457.000000       13.7766781    
   457.100006       13.9505539    
   457.200012       14.0823784    
   457.299988       14.1212187    
   457.399994       14.1321325    
   457.500000       14.3216295    
   457.600006       14.5288887    
   457.700012       14.7982082    
   457.799988       15.0377808    
   457.899994       15.2041664    
   458.000000       15.2703991    
   458.100006       15.3143759    
   458.200012       15.4249067    
   458.299988       15.6723986    
   458.399994       15.7439804    
   458.500000       15.6559191    
   458.600006       15.6159019    
   458.700012       15.5122194    
   458.799988       15.5047293    
   458.899994       15.5060129    
   459.000000       15.5354376    
   459.100006       15.4914608    
   459.200012       15.4901772    
   459.299988       15.3906660    
   459.399994       15.1597614    
   459.500000       14.7533751    
   459.600006       14.4700394    
   459.700012       14.5019245    
   459.799988       14.6057148    
   459.899994       14.7254477    
   460.000000       14.7154970    
   460.100006       14.5665522    
   460.200012       14.5571365    
   460.299988       14.6613550    
   460.399994       14.7335796    
   460.500000       14.7970314    
   460.600006       14.8946152    
   460.700012       15.0827208    
   460.799988       15.1196356    
   460.899994       15.0709505    
   461.000000       14.8999653    
   461.100006       14.6797590    
   461.200012       14.5730801    
   461.299988       14.6027184    
   461.399994       14.6273279    
   461.500000       14.6400614    
   461.600006       14.6843596    
   461.700012       14.8421841    
   461.799988       14.9489708    
   461.899994       14.9839602    
   462.000000       14.9307814    
   462.100006       14.8571644    
   462.200012       14.9814987    
   462.299988       15.1172810    
   462.399994       15.0024710    
   462.500000       14.7163525    
   462.600006       14.4269180    
   462.700012       14.2721958    
   462.799988       14.3101807    
   462.899994       14.5057764    
   463.000000       14.7136774    
   463.100006       14.7957468    
   463.200012       14.7987423    
   463.299988       14.7550859    
   463.399994       14.5584202    
   463.500000       14.4673634    
   463.600006       14.5905199    
   463.700012       14.7701731    
   463.799988       14.8788862    
   463.899994       14.8575926    
   464.000000       14.7833347    
   464.100006       14.7071505    
   464.200012       14.7071505    
   464.299988       14.5772524    
   464.399994       14.4509926    
   464.500000       14.5918055    
   464.600006       14.6571817    
   464.700012       14.5930891    
   464.799988       14.4671497    
   464.899994       14.2343178    
   465.000000       14.1044197    
   465.100006       14.0652571    
   465.200012       13.9426365    
   465.299988       13.7932634    
   465.399994       13.7205038    
   465.500000       13.7778559    
   465.600006       13.8189430    
   465.700012       13.8930941    
   465.799988       14.0277004    
   465.899994       14.1901264    
   466.000000       14.2789364    
   466.100006       14.3472023    
   466.200012       14.3794098    
   466.299988       14.4660797    
   466.399994       14.4470339    
   466.500000       14.2589283    
   466.600006       14.2538986    
   466.700012       14.2654543    
   466.799988       14.2244730    
   466.899994       14.2804346    
   467.000000       14.3730974    
   467.100006       14.4140778    
   467.200012       14.4500294    
   467.299988       14.4860888    
   467.399994       14.4384737    
   467.500000       14.2935953    
   467.600006       14.1318121    
   467.700012       14.0111151    
   467.799988       14.0256672    
   467.899994       14.0839825    
   468.000000       14.2085314    
   468.100006       14.4598732    
   468.200012       14.5497541    
   468.299988       14.5658035    
   468.399994       14.4028425    
   468.500000       14.2205153    
   468.600006       14.2059622    
   468.700012       14.2733727    
   468.799988       14.2989454    
   468.899994       14.2845011    
   469.000000       14.2641706    
   469.100006       14.2624588    
   469.200012       14.3256960    
   469.299988       14.4999990    
   469.399994       14.5500746    
   469.500000       14.5346670    
   469.600006       14.5958710    
   469.700012       14.6844664    
   469.799988       14.6822195    
   469.899994       14.7054386    
   470.000000       14.7597942    
   470.100006       14.8509588    
   470.200012       14.8516006    
   470.299988       14.6796522    
   470.399994       14.4837341    
   470.500000       14.3677473    
   470.600006       14.2894230    
   470.700012       14.2668457    
   470.799988       14.3163862    
   470.899994       14.4453220    
   471.000000       14.6386709    
   471.100006       14.7134638    
   471.200012       14.6700220    
   471.299988       14.6182337    
   471.399994       14.5880604    
   471.500000       14.6613550    
   471.600006       14.8015251    
   471.700012       14.8364067    
   471.799988       14.7556219    
   471.899994       14.7073650    
   472.000000       14.6319294    
   472.100006       14.5081310    
   472.200012       14.3141394    
   472.299988       14.1518202    
   472.399994       14.1743975    
   472.500000       14.1931229    
   472.600006       14.3470955    
   472.700012       14.4914389    
   472.799988       14.6378145    
   472.899994       14.7282295    
   473.000000       14.7267313    
   473.100006       14.6128845    
   473.200012       14.5241814    
   473.299988       14.4768867    
   473.399994       14.5151930    
   473.500000       14.5204363    
   473.600006       14.5752201    
   473.700012       14.6645651    
   473.799988       14.5582066    
   473.899994       14.3571539    
   474.000000       14.1907682    
   474.100006       14.1308489    
   474.200012       14.1166172    
   474.299988       14.0695381    
   474.399994       14.0112228    
   474.500000       13.9468088    
   474.600006       13.8848553    
   474.700012       13.7529249    
   474.799988       13.7107668    
   474.899994       13.8440886    
   475.000000       14.0079060    
   475.100006       14.1619864    
   475.200012       14.2438412    
   475.299988       14.2912416    
   475.399994       14.2606392    
   475.500000       14.2547541    
   475.600006       14.2165556    
   475.700012       14.2161283    
   475.799988       14.2255440    
   475.899994       14.1991148    
   476.000000       14.1794262    
   476.100006       14.2398815    
   476.200012       14.3096457    
   476.299988       14.2241526    
   476.399994       14.1656237    
   476.500000       14.1739702    
   476.600006       14.2532568    
   476.700012       14.2423429    
   476.799988       14.1700106    
   476.899994       14.1120167    
   477.000000       14.1521416    
   477.100006       14.1313829    
   477.200012       14.1384459    
   477.299988       14.2133455    
   477.399994       14.3575811    
   477.500000       14.5621653    
   477.600006       14.7315474    
   477.700012       14.9745436    
   477.799988       15.0635681    
   477.899994       15.0681686    
   478.000000       15.0141344    
   478.100006       14.9775391    
   478.200012       15.0178795    
   478.299988       15.0545797    
   478.399994       15.1273394    
   478.500000       15.1720657    
   478.600006       15.3234711    
   478.700012       15.3963375    
   478.799988       15.4329319    
   478.899994       15.5615454    
   479.000000       15.6384792    
   479.100006       15.5559816    
   479.200012       15.5220633    
   479.299988       15.5139303    
   479.399994       15.5839081    
   479.500000       15.6247826    
   479.600006       15.4487677    
   479.700012       15.3358822    
   479.799988       15.2151871    
   479.899994       15.1698179    
   480.000000       15.0009727    
   480.100006       14.8748198    
   480.200012       14.8409004    
   480.299988       14.7293005    
   480.399994       14.7427816    
   480.500000       14.7796974    
   480.600006       14.8383331    
   480.700012       14.8756762    
   480.799988       14.8444309    
   480.899994       14.7846184    
   481.000000       14.8420782    
   481.100006       14.9130182    
   481.200012       14.9179411    
   481.299988       14.9540005    
   481.399994       15.0149889    
   481.500000       15.0580034    
   481.600006       15.0910664    
   481.700012       15.1443529    
   481.799988       15.2246027    
   481.899994       15.2623739    
   482.000000       15.1840496    
   482.100006       15.1606169    
   482.200012       15.2928696    
   482.299988       15.4544392    
   482.399994       15.6702576    
   482.500000       15.8343954    
   482.600006       16.0534248    
   482.700012       16.2646427    
   482.799988       16.2927837    
   482.899994       16.3200684    
   483.000000       16.3525963    
   483.100006       16.2934265    
   483.200012       16.2967434    
   483.299988       16.3357983    
   483.399994       16.3858738    
   483.500000       16.4050274    
   483.600006       16.4560661    
   483.700012       16.5102081    
   483.799988       16.4747906    
   483.899994       16.4323120    
   484.000000       16.5196247    
   484.100006       16.6501637    
   484.200012       16.7429333    
   484.299988       16.7383327    
   484.399994       16.7213192    
   484.500000       16.8675880    
   484.600006       16.9627113    
   484.700012       16.9376736    
   484.799988       16.8197594    
   484.899994       16.7165031    
   485.000000       16.7482834    
   485.100006       16.7436829    
   485.200012       16.7050552    
   485.299988       16.5792236    
   485.399994       16.5158787    
   485.500000       16.4583130    
   485.600006       16.3820210    
   485.700012       16.4586334    
   485.799988       16.5679874    
   485.899994       16.5162010    
   486.000000       16.3527031    
   486.100006       16.0953693    
   486.200012       16.0179005    
   486.299988       16.0459347    
   486.399994       16.0528889    
   486.500000       15.9845171    
   486.600006       16.1173038    
   486.700012       16.2558689    
   486.799988       16.2932110    
   486.899994       16.4431190    
   487.000000       16.4341316    
   487.100006       16.5194092    
   487.200012       16.5805073    
   487.299988       16.5311794    
   487.399994       16.6482372    
   487.500000       16.8248959    
   487.600006       16.8637352    
   487.700012       16.8352737    
   487.799988       16.8411579    
   487.899994       16.7499943    
   488.000000       16.7376900    
   488.100006       16.7410069    
   488.200012       16.6559429    
   488.299988       16.6005154    
   488.399994       16.3888702    
   488.500000       16.1217976    
   488.600006       16.0517139    
   488.700012       15.9825907    
   488.799988       15.8929243    
   488.899994       15.7354212    
   489.000000       15.6688662    
   489.100006       15.7166958    
   489.200012       15.8580427    
   489.299988       15.9780970    
   489.399994       15.9747801    
   489.500000       16.1170902    
   489.600006       16.1626720    
   489.700012       16.1241512    
   489.799988       16.0864868    
   489.899994       15.9899740    
   490.000000       15.9544497    
   490.100006       16.1128101    
   490.200012       16.1668434    
   490.299988       16.0369473    
   490.399994       15.8888578    
   490.500000       15.7477255    
   490.600006       15.7292147    
   490.700012       15.8422070    
   490.799988       15.9088678    
   490.899994       15.7892418    
   491.000000       15.6322727    
   491.100006       15.5670033    
   491.200012       15.5576935    
   491.299988       15.5570517    
   491.399994       15.5765257    
   491.500000       15.5665741    
   491.600006       15.4763737    
   491.700012       15.3028193    
   491.799988       15.2443972    
   491.899994       15.3603859    
   492.000000       15.3088112    
   492.100006       15.1617937    
   492.200012       15.1067953    
   492.299988       15.1850128    
   492.399994       15.2384052    
   492.500000       15.2617321    
   492.600006       15.3337421    
   492.700012       15.4025440    
   492.799988       15.3202610    
   492.899994       15.2764969    
   493.000000       15.2991819    
   493.100006       15.2863417    
   493.200012       15.2689009    
   493.299988       15.1978531    
   493.399994       15.1644697    
   493.500000       15.1668224    
   493.600006       15.1769876    
   493.700012       15.2714691    
   493.799988       15.3879919    
   493.899994       15.4546528    
   494.000000       15.5260210    
   494.100006       15.5436773    
   494.200012       15.5099716    
   494.299988       15.3735466    
   494.399994       15.2953291    
   494.500000       15.3048534    
   494.600006       15.4050045    
   494.700012       15.5013046    
   494.799988       15.5810194    
   494.899994       15.6323795    
   495.000000       15.7484741    
   495.100006       15.8474503    
   495.200012       15.9444981    
   495.299988       16.0311680    
   495.399994       16.0447578    
   495.500000       16.0391941    
   495.600006       16.0579185    
   495.700012       16.0675488    
   495.799988       16.0753593    
   495.899994       16.1658821    
   496.000000       16.3640461    
   496.100006       16.6180630    
   496.200012       16.8047791    
   496.299988       16.8763618    
   496.399994       16.9877491    
   496.500000       17.0781651    
   496.600006       17.2959099    
   496.700012       17.4265575    
   496.799988       17.5722904    
   496.899994       17.6877422    
   497.000000       17.6115589    
   497.100006       17.3785133    
   497.200012       17.2503262    
   497.299988       17.1239605    
   497.399994       16.9994106    
   497.500000       16.8806419    
   497.600006       16.8392334    
   497.700012       16.7520275    
   497.799988       16.7375832    
   497.899994       16.7971821    
   498.000000       16.8807487    
   498.100006       17.0000534    
   498.200012       16.9836826    
   498.299988       16.9841118    
   498.399994       16.9967365    
   498.500000       17.0340786    
   498.600006       16.8956223    
   498.700012       16.7157555    
   498.799988       16.6006222    
   498.899994       16.4746838    
   499.000000       16.3364391    
   499.100006       16.1673794    
   499.200012       16.0784626    
   499.299988       16.0238934    
   499.399994       16.0106239    
   499.500000       16.0603790    
   499.600006       16.2050438    
   499.700012       16.4948006    
   499.799988       16.7374763    
   499.899994       16.9306107    
   500.000000       17.0790195    
   500.100006       17.1516724    
   500.200012       17.0921803    
   500.299988       16.9257946    
   500.399994       16.8860989    
   500.500000       16.8248959    
   500.600006       16.7001324    
   500.700012       16.5936680    
   500.799988       16.5290394    
   500.899994       16.5245457    
   501.000000       16.5341759    
   501.100006       16.6176357    
   501.200012       16.6466331    
   501.299988       16.6082191    
   501.399994       16.5296822    
   501.500000       16.3919735    
   501.600006       16.2906437    
   501.700012       16.3353691    
   501.799988       16.3826637    
   501.899994       16.4227886    
   502.000000       16.3241348    
   502.100006       16.1305714    
   502.200012       16.0334148    
   502.299988       15.9835529    
   502.399994       15.9438562    
   502.500000       15.8453093    
   502.600006       15.7917032    
   502.700012       15.7597094    
   502.799988       15.7414131    
   502.899994       15.7334948    
   503.000000       15.6407261    
   503.100006       15.5374708    
   503.200012       15.4420271    
   503.299988       15.4376402    
   503.399994       15.4802256    
   503.500000       15.5429277    
   503.600006       15.4990578    
   503.700012       15.4747696    
   503.799988       15.4867535    
   503.899994       15.4804401    
   504.000000       15.4929581    
   504.100006       15.6744308    
   504.200012       15.8272266    
   504.299988       15.9044809    
   504.399994       15.8916407    
   504.500000       15.8170614    
   504.600006       15.8267984    
   504.700012       15.9371157    
   504.799988       16.0673351    
   504.899994       16.1238308    
   505.000000       16.1720886    
   505.100006       16.2514820    
   505.200012       16.3744240    
   505.299988       16.5713043    
   505.399994       16.7247429    
   505.500000       16.7870159    
   505.600006       16.8731518    
   505.700012       16.9687023    
   505.799988       16.9759789    
   505.899994       16.9385300    
   506.000000       16.9298611    
   506.100006       16.9135990    
   506.200012       16.9297543    
   506.299988       17.0629692    
   506.399994       17.1823826    
   506.500000       17.2329941    
   506.600006       17.2748280    
   506.700012       17.3677063    
   506.799988       17.4368286    
   506.899994       17.4988880    
   507.000000       17.6140194    
   507.100006       17.7114964    
   507.200012       17.8626881    
   507.299988       18.0304642    
   507.399994       18.0762596    
   507.500000       18.2488518    
   507.600006       18.4886379    
   507.700012       18.5750942    
   507.799988       18.5093956    
   507.899994       18.3418331    
   508.000000       18.1586494    
   508.100006       18.0844994    
   508.200012       18.0202999    
   508.299988       17.9944038    
   508.399994       17.9891624    
   508.500000       17.8530579    
   508.600006       17.6707306    
   508.700012       17.5102310    
   508.799988       17.4719238    
   508.899994       17.5484295    
   509.000000       17.5841675    
   509.100006       17.6074944    
   509.200012       17.7676735    
   509.299988       17.9502144    
   509.399994       18.0012531    
   509.500000       18.0712299    
   509.600006       18.1332912    
   509.700012       18.2038040    
   509.799988       18.2789173    
   509.899994       18.3684769    
   510.000000       18.4870319    
   510.100006       18.5714569    
   510.200012       18.6287003    
   510.299988       18.4336395    
   510.399994       18.1543694    
   510.500000       17.8880463    
   510.600006       17.7862892    
   510.700012       17.7049694    
   510.799988       17.7164192    
   510.899994       17.7767677    
   511.000000       17.7796574    
   511.100006       17.7463779    
   511.200012       17.8103657    
   511.299988       17.8816261    
   511.399994       17.8584080    
   511.500000       17.8341198    
   511.600006       17.7720585    
   511.700012       17.6711578    
   511.799988       17.5718632    
   511.899994       17.6432304    
   512.000000       17.7873592    
   512.099976       17.9075203    
   512.200012       17.8677158    
   512.299988       17.7257271    
   512.400024       17.6157322    
   512.500000       17.5088387    
   512.599976       17.4155350    
   512.700012       17.3557224    
   512.799988       17.4686069    
   512.900024       17.5776405    
   513.000000       17.6494370    
   513.099976       17.6843185    
   513.200012       17.6435509    
   513.299988       17.5258503    
   513.400024       17.5098019    
   513.500000       17.4537334    
   513.599976       17.4158573    
   513.700012       17.4127522    
   513.799988       17.4328690    
   513.900024       17.4772739    
   514.000000       17.3686695    
   514.099976       17.2735443    
   514.200012       17.2192974    
   514.299988       17.1506042    
   514.400024       17.1636562    
   514.500000       17.2720470    
   514.599976       17.4735298    
   514.700012       17.7284031    
   514.799988       17.8108997    
   514.900024       17.8037300    
   515.000000       17.8330498    
   515.099976       17.8520947    
   515.200012       18.0727291    
   515.299988       18.2180347    
   515.400024       18.2131138    
   515.500000       17.9825287    
   515.599976       17.9433670    
   515.700012       18.0827866    
   515.799988       18.1327572    
   515.900024       18.2152519    
   516.000000       18.2328014    
   516.099976       18.2261677    
   516.200012       18.2428589    
   516.299988       18.1765194    
   516.400024       18.1647491    
   516.500000       18.3534966    
   516.599976       18.4357796    
   516.700012       18.5210590    
   516.799988       18.5292988    
   516.900024       18.3833504    
   517.000000       18.3115520    
   517.099976       18.3926582    
   517.200012       18.4891739    
   517.299988       18.4992313    
   517.400024       18.4735508    
   517.500000       18.4328899    
   517.599976       18.4030380    
   517.700012       18.3523197    
   517.799988       18.3803539    
   517.900024       18.4798641    
   518.000000       18.5267296    
   518.099976       18.5332584    
   518.200012       18.5741310    
   518.299988       18.6114731    
   518.400024       18.6419678    
   518.500000       18.6858387    
   518.599976       18.6858387    
   518.700012       18.6389732    
   518.799988       18.7529278    
   518.900024       18.8129539    
   519.000000       18.8159504    
   519.099976       18.7490749    
   519.200012       18.5302620    
   519.299988       18.4496899    
   519.400024       18.3807831    
   519.500000       18.2015572    
   519.599976       18.0410576    
   519.700012       18.0092793    
   519.799988       18.0428753    
   519.900024       18.0015736    
   520.000000       17.9689388    
   520.099976       17.9875584    
   520.200012       17.9247475    
   520.299988       17.7710953    
   520.400024       17.7117100    
   520.500000       17.7408142    
   520.599976       17.7661743    
   520.700012       17.7903557    
   520.799988       17.8248100    
   520.900024       17.8946819    
   521.000000       17.9595222    
   521.099976       18.0076714    
   521.200012       17.9567413    
   521.299988       17.8652573    
   521.400024       17.7666016    
   521.500000       17.7603951    
   521.599976       17.7348232    
   521.700012       17.7480907    
   521.799988       17.8641853    
   521.900024       18.0042496    
   522.000000       17.9944038    
   522.099976       18.0612793    
   522.200012       18.2414665    
   522.299988       18.4132023    
   522.400024       18.4812546    
   522.500000       18.5158157    
   522.599976       18.5589371    
   522.700012       18.6204624    
   522.799988       18.7245731    
   522.900024       18.8225842    
   523.000000       18.8970585    
   523.099976       18.9951763    
   523.200012       19.1297817    
   523.299988       19.1941948    
   523.400024       19.1187611    
   523.500000       19.2415962    
   523.599976       19.5811081    
   523.700012       19.7393608    
   523.799988       19.7188168    
   523.900024       19.6096764    
   524.000000       19.5769348    
   524.099976       19.7190323    
   524.200012       19.7850494    
   524.299988       19.7948952    
   524.400024       19.6854324    
   524.500000       19.6428471    
   524.599976       19.6508713    
   524.700012       19.7816257    
   524.799988       19.8690453    
   524.900024       19.8641224    
   525.000000       19.9546452    
   525.099976       19.8914070    
   525.200012       19.7035160    
   525.299988       19.7583008    
   525.400024       19.8363037    
   525.500000       20.0107117    
   525.599976       20.2261047    
   525.700012       20.4436340    
   525.799988       20.3595314    
   525.900024       20.1656475    
   526.000000       20.0189514    
   526.099976       20.0191650    
   526.200012       19.8755722    
   526.299988       19.5592785    
   526.400024       19.2157021    
   526.500000       18.8856087    
   526.599976       18.6888351    
   526.700012       18.5032978    
   526.799988       18.3925533    
   526.900024       18.2287350    
   527.000000       18.0475826    
   527.099976       17.8821621    
   527.200012       17.8581924    
   527.299988       17.9605942    
   527.400024       18.1076107    
   527.500000       18.2003803    
   527.599976       18.2549496    
   527.700012       18.3525333    
   527.799988       18.6198196    
   527.900024       18.7780743    
   528.000000       18.8531876    
   528.099976       18.9918575    
   528.200012       19.1293526    
   528.299988       19.1119137    
   528.400024       18.9961395    
   528.500000       18.9517345    
   528.599976       18.8905296    
   528.700012       18.8276138    
   528.799988       18.8306103    
   528.900024       18.8699856    
   529.000000       18.9050827    
   529.099976       18.8669891    
   529.200012       18.8227997    
   529.299988       18.8387432    
   529.400024       18.8575726    
   529.500000       18.8651714    
   529.599976       18.8004360    
   529.700012       18.7025318    
   529.799988       18.6643314    
   529.900024       18.5524101    
   530.000000       18.4867115    
   530.099976       18.5993843    
   530.200012       18.7312069    
   530.299988       18.9131069    
   530.400024       19.0817394    
   530.500000       19.2387085    
   530.599976       19.2842884    
   530.700012       19.2341061    
   530.799988       19.2996979    
   530.900024       19.4331264    
   531.000000       19.5037479    
   531.099976       19.6304359    
   531.200012       19.6823292    
   531.299988       19.8097668    
   531.400024       19.9993706    
   531.500000       20.1926117    
   531.599976       20.2392635    
   531.700012       20.1109715    
   531.799988       19.9880295    
   531.900024       19.8123341    
   532.000000       19.7621517    
   532.099976       19.7696419    
   532.200012       19.9051037    
   532.299988       20.1686440    
   532.400024       20.2361622    
   532.500000       20.1428585    
   532.599976       20.1427517    
   532.700012       20.2613068    
   532.799988       20.3410225    
   532.900024       20.2965107    
   533.000000       20.3369560    
   533.099976       20.3916321    
   533.200012       20.4995975    
   533.299988       20.6128006    
   533.400024       20.6480045    
   533.500000       20.6641617    
   533.599976       20.5661488    
   533.700012       20.5630474    
   533.799988       20.6869526    
   533.900024       20.7989807    
   534.000000       20.7806854    
   534.099976       20.7529716    
   534.200012       20.6993637    
   534.299988       20.7294331    
   534.400024       20.7598190    
   534.500000       20.6516438    
   534.599976       20.5579109    
   534.700012       20.5151119    
   534.799988       20.4830112    
   534.900024       20.5003452    
   535.000000       20.5779209    
   535.099976       20.6539955    
   535.200012       20.6476841    
   535.299988       20.6096992    
   535.400024       20.5939713    
   535.500000       20.5856228    
   535.599976       20.4999180    
   535.700012       20.4489861    
   535.799988       20.4128189    
   535.900024       20.2914810    
   536.000000       20.1800938    
   536.099976       20.1234894    
   536.200012       20.1020908    
   536.299988       20.0283680    
   536.400024       19.9339943    
   536.500000       19.8580246    
   536.599976       19.8318100    
   536.700012       19.7541275    
   536.799988       19.8381214    
   536.900024       19.8645515    
   537.000000       19.8045235    
   537.099976       19.7848358    
   537.200012       19.7782021    
   537.299988       19.7802353    
   537.400024       19.7821617    
   537.500000       19.8539581    
   537.599976       19.8374786    
   537.700012       19.7444973    
   537.799988       19.6127796    
   537.900024       19.4903717    
   538.000000       19.4295959    
   538.099976       19.3626137    
   538.200012       19.2962723    
   538.299988       19.3069725    
   538.400024       19.3178883    
   538.500000       19.3346863    
   538.599976       19.3483829    
   538.700012       19.2741261    
   538.799988       19.2180576    
   538.900024       19.1726894    
   539.000000       19.1771832    
   539.099976       19.2066078    
   539.200012       19.2412758    
   539.299988       19.3679638    
   539.400024       19.5813217    
   539.500000       19.7811985    
   539.599976       19.9416981    
   539.700012       19.9285374    
   539.799988       19.9259701    
   539.900024       19.8584518    
   540.000000       19.7791653    
   540.099976       19.7436409    
   540.200012       19.7810898    
   540.299988       19.8254948    
   540.400024       20.0132809    
   540.500000       20.2672997    
   540.599976       20.4844017    
   540.700012       20.6904850    
   540.799988       20.7805786    
   540.900024       20.7934170    
   541.000000       20.9216042    
   541.099976       21.0914116    
   541.200012       21.0848866    
   541.299988       21.0266781    
   541.400024       21.0105209    
   541.500000       21.0338478    
   541.599976       21.1804371    
   541.700012       21.4804649    
   541.799988       21.6509171    
   541.900024       21.7141533    
   542.000000       21.7557774    
   542.099976       21.8827858    
   542.200012       21.8922005    
   542.299988       21.8796806    
   542.400024       21.7945099    
   542.500000       21.8212605    
   542.599976       21.7975063    
   542.700012       21.6646118    
   542.799988       21.5647812    
   542.900024       21.6898651    
   543.000000       21.8204041    
   543.099976       21.9641056    
   543.200012       21.9985600    
   543.299988       22.0150375    
   543.400024       22.0338688    
   543.500000       22.0125771    
   543.599976       22.1640873    
   543.700012       22.3513374    
   543.799988       22.3066120    
   543.900024       22.1884842    
   544.000000       22.1889133    
   544.099976       22.2595329    
   544.200012       22.1773548    
   544.299988       21.9761963    
   544.400024       21.8939133    
   544.500000       22.0056210    
   544.599976       22.0499191    
   544.700012       22.1661205    
   544.799988       22.3016891    
   544.900024       22.3667450    
   545.000000       22.2617798    
   545.099976       22.2430553    
   545.200012       22.1599140    
   545.299988       22.0255241    
   545.400024       21.8840694    
   545.500000       21.5483017    
   545.599976       21.3171825    
   545.700012       21.2450657    
   545.799988       20.9692192    
   545.900024       20.6392307    
   546.000000       20.4826908    
   546.099976       20.4233055    
   546.200012       20.3978386    
   546.299988       20.1931496    
   546.400024       20.1033745    
   546.500000       20.2096272    
   546.599976       20.4154949    
   546.700012       20.5060158    
   546.799988       20.5698948    
   546.900024       20.7199097    
   547.000000       20.9642963    
   547.099976       21.1519756    
   547.200012       21.2324371    
   547.299988       21.2262344    
   547.400024       21.2054749    
   547.500000       21.1866436    
   547.599976       21.2987785    
   547.700012       21.3991451    
   547.799988       21.4362736    
   547.900024       21.3518505    
   548.000000       21.3612671    
   548.099976       21.5202694    
   548.200012       21.6187077    
   548.299988       21.6762753    
   548.400024       21.6383972    
   548.500000       21.6434269    
   548.599976       21.6684647    
   548.700012       21.6400032    
   548.799988       21.5480881    
   548.900024       21.5331078    
   549.000000       21.5395279    
   549.099976       21.5651035    
   549.200012       21.5410271    
   549.299988       21.6443882    
   549.400024       21.5705605    
   549.500000       21.4480457    
   549.599976       21.2545872    
   549.700012       21.0960140    
   549.799988       20.9855900    
   549.900024       20.7921333    
   550.000000       20.6770020    
   550.099976       20.6039219    
   550.200012       20.4396763    
   550.299988       20.2790699    
   550.400024       20.3073177    
   550.500000       20.3333168    
   550.599976       20.2247124    
   550.700012       20.1495991    
   550.799988       19.9647026    
   550.900024       19.7645073    
   551.000000       19.5824986    
   551.099976       19.4578438    
   551.200012       19.3064384    
   551.299988       19.2259750    
   551.400024       19.1726894    
   551.500000       19.0246010    
   551.599976       18.9554806    
   551.700012       19.0195713    
   551.799988       19.1683025    
   551.900024       19.3742771    
   552.000000       19.6542950    
   552.099976       19.8394070    
   552.200012       19.9138775    
   552.299988       19.9754028    
   552.400024       20.1218853    
   552.500000       20.2682629    
   552.599976       20.3440170    
   552.700012       20.2886982    
   552.799988       20.4152813    
   552.900024       20.4937115    
   553.000000       20.3997650    
   553.099976       20.3873539    
   553.200012       20.5675411    
   553.299988       20.6346302    
   553.400024       20.5138283    
   553.500000       20.5171432    
   553.599976       20.3694839    
   553.700012       20.0743790    
   553.799988       19.9151630    
   553.900024       19.8367310    
   554.000000       19.7643986    
   554.099976       19.7090797    
   554.200012       19.6595383    
   554.299988       19.4879093    
   554.400024       19.3585472    
   554.500000       19.2332516    
   554.599976       19.1389847    
   554.700012       19.1224003    
   554.799988       19.1843529    
   554.900024       19.3752403    
   555.000000       19.5606709    
   555.099976       19.7450333    
   555.200012       19.8498917    
   555.299988       19.8984699    
   555.400024       19.9843903    
   555.500000       20.0799427    
   555.599976       20.1576233    
   555.700012       20.2043839    
   555.799988       20.1591225    
   555.900024       20.1046600    
   556.000000       20.0439911    
   556.099976       20.0265484    
   556.200012       20.0508366    
   556.299988       20.0879669    
   556.400024       20.1732464    
   556.500000       20.2849522    
   556.599976       20.3728027    
   556.700012       20.4977760    
   556.799988       20.6296024    
   556.900024       20.7535057    
   557.000000       20.7902069    
   557.099976       20.8537655    
   557.200012       20.9916897    
   557.299988       21.0565319    
   557.400024       20.8966732    
   557.500000       20.7484779    
   557.599976       20.8310814    
   557.700012       20.9161472    
   557.799988       20.9469624    
   557.900024       20.9869804    
   558.000000       20.9684715    
   558.099976       20.9746761    
   558.200012       21.0062408    
   558.299988       21.0729008    
   558.400024       21.0674438    
   558.500000       21.0092373    
   558.599976       20.9539165    
   558.700012       20.8376083    
   558.799988       20.8515186    
   558.900024       20.8733463    
   559.000000       20.8776283    
   559.099976       20.9110107    
   559.200012       20.9708233    
   559.299988       21.0275326    
   559.400024       21.0421925    
   559.500000       21.0218639    
   559.599976       21.0299950    
   559.700012       21.0426216    
   559.799988       21.0862770    
   559.900024       21.1403122    
   560.000000       21.1241550    
   560.099976       21.1028614    
   560.200012       21.1444855    
   560.299988       21.1764774    
   560.400024       21.3100128    
   560.500000       21.3887653    
   560.599976       21.3870544    
   560.700012       21.5089283    
   560.799988       21.7552414    
   560.900024       21.8551788    
   561.000000       21.7269917    
   561.099976       21.5444508    
   561.200012       21.5415611    
   561.299988       21.6437473    
   561.400024       21.5994492    
   561.500000       21.4654846    
   561.599976       21.3181458    
   561.700012       21.1230850    
   561.799988       21.0045280    
   561.900024       20.8790169    
   562.000000       20.7523289    
   562.099976       20.7297535    
   562.200012       20.7519016    
   562.299988       20.7137032    
   562.400024       20.5873356    
   562.500000       20.4038315    
   562.599976       20.2971516    
   562.700012       20.2067375    
   562.799988       20.1407166    
   562.900024       20.0224838    
   563.000000       19.9108810    
   563.099976       19.8210011    
   563.200012       19.8050575    
   563.299988       19.7407532    
   563.400024       19.6693840    
   563.500000       19.6098900    
   563.599976       19.5411968    
   563.700012       19.4941158    
   563.799988       19.5848541    
   563.900024       19.7079029    
   564.000000       19.7372208    
   564.099976       19.7790585    
   564.200012       19.8445435    
   564.299988       19.8314877    
   564.400024       19.8829536    
   564.500000       20.0551167    
   564.599976       20.3120251    
   564.700012       20.5464611    
   564.799988       20.6606312    
   564.900024       20.8793373    
   565.000000       21.0005703    
   565.099976       20.9782085    
   565.200012       20.9313412    
   565.299988       20.8920708    
   565.400024       20.9227810    
   565.500000       20.9572353    
   565.599976       20.9568081    
   565.700012       20.8969936    
   565.799988       20.9030933    
   565.900024       20.8709927    
   566.000000       20.8474541    
   566.099976       20.9274883    
   566.200012       20.9848404    
   566.299988       20.9638691    
   566.400024       20.8933563    
   566.500000       20.9468555    
   566.599976       21.0044231    
   566.700012       21.0733299    
   566.799988       21.1438427    
   566.900024       21.1757278    
   567.000000       21.1791534    
   567.099976       21.1550770    
   567.200012       21.1536865    
   567.299988       21.1889954    
   567.400024       21.0767555    
   567.500000       20.8784828    
   567.599976       20.8316174    
   567.700012       20.7446270    
   567.799988       20.5926857    
   567.900024       20.5853024    
   568.000000       20.6972256    
   568.099976       20.8414612    
   568.200012       20.9880505    
   568.299988       20.9372253    
   568.400024       20.9113331    
   568.500000       20.9098339    
   568.599976       20.8577251    
   568.700012       20.7245102    
   568.799988       20.6240368    
   568.900024       20.4691010    
   569.000000       20.4034023    
   569.099976       20.3494759    
   569.200012       20.4662132    
   569.299988       20.6397648    
   569.400024       20.7363873    
   569.500000       20.8490582    
   569.599976       20.9209614    
   569.700012       21.1205177    
   569.799988       21.2497730    
   569.900024       21.2871170    
   570.000000       21.1803303    
   570.099976       21.1412754    
   570.200012       21.2245216    
   570.299988       21.2600441    
   570.400024       21.2942848    
   570.500000       21.2910748    
   570.599976       21.2023716    
   570.700012       21.0885239    
   570.799988       21.0403748    
   570.900024       21.1763706    
   571.000000       21.2735271    
   571.099976       21.1400967    
   571.200012       21.0614529    
   571.299988       21.0236816    
   571.400024       20.9576626    
   571.500000       20.9876213    
   571.599976       20.8938923    
   571.700012       20.7876396    
   571.799988       20.7703075    
   571.900024       20.7606754    
   572.000000       20.7790813    
   572.099976       20.7494411    
   572.200012       20.7324295    
   572.299988       20.7458019    
   572.400024       20.7740517    
   572.500000       20.8112869    
   572.599976       20.9327316    
   572.700012       21.1247959    
   572.799988       21.3026314    
   572.900024       21.5237999    
   573.000000       21.5463772    
   573.099976       21.4642010    
   573.200012       21.2391815    
   573.299988       20.9224586    
   573.400024       20.8757019    
   573.500000       21.0014267    
   573.599976       21.0238972    
   573.700012       20.9075871    
   573.799988       20.8728123    
   573.900024       20.8648949    
   574.000000       20.9885864    
   574.099976       21.0658398    
   574.200012       21.1415958    
   574.299988       21.2286930    
   574.400024       21.5265808    
   574.500000       21.9392815    
   574.599976       22.2525768    
   574.700012       22.3398895    
   574.799988       22.3031883    
   574.900024       22.4399357    
   575.000000       22.6871033    
   575.099976       23.1594028    
   575.200012       23.3490067    
   575.299988       23.3883820    
   575.400024       23.2721806    
   575.500000       23.2254200    
   575.599976       23.2391167    
   575.700012       23.3918056    
   575.799988       23.5545521    
   575.900024       23.6126537    
   576.000000       23.5045834    
   576.099976       23.4547215    
   576.200012       23.4354630    
   576.299988       23.1979218    
   576.400024       23.1534100    
   576.500000       23.2670441    
   576.599976       23.3665543    
   576.700012       23.3047085    
   576.799988       23.3127327    
   576.900024       23.1424961    
   577.000000       23.1096458    
   577.099976       23.1592941    
   577.200012       23.3436565    
   577.299988       23.4723778    
   577.400024       23.3514671    
   577.500000       23.1311550    
   577.599976       22.9525719    
   577.700012       22.8204250    
   577.799988       22.6986599    
   577.900024       22.6991940    
   578.000000       22.7432785    
   578.099976       22.6970558    
   578.200012       22.5490742    
   578.299988       22.4430370    
   578.400024       22.6085663    
   578.500000       23.0760498    
   578.599976       23.2806339    
   578.700012       23.5558357    
   578.799988       23.6404743    
   578.900024       23.5421429    
   579.000000       23.5881519    
   579.099976       23.6042004    
   579.200012       23.7867432    
   579.299988       23.9186745    
   579.400024       23.8200207    
   579.500000       23.6006699    
   579.599976       23.7072411    
   579.700012       23.9422150    
   579.799988       24.0779972    
   579.900024       24.1764374    
   580.000000       24.2087517    
   580.099976       24.1768646    
   580.200012       23.9384689    
   580.299988       23.6055927    
   580.400024       23.2695045    
   580.500000       23.0693092    
   580.599976       23.0107784    
   580.700012       22.6548977    
   580.799988       22.3509102    
   580.900024       22.2325668    
   581.000000       22.2870312    
   581.099976       22.2771873    
   581.200012       22.0768833    
   581.299988       21.9855042    
   581.400024       21.9604664    
   581.500000       22.0003777    
   581.599976       22.0405025    
   581.700012       21.9630337    
   581.799988       21.7756786    
   581.900024       21.5374966    
   582.000000       21.3954010    
   582.099976       21.3395462    
   582.200012       21.4389496    
   582.299988       21.5351429    
   582.400024       21.5424194    
   582.500000       21.5159893    
   582.599976       21.5133133    
   582.700012       21.5916386    
   582.799988       21.7728958    
   582.900024       21.9663525    
   583.000000       21.9720230    
   583.099976       21.9351063    
   583.200012       21.7947235    
   583.299988       21.6474934    
   583.400024       21.5601807    
   583.500000       21.6550884    
   583.599976       21.7312737    
   583.700012       21.8023205    
   583.799988       21.8675919    
   583.900024       21.8997974    
   584.000000       21.8609562    
   584.099976       21.6655750    
   584.200012       21.4379864    
   584.299988       21.3935814    
   584.400024       21.5105324    
   584.500000       21.6630077    
   584.599976       21.8289642    
   584.700012       21.7433643    
   584.799988       21.7154369    
   584.900024       21.8574257    
   585.000000       21.9925671    
   585.099976       22.1451492    
   585.200012       22.3483410    
   585.299988       22.5656586    
   585.400024       22.7716351    
   585.500000       22.8547726    
   585.599976       22.7957077    
   585.700012       22.6386337    
   585.799988       22.6352081    
   585.900024       22.7796593    
   586.000000       22.9065628    
   586.099976       22.9766445    
   586.200012       22.9922676    
   586.299988       22.9834938    
   586.400024       22.9416561    
   586.500000       23.1144619    
   586.599976       23.3109150    
   586.700012       23.4632835    
   586.799988       23.6217499    
   586.900024       23.7488651    
   587.000000       23.9515228    
   587.099976       23.9943237    
   587.200012       23.9860840    
   587.299988       24.1992283    
   587.400024       24.2907124    
   587.500000       24.3460312    
   587.599976       24.4088421    
   587.700012       24.5516853    
   587.799988       24.7294140    
   587.900024       24.6743088    
   588.000000       24.4534607    
   588.099976       24.1472244    
   588.200012       23.9606190    
   588.299988       23.8966312    
   588.400024       23.8507290    
   588.500000       23.6611252    
   588.599976       23.4726982    
   588.700012       23.4027214    
   588.799988       23.4099960    
   588.900024       23.6670094    
   589.000000       23.7734756    
   589.099976       23.8528690    
   589.200012       23.8322182    
   589.299988       23.6700058    
   589.400024       23.5090771    
   589.500000       23.2873745    
   589.599976       23.2100143    
   589.700012       23.2594471    
   589.799988       23.3283558    
   589.900024       23.3999386    
   590.000000       23.3653774    
   590.099976       23.0882473    
   590.200012       22.8188210    
   590.299988       22.6772614    
   590.400024       22.5763588    
   590.500000       22.4984627    
   590.599976       22.4290199    
   590.700012       22.5572052    
   590.799988       22.5884514    
   590.900024       22.5942287    
   591.000000       22.6168041    
   591.099976       22.7013359    
   591.200012       22.6097431    
   591.299988       22.5443668    
   591.400024       22.3414936    
   591.500000       21.9727707    
   591.599976       21.7781391    
   591.700012       21.7748222    
   591.799988       21.8373108    
   591.900024       21.9321117    
   592.000000       21.9891434    
   592.099976       22.0565529    
   592.200012       22.0305519    
   592.299988       22.0247746    
   592.400024       22.1624832    
   592.500000       22.3757343    
   592.599976       22.4615479    
   592.700012       22.3107853    
   592.799988       22.2436962    
   592.900024       22.1732903    
   593.000000       22.2810402    
   593.099976       22.4265594    
   593.200012       22.5994720    
   593.299988       22.8552017    
   593.400024       23.0833244    
   593.500000       23.1322250    
   593.599976       23.2543106    
   593.700012       23.2461796    
   593.799988       23.2921886    
   593.900024       23.5535889    
   594.000000       23.6196098    
   594.099976       23.4229431    
   594.200012       23.2489624    
   594.299988       23.0321789    
   594.400024       22.7462749    
   594.500000       22.4615479    
   594.599976       22.2145920    
   594.700012       21.7679749    
   594.799988       21.5718441    
   594.900024       21.6365776    
   595.000000       21.5438080    
   595.099976       21.2172451    
   595.200012       21.0473289    
   595.299988       21.0131969    
   595.400024       20.9667587    
   595.500000       21.0466862    
   595.599976       21.0959072    
   595.700012       21.0399456    
   595.799988       20.9006329    
   595.900024       20.7597122    
   596.000000       20.6967964    
   596.099976       20.6737919    
   596.200012       20.6577415    
   596.299988       20.6763592    
   596.400024       20.6639481    
   596.500000       20.5805950    
   596.599976       20.5744972    
   596.700012       20.6061687    
   596.799988       20.6202908    
   596.900024       20.7425919    
   597.000000       20.8198471    
   597.099976       20.7942753    
   597.200012       20.8080769    
   597.299988       20.8536606    
   597.400024       20.9343376    
   597.500000       21.0067749    
   597.599976       21.1487656    
   597.700012       21.3857708    
   597.799988       21.5584679    
   597.900024       21.5863953    
   598.000000       21.6767025    
   598.099976       21.9872169    
   598.200012       22.3040447    
   598.299988       22.5675850    
   598.400024       22.7608261    
   598.500000       22.8149681    
   598.599976       22.9517136    
   598.700012       23.0822563    
   598.799988       23.1478443    
   598.900024       23.0170918    
   599.000000       23.0603199    
   599.099976       23.0436287    
   599.200012       22.9704399    
   599.299988       22.7888622    
   599.400024       22.6560745    
   599.500000       22.6561813    
   599.599976       22.5806389    
   599.700012       22.6004353    
   599.799988       22.6758690    
   599.900024       22.8731785    
   600.000000       23.0090656    
   600.099976       22.8631191    
   600.200012       22.6578922    
   600.299988       22.5256405    
   600.400024       22.6481571    
   600.500000       23.0114212    
   600.599976       23.2477837    
   600.700012       23.2863026    
   600.799988       23.4035759    
   600.900024       23.6208935    
   601.000000       24.0142250    
   601.099976       24.3633671    
   601.200012       24.3950386    
   601.299988       24.3219585    
   601.400024       24.3382206    
   601.500000       24.3761005    
   601.599976       24.2380676    
   601.700012       24.0997181    
   601.799988       23.8870029    
   601.900024       23.6809216    
   602.000000       23.5879364    
   602.099976       23.4242268    
   602.200012       23.2199631    
   602.299988       23.1200256    
   602.400024       23.1026917    
   602.500000       22.9738636    
   602.599976       22.8777771    
   602.700012       22.8755302    
   602.799988       23.0204105    
   602.900024       23.1481686    
   603.000000       22.8764935    
   603.099976       22.5979729    
   603.200012       22.4557705    
   603.299988       22.4980335    
   603.400024       22.5702610    
   603.500000       22.4639034    
   603.599976       22.2876720    
   603.700012       22.0409317    
   603.799988       21.7885189    
   603.900024       21.7064495    
   604.000000       21.7654057    
   604.099976       21.8500443    
   604.200012       21.9804764    
   604.299988       22.1045971    
   604.400024       22.2335300    
   604.500000       22.2836075    
   604.599976       22.2918453    
   604.700012       22.3153858    
   604.799988       22.4453907    
   604.900024       22.7016563    
   605.000000       22.9989033    
   605.099976       23.2889786    
   605.200012       23.5190296    
   605.299988       23.6796379    
   605.400024       23.8811169    
   605.500000       23.9436035    
   605.599976       23.8993073    
   605.700012       23.6700058    
   605.799988       23.4515114    
   605.900024       23.3156223    
   606.000000       23.2306633    
   606.099976       23.1837997    
   606.200012       23.1420670    
   606.299988       23.1912899    
   606.400024       23.1508408    
   606.500000       23.0779743    
   606.599976       23.1267681    
   606.700012       23.1837997    
   606.799988       23.2034855    
   606.900024       23.3373432    
   607.000000       23.4291496    
   607.099976       23.3518944    
   607.200012       23.2400799    
   607.299988       23.2094765    
   607.400024       23.2448940    
   607.500000       23.3476143    
   607.599976       23.4961300    
   607.700012       23.5113258    
   607.799988       23.4931355    
   607.900024       23.5554104    
   608.000000       23.5419273    
   608.099976       23.3796082    
   608.200012       23.3155136    
   608.299988       23.3661251    
   608.400024       23.4135265    
   608.500000       23.3678379    
   608.599976       23.2382622    
   608.700012       23.0832176    
   608.799988       23.2036991    
   608.900024       23.4591103    
   609.000000       23.6489277    
   609.099976       23.7557125    
   609.200012       23.7405205    
   609.299988       23.8010807    
   609.400024       23.8401375    
   609.500000       23.6991100    
   609.599976       23.6721478    
   609.700012       23.5804462    
   609.799988       23.6152210    
   609.900024       23.7651291    
   610.000000       24.0364819    
   610.099976       24.2584000    
   610.200012       24.4682274    
   610.299988       24.7459984    
   610.400024       24.7205315    
   610.500000       24.6198444    
   610.599976       24.4615917    
   610.700012       24.4356976    
   610.799988       24.4366608    
   610.900024       24.3161793    
   611.000000       24.2878246    
   611.099976       24.2814045    
   611.200012       24.3085823    
   611.299988       24.2414932    
   611.400024       24.1140575    
   611.500000       24.1102047    
   611.599976       23.9765625    
   611.700012       23.6967564    
   611.799988       23.4887486    
   611.900024       23.2362289    
   612.000000       23.0482292    
   612.099976       23.0551834    
   612.200012       23.0896378    
   612.299988       23.1344719    
   612.400024       23.1305122    
   612.500000       23.0204105    
   612.599976       23.0871773    
   612.700012       23.1151028    
   612.799988       23.0802212    
   612.900024       23.0784035    
   613.000000       23.1591892    
   613.099976       23.2489624    
   613.200012       23.3360596    
   613.299988       23.4167366    
   613.400024       23.4263687    
   613.500000       23.3493271    
   613.599976       23.3071690    
   613.700012       23.3574581    
   613.799988       23.3378773    
   613.900024       23.4173794    
   614.000000       23.4418831    
   614.099976       23.3655910    
   614.200012       23.3028889    
   614.299988       23.2316265    
   614.400024       23.2759266    
   614.500000       23.2749615    
   614.599976       23.3027821    
   614.700012       23.3994045    
   614.799988       23.4780483    
   614.900024       23.5006256    
   615.000000       23.5879364    
   615.099976       23.7337799    
   615.200012       24.0284557    
   615.299988       24.3624039    
   615.400024       24.5410938    
   615.500000       24.6675682    
   615.599976       24.7438564    
   615.700012       24.6714191    
   615.799988       24.7129364    
   615.900024       24.7479248    
   616.000000       24.8700104    
   616.099976       25.0754509    
   616.200012       25.1930447    
   616.299988       25.0473118    
   616.400024       24.8196144    
   616.500000       24.7195683    
   616.599976       24.7070503    
   616.700012       24.9041443    
   616.799988       24.9419155    
   616.900024       24.7747803    
   617.000000       24.7402210    
   617.099976       24.8335247    
   617.200012       24.8241081    
   617.299988       24.9426632    
   617.400024       25.1003819    
   617.500000       25.2310295    
   617.599976       25.4946766    
   617.700012       25.5921535    
   617.799988       25.6608486    
   617.900024       25.8259487    
   618.000000       25.9017048    
   618.099976       25.9830246    
   618.200012       25.9778900    
   618.299988       25.7752323    
   618.400024       25.5343742    
   618.500000       25.1322689    
   618.599976       24.8476467    
   618.700012       24.5143433    
   618.799988       24.3187485    
   618.900024       24.1843548    
   619.000000       24.0035267    
   619.099976       23.8189507    
   619.200012       23.5969257    
   619.299988       23.4197330    
   619.400024       23.2340889    
   619.500000       23.1063309    
   619.599976       23.0040379    
   619.700012       22.9921627    
   619.799988       23.0556126    
   619.900024       23.1981354    
   620.000000       23.3046017    
   620.099976       23.3585300    
   620.200012       23.3506107    
   620.299988       23.3394814    
   620.400024       23.4175930    
   620.500000       23.5085430    
   620.599976       23.4134216    
   620.700012       23.3705139    
   620.799988       23.5132523    
   620.900024       23.5850487    
   621.000000       23.5067253    
   621.099976       23.4108505    
   621.200012       23.3850651    
   621.299988       23.3187256    
   621.400024       23.3273926    
   621.500000       23.4774055    
   621.599976       23.5428905    
   621.700012       23.6493549    
   621.799988       23.8726635    
   621.900024       24.0925484    
   622.000000       24.2460957    
   622.099976       24.5042839    
   622.200012       24.8789997    
   622.299988       25.3046455    
   622.400024       25.5209999    
   622.500000       25.5084801    
   622.599976       25.5558815    
   622.700012       25.5720367    
   622.799988       25.4719925    
   622.900024       25.3555775    
   623.000000       25.3913155    
   623.099976       25.5950451    
   623.200012       25.6514339    
   623.299988       25.6045666    
   623.400024       25.5150070    
   623.500000       25.4580841    
   623.599976       25.5269909    
   623.700012       25.6775398    
   623.799988       25.8239174    
   623.900024       25.9025612    
   624.000000       25.7298641    
   624.099976       25.4586182    
   624.200012       25.3256168    
   624.299988       25.3251896    
   624.400024       25.4210606    
   624.500000       25.6513252    
   624.599976       25.7887135    
   624.700012       25.7757664    
   624.799988       25.7941704    
   624.900024       25.7512646    
   625.000000       25.7097473    
   625.099976       25.7895699    
   625.200012       25.8854408    
   625.299988       25.8261642    
   625.400024       25.7353210    
   625.500000       25.6244678    
   625.599976       25.6755066    
   625.700012       25.7251549    
   625.799988       25.6621323    
   625.900024       25.5896931    
   626.000000       25.7025776    
   626.099976       25.8978539    
   626.200012       25.9406548    
   626.299988       25.7139206    
   626.400024       25.5166111    
   626.500000       25.2979050    
   626.599976       25.1203899    
   626.700012       24.9303589    
   626.799988       24.8001404    
   626.900024       24.7952175    
   627.000000       24.8340588    
   627.099976       24.7861233    
   627.200012       24.7053375    
   627.299988       24.7251320    
   627.400024       24.8049545    
   627.500000       24.8161888    
   627.599976       24.9061775    
   627.700012       24.9804363    
   627.799988       25.0745964    
   627.900024       25.1471424    
   628.000000       25.1786003    
   628.099976       25.3638172    
   628.200012       25.5891590    
   628.299988       25.7236576    
   628.400024       25.9426861    
   628.500000       26.2283764    
   628.599976       26.3159008    
   628.700012       26.2601547    
   628.799988       26.2918282    
   628.900024       26.3684387    
   629.000000       26.4902058    
   629.099976       26.4468708    
   629.200012       26.3152599    
   629.299988       26.1648178    
   629.400024       25.9696503    
   629.500000       25.8308716    
   629.599976       25.9210720    
   629.700012       26.0350285    
   629.799988       26.2006645    
   629.900024       26.2753487    
   630.000000       26.3917637    
   630.099976       26.3672619    
   630.200012       26.3130131    
   630.299988       26.3044529    
   630.400024       26.2573738    
   630.500000       26.2838020    
   630.599976       26.1389236    
   630.700012       25.8573017    
   630.799988       25.6857796    
   630.900024       25.5395107    
   631.000000       25.4321899    
   631.099976       25.3270073    
   631.200012       25.3863926    
   631.299988       25.6274624    
   631.400024       25.7910671    
   631.500000       25.9613037    
   631.599976       26.1563644    
   631.700012       26.3450069    
   631.799988       26.4743690    
   631.900024       26.7599525    
   632.000000       27.1334896    
   632.099976       27.4807034    
   632.200012       27.8055553    
   632.299988       28.0817242    
   632.400024       28.2148304    
   632.500000       28.2889824    
   632.599976       28.2452202    
   632.700012       28.2651215    
   632.799988       28.1531982    
   632.900024       28.1024818    
   633.000000       28.0596828    
   633.099976       27.8903008    
   633.200012       27.7705669    
   633.299988       27.4287033    
   633.400024       27.4458218    
   633.500000       27.5411606    
   633.599976       27.6574688    
   633.700012       27.7462788    
   633.799988       27.6545792    
   633.900024       27.5075607    
   634.000000       27.4903355    
   634.099976       27.4268837    
   634.200012       27.4829502    
   634.299988       27.5154800    
   634.400024       27.3512325    
   634.500000       27.1646271    
   634.599976       27.0594444    
   634.700012       26.7436886    
   634.799988       26.6054459    
   634.900024       26.6382923    
   635.000000       26.7900181    
   635.099976       26.9942818    
   635.200012       27.0143986    
   635.299988       26.9292259    
   635.400024       26.8672733    
   635.500000       26.7109451    
   635.599976       26.5843639    
   635.700012       26.6043739    
   635.799988       26.6992836    
   635.900024       26.8809700    
   636.000000       27.0408268    
   636.099976       27.1756477    
   636.200012       27.1924458    
   636.299988       27.0868378    
   636.400024       26.7317047    
   636.500000       26.4861393    
   636.599976       26.4170189    
   636.700012       26.3924065    
   636.799988       26.5142803    
   636.900024       26.3207188    
   637.000000       26.1753044    
   637.099976       26.2395039    
   637.200012       26.2549133    
   637.299988       26.2734222    
   637.400024       26.2825184    
   637.500000       26.2913990    
   637.599976       26.4265404    
   637.700012       26.5717392    
   637.799988       26.6562691    
   637.900024       26.4769382    
   638.000000       26.3193264    
   638.099976       26.4029999    
   638.200012       26.5393181    
   638.299988       26.5123558    
   638.400024       26.3209324    
   638.500000       26.0774002    
   638.599976       26.0081692    
   638.700012       26.1068230    
   638.799988       26.1615028    
   638.900024       26.1847210    
   639.000000       26.1665306    
   639.099976       26.1205196    
   639.200012       26.1120663    
   639.299988       26.0093479    
   639.400024       26.1366768    
   639.500000       26.3668327    
   639.599976       26.5063629    
   639.700012       26.5942097    
   639.799988       26.6265221    
   639.900024       26.5565453    
   640.000000       26.5690651    
   640.099976       26.6701794    
   640.200012       27.0653305    
   640.299988       27.2884254    
   640.400024       27.2554703    
   640.500000       27.2677746    
   640.599976       27.3356133    
   640.700012       27.4724655    
   640.799988       27.3892193    
   640.900024       27.1923409    
   641.000000       27.3463135    
   641.099976       27.6825066    
   641.200012       28.0264034    
   641.299988       28.5283413    
   641.400024       28.7370987    
   641.500000       28.7592468    
   641.599976       28.8560829    
   641.700012       28.8016205    
   641.799988       28.6884136    
   641.900024       28.6833839    
   642.000000       28.7611732    
   642.099976       28.9556980    
   642.200012       29.0104847    
   642.299988       28.8924618    
   642.400024       28.8781242    
   642.500000       29.0169048    
   642.599976       29.2431011    
   642.700012       29.4309940    
   642.799988       29.5198040    
   642.900024       29.3690414    
   643.000000       29.1458378    
   643.099976       29.0557442    
   643.200012       28.9248848    
   643.299988       28.9090462    
   643.400024       28.8425999    
   643.500000       28.8238754    
   643.599976       28.7873898    
   643.700012       28.9317303    
   643.799988       28.9953957    
   643.900024       28.9950752    
   644.000000       29.0159416    
   644.099976       28.9901524    
   644.200012       28.9903679    
   644.299988       28.8568306    
   644.400024       28.8246250    
   644.500000       28.7482262    
   644.599976       28.5728531    
   644.700012       28.4056129    
   644.799988       28.2429714    
   644.900024       28.1401463    
   645.000000       28.2019920    
   645.099976       28.2304535    
   645.200012       28.4488411    
   645.299988       28.7293930    
   645.400024       28.7836437    
   645.500000       28.7506886    
   645.599976       28.7703762    
   645.700012       28.8758774    
   645.799988       28.8757706    
   645.900024       28.6132984    
   646.000000       28.4326820    
   646.099976       28.3294296    
   646.200012       28.3090992    
   646.299988       28.2807426    
   646.400024       28.1986752    
   646.500000       28.2508907    
   646.599976       28.3690186    
   646.700012       28.5077972    
   646.799988       28.4327908    
   646.900024       28.4093571    
   647.000000       28.3940582    
   647.099976       28.3630257    
   647.200012       28.1888294    
   647.299988       27.7199554    
   647.400024       27.3502731    
   647.500000       27.1452599    
   647.599976       27.1120892    
   647.700012       27.1231098    
   647.799988       27.0489597    
   647.900024       26.8930588    
   648.000000       26.8956299    
   648.099976       26.8923111    
   648.200012       26.8291798    
   648.299988       26.7854176    
   648.400024       26.7768593    
   648.500000       26.8636341    
   648.599976       26.9677467    
   648.700012       27.0914383    
   648.799988       27.0978584    
   648.900024       26.9974918    
   649.000000       27.0446796    
   649.099976       27.1286755    
   649.200012       27.2718391    
   649.299988       27.4737492    
   649.400024       27.6200199    
   649.500000       27.7922878    
   649.599976       27.9246464    
   649.700012       27.9910946    
   649.799988       28.0006180    
   649.900024       28.1179962    
   650.000000       28.1580143    
   650.099976       28.1053715    
   650.200012       28.0588245    
   650.299988       28.0497303    
   650.400024       27.9968719    
   650.500000       27.9668045    
   650.599976       27.9218655    
   650.700012       27.7690697    
   650.799988       27.7890778    
   650.900024       27.7495956    
   651.000000       27.7403927    
   651.099976       27.8417225    
   651.200012       28.0069294    
   651.299988       28.1133957    
   651.400024       28.1768456    
   651.500000       28.0778713    
   651.599976       27.8418293    
   651.700012       27.5843887    
   651.799988       27.3765926    
   651.900024       27.3030834    
   652.000000       27.2472305    
   652.099976       27.2087097    
   652.200012       27.1272831    
   652.299988       27.0365467    
   652.400024       26.9668903    
   652.500000       27.1192589    
   652.599976       27.2535439    
   652.700012       27.3496284    
   652.799988       27.3744526    
   652.900024       27.4659386    
   653.000000       27.6866798    
   653.099976       27.7740974    
   653.200012       27.8040581    
   653.299988       27.7225227    
   653.400024       27.7554798    
   653.500000       28.1063328    
   653.599976       28.3630257    
   653.700012       28.5518818    
   653.799988       28.5569096    
   653.900024       28.4523716    
   654.000000       28.5059776    
   654.099976       28.7045708    
   654.200012       28.8473091    
   654.299988       29.0237522    
   654.400024       28.9982853    
   654.500000       28.9624405    
   654.599976       28.8623943    
   654.700012       28.8194866    
   654.799988       28.9019852    
   654.900024       28.9846954    
   655.000000       29.0872021    
   655.099976       29.2117500    
   655.200012       29.2288704    
   655.299988       29.1560040    
   655.400024       29.0775738    
   655.500000       28.8657131    
   655.599976       28.6913033    
   655.700012       28.5072613    
   655.799988       28.4888573    
   655.900024       28.5645084    
   656.000000       28.6602726    
   656.099976       28.5684662    
   656.200012       28.3683777    
   656.299988       28.3768291    
   656.400024       28.5695362    
   656.500000       28.5719986    
   656.599976       28.5564823    
   656.700012       28.5031967    
   656.799988       28.5120773    
   656.900024       28.5398979    
   657.000000       28.4848995    
   657.099976       28.3206539    
   657.200012       28.2210369    
   657.299988       28.2022057    
   657.400024       28.0659943    
   657.500000       27.9045315    
   657.599976       27.7283039    
   657.700012       27.5436192    
   657.799988       27.4803829    
   657.900024       27.4562016    
   658.000000       27.4312706    
   658.099976       27.4663658    
   658.200012       27.4846630    
   658.299988       27.5152664    
   658.400024       27.5892029    
   658.500000       27.5252171    
   658.599976       27.4964333    
   658.700012       27.4740715    
   658.799988       27.4236736    
   658.900024       27.5269299    
   659.000000       27.6980209    
   659.099976       27.7241306    
   659.200012       27.6989841    
   659.299988       27.5843887    
   659.400024       27.4743919    
   659.500000       27.4901199    
   659.599976       27.4997520    
   659.700012       27.6145611    
   659.799988       27.5944443    
   659.900024       27.5566750    
   660.000000       27.5175133    
   660.099976       27.4600544    
   660.200012       27.4477482    
   660.299988       27.5304604    
   660.400024       27.5200806    
   660.500000       27.4185371    
   660.599976       27.3673916    
   660.700012       27.3907185    
   660.799988       27.3518772    
   660.900024       27.3281231    
   661.000000       27.3151760    
   661.099976       27.2876778    
   661.200012       27.2389927    
   661.299988       27.1771450    
   661.400024       27.0459633    
   661.500000       26.8542194    
   661.599976       26.8117390    
   661.700012       26.8406296    
   661.799988       26.8052120    
   661.900024       26.6106873    
   662.000000       26.4832497    
   662.099976       26.4601383    
   662.200012       26.5290470    
   662.299988       26.6092968    
   662.400024       26.8077831    
   662.500000       26.8469429    
   662.599976       26.7396221    
   662.700012       26.6304817    
   662.799988       26.5961342    
   662.900024       26.7544956    
   663.000000       26.8365650    
   663.099976       26.8850346    
   663.200012       27.0611572    
   663.299988       27.2661705    
   663.400024       27.3801231    
   663.500000       27.3099327    
   663.599976       27.1469707    
   663.700012       27.0131130    
   663.799988       27.1269627    
   663.900024       27.3446007    
   664.000000       27.3819427    
   664.099976       27.3504848    
   664.200012       27.3885765    
   664.299988       27.3341141    
   664.400024       27.3611851    
   664.500000       27.4350147    
   664.599976       27.6068573    
   664.700012       27.7678928    
   664.799988       27.7115021    
   664.900024       27.5593491    
   665.000000       27.5438347    
   665.099976       27.5866356    
   665.200012       27.6083565    
   665.299988       27.6291142    
   665.400024       27.6648502    
   665.500000       27.7578354    
   665.599976       27.7711029    
   665.700012       27.6585388    
   665.799988       27.6348915    
   665.900024       27.7156773    
   666.000000       27.9015350    
   666.099976       27.9751511    
   666.200012       28.0242653    
   666.299988       28.0615005    
   666.400024       28.0532627    
   666.500000       28.0320759    
   666.599976       28.0468407    
   666.700012       28.1057968    
   666.799988       28.2254257    
   666.900024       28.2774258    
   667.000000       28.3215103    
   667.099976       28.3237572    
   667.200012       28.2844868    
   667.299988       28.2176132    
   667.400024       28.1412144    
   667.500000       28.0578613    
   667.599976       27.9190826    
   667.700012       27.7885437    
   667.799988       27.7945347    
   667.900024       27.7601871    
   668.000000       27.6070728    
   668.099976       27.5100231    
   668.200012       27.4927959    
   668.299988       27.5612755    
   668.400024       27.5836391    
   668.500000       27.5945530    
   668.599976       27.6314659    
   668.700012       27.6416321    
   668.799988       27.4996433    
   668.900024       27.3253403    
   669.000000       27.3016930    
   669.099976       27.3616142    
   669.200012       27.2308598    
   669.299988       26.9622898    
   669.400024       26.9489136    
   669.500000       27.1352024    
   669.599976       27.2750492    
   669.700012       27.3887920    
   669.799988       27.4565220    
   669.900024       27.4455013    
   670.000000       27.4727879    
   670.099976       27.4922619    
   670.200012       27.6395988    
   670.299988       27.8618393    
   670.400024       27.9445496    
   670.500000       27.9096661    
   670.599976       27.9404831    
   670.700012       28.0616074    
   670.799988       28.1877613    
   670.900024       28.2921925    
   671.000000       28.4412441    
   671.099976       28.6228218    
   671.200012       28.7504730    
   671.299988       28.7976608    
   671.400024       28.7840710    
   671.500000       28.6867008    
   671.599976       28.6787834    
   671.700012       28.6587734    
   671.799988       28.6143684    
   671.900024       28.5435371    
   672.000000       28.5892258    
   672.099976       28.7144146    
   672.200012       29.0030994    
   672.299988       29.3736420    
   672.400024       29.6889706    
   672.500000       29.9134560    
   672.599976       29.9257622    
   672.700012       29.8812485    
   672.799988       29.9567909    
   672.900024       30.0946064    
   673.000000       30.1216793    
   673.099976       30.2783279    
   673.200012       30.3794422    
   673.299988       30.4601192    
   673.400024       30.5023861    
   673.500000       30.2345619    
   673.599976       29.9318600    
   673.700012       29.5754433    
   673.799988       29.2846165    
   673.900024       29.0041714    
   674.000000       28.9782772    
   674.099976       29.1774044    
   674.200012       29.2827988    
   674.299988       29.2814083    
   674.400024       29.2527313    
   674.500000       29.3398304    
   674.599976       29.5415249    
   674.700012       29.7279186    
   674.799988       29.7879448    
   674.900024       29.8498993    
   675.000000       30.0442104    
   675.099976       30.3713093    
   675.200012       30.5853100    
   675.299988       30.8102226    
   675.400024       31.0377064    
   675.500000       31.2870159    
   675.599976       31.4826126    
   675.700012       31.5036907    
   675.799988       31.4237614    
   675.900024       31.4036446    
   676.000000       31.5615768    
   676.099976       31.8968086    
   676.200012       32.1892395    
   676.299988       32.3964996    
   676.400024       32.4320221    
   676.500000       32.2618942    
   676.599976       32.2356796    
   676.700012       32.1136971    
   676.799988       31.9576931    
   676.900024       31.7773972    
   677.000000       31.6580906    
   677.099976       31.4942760    
   677.200012       31.3486481    
   677.299988       31.2992134    
   677.400024       31.4252586    
   677.500000       31.7707634    
   677.599976       32.0211411    
   677.700012       32.1056747    
   677.799988       32.2579346    
   677.900024       32.4326630    
   678.000000       32.4218597    
   678.099976       32.4042015    
   678.200012       32.3907204    
   678.299988       32.2790108    
   678.400024       32.2781563    
   678.500000       32.2599678    
   678.599976       32.2924919    
   678.700012       32.4674377    
   678.799988       32.5975533    
   678.900024       32.6394958    
   679.000000       32.5423393    
   679.099976       32.5623474    
   679.200012       32.4106216    
   679.299988       32.5094910    
   679.400024       32.4391899    
   679.500000       32.1589584    
   679.599976       31.9771652    
   679.700012       31.8912430    
   679.799988       31.8269386    
   679.900024       31.7531071    
   680.000000       31.6376534    
   680.099976       31.5037975    
   680.200012       31.5642529    
   680.299988       31.7658405    
   680.400024       31.7976189    
   680.500000       31.7680874    
   680.599976       31.4932041    
   680.700012       31.1257668    
   680.799988       30.9038467    
   680.900024       30.9027786    
   681.000000       31.0418797    
   681.099976       31.0975189    
   681.200012       31.0490475    
   681.299988       30.9346638    
   681.400024       30.8928261    
   681.500000       30.9567051    
   681.599976       31.1034031    
   681.700012       31.2079430    
   681.799988       31.3180447    
   681.900024       31.3061695    
   682.000000       31.3813896    
   682.099976       31.5167446    
   682.200012       31.5087185    
   682.299988       31.5209160    
   682.400024       31.6622658    
   682.500000       31.8887844    
   682.599976       32.0466080    
   682.700012       32.0671501    
   682.799988       32.1981201    
   682.900024       32.4696884    
   683.000000       32.7145042    
   683.099976       32.6748047    
   683.200012       32.6843300    
   683.299988       32.4896965    
   683.400024       32.4098740    
   683.500000       32.5093842    
   683.599976       32.7588005    
   683.700012       33.2723999    
   683.799988       33.4653206    
   683.900024       33.5229950    
   684.000000       33.4674606    
   684.099976       33.2040253    
   684.200012       33.1043053    
   684.299988       33.2819252    
   684.400024       33.4223061    
   684.500000       33.3927765    
   684.599976       33.2457581    
   684.700012       33.1962166    
   684.799988       33.0189171    
   684.900024       32.9394150    
   685.000000       32.8515701    
   685.099976       32.6630363    
   685.200012       32.3789520    
   685.299988       32.1551056    
   685.400024       32.0222130    
   685.500000       31.8555069    
   685.599976       31.8958454    
   685.700012       31.9335098    
   685.799988       31.9592972    
   685.900024       32.1167984    
   686.000000       32.1903114    
   686.099976       32.1713715    
   686.200012       31.9024792    
   686.299988       31.4679527    
   686.400024       31.2350140    
   686.500000       31.2030201    
   686.599976       31.2078362    
   686.700012       31.1939259    
   686.799988       31.0497952    
   686.900024       30.8561268    
   687.000000       30.8463898    
   687.099976       31.1151733    
   687.200012       31.3959408    
   687.299988       31.4790821    
   687.400024       31.4969482    
   687.500000       31.6011677    
   687.599976       31.8261890    
   687.700012       31.9656086    
   687.799988       32.0799942    
   687.900024       32.3864403    
   688.000000       32.5899544    
   688.099976       32.9261475    
   688.200012       33.3838959    
   688.299988       33.6198311    
   688.400024       33.5746765    
   688.500000       33.3750153    
   688.599976       33.4916420    
   688.700012       33.6629486    
   688.799988       33.7304688    
   688.900024       33.8049393    
   689.000000       33.8310471    
   689.099976       33.7885704    
   689.200012       33.8472061    
   689.299988       34.1344986    
   689.400024       34.3337326    
   689.500000       34.0031052    
   689.599976       33.8186340    
   689.700012       33.6444397    
   689.799988       33.4922867    
   689.900024       33.2445793    
   690.000000       33.0183830    
   690.099976       32.8591652    
   690.200012       32.7696075    
   690.299988       32.5663071    
   690.400024       32.5148392    
   690.500000       32.5231857    
   690.599976       32.5296059    
   690.700012       32.6151009    
   690.799988       32.6299744    
   690.900024       32.4577026    
   691.000000       32.3509178    
   691.099976       32.2714157    
   691.200012       32.1574593    
   691.299988       31.9633617    
   691.400024       31.8519764    
   691.500000       31.7972984    
   691.599976       32.0527077    
   691.700012       32.2204857    
   691.799988       32.3422508    
   691.900024       32.8451500    
   692.000000       33.2242508    
   692.099976       33.4542999    
   692.200012       33.5150757    
   692.299988       33.6153374    
   692.400024       33.5082283    
   692.500000       33.2918739    
   692.599976       33.3285751    
   692.700012       33.3920288    
   692.799988       33.3776894    
   692.900024       33.4053993    
   693.000000       33.3960915    
   693.099976       33.2898407    
   693.200012       33.1614418    
   693.299988       33.0266190    
   693.400024       32.9494743    
   693.500000       32.6758766    
   693.599976       32.5248985    
   693.700012       32.7084045    
   693.799988       32.7189980    
   693.900024       32.5413780    
   694.000000       32.5769005    
   694.099976       32.7487411    
   694.200012       32.9259338    
   694.299988       32.9346008    
   694.400024       32.8687973    
   694.500000       32.7216721    
   694.599976       32.6315765    
   694.700012       32.7626534    
   694.799988       32.7663994    
   694.900024       32.6361809    
   695.000000       32.5559273    
   695.099976       32.4442215    
   695.200012       32.4777107    
   695.299988       32.4555626    
   695.400024       32.3718910    
   695.500000       32.3334770    
   695.599976       32.3251305    
   695.700012       32.3803406    
   695.799988       32.5149460    
   695.900024       32.8048134    
   696.000000       32.8701897    
   696.099976       32.6988792    
   696.200012       32.4757843    
   696.299988       32.3795929    
   696.400024       32.4170418    
   696.500000       32.5180511    
   696.599976       32.5532532    
   696.700012       32.3418198    
   696.799988       32.2011147    
   696.900024       31.9882927    
   697.000000       31.6755333    
   697.099976       31.5795536    
   697.200012       31.5872574    
   697.299988       31.7844582    
   697.400024       32.0835228    
   697.500000       32.3331528    
   697.599976       32.3333664    
   697.700012       32.3113251    
   697.799988       32.5059586    
   697.900024       32.8346634    
   698.000000       33.0485573    
   698.099976       33.3034325    
   698.200012       33.6696892    
   698.299988       33.8748131    
   698.400024       33.9050903    
   698.500000       33.8304062    
   698.599976       33.7756233    
   698.700012       33.6796417    
   698.799988       33.7847176    
   698.900024       33.9915466    
   699.000000       34.2253418    
   699.099976       34.0532875    
   699.200012       33.8969574    
   699.299988       33.6995430    
   699.400024       33.6251793    
   699.500000       33.6282845    
   699.599976       33.6823158    
   699.700012       33.5651550    
   699.799988       33.5421486    
   699.900024       33.4615746    
   700.000000       33.2187958    
   700.099976       32.9874573    
   700.200012       32.6837959    
   700.299988       32.3312302    
   700.400024       32.1729736    
   700.500000       32.2452011    
   700.599976       32.5012512    
   700.700012       32.7658615    
   700.799988       32.8281364    
   700.900024       32.5516472    
   701.000000       32.4321289    
   701.099976       32.5817146    
   701.200012       32.9215469    
   701.299988       33.2175102    
   701.400024       33.3985519    
   701.500000       33.7071419    
   701.599976       33.7116356    
   701.700012       33.4058304    
   701.799988       33.0363579    
   701.900024       32.8736115    
   702.000000       32.9091377    
   702.099976       32.8441849    
   702.200012       32.6648560    
   702.299988       32.5727272    
   702.400024       32.4903374    
   702.500000       32.5400925    
   702.599976       32.5504723    
   702.700012       32.5640602    
   702.799988       32.6290092    
   702.900024       32.6561890    
   703.000000       32.8103752    
   703.099976       32.9611359    
   703.200012       33.1260262    
   703.299988       33.1753502    
   703.400024       33.1305199    
   703.500000       32.8663368    
   703.599976       32.8528519    
   703.700012       32.8025665    
   703.799988       32.7950745    
   703.900024       32.8483582    
   704.000000       33.0017967    
   704.099976       33.0927467    
   704.200012       33.1590881    
   704.299988       33.1102943    
   704.400024       32.9332123    
   704.500000       32.7577324    
   704.599976       32.7937889    
   704.700012       32.9030380    
   704.799988       33.1086884    
   704.900024       33.1920433    
   705.000000       33.2089500    
   705.099976       33.1101875    
   705.200012       32.9732285    
   705.299988       32.8223572    
   705.400024       32.7649002    
   705.500000       32.5511131    
   705.599976       32.3511314    
   705.700012       32.1538239    
   705.799988       32.0567741    
   705.900024       32.1221504    
   706.000000       32.1828194    
   706.099976       32.1833534    
   706.200012       32.2766571    
   706.299988       32.4462547    
   706.400024       32.5889931    
   706.500000       32.6710625    
   706.599976       32.7510948    
   706.700012       32.9191933    
   706.799988       33.0028687    
   706.900024       33.0282288    
   707.000000       33.1100807    
   707.099976       32.9670219    
   707.200012       32.8443985    
   707.299988       32.6739502    
   707.400024       32.6208763    
   707.500000       32.6656036    
   707.599976       32.6397095    
   707.700012       32.4955788    
   707.799988       32.4819908    
   707.900024       32.5584946    
   708.000000       32.5773277    
   708.099976       32.5619202    
   708.200012       32.5040321    
   708.299988       32.5126991    
   708.400024       32.5172997    
   708.500000       32.4516029    
   708.599976       32.5058517    
   708.700012       32.6618576    
   708.799988       32.8037415    
   708.900024       33.0020103    
   709.000000       33.1382217    
   709.099976       33.3106003    
   709.200012       33.3185158    
   709.299988       33.3941650    
   709.400024       33.5340157    
   709.500000       33.4973145    
   709.599976       33.3864632    
   709.700012       33.2906990    
   709.799988       33.2625580    
   709.900024       33.1489220    
   710.000000       33.0864334    
   710.099976       33.1828423    
   710.200012       33.4627533    
   710.299988       33.7583961    
   710.400024       33.8210945    
   710.500000       33.7186966    
   710.599976       33.6817818    
   710.700012       33.8273010    
   710.799988       33.9279900    
   710.900024       33.9467163    
   711.000000       33.8836899    
   711.099976       33.8481674    
   711.200012       33.7975578    
   711.299988       33.7784042    
   711.400024       33.8243065    
   711.500000       34.0050278    
   711.599976       34.2513466    
   711.700012       34.4485435    
   711.799988       34.6687508    
   711.900024       34.8253975    
   712.000000       34.9753036    
   712.099976       35.0647583    
   712.200012       35.2596054    
   712.299988       35.3920708    
   712.400024       35.3245544    
   712.500000       35.2670937    
   712.599976       35.3110695    
   712.700012       35.2004318    
   712.799988       35.1351662    
   712.900024       34.9510193    
   713.000000       34.6007004    
   713.099976       34.3242111    
   713.200012       34.1492653    
   713.299988       34.0864563    
   713.400024       34.0263214    
   713.500000       33.8613281    
   713.599976       33.7458763    
   713.700012       33.5000954    
   713.799988       33.3565025    
   713.900024       33.4713135    
   714.000000       33.6867065    
   714.099976       33.8261261    
   714.200012       33.7654572    
   714.299988       33.5958633    
   714.400024       33.5144348    
   714.500000       33.4697075    
   714.599976       33.3804703    
   714.700012       33.3012886    
   714.799988       33.6219673    
   714.900024       34.1608238    
   715.000000       34.4255409    
   715.099976       34.5667801    
   715.200012       34.4575348    
   715.299988       34.3341637    
   715.400024       34.4175148    
   715.500000       34.7793884    
   715.599976       34.9194489    
   715.700012       34.7464333    
   715.799988       34.7405472    
   715.900024       34.8277550    
   716.000000       34.8306389    
   716.099976       34.7271729    
   716.200012       34.7421532    
   716.299988       34.8657379    
   716.400024       34.9665337    
   716.500000       35.0680733    
   716.599976       35.1559219    
   716.700012       35.1836357    
   716.799988       35.0677567    
   716.900024       35.0553436    
   717.000000       35.2873192    
   717.099976       35.5579224    
   717.200012       35.6876068    
   717.299988       35.8391151    
   717.400024       35.8078728    
   717.500000       35.7745972    
   717.599976       35.7611122    
   717.700012       35.9587440    
   717.799988       36.0336418    
   717.900024       35.8267021    
   718.000000       35.6281128    
   718.099976       35.5506439    
   718.200012       35.5001411    
   718.299988       35.5026016    
   718.400024       35.6459808    
   718.500000       35.9664459    
   718.599976       36.2535286    
   718.700012       36.3156929    
   718.799988       36.2022743    
   718.900024       36.1206322    
   719.000000       36.2140427    
   719.099976       36.4766235    
   719.200012       36.5165367    
   719.299988       36.1793785    
   719.400024       36.0428429    
   719.500000       36.0312881    
   719.599976       35.8173981    
   719.700012       35.5736504    
   719.799988       35.6393471    
   719.900024       35.7083626    
   720.000000       35.7377853    
   720.099976       35.8007011    
   720.200012       35.7936401    
   720.299988       35.7905388    
   720.400024       35.7998505    
   720.500000       35.9206543    
   720.599976       35.9185104    
   720.700012       35.8794556    
   720.799988       35.7832603    
   720.900024       35.9722252    
   721.000000       36.0893898    
   721.099976       35.9102745    
   721.200012       35.7009773    
   721.299988       35.5967636    
   721.400024       35.5853157    
   721.500000       35.6650276    
   721.599976       35.8053017    
   721.700012       36.0107460    
   721.799988       36.1655731    
   721.900024       36.4249420    
   722.000000       36.7219734    
   722.099976       36.7971954    
   722.200012       36.7178001    
   722.299988       36.7691612    
   722.400024       36.8894310    
   722.500000       37.0725060    
   722.599976       37.1347771    
   722.700012       37.0985069    
   722.799988       37.1104927    
   722.900024       37.0497169    
   723.000000       37.0257454    
   723.099976       37.1155205    
   723.200012       36.9831619    
   723.299988       36.8126030    
   723.400024       36.6605568    
   723.500000       36.4145622    
   723.599976       36.1652527    
   723.700012       36.0353546    
   723.799988       35.9892387    
   723.900024       36.0960236    
   724.000000       36.1133575    
   724.099976       36.1127129    
   724.200012       36.0718422    
   724.299988       36.2570610    
   724.400024       36.4174500    
   724.500000       36.4291115    
   724.599976       36.3927383    
   724.700012       36.3023186    
   724.799988       36.2389755    
   724.900024       36.3691940    
   725.000000       36.4062195    
   725.099976       36.3493996    
   725.200012       36.2960091    
   725.299988       36.4094276    
   725.400024       36.5795555    
   725.500000       36.7026062    
   725.599976       36.7260399    
   725.700012       36.8799057    
   725.799988       37.1797180    
   725.900024       37.3434296    
   726.000000       37.1628151    
   726.099976       36.8576508    
   726.200012       36.6849518    
   726.299988       36.5166435    
   726.400024       36.4278297    
   726.500000       36.1912537    
   726.599976       36.1896515    
   726.700012       36.1419258    
   726.799988       36.1909332    
   726.900024       36.2570610    
   727.000000       36.3435135    
   727.099976       36.4354286    
   727.200012       36.4601479    
   727.299988       36.4338226    
   727.400024       36.5061569    
   727.500000       36.5738831    
   727.599976       36.6723251    
   727.700012       36.8941345    
   727.799988       37.2330055    
   727.900024       37.4130859    
   728.000000       37.4876633    
   728.099976       37.3380814    
   728.200012       37.2903557    
   728.299988       37.3345490    
   728.400024       37.3164635    
   728.500000       37.1767235    
   728.599976       36.9827347    
   728.700012       36.9661446    
   728.799988       36.9469948    
   728.900024       36.7858505    
   729.000000       36.4399223    
   729.099976       35.9973679    
   729.200012       35.9582100    
   729.299988       36.0569687    
   729.400024       36.0652084    
   729.500000       35.9756508    
   729.599976       35.9038506    
   729.700012       35.6470490    
   729.799988       35.3921776    
   729.900024       35.2163734    
   730.000000       35.0347977    
   730.099976       34.9173126    
   730.200012       34.8212280    
   730.299988       34.6427498    
   730.400024       34.5990944    
   730.500000       34.6315117    
   730.599976       34.7412949    
   730.700012       34.8565331    
   730.799988       35.0247383    
   730.900024       35.1554909    
   731.000000       35.2752266    
   731.099976       35.3679962    
   731.200012       35.3669243    
   731.299988       35.4522057    
   731.400024       35.5203667    
   731.500000       35.5636978    
   731.599976       35.6703758    
   731.700012       35.8101196    
   731.799988       35.8032684    
   731.900024       35.5952644    
   732.000000       35.4088707    
   732.099976       35.3131027    
   732.200012       35.2019310    
   732.299988       34.9980965    
   732.400024       34.8294640    
   732.500000       34.7759666    
   732.599976       34.6801987    
   732.700012       34.4670563    
   732.799988       34.3137245    
   732.900024       34.2485619    
   733.000000       34.2563744    
   733.099976       34.3880920    
   733.200012       34.3689346    
   733.299988       34.5339317    
   733.400024       34.6156807    
   733.500000       34.7201118    
   733.599976       34.7982216    
   733.700012       34.8405914    
   733.799988       34.9326134    
   733.900024       35.0214233    
   734.000000       34.9768028    
   734.099976       34.8068886    
   734.200012       34.7649460    
   734.299988       34.7265320    
   734.400024       34.7201118    
   734.500000       34.7011719    
   734.599976       34.7711487    
   734.700012       34.8199425    
   734.799988       34.6739960    
   734.900024       34.4728355    
   735.000000       34.3750381    
   735.099976       34.3366241    
   735.200012       34.2377548    
   735.299988       34.2907219    
   735.400024       34.2899704    
   735.500000       34.0589561    
   735.599976       34.0064201    
   735.700012       34.1064644    
   735.799988       34.0232201    
   735.900024       33.8156395    
   736.000000       33.7087479    
   736.099976       33.8647537    
   736.200012       33.9177170    
   736.299988       33.8584404    
   736.400024       33.8861542    
   736.500000       34.0487938    
   736.599976       34.2902908    
   736.700012       34.3962212    
   736.799988       34.4155884    
   736.900024       34.5493393    
   737.000000       34.6002693    
   737.099976       34.6839447    
   737.200012       34.6675758    
   737.299988       34.7617302    
   737.400024       34.6471367    
   737.500000       34.4544296    
   737.599976       34.4194412    
   737.700012       34.4245758    
   737.799988       34.4345284    
   737.900024       34.3220673    
   738.000000       34.4009285    
   738.099976       34.4357033    
   738.200012       34.3659401    
   738.299988       34.4476891    
   738.400024       34.4859962    
   738.500000       34.6121483    
   738.599976       34.8399506    
   738.700012       35.0923653    
   738.799988       35.3536568    
   738.900024       35.7198105    
   739.000000       35.9217224    
   739.099976       35.9945908    
   739.200012       36.0370674    
   739.299988       36.1108971    
   739.400024       36.2293434    
   739.500000       36.1504860    
   739.599976       36.1525192    
   739.700012       36.1911469    
   739.799988       36.0630684    
   739.900024       35.6468391    
   740.000000       35.3571892    
   740.099976       35.2888184    
   740.200012       35.3901482    
   740.299988       35.6495132    
   740.400024       35.7444191    
   740.500000       35.8379402    
   740.599976       35.8826637    
   740.700012       35.8873749    
   740.799988       35.8181458    
   740.900024       35.7289047    
   741.000000       35.7511635    
   741.099976       35.7485962    
   741.200012       35.6637459    
   741.299988       35.6348534    
   741.400024       35.6689873    
   741.500000       35.8239250    
   741.599976       35.9271774    
   741.700012       35.9966202    
   741.799988       36.1044769    
   741.900024       36.3910217    
   742.000000       36.5653229    
   742.099976       36.6082306    
   742.200012       36.6022377    
   742.299988       36.7169456    
   742.400024       36.7524681    
   742.500000       36.6070557    
   742.599976       36.3360252    
   742.700012       36.1455650    
   742.799988       36.2471085    
   742.900024       36.3343124    
   743.000000       36.4088936    
   743.099976       36.3092728    
   743.200012       36.1248093    
   743.299988       36.1935005    
   743.400024       36.4560776    
   743.500000       36.5630798    
   743.599976       36.3969078    
   743.700012       36.3237190    
   743.799988       36.1449242    
   743.900024       36.0303230    
   744.000000       36.1347580    
   744.099976       36.3137665    
   744.200012       36.3386993    
   744.299988       36.3902740    
   744.400024       36.5126839    
   744.500000       36.4832573    
   744.599976       36.4129562    
   744.700012       36.4888191    
   744.799988       36.5200653    
   744.900024       36.4532967    
   745.000000       36.3693047    
   745.099976       36.4436684    
   745.200012       36.5474586    
   745.299988       36.7717285    
   745.400024       36.8561516    
   745.500000       37.0111961    
   745.599976       37.0607376    
   745.700012       37.1599274    
   745.799988       37.1818619    
   745.900024       37.1386299    
   746.000000       37.0992546    
   746.099976       36.9511642    
   746.200012       36.8114243    
   746.299988       36.7143784    
   746.400024       36.7565346    
   746.500000       36.7048531    
   746.599976       36.7713013    
   746.700012       36.8335762    
   746.799988       36.9318008    
   746.900024       36.9340477    
   747.000000       36.7112732    
   747.099976       36.4232330    
   747.200012       36.2711830    
   747.299988       36.3660927    
   747.400024       36.5382538    
   747.500000       36.6233215    
   747.599976       36.6949043    
   747.700012       36.5640411    
   747.799988       36.4751282    
   747.900024       36.4968452    
   748.000000       36.5829811    
   748.099976       36.6220360    
   748.200012       36.8110008    
   748.299988       36.9841270    
   748.400024       37.0246773    
   748.500000       37.0692940    
   748.599976       37.1220474    
   748.700012       37.2046509    
   748.799988       37.3700752    
   748.900024       37.3830223    
   749.000000       37.4692650    
   749.099976       37.6413155    
   749.200012       37.6579056    
   749.299988       37.7188950    
   749.400024       37.7077637    
   749.500000       37.6429253    
   749.599976       37.7666130    
   749.700012       37.9395256    
   749.799988       37.9640312    
   749.900024       37.8741493    
   750.000000       37.7543106    
   750.099976       37.6296539    
   750.200012       37.5266151    
   750.299988       37.5448036    
   750.400024       37.5292892    
   750.500000       37.5846100    
   750.599976       37.5739059    
   750.700012       37.4926949    
   750.799988       37.2817993    
   750.900024       37.0957260    
   751.000000       37.0338783    
   751.099976       37.1036415    
   751.200012       37.1388474    
   751.299988       37.0871658    
   751.400024       36.9550209    
   751.500000       36.9082603    
   751.599976       37.0102310    
   751.700012       37.2488403    
   751.799988       37.3609810    
   751.900024       37.2929230    
   752.000000       37.3723183    
   752.099976       37.5631027    
   752.200012       37.7551651    
   752.299988       37.9111710    
   752.400024       38.1328735    
   752.500000       38.3357506    
   752.599976       38.2636299    
   752.700012       38.0401039    
   752.799988       37.8525391    
   752.900024       37.7736778    
   753.000000       37.8053474    
   753.099976       37.7604103    
   753.200012       37.6096458    
   753.299988       37.2954903    
   753.400024       37.1937370    
   753.500000       37.1055679    
   753.599976       36.9429283    
   753.700012       36.7679825    
   753.799988       36.7100945    
   753.900024       36.8682404    
   754.000000       37.1483688    
   754.099976       37.1031075    
   754.200012       36.7906685    
   754.299988       36.6623764    
   754.400024       36.7799644    
   754.500000       36.9085808    
   754.599976       36.9889374    
   754.700012       37.2498055    
   754.799988       37.5594597    
   754.900024       37.9398499    
   755.000000       38.4509888    
   755.099976       38.9592361    
   755.200012       39.0730858    
   755.299988       39.1097870    
   755.400024       39.1910019    
   755.500000       39.2853737    
   755.599976       39.3493614    
   755.700012       39.4400978    
   755.799988       39.2693214    
   755.900024       39.1683159    
   756.000000       38.9452209    
   756.099976       38.6693726    
   756.200012       38.4551582    
   756.299988       38.2513275    
   756.400024       38.3002243    
   756.500000       38.4883308    
   756.599976       38.4206009    
   756.700012       38.2307777    
   756.799988       37.9566460    
   756.900024       37.7836266    
   757.000000       37.8555336    
   757.099976       37.8636627    
   757.200012       37.7199631    
   757.299988       37.6098595    
   757.400024       37.7276649    
   757.500000       37.8493271    
   757.599976       38.1608009    
   757.700012       38.2558212    
   757.799988       38.2663078    
   757.900024       38.5429001    
   758.000000       38.8098640    
   758.099976       38.8762054    
   758.200012       38.8606911    
   758.299988       38.9417953    
   758.400024       39.2532730    
   758.500000       39.5612183    
   758.599976       39.4535789    
   758.700012       39.5112495    
   758.799988       39.6992493    
   758.900024       39.6390076    
   759.000000       39.5803719    
   759.099976       39.5844383    
   759.200012       39.8247566    
   759.299988       40.3011246    
   759.400024       40.6411705    
   759.500000       40.8110886    
   759.599976       40.6924248    
   759.700012       40.5306396    
   759.799988       40.7068672    
   759.900024       40.9676247    
   760.000000       41.0557938    
   760.099976       41.0678864    
   760.200012       41.1035194    
   760.299988       40.9713707    
   760.400024       40.9345627    
   760.500000       40.8536720    
   760.599976       40.6698456    
   760.700012       40.3722763    
   760.799988       40.3103256    
   760.900024       40.3188858    
   761.000000       40.3538780    
   761.099976       40.5107384    
   761.200012       40.6797981    
   761.299988       40.9605637    
   761.400024       41.1066208    
   761.500000       41.1763840    
   761.599976       41.2058105    
   761.700012       40.9512558    
   761.799988       40.6662064    
   761.900024       40.3510933    
   762.000000       40.0958977    
   762.099976       39.7679443    
   762.200012       39.6148262    
   762.299988       39.5542641    
   762.400024       39.3916245    
   762.500000       39.1842575    
   762.599976       39.1712036    
   762.700012       39.2345505    
   762.799988       39.4492950    
   762.900024       39.7543526    
   763.000000       39.9259796    
   763.099976       40.2363892    
   763.200012       40.5760078    
   763.299988       40.7232399    
   763.400024       40.5718307    
   763.500000       40.4161491    
   763.599976       40.5264626    
   763.700012       40.8338737    
   763.799988       40.6408501    
   763.900024       40.2663498    
   764.000000       39.9619331    
   764.099976       39.8227272    
   764.200012       39.8128853    
   764.299988       40.1080971    
   764.400024       40.3564453    
   764.500000       40.4666557    
   764.599976       40.3046532    
   764.700012       40.1366653    
   764.799988       40.0252762    
   764.900024       39.9263039    
   765.000000       39.8156624    
   765.099976       39.6402931    
   765.200012       39.5168114    
   765.299988       39.4400978    
   765.400024       39.3565254    
   765.500000       39.4165535    
   765.599976       39.3818855    
   765.700012       39.2656860    
   765.799988       39.2162514    
   765.900024       39.0196915    
   766.000000       38.9438286    
   766.099976       39.1575050    
   766.200012       39.4104538    
   766.299988       39.7113380    
   766.400024       39.8439140    
   766.500000       40.0344810    
   766.599976       40.2115631    
   766.700012       39.9763794    
   766.799988       39.6348343    
   766.900024       39.2022324    
   767.000000       39.0703049    
   767.099976       39.1077538    
   767.200012       39.1874657    
   767.299988       39.2454643    
   767.400024       39.5493431    
   767.500000       40.0098686    
   767.599976       40.2844315    
   767.700012       40.4587364    
   767.799988       40.5810356    
   767.900024       40.7020531    
   768.000000       40.8282051    
   768.099976       40.8889809    
   768.200012       40.8030624    
   768.299988       40.7434616    
   768.400024       40.7187462    
   768.500000       40.6393509    
   768.599976       40.6718788    
   768.700012       40.7340431    
   768.799988       40.9884911    
   768.900024       41.2039909    
   769.000000       41.3349571    
   769.099976       41.5753860    
   769.200012       41.8361473    
   769.299988       42.0989380    
   769.400024       42.1563950    
   769.500000       41.8325081    
   769.599976       41.7751541    
   769.700012       41.9458199    
   769.799988       42.2608299    
   769.900024       42.4603806    
   770.000000       42.3565979    
   770.099976       41.9150047    
   770.200012       41.6505013    
   770.299988       41.4145660    
   770.400024       41.3299294    
   770.500000       41.2947273    
   770.599976       41.4363937    
   770.700012       41.5397568    
   770.799988       41.5792389    
   770.900024       41.5690765    
   771.000000       41.6051331    
   771.099976       41.8086472    
   771.200012       41.8923187    
   771.299988       41.7358894    
   771.400024       41.7098885    
   771.500000       41.9834862    
   771.599976       42.0466118    
   771.700012       41.9812355    
   771.799988       41.7971992    
   771.900024       41.5996780    
   772.000000       41.4993095    
   772.099976       41.2952614    
   772.200012       40.9754372    
   772.299988       40.7734222    
   772.400024       40.6318626    
   772.500000       40.4377632    
   772.599976       40.4814186    
   772.700012       40.7734222    
   772.799988       40.9589615    
   772.900024       41.1814156    
   773.000000       41.4328651    
   773.099976       41.7417755    
   773.200012       41.6890221    
   773.299988       41.6647301    
   773.400024       41.6698685    
   773.500000       41.5173912    
   773.599976       41.2208977    
   773.700012       41.2817802    
   773.799988       41.4387474    
   773.900024       41.3380623    
   774.000000       41.2061272    
   774.099976       40.9999390    
   774.200012       40.9972687    
   774.299988       41.1832314    
   774.400024       41.2556725    
   774.500000       41.2825279    
   774.599976       40.9675179    
   774.700012       40.5670204    
   774.799988       40.3181381    
   774.900024       40.3751678    
   775.000000       40.4720001    
   775.099976       40.3877945    
   775.200012       40.2447357    
   775.299988       40.1028557    
   775.400024       39.9682465    
   775.500000       39.7491112    
   775.599976       39.6776352    
   775.700012       39.6370811    
   775.799988       39.4809723    
   775.900024       39.3603821    
   776.000000       39.1018677    
   776.099976       38.7867508    
   776.200012       38.6882057    
   776.299988       38.5947952    
   776.400024       38.5006332    
   776.500000       38.4753838    
   776.599976       38.3256912    
   776.700012       38.1715050    
   776.799988       38.0357208    
   776.900024       38.0484505    
   777.000000       38.0948906    
   777.099976       38.0431023    
   777.200012       37.8416214    
   777.299988       37.7464981    
   777.400024       37.6694603    
   777.500000       37.6215248    
   777.599976       37.6439934    
   777.700012       37.7885475    
   777.799988       37.9897079    
   777.900024       38.0533752    
   778.000000       38.0464211    
   778.099976       38.0922165    
   778.200012       38.0724220    
   778.299988       38.1380119    
   778.400024       38.3451653    
   778.500000       38.5318794    
   778.599976       38.5179710    
   778.700012       38.5774612    
   778.799988       38.6098824    
   778.900024       38.5034180    
   779.000000       38.4544144    
   779.099976       38.6262550    
   779.200012       38.7185936    
   779.299988       38.7733803    
   779.400024       38.8497772    
   779.500000       38.9103355    
   779.599976       39.0790749    
   779.700012       39.3175812    
   779.799988       39.3695793    
   779.900024       39.1285095    
   780.000000       39.1301193    
   780.099976       39.2503815    
   780.200012       39.4269333    
   780.299988       39.6678963    
   780.400024       39.8443413    
   780.500000       39.7575645    
   780.599976       39.6259537    
   780.700012       39.4627800    
   780.799988       39.3039894    
   780.900024       39.1232681    
   781.000000       39.0178757    
   781.099976       38.9009209    
   781.200012       39.0345650    
   781.299988       39.0189438    
   781.400024       38.8579063    
   781.500000       38.9473572    
   781.599976       39.0866737    
   781.700012       39.2004128    
   781.799988       39.2270584    
   781.900024       39.2006302    
   782.000000       39.1546211    
   782.099976       39.0925560    
   782.200012       39.1449890    
   782.299988       39.1461678    
   782.400024       39.1939964    
   782.500000       39.4010391    
   782.599976       39.5776939    
   782.700012       39.7067375    
   782.799988       39.9099312    
   782.900024       40.1989365    
   783.000000       40.3440323    
   783.099976       40.4522095    
   783.200012       40.3826561    
   783.299988       40.2111397    
   783.400024       40.1465073    
   783.500000       40.0717163    
   783.599976       39.8480873    
   783.700012       39.6283073    
   783.799988       39.4657745    
   783.900024       39.3386574    
   784.000000       39.2354012    
   784.099976       39.3560982    
   784.200012       39.4777603    
   784.299988       39.4413795    
   784.400024       39.1353607    
   784.500000       38.8790970    
   784.599976       38.8152161    
   784.700012       38.8140373    
   784.799988       38.8270912    
   784.900024       38.8648643    
   785.000000       38.8174629    
   785.099976       38.7051125    
   785.200012       38.5635490    
   785.299988       38.4543037    
   785.400024       38.5142212    
   785.500000       38.6336365    
   785.599976       38.6655235    
   785.700012       38.3799362    
   785.799988       38.2225418    
   785.900024       38.4936790    
   786.000000       39.0245056    
   786.099976       39.2815208    
   786.200012       39.3920517    
   786.299988       39.6306610    
   786.400024       39.8347092    
   786.500000       39.8811493    
   786.599976       39.9397850    
   786.700012       40.0032349    
   786.799988       40.1544266    
   786.900024       40.2439842    
   787.000000       40.1932678    
   787.099976       40.1782875    
   787.200012       40.3368645    
   787.299988       40.3404999    
   787.400024       40.1812859    
   787.500000       40.2201271    
   787.599976       40.2476234    
   787.700012       40.1382713    
   787.799988       40.1641617    
   787.900024       40.1322784    
   788.000000       40.1565666    
   788.099976       40.2285805    
   788.200012       40.4419365    
   788.299988       40.5115929    
   788.400024       40.3520546    
   788.500000       40.1052055    
   788.599976       40.0280609    
   788.700012       39.9446030    
   788.799988       39.9174232    
   788.900024       39.9646111    
   789.000000       39.9791603    
   789.099976       39.9478111    
   789.200012       40.0891571    
   789.299988       40.2575760    
   789.400024       40.4059830    
   789.500000       40.7359695    
   789.599976       40.9428062    
   789.700012       41.1964989    
   789.799988       41.4939613    
   789.900024       41.8627892    
   790.000000       42.0289612    
   790.099976       41.9744987    
   790.200012       41.9717140    
   790.299988       42.0208282    
   790.400024       41.9147911    
   790.500000       41.7484055    
   790.599976       41.7501183    
   790.700012       41.9622955    
   790.799988       42.0292816    
   790.900024       42.0687637    
   791.000000       42.2115021    
   791.099976       42.1958771    
   791.200012       41.9629402    
   791.299988       41.7656326    
   791.400024       41.9069824    
   791.500000       42.1370316    
   791.599976       42.1603546    
   791.700012       41.8827972    
   791.799988       41.8115349    
   791.900024       41.6478233    
   792.000000       41.5524864    
   792.099976       41.4844360    
   792.200012       41.4092140    
   792.299988       41.4128571    
   792.400024       41.5780640    
   792.500000       41.7464790    
   792.599976       41.6802444    
   792.700012       41.4676361    
   792.799988       41.3849297    
   792.900024       41.1461029    
   793.000000       41.0169525    
   793.099976       41.2266731    
   793.200012       41.3521843    
   793.299988       41.3746567    
   793.400024       41.1262016    
   793.500000       40.9189415    
   793.599976       40.9975853    
   793.700012       41.1418228    
   793.799988       41.2068787    
   793.900024       41.2651939    
   794.000000       41.4704208    
   794.099976       41.7196236    
   794.200012       41.7704468    
   794.299988       41.7596397    
   794.400024       41.6782112    
   794.500000       41.6979027    
   794.599976       41.9295578    
   794.700012       42.2842636    
   794.799988       42.4192963    
   794.900024       42.2192039    
   795.000000       42.0704765    
   795.099976       41.9622955    
   795.200012       42.0242538    
   795.299988       42.0973320    
   795.400024       42.1067505    
   795.500000       42.1257935    
   795.599976       42.0483284    
   795.700012       42.0651283    
   795.799988       42.3548813    
   795.900024       42.7626572    
   796.000000       42.8807869    
   796.099976       43.0935020    
   796.200012       43.0610809    
   796.299988       42.8982277    
   796.400024       42.7629814    
   796.500000       42.7126884    
   796.599976       42.7888756    
   796.700012       42.8734055    
   796.799988       42.9068947    
   796.900024       43.0633316    
   797.000000       43.2387009    
   797.099976       43.4805222    
   797.200012       43.7475967    
   797.299988       43.4871559    
   797.400024       43.5740395    
   797.500000       44.0114555    
   797.599976       44.1854362    
   797.700012       44.3679810    
   797.799988       44.4320717    
   797.900024       44.5619736    
   798.000000       44.4145241    
   798.099976       44.3104134    
   798.200012       44.1886444    
   798.299988       44.0159492    
   798.400024       44.0570374    
   798.500000       44.1236992    
   798.599976       44.2978935    
   798.700012       44.2991791    
   798.799988       44.4075699    
   798.900024       44.2491035    
   799.000000       44.0645294    
   799.099976       43.9417992    
   799.200012       43.9151535    
   799.299988       43.9473648    
   799.400024       43.9562454    
   799.500000       43.9520683    
   799.599976       43.7650375    
   799.700012       43.6964455    
   799.799988       43.5525322    
   799.900024       43.2460861    
   800.000000       42.9169502    
   800.099976       42.5151672    
   800.200012       42.2735596    
   800.299988       42.1277199    
   800.400024       41.8992767    
   800.500000       41.6055641    
   800.599976       41.3431969    
   800.700012       41.1573410    
   800.799988       40.9008598    
   800.900024       40.7016220    
   801.000000       40.5406990    
   801.099976       40.4703979    
   801.200012       40.4209633    
   801.299988       40.4335899    
   801.400024       40.5394096    
   801.500000       40.6094971    
   801.599976       40.6743393    
   801.700012       40.5824280    
   801.799988       40.3485260    
   801.900024       40.2174492    
   802.000000       40.1756096    
   802.099976       40.1045647    
   802.200012       40.2095299    
   802.299988       40.3036919    
   802.400024       40.3715286    
   802.500000       40.4687920    
   802.599976       40.7217407    
   802.700012       40.8971138    
   802.799988       41.1661110    
   802.900024       41.2972946    
   803.000000       41.2592049    
   803.099976       41.0358925    
   803.200012       40.8851280    
   803.299988       40.7850876    
   803.400024       40.7538414    
   803.500000       40.9244003    
   803.599976       41.2476425    
   803.700012       41.7317123    
   803.799988       42.0301361    
   803.900024       42.0441513    
   804.000000       42.2543030    
   804.099976       42.4797516    
   804.200012       42.7039146    
   804.299988       42.5533676    
   804.400024       42.6230240    
   804.500000       42.7451096    
   804.599976       43.0807724    
   804.700012       43.4486389    
   804.799988       43.5580978    
   804.900024       43.6892815    
   805.000000       43.7717743    
   805.099976       43.6205826    
   805.200012       43.3679581    
   805.299988       43.0268440    
   805.400024       42.7902641    
   805.500000       42.6559792    
   805.599976       42.7557030    
   805.700012       42.7330208    
   805.799988       42.5448074    
   805.900024       42.2686386    
   806.000000       42.0570984    
   806.099976       41.8960686    
   806.200012       41.7969818    
   806.299988       41.8913574    
   806.400024       42.0289612    
   806.500000       42.0803185    
   806.599976       42.2378273    
   806.700012       42.4044228    
   806.799988       42.4092369    
   806.900024       42.3922272    
   807.000000       42.3489952    
   807.099976       42.2748489    
   807.200012       42.1428070    
   807.299988       41.8131409    
   807.400024       41.4351082    
   807.500000       41.1270561    
   807.599976       40.8913383    
   807.700012       40.6531525    
   807.799988       40.4441833    
   807.900024       40.2454834    
   808.000000       40.2656021    
   808.099976       40.2836838    
   808.200012       40.2783318    
   808.299988       40.2566147    
   808.400024       40.2685966    
   808.500000       40.2919197    
   808.599976       40.3811607    
   808.700012       40.4768181    
   808.799988       40.4972572    
   808.900024       40.4880524    
   809.000000       40.4319839    
   809.099976       40.2829323    
   809.200012       40.1531410    
   809.299988       40.0046272    
   809.400024       40.0189667    
   809.500000       40.1798935    
   809.599976       40.2680626    
   809.700012       40.1800003    
   809.799988       40.2329636    
   809.900024       40.4250298    
   810.000000       40.5373802    
   810.099976       40.6368904    
   810.200012       40.6438484    
   810.299988       40.5704460    
   810.400024       40.4883728    
   810.500000       40.3680000    
   810.599976       40.2685966    
   810.700012       40.2341423    
   810.799988       40.1649132    
   810.900024       40.0677567    
   811.000000       39.9966049    
   811.099976       40.1095924    
   811.200012       40.2213020    
   811.299988       40.2474098    
   811.400024       40.2866783    
   811.500000       40.3471336    
   811.599976       40.5489349    
   811.700012       40.9052429    
   811.799988       41.3576431    
   811.900024       41.6641960    
   812.000000       41.9365120    
   812.099976       42.2010155    
   812.200012       42.2439232    
   812.299988       42.3323059    
   812.400024       42.3248138    
   812.500000       42.2660713    
   812.599976       42.3531723    
   812.700012       42.4466896    
   812.799988       42.3542404    
   812.900024       42.2476654    
   813.000000       42.1982346    
   813.099976       42.3316650    
   813.200012       42.5219116    
   813.299988       42.6261292    
   813.400024       42.5473747    
   813.500000       42.2566566    
   813.599976       42.0213623    
   813.700012       42.1736259    
   813.799988       42.2608299    
   813.900024       42.2608299    
   814.000000       42.2604027    
   814.099976       42.2722816    
   814.200012       42.1706276    
   814.299988       42.0963707    
   814.400024       42.1382065    
   814.500000       42.0524979    
   814.599976       42.0404091    
   814.700012       41.9451790    
   814.799988       41.8830147    
   814.900024       41.7082787    
   815.000000       41.4763069    
   815.099976       41.3329239    
   815.200012       41.3786125    
   815.299988       41.5461769    
   815.400024       41.8242683    
   815.500000       42.0649109    
   815.599976       42.2939987    
   815.700012       42.4267845    
   815.799988       42.6336174    
   815.900024       42.6848679    
   816.000000       42.7507820    
   816.099976       42.9573975    
   816.200012       43.0784149    
   816.299988       43.2787209    
   816.400024       43.2619247    
   816.500000       43.1542778    
   816.599976       43.0563736    
   816.700012       43.1917305    
   816.799988       43.3965263    
   816.900024       43.4500237    
   817.000000       43.5696526    
   817.099976       43.5599174    
   817.200012       43.4906883    
   817.299988       43.5099487    
   817.400024       43.6468010    
   817.500000       43.7223434    
   817.599976       43.9919815    
   817.700012       44.1608276    
   817.799988       44.1858673    
   817.900024       44.1509857    
   818.000000       44.3155518    
   818.099976       44.6718597    
   818.200012       44.8352470    
   818.299988       45.0311661    
   818.400024       45.0693626    
   818.500000       45.0829506    
   818.599976       45.3134308    
   818.700012       45.6277962    
   818.799988       45.7202454    
   818.900024       45.8286400    
   819.000000       45.9681664    
   819.099976       46.0752716    
   819.200012       46.2823181    
   819.299988       47.0000725    
   819.400024       47.5499496    
   819.500000       47.6069794    
   819.599976       47.3971481    
   819.700012       47.2200661    
   819.799988       47.3560600    
   819.900024       47.4900284    
   820.000000       47.5510178    
   820.099976       47.6632614    
   820.200012       47.4484024    
   820.299988       46.7740898    
   820.400024       46.2255020    
   820.500000       45.8513222    
   820.599976       45.7971802    
   820.700012       45.8126945    
   820.799988       45.6720963    
   820.900024       45.6751976    
   821.000000       45.6845093    
   821.099976       45.6007271    
   821.200012       45.3263779    
   821.299988       45.0957947    
   821.400024       44.9086494    
   821.500000       44.7009659    
   821.599976       44.4619255    
   821.700012       44.1977425    
   821.799988       44.4010429    
   821.900024       44.7136993    
   822.000000       44.8330040    
   822.099976       44.9831200    
   822.200012       44.8301125    
   822.299988       44.5045090    
   822.400024       44.3185463    
   822.500000       43.9890938    
   822.599976       43.8284874    
   822.700012       43.7789459    
   822.799988       43.7423515    
   822.900024       43.6321411    
   823.000000       43.7621460    
   823.099976       43.8486023    
   823.200012       43.8157501    
   823.299988       43.7475967    
   823.400024       43.7577591    
   823.500000       43.8404694    
   823.599976       43.9660912    
   823.700012       44.1901436    
   823.799988       44.4671707    
   823.900024       44.7005348    
   824.000000       44.8015442    
   824.099976       44.8033638    
   824.200012       44.6051979    
   824.299988       44.5952492    
   824.400024       44.8378143    
   824.500000       45.3956070    
   824.599976       45.7216377    
   824.700012       45.7811279    
   824.799988       45.7169304    
   824.900024       45.6439552    
   825.000000       45.2376747    
   825.099976       44.8258324    
   825.200012       44.7841034    
   825.299988       44.9324074    
   825.400024       44.9355087    
   825.500000       44.6374092    
   825.599976       44.3168335    
   825.700012       43.8906517    
   825.799988       43.6625290    
   825.900024       43.5769310    
   826.000000       43.6877823    
   826.099976       43.9269257    
   826.200012       44.0795097    
   826.299988       44.3837090    
   826.400024       44.5205650    
   826.500000       44.7155151    
   826.599976       44.8365364    
   826.700012       44.7606697    
   826.799988       44.7354164    
   826.900024       44.8744125    
   827.000000       44.9831200    
   827.099976       44.8625336    
   827.200012       44.5951424    
   827.299988       44.2644043    
   827.400024       44.1739883    
   827.500000       43.9895210    
   827.599976       43.6947365    
   827.700012       43.6741943    
   827.799988       43.8143654    
   827.900024       44.1616821    
   828.000000       44.3516083    
   828.099976       44.2835579    
   828.200012       44.2396889    
   828.299988       44.3541756    
   828.400024       44.4078903    
   828.500000       44.4574318    
   828.599976       44.5752373    
   828.700012       44.8743019    
   828.799988       45.0274200    
   828.900024       45.0032387    
   829.000000       44.8182373    
   829.099976       44.6544189    
   829.200012       44.6324844    
   829.299988       44.8047523    
   829.400024       45.0552406    
   829.500000       45.0537453    
   829.599976       44.9128265    
   829.700012       44.5580139    
   829.799988       44.5637894    
   829.900024       44.8095703    
   830.000000       44.7619514    
   830.099976       44.9035149    
   830.200012       44.8166313    
   830.299988       44.9571228    
   830.400024       44.9701729    
   830.500000       45.1954117    
   830.599976       45.2872200    
   830.700012       45.4575615    
   830.799988       45.7586594    
   830.900024       46.0408211    
   831.000000       45.9036446    
   831.099976       45.4649467    
   831.200012       45.1950912    
   831.299988       45.0624084    
   831.400024       44.9556236    
   831.500000       45.0424004    
   831.599976       44.9422531    
   831.700012       44.7214012    
   831.799988       44.5494499    
   831.900024       44.6928329    
   832.000000       44.8634987    
   832.099976       44.9012680    
   832.200012       44.7952309    
   832.299988       44.6056290    
   832.400024       44.4939194    
   832.500000       44.3220787    
   832.599976       44.0235481    
   832.700012       43.9670486    
   832.799988       44.0121002    
   832.900024       44.1953888    
   833.000000       44.2706108    
   833.099976       44.0417366    
   833.200012       43.8430367    
   833.299988       43.8127556    
   833.400024       43.9624481    
   833.500000       44.2847328    
   833.599976       44.4072495    
   833.700012       44.2437553    
   833.799988       44.0546837    
   833.900024       43.8801651    
   834.000000       43.8150063    
   834.099976       43.7860069    
   834.200012       43.6648827    
   834.299988       43.6675568    
   834.400024       43.7205200    
   834.500000       43.6899223    
   834.599976       43.7459908    
   834.700012       43.9364471    
   834.799988       44.0856056    
   834.900024       44.1687469    
   835.000000       44.2611961    
   835.099976       44.4438438    
   835.200012       44.8426323    
   835.299988       45.0494614    
   835.400024       45.0831680    
   835.500000       45.2031136    
   835.599976       45.4298515    
   835.700012       45.6800156    
   835.799988       45.7533112    
   835.900024       45.6209488    
   836.000000       45.6590424    
   836.099976       46.0819054    
   836.200012       46.7053947    
   836.299988       46.9436836    
   836.400024       46.5773163    
   836.500000       45.9348869    
   836.599976       45.4455757    
   836.700012       45.2652817    
   836.799988       45.2344666    
   836.900024       45.3904724    
   837.000000       45.5720482    
   837.099976       45.8731499    
   837.200012       46.1087646    
   837.299988       46.2733307    
   837.400024       46.3751945    
   837.500000       46.5488548    
   837.599976       46.6992950    
   837.700012       46.7579346    
   837.799988       47.0632019    
   837.900024       47.3653717    
   838.000000       47.3990746    
   838.099976       47.1195908    
   838.200012       46.9800644    
   838.299988       47.0852470    
   838.400024       47.5529442    
   838.500000       48.3202400    
   838.599976       48.4539871    
   838.700012       48.2952003    
   838.799988       48.1696892    
   838.900024       48.0718918    
   839.000000       47.9276543    
   839.099976       47.8652725    
   839.200012       47.9513054    
   839.299988       47.9568672    
   839.400024       47.8884926    
   839.500000       47.7313118    
   839.599976       47.6158600    
   839.700012       47.5447044    
   839.799988       47.4368477    
   839.900024       47.4023933    
   840.000000       47.3462181    
   840.099976       47.3852730    
   840.200012       47.4125557    
   840.299988       47.4660606    
   840.400024       47.4541817    
   840.500000       47.3363762    
   840.599976       47.2048721    
   840.700012       47.1316833    
   840.799988       47.0148392    
   840.900024       46.8779869    
   841.000000       46.7617836    
   841.099976       46.4480629    
   841.200012       46.1713562    
   841.299988       46.0119286    
   841.400024       45.8136597    
   841.500000       45.5950584    
   841.599976       45.4741440    
   841.700012       45.4054527    
   841.799988       45.2907486    
   841.900024       45.3183556    
   842.000000       45.6795883    
   842.099976       45.9028931    
   842.200012       45.9236526    
   842.299988       45.8398705    
   842.400024       45.8206139    
   842.500000       45.7720337    
   842.599976       45.6685677    
   842.700012       45.6795883    
   842.799988       45.9133797    
   842.900024       46.1742477    
   843.000000       46.2177963    
   843.099976       46.1717873    
   843.200012       46.2902374    
   843.299988       46.4732056    
   843.400024       46.7261543    
   843.500000       46.9287033    
   843.599976       46.9999695    
   843.700012       47.1349983    
   843.799988       47.4577141    
   843.900024       47.8334961    
   844.000000       48.0748863    
   844.099976       48.2560387    
   844.200012       48.1521416    
   844.299988       47.9614677    
   844.400024       47.9057236    
   844.500000       47.7504616    
   844.599976       47.6822014    
   844.700012       47.6230278    
   844.799988       47.8186226    
   844.900024       48.1409073    
   845.000000       48.3279457    
   845.099976       48.4579468    
   845.200012       48.5116653    
   845.299988       48.2877121    
   845.400024       48.1764297    
   845.500000       48.2179451    
   845.599976       48.2658844    
   845.700012       48.3544807    
   845.799988       48.2338905    
   845.900024       48.0934029    
   846.000000       48.0391502    
   846.099976       48.0761719    
   846.200012       48.0332642    
   846.299988       47.8980179    
   846.400024       48.0506020    
   846.500000       48.6337471    
   846.599976       49.1092567    
   846.700012       49.5583382    
   846.799988       49.6598778    
   846.900024       49.5800552    
   847.000000       49.5015182    
   847.099976       49.5678596    
   847.200012       49.8015480    
   847.299988       50.2188454    
   847.400024       50.7173576    
   847.500000       51.3542213    
   847.599976       51.7183456    
   847.700012       51.5636253    
   847.799988       51.3486595    
   847.900024       51.4267731    
   848.000000       51.5266037    
   848.099976       51.3050041    
   848.200012       51.2066727    
   848.299988       51.0324783    
   848.400024       50.8816032    
   848.500000       50.6570091    
   848.599976       50.5942039    
   848.700012       50.5286102    
   848.799988       50.5592117    
   848.900024       50.5086021    
   849.000000       50.5220871    
   849.099976       50.6377525    
   849.200012       50.8202972    
   849.299988       50.9300766    
   849.400024       50.9667778    
   849.500000       50.5851059    
   849.599976       50.3279877    
   849.700012       50.3684311    
   849.799988       50.5365295    
   849.900024       50.8382721    
   850.000000       51.0668259    
   850.099976       51.0478859    
   850.200012       51.1186104    
   850.299988       51.1020241    
   850.400024       51.2133064    
   850.500000       51.3842926    
   850.599976       51.2981567    
   850.700012       50.7803841    
   850.799988       50.3305550    
   850.900024       50.1251183    
   851.000000       49.9929695    
   851.099976       49.8897171    
   851.200012       49.8935699    
   851.299988       49.7784348    
   851.400024       49.6082001    
   851.500000       49.1724968    
   851.599976       48.7650375    
   851.700012       48.8367271    
   851.799988       48.9511108    
   851.900024       49.0171280    
   852.000000       48.8591995    
   852.099976       48.6363144    
   852.200012       48.5735092    
   852.299988       48.5156212    
   852.400024       48.6275444    
   852.500000       48.9801064    
   852.599976       48.9292831    
   852.700012       48.6739807    
   852.799988       48.4381523    
   852.900024       48.2124901    
   853.000000       47.9801941    
   853.099976       47.9677811    
   853.200012       47.9865036    
   853.299988       48.0135803    
   853.400024       48.0854836    
   853.500000       48.1725769    
   853.599976       48.3402481    
   853.700012       48.4530258    
   853.799988       48.3442078    
   853.900024       48.0387230    
   854.000000       47.9825439    
   854.099976       48.0485687    
   854.200012       48.0832329    
   854.299988       47.9937820    
   854.400024       48.0687866    
   854.500000       48.0835571    
   854.599976       48.2206230    
   854.700012       48.5141258    
   854.799988       48.4682236    
   854.900024       48.2886734    
   855.000000       48.2181625    
   855.099976       48.4713249    
   855.200012       48.8161850    
   855.299988       49.0885010    
   855.400024       49.2276001    
   855.500000       49.0814362    
   855.599976       49.3335266    
   855.700012       49.7817535    
   855.799988       50.3248863    
   855.900024       51.1121902    
   856.000000       51.6193733    
   856.099976       52.1507301    
   856.200012       52.2707863    
   856.299988       52.1736298    
   856.400024       52.0000801    
   856.500000       52.0536842    
   856.599976       52.2823410    
   856.700012       52.4564323    
   856.799988       52.5128212    
   856.900024       52.3988686    
   857.000000       52.4603920    
   857.099976       52.6078339    
   857.200012       52.5206337    
   857.299988       52.3911591    
   857.400024       52.4231529    
   857.500000       52.3566017    
   857.599976       52.2631912    
   857.700012       52.2874756    
   857.799988       52.4679871    
   857.900024       52.3707237    
   858.000000       52.1431351    
   858.099976       52.0002899    
   858.200012       51.8819504    
   858.299988       51.9624138    
   858.400024       52.2432899    
   858.500000       52.2766724    
   858.599976       52.1980247    
   858.700012       52.1114655    
   858.799988       52.0888863    
   858.900024       52.1188469    
   859.000000       52.2409325    
   859.099976       52.2780647    
   859.200012       52.1531906    
   859.299988       51.7551537    
   859.400024       51.3138885    
   859.500000       50.9427032    
   859.599976       50.7089043    
   859.700012       50.6703873    
   859.799988       50.5903511    
   859.900024       50.6127167    
   860.000000       50.8058510    
   860.099976       50.6840858    
   860.200012       50.5404892    
   860.299988       50.4411926    
   860.400024       50.4342384    
   860.500000       50.3687553    
   860.599976       50.2010880    
   860.700012       50.2822990    
   860.799988       50.3989258    
   860.900024       50.5304337    
   861.000000       50.6267319    
   861.099976       50.6127167    
   861.200012       50.6009445    
   861.299988       50.5868225    
   861.400024       50.3666153    
   861.500000       50.2829399    
   861.599976       50.3414688    
   861.700012       50.2096443    
   861.799988       49.8872528    
   861.900024       49.7882805    
   862.000000       50.0342751    
   862.099976       50.2458115    
   862.200012       50.5563278    
   862.299988       50.6185989    
   862.400024       50.6081123    
   862.500000       50.6236267    
   862.599976       50.6071472    
   862.700012       50.3398666    
   862.799988       50.1688766    
   862.900024       50.2833710    
   863.000000       50.4762878    
   863.099976       50.4909515    
   863.200012       50.3138657    
   863.299988       50.2575798    
   863.400024       50.4309196    
   863.500000       50.6875038    
   863.599976       50.6754150    
   863.700012       50.7866974    
   863.799988       50.7755699    
   863.900024       50.6717796    
   864.000000       50.4115562    
   864.099976       50.1281128    
   864.200012       50.1638489    
   864.299988       50.3652229    
   864.400024       50.1778641    
   864.500000       49.8717384    
   864.599976       49.6573105    
   864.700012       49.5461349    
   864.799988       49.4977760    
   864.900024       49.7772598    
   865.000000       50.1061783    
   865.099976       50.2129631    
   865.200012       50.4145508    
   865.299988       50.5164146    
   865.400024       50.6638603    
   865.500000       50.8262901    
   865.599976       51.0940018    
   865.700012       51.5167580    
   865.799988       51.8696442    
   865.900024       52.1356430    
   866.000000       52.2966805    
   866.099976       52.2401848    
   866.200012       51.9531021    
   866.299988       51.5304565    
   866.400024       51.3183823    
   866.500000       51.2343826    
   866.599976       51.3831139    
   866.700012       51.8894386    
   866.799988       52.2019844    
   866.900024       52.2454262    
   867.000000       52.1010857    
   867.099976       51.8221359    
   867.200012       51.5731468    
   867.299988       51.4805946    
   867.400024       51.4752426    
   867.500000       51.3787308    
   867.599976       51.2788963    
   867.700012       51.0816956    
   867.799988       51.0224190    
   867.900024       51.3115311    
   868.000000       51.3063965    
   868.099976       51.1986465    
   868.200012       51.1631241    
   868.299988       51.0367546    
   868.400024       50.7857323    
   868.500000       50.7733192    
   868.599976       50.7489281    
   868.700012       50.4866676    
   868.799988       50.2821884    
   868.900024       50.4684792    
   869.000000       50.9482651    
   869.099976       51.4070816    
   869.200012       51.7019730    
   869.299988       51.8932915    
   869.400024       52.0696259    
   869.500000       52.2825584    
   869.599976       52.2659721    
   869.700012       52.3735085    
   869.799988       52.5439568    
   869.900024       52.5581894    
   870.000000       52.8122063    
   870.099976       53.3248444    
   870.200012       53.5109177    
   870.299988       53.5575676    
   870.400024       53.6391029    
   870.500000       53.6093559    
   870.599976       53.9075661    
   870.700012       54.2377663    
   870.799988       54.2820663    
   870.900024       54.0335045    
   871.000000       53.8283844    
   871.099976       53.5812149    
   871.200012       53.3610077    
   871.299988       53.0209618    
   871.400024       52.9428558    
   871.500000       53.0493202    
   871.599976       52.9898262    
   871.700012       52.8871078    
   871.799988       52.8061104    
   871.900024       52.6453934    
   872.000000       52.5283356    
   872.099976       52.4553642    
   872.200012       52.2764549    
   872.299988       52.2173920    
   872.400024       52.2031593    
   872.500000       52.0890999    
   872.599976       51.8570175    
   872.700012       51.6689110    
   872.799988       51.5454369    
   872.900024       51.5457535    
   873.000000       51.4219551    
   873.099976       51.2283897    
   873.200012       51.2094536    
   873.299988       50.9590759    
   873.400024       50.7040939    
   873.500000       50.5459480    
   873.599976       50.5166283    
   873.700012       50.7589836    
   873.799988       50.8970108    
   873.900024       50.7894783    
   874.000000       50.6059723    
   874.099976       50.4805717    
   874.200012       50.2522316    
   874.299988       49.9468536    
   874.400024       49.7455864    
   874.500000       49.6736832    
   874.599976       49.7303925    
   874.700012       50.0345917    
   874.799988       50.1868515    
   874.900024       50.2824059    
   875.000000       50.0707588    
   875.099976       49.7400208    
   875.200012       49.4393539    
   875.299988       49.0520096    
   875.400024       48.6710930    
   875.500000       48.6196251    
   875.599976       48.7293015    
   875.700012       48.6839333    
   875.799988       48.7321930    
   875.900024       48.8002434    
   876.000000       48.8807030    
   876.099976       48.9851341    
   876.200012       49.0303993    
   876.299988       48.9887772    
   876.400024       48.9296036    
   876.500000       48.8040962    
   876.599976       48.7520905    
   876.700012       48.8124390    
   876.799988       48.8675461    
   876.900024       48.8325577    
   877.000000       48.7703896    
   877.099976       48.8248520    
   877.200012       48.9575310    
   877.299988       49.3012161    
   877.400024       49.3586731    
   877.500000       49.2082291    
   877.599976       49.0036469    
   877.700012       48.7355042    
   877.799988       48.7901840    
   877.900024       48.6182327    
   878.000000       48.3285866    
   878.099976       48.1679764    
   878.200012       48.1604881    
   878.299988       48.2927399    
   878.400024       48.3713875    
   878.500000       48.4980698    
   878.599976       48.6772995    
   878.700012       48.8734322    
   878.799988       48.9062767    
   878.900024       48.7497368    
   879.000000       48.8698959    
   879.099976       49.1584778    
   879.200012       49.4095001    
   879.299988       49.6965790    
   879.400024       49.8536568    
   879.500000       50.2260170    
   879.599976       50.5959167    
   879.700012       50.8247910    
   879.799988       50.9629250    
   879.900024       51.1268501    
   880.000000       51.3686676    
   880.099976       51.6458015    
   880.200012       51.9818878    
   880.299988       52.1664619    
   880.400024       52.3524284    
   880.500000       52.4545059    
   880.599976       52.6054840    
   880.700012       52.5092888    
   880.799988       52.5502701    
   880.900024       52.6259232    
   881.000000       52.8108139    
   881.099976       52.8660278    
   881.200012       53.1248589    
   881.299988       53.5523262    
   881.400024       53.5134850    
   881.500000       53.3081551    
   881.599976       53.0607681    
   881.700012       52.7850266    
   881.799988       52.6460342    
   881.900024       52.7126961    
   882.000000       52.7442627    
   882.099976       52.4232597    
   882.200012       52.0422363    
   882.299988       51.4557686    
   882.400024       51.0774155    
   882.500000       50.9484787    
   882.599976       50.8938026    
   882.700012       50.7948303    
   882.799988       50.7686119    
   882.900024       50.8618126    
   883.000000       50.9263306    
   883.099976       50.9843254    
   883.200012       50.9918137    
   883.299988       51.1690063    
   883.400024       51.4722443    
   883.500000       51.5206108    
   883.599976       51.4184227    
   883.700012       51.4585495    
   883.799988       51.6204414    
   883.900024       51.6708374    
   884.000000       51.6670914    
   884.099976       51.5381584    
   884.200012       51.4961090    
   884.299988       51.4941826    
   884.400024       51.3926353    
   884.500000       51.4447479    
   884.599976       51.4247398    
   884.700012       51.3455582    
   884.799988       51.3253365    
   884.900024       51.3897514    
   885.000000       51.5392265    
   885.099976       51.6908455    
   885.200012       51.7249794    
   885.299988       51.7790146    
   885.400024       51.7196312    
   885.500000       51.6455841    
   885.599976       51.6339226    
   885.700012       51.8369026    
   885.799988       51.7521591    
   885.900024       51.5108719    
   886.000000       51.6043930    
   886.099976       51.7926025    
   886.200012       51.6552162    
   886.299988       51.2215462    
   886.400024       50.7425079    
   886.500000       50.5503349    
   886.599976       50.6249123    
   886.700012       50.5676651    
   886.799988       50.3989258    
   886.900024       50.1861076    
   887.000000       49.9832306    
   887.099976       49.9325180    
   887.200012       49.9074783    
   887.299988       49.8351479    
   887.400024       49.8839378    
   887.500000       50.0241051    
   887.599976       50.2118912    
   887.700012       50.3632965    
   887.799988       50.4239655    
   887.900024       50.2919273    
   888.000000       50.1657753    
   888.099976       50.1058540    
   888.200012       50.4213982    
   888.299988       51.1744652    
   888.400024       51.5325928    
   888.500000       51.6196899    
   888.599976       51.8179626    
   888.700012       52.1011925    
   888.799988       52.1418533    
   888.900024       52.1557579    
   889.000000       52.2176056    
   889.099976       52.0672722    
   889.200012       51.8731728    
   889.299988       51.6072769    
   889.400024       51.2613487    
   889.500000       50.9293289    
   889.599976       50.9238701    
   889.700012       51.0103264    
   889.799988       51.1066246    
   889.900024       51.0446739    
   890.000000       50.8706932    
   890.099976       50.7873421    
   890.200012       50.6255531    
   890.299988       50.6528397    
   890.400024       50.6227722    
   890.500000       50.4078102    
   890.599976       50.1736946    
   890.700012       50.2018318    
   890.799988       50.6053314    
   890.900024       51.2053871    
   891.000000       51.3880348    
   891.099976       51.2862778    
   891.200012       51.2871361    
   891.299988       51.2371674    
   891.400024       50.8892021    
   891.500000       50.6880455    
   891.599976       50.5928154    
   891.700012       50.6335793    
   891.799988       50.7459297    
   891.900024       50.7102966    
   892.000000       50.5294685    
   892.099976       50.2958870    
   892.200012       50.4024582    
   892.299988       50.8838539    
   892.400024       51.2054939    
   892.500000       51.2912025    
   892.599976       51.2906647    
   892.700012       50.7605896    
   892.799988       50.3967896    
   892.900024       50.1767960    
   893.000000       49.9450340    
   893.099976       49.7676277    
   893.200012       49.7303925    
   893.299988       49.7865677    
   893.400024       49.5842323    
   893.500000       49.4666367    
   893.599976       49.4097137    
   893.700012       49.4744492    
   893.799988       49.3006821    
   893.900024       49.2238541    
   894.000000       49.2124062    
   894.099976       49.2559547    
   894.200012       49.2537079    
   894.299988       48.9687691    
   894.400024       48.8260307    
   894.500000       48.8554535    
   894.599976       48.9146233    
   894.700012       49.1513062    
   894.799988       49.2026672    
   894.900024       49.3142700    
   895.000000       49.3574982    
   895.099976       49.4420280    
   895.200012       49.5426064    
   895.299988       49.4223366    
   895.400024       49.1600838    
   895.500000       48.9412651    
   895.599976       48.7683563    
   895.700012       48.6515121    
   895.799988       48.4676857    
   895.900024       48.2854614    
   896.000000       48.4421120    
   896.099976       48.5456886    
   896.200012       48.5526428    
   896.299988       48.5476151    
   896.400024       48.6970940    
   896.500000       48.9208336    
   896.599976       49.0264397    
   896.700012       49.3381310    
   896.799988       49.5482788    
   896.900024       49.8122482    
   897.000000       50.0097656    
   897.099976       50.2521248    
   897.200012       50.5475502    
   897.299988       50.9285812    
   897.400024       51.2440147    
   897.500000       51.4660378    
   897.599976       51.4707489    
   897.700012       51.5631943    
   897.799988       51.4766350    
   897.900024       51.4402542    
   898.000000       51.5056305    
   898.099976       51.5655518    
   898.200012       51.7664986    
   898.299988       52.1609001    
   898.400024       52.3925514    
   898.500000       52.4287186    
   898.599976       52.3950157    
   898.700012       52.5774460    
   898.799988       52.8146667    
   898.900024       52.9590111    
   899.000000       52.9054070    
   899.099976       52.6287003    
   899.200012       52.4876785    
   899.299988       52.5169907    
   899.400024       52.4347076    
   899.500000       52.1252632    
   899.599976       52.0124855    
   899.700012       52.4387779    
   899.799988       52.6676483    
   899.900024       52.6906548    
   900.000000       52.8087845    
   900.099976       52.8695602    
   900.200012       52.6648674    
   900.299988       52.0944519    
   900.400024       51.6285706    
   900.500000       51.2195091    
   900.599976       51.0777359    
   900.700012       51.4082603    
   900.799988       51.6887093    
   900.900024       52.0188026    
   901.000000       52.0862122    
   901.099976       52.0896339    
   901.200012       52.1730957    
   901.299988       52.2754936    
   901.400024       52.3668747    
   901.500000       52.7144089    
   901.599976       52.8545799    
   901.700012       52.7960472    
   901.799988       52.7478981    
   901.900024       52.5600052    
   902.000000       52.5039406    
   902.099976       52.4805069    
   902.200012       52.4054985    
   902.299988       52.5088615    
   902.400024       52.6627274    
   902.500000       52.7245712    
   902.599976       52.7780724    
   902.700012       52.7638435    
   902.799988       53.0090866    
   902.900024       53.3108253    
   903.000000       53.4326973    
   903.099976       53.4352646    
   903.200012       53.5770416    
   903.299988       53.3708534    
   903.400024       53.3061218    
   903.500000       53.0496407    
   903.599976       53.2190208    
   903.700012       53.7409668    
   903.799988       54.0894661    
   903.900024       54.5571632    
   904.000000       54.8050804    
   904.099976       54.9271698    
   904.200012       54.7719116    
   904.299988       54.5962181    
   904.400024       54.4236298    
   904.500000       54.2756462    
   904.599976       54.2973671    
   904.700012       54.3331032    
   904.799988       54.3357811    
   904.900024       54.1367607    
   905.000000       53.9788246    
   905.099976       54.1573029    
   905.200012       54.3928108    
   905.299988       54.3627434    
   905.400024       54.3464775    
   905.500000       54.2131577    
   905.599976       53.9680214    
   905.700012       53.6607170    
   905.799988       53.4950790    
   905.900024       53.4936867    
   906.000000       53.4513168    
   906.099976       53.3878670    
   906.200012       53.4394417    
   906.299988       53.4955101    
   906.400024       53.3275185    
   906.500000       53.0266342    
   906.599976       52.8565063    
   906.700012       52.6956825    
   906.799988       52.6596260    
   906.900024       52.8599281    
   907.000000       53.1471176    
   907.099976       53.1958008    
   907.200012       52.9996681    
   907.299988       52.7697296    
   907.400024       52.5482368    
   907.500000       52.3393707    
   907.599976       52.2931519    
   907.700012       52.1413193    
   907.799988       51.7178116    
   907.900024       51.3500519    
   908.000000       51.1703987    
   908.099976       51.1220322    
   908.200012       51.2308540    
   908.299988       51.4197083    
   908.400024       51.6777916    
   908.500000       52.0506859    
   908.599976       52.4013290    
   908.700012       52.3434410    
   908.799988       52.5175285    
   908.900024       52.8374557    
   909.000000       52.9826546    
   909.099976       52.9116096    
   909.200012       52.6599464    
   909.299988       52.4820023    
   909.400024       52.3980103    
   909.500000       52.4064636    
   909.599976       52.4186592    
   909.700012       52.3725433    
   909.799988       52.3709412    
   909.900024       52.2788124    
   910.000000       52.3403358    
   910.099976       52.5052261    
   910.200012       52.4709816    
   910.299988       52.2997818    
   910.400024       52.2016640    
   910.500000       52.2299118    
   910.599976       52.2926140    
   910.700012       52.2499199    
   910.799988       52.1371422    
   910.900024       52.0388107    
   911.000000       51.9960098    
   911.099976       52.3311348    
   911.200012       52.6576958    
   911.299988       52.5035095    
   911.400024       52.3717918    
   911.500000       52.4083900    
   911.599976       52.3566017    
   911.700012       52.0069237    
   911.799988       51.7317200    
   911.900024       51.8009529    
   912.000000       51.6371307    
   912.099976       51.3785133    
   912.200012       51.4744911    
   912.299988       51.6084557    
   912.400024       51.8146439    
   912.500000       52.1052551    
   912.599976       52.2811661    
   912.700012       52.2322693    
   912.799988       52.1078224    
   912.900024       51.9809227    
   913.000000       51.8254547    
   913.099976       51.7024040    
   913.200012       51.6507225    
   913.299988       51.6823921    
   913.400024       51.9366226    
   913.500000       52.2108688    
   913.599976       52.2472458    
   913.700012       52.2691841    
   913.799988       52.3442955    
   913.900024       52.6086922    
   914.000000       52.7957306    
   914.099976       52.8101730    
   914.200012       52.9718513    
   914.299988       53.3254852    
   914.400024       53.5440865    
   914.500000       53.6128883    
   914.599976       53.5834618    
   914.700012       53.6679955    
   914.799988       53.6059303    
   914.900024       53.6755905    
   915.000000       53.8789940    
   915.099976       54.3352470    
   915.200012       54.6658745    
   915.299988       55.0391960    
   915.400024       55.2685013    
   915.500000       55.3791351    
   915.599976       55.5319290    
   915.700012       55.6004143    
   915.799988       55.8017845    
   915.900024       55.9704170    
   916.000000       55.9782295    
   916.099976       55.5953865    
   916.200012       55.3234978    
   916.299988       55.2965355    
   916.400024       55.3941154    
   916.500000       55.4411964    
   916.599976       55.5553627    
   916.700012       55.3074493    
   916.799988       54.8526955    
   916.900024       54.5321236    
   917.000000       54.0879669    
   917.099976       53.5948067    
   917.200012       53.3298721    
   917.299988       53.1155548    
   917.400024       53.0983238    
   917.500000       53.2667427    
   917.599976       53.3166084    
   917.700012       53.2250137    
   917.799988       53.1000366    
   917.900024       52.7620239    
   918.000000       52.6322327    
   918.099976       52.9470253    
   918.200012       53.1186562    
   918.299988       53.1711922    
   918.400024       53.1221848    
   918.500000       53.0285606    
   918.599976       52.9808388    
   918.700012       52.9722786    
   918.799988       53.0049133    
   918.900024       52.9089355    
   919.000000       52.7061691    
   919.099976       52.3711510    
   919.200012       52.1722412    
   919.299988       52.1982422    
   919.400024       52.4765472    
   919.500000       52.7159081    
   919.599976       52.7459717    
   919.700012       52.8635674    
   919.799988       52.9091492    
   919.900024       52.9140701    
   920.000000       52.9092560    
   920.099976       53.1930199    
   920.200012       53.2283325    
   920.299988       52.6840210    
   920.400024       52.2116127    
   920.500000       52.1539421    
   920.599976       52.3146553    
   920.700012       52.3501816    
   920.799988       52.2723923    
   920.900024       52.3690147    
   921.000000       52.3912659    
   921.099976       52.4175911    
   921.200012       52.2536697    
   921.299988       51.9663696    
   921.400024       51.6019287    
   921.500000       51.2253952    
   921.599976       51.1565933    
   921.700012       51.0733528    
   921.799988       50.7480698    
   921.900024       50.3202858    
   922.000000       50.1376343    
   922.099976       50.0417633    
   922.200012       50.0242119    
   922.299988       50.0310631    
   922.400024       50.1338882    
   922.500000       50.2683907    
   922.599976       50.3385773    
   922.700012       50.3329086    
   922.799988       50.5065689    
   922.900024       50.5186615    
   923.000000       50.3983917    
   923.099976       50.4668732    
   923.200012       50.7175751    
   923.299988       50.8614883    
   923.400024       50.7146873    
   923.500000       50.3284149    
   923.599976       50.2665710    
   923.700012       50.5504417    
   923.799988       51.0562286    
   923.900024       51.5699387    
   924.000000       51.6583214    
   924.099976       51.3192329    
   924.200012       51.3728447    
   924.299988       51.8229942    
   924.400024       52.0504761    
   924.500000       51.9434738    
   924.599976       51.6460114    
   924.700012       51.4290161    
   924.799988       51.2772903    
   924.900024       51.0397491    
   925.000000       50.8145180    
   925.099976       50.8525009    
   925.200012       51.0997810    
   925.299988       51.3450241    
   925.400024       51.5460777    
   925.500000       51.5917625    
   925.599976       51.5303459    
   925.700012       51.3621407    
   925.799988       51.1556320    
   925.900024       51.0195312    
   926.000000       50.8483315    
   926.099976       50.6739159    
   926.200012       50.9200172    
   926.299988       51.2915230    
   926.400024       51.5389061    
   926.500000       51.7946358    
   926.599976       51.6854973    
   926.700012       51.5346260    
   926.799988       51.2657356    
   926.900024       51.0040131    
   927.000000       50.9232292    
   927.099976       51.0652161    
   927.200012       51.0942116    
   927.299988       51.0380402    
   927.400024       50.7692528    
   927.500000       50.7475357    
   927.599976       50.6589394    
   927.700012       50.4271774    
   927.799988       50.3438225    
   927.900024       50.4104843    
   928.000000       50.3210335    
   928.099976       50.0833855    
   928.200012       50.0363083    
   928.299988       50.2115707    
   928.400024       50.4317780    
   928.500000       50.5523682    
   928.599976       50.7150078    
   928.700012       50.9368172    
   928.799988       51.0414658    
   928.900024       50.9517975    
   929.000000       51.0307617    
   929.099976       51.3102455    
   929.200012       51.4521294    
   929.299988       51.6254692    
   929.400024       51.5137596    
   929.500000       51.1911583    
   929.599976       50.9683800    
   929.700012       50.9143486    
   929.799988       51.0796623    
   929.900024       51.2369499    
   930.000000       51.3158112    
   930.099976       51.4175682    
   930.200012       51.4102936    
   930.299988       51.3665276    
   930.400024       51.1773529    
   930.500000       51.0493813    
   930.599976       51.0081863    
   930.700012       50.8651276    
   930.799988       50.9187355    
   930.900024       51.0199585    
   931.000000       50.9690247    
   931.099976       50.7917252    
   931.200012       50.3631935    
   931.299988       50.1078873    
   931.400024       50.0986862    
   931.500000       50.1678085    
   931.599976       50.0920525    
   931.700012       49.9878349    
   931.799988       49.8444519    
   931.900024       49.6612701    
   932.000000       49.5289116    
   932.099976       49.4419212    
   932.200012       49.3296776    
   932.299988       49.3115959    
   932.400024       49.3639145    
   932.500000       49.4290810    
   932.599976       49.4635353    
   932.700012       49.5191727    
   932.799988       49.5727806    
   932.900024       49.5667915    
   933.000000       49.6537781    
   933.099976       49.6852379    
   933.200012       49.5869064    
   933.299988       49.4811897    
   933.400024       49.4991646    
   933.500000       49.4141006    
   933.599976       49.2801361    
   933.700012       49.3807144    
   933.799988       49.5380058    
   933.900024       49.6339874    
   934.000000       49.6895180    
   934.099976       49.6823463    
   934.200012       49.7515793    
   934.299988       49.8907852    
   934.400024       50.0001373    
   934.500000       50.0926971    
   934.599976       50.2514839    
   934.700012       50.4712601    
   934.799988       50.5624237    
   934.900024       50.6726341    
   935.000000       50.6755219    
   935.099976       50.5692749    
   935.200012       50.5870323    
   935.299988       50.5609283    
   935.400024       50.3849106    
   935.500000       50.5768700    
   935.599976       50.5570755    
   935.700012       50.4434395    
   935.799988       50.5647812    
   935.900024       50.6702805    
   936.000000       50.6462059    
   936.099976       50.6196709    
   936.200012       50.7030258    
   936.299988       50.6634331    
   936.400024       50.7235680    
   936.500000       50.8410530    
   936.599976       50.8642731    
   936.700012       51.0143890    
   936.799988       51.1526337    
   936.900024       51.3326111    
   937.000000       51.4729919    
   937.099976       51.4461403    
   937.200012       51.4092255    
   937.299988       51.5107651    
   937.400024       51.3702774    
   937.500000       51.2262535    
   937.599976       51.1894417    
   937.700012       51.3668518    
   937.799988       51.6505089    
   937.900024       51.7020798    
   938.000000       51.7345009    
   938.099976       51.7092514    
   938.200012       51.9568481    
   938.299988       52.2361221    
   938.400024       52.2967873    
   938.500000       52.2487450    
   938.599976       52.2681122    
   938.700012       52.1490211    
   938.799988       52.0036087    
   938.900024       51.7091446    
   939.000000       51.6005402    
   939.099976       51.7560081    
   939.200012       51.8708229    
   939.299988       52.0116348    
   939.400024       52.3579941    
   939.500000       52.7190094    
   939.599976       53.0714645    
   939.700012       53.5491142    
   939.799988       53.7360458    
   939.900024       53.7577629    
   940.000000       53.7000923    
   940.099976       53.2264061    
   940.200012       52.9464912    
   940.299988       52.8474083    
   940.400024       52.7537842    
   940.500000       52.8886032    
   940.599976       52.9736671    
   940.700012       53.0538139    
   940.799988       53.0057716    
   940.900024       53.1089172    
   941.000000       53.2887840    
   941.099976       53.3641129    
   941.200012       53.5637741    
   941.299988       53.6644630    
   941.400024       53.5560684    
   941.500000       53.2728424    
   941.599976       53.2603226    
   941.700012       53.3563004    
   941.799988       53.5784340    
   941.900024       53.7497406    
   942.000000       53.8239975    
   942.099976       53.7700691    
   942.200012       53.8227158    
   942.299988       53.7279129    
   942.400024       53.8474312    
   942.500000       53.9317474    
   942.599976       54.0237656    
   942.700012       54.4141045    
   942.799988       54.5920448    
   942.900024       54.7194824    
   943.000000       54.7415237    
   943.099976       54.7162704    
   943.200012       54.6146202    
   943.299988       54.6045609    
   943.400024       54.9503860    
   943.500000       55.2078285    
   943.599976       55.4554253    
   943.700012       55.9255829    
   943.799988       56.0591240    
   943.900024       55.9982376    
   944.000000       55.9228058    
   944.099976       55.9321098    
   944.200012       56.0010185    
   944.299988       56.2644539    
   944.400024       56.2166252    
   944.500000       56.0589066    
   944.599976       55.9887161    
   944.700012       55.9464493    
   944.799988       55.7853088    
   944.900024       55.7101974    
   945.000000       55.6035156    
   945.099976       55.4089890    
   945.200012       55.1310043    
   945.299988       54.8564415    
   945.400024       54.5448608    
   945.500000       54.4158173    
   945.599976       54.1663971    
   945.700012       54.1758156    
   945.799988       54.1894035    
   945.900024       53.9776497    
   946.000000       53.8929062    
   946.099976       53.8778191    
   946.200012       53.8624115    
   946.299988       53.7846222    
   946.400024       53.6423111    
   946.500000       53.5847473    
   946.599976       53.3976059    
   946.700012       53.1293526    
   946.799988       52.7935905    
   946.900024       52.4959145    
   947.000000       52.4465866    
   947.099976       52.3125191    
   947.200012       52.3495407    
   947.299988       52.4493713    
   947.400024       52.4942055    
   947.500000       52.3701897    
   947.599976       52.3432236    
   947.700012       52.5230942    
   947.799988       52.6017380    
   947.900024       52.5000839    
   948.000000       52.4543991    
   948.099976       52.6236725    
   948.200012       52.7346306    
   948.299988       52.6469994    
   948.400024       52.7700462    
   948.500000       53.3794136    
   948.599976       53.9287529    
   948.700012       54.1108665    
   948.799988       54.0413170    
   948.900024       53.8464661    
   949.000000       53.8811378    
   949.099976       53.7920036    
   949.200012       53.8493576    
   949.299988       53.9234009    
   949.400024       54.0678520    
   949.500000       54.2816353    
   949.599976       54.4552994    
   949.700012       54.4554024    
   949.799988       54.5683975    
   949.900024       54.6789284    
   950.000000       54.9454651    
   950.099976       55.3793526    
   950.200012       55.6489906    
   950.299988       55.8151627    
   950.400024       56.1943703    
   950.500000       56.6073875    
   950.599976       56.7483101    
   950.700012       56.6771545    
   950.799988       56.7857590    
   950.900024       56.6385269    
   951.000000       56.6711617    
   951.099976       56.7238083    
   951.200012       56.7171707    
   951.299988       56.5267143    
   951.400024       56.2548256    
   951.500000       56.2604942    
   951.599976       56.2982674    
   951.700012       56.5482178    
   951.799988       56.6493301    
   951.900024       56.8941498    
   952.000000       56.9039955    
   952.099976       56.7266922    
   952.200012       56.5721855    
   952.299988       56.4454994    
   952.400024       56.3381767    
   952.500000       56.1955452    
   952.599976       56.2440147    
   952.700012       56.3010521    
   952.799988       56.3512306    
   952.900024       56.4608002    
   953.000000       56.4896927    
   953.099976       56.6437683    
   953.200012       56.7042236    
   953.299988       56.7157822    
   953.400024       56.5032806    
   953.500000       56.3132477    
   953.599976       56.4556618    
   953.700012       56.8642960    
   953.799988       57.1061172    
   953.900024       56.8464279    
   954.000000       56.3892174    
   954.099976       56.1440811    
   954.200012       56.0700378    
   954.299988       56.3325081    
   954.400024       56.6062126    
   954.500000       56.9131966    
   954.599976       57.1812286    
   954.700012       57.3496513    
   954.799988       57.4272232    
   954.900024       57.4214478    
   955.000000       57.4989166    
   955.099976       57.6680832    
   955.200012       57.9393234    
   955.299988       58.3780251    
   955.400024       59.0745964    
   955.500000       59.3871422    
   955.599976       59.5642281    
   955.700012       59.9069481    
   955.799988       60.0137367    
   955.900024       60.1219139    
   956.000000       60.0057106    
   956.099976       59.9606628    
   956.200012       60.1302567    
   956.299988       60.4704132    
   956.400024       60.5529060    
   956.500000       60.7329903    
   956.599976       61.0706825    
   956.700012       61.2170563    
   956.799988       60.9506264    
   956.900024       60.5705643    
   957.000000       60.0999794    
   957.099976       59.8262711    
   957.200012       59.3667030    
   957.299988       59.1368713    
   957.400024       58.8816719    
   957.500000       58.6947479    
   957.599976       58.5311432    
   957.700012       58.5231171    
   957.799988       58.5596046    
   957.900024       58.6583672    
   958.000000       58.6529083    
   958.099976       58.3812370    
   958.200012       58.2907143    
   958.299988       58.1505432    
   958.400024       57.8626099    
   958.500000       57.5553055    
   958.599976       57.3436584    
   958.700012       57.4040070    
   958.799988       57.4949570    
   958.900024       57.2873764    
   959.000000       57.1042976    
   959.099976       57.0801163    
   959.200012       57.0694160    
   959.299988       56.9386597    
   959.400024       56.6483727    
   959.500000       56.2304268    
   959.599976       56.1394806    
   959.700012       56.1807823    
   959.799988       55.9807968    
   959.900024       55.9495544    
   960.000000       55.7778168    
   960.099976       55.3850212    
   960.200012       54.9437523    
   960.299988       54.8920708    
   960.400024       55.0735435    
   960.500000       55.5057182    
   960.599976       55.9914970    
   960.700012       56.2573929    
   960.799988       56.1465416    
   960.900024       55.8196564    
   961.000000       55.6921082    
   961.099976       55.9208794    
   961.200012       56.3940315    
   961.299988       56.5401955    
   961.400024       56.6582146    
   961.500000       56.8118668    
   961.599976       56.9393005    
   961.700012       57.1932144    
   961.799988       57.4812584    
   961.900024       57.7411613    
   962.000000       57.9484177    
   962.099976       58.2104645    
   962.200012       58.2230911    
   962.299988       58.0136909    
   962.400024       57.7612762    
   962.500000       57.7007141    
   962.599976       57.7962685    
   962.700012       58.0502853    
   962.799988       58.2799072    
   962.900024       58.4450073    
   963.000000       58.5450516    
   963.099976       58.6696014    
   963.200012       58.7051277    
   963.299988       58.6976357    
   963.400024       58.7877274    
   963.500000       58.6828690    
   963.599976       58.5362778    
   963.700012       58.4904861    
   963.799988       58.3935394    
   963.900024       58.1547165    
   964.000000       57.9658585    
   964.099976       57.6907654    
   964.200012       57.5230942    
   964.299988       58.1615677    
   964.400024       58.5640984    
   964.500000       58.6070061    
   964.599976       58.6331139    
   964.700012       58.7668610    
   964.799988       58.8296700    
   964.900024       58.6637154    
   965.000000       58.4948692    
   965.099976       58.4121590    
   965.200012       58.2847214    
   965.299988       58.0443993    
   965.400024       57.8926735    
   965.500000       57.7973366    
   965.599976       57.7495079    
   965.700012       57.6097679    
   965.799988       57.4896049    
   965.900024       57.2700386    
   966.000000       57.2155762    
   966.099976       57.4981651    
   966.200012       57.5998154    
   966.299988       57.5083313    
   966.400024       57.4591103    
   966.500000       57.5811996    
   966.599976       57.7728348    
   966.700012       58.0104828    
   966.799988       58.0726471    
   966.900024       58.0586281    
   967.000000       57.7935905    
   967.099976       57.7468338    
   967.200012       57.8299713    
   967.299988       57.9798775    
   967.400024       58.2778740    
   967.500000       58.6977425    
   967.599976       59.2454720    
   967.700012       59.6441574    
   967.799988       59.9486771    
   967.900024       60.3439369    
   968.000000       60.8215866    
   968.099976       61.0598755    
   968.200012       60.9480591    
   968.299988       60.8915634    
   968.400024       61.1689034    
   968.500000       61.6588593    
   968.599976       62.0380669    
   968.700012       62.1437836    
   968.799988       62.0686684    
   968.900024       62.2760353    
   969.000000       62.5536995    
   969.099976       62.4853287    
   969.200012       62.4908905    
   969.299988       62.7899590    
   969.400024       63.1122398    
   969.500000       63.0224686    
   969.599976       62.6277466    
   969.700012       62.3276100    
   969.799988       62.2565613    
   969.900024       62.4168472    
   970.000000       62.5075836    
   970.099976       62.6837082    
   970.200012       62.9286270    
   970.299988       63.1768684    
   970.400024       63.2596893    
   970.500000       63.1220856    
   970.599976       63.0084496    
   970.700012       62.8796234    
   970.799988       62.3331718    
   970.900024       61.9155540    
   971.000000       61.6185188    
   971.099976       61.4951477    
   971.200012       61.5991554    
   971.299988       61.9405937    
   971.400024       61.7212410    
   971.500000       61.2755852    
   971.599976       60.9285851    
   971.700012       60.8262939    
   971.799988       60.8270416    
   971.900024       60.8425598    
   972.000000       60.7483978    
   972.099976       60.6499596    
   972.200012       60.6508102    
   972.299988       60.7616615    
   972.400024       60.8129158    
   972.500000       60.9537277    
   972.599976       61.0393295    
   972.700012       60.9901085    
   972.799988       61.1177597    
   972.900024       61.3335800    
   973.000000       61.4507446    
   973.099976       61.4112625    
   973.200012       61.2520447    
   973.299988       61.1889191    
   973.400024       61.2735519    
   973.500000       61.3684616    
   973.599976       61.6476250    
   973.700012       61.9679832    
   973.799988       62.1898994    
   973.900024       62.5415039    
   974.000000       63.0049171    
   974.099976       63.4538918    
   974.200012       63.6227379    
   974.299988       63.9145279    
   974.400024       63.9498367    
   974.500000       63.8114891    
   974.599976       63.3961105    
   974.700012       63.1741943    
   974.799988       62.9469261    
   974.900024       62.2455406    
   975.000000       61.7769890    
   975.099976       61.6589661    
   975.200012       61.7019844    
   975.299988       61.8350868    
   975.400024       61.8185043    
   975.500000       61.7171745    
   975.599976       61.7379341    
   975.700012       62.0476952    
   975.799988       62.0671692    
   975.900024       61.7531281    
   976.000000       61.2393150    
   976.099976       61.1219330    
   976.200012       61.1040649    
   976.299988       61.1649513    
   976.400024       61.2215500    
   976.500000       61.4484978    
   976.599976       61.3933907    
   976.700012       61.2026138    
   976.799988       61.0344086    
   976.900024       60.7149086    
   977.000000       60.3409386    
   977.099976       60.0117035    
   977.200012       59.7894630    
   977.299988       59.8864059    
   977.400024       59.9376564    
   977.500000       59.6220093    
   977.599976       59.2691231    
   977.700012       59.1231728    
   977.799988       59.2956581    
   977.900024       59.4745598    
   978.000000       59.6066017    
   978.099976       59.5258141    
   978.200012       59.3246536    
   978.299988       59.1845894    
   978.400024       59.1944351    
   978.500000       59.2440872    
   978.599976       59.2128410    
   978.700012       59.1854477    
   978.799988       59.3174858    
   978.900024       59.6093826    
   979.000000       59.8065834    
   979.099976       59.7833633    
   979.200012       59.8035889    
   979.299988       59.7472000    
   979.400024       59.6678047    
   979.500000       59.5609093    
   979.599976       59.7437744    
   979.700012       59.9045944    
   979.799988       60.0853157    
   979.900024       60.1008301    
   980.000000       60.0373802    
   980.099976       60.3504677    
   980.200012       60.7753601    
   980.299988       61.1280365    
   980.400024       61.0961494    
   980.500000       60.9053650    
   980.599976       60.7507515    
   980.700012       60.5791245    
   980.799988       60.5427437    
   980.900024       60.4224739    
   981.000000       60.2873344    
   981.099976       60.2617607    
   981.200012       60.3264961    
   981.299988       60.4255791    
   981.400024       60.3224297    
   981.500000       60.1715584    
   981.599976       60.0242233    
   981.700012       59.8718567    
   981.799988       59.7378883    
   981.900024       59.7898903    
   982.000000       59.9259949    
   982.099976       60.1099281    
   982.200012       60.0997620    
   982.299988       59.9924431    
   982.400024       59.8895073    
   982.500000       59.7913895    
   982.599976       59.6268234    
   982.700012       59.4867592    
   982.799988       59.3661690    
   982.900024       59.3503380    
   983.000000       59.4836578    
   983.099976       59.7466660    
   983.200012       59.8274498    
   983.299988       59.8767738    
   983.400024       59.9440765    
   983.500000       59.9640846    
   983.599976       60.0684090    
   983.700012       60.0393066    
   983.799988       59.8606186    
   983.900024       59.7066422    
   984.000000       59.6486511    
   984.099976       59.5608025    
   984.200012       59.6089554    
   984.299988       59.7677422    
   984.400024       60.0214386    
   984.500000       60.1958504    
   984.599976       60.1578674    
   984.700012       60.0170517    
   984.799988       59.9838829    
   984.900024       59.9446106    
   985.000000       59.9403343    
   985.099976       59.7344627    
   985.200012       59.4741364    
   985.299988       59.2954445    
   985.400024       59.3947411    
   985.500000       59.4808731    
   985.599976       59.6115227    
   985.700012       60.2710686    
   985.799988       60.7033501    
   985.900024       60.9992027    
   986.000000       60.9460258    
   986.099976       61.0136490    
   986.200012       61.1170082    
   986.299988       61.0715370    
   986.400024       61.0890884    
   986.500000       61.0463905    
   986.599976       60.9381065    
   986.700012       61.0411453    
   986.799988       61.1612015    
   986.900024       61.1354141    
   987.000000       61.1101646    
   987.099976       61.5206146    
   987.200012       62.0387077    
   987.299988       62.6860580    
   987.400024       62.9222107    
   987.500000       62.7736931    
   987.599976       62.3942719    
   987.700012       62.3157310    
   987.799988       62.1870117    
   987.900024       62.0100327    
   988.000000       61.8730736    
   988.099976       61.8084450    
   988.200012       61.5839577    
   988.299988       61.4457169    
   988.400024       61.3351860    
   988.500000       61.2646713    
   988.599976       61.0152550    
   988.700012       60.7525673    
   988.799988       60.5002670    
   988.900024       60.2937546    
   989.000000       60.0862808    
   989.099976       59.6846008    
   989.200012       59.3510857    
   989.299988       59.5219612    
   989.400024       59.6239357    
   989.500000       59.5595207    
   989.599976       59.4209557    
   989.700012       58.9443779    
   989.799988       58.7340164    
   989.900024       58.7049103    
   990.000000       58.7487793    
   990.099976       58.6776276    
   990.200012       58.5096359    
   990.299988       58.3946114    
   990.400024       58.4539986    
   990.500000       58.5880661    
   990.599976       58.8674431    
   990.700012       59.0302963    
   990.799988       59.2376633    
   990.900024       59.4757385    
   991.000000       59.7445221    
   991.099976       59.9453621    
   991.200012       60.1881447    
   991.299988       60.4900970    
   991.400024       60.6128273    
   991.500000       60.6595879    
   991.599976       60.9004440    
   991.700012       61.1257858    
   991.799988       61.1363792    
   991.900024       61.0700378    
   992.000000       61.1056709    
   992.099976       60.8787231    
   992.200012       60.7906647    
   992.299988       61.0075493    
   992.400024       61.1722221    
   992.500000       61.4055939    
   992.599976       61.5131264    
   992.700012       61.3768082    
   992.799988       61.2267914    
   992.900024       61.1020317    
   993.000000       61.3089676    
   993.099976       61.8158302    
   993.200012       62.0337868    
   993.299988       62.2756081    
   993.400024       62.4092522    
   993.500000       62.2842751    
   993.599976       62.0579720    
   993.700012       61.6870041    
   993.799988       61.1777878    
   993.900024       60.7244301    
   994.000000       60.7096634    
   994.099976       60.7618790    
   994.200012       60.5826530    
   994.299988       60.2987823    
   994.400024       60.0553589    
   994.500000       59.9541359    
   994.599976       59.7992020    
   994.700012       59.6879196    
   994.799988       59.5862694    
   994.900024       59.6377335    
   995.000000       60.1760521    
   995.099976       60.6142197    
   995.200012       60.6217079    
   995.299988       60.3757172    
   995.400024       60.1892128    
   995.500000       60.1711311    
   995.599976       60.3240356    
   995.700012       60.2404671    
   995.799988       60.2829475    
   995.900024       60.4046059    
   996.000000       60.5382500    
   996.099976       60.5327911    
   996.200012       60.2539482    
   996.299988       59.9857025    
   996.400024       59.9366913    
   996.500000       60.3699379    
   996.599976       60.5648918    
   996.700012       60.4573593    
   996.799988       60.3755035    
   996.900024       60.3062744    
   997.000000       60.1556168    
   997.099976       59.9547806    
   997.200012       59.8004875    
   997.299988       59.7338219    
   997.400024       59.7477341    
   997.500000       59.7021484    
   997.599976       59.5610199    
   997.700012       59.3259392    
   997.799988       59.2638779    
   997.900024       59.2913780    
   998.000000       59.2990837    
   998.099976       59.2408714    
   998.200012       59.2619514    
   998.299988       59.3213348    
   998.400024       59.3937798    
   998.500000       59.4961777    
   998.599976       59.6742249    
   998.700012       59.9630165    
   998.799988       60.3135490    
   998.900024       60.6730690    
   999.000000       60.9311523    
   999.099976       61.2368546    
   999.200012       61.4647598    
   999.299988       61.7828751    
   999.400024       61.8634453    
   999.500000       61.9951591    
   999.599976       62.4281921    
   999.700012       62.8464546    
   999.799988       63.3131866    
   999.900024       63.4089508    
   1000.00000       63.4619179    
   1000.09998       63.5056801    
   1000.20001       63.6761284    
   1000.29999       63.8854256    
   1000.40002       63.8736534    
   1000.50000       63.4424438    
   1000.59998       63.4991531    
   1000.70001       63.7004204    
   1000.79999       63.5308228    
   1000.90002       63.3209991    
   1001.00000       63.1032524    
   1001.09998       63.0501823    
   1001.20001       63.1069984    
   1001.29999       63.0594902    
   1001.40002       62.9440346    
   1001.50000       62.7855721    
   1001.59998       62.6485023    
   1001.70001       62.4037933    
   1001.79999       62.2929420    
   1001.90002       62.3814316    
   1002.00000       62.4061508    
   1002.09998       62.3997307    
   1002.20001       62.5692139    
   1002.29999       62.8492317    
   1002.40002       62.9385796    
   1002.50000       62.8539429    
   1002.59998       62.8307228    
   1002.70001       63.0162621    
   1002.79999       63.3628387    
   1002.90002       63.5597153    
   1003.00000       63.8404846    
   1003.09998       64.1500320    
   1003.20001       64.2798233    
   1003.29999       64.1350555    
   1003.40002       64.2394867    
   1003.50000       64.4470673    
   1003.59998       64.7773743    
   1003.70001       65.1902847    
   1003.79999       65.6084442    
   1003.90002       65.9390793    
   1004.00000       66.1814270    
   1004.09998       66.3135757    
   1004.20001       66.5452271    
   1004.29999       66.6389618    
   1004.40002       66.6029053    
   1004.50000       66.4862747    
   1004.59998       66.4129791    
   1004.70001       66.4043121    
   1004.79999       66.2562180    
   1004.90002       66.1370239    
   1005.00000       66.0437164    
   1005.09998       66.1957703    
   1005.20001       66.4314880    
   1005.29999       66.6878586    
   1005.40002       66.9764404    
   1005.50000       67.0443802    
   1005.59998       67.1889420    
   1005.70001       67.0674973    
   1005.79999       66.8782120    
   1005.90002       66.7627563    
   1006.00000       66.6114655    
   1006.09998       66.7253113    
   1006.20001       66.9302139    
   1006.29999       67.1296616    
   1006.40002       67.2308884    
   1006.50000       66.8926544    
   1006.59998       66.6561890    
   1006.70001       66.5913467    
   1006.79999       66.6402435    
   1006.90002       66.8897705    
   1007.00000       67.3902054    
   1007.09998       67.7805405    
   1007.20001       67.7631073    
   1007.29999       67.5597992    
   1007.40002       67.3004303    
   1007.50000       67.3133774    
   1007.59998       67.4467087    
   1007.70001       67.5874100    
   1007.79999       67.7558289    
   1007.90002       67.7354965    
   1008.00000       67.4916458    
   1008.09998       67.0428848    
   1008.20001       66.3106842    
   1008.29999       66.0866241    
   1008.40002       65.9976044    
   1008.50000       65.8872833    
   1008.59998       65.7282867    
   1008.70001       65.2896881    
   1008.79999       64.9236450    
   1008.90002       64.4635468    
   1009.00000       63.8657341    
   1009.09998       63.1752663    
   1009.20001       62.8449554    
   1009.29999       62.7583923    
   1009.40002       62.8644295    
   1009.50000       62.8573685    
   1009.59998       62.5805588    
   1009.70001       62.5601196    
   1009.79999       62.6690445    
   1009.90002       62.6330948    
   1010.00000       62.4938850    
   1010.09998       62.3970528    
   1010.20001       62.4564362    
   1010.29999       62.2056313    
   1010.40002       62.1279488    
   1010.50000       62.2675819    
   1010.59998       62.1759911    
   1010.70001       62.1611214    
   1010.79999       62.0564728    
   1010.90002       62.1521301    
   1011.00000       62.2384796    
   1011.09998       62.2910156    
   1011.20001       62.1622963    
   1011.29999       62.0779800    
   1011.40002       62.3190498    
   1011.50000       62.9032707    
   1011.59998       63.4171906    
   1011.70001       63.6629715    
   1011.79999       63.7244949    
   1011.90002       63.6911087    
   1012.00000       64.0183182    
   1012.09998       64.7547989    
   1012.20001       64.9797134    
   1012.29999       64.8181458    
   1012.40002       64.7659225    
   1012.50000       64.7289047    
   1012.59998       64.6061783    
   1012.70001       64.3978424    
   1012.79999       64.2208710    
   1012.90002       64.1468201    
   1013.00000       64.0172501    
   1013.09998       63.9063950    
   1013.20001       63.6768799    
   1013.29999       63.5122070    
   1013.40002       63.5045013    
   1013.50000       63.4612770    
   1013.59998       63.3560944    
   1013.70001       63.2636452    
   1013.79999       62.9821320    
   1013.90002       62.4367523    
   1014.00000       62.0410652    
   1014.09998       61.8270645    
   1014.20001       61.7399673    
   1014.29999       61.5778618    
   1014.40002       61.4702187    
   1014.50000       61.3313332    
   1014.59998       61.5468330    
   1014.70001       62.0420265    
   1014.79999       62.1893654    
   1014.90002       61.8874130    
   1015.00000       61.6205521    
   1015.09998       61.1987572    
   1015.20001       60.9664650    
   1015.29999       60.9248390    
   1015.40002       61.0607300    
   1015.50000       61.4716110    
   1015.59998       61.8582039    
   1015.70001       61.9331017    
   1015.79999       61.9845695    
   1015.90002       62.1890450    
   1016.00000       62.6383400    
   1016.09998       62.9042358    
   1016.20001       62.9056206    
   1016.29999       62.6201477    
   1016.40002       62.5321922    
   1016.50000       62.5294151    
   1016.59998       62.4498024    
   1016.70001       62.4999886    
   1016.79999       62.5936127    
   1016.90002       62.3326378    
   1017.00000       61.9344940    
   1017.09998       61.8344460    
   1017.20001       61.6387444    
   1017.29999       61.4433594    
   1017.40002       61.2331047    
   1017.50000       60.7751465    
   1017.59998       60.5592232    
   1017.70001       60.5440254    
   1017.79999       60.2463531    
   1017.90002       59.8681068    
   1018.00000       59.7872162    
   1018.09998       59.8244553    
   1018.20001       60.1219139    
   1018.29999       60.5379257    
   1018.40002       60.6726418    
   1018.50000       61.0873718    
   1018.59998       61.4756737    
   1018.70001       61.6585426    
   1018.79999       61.6420631    
   1018.90002       61.6256905    
   1019.00000       61.7075462    
   1019.09998       61.8738251    
   1019.20001       62.2437210    
   1019.29999       62.5799179    
   1019.40002       62.8262291    
   1019.50000       63.0854912    
   1019.59998       63.1910973    
   1019.70001       63.4410515    
   1019.79999       63.6535530    
   1019.90002       63.4851379    
   1020.00000       63.3823128    
   1020.09998       63.4664116    
   1020.20001       63.4072418    
   1020.29999       62.9942207    
   1020.40002       62.8282623    
   1020.50000       62.8588676    
   1020.59998       62.8524475    
   1020.70001       62.7498322    
   1020.79999       62.8904305    
   1020.90002       63.0832443    
   1021.00000       63.0429039    
   1021.09998       63.0220413    
   1021.20001       63.2072563    
   1021.29999       63.2143211    
   1021.40002       63.1477661    
   1021.50000       62.8720245    
   1021.59998       62.7942352    
   1021.70001       63.0785370    
   1021.79999       63.1506538    
   1021.90002       62.8579025    
   1022.00000       62.6171494    
   1022.09998       62.5982132    
   1022.20001       62.4059334    
   1022.29999       62.2650146    
   1022.40002       62.1951447    
   1022.50000       62.1484909    
   1022.59998       62.0526199    
   1022.70001       61.9971924    
   1022.79999       61.9018555    
   1022.90002       61.8365860    
   1023.00000       61.7688560    
   1023.09998       61.9089165    
   1023.20001       61.7640419    
   1023.29999       61.4230347    
   1023.40002       61.0722847    
   1023.50000       60.9828339    
   1023.59998       61.0411453    
   1023.70001       61.0928307    
   1023.79999       61.1026764    
   1023.90002       60.6865501    
   1024.00000       60.4277153    
   1024.09998       60.3909111    
   1024.19995       60.4090996    
   1024.30005       60.3730431    
   1024.40002       60.4028969    
   1024.50000       60.4119911    
   1024.59998       60.4440880    
   1024.69995       60.6018066    
   1024.80005       60.9200249    
   1024.90002       61.1891289    
   1025.00000       61.3162460    
   1025.09998       61.4197159    
   1025.19995       61.7044449    
   1025.30005       61.9104156    
   1025.40002       61.9523582    
   1025.50000       61.9363098    
   1025.59998       62.0105705    
   1025.69995       61.7693939    
   1025.80005       61.7693939    
   1025.90002       62.0656738    
   1026.00000       62.4177055    
   1026.09998       62.3365974    
   1026.19995       62.1701088    
   1026.30005       62.1893654    
   1026.40002       62.1846581    
   1026.50000       62.0401001    
   1026.59998       61.9245415    
   1026.69995       61.9520416    
   1026.80005       61.7265930    
   1026.90002       61.6894646    
   1027.00000       61.9560013    
   1027.09998       62.3619576    
   1027.19995       62.8294411    
   1027.30005       63.1536484    
   1027.40002       63.2347565    
   1027.50000       63.3603745    
   1027.59998       63.3528862    
   1027.69995       63.4350586    
   1027.80005       63.6564445    
   1027.90002       63.7915840    
   1028.00000       64.0381165    
   1028.09998       63.6093636    
   1028.19995       63.0925522    
   1028.30005       62.8166008    
   1028.40002       62.8421707    
   1028.50000       63.2692108    
   1028.59998       63.4624519    
   1028.69995       63.5167007    
   1028.80005       63.7404366    
   1028.90002       63.8203659    
   1029.00000       63.8137321    
   1029.09998       63.8201523    
   1029.19995       63.8226166    
   1029.30005       63.7764969    
   1029.40002       63.6630783    
   1029.50000       63.8909874    
   1029.59998       64.3719559    
   1029.69995       64.7911835    
   1029.80005       64.7989883    
   1029.90002       64.6863174    
   1030.00000       64.6419144    
   1030.09998       64.5622025    
   1030.19995       64.3746262    
   1030.30005       64.3263702    
   1030.40002       64.4183884    
   1030.50000       64.2976990    
   1030.59998       64.0732117    
   1030.69995       64.1777420    
   1030.80005       64.4687881    
   1030.90002       64.6536865    
   1031.00000       64.5578079    
   1031.09998       64.4905090    
   1031.19995       64.3809433    
   1031.30005       64.4030914    
   1031.40002       64.4966049    
   1031.50000       64.2414093    
   1031.59998       64.1438293    
   1031.69995       64.2079239    
   1031.80005       64.5268860    
   1031.90002       64.6972275    
   1032.00000       64.7445221    
   1032.09998       64.6823578    
   1032.19995       64.7950287    
   1032.30005       65.0795441    
   1032.40002       65.0158768    
   1032.50000       64.5292435    
   1032.59998       64.3602905    
   1032.69995       64.3802948    
   1032.80005       64.4649353    
   1032.90002       64.2188339    
   1033.00000       64.0082626    
   1033.09998       64.1055222    
   1033.19995       64.4481354    
   1033.30005       64.7910690    
   1033.40002       65.2583389    
   1033.50000       65.9663544    
   1033.59998       66.3334732    
   1033.69995       66.4554520    
   1033.80005       66.5964813    
   1033.90002       66.5003967    
   1034.00000       66.6612167    
   1034.09998       66.7653275    
   1034.19995       66.5241470    
   1034.30005       66.5514374    
   1034.40002       66.8727570    
   1034.50000       67.0857925    
   1034.59998       67.3120956    
   1034.69995       67.6306381    
   1034.80005       67.6773987    
   1034.90002       67.5353012    
   1035.00000       67.3109207    
   1035.09998       66.9023972    
   1035.19995       66.7987137    
   1035.30005       66.9736557    
   1035.40002       67.1875458    
   1035.50000       67.5915833    
   1035.59998       67.8076172    
   1035.69995       67.7697372    
   1035.80005       67.5779953    
   1035.90002       67.5705032    
   1036.00000       67.5471802    
   1036.09998       67.5673981    
   1036.19995       67.6893845    
   1036.30005       67.9946518    
   1036.40002       68.1651001    
   1036.50000       68.1070023    
   1036.59998       68.0718002    
   1036.69995       67.9668350    
   1036.80005       67.4209213    
   1036.90002       67.0430984    
   1037.00000       66.6591873    
   1037.09998       66.6071777    
   1037.19995       66.6086807    
   1037.30005       66.3971405    
   1037.40002       66.2379227    
   1037.50000       66.1518936    
   1037.59998       66.0592346    
   1037.69995       65.8451233    
   1037.80005       65.4175568    
   1037.90002       64.8375092    
   1038.00000       64.4487762    
   1038.09998       64.4347610    
   1038.19995       64.6246872    
   1038.30005       64.5004578    
   1038.40002       64.2860260    
   1038.50000       64.2638855    
   1038.59998       64.3400650    
   1038.69995       64.2771530    
   1038.80005       64.0257034    
   1038.90002       63.7283478    
   1039.00000       63.6821213    
   1039.09998       63.9307938    
   1039.19995       63.7960777    
   1039.30005       63.4036026    
   1039.40002       63.3695755    
   1039.50000       63.3447495    
   1039.59998       63.2485619    
   1039.69995       63.1815758    
   1039.80005       63.3651886    
   1039.90002       63.5332870    
   1040.00000       63.6699257    
   1040.09998       63.6908989    
   1040.19995       63.6118240    
   1040.30005       63.3960037    
   1040.40002       63.4704781    
   1040.50000       63.4567833    
   1040.59998       63.3386536    
   1040.69995       63.0339165    
   1040.80005       62.5230980    
   1040.90002       62.0676003    
   1041.00000       61.8568115    
   1041.09998       61.7430687    
   1041.19995       61.8810997    
   1041.30005       62.1353302    
   1041.40002       62.1949272    
   1041.50000       62.0456657    
   1041.59998       62.0577545    
   1041.69995       62.0151711    
   1041.80005       62.0030785    
   1041.90002       62.1525574    
   1042.00000       62.1543770    
   1042.09998       62.1015167    
   1042.19995       62.1486015    
   1042.30005       62.1873322    
   1042.40002       62.2751808    
   1042.50000       62.2925148    
   1042.59998       62.2951889    
   1042.69995       62.2648010    
   1042.80005       62.4572945    
   1042.90002       63.0525360    
   1043.00000       63.4713326    
   1043.09998       63.6017647    
   1043.19995       63.5693436    
   1043.30005       63.2444916    
   1043.40002       63.2454529    
   1043.50000       63.3826294    
   1043.59998       63.5089951    
   1043.69995       63.6740990    
   1043.80005       64.2683792    
   1043.90002       64.7005463    
   1044.00000       64.9547806    
   1044.09998       65.2619781    
   1044.19995       65.5317230    
   1044.30005       65.3796768    
   1044.40002       65.1502686    
   1044.50000       64.7908554    
   1044.59998       64.5991135    
   1044.69995       64.5431519    
   1044.80005       64.4938278    
   1044.90002       64.5085907    
   1045.00000       64.3301163    
   1045.09998       64.3690643    
   1045.19995       64.5566330    
   1045.30005       64.8180313    
   1045.40002       65.3363419    
   1045.50000       65.9724579    
   1045.59998       66.2060394    
   1045.69995       66.1314621    
   1045.80005       66.3076859    
   1045.90002       66.6070709    
   1046.00000       66.6818695    
   1046.09998       66.9137421    
   1046.19995       66.9212265    
   1046.30005       66.8650513    
   1046.40002       66.7683258    
   1046.50000       66.4788895    
   1046.59998       66.5735855    
   1046.69995       66.7374039    
   1046.80005       66.7818069    
   1046.90002       67.1385422    
   1047.00000       67.4033737    
   1047.09998       67.6324539    
   1047.19995       67.7122803    
   1047.30005       67.9753952    
   1047.40002       68.0919113    
   1047.50000       67.9376221    
   1047.59998       67.8765259    
   1047.69995       67.9579468    
   1047.80005       68.0190430    
   1047.90002       68.1384583    
   1048.00000       68.3382263    
   1048.09998       68.1690598    
   1048.19995       67.8183136    
   1048.30005       67.6672287    
   1048.40002       67.6280670    
   1048.50000       67.6629486    
   1048.59998       67.5860214    
   1048.69995       67.4134293    
   1048.80005       67.6846695    
   1048.90002       67.7442703    
   1049.00000       67.7717743    
   1049.09998       68.1836166    
   1049.19995       68.5368195    
   1049.30005       69.0696793    
   1049.40002       69.2428055    
   1049.50000       69.1722946    
   1049.59998       68.7590637    
   1049.69995       68.4988327    
   1049.80005       68.4068146    
   1049.90002       68.1413498    
   1050.00000       67.6773987    
   1050.09998       67.2266083    
   1050.19995       66.8797073    
   1050.30005       66.5754013    
   1050.40002       66.3006287    
   1050.50000       66.3207397    
   1050.59998       66.7166443    
   1050.69995       67.1962204    
   1050.80005       67.4322586    
   1050.90002       67.6687241    
   1051.00000       67.9477844    
   1051.09998       67.9376221    
   1051.19995       67.9055176    
   1051.30005       67.9259567    
   1051.40002       68.1311798    
   1051.50000       68.5177765    
   1051.59998       68.8951645    
   1051.69995       69.0021591    
   1051.80005       68.9215927    
   1051.90002       68.6492844    
   1052.00000       68.7956543    
   1052.09998       68.9362488    
   1052.19995       68.8966599    
   1052.30005       69.0696793    
   1052.40002       69.3045425    
   1052.50000       69.5588837    
   1052.59998       69.9494324    
   1052.69995       70.2803879    
   1052.80005       70.6018143    
   1052.90002       70.8615036    
   1053.00000       70.9937515    
   1053.09998       71.0918732    
   1053.19995       71.5776520    
   1053.30005       72.3378906    
   1053.40002       72.5601273    
   1053.50000       72.4625473    
   1053.59998       72.4460602    
   1053.69995       72.2869568    
   1053.80005       71.8809967    
   1053.90002       71.2183456    
   1054.00000       71.1052475    
   1054.09998       71.4300003    
   1054.19995       71.8750000    
   1054.30005       71.9722748    
   1054.40002       71.4553528    
   1054.50000       71.1573563    
   1054.59998       71.1662369    
   1054.69995       71.6358643    
   1054.80005       71.8570251    
   1054.90002       71.6851883    
   1055.00000       71.3003159    
   1055.09998       70.9120102    
   1055.19995       70.7308578    
   1055.30005       70.5276566    
   1055.40002       70.3529282    
   1055.50000       70.3247910    
   1055.59998       70.6195755    
   1055.69995       71.0651245    
   1055.80005       71.3897629    
   1055.90002       71.3837662    
   1056.00000       71.1901016    
   1056.09998       71.4925842    
   1056.19995       71.4940872    
   1056.30005       71.4314880    
   1056.40002       71.4061356    
   1056.50000       71.4300003    
   1056.59998       71.3151779    
   1056.69995       70.9892578    
   1056.80005       70.8183823    
   1056.90002       70.9150085    
   1057.00000       70.7546082    
   1057.09998       70.4343567    
   1057.19995       70.2109375    
   1057.30005       69.9700851    
   1057.40002       69.8624420    
   1057.50000       69.8373032    
   1057.59998       69.8092651    
   1057.69995       69.9155121    
   1057.80005       70.1222382    
   1057.90002       70.4373550    
   1058.00000       70.6358414    
   1058.09998       70.6418304    
   1058.19995       71.0532455    
   1058.30005       71.4106293    
   1058.40002       71.4240036    
   1058.50000       71.4195099    
   1058.59998       71.4195099    
   1058.69995       71.1306076    
   1058.80005       71.0026321    
   1058.90002       70.7382355    
   1059.00000       70.4107056    
   1059.09998       70.3262939    
   1059.19995       70.1030884    
   1059.30005       70.0454102    
   1059.40002       69.7989883    
   1059.50000       69.2972717    
   1059.59998       68.8690567    
   1059.69995       68.4421234    
   1059.80005       68.0542526    
   1059.90002       68.0164795    
   1060.00000       68.2352982    
   1060.09998       68.1439209    
   1060.19995       68.1439209    
   1060.30005       68.0621719    
   1060.40002       68.1113892    
   1060.50000       68.3735428    
   1060.59998       68.7386246    
   1060.69995       69.1737900    
   1060.80005       69.7650681    
   1060.90002       70.2922668    
   1061.00000       70.5795517    
   1061.09998       70.6714706    
   1061.19995       70.9327621    
   1061.30005       71.5179520    
   1061.40002       71.9782639    
   1061.50000       72.0232010    
   1061.59998       71.7658691    
   1061.69995       71.1394882    
   1061.80005       70.4047165    
   1061.90002       70.0188828    
   1062.00000       70.1812973    
   1062.09998       70.4847488    
   1062.19995       70.8763733    
   1062.30005       71.4061356    
   1062.40002       71.7703629    
   1062.50000       71.9184494    
   1062.59998       72.2284241    
   1062.69995       72.4971085    
   1062.80005       72.4865112    
   1062.90002       72.4941101    
   1063.00000       72.3348923    
   1063.09998       72.0816193    
   1063.19995       72.0846176    
   1063.30005       72.0202103    
   1063.40002       71.7538834    
   1063.50000       71.2899323    
   1063.59998       70.9402542    
   1063.69995       70.9163971    
   1063.80005       70.6284561    
   1063.90002       70.5143967    
   1064.00000       70.5929337    
   1064.09998       70.9238815    
   1064.19995       71.0264969    
   1064.30005       71.0681229    
   1064.40002       71.3480301    
   1064.50000       71.7778473    
   1064.59998       71.5507965    
   1064.69995       71.3942566    
   1064.80005       71.2497025    
   1064.90002       70.6967239    
   1065.00000       70.3588104    
   1065.09998       70.1355133    
   1065.19995       70.3085251    
   1065.30005       70.4328613    
   1065.40002       70.4966278    
   1065.50000       70.6552048    
   1065.59998       70.6508179    
   1065.69995       70.3959503    
   1065.80005       70.4492340    
   1065.90002       70.5217819    
   1066.00000       70.6077042    
   1066.09998       70.7931290    
   1066.19995       70.8882523    
   1066.30005       70.7604980    
   1066.40002       70.4743729    
   1066.50000       70.0351410    
   1066.59998       69.8594437    
   1066.69995       69.6354980    
   1066.80005       69.4324112    
   1066.90002       69.2693405    
   1067.00000       69.0712814    
   1067.09998       68.8660583    
   1067.19995       68.7240753    
   1067.30005       68.3941879    
   1067.40002       68.1252975    
   1067.50000       67.8673172    
   1067.59998       67.7096024    
   1067.69995       67.7278976    
   1067.80005       67.9919739    
   1067.90002       67.9931488    
   1068.00000       68.0011826    
   1068.09998       68.1877823    
   1068.19995       68.4298172    
   1068.30005       68.7197876    
   1068.40002       68.6973190    
   1068.50000       68.5438843    
   1068.59998       68.4041367    
   1068.69995       68.5741577    
   1068.80005       68.8023911    
   1068.90002       68.9458847    
   1069.00000       68.5452728    
   1069.09998       68.0923386    
   1069.19995       68.1031494    
   1069.30005       68.1143799    
   1069.40002       68.0474014    
   1069.50000       67.7819366    
   1069.59998       67.8781281    
   1069.69995       68.0742569    
   1069.80005       68.1264801    
   1069.90002       68.0324249    
   1070.00000       67.9381561    
   1070.09998       67.7765884    
   1070.19995       67.9623413    
   1070.30005       68.2818375    
   1070.40002       68.4984055    
   1070.50000       68.5811157    
   1070.59998       68.5294418    
   1070.69995       68.7478180    
   1070.80005       69.0218506    
   1070.90002       69.1091614    
   1071.00000       69.3009033    
   1071.09998       69.2860413    
   1071.19995       69.3830872    
   1071.30005       69.6518707    
   1071.40002       70.1607590    
   1071.50000       70.5188904    
   1071.59998       70.5870514    
   1071.69995       70.4818726    
   1071.80005       70.4938507    
   1071.90002       70.3103485    
   1072.00000       70.2629395    
   1072.09998       70.5173874    
   1072.19995       70.6285706    
   1072.30005       70.3530426    
   1072.40002       70.0338593    
   1072.50000       69.7524490    
   1072.59998       69.7374725    
   1072.69995       69.6961594    
   1072.80005       69.7581253    
   1072.90002       69.8060608    
   1073.00000       69.7295532    
   1073.09998       69.7795181    
   1073.19995       69.7948151    
   1073.30005       69.9651642    
   1073.40002       70.1815186    
   1073.50000       70.3411636    
   1073.59998       70.4439926    
   1073.69995       70.4873199    
   1073.80005       70.5647964    
   1073.90002       70.6132584    
   1074.00000       70.6251373    
   1074.09998       70.6915894    
   1074.19995       70.7356720    
   1074.30005       70.7924881    
   1074.40002       70.6894531    
   1074.50000       70.7230453    
   1074.59998       70.6968307    
   1074.69995       70.5067978    
   1074.80005       70.2813492    
   1074.90002       70.1138916    
   1075.00000       69.9441910    
   1075.09998       69.8582687    
   1075.19995       69.9604568    
   1075.30005       70.0025024    
   1075.40002       69.9789658    
   1075.50000       69.8666153    
   1075.59998       69.8310928    
   1075.69995       69.9386215    
   1075.80005       69.9320984    
   1075.90002       69.7752380    
   1076.00000       69.7086868    
   1076.09998       69.8166428    
   1076.19995       69.9880600    
   1076.30005       70.0580368    
   1076.40002       70.1887970    
   1076.50000       70.1755295    
   1076.59998       70.0158844    
   1076.69995       69.9254684    
   1076.80005       69.7360764    
   1076.90002       69.7138214    
   1077.00000       69.5661621    
   1077.09998       69.6052094    
   1077.19995       69.9120941    
   1077.30005       70.2342758    
   1077.40002       70.3272552    
   1077.50000       70.1141052    
   1077.59998       70.0613556    
   1077.69995       70.2434692    
   1077.80005       70.7764435    
   1077.90002       71.2695999    
   1078.00000       71.2983856    
   1078.09998       71.1044998    
   1078.19995       71.0148392    
   1078.30005       70.7944183    
   1078.40002       70.5316162    
   1078.50000       70.3980865    
   1078.59998       70.2497864    
   1078.69995       70.0856476    
   1078.80005       70.0603943    
   1078.90002       70.3517532    
   1079.00000       70.5615768    
   1079.09998       70.3218994    
   1079.19995       70.1927567    
   1079.30005       70.4448471    
   1079.40002       70.8728409    
   1079.50000       71.1292114    
   1079.59998       71.3325195    
   1079.69995       71.3003159    
   1079.80005       71.3006287    
   1079.90002       71.3175354    
   1080.00000       71.5244751    
   1080.09998       71.6488113    
   1080.19995       71.9093552    
   1080.30005       72.2829971    
   1080.40002       72.6180191    
   1080.50000       72.8062286    
   1080.59998       72.7566910    
   1080.69995       73.0176620    
   1080.80005       73.1421051    
   1080.90002       73.2461014    
   1081.00000       73.1913223    
   1081.09998       73.0057831    
   1081.19995       73.1122513    
   1081.30005       73.3209000    
   1081.40002       73.3567429    
   1081.50000       73.2027740    
   1081.59998       73.2434235    
   1081.69995       73.2679367    
   1081.80005       73.1146011    
   1081.90002       73.1659622    
   1082.00000       73.3090210    
   1082.09998       73.5957794    
   1082.19995       73.9670715    
   1082.30005       74.1165466    
   1082.40002       74.2339325    
   1082.50000       74.2841110    
   1082.59998       74.0582352    
   1082.69995       73.9219131    
   1082.80005       73.6828842    
   1082.90002       73.4551773    
   1083.00000       73.1634979    
   1083.09998       73.1325760    
   1083.19995       73.3005676    
   1083.30005       73.2897644    
   1083.40002       73.2215958    
   1083.50000       73.1447678    
   1083.59998       73.1943130    
   1083.69995       73.0966263    
   1083.80005       72.7830048    
   1083.90002       72.2843857    
   1084.00000       72.0320816    
   1084.09998       71.9212341    
   1084.19995       71.7081909    
   1084.30005       71.3173218    
   1084.40002       71.2578278    
   1084.50000       71.4127655    
   1084.59998       71.6241989    
   1084.69995       71.6109314    
   1084.80005       71.5168839    
   1084.90002       71.3482513    
   1085.00000       71.2334366    
   1085.09998       71.0910187    
   1085.19995       70.9074097    
   1085.30005       70.6874161    
   1085.40002       70.8474884    
   1085.50000       70.9504166    
   1085.59998       71.2269058    
   1085.69995       71.7599792    
   1085.80005       71.8334961    
   1085.90002       71.7557068    
   1086.00000       71.8890228    
   1086.09998       72.3769455    
   1086.19995       72.5412979    
   1086.30005       72.4880066    
   1086.40002       72.3418503    
   1086.50000       72.4249802    
   1086.59998       72.7486649    
   1086.69995       72.9875946    
   1086.80005       72.6999741    
   1086.90002       71.9991302    
   1087.00000       71.7393265    
   1087.09998       71.7615891    
   1087.19995       72.0089722    
   1087.30005       72.0296173    
   1087.40002       71.8403397    
   1087.50000       71.5703735    
   1087.59998       71.6913910    
   1087.69995       71.7852325    
   1087.80005       71.7524948    
   1087.90002       71.6605835    
   1088.00000       71.5866394    
   1088.09998       71.8141174    
   1088.19995       71.9921722    
   1088.30005       71.8355255    
   1088.40002       71.5873871    
   1088.50000       71.3427887    
   1088.59998       71.2116089    
   1088.69995       70.9499969    
   1088.80005       70.5927200    
   1088.90002       70.3846054    
   1089.00000       70.3338852    
   1089.09998       70.2253876    
   1089.19995       70.0651016    
   1089.30005       69.9651642    
   1089.40002       70.0828629    
   1089.50000       70.1129303    
   1089.59998       70.1550903    
   1089.69995       70.1774521    
   1089.80005       70.0035706    
   1089.90002       69.9209747    
   1090.00000       69.7750244    
   1090.09998       69.8361206    
   1090.19995       69.9720154    
   1090.30005       69.6733780    
   1090.40002       69.4698639    
   1090.50000       69.1087341    
   1090.59998       68.7683716    
   1090.69995       68.6859741    
   1090.80005       68.8698120    
   1090.90002       69.0419693    
   1091.00000       69.1125870    
   1091.09998       69.2497635    
   1091.19995       69.3541946    
   1091.30005       69.5418701    
   1091.40002       69.7111435    
   1091.50000       69.7287979    
   1091.59998       69.9441910    
   1091.69995       70.4382095    
   1091.80005       71.1638870    
   1091.90002       71.9932404    
   1092.00000       72.2520752    
   1092.09998       72.2123718    
   1092.19995       72.2131271    
   1092.30005       72.1822052    
   1092.40002       72.2363434    
   1092.50000       72.3775864    
   1092.59998       72.3179855    
   1092.69995       72.2555008    
   1092.80005       72.3906403    
   1092.90002       72.3118896    
   1093.00000       72.1404724    
   1093.09998       71.9581451    
   1093.19995       71.6571503    
   1093.30005       71.2093582    
   1093.40002       70.7832870    
   1093.50000       70.8179474    
   1093.59998       70.8609619    
   1093.69995       70.8079987    
   1093.80005       70.5690689    
   1093.90002       70.2075195    
   1094.00000       70.1465302    
   1094.09998       70.1229858    
   1094.19995       70.1372147    
   1094.30005       69.9617462    
   1094.40002       69.6887817    
   1094.50000       69.5896988    
   1094.59998       69.3953857    
   1094.69995       69.3801956    
   1094.80005       69.4712524    
   1094.90002       69.5926971    
   1095.00000       69.3740997    
   1095.09998       69.3037949    
   1095.19995       69.3073273    
   1095.30005       69.2099533    
   1095.40002       69.0371475    
   1095.50000       68.9945679    
   1095.59998       69.1083069    
   1095.69995       69.4583054    
   1095.80005       69.6211548    
   1095.90002       69.7467728    
   1096.00000       69.9160538    
   1096.09998       70.0187759    
   1096.19995       70.0008011    
   1096.30005       70.0529022    
   1096.40002       70.0215454    
   1096.50000       70.0727005    
   1096.59998       70.1812973    
   1096.69995       70.1141052    
   1096.80005       70.2664795    
   1096.90002       70.7425232    
   1097.00000       70.9422913    
   1097.09998       71.0569916    
   1097.19995       71.3294144    
   1097.30005       71.7661819    
   1097.40002       72.1946182    
   1097.50000       72.4752808    
   1097.59998       72.7728424    
   1097.69995       72.8941803    
   1097.80005       72.9774323    
   1097.90002       73.0907364    
   1098.00000       73.4510040    
   1098.09998       73.9121780    
   1098.19995       74.2096405    
   1098.30005       74.3598709    
   1098.40002       74.3615799    
   1098.50000       74.2624969    
   1098.59998       74.1623459    
   1098.69995       73.5300903    
   1098.80005       73.2280197    
   1098.90002       72.9714355    
   1099.00000       72.7591476    
   1099.09998       72.8179932    
   1099.19995       73.0063171    
   1099.30005       73.0933075    
   1099.40002       73.0875320    
   1099.50000       73.0501862    
   1099.59998       73.2114334    
   1099.69995       73.4764786    
   1099.80005       73.5352249    
   1099.90002       73.6196365    
   1100.00000       73.7841034    
   1100.09998       74.0496750    
   1100.19995       74.5531082    
   1100.30005       75.0984879    
   1100.40002       75.2844543    
   1100.50000       75.3337860    
   1100.59998       75.2644424    
   1100.69995       74.9412003    
   1100.80005       74.8976517    
   1100.90002       74.8904800    
   1101.00000       74.9629211    
   1101.09998       75.0514145    
   1101.19995       75.1371231    
   1101.30005       75.2633743    
   1101.40002       75.1153946    
   1101.50000       74.6881485    
   1101.59998       74.5339508    
   1101.69995       74.7795181    
   1101.80005       74.7279510    
   1101.90002       74.5468979    
   1102.00000       74.2863541    
   1102.09998       73.7634506    
   1102.19995       73.2096176    
   1102.30005       72.7715607    
   1102.40002       72.5702896    
   1102.50000       72.6297913    
   1102.59998       72.7134552    
   1102.69995       72.9030609    
   1102.80005       73.0215149    
   1102.90002       72.7903900    
   1103.00000       72.5928726    
   1103.09998       72.4530182    
   1103.19995       72.4813766    
   1103.30005       72.4618988    
   1103.40002       72.5689087    
   1103.50000       72.6193008    
   1103.59998       72.6869278    
   1103.69995       72.4631882    
   1103.80005       72.2211533    
   1103.90002       72.1283798    
   1104.00000       72.2568893    
   1104.09998       72.3545837    
   1104.19995       72.3820801    
   1104.30005       72.2656631    
   1104.40002       72.3503036    
   1104.50000       72.5283508    
   1104.59998       72.6059265    
   1104.69995       72.6104202    
   1104.80005       72.5453644    
   1104.90002       72.4692841    
   1105.00000       72.3919220    
   1105.09998       72.3507309    
   1105.19995       72.5827026    
   1105.30005       73.0297470    
   1105.40002       73.1871490    
   1105.50000       73.3972931    
   1105.59998       73.4357071    
   1105.69995       73.2464218    
   1105.80005       73.0743713    
   1105.90002       73.2422485    
   1106.00000       73.3488235    
   1106.09998       73.3084869    
   1106.19995       73.3201447    
   1106.30005       73.4241486    
   1106.40002       73.3702240    
   1106.50000       73.1234818    
   1106.59998       73.1668243    
   1106.69995       73.2388306    
   1106.80005       73.2981033    
   1106.90002       73.4323959    
   1107.00000       73.4263992    
   1107.09998       73.3435822    
   1107.19995       73.1930313    
   1107.30005       72.8859406    
   1107.40002       72.8420715    
   1107.50000       72.9472580    
   1107.59998       73.0864563    
   1107.69995       73.2182846    
   1107.80005       73.2992783    
   1107.90002       73.2014847    
   1108.00000       73.1743088    
   1108.09998       73.7773590    
   1108.19995       74.6608582    
   1108.30005       75.0855408    
   1108.40002       74.5779343    
   1108.50000       73.6518555    
   1108.59998       73.4228668    
   1108.69995       73.6198502    
   1108.80005       73.6523819    
   1108.90002       73.2487793    
   1109.00000       73.0539322    
   1109.09998       72.8221664    
   1109.19995       72.9260635    
   1109.30005       73.1290512    
   1109.40002       73.5229111    
   1109.50000       74.2477341    
   1109.59998       74.2586441    
   1109.69995       74.0116882    
   1109.80005       73.8632812    
   1109.90002       73.6968994    
   1110.00000       73.5570526    
   1110.09998       73.2484589    
   1110.19995       73.0268555    
   1110.30005       73.0937347    
   1110.40002       73.1299057    
   1110.50000       73.0211945    
   1110.59998       72.6680908    
   1110.69995       72.4338684    
   1110.80005       72.2573166    
   1110.90002       72.2108841    
   1111.00000       72.4108582    
   1111.09998       72.6106262    
   1111.19995       72.6969833    
   1111.30005       72.5157242    
   1111.40002       72.3205566    
   1111.50000       72.0397797    
   1111.59998       72.1815567    
   1111.69995       72.5494308    
   1111.80005       72.8217468    
   1111.90002       73.0040741    
   1112.00000       73.0696564    
   1112.09998       73.2248154    
   1112.19995       73.4926300    
   1112.30005       73.9071503    
   1112.40002       74.2989883    
   1112.50000       74.5408020    
   1112.59998       74.7416382    
   1112.69995       75.1235275    
   1112.80005       75.5734634    
   1112.90002       76.0697250    
   1113.00000       76.2690735    
   1113.09998       76.0735779    
   1113.19995       75.8327179    
   1113.30005       75.8600082    
   1113.40002       76.0192184    
   1113.50000       76.3778915    
   1113.59998       76.4419785    
   1113.69995       76.4962311    
   1113.80005       76.6024857    
   1113.90002       76.5504837    
   1114.00000       76.4702301    
   1114.09998       76.7812805    
   1114.19995       76.8803558    
   1114.30005       76.9785843    
   1114.40002       77.2092819    
   1114.50000       77.2258606    
   1114.59998       77.5546799    
   1114.69995       77.7253418    
   1114.80005       77.5909500    
   1114.90002       77.5956573    
   1115.00000       77.8725662    
   1115.09998       78.0005417    
   1115.19995       77.8546982    
   1115.30005       77.7845078    
   1115.40002       77.7813034    
   1115.50000       77.9555969    
   1115.59998       77.9059601    
   1115.69995       77.6591034    
   1115.80005       77.4102249    
   1115.90002       77.1826324    
   1116.00000       76.9066772    
   1116.09998       76.7421188    
   1116.19995       76.7567749    
   1116.30005       76.7317352    
   1116.40002       76.6244202    
   1116.50000       76.2388916    
   1116.59998       75.8479156    
   1116.69995       75.6671982    
   1116.80005       75.5919724    
   1116.90002       75.6713715    
   1117.00000       75.7219849    
   1117.09998       75.7862854    
   1117.19995       75.8821564    
   1117.30005       75.7836075    
   1117.40002       75.7595367    
   1117.50000       75.6465454    
   1117.59998       75.5683289    
   1117.69995       75.3961639    
   1117.80005       75.1879349    
   1117.90002       75.2522507    
   1118.00000       75.1233139    
   1118.09998       74.9891357    
   1118.19995       75.0429535    
   1118.30005       75.2146912    
   1118.40002       75.2842407    
   1118.50000       75.2334137    
   1118.59998       75.4434509    
   1118.69995       75.6952286    
   1118.80005       76.0487595    
   1118.90002       76.2200699    
   1119.00000       76.1084671    
   1119.09998       76.0337753    
   1119.19995       76.3568115    
   1119.30005       77.0683517    
   1119.40002       77.1783600    
   1119.50000       77.1984711    
   1119.59998       76.9569702    
   1119.69995       76.5846100    
   1119.80005       76.4873428    
   1119.90002       76.5042496    
   1120.00000       76.3624802    
   1120.09998       76.2269058    
   1120.19995       76.2300110    
   1120.30005       76.2223129    
   1120.40002       76.1652832    
   1120.50000       76.3470764    
   1120.59998       76.7898331    
   1120.69995       76.8749084    
   1120.80005       76.9676743    
   1120.90002       77.2107773    
   1121.00000       77.3455963    
   1121.09998       77.4014511    
   1121.19995       77.5815353    
   1121.30005       78.1556931    
   1121.40002       78.6536713    
   1121.50000       78.9433212    
   1121.59998       79.2097549    
   1121.69995       79.5538635    
   1121.80005       79.5160904    
   1121.90002       79.3259506    
   1122.00000       79.2710571    
   1122.09998       79.3950729    
   1122.19995       79.4736099    
   1122.30005       79.2913971    
   1122.40002       79.0059204    
   1122.50000       78.7835693    
   1122.59998       78.5005493    
   1122.69995       78.2398987    
   1122.80005       77.8691483    
   1122.90002       77.2758331    
   1123.00000       76.9522629    
   1123.09998       76.8981247    
   1123.19995       76.7528152    
   1123.30005       76.6678543    
   1123.40002       76.5073547    
   1123.50000       76.3501740    
   1123.59998       76.2254105    
   1123.69995       76.1576843    
   1123.80005       76.3132629    
   1123.90002       76.5059662    
   1124.00000       76.7683334    
   1124.09998       77.1226120    
   1124.19995       77.2666321    
   1124.30005       77.2668381    
   1124.40002       77.5119781    
   1124.50000       77.9085236    
   1124.59998       77.9743271    
   1124.69995       77.8871231    
   1124.80005       77.8793106    
   1124.90002       77.7560425    
   1125.00000       77.7770157    
   1125.09998       77.9084167    
   1125.19995       78.0236511    
   1125.30005       78.3345947    
   1125.40002       78.7108078    
   1125.50000       78.7797165    
   1125.59998       78.9243851    
   1125.69995       79.2003326    
   1125.80005       79.4418335    
   1125.90002       79.5206909    
   1126.00000       79.4076996    
   1126.09998       79.1364517    
   1126.19995       79.0177841    
   1126.30005       79.2824097    
   1126.40002       79.5064621    
   1126.50000       79.5674515    
   1126.59998       79.7400436    
   1126.69995       79.9972687    
   1126.80005       80.2450790    
   1126.90002       80.4182129    
   1127.00000       80.5107574    
   1127.09998       80.3831100    
   1127.19995       80.4397125    
   1127.30005       80.6058884    
   1127.40002       80.5028458    
   1127.50000       80.4970703    
   1127.59998       80.7604980    
   1127.69995       80.8462067    
   1127.80005       80.9817734    
   1127.90002       81.1734161    
   1128.00000       81.0893097    
   1128.09998       80.7767639    
   1128.19995       80.4622955    
   1128.30005       80.2762146    
   1128.40002       80.1409760    
   1128.50000       79.9469757    
   1128.59998       80.0295792    
   1128.69995       80.0321503    
   1128.80005       79.8832092    
   1128.90002       80.2331009    
   1129.00000       80.7147064    
   1129.09998       81.0826797    
   1129.19995       81.1027908    
   1129.30005       80.5678940    
   1129.40002       80.0799866    
   1129.50000       79.8811722    
   1129.59998       79.7948227    
   1129.69995       79.6669617    
   1129.80005       79.7993164    
   1129.90002       80.0482025    
   1130.00000       79.8644867    
   1130.09998       79.5278625    
   1130.19995       79.3921890    
   1130.30005       79.8065948    
   1130.40002       80.2092361    
   1130.50000       80.5525970    
   1130.59998       80.6271820    
   1130.69995       80.6556396    
   1130.80005       80.2767563    
   1130.90002       79.8772202    
   1131.00000       79.6471634    
   1131.09998       79.4780045    
   1131.19995       79.5828629    
   1131.30005       79.7849808    
   1131.40002       80.0399628    
   1131.50000       80.0800934    
   1131.59998       79.9949112    
   1131.69995       79.8108749    
   1131.80005       79.6464157    
   1131.90002       79.5182343    
   1132.00000       79.2881775    
   1132.09998       78.9826965    
   1132.19995       78.8198395    
   1132.30005       78.8474503    
   1132.40002       78.6968994    
   1132.50000       78.4095993    
   1132.59998       77.7181625    
   1132.69995       77.2545395    
   1132.80005       77.1072006    
   1132.90002       76.9918594    
   1133.00000       77.2012558    
   1133.09998       77.5109100    
   1133.19995       77.8081589    
   1133.30005       78.0827179    
   1133.40002       78.2734985    
   1133.50000       78.2025604    
   1133.59998       78.2278137    
   1133.69995       78.5726776    
   1133.80005       78.9569016    
   1133.90002       79.4641953    
   1134.00000       79.7738571    
   1134.09998       79.6636505    
   1134.19995       79.8257523    
   1134.30005       80.2862778    
   1134.40002       80.7672424    
   1134.50000       81.2050858    
   1134.59998       81.4547195    
   1134.69995       81.8832474    
   1134.80005       82.6537552    
   1134.90002       83.5181046    
   1135.00000       83.7469788    
   1135.09998       83.8438187    
   1135.19995       84.0666962    
   1135.30005       84.6640701    
   1135.40002       84.8815002    
   1135.50000       84.5634995    
   1135.59998       84.1038208    
   1135.69995       83.7469788    
   1135.80005       83.4102478    
   1135.90002       83.1272354    
   1136.00000       82.9039230    
   1136.09998       82.7019043    
   1136.19995       82.4072266    
   1136.30005       81.7301331    
   1136.40002       81.1573639    
   1136.50000       80.6816406    
   1136.59998       80.4412155    
   1136.69995       80.2626343    
   1136.80005       80.1079102    
   1136.90002       79.9486923    
   1137.00000       79.7849808    
   1137.09998       79.9708405    
   1137.19995       80.3085327    
   1137.30005       80.4476318    
   1137.40002       80.3860016    
   1137.50000       80.3306808    
   1137.59998       80.2706604    
   1137.69995       80.2422943    
   1137.80005       80.4272003    
   1137.90002       81.0304642    
   1138.00000       81.3370132    
   1138.09998       81.4371643    
   1138.19995       81.6026993    
   1138.30005       81.6026993    
   1138.40002       81.3592682    
   1138.50000       81.0336685    
   1138.59998       81.0876007    
   1138.69995       81.4642410    
   1138.80005       81.8464432    
   1138.90002       82.0714645    
   1139.00000       81.9581528    
   1139.09998       81.7731476    
   1139.19995       81.5564728    
   1139.30005       81.6313782    
   1139.40002       81.5421371    
   1139.50000       81.5899582    
   1139.59998       81.5421371    
   1139.69995       80.9415436    
   1139.80005       80.3969116    
   1139.90002       80.3288651    
   1140.00000       80.2704391    
   1140.09998       80.3794785    
   1140.19995       80.5866241    
   1140.30005       80.8511276    
   1140.40002       80.9225006    
   1140.50000       80.6325302    
   1140.59998       80.3841782    
   1140.69995       80.2909851    
   1140.80005       79.9769363    
   1140.90002       79.7799530    
   1141.00000       79.9359589    
   1141.09998       80.2893753    
   1141.19995       80.3889923    
   1141.30005       80.2451859    
   1141.40002       80.1883698    
   1141.50000       80.3353958    
   1141.59998       80.3704910    
   1141.69995       80.3974533    
   1141.80005       80.3625717    
   1141.90002       80.2914124    
   1142.00000       80.0704575    
   1142.09998       79.4042816    
   1142.19995       78.7178726    
   1142.30005       78.5535126    
   1142.40002       78.7911606    
   1142.50000       79.0815582    
   1142.59998       79.2466660
[truncated: 1,350,091 more chars]
