# Supplementary material for: Antibody–nanobody combination increases their neutralizing activity against SARS-CoV-2 and nanobody H11-H4 is effective against Alpha, Kappa and Delta variants
Source: Sci Rep. 2022 Jun 11;12:9701. doi: 10.1038/s41598-022-14263-1 (PMC9188278; doi:10.1038/s41598-022-14263-1)
Supplement: Supplementary file 2 — Supplementary Information 2. [file 41598_2022_14263_MOESM2_ESM.zip › SciRep_data/SMD_data/WT/Binding_affinity/v=1/both/out_ave_work_time.dat]

#Time (ps)      Ave work (kcal/mol)      sd (kcal/mol)
0                   0           0
0.1         0.0026127  0.00255306
0.2        0.00867647  0.00555386
0.3         0.0228225   0.0187851
0.4         0.0338902   0.0328402
0.5         0.0377724   0.0387615
0.6         0.0425066   0.0423868
0.7         0.0443744   0.0438861
0.8         0.0459814   0.0438761
0.9         0.0493387    0.046255
1           0.0541518   0.0495353
1.1         0.0569028   0.0509705
1.2         0.0628672   0.0589172
1.3         0.0687058   0.0611236
1.4          0.073342   0.0666946
1.5         0.0780566   0.0665598
1.6         0.0839689    0.069455
1.7          0.088424   0.0717516
1.8         0.0930477   0.0717328
1.9         0.0993226    0.075068
2            0.104827    0.073988
2.1          0.108866   0.0776746
2.2          0.114965   0.0760859
2.3          0.118249   0.0796688
2.4           0.12142   0.0800697
2.5          0.123598   0.0816957
2.6          0.125429   0.0816449
2.7          0.128575   0.0820772
2.8           0.13516   0.0860765
2.9          0.137385   0.0856355
3              0.1387   0.0850406
3.1           0.14378   0.0857295
3.2          0.145474   0.0874651
3.3          0.150336   0.0877298
3.4          0.151375   0.0876475
3.5          0.152349   0.0884463
3.6          0.157823   0.0964551
3.7          0.159924   0.0958829
3.8          0.161799   0.0959303
3.9          0.164522   0.0956129
4            0.165713   0.0949139
4.1          0.166512   0.0949478
4.2          0.168039   0.0953433
4.3          0.168807   0.0959889
4.4          0.170406   0.0968579
4.5          0.171868   0.0961329
4.6          0.173826   0.0973919
4.7          0.174608   0.0969679
4.8          0.176905   0.0999399
4.9          0.179773    0.100624
5            0.182125     0.10064
5.1          0.184371   0.0994455
5.2          0.184904   0.0992589
5.3          0.186946   0.0986234
5.4          0.188304   0.0979001
5.5          0.189065   0.0980378
5.6           0.18935   0.0979181
5.7          0.189784   0.0977216
5.8          0.191145   0.0980134
5.9           0.19205   0.0977085
6             0.19334   0.0973765
6.1          0.194659   0.0969288
6.2          0.195727   0.0971047
6.3           0.19775   0.0983176
6.4          0.200078   0.0986745
6.5          0.200539   0.0984373
6.6          0.201213   0.0987104
6.7          0.202847    0.097807
6.8          0.203265    0.097795
6.9          0.204038    0.098169
7            0.205386   0.0982507
7.1          0.205699   0.0985187
7.2          0.206359     0.09862
7.3          0.207159   0.0984388
7.4            0.2085   0.0982074
7.5          0.209219   0.0981309
7.6          0.209734   0.0980175
7.7          0.210243   0.0978502
7.8          0.210765   0.0977625
7.9          0.211515   0.0976793
8            0.212562   0.0973103
8.1            0.2136   0.0977207
8.2          0.215359   0.0989802
8.3           0.21698     0.10028
8.4          0.217866    0.100337
8.5          0.218598    0.100393
8.6          0.218767    0.100277
8.7          0.219346    0.100473
8.8          0.220985    0.100038
8.9          0.221505   0.0998659
9            0.221784   0.0998641
9.1          0.222435   0.0997655
9.2          0.222753   0.0996254
9.3          0.223056   0.0993569
9.4          0.223572    0.099792
9.5          0.224486   0.0996845
9.6          0.225159   0.0996257
9.7          0.227289    0.102275
9.8          0.227772    0.102771
9.9          0.228126    0.102725
10           0.228707    0.103052
10.1         0.229154    0.103098
10.2         0.231681    0.106636
10.3         0.232401    0.106412
10.4         0.233017    0.106112
10.5         0.233852    0.106128
10.6         0.234246    0.106084
10.7         0.235299    0.105313
10.8         0.235766    0.105256
10.9         0.236884    0.104336
11           0.238101     0.10532
11.1         0.238231    0.105358
11.2         0.239751    0.105187
11.3         0.240232    0.105627
11.4         0.240893    0.105763
11.5         0.241484    0.105787
11.6         0.242173    0.106137
11.7         0.244696    0.105554
11.8         0.245079    0.105509
11.9         0.246135    0.105086
12           0.247089     0.10481
12.1         0.248081    0.105163
12.2         0.249143    0.105424
12.3         0.249742    0.105908
12.4          0.25055    0.105847
12.5         0.251239     0.10654
12.6         0.251909      0.1065
12.7         0.252505    0.106322
12.8         0.252892    0.106622
12.9         0.253694    0.107573
13           0.254108    0.107512
13.1         0.254532    0.107743
13.2         0.254846    0.107637
13.3         0.255191    0.107539
13.4         0.255724    0.107823
13.5         0.256219    0.107972
13.6         0.257694     0.10727
13.7         0.258125    0.107139
13.8         0.258925     0.10705
13.9          0.25951    0.107057
14           0.260044    0.106796
14.1          0.26084    0.106321
14.2         0.261677    0.105942
14.3          0.26254    0.106159
14.4         0.262763    0.106224
14.5         0.263658    0.106259
14.6         0.264571    0.106337
14.7         0.264989    0.106316
14.8         0.265466    0.106494
14.9         0.265937    0.106855
15           0.266895     0.10618
15.1         0.267551     0.10638
15.2         0.268111    0.106588
15.3         0.268926    0.107196
15.4         0.269171    0.107203
15.5         0.269706    0.107333
15.6         0.270916    0.107405
15.7         0.272983    0.106485
15.8         0.273755     0.10659
15.9         0.274602    0.107109
16           0.275062    0.106965
16.1         0.275295    0.107045
16.2         0.275587    0.107067
16.3         0.276091    0.106892
16.4         0.276766    0.106816
16.5         0.277136    0.106549
16.6          0.27772    0.106266
16.7         0.278262    0.106122
16.8         0.278603    0.106079
16.9         0.278885     0.10611
17           0.279917    0.105886
17.1         0.281016    0.105189
17.2         0.281719    0.105131
17.3         0.282684     0.10474
17.4         0.282877    0.104534
17.5         0.284161    0.103646
17.6         0.285074    0.103299
17.7         0.285552      0.1032
17.8         0.287336    0.102658
17.9         0.287669    0.102806
18           0.288152    0.103025
18.1         0.289137    0.102805
18.2         0.289544    0.102942
18.3         0.290238    0.102843
18.4         0.290666    0.103061
18.5         0.291079    0.102897
18.6         0.292033    0.103572
18.7         0.293264    0.103134
18.8         0.294538    0.102661
18.9         0.295398     0.10313
19           0.296747    0.103895
19.1         0.297347    0.103797
19.2         0.298908    0.103394
19.3         0.300023     0.10314
19.4         0.300841    0.103649
19.5         0.301226    0.103723
19.6         0.301696    0.103856
19.7         0.302419    0.104365
19.8         0.303174    0.103762
19.9         0.303854    0.103646
20           0.304389    0.103484
20.1          0.30553    0.103266
20.2         0.306066    0.103395
20.3         0.306365    0.103505
20.4         0.307355    0.103307
20.5         0.308808    0.103354
20.6         0.309076    0.103219
20.7         0.309995    0.102961
20.8         0.310493    0.102613
20.9         0.310897    0.102442
21           0.311298    0.102979
21.1         0.312065    0.102759
21.2         0.312447    0.102417
21.3         0.312745     0.10233
21.4         0.312971    0.102373
21.5         0.313443    0.102306
21.6         0.314985    0.102031
21.7         0.315258    0.101896
21.8         0.315791    0.101684
21.9         0.316431    0.101586
22           0.316823    0.101749
22.1         0.317193    0.101464
22.2         0.317408    0.101602
22.3         0.318045    0.101208
22.4         0.318274    0.101091
22.5          0.31905    0.101621
22.6         0.321585    0.101792
22.7         0.322671    0.101378
22.8         0.323544    0.101072
22.9         0.323831     0.10145
23           0.324115    0.101371
23.1         0.324916     0.10115
23.2         0.325486    0.100987
23.3         0.326181    0.101559
23.4         0.326795    0.101714
23.5         0.327785    0.101342
23.6         0.328552    0.101204
23.7         0.329532    0.101572
23.8         0.330112    0.101556
23.9         0.330338    0.101414
24           0.330645    0.101537
24.1         0.331163    0.101634
24.2          0.33213    0.101787
24.3         0.332675    0.101635
24.4         0.333253    0.101528
24.5         0.333551    0.101267
24.6         0.333689    0.101353
24.7         0.334204    0.101183
24.8         0.334543    0.101455
24.9         0.334892    0.101669
25           0.335105    0.101591
25.1         0.335562     0.10155
25.2         0.335908    0.101546
25.3         0.336866     0.10261
25.4         0.337045    0.102549
25.5          0.33766    0.102606
25.6         0.338717    0.102454
25.7          0.33931    0.103048
25.8         0.339668    0.103131
25.9         0.340116    0.102745
26           0.340786     0.10278
26.1         0.341343    0.102688
26.2         0.341685    0.102707
26.3         0.342195    0.102791
26.4         0.343596    0.102541
26.5         0.344473    0.102595
26.6         0.345651    0.102449
26.7         0.346364    0.102305
26.8         0.346754    0.102419
26.9         0.347263    0.102029
27           0.347653    0.102187
27.1         0.348095    0.102079
27.2         0.349089     0.10347
27.3         0.349887    0.103428
27.4         0.350136    0.103482
27.5         0.350432    0.103356
27.6         0.350969    0.103404
27.7         0.351431    0.103887
27.8         0.351896    0.103951
27.9         0.352085    0.104075
28           0.352561    0.104156
28.1         0.352973    0.104017
28.2         0.353642    0.104166
28.3         0.354035    0.104458
28.4         0.354651     0.10441
28.5         0.354981    0.104487
28.6         0.355466    0.104515
28.7         0.356225    0.105399
28.8         0.356564    0.105467
28.9         0.356738    0.105393
29           0.357256    0.105147
29.1          0.35758    0.105271
29.2         0.357775    0.105329
29.3         0.358025     0.10545
29.4         0.358286    0.105408
29.5         0.358648    0.105402
29.6         0.358949    0.105444
29.7         0.359796    0.105176
29.8         0.360125    0.105014
29.9         0.360276    0.105037
30           0.360542    0.104897
30.1         0.360748    0.105144
30.2         0.361805    0.106035
30.3         0.361976    0.105979
30.4         0.362759    0.105474
30.5         0.363811    0.104717
30.6         0.364408    0.104744
30.7         0.365036    0.105495
30.8         0.365061    0.105465
30.9         0.365141    0.105422
31           0.365729    0.105332
31.1         0.366206    0.105401
31.2          0.36762    0.103935
31.3         0.368107    0.104026
31.4         0.368427    0.104051
31.5         0.368717    0.103956
31.6         0.369535     0.10376
31.7         0.369945    0.103594
31.8         0.370131    0.103519
31.9         0.371365    0.103439
32            0.37294    0.103818
32.1         0.373716    0.103159
32.2         0.374504    0.103516
32.3         0.374831    0.103527
32.4         0.375353    0.103412
32.5         0.375586    0.103562
32.6         0.375918    0.103508
32.7         0.376124    0.103346
32.8         0.376684    0.103159
32.9          0.37693    0.103059
33           0.377157     0.10319
33.1          0.37772    0.103068
33.2         0.378601    0.103274
33.3         0.379219    0.103377
33.4         0.379648    0.103345
33.5         0.379973    0.103426
33.6         0.380326    0.103635
33.7          0.38056    0.103572
33.8         0.380829    0.103564
33.9         0.381216    0.103664
34           0.381544    0.103456
34.1         0.382259    0.102987
34.2         0.382334    0.102978
34.3         0.382631    0.103208
34.4         0.383625    0.103662
34.5         0.384194     0.10366
34.6         0.384762     0.10344
34.7         0.385281    0.103351
34.8         0.385343    0.103277
34.9         0.385555     0.10319
35            0.38593    0.102983
35.1         0.386518    0.102693
35.2         0.386943    0.102812
35.3          0.38759    0.102775
35.4         0.387936    0.102756
35.5         0.388043    0.102876
35.6         0.388553    0.102943
35.7         0.388852    0.103031
35.8         0.389701    0.103838
35.9         0.390467    0.104082
36             0.3908    0.104009
36.1         0.391636    0.104094
36.2         0.392413    0.104324
36.3         0.392772    0.104503
36.4         0.392978    0.104528
36.5         0.394953    0.103857
36.6           0.3953     0.10388
36.7         0.395533    0.103831
36.8         0.395823    0.103526
36.9         0.396051     0.10348
37           0.396525    0.103412
37.1         0.396733    0.103475
37.2         0.397892    0.103189
37.3         0.398485    0.103111
37.4         0.398807    0.103078
37.5         0.399649    0.102571
37.6         0.399821    0.102703
37.7         0.400264    0.102879
37.8         0.400954    0.102835
37.9         0.401496    0.102392
38           0.402146     0.10239
38.1         0.402702    0.102415
38.2         0.403402    0.101833
38.3         0.403442    0.101828
38.4         0.404022    0.101844
38.5         0.404671    0.101113
38.6         0.405083    0.101096
38.7         0.405726    0.100957
38.8         0.406082    0.100951
38.9         0.406603    0.100766
39           0.406995    0.100866
39.1         0.407769    0.101832
39.2         0.407872    0.101741
39.3         0.408104    0.101761
39.4         0.408675    0.101839
39.5         0.409238    0.102331
39.6         0.409497     0.10255
39.7         0.409915    0.102526
39.8         0.410036    0.102417
39.9         0.410193    0.102465
40            0.41061      0.1024
40.1         0.411125    0.102211
40.2          0.41129    0.102183
40.3         0.412034    0.102187
40.4         0.412268    0.102165
40.5         0.412305    0.102121
40.6         0.413532    0.101181
40.7          0.41413    0.100583
40.8         0.414197    0.100689
40.9         0.414495    0.100649
41           0.415064    0.100513
41.1         0.415272    0.100493
41.2         0.415821    0.100287
41.3         0.416418    0.100074
41.4         0.416693    0.100129
41.5         0.416895    0.100054
41.6         0.417389    0.100259
41.7         0.417774    0.100165
41.8         0.418647   0.0997354
41.9         0.418849   0.0997132
42           0.419071   0.0999109
42.1         0.420987   0.0997658
42.2         0.421065   0.0998899
42.3         0.422425    0.100122
42.4         0.422623   0.0999566
42.5         0.422976    0.100065
42.6          0.42369   0.0998754
42.7         0.423864   0.0999797
42.8         0.424065     0.10013
42.9         0.424282    0.100053
43            0.42611   0.0995595
43.1         0.426788   0.0991991
43.2         0.427286   0.0994991
43.3         0.427591   0.0998084
43.4         0.427694   0.0996891
43.5         0.427873    0.099803
43.6         0.428055    0.100019
43.7          0.42854   0.0998276
43.8         0.428644   0.0997395
43.9         0.428825   0.0997653
44           0.428918   0.0997139
44.1         0.429182   0.0998822
44.2         0.429453    0.100021
44.3         0.429683    0.100172
44.4         0.429901   0.0999515
44.5         0.430425    0.099471
44.6         0.430852    0.099403
44.7         0.431236   0.0993551
44.8          0.43152   0.0993518
44.9         0.432085   0.0992065
45           0.432209   0.0991394
45.1         0.432402   0.0992622
45.2         0.432626   0.0991257
45.3         0.433202   0.0993005
45.4         0.433561   0.0991948
45.5         0.433859   0.0990319
45.6         0.434578   0.0984961
45.7         0.435399   0.0986648
45.8         0.436174   0.0983059
45.9          0.43698   0.0985815
46           0.437126   0.0985251
46.1          0.43766   0.0989961
46.2         0.437967   0.0988752
46.3         0.437967   0.0988752
46.4         0.438363   0.0987657
46.5         0.439046     0.09949
46.6          0.43932   0.0993228
46.7         0.439611   0.0992625
46.8         0.439652   0.0992534
46.9         0.439914    0.099341
47           0.440417    0.100152
47.1          0.44108   0.0997142
47.2         0.441502   0.0999186
47.3         0.442008   0.0995479
47.4         0.442481   0.0993657
47.5          0.44285   0.0993948
47.6         0.443453    0.100042
47.7         0.443686    0.100121
47.8         0.444224   0.0997909
47.9         0.444439    0.100137
48           0.445495    0.100337
48.1         0.445586    0.100315
48.2         0.445707    0.100328
48.3         0.446256    0.100615
48.4         0.447262    0.100724
48.5         0.448175    0.100317
48.6         0.449078     0.10046
48.7         0.449719    0.100846
48.8         0.450185    0.100838
48.9         0.450292    0.101011
49           0.451012     0.10069
49.1         0.452107    0.100474
49.2         0.452278    0.100277
49.3          0.45262    0.100196
49.4         0.452979    0.100171
49.5         0.454097   0.0998456
49.6         0.454623   0.0998861
49.7         0.455438   0.0998898
49.8         0.456106   0.0997543
49.9          0.45646   0.0996019
50           0.456651    0.099552
50.1         0.457168   0.0994638
50.2         0.457477   0.0991818
50.3         0.457735   0.0989638
50.4         0.457991   0.0990459
50.5         0.458282   0.0990579
50.6         0.459065   0.0985395
50.7         0.459346    0.098375
50.8         0.459931   0.0980591
50.9          0.46061   0.0983015
51           0.461323   0.0982776
51.1         0.461432   0.0981822
51.2         0.461725   0.0980153
51.3         0.462022    0.098041
51.4         0.462081   0.0980278
51.5         0.462805    0.097855
51.6         0.463161    0.097876
51.7         0.463991    0.097619
51.8         0.464551    0.097752
51.9         0.464908   0.0978445
52           0.465147    0.097665
52.1         0.465972   0.0975418
52.2         0.466289   0.0972382
52.3         0.466886   0.0972998
52.4         0.468121   0.0966062
52.5         0.470112   0.0954404
52.6         0.470588   0.0957521
52.7         0.470948   0.0961478
52.8         0.471446   0.0958844
52.9         0.472234   0.0957482
53           0.472409   0.0957071
53.1         0.472667   0.0957373
53.2         0.472718   0.0957254
53.3         0.472847   0.0956822
53.4         0.473479   0.0956576
53.5         0.474011   0.0960064
53.6          0.47451   0.0957343
53.7         0.474967   0.0958722
53.8          0.47543   0.0962422
53.9         0.475645    0.096162
54           0.476319    0.095707
54.1         0.476604   0.0956619
54.2         0.477018   0.0954745
54.3         0.477385   0.0956711
54.4           0.4778   0.0958234
54.5         0.478066   0.0958426
54.6         0.478313   0.0958697
54.7         0.478885    0.095944
54.8         0.479429   0.0957677
54.9         0.480006   0.0960096
55            0.48037   0.0958808
55.1          0.48069   0.0958746
55.2         0.481146   0.0957636
55.3         0.481642    0.095668
55.4         0.482151   0.0953717
55.5         0.482628   0.0949118
55.6         0.483079   0.0946281
55.7         0.483793   0.0942822
55.8         0.484324   0.0945298
55.9         0.484407   0.0945536
56           0.484753   0.0946187
56.1         0.484913   0.0944412
56.2         0.485147   0.0945129
56.3         0.485306   0.0944722
56.4          0.48539   0.0945964
56.5         0.485573    0.094678
56.6         0.485772   0.0946506
56.7          0.48611   0.0947244
56.8         0.487303   0.0951659
56.9         0.487451   0.0952995
57           0.487766   0.0953463
57.1         0.488021   0.0951116
57.2         0.488436   0.0948063
57.3         0.488918   0.0946377
57.4         0.489045    0.094498
57.5          0.48978   0.0942746
57.6         0.490204   0.0942995
57.7         0.490713   0.0940208
57.8         0.490844   0.0940641
57.9         0.490844   0.0940641
58           0.491116    0.093995
58.1         0.491369   0.0939375
58.2         0.491797   0.0938217
58.3         0.492018   0.0938365
58.4          0.49288   0.0948974
58.5         0.493474   0.0950496
58.6         0.493813   0.0947687
58.7         0.494173   0.0948408
58.8         0.494311   0.0947385
58.9         0.494741   0.0946105
59           0.494925   0.0945526
59.1         0.495561   0.0946002
59.2         0.495929    0.094493
59.3         0.496099   0.0944229
59.4         0.496518   0.0944198
59.5         0.496881   0.0943782
59.6         0.497374   0.0945112
59.7         0.497693   0.0947247
59.8          0.49888      0.0953
59.9         0.499201   0.0952846
60           0.499201   0.0952846
60.1         0.499592     0.09539
60.2         0.499642   0.0953786
60.3         0.500292    0.094907
60.4         0.500728    0.094821
60.5         0.500912   0.0948376
60.6         0.501072   0.0949429
60.7         0.501528   0.0949646
60.8         0.502477   0.0949888
60.9         0.502779   0.0949931
61           0.502779   0.0949931
61.1         0.502979   0.0948699
61.2         0.503267   0.0952074
61.3         0.503418   0.0950778
61.4         0.504091   0.0948835
61.5         0.504644   0.0945284
61.6         0.505176   0.0939627
61.7         0.505356   0.0942165
61.8         0.506246   0.0933747
61.9         0.506515   0.0932936
62           0.506573   0.0932336
62.1         0.507023   0.0931037
62.2         0.507171   0.0931472
62.3         0.507533   0.0930106
62.4         0.507718   0.0930771
62.5         0.507781   0.0930615
62.6         0.508611   0.0932067
62.7         0.508814   0.0930963
62.8         0.509301   0.0929688
62.9         0.509697   0.0933069
63           0.510373    0.093684
63.1         0.511158   0.0936044
63.2         0.511573   0.0937965
63.3         0.512021   0.0937047
63.4         0.512343   0.0935688
63.5         0.512627   0.0935043
63.6         0.512746   0.0935832
63.7         0.513341   0.0940642
63.8          0.51376   0.0937038
63.9         0.513995   0.0937081
64           0.514595   0.0933928
64.1         0.515303   0.0927152
64.2         0.516169   0.0925084
64.3         0.517207   0.0927739
64.4         0.517409   0.0927662
64.5         0.517916   0.0925003
64.6         0.518181   0.0924943
64.7           0.5183    0.092453
64.8         0.518556   0.0926096
64.9         0.518949   0.0923951
65           0.519296   0.0927555
65.1         0.519296   0.0927555
65.2          0.51947   0.0930028
65.3         0.519751   0.0933309
65.4          0.51979   0.0933149
65.5         0.520445   0.0933728
65.6         0.520822   0.0930608
65.7          0.52098   0.0932379
65.8         0.521348   0.0930591
65.9         0.521707    0.092979
66           0.521981   0.0931214
66.1         0.522523   0.0932356
66.2         0.522636   0.0933109
66.3         0.522717   0.0933238
66.4         0.523183   0.0931207
66.5         0.523318   0.0931012
66.6         0.523476   0.0932345
66.7          0.52381   0.0932466
66.8         0.524014   0.0932036
66.9         0.524297   0.0931534
67           0.524553    0.092955
67.1         0.524665    0.092918
67.2         0.525664    0.092826
67.3         0.525988   0.0929335
67.4         0.526418   0.0925552
67.5         0.526593   0.0927528
67.6         0.526699   0.0928675
67.7         0.527045    0.092668
67.8         0.527101   0.0926563
67.9         0.527255   0.0925468
68           0.527336   0.0926827
68.1         0.527706   0.0927846
68.2         0.528113   0.0926961
68.3         0.528471   0.0925569
68.4         0.528755   0.0924547
68.5         0.529138   0.0928355
68.6         0.529331   0.0929282
68.7          0.52954   0.0930395
68.8         0.529947   0.0936159
68.9          0.53034   0.0938323
69           0.530906   0.0944635
69.1         0.531278   0.0943951
69.2         0.531969   0.0942347
69.3         0.532539   0.0939701
69.4         0.532539   0.0939701
69.5         0.532917    0.093733
69.6         0.533199   0.0935483
69.7          0.53364   0.0941086
69.8         0.533897   0.0939973
69.9         0.534159   0.0939271
70           0.534563   0.0936171
70.1         0.534911   0.0937468
70.2         0.535106   0.0936665
70.3         0.535578   0.0936407
70.4         0.535798   0.0935956
70.5         0.536004   0.0935723
70.6         0.536286   0.0936007
70.7         0.536642    0.093471
70.8         0.536722   0.0935317
70.9         0.537065   0.0937086
71           0.537222   0.0937396
71.1         0.537418   0.0938111
71.2         0.537804   0.0937477
71.3         0.538123   0.0937361
71.4          0.53828   0.0939162
71.5         0.538664   0.0941681
71.6         0.538752   0.0941318
71.7         0.538964   0.0942838
71.8         0.539023   0.0943215
71.9         0.539446   0.0943092
72           0.539606   0.0945195
72.1         0.539983   0.0945973
72.2         0.540307   0.0946422
72.3         0.540432   0.0947611
72.4         0.540758   0.0947175
72.5         0.541273    0.095274
72.6         0.541768   0.0955728
72.7         0.542061   0.0955671
72.8         0.542645   0.0960432
72.9         0.542784   0.0961448
73           0.543008   0.0962659
73.1         0.543372   0.0965415
73.2         0.544167    0.097516
73.3         0.544268   0.0975821
73.4         0.544629   0.0973546
73.5         0.545012     0.09705
73.6         0.545472   0.0971508
73.7         0.546071   0.0976803
73.8         0.546229   0.0976822
73.9         0.546551     0.09753
74           0.546679   0.0976203
74.1         0.546866     0.09756
74.2         0.546913     0.09756
74.3         0.547212   0.0975175
74.4         0.547267   0.0975028
74.5          0.54777   0.0975703
74.6         0.547977    0.097449
74.7           0.5485   0.0980536
74.8         0.548805    0.097856
74.9         0.549473   0.0976599
75           0.549867   0.0976937
75.1           0.5512   0.0969262
75.2         0.551915   0.0967832
75.3         0.552197   0.0967273
75.4         0.552498   0.0969454
75.5         0.553023   0.0967988
75.6         0.553479   0.0966766
75.7         0.553735   0.0965481
75.8         0.553999   0.0963846
75.9         0.554486   0.0961633
76           0.554568    0.096271
76.1          0.55498   0.0960631
76.2         0.555032   0.0960362
76.3         0.555693   0.0957578
76.4         0.555841   0.0956535
76.5         0.556847   0.0956192
76.6          0.55719   0.0956018
76.7          0.55727   0.0955399
76.8         0.557501   0.0956176
76.9         0.557732   0.0955558
77           0.558026   0.0956933
77.1         0.558397   0.0959887
77.2         0.558632   0.0959967
77.3         0.558717    0.095951
77.4         0.558987   0.0960405
77.5         0.559304   0.0959018
77.6         0.559587   0.0957451
77.7         0.560025   0.0954077
77.8         0.560195   0.0952819
77.9         0.560448   0.0953182
78           0.561044   0.0950373
78.1         0.561229   0.0950159
78.2         0.561348   0.0949418
78.3         0.561809   0.0946425
78.4         0.562153   0.0946365
78.5         0.562414   0.0948571
78.6           0.5628   0.0946308
78.7            0.563    0.094713
78.8         0.563268   0.0945471
78.9         0.563587    0.094426
79           0.563917   0.0944508
79.1          0.56423    0.094439
79.2         0.564585    0.094691
79.3         0.564657   0.0946696
79.4         0.564861   0.0945707
79.5         0.565405   0.0942895
79.6         0.565664   0.0941968
79.7         0.566019   0.0940551
79.8         0.566542   0.0939509
79.9         0.566906   0.0939688
80           0.567263   0.0939017
80.1         0.567447   0.0939117
80.2         0.567658   0.0939844
80.3         0.568159   0.0941435
80.4         0.568394   0.0939726
80.5         0.568451   0.0940713
80.6         0.568493   0.0940991
80.7          0.56861   0.0941285
80.8          0.56945   0.0936412
80.9         0.569733   0.0936029
81           0.570168    0.093292
81.1         0.570266   0.0932479
81.2         0.570795   0.0930225
81.3         0.571084   0.0932666
81.4         0.571737   0.0930244
81.5         0.572237   0.0926745
81.6         0.572452   0.0925226
81.7         0.572632   0.0925369
81.8         0.573048   0.0925684
81.9         0.573641   0.0923393
82            0.57425   0.0928053
82.1         0.574586   0.0929859
82.2         0.575087   0.0931087
82.3          0.57569   0.0929628
82.4          0.57606   0.0931661
82.5         0.576183   0.0933774
82.6         0.576336   0.0934249
82.7         0.576581   0.0933792
82.8         0.576766   0.0934392
82.9         0.577017   0.0933545
83           0.577275   0.0933625
83.1          0.57779   0.0932208
83.2         0.578195   0.0935821
83.3         0.578898   0.0935151
83.4          0.57909   0.0933892
83.5         0.579297    0.093258
83.6         0.579541   0.0931314
83.7         0.579581   0.0931016
83.8         0.580298   0.0927358
83.9         0.580628   0.0927382
84           0.581037   0.0933966
84.1         0.581185   0.0935001
84.2         0.581407    0.093377
84.3         0.582016   0.0932199
84.4         0.582177   0.0931843
84.5         0.582315   0.0931421
84.6         0.582714   0.0930273
84.7         0.582974    0.092853
84.8         0.583675   0.0929569
84.9         0.584036   0.0927116
85           0.584327   0.0925431
85.1         0.584549   0.0925255
85.2         0.585332   0.0921864
85.3          0.58544   0.0923709
85.4         0.585468   0.0923615
85.5         0.585611   0.0922627
85.6         0.585707   0.0922072
85.7         0.585982   0.0923524
85.8         0.586084    0.092282
85.9         0.586204   0.0923439
86           0.586492   0.0923576
86.1         0.586808   0.0922062
86.2         0.587057   0.0924295
86.3         0.587787   0.0920631
86.4         0.587935   0.0920205
86.5         0.587995   0.0920424
86.6          0.58811   0.0921355
86.7         0.588382   0.0922256
86.8         0.588445   0.0922013
86.9         0.588751   0.0923366
87           0.588861   0.0922988
87.1         0.589652    0.092173
87.2         0.589865   0.0921311
87.3         0.589987   0.0920451
87.4         0.590339     0.09207
87.5          0.59101   0.0920066
87.6         0.591254   0.0920578
87.7         0.591651   0.0921272
87.8         0.592009   0.0922834
87.9         0.592199   0.0921489
88            0.59276   0.0922753
88.1         0.592988   0.0925462
88.2         0.593086   0.0924755
88.3           0.5932   0.0924387
88.4         0.593285   0.0923817
88.5         0.593906   0.0921128
88.6         0.594318   0.0918368
88.7         0.594904   0.0916427
88.8         0.594904   0.0916427
88.9         0.595037   0.0916923
89           0.595321   0.0915244
89.1         0.595558    0.091604
89.2         0.595695   0.0917255
89.3         0.595918   0.0917973
89.4         0.596148   0.0919362
89.5         0.596354   0.0920746
89.6         0.596497   0.0923185
89.7         0.597483   0.0925077
89.8         0.598084   0.0926928
89.9         0.598456   0.0928593
90           0.598553   0.0927989
90.1           0.5986     0.09282
90.2         0.598912   0.0925994
90.3         0.599085   0.0927432
90.4         0.599209   0.0926688
90.5          0.59948   0.0928931
90.6         0.599626   0.0929978
90.7         0.599743   0.0931219
90.8         0.600246   0.0929464
90.9         0.600612   0.0929391
91           0.601009   0.0927034
91.1         0.601017   0.0927166
91.2         0.601159   0.0926921
91.3         0.601389   0.0925764
91.4         0.602047   0.0927366
91.5          0.60244   0.0931993
91.6         0.602624   0.0932815
91.7         0.602805   0.0931871
91.8         0.603033   0.0933728
91.9         0.603182    0.093427
92           0.603247   0.0934461
92.1          0.60365   0.0933131
92.2         0.603927    0.093275
92.3         0.604295   0.0931309
92.4         0.604337     0.09311
92.5         0.604519   0.0932042
92.6         0.604564   0.0931765
92.7          0.60518   0.0929896
92.8         0.605663   0.0927228
92.9         0.606332   0.0925357
93           0.606402   0.0924821
93.1         0.606621   0.0926875
93.2         0.606839   0.0929341
93.3         0.607276   0.0928122
93.4         0.607614   0.0929235
93.5         0.607745   0.0928628
93.6            0.608    0.092964
93.7         0.608645   0.0926652
93.8          0.60929   0.0922869
93.9          0.60961   0.0921608
94           0.609938   0.0922073
94.1         0.609996   0.0921751
94.2         0.610028   0.0921574
94.3         0.610219   0.0921838
94.4         0.610288   0.0921589
94.5          0.61061   0.0923763
94.6         0.610754   0.0922734
94.7         0.611548   0.0918996
94.8         0.612002   0.0921156
94.9          0.61249   0.0920021
95           0.612621   0.0919311
95.1         0.612895   0.0921267
95.2         0.613128   0.0920137
95.3         0.613459   0.0918194
95.4         0.613869   0.0918564
95.5         0.614127   0.0918903
95.6         0.614297   0.0917521
95.7         0.614671   0.0916448
95.8         0.614995   0.0916731
95.9         0.615211   0.0915624
96           0.615404   0.0916469
96.1         0.615562   0.0915691
96.2         0.615668   0.0915126
96.3         0.615753   0.0916573
96.4         0.616137   0.0914623
96.5         0.616751   0.0911464
96.6         0.617155    0.091143
96.7         0.617407   0.0909923
96.8         0.617622   0.0911323
96.9         0.617847   0.0909465
97           0.618592   0.0910308
97.1          0.61877   0.0911364
97.2         0.619031   0.0913986
97.3         0.619321   0.0913169
97.4         0.619611   0.0911803
97.5         0.620263   0.0910161
97.6         0.620367   0.0910528
97.7         0.620558   0.0909823
97.8         0.620823   0.0912016
97.9         0.620955   0.0912955
98           0.621492   0.0911017
98.1         0.621935   0.0910431
98.2         0.622606    0.090955
98.3         0.623364   0.0907584
98.4         0.623868   0.0906212
98.5         0.624106   0.0905675
98.6         0.624493   0.0905599
98.7         0.624603    0.090464
98.8         0.624726   0.0904131
98.9         0.625083   0.0903278
99           0.625231   0.0903381
99.1           0.6256   0.0903275
99.2         0.625737   0.0905605
99.3         0.625941   0.0904762
99.4         0.626321   0.0904351
99.5         0.626477   0.0903709
99.6         0.626595   0.0904332
99.7         0.626974   0.0906218
99.8         0.627562   0.0906288
99.9         0.627759   0.0905456
100          0.627932   0.0904785
100.1        0.628393   0.0906688
100.2        0.628588    0.090721
100.3        0.628869   0.0906402
100.4        0.629038   0.0905524
100.5        0.629386   0.0906814
100.6        0.629676   0.0907871
100.7        0.630282   0.0907213
100.8        0.630514   0.0906369
100.9        0.630677   0.0907934
101          0.630939   0.0907807
101.1        0.631108    0.090682
101.2        0.631294   0.0907161
101.3        0.632524   0.0902113
101.4        0.633059   0.0901598
101.5        0.633163   0.0902508
101.6        0.633406   0.0901623
101.7        0.633726   0.0904758
101.8        0.634458   0.0912598
101.9         0.63476   0.0911279
102          0.634949   0.0911378
102.1        0.635141   0.0911786
102.2        0.635334   0.0912285
102.3        0.635684   0.0912726
102.4        0.635684   0.0912726
102.5        0.635838   0.0913646
102.6        0.636054   0.0914833
102.7        0.636159   0.0914427
102.8        0.636551   0.0913065
102.9        0.636707   0.0915694
103          0.636904   0.0915684
103.1        0.637357   0.0913532
103.2        0.637531   0.0913462
103.3        0.637676   0.0912926
103.4        0.637681   0.0912875
103.5        0.637704   0.0912757
103.6           0.638   0.0915266
103.7        0.638038   0.0915124
103.8        0.638164   0.0915902
103.9        0.638733   0.0917054
104          0.638989   0.0916127
104.1        0.639058    0.091628
104.2        0.639384   0.0914474
104.3        0.639831    0.091412
104.4        0.640147   0.0912979
104.5        0.640255   0.0912606
104.6        0.640599   0.0912148
104.7        0.640657   0.0913131
104.8        0.641038   0.0913461
104.9        0.641137   0.0915124
105          0.641227   0.0914452
105.1        0.641341   0.0914048
105.2        0.641752   0.0913707
105.3        0.641819   0.0913118
105.4        0.642112   0.0914169
105.5        0.642257   0.0915526
105.6        0.642374   0.0916289
105.7        0.642629   0.0917647
105.8        0.643539   0.0917201
105.9        0.643686   0.0916705
106          0.644379    0.091407
106.1        0.644597   0.0913319
106.2        0.644712   0.0914357
106.3        0.645401   0.0913126
106.4        0.645512   0.0913112
106.5        0.645551    0.091298
106.6        0.645893   0.0914165
106.7        0.646062   0.0914071
106.8        0.646237   0.0913359
106.9        0.646848   0.0913078
107          0.646848   0.0913078
107.1        0.647111   0.0911801
107.2        0.648042   0.0912296
107.3        0.648074   0.0912181
107.4        0.648376   0.0913658
107.5        0.648609   0.0915274
107.6        0.648887   0.0915285
107.7        0.649039   0.0914522
107.8        0.649234   0.0913964
107.9        0.649738   0.0914004
108          0.650114   0.0912962
108.1        0.650227   0.0912605
108.2        0.650348   0.0914159
108.3        0.650588   0.0913389
108.4        0.650858   0.0915149
108.5        0.651301   0.0916517
108.6        0.651768   0.0915944
108.7        0.652018   0.0915886
108.8        0.652031   0.0915847
108.9        0.652518   0.0918044
109          0.652858    0.091843
109.1        0.653771   0.0922125
109.2        0.654012   0.0922313
109.3        0.654437   0.0921117
109.4        0.654627   0.0920843
109.5        0.654968   0.0918929
109.6        0.655104   0.0919035
109.7        0.655433   0.0918549
109.8        0.655977   0.0917299
109.9         0.65607   0.0918119
110          0.656482   0.0922837
110.1        0.656914    0.091961
110.2        0.657114   0.0918377
110.3        0.657334   0.0920969
110.4        0.657509   0.0921914
110.5        0.657716   0.0921748
110.6        0.657972   0.0919954
110.7        0.658065   0.0919662
110.8        0.658246   0.0919162
110.9        0.658636   0.0916853
111          0.658815   0.0915766
111.1        0.658992   0.0915877
111.2         0.65915   0.0915146
111.3        0.659615   0.0915305
111.4        0.659975   0.0914221
111.5        0.660367   0.0911954
111.6        0.660717   0.0911886
111.7        0.660951   0.0909487
111.8        0.661308   0.0910898
111.9        0.661541   0.0912623
112          0.662025    0.091039
112.1        0.662343   0.0908835
112.2          0.6624   0.0908247
112.3        0.662652   0.0908006
112.4        0.662737   0.0907721
112.5        0.663035   0.0908827
112.6        0.663293    0.090955
112.7        0.663735   0.0907831
112.8        0.663946   0.0906819
112.9        0.664101   0.0905866
113          0.664101   0.0905866
113.1        0.664441   0.0906208
113.2        0.664871   0.0909222
113.3        0.665328   0.0915171
113.4        0.666263   0.0906036
113.5        0.666435   0.0906535
113.6        0.666666   0.0908749
113.7        0.667035   0.0907473
113.8        0.667391   0.0906921
113.9        0.667541   0.0906921
114          0.667911   0.0907846
114.1        0.667979   0.0907607
114.2        0.668115   0.0907944
114.3        0.668395   0.0908335
114.4        0.668701   0.0908528
114.5        0.668701   0.0908528
114.6        0.668972   0.0908131
114.7        0.669031   0.0909096
114.8        0.669363   0.0907649
114.9        0.669885   0.0905858
115          0.670034   0.0905936
115.1        0.670034   0.0905936
115.2        0.670207   0.0905954
115.3        0.670331   0.0906549
115.4        0.670607   0.0907861
115.5        0.670744   0.0907447
115.6        0.670774   0.0907944
115.7        0.671386   0.0902838
115.8        0.671535   0.0903349
115.9        0.671719   0.0903421
116           0.67191   0.0902333
116.1        0.672157   0.0900767
116.2        0.672408   0.0901371
116.3        0.672589   0.0900725
116.4        0.672909   0.0900048
116.5        0.673382   0.0901058
116.6        0.673938   0.0901591
116.7        0.674051   0.0901633
116.8         0.67431   0.0900745
116.9        0.674424   0.0900424
117          0.674898   0.0899574
117.1        0.674987   0.0900451
117.2        0.675055   0.0900206
117.3        0.675309   0.0899275
117.4        0.675391   0.0899094
117.5         0.67571   0.0897829
117.6        0.675893   0.0898264
117.7        0.676435    0.089542
117.8        0.676971   0.0900255
117.9        0.677439   0.0902038
118           0.67811   0.0900173
118.1        0.678431    0.089992
118.2        0.678687   0.0899477
118.3        0.678855   0.0899853
118.4        0.679108   0.0897604
118.5        0.679228    0.089686
118.6        0.679386   0.0896109
118.7        0.679419   0.0896025
118.8        0.680251   0.0897847
118.9        0.680565   0.0896075
119          0.681042    0.089602
119.1         0.68124   0.0897491
119.2        0.681547   0.0897212
119.3        0.681622   0.0896707
119.4        0.682183   0.0900264
119.5        0.682442   0.0899135
119.6        0.682504   0.0898975
119.7        0.682739   0.0899658
119.8        0.682956   0.0899029
119.9        0.683315   0.0896945
120          0.683479   0.0899016
120.1        0.683664   0.0899394
120.2         0.68385   0.0900134
120.3        0.684016   0.0898384
120.4        0.684155   0.0898003
120.5        0.684379   0.0899524
120.6        0.684536   0.0898892
120.7        0.685108   0.0897383
120.8        0.685356   0.0898063
120.9        0.685687   0.0902184
121          0.686105   0.0900971
121.1        0.686225   0.0900703
121.2        0.686475   0.0900075
121.3        0.687167   0.0897508
121.4        0.687167   0.0897508
121.5        0.687542   0.0895575
121.6         0.68762   0.0896193
121.7        0.687879   0.0894322
121.8        0.688025   0.0893793
121.9        0.688524   0.0893333
122          0.688948   0.0891804
122.1        0.689036   0.0891139
122.2        0.689155   0.0892231
122.3        0.689524   0.0893252
122.4         0.68989   0.0891939
122.5        0.690071    0.089237
122.6        0.690435   0.0896481
122.7        0.690588   0.0895661
122.8        0.690747   0.0896076
122.9        0.691008   0.0894945
123          0.691077   0.0894777
123.1        0.691479   0.0895431
123.2        0.691525   0.0895329
123.3        0.691904   0.0894306
123.4        0.692363   0.0892919
123.5        0.692795   0.0892644
123.6        0.692887   0.0891644
123.7        0.693329   0.0888746
123.8        0.693745   0.0888543
123.9         0.69405   0.0888281
124          0.694116    0.088756
124.1        0.694321   0.0887199
124.2        0.694501   0.0886829
124.3         0.69479   0.0887223
124.4        0.695237   0.0885835
124.5        0.696014   0.0893015
124.6        0.696456   0.0892389
124.7        0.696614    0.089376
124.8        0.696908   0.0893216
124.9         0.69754    0.089138
125          0.697673   0.0889918
125.1        0.698036   0.0889292
125.2        0.698123   0.0890212
125.3        0.698384   0.0889002
125.4        0.698646   0.0891058
125.5        0.698852   0.0892654
125.6        0.698909   0.0892558
125.7        0.699029   0.0893527
125.8        0.699185    0.089299
125.9        0.699484   0.0891204
126          0.699719   0.0891477
126.1        0.699811   0.0890451
126.2        0.699811   0.0890451
126.3        0.700031   0.0889057
126.4        0.700229    0.089046
126.5        0.700391   0.0891127
126.6        0.700524   0.0890669
126.7        0.700616   0.0890313
126.8        0.700924   0.0891607
126.9        0.701665   0.0886668
127          0.701849   0.0887032
127.1        0.702064   0.0886499
127.2        0.702426    0.088601
127.3         0.70264    0.088687
127.4        0.702791   0.0885604
127.5        0.703193   0.0883663
127.6        0.703449   0.0883904
127.7        0.703487   0.0884533
127.8        0.703861   0.0883616
127.9        0.704115   0.0884482
128          0.704313   0.0883985
128.1         0.70465   0.0883686
128.2        0.705093   0.0882677
128.3        0.705217    0.088248
128.4        0.705957   0.0884429
128.5        0.706202   0.0883818
128.6        0.706534   0.0884871
128.7         0.70698   0.0885407
128.8         0.70726   0.0884956
128.9        0.707461   0.0886177
129          0.708025    0.088908
129.1        0.708263   0.0889888
129.2        0.708421   0.0889583
129.3        0.708761   0.0889132
129.4        0.709095    0.088811
129.5         0.70922   0.0887737
129.6        0.709669   0.0887221
129.7        0.709887   0.0886722
129.8        0.710131   0.0888648
129.9        0.710531   0.0889141
130          0.711097   0.0892833
130.1        0.711293   0.0893532
130.2         0.71146   0.0892514
130.3         0.71161   0.0892227
130.4         0.71171   0.0893051
130.5        0.712028   0.0893453
130.6        0.712261   0.0893187
130.7        0.712462   0.0892971
130.8        0.712597   0.0892759
130.9        0.712837   0.0894332
131          0.713646   0.0897387
131.1        0.714006    0.089584
131.2        0.714274   0.0897036
131.3        0.714613   0.0894171
131.4         0.71471   0.0894083
131.5         0.71526    0.089669
131.6        0.715422    0.089543
131.7        0.715546   0.0895024
131.8        0.716042   0.0897166
131.9        0.716294    0.089674
132           0.71651   0.0897762
132.1         0.71651   0.0897762
132.2        0.716523    0.089772
132.3        0.716879   0.0896688
132.4        0.717164   0.0895781
132.5        0.717634   0.0898452
132.6        0.717763    0.089815
132.7        0.718046   0.0895546
132.8        0.718583   0.0894611
132.9        0.719053   0.0892916
133          0.719476     0.08956
133.1        0.719689   0.0895096
133.2        0.719964   0.0895255
133.3        0.720329   0.0895861
133.4        0.720563   0.0895835
133.5        0.720761   0.0895162
133.6        0.720957   0.0895204
133.7        0.721246    0.089501
133.8        0.721923   0.0893925
133.9        0.722264   0.0895267
134          0.722527   0.0898055
134.1        0.722751   0.0899092
134.2        0.723157   0.0901095
134.3        0.724066   0.0897397
134.4        0.724278   0.0895839
134.5        0.725032   0.0894959
134.6        0.725374   0.0892685
134.7        0.725551    0.089251
134.8        0.725844    0.089162
134.9        0.726037   0.0891822
135          0.726447   0.0893264
135.1        0.726681   0.0893464
135.2        0.727019   0.0893575
135.3        0.727157   0.0893126
135.4        0.727407   0.0892653
135.5        0.727617   0.0893799
135.6        0.727732   0.0893754
135.7        0.727908   0.0894293
135.8        0.728229   0.0892503
135.9        0.728817   0.0894088
136          0.729158   0.0892326
136.1        0.729339   0.0891226
136.2        0.729492   0.0891307
136.3        0.729571   0.0890363
136.4        0.729887   0.0891084
136.5        0.730238   0.0888381
136.6        0.730642   0.0891995
136.7        0.730906   0.0890652
136.8        0.731325   0.0889797
136.9        0.731709    0.089068
137          0.731709    0.089068
137.1        0.731851   0.0889931
137.2        0.731982   0.0889913
137.3        0.732348   0.0892832
137.4         0.73266   0.0891857
137.5         0.73314   0.0891061
137.6        0.734536   0.0890847
137.7        0.735094   0.0891715
137.8        0.735539   0.0890437
137.9        0.736444   0.0893108
138          0.736716    0.089106
138.1        0.736959   0.0890685
138.2        0.737931   0.0892513
138.3        0.738445   0.0891054
138.4        0.738744   0.0891304
138.5        0.738836    0.089272
138.6        0.739089   0.0892205
138.7        0.739548   0.0893746
138.8        0.739656   0.0892394
138.9        0.739904   0.0892643
139           0.73996   0.0892951
139.1        0.740229   0.0893723
139.2        0.740933   0.0892224
139.3        0.741517   0.0892464
139.4        0.741546   0.0892374
139.5        0.741712   0.0892865
139.6        0.741731   0.0892806
139.7        0.742548   0.0899855
139.8        0.742892   0.0898698
139.9        0.743184   0.0898671
140          0.743242    0.089795
140.1        0.743772   0.0896439
140.2        0.744067   0.0896146
140.3        0.744156   0.0896198
140.4        0.744359   0.0894712
140.5         0.74464   0.0892251
140.6        0.744927   0.0896131
140.7        0.745031   0.0895624
140.8        0.745256   0.0895868
140.9        0.745355   0.0896902
141          0.745417    0.089729
141.1        0.745499   0.0897183
141.2        0.745756   0.0896761
141.3        0.745967   0.0897207
141.4        0.746032   0.0897214
141.5         0.74627   0.0898458
141.6        0.746614   0.0898006
141.7        0.746989   0.0899335
141.8        0.747317   0.0897534
141.9        0.747539   0.0898655
142          0.747683   0.0897849
142.1        0.747743   0.0897866
142.2        0.748171   0.0895913
142.3        0.748479   0.0896023
142.4        0.748612    0.089463
142.5        0.748724   0.0894659
142.6        0.748966   0.0893622
142.7        0.749193   0.0893588
142.8        0.749308   0.0893567
142.9        0.749523   0.0896546
143          0.749763   0.0894586
143.1        0.750297   0.0892773
143.2        0.750498   0.0892989
143.3        0.750585   0.0892008
143.4        0.750825   0.0892817
143.5        0.750825   0.0892817
143.6        0.750916   0.0894202
143.7        0.751058   0.0896207
143.8         0.75127   0.0897089
143.9        0.751846   0.0898772
144          0.752217   0.0898123
144.1         0.75238   0.0897527
144.2         0.75248   0.0897431
144.3        0.752684   0.0898421
144.4        0.752741   0.0899287
144.5        0.752741   0.0899287
144.6        0.753424   0.0896637
144.7        0.753741   0.0896163
144.8        0.754117   0.0894435
144.9        0.754691   0.0893456
145          0.754984   0.0895825
145.1        0.755148   0.0894886
145.2        0.755279   0.0895633
145.3        0.755661   0.0896613
145.4        0.755765   0.0898179
145.5        0.756193   0.0897437
145.6        0.756318   0.0897614
145.7        0.756549   0.0897358
145.8        0.756773   0.0898818
145.9        0.756839   0.0898649
146          0.756968   0.0898378
146.1        0.757416   0.0897539
146.2        0.757827   0.0894556
146.3        0.757914   0.0894445
146.4        0.758249   0.0894711
146.5        0.758456   0.0894384
146.6        0.758591   0.0894204
146.7        0.758767   0.0893985
146.8        0.758992   0.0893415
146.9        0.759099   0.0892214
147          0.759364   0.0892443
147.1        0.759748   0.0891527
147.2        0.760108   0.0890202
147.3         0.76078    0.088938
147.4         0.76096   0.0889645
147.5        0.761055   0.0889713
147.6        0.761219   0.0889641
147.7        0.761294   0.0890158
147.8        0.761399   0.0889638
147.9        0.761854   0.0888636
148          0.762152   0.0889572
148.1        0.762311   0.0888071
148.2        0.762808   0.0885205
148.3        0.763034   0.0885088
148.4        0.763238   0.0885992
148.5        0.763555   0.0885353
148.6        0.763696   0.0886334
148.7        0.763747   0.0886277
148.8        0.764019   0.0886305
148.9        0.764317   0.0887143
149          0.764477   0.0887398
149.1        0.764666   0.0888251
149.2        0.764752    0.088892
149.3        0.765377   0.0886465
149.4        0.765632   0.0884799
149.5        0.765719   0.0885334
149.6        0.765951   0.0884365
149.7        0.766479   0.0885881
149.8        0.766933   0.0885522
149.9        0.767459   0.0887311
150          0.767561   0.0886448
150.1         0.76771   0.0886488
150.2         0.76784   0.0887499
150.3        0.767969   0.0888816
150.4        0.768732   0.0891709
150.5        0.768822   0.0893037
150.6          0.7695   0.0894841
150.7        0.769991   0.0894531
150.8        0.770072   0.0894628
150.9        0.770426   0.0895022
151          0.770537   0.0894599
151.1        0.771363   0.0894477
151.2        0.771363   0.0894477
151.3        0.771576   0.0894599
151.4        0.771955   0.0893103
151.5         0.77211   0.0892658
151.6        0.772398   0.0892653
151.7        0.772759   0.0889585
151.8        0.772949   0.0890197
151.9        0.773413   0.0890755
152          0.773684   0.0891918
152.1        0.773684   0.0891918
152.2        0.773887   0.0890291
152.3        0.774059   0.0891156
152.4        0.774225   0.0888986
152.5        0.774544   0.0888898
152.6         0.77487   0.0888243
152.7        0.775078   0.0888097
152.8        0.775108    0.088801
152.9        0.775447   0.0888023
153          0.775789   0.0888756
153.1        0.775978   0.0889912
153.2        0.776648   0.0890791
153.3        0.776718   0.0891802
153.4        0.776872   0.0892095
153.5        0.777177   0.0894372
153.6        0.777873   0.0894663
153.7        0.777959   0.0894831
153.8        0.778341   0.0894819
153.9         0.77912   0.0891659
154          0.779212   0.0890413
154.1        0.779389   0.0889929
154.2        0.779952   0.0891117
154.3        0.780512   0.0892548
154.4        0.780779   0.0892967
154.5         0.78086    0.089312
154.6        0.781013   0.0894437
154.7        0.781221   0.0893027
154.8        0.781555   0.0891483
154.9         0.78177    0.089171
155          0.782207   0.0891265
155.1        0.782561   0.0890986
155.2        0.782613   0.0891722
155.3        0.782693   0.0891881
155.4        0.783072   0.0890688
155.5        0.783466   0.0890833
155.6        0.783641   0.0890588
155.7        0.783713    0.089111
155.8         0.78409   0.0891397
155.9         0.78409   0.0891397
156           0.78458   0.0888905
156.1        0.785125   0.0888017
156.2        0.785211   0.0887796
156.3         0.78568   0.0886907
156.4        0.785984   0.0888137
156.5        0.786163   0.0887688
156.6        0.786163   0.0887688
156.7        0.786363   0.0887503
156.8        0.786461   0.0888635
156.9        0.786533   0.0888929
157          0.786573   0.0888375
157.1        0.786711   0.0888632
157.2        0.787138   0.0888263
157.3         0.78762   0.0887169
157.4        0.787794   0.0886535
157.5         0.78788   0.0887746
157.6        0.788067   0.0886527
157.7        0.788312   0.0885935
157.8        0.788622   0.0885785
157.9        0.788735   0.0887389
158          0.788966   0.0887236
158.1        0.789755   0.0888638
158.2         0.78987   0.0888873
158.3         0.78987   0.0888873
158.4        0.790594   0.0883669
158.5         0.79065   0.0884474
158.6        0.790792    0.088391
158.7        0.790954   0.0883411
158.8        0.791846   0.0884682
158.9        0.792648   0.0887971
159          0.792902   0.0886714
159.1        0.793091   0.0886081
159.2        0.793337   0.0886531
159.3        0.793607   0.0886613
159.4        0.794178   0.0886174
159.5        0.794396   0.0884366
159.6        0.794728   0.0885713
159.7        0.794862   0.0886008
159.8        0.795467   0.0888503
159.9         0.79586   0.0888832
160          0.796064   0.0887024
160.1        0.796635   0.0886273
160.2        0.797122   0.0886583
160.3        0.797307   0.0885226
160.4        0.797689   0.0885923
160.5        0.797949   0.0886044
160.6        0.798103    0.088679
160.7        0.798137   0.0886706
160.8        0.798688   0.0887541
160.9        0.798688   0.0887541
161          0.798908     0.08857
161.1        0.799054   0.0887746
161.2        0.799135   0.0887826
161.3        0.799376   0.0887355
161.4        0.799854   0.0888907
161.5        0.800481   0.0884593
161.6        0.801177   0.0886858
161.7        0.801407   0.0887778
161.8        0.801788   0.0883865
161.9        0.801907   0.0883212
162          0.802186   0.0882148
162.1        0.802463   0.0882808
162.2        0.802686   0.0885954
162.3        0.802971   0.0886635
162.4        0.802985    0.088662
162.5        0.803124   0.0887831
162.6         0.80331   0.0888571
162.7        0.803782   0.0891562
162.8        0.803889   0.0890085
162.9        0.804109   0.0889302
163          0.804268   0.0890105
163.1        0.804377   0.0890156
163.2        0.804523   0.0888389
163.3         0.80478   0.0887192
163.4        0.805041   0.0885411
163.5        0.805219   0.0886307
163.6        0.805296   0.0886122
163.7          0.8055   0.0886372
163.8        0.805603   0.0885768
163.9        0.806197   0.0886094
164          0.806328   0.0885804
164.1        0.806605   0.0883806
164.2        0.806895    0.088318
164.3        0.807153   0.0879612
164.4        0.807339   0.0881652
164.5        0.807594   0.0881261
164.6        0.807782   0.0881397
164.7        0.807989   0.0882743
164.8        0.808293   0.0882332
164.9        0.808894   0.0887043
165           0.80949   0.0887559
165.1        0.809711   0.0889204
165.2        0.809766   0.0889837
165.3        0.809985   0.0890111
165.4        0.810166   0.0889662
165.5        0.810861    0.088336
165.6        0.811198   0.0883109
165.7         0.81139   0.0883252
165.8        0.811656   0.0883088
165.9        0.812306   0.0882778
166          0.812468   0.0882467
166.1        0.812609    0.088297
166.2        0.813023   0.0881435
166.3        0.813154   0.0880332
166.4        0.813595   0.0880152
166.5        0.813907   0.0881286
166.6        0.813997    0.088125
166.7        0.814294   0.0880953
166.8        0.814464   0.0880947
166.9        0.814881   0.0881988
167          0.815217   0.0881557
167.1        0.815241    0.088149
167.2         0.81547   0.0882167
167.3          0.8156   0.0882473
167.4        0.815922   0.0883658
167.5        0.816305   0.0886989
167.6        0.816387   0.0888144
167.7        0.817014   0.0884694
167.8         0.81712   0.0885833
167.9        0.817335   0.0885501
168          0.817442   0.0885733
168.1        0.817926   0.0886344
168.2        0.818683   0.0883655
168.3        0.818817     0.08843
168.4        0.818902   0.0883245
168.5        0.819114   0.0881625
168.6        0.819234   0.0882291
168.7        0.819428   0.0880988
168.8        0.819526   0.0880737
168.9        0.819649   0.0879448
169          0.819697   0.0880128
169.1        0.820006   0.0879973
169.2        0.820172   0.0882317
169.3          0.8204   0.0882199
169.4          0.8204   0.0882199
169.5        0.820833   0.0883213
169.6        0.821162   0.0883836
169.7        0.821292   0.0884137
169.8        0.821559   0.0883347
169.9        0.821843   0.0887338
170          0.822293   0.0887631
170.1        0.822479   0.0888563
170.2        0.822952   0.0888783
170.3        0.823477   0.0890322
170.4        0.823827   0.0889261
170.5        0.824119   0.0886403
170.6        0.824474   0.0884118
170.7        0.824605   0.0883776
170.8        0.825591   0.0876456
170.9         0.82637   0.0873405
171          0.826724   0.0874091
171.1        0.826967   0.0872391
171.2        0.827344   0.0873258
171.3        0.827662   0.0872225
171.4        0.827892   0.0871003
171.5        0.828182   0.0870592
171.6        0.828292   0.0869694
171.7        0.828588   0.0866749
171.8        0.828786   0.0865485
171.9        0.829033   0.0864666
172          0.829062    0.086459
172.1        0.829406   0.0866204
172.2        0.829552   0.0866193
172.3        0.829849   0.0866077
172.4        0.829898   0.0865394
172.5        0.830008   0.0866593
172.6        0.830346   0.0865562
172.7        0.830679   0.0865349
172.8        0.830883   0.0865564
172.9        0.831045   0.0863338
173          0.831544    0.085881
173.1        0.832182   0.0853435
173.2          0.8325   0.0854167
173.3        0.832515   0.0854124
173.4        0.832952   0.0857697
173.5        0.832982   0.0857767
173.6        0.833154     0.08589
173.7        0.833644   0.0857048
173.8        0.833776   0.0858729
173.9        0.834163   0.0858238
174          0.834226   0.0857384
174.1        0.834367   0.0857818
174.2         0.83455   0.0857153
174.3         0.83481   0.0859715
174.4        0.834998   0.0859252
174.5        0.835023   0.0859615
174.6        0.835256    0.085813
174.7        0.835757   0.0855935
174.8        0.836033    0.085703
174.9        0.836071    0.085757
175          0.836241   0.0856242
175.1        0.836871   0.0858522
175.2        0.837075   0.0856823
175.3        0.837462   0.0854497
175.4        0.837839   0.0852891
175.5        0.838181   0.0852007
175.6         0.83835   0.0852424
175.7        0.838903   0.0848834
175.8        0.839188   0.0850155
175.9        0.839511   0.0848906
176          0.839694   0.0847624
176.1        0.839961   0.0847876
176.2        0.840301   0.0849015
176.3        0.840446   0.0849517
176.4        0.840467   0.0849451
176.5        0.840833   0.0851025
176.6        0.840907    0.085003
176.7        0.841254   0.0850155
176.8        0.841877   0.0849634
176.9        0.842089   0.0848983
177          0.842482   0.0847798
177.1        0.843068   0.0843572
177.2        0.843365   0.0839549
177.3        0.843434   0.0838617
177.4        0.844595   0.0836656
177.5        0.845068   0.0836243
177.6        0.845245   0.0835469
177.7        0.845324   0.0834397
177.8        0.846036   0.0830039
177.9        0.846141   0.0829061
178          0.846274   0.0828759
178.1        0.846454   0.0829257
178.2        0.846987   0.0828078
178.3        0.846987   0.0828078
178.4         0.84704   0.0828201
178.5        0.847328   0.0828198
178.6        0.847516   0.0828052
178.7        0.847628   0.0828311
178.8        0.847968   0.0829861
178.9        0.848205   0.0829027
179          0.848734    0.083074
179.1        0.848863    0.082898
179.2        0.849133     0.08292
179.3        0.849465   0.0831759
179.4        0.849597   0.0830868
179.5        0.849764    0.083149
179.6        0.850204   0.0830693
179.7        0.850204   0.0830693
179.8        0.850458   0.0830647
179.9        0.850749   0.0829654
180           0.85082   0.0830673
180.1        0.850992   0.0831053
180.2        0.851224   0.0829891
180.3        0.851344   0.0831582
180.4        0.851698   0.0831478
180.5        0.852091   0.0831987
180.6        0.852367   0.0835263
180.7        0.852817   0.0834774
180.8         0.85325   0.0835316
180.9        0.853611   0.0831979
181          0.853845    0.082941
181.1        0.854342   0.0830566
181.2         0.85456   0.0830762
181.3        0.854851   0.0828998
181.4        0.854851   0.0828998
181.5        0.855353   0.0830112
181.6        0.855545   0.0828481
181.7        0.855857   0.0829214
181.8        0.855991   0.0829417
181.9        0.856075   0.0828261
182          0.856723   0.0820428
182.1        0.856909   0.0819264
182.2        0.857028   0.0819817
182.3        0.857214   0.0818619
182.4        0.857544   0.0815446
182.5         0.85803   0.0814669
182.6         0.85814   0.0815511
182.7         0.85867   0.0817401
182.8        0.859359   0.0817199
182.9        0.859719   0.0814584
183          0.859831   0.0815203
183.1        0.859912   0.0814102
183.2        0.860238   0.0813142
183.3        0.860443   0.0812511
183.4        0.860621   0.0814713
183.5        0.860873   0.0813955
183.6        0.861202   0.0811321
183.7         0.86147   0.0811383
183.8        0.861514   0.0810775
183.9        0.861803   0.0811249
184          0.861926   0.0812096
184.1        0.862137   0.0813865
184.2        0.862424    0.081308
184.3        0.862593   0.0811721
184.4        0.862836    0.081236
184.5        0.863062   0.0814006
184.6        0.863289   0.0814013
184.7        0.863342   0.0814153
184.8        0.863424   0.0813385
184.9        0.863972    0.081179
185          0.864078   0.0811366
185.1         0.86453   0.0811019
185.2        0.864574   0.0811131
185.3         0.86495   0.0812859
185.4        0.864962   0.0813025
185.5        0.865347   0.0809982
185.6        0.865554   0.0811427
185.7        0.865791   0.0812891
185.8        0.865909   0.0813599
185.9        0.866256   0.0812835
186          0.866518   0.0814539
186.1        0.866606    0.081332
186.2        0.866657   0.0813527
186.3        0.866747   0.0812284
186.4        0.867119   0.0814313
186.5        0.867205    0.081407
186.6        0.867766   0.0815663
186.7         0.86789   0.0815803
186.8        0.868214   0.0816246
186.9        0.868511   0.0816183
187          0.868649   0.0816577
187.1        0.868907   0.0815408
187.2        0.869251   0.0814298
187.3        0.869382   0.0813927
187.4        0.869624   0.0815639
187.5        0.869794   0.0814384
187.6        0.870326   0.0810477
187.7        0.870412   0.0811674
187.8        0.870908    0.081214
187.9        0.870981   0.0811119
188          0.871258    0.081132
188.1        0.871551   0.0810077
188.2        0.872003   0.0808643
188.3        0.872813   0.0801258
188.4        0.873021    0.080001
188.5        0.873501   0.0797648
188.6        0.873717   0.0798479
188.7         0.87389   0.0799007
188.8        0.874223   0.0797176
188.9        0.874304   0.0798309
189          0.874627   0.0797336
189.1        0.874772   0.0799368
189.2        0.874881   0.0799137
189.3         0.87515    0.079719
189.4        0.875218   0.0796253
189.5        0.876092    0.080635
189.6         0.87637   0.0806636
189.7        0.876506    0.080479
189.8        0.877063   0.0810633
189.9        0.877171   0.0811559
190          0.877367   0.0812742
190.1        0.877564   0.0812651
190.2        0.877785   0.0809776
190.3        0.878059   0.0810252
190.4        0.878544   0.0805796
190.5        0.878544   0.0805796
190.6        0.878759    0.080731
190.7        0.878813   0.0807452
190.8        0.879125    0.080734
190.9        0.879364   0.0806679
191          0.879677    0.080738
191.1        0.879741   0.0806728
191.2        0.879776   0.0806248
191.3        0.879848   0.0805934
191.4        0.880043   0.0805387
191.5        0.880199   0.0803699
191.6        0.880415   0.0803524
191.7        0.880572   0.0802705
191.8        0.880917   0.0802868
191.9        0.880936   0.0802804
192          0.881144   0.0805163
192.1        0.881443   0.0805425
192.2         0.88174   0.0805803
192.3        0.882133   0.0807376
192.4        0.882585   0.0808776
192.5        0.882839   0.0808726
192.6        0.883044   0.0806673
192.7         0.88354   0.0801922
192.8        0.883778   0.0800184
192.9         0.88389    0.079942
193          0.884064   0.0798828
193.1        0.884924   0.0798419
193.2         0.88509   0.0800771
193.3        0.885755   0.0797501
193.4        0.885943    0.079779
193.5        0.886031   0.0796604
193.6        0.886472    0.079625
193.7         0.88654   0.0795335
193.8        0.886882   0.0795925
193.9        0.887171   0.0794222
194          0.887305   0.0792428
194.1        0.887826   0.0795004
194.2        0.888022   0.0797787
194.3        0.888207   0.0797256
194.4        0.888707   0.0796098
194.5        0.888856   0.0794995
194.6        0.889102   0.0795475
194.7        0.889497    0.079505
194.8        0.890411   0.0795905
194.9        0.890879   0.0797611
195          0.891096   0.0794704
195.1        0.891121   0.0794614
195.2         0.89125   0.0795007
195.3        0.891705   0.0796326
195.4         0.89211   0.0794696
195.5        0.892527   0.0794775
195.6        0.892732    0.079328
195.7        0.892887    0.079372
195.8          0.8931    0.079317
195.9         0.89333   0.0793997
196          0.893461   0.0794943
196.1        0.893699   0.0795296
196.2        0.894006   0.0796329
196.3        0.894214   0.0797677
196.4        0.894631    0.080097
196.5        0.894888    0.080208
196.6        0.895004   0.0802257
196.7        0.895148   0.0803257
196.8        0.895296   0.0801349
196.9        0.895634   0.0800936
197          0.895808   0.0799931
197.1        0.895808   0.0799931
197.2        0.896034   0.0800609
197.3        0.896113   0.0799537
197.4        0.896522   0.0797419
197.5         0.89663   0.0795973
197.6        0.896887   0.0796795
197.7        0.896993   0.0796406
197.8        0.897507   0.0796184
197.9        0.898062   0.0798902
198          0.898291   0.0800178
198.1        0.898617    0.079867
198.2        0.898819   0.0798948
198.3        0.898956     0.07991
198.4        0.899079   0.0798631
198.5        0.899229   0.0800091
198.6        0.899806   0.0798103
198.7        0.899911   0.0798479
198.8        0.900373   0.0800699
198.9        0.900709    0.080106
199          0.900791   0.0801338
199.1        0.900896   0.0801216
199.2        0.901084   0.0801554
199.3        0.901165   0.0800461
199.4        0.901623    0.080086
199.5        0.901733   0.0799948
199.6        0.902033   0.0802174
199.7        0.902095   0.0801329
199.8         0.90255   0.0803274
199.9        0.902991   0.0802101
200          0.902991   0.0802101
200.1        0.903061   0.0801922
200.2        0.903237   0.0802585
200.3        0.903932   0.0802031
200.4        0.903932   0.0802031
200.5        0.904423   0.0801386
200.6        0.904654   0.0800857
200.7        0.904654   0.0800857
200.8        0.904867   0.0799827
200.9        0.904887   0.0800108
201          0.905089   0.0798893
201.1        0.905089   0.0798893
201.2        0.905309   0.0798119
201.3        0.905851   0.0797955
201.4        0.906198   0.0797374
201.5        0.906342   0.0797865
201.6        0.906596   0.0798734
201.7        0.906787   0.0799655
201.8        0.906958   0.0801047
201.9        0.907031   0.0800792
202          0.907268   0.0801518
202.1        0.907503    0.080142
202.2        0.907735   0.0801317
202.3        0.907912   0.0801811
202.4        0.907964   0.0801091
202.5        0.908019   0.0801836
202.6        0.908593   0.0799774
202.7        0.909142   0.0800912
202.8        0.909458   0.0799245
202.9        0.909882   0.0798236
203          0.910183   0.0799325
203.1        0.910566   0.0798954
203.2        0.910902   0.0800633
203.3        0.911315   0.0797906
203.4        0.911315   0.0797906
203.5        0.911909   0.0801609
203.6        0.912147   0.0800839
203.7        0.912755   0.0803764
203.8        0.913016    0.080286
203.9        0.913143   0.0802368
204           0.91332   0.0803247
204.1        0.913505   0.0804389
204.2        0.913718   0.0806221
204.3        0.913844   0.0807923
204.4        0.913844   0.0807923
204.5        0.914075   0.0806866
204.6        0.914201   0.0805128
204.7        0.914445   0.0803674
204.8        0.914526   0.0803961
204.9        0.915087   0.0807223
205          0.915478   0.0812566
205.1         0.91574   0.0811627
205.2        0.915796   0.0812398
205.3        0.916181    0.081171
205.4        0.916484   0.0809377
205.5        0.916499   0.0809327
205.6        0.916583   0.0808168
205.7        0.916828   0.0810116
205.8        0.917305    0.081409
205.9        0.917513   0.0816077
206           0.91754   0.0815706
206.1        0.918062   0.0815226
206.2        0.919071   0.0821399
206.3        0.919441   0.0821531
206.4        0.919664   0.0822364
206.5        0.919894    0.082148
206.6        0.920305   0.0822547
206.7        0.920493    0.082224
206.8        0.920649   0.0822816
206.9        0.920828   0.0823432
207          0.921372   0.0823346
207.1        0.921862   0.0822818
207.2        0.921862   0.0822818
207.3        0.922016   0.0823022
207.4        0.922235   0.0822996
207.5        0.922235   0.0822996
207.6        0.922379   0.0824979
207.7        0.922432   0.0825163
207.8        0.922558   0.0824765
207.9        0.923002   0.0826314
208          0.923341   0.0825924
208.1        0.923929   0.0825512
208.2        0.924005   0.0824465
208.3        0.924255   0.0823893
208.4        0.924393   0.0825073
208.5        0.924539   0.0825216
208.6        0.924712   0.0823738
208.7         0.92503   0.0825886
208.8        0.925227   0.0827517
208.9        0.925326   0.0826161
209          0.925446   0.0827809
209.1        0.926172   0.0822287
209.2        0.926539   0.0822284
209.3        0.927016   0.0822307
209.4        0.927275   0.0820363
209.5        0.927897   0.0817784
209.6        0.928048   0.0818434
209.7        0.928301   0.0817815
209.8        0.928668   0.0818627
209.9        0.928949   0.0820652
210          0.929234   0.0821508
210.1        0.929657   0.0819919
210.2        0.929922   0.0818975
210.3        0.929987   0.0819865
210.4        0.930271   0.0819946
210.5         0.93088   0.0823711
210.6        0.931061   0.0824933
210.7        0.931061   0.0824933
210.8         0.93108   0.0824771
210.9         0.93113   0.0825457
211          0.931187   0.0825259
211.1        0.931482   0.0825179
211.2        0.931664   0.0824919
211.3        0.931707    0.082433
211.4        0.931828   0.0823762
211.5        0.931912   0.0823668
211.6        0.932182   0.0823426
211.7        0.932518   0.0820598
211.8         0.93275   0.0820024
211.9        0.932941   0.0818592
212          0.933034    0.081986
212.1         0.93325   0.0819522
212.2        0.933411    0.082174
212.3        0.933672   0.0823738
212.4        0.934123    0.082289
212.5        0.934567   0.0823574
212.6        0.934988   0.0822618
212.7        0.935138   0.0822238
212.8        0.935138   0.0822238
212.9        0.936274   0.0817681
213          0.936274   0.0817681
213.1        0.936343   0.0816736
213.2        0.936459   0.0816692
213.3         0.93662   0.0815855
213.4        0.936899   0.0814276
213.5        0.936942   0.0814125
213.6        0.937411   0.0813012
213.7        0.937831   0.0813621
213.8        0.938133   0.0811782
213.9        0.938706   0.0811112
214          0.938956   0.0810801
214.1        0.939261   0.0810042
214.2        0.939473    0.080936
214.3        0.940008   0.0807789
214.4        0.940399   0.0809832
214.5        0.940676   0.0807896
214.6        0.940676   0.0807896
214.7        0.940829   0.0807559
214.8        0.941035   0.0806693
214.9        0.941235   0.0806053
215          0.941713   0.0800969
215.1        0.941783     0.08019
215.2        0.941783     0.08019
215.3        0.942087   0.0801916
215.4        0.942196   0.0800399
215.5        0.942577   0.0799104
215.6        0.942769   0.0800089
215.7        0.943065   0.0802763
215.8        0.943206   0.0803059
215.9        0.943406   0.0803923
216          0.943618   0.0804023
216.1         0.94374   0.0805648
216.2         0.94415   0.0805602
216.3        0.944291    0.080432
216.4        0.944739   0.0804159
216.5        0.944891   0.0806185
216.6        0.945193   0.0807057
216.7        0.945393   0.0807718
216.8        0.945622   0.0809417
216.9        0.946192   0.0808605
217           0.94632   0.0807695
217.1         0.94632   0.0807695
217.2        0.946888   0.0805004
217.3        0.947159   0.0802463
217.4        0.947273   0.0801968
217.5        0.947273   0.0801968
217.6        0.947313   0.0801398
217.7        0.947494   0.0801232
217.8        0.947648     0.08022
217.9        0.947865   0.0800993
218          0.948119   0.0800491
218.1        0.948329   0.0802277
218.2        0.948734    0.080655
218.3        0.948969   0.0806632
218.4        0.949087   0.0806395
218.5        0.949609    0.080886
218.6        0.949695   0.0808177
218.7        0.949927   0.0808996
218.8        0.949994   0.0808064
218.9        0.950125   0.0808744
219          0.950234   0.0809173
219.1        0.950732   0.0807603
219.2        0.951061   0.0806724
219.3        0.951608   0.0806689
219.4        0.952206   0.0807888
219.5        0.952386   0.0808618
219.6        0.952517   0.0807659
219.7        0.953098   0.0807417
219.8        0.953199   0.0807072
219.9        0.953537   0.0806571
220          0.953683   0.0807733
220.1        0.953843   0.0806133
220.2        0.953888    0.080598
220.3        0.954049    0.080632
220.4        0.954286   0.0806925
220.5        0.954696   0.0808939
220.6        0.954911   0.0810317
220.7        0.955013   0.0810846
220.8        0.955073   0.0810012
220.9        0.955171   0.0810698
221          0.955245   0.0810443
221.1         0.95542   0.0807998
221.2        0.956072   0.0807358
221.3        0.956292   0.0808404
221.4        0.956414    0.080762
221.5        0.956782   0.0809986
221.6        0.957176   0.0811605
221.7        0.957308   0.0811153
221.8        0.957549   0.0810312
221.9        0.957833   0.0808812
222          0.957867   0.0808695
222.1           0.958   0.0809544
222.2        0.958262   0.0810901
222.3        0.958365    0.081204
222.4        0.958521   0.0812332
222.5        0.958884   0.0812957
222.6        0.959258   0.0814598
222.7        0.959258   0.0814598
222.8        0.959912   0.0814856
222.9        0.960201   0.0814685
223          0.960643   0.0815928
223.1        0.960742   0.0815049
223.2        0.960742   0.0815049
223.3        0.961232   0.0816996
223.4        0.961289   0.0816199
223.5        0.961512   0.0815734
223.6        0.961721   0.0816412
223.7        0.961945   0.0815194
223.8        0.962411   0.0814605
223.9        0.962737   0.0814146
224          0.963182   0.0810169
224.1        0.963447   0.0809221
224.2        0.963548   0.0808875
224.3        0.963548   0.0808875
224.4        0.963867    0.081018
224.5        0.964176   0.0808523
224.6        0.964425   0.0809007
224.7        0.964773   0.0808412
224.8        0.965074    0.080804
224.9        0.965412   0.0805319
225          0.966156    0.080377
225.1        0.966303   0.0803147
225.2        0.966682   0.0803334
225.3        0.966864   0.0802549
225.4        0.967271   0.0801342
225.5        0.967294   0.0801016
225.6        0.967482   0.0802464
225.7        0.967482   0.0802464
225.8        0.968007   0.0803801
225.9        0.968246   0.0803661
226          0.968768   0.0802757
226.1        0.969115    0.080285
226.2        0.969299   0.0802979
226.3        0.969404   0.0802649
226.4        0.969693   0.0805036
226.5        0.970057   0.0801919
226.6        0.970128   0.0802846
226.7         0.97048   0.0801983
226.8        0.970664   0.0802341
226.9        0.970817   0.0803506
227          0.971033   0.0803018
227.1        0.971167   0.0801511
227.2        0.971471   0.0802226
227.3        0.971585   0.0800609
227.4        0.971925   0.0801933
227.5        0.972314   0.0800447
227.6        0.972675    0.079987
227.7        0.972813   0.0799435
227.8        0.973112   0.0797328
227.9        0.973112   0.0797328
228          0.973413   0.0795833
228.1        0.973449    0.079532
228.2        0.973564   0.0795561
228.3        0.973868   0.0795663
228.4        0.974047   0.0795114
228.5        0.974047   0.0795114
228.6        0.974233   0.0795892
228.7        0.974472   0.0796393
228.8         0.97459   0.0796547
228.9        0.974859   0.0798702
229          0.975036   0.0798172
229.1        0.975569   0.0798757
229.2        0.975748   0.0799437
229.3        0.975973   0.0801012
229.4        0.976029    0.080084
229.5         0.97648   0.0797926
229.6        0.976847   0.0794778
229.7        0.977113   0.0793463
229.8        0.977545   0.0791807
229.9        0.977642   0.0790421
230          0.977877   0.0787055
230.1        0.978429    0.078904
230.2        0.978714    0.078871
230.3        0.978786   0.0787684
230.4        0.978939    0.078755
230.5        0.979331   0.0784758
230.6        0.979412   0.0785116
230.7        0.979843   0.0789102
230.8        0.980088   0.0792288
230.9        0.980168   0.0791157
231          0.980438   0.0792574
231.1        0.980441   0.0792607
231.2        0.980708   0.0790149
231.3        0.981043   0.0788183
231.4        0.981303   0.0788629
231.5        0.981531   0.0790158
231.6        0.981665    0.078924
231.7        0.981929   0.0789594
231.8        0.982353   0.0790291
231.9         0.98239   0.0790181
232           0.98239   0.0790181
232.1         0.98261   0.0787496
232.2         0.98277   0.0789577
232.3         0.98331   0.0787643
232.4        0.983367   0.0787885
232.5        0.983499   0.0789599
232.6        0.983844   0.0789695
232.7        0.984226    0.078859
232.8        0.984814   0.0784956
232.9        0.984814   0.0784956
233           0.98501   0.0784122
233.1        0.985069   0.0784569
233.2        0.985324   0.0785084
233.3        0.985472   0.0785149
233.4        0.985944   0.0788909
233.5        0.986095   0.0788842
233.6        0.986368   0.0790969
233.7        0.987065   0.0794196
233.8        0.987141    0.079311
233.9        0.987458   0.0793402
234          0.987551    0.079386
234.1        0.987632   0.0794917
234.2        0.987777   0.0792828
234.3        0.988303     0.07923
234.4        0.988341   0.0792195
234.5        0.988441   0.0790925
234.6        0.988642   0.0793547
234.7        0.989208   0.0793201
234.8         0.98953     0.07931
234.9        0.990184   0.0798748
235          0.990607   0.0795567
235.1        0.990845   0.0796571
235.2        0.991019   0.0798038
235.3        0.991612   0.0794076
235.4        0.991803   0.0793544
235.5        0.992131   0.0792475
235.6        0.992409   0.0793568
235.7        0.992919   0.0794835
235.8        0.992919   0.0794835
235.9        0.993928   0.0793737
236          0.994103   0.0793305
236.1         0.99437   0.0793459
236.2        0.994777   0.0794164
236.3        0.995122   0.0792205
236.4        0.995414   0.0794024
236.5        0.995467   0.0793905
236.6        0.995664   0.0793477
236.7        0.995918   0.0794065
236.8        0.996101   0.0791417
236.9        0.996278   0.0790137
237          0.996562   0.0792231
237.1        0.996681   0.0790505
237.2        0.997225   0.0794601
237.3        0.997518   0.0794417
237.4        0.997767   0.0791322
237.5        0.998108   0.0794268
237.6        0.998289   0.0794545
237.7        0.998529   0.0794112
237.8        0.998825   0.0794471
237.9        0.998995   0.0792962
238          0.999185   0.0794277
238.1        0.999269   0.0793071
238.2        0.999628   0.0793333
238.3        0.999827   0.0791608
238.4         1.00005   0.0790566
238.5         1.00051   0.0790549
238.6         1.00092   0.0791061
238.7         1.00092   0.0791061
238.8         1.00114   0.0790498
238.9         1.00148   0.0790076
239           1.00156   0.0791098
239.1         1.00165   0.0790878
239.2         1.00189   0.0791575
239.3         1.00208   0.0791618
239.4         1.00232   0.0789248
239.5         1.00242   0.0787706
239.6         1.00268   0.0787023
239.7          1.0031   0.0786067
239.8         1.00318   0.0785325
239.9         1.00329   0.0785767
240            1.0035   0.0787099
240.1         1.00359   0.0786119
240.2         1.00404   0.0784123
240.3         1.00423   0.0786669
240.4         1.00476   0.0784796
240.5         1.00517   0.0782815
240.6         1.00529   0.0782538
240.7         1.00593   0.0784512
240.8         1.00602   0.0783206
240.9          1.0062    0.078186
241            1.0062    0.078186
241.1         1.00633   0.0782587
241.2         1.00662   0.0784385
241.3         1.00677   0.0784994
241.4         1.00706   0.0781435
241.5         1.00767   0.0783681
241.6         1.00775   0.0784643
241.7         1.00802   0.0783407
241.8         1.00853    0.078496
241.9         1.00853    0.078496
242           1.00904   0.0784069
242.1         1.00986   0.0781697
242.2         1.01017   0.0782877
242.3         1.01036   0.0782457
242.4         1.01087   0.0781355
242.5         1.01128   0.0780641
242.6         1.01128   0.0780641
242.7         1.01161   0.0779897
242.8         1.01183   0.0779838
242.9         1.01202   0.0777023
243           1.01221   0.0777208
243.1         1.01229   0.0778228
243.2         1.01274   0.0777416
243.3         1.01291   0.0778242
243.4         1.01291   0.0778242
243.5         1.01309   0.0778539
243.6         1.01314   0.0779102
243.7         1.01323   0.0777763
243.8         1.01349   0.0777632
243.9          1.0135   0.0777608
244           1.01389   0.0776183
244.1         1.01416   0.0776676
244.2         1.01431   0.0774461
244.3         1.01458   0.0777839
244.4         1.01501   0.0777263
244.5         1.01529   0.0773093
244.6         1.01562   0.0771856
244.7         1.01571   0.0772186
244.8         1.01592   0.0771131
244.9         1.01618   0.0770597
245           1.01638   0.0771192
245.1         1.01655   0.0770581
245.2         1.01673   0.0772943
245.3         1.01698   0.0773276
245.4         1.01709   0.0771671
245.5         1.01744   0.0769489
245.6         1.01759   0.0768778
245.7         1.01771   0.0769738
245.8         1.01799   0.0768183
245.9          1.0183   0.0768758
246           1.01834   0.0768664
246.1         1.01891   0.0762029
246.2         1.01909   0.0763571
246.3         1.01939   0.0761392
246.4         1.02009   0.0761043
246.5         1.02067   0.0762135
246.6         1.02099   0.0761662
246.7         1.02172    0.075958
246.8         1.02176   0.0758975
246.9         1.02211   0.0758309
247           1.02238   0.0758507
247.1         1.02253   0.0757866
247.2         1.02268   0.0757293
247.3         1.02308     0.07567
247.4         1.02381   0.0758931
247.5         1.02412   0.0757381
247.6         1.02449   0.0754266
247.7         1.02455   0.0754494
247.8         1.02467   0.0753855
247.9         1.02509   0.0751134
248            1.0254   0.0749384
248.1         1.02545   0.0750086
248.2         1.02587   0.0746163
248.3         1.02613   0.0747315
248.4         1.02648   0.0749218
248.5         1.02678   0.0750082
248.6         1.02712   0.0747531
248.7         1.02741   0.0746472
248.8         1.02775   0.0744236
248.9         1.02793   0.0745442
249           1.02822   0.0744865
249.1         1.02831   0.0745914
249.2          1.0289   0.0742962
249.3         1.02908    0.074365
249.4          1.0292   0.0743491
249.5         1.02949   0.0745031
249.6         1.02978   0.0745752
249.7         1.02998   0.0746837
249.8          1.0302   0.0745289
249.9         1.03032   0.0744889
250           1.03048   0.0745146
250.1         1.03102   0.0743969
250.2         1.03111   0.0742648
250.3         1.03144   0.0737679
250.4         1.03169   0.0737742
250.5         1.03194   0.0738054
250.6         1.03247   0.0732744
250.7         1.03264   0.0733854
250.8         1.03303   0.0733279
250.9         1.03328   0.0732896
251            1.0336    0.073319
251.1         1.03401   0.0731819
251.2         1.03433   0.0730525
251.3         1.03437   0.0731026
251.4         1.03455   0.0730805
251.5          1.0348   0.0731047
251.6         1.03504    0.073316
251.7         1.03553   0.0728537
251.8         1.03571   0.0730688
251.9         1.03601     0.07315
252           1.03626   0.0731468
252.1         1.03645   0.0732764
252.2          1.0369   0.0729362
252.3         1.03711   0.0730309
252.4         1.03716    0.073085
252.5         1.03753   0.0730325
252.6         1.03775   0.0729446
252.7         1.03796   0.0729054
252.8         1.03808    0.072947
252.9         1.03818   0.0729365
253           1.03834   0.0729949
253.1         1.03864    0.073095
253.2         1.03881    0.073029
253.3         1.03915   0.0729064
253.4         1.03946   0.0730996
253.5         1.03988   0.0731902
253.6         1.04009   0.0733195
253.7         1.04019   0.0733573
253.8         1.04064   0.0729315
253.9         1.04095   0.0729476
254           1.04116   0.0731123
254.1         1.04132   0.0733076
254.2         1.04142   0.0732969
254.3          1.0416   0.0731059
254.4         1.04195    0.073039
254.5         1.04207   0.0730257
254.6         1.04261   0.0730211
254.7         1.04294   0.0729183
254.8         1.04322   0.0731179
254.9         1.04373   0.0732625
255           1.04443   0.0730819
255.1         1.04463   0.0730423
255.2         1.04483   0.0731247
255.3         1.04512   0.0731269
255.4         1.04555   0.0733524
255.5         1.04594   0.0730113
255.6         1.04632   0.0729626
255.7         1.04644   0.0727762
255.8          1.0466   0.0726654
255.9         1.04693   0.0728487
256           1.04695   0.0728587
256.1         1.04757   0.0729692
256.2         1.04798   0.0731942
256.3         1.04825   0.0732132
256.4         1.04869   0.0732726
256.5         1.04875   0.0733457
256.6         1.04876   0.0733595
256.7         1.04915   0.0733722
256.8         1.04925   0.0733494
256.9         1.04988   0.0741353
257           1.05055   0.0740657
257.1         1.05076    0.074066
257.2           1.051   0.0740999
257.3         1.05202   0.0752638
257.4         1.05224   0.0754521
257.5         1.05271   0.0754716
257.6         1.05278   0.0753709
257.7         1.05278   0.0753709
257.8         1.05327   0.0754096
257.9         1.05349   0.0755476
258            1.0536   0.0756865
258.1         1.05401   0.0759972
258.2         1.05447   0.0758915
258.3         1.05447   0.0758915
258.4         1.05481   0.0757773
258.5         1.05498   0.0758293
258.6         1.05547   0.0762647
258.7         1.05587   0.0760393
258.8         1.05614   0.0756426
258.9         1.05632   0.0756902
259           1.05677   0.0752227
259.1         1.05688   0.0752149
259.2         1.05755   0.0752711
259.3         1.05771   0.0751841
259.4         1.05793   0.0750583
259.5         1.05803   0.0751802
259.6         1.05849    0.074925
259.7         1.05861   0.0749163
259.8         1.05892   0.0749107
259.9         1.05917   0.0751069
260           1.05949   0.0751618
260.1         1.06007   0.0756054
260.2         1.06014    0.075699
260.3         1.06039   0.0755988
260.4         1.06089   0.0752017
260.5         1.06106   0.0753386
260.6         1.06163   0.0758844
260.7          1.0617    0.075773
260.8         1.06187    0.075934
260.9         1.06211   0.0760419
261           1.06235   0.0758954
261.1         1.06246   0.0760351
261.2         1.06307   0.0764752
261.3         1.06314   0.0763749
261.4         1.06374   0.0761692
261.5         1.06406   0.0762622
261.6         1.06423   0.0763308
261.7         1.06481   0.0764232
261.8         1.06525   0.0763371
261.9         1.06525   0.0763371
262             1.066   0.0763267
262.1         1.06643   0.0763415
262.2          1.0669   0.0763242
262.3         1.06709   0.0764645
262.4         1.06749   0.0761955
262.5         1.06759   0.0761682
262.6         1.06768   0.0762857
262.7         1.06773   0.0762238
262.8         1.06778    0.076139
262.9         1.06878   0.0763325
263           1.06917   0.0764037
263.1         1.06946   0.0762414
263.2         1.06978   0.0761211
263.3         1.06987   0.0759917
263.4          1.0707    0.076727
263.5         1.07095   0.0768893
263.6         1.07142   0.0768643
263.7          1.0717   0.0770134
263.8         1.07174   0.0769413
263.9          1.0719   0.0769214
264           1.07217   0.0766457
264.1         1.07244   0.0766404
264.2         1.07279   0.0763396
264.3         1.07287   0.0763432
264.4         1.07307   0.0763843
264.5         1.07356   0.0759626
264.6          1.0736   0.0759731
264.7         1.07377   0.0759107
264.8         1.07396   0.0756672
264.9         1.07415   0.0756731
265            1.0745   0.0758686
265.1         1.07462   0.0756855
265.2         1.07512   0.0757349
265.3         1.07512   0.0757406
265.4         1.07534   0.0758043
265.5         1.07566   0.0756908
265.6         1.07584   0.0757362
265.7         1.07605   0.0757348
265.8         1.07659    0.075562
265.9         1.07676   0.0753092
266           1.07715   0.0755399
266.1         1.07759   0.0753246
266.2         1.07776   0.0751617
266.3         1.07787   0.0751913
266.4         1.07801   0.0753032
266.5         1.07808   0.0752101
266.6         1.07861   0.0752959
266.7         1.07874   0.0752607
266.8         1.07958   0.0753824
266.9         1.07988    0.075182
267           1.07995   0.0751997
267.1         1.08035   0.0748707
267.2         1.08058   0.0746542
267.3         1.08071   0.0746052
267.4         1.08103   0.0746238
267.5         1.08155   0.0747043
267.6         1.08207   0.0745127
267.7         1.08214   0.0745306
267.8         1.08238    0.074752
267.9         1.08271   0.0745932
268           1.08286   0.0745827
268.1         1.08313   0.0747826
268.2         1.08328   0.0747971
268.3         1.08374   0.0748237
268.4         1.08389   0.0748135
268.5          1.0841   0.0748094
268.6         1.08445   0.0747548
268.7         1.08503   0.0748633
268.8         1.08506   0.0748041
268.9         1.08521    0.074928
269           1.08533   0.0748934
269.1         1.08584   0.0751821
269.2         1.08618   0.0750309
269.3         1.08661   0.0750119
269.4         1.08681    0.075273
269.5         1.08731   0.0753982
269.6         1.08757   0.0756277
269.7         1.08777    0.075619
269.8         1.08779   0.0755854
269.9         1.08814   0.0757325
270           1.08814   0.0757325
270.1         1.08831   0.0756796
270.2         1.08861     0.07582
270.3         1.08889   0.0757567
270.4         1.08889   0.0757567
270.5         1.08889   0.0757567
270.6          1.0894   0.0755601
270.7         1.08969   0.0756995
270.8         1.08985   0.0758184
270.9         1.09012   0.0759703
271           1.09052    0.076013
271.1         1.09083   0.0760509
271.2         1.09087   0.0759982
271.3         1.09122   0.0762735
271.4         1.09155   0.0764614
271.5         1.09175   0.0764774
271.6         1.09177   0.0764458
271.7         1.09199   0.0765071
271.8         1.09219   0.0766787
271.9         1.09238   0.0767713
272           1.09288   0.0767483
272.1         1.09315   0.0767194
272.2         1.09338   0.0766117
272.3         1.09343   0.0766764
272.4         1.09386   0.0767604
272.5         1.09419    0.076725
272.6         1.09439   0.0764232
272.7         1.09459   0.0764538
272.8         1.09496   0.0767299
272.9         1.09501   0.0766544
273           1.09547   0.0766378
273.1         1.09563   0.0768501
273.2         1.09598   0.0768548
273.3         1.09608    0.076789
273.4          1.0965   0.0768688
273.5          1.0968   0.0770226
273.6         1.09694   0.0768047
273.7         1.09752   0.0767675
273.8         1.09782   0.0767322
273.9         1.09823    0.076623
274           1.09857   0.0768752
274.1         1.09891    0.076511
274.2         1.09892   0.0765128
274.3         1.09892   0.0765128
274.4         1.09904   0.0766587
274.5          1.0993   0.0768705
274.6         1.09934   0.0768093
274.7          1.0996   0.0769666
274.8          1.0999   0.0768904
274.9         1.10006   0.0769073
275            1.1002    0.076951
275.1         1.10032   0.0768939
275.2         1.10063   0.0769739
275.3         1.10067   0.0769107
275.4         1.10127   0.0767763
275.5         1.10143   0.0767742
275.6         1.10177   0.0769193
275.7          1.1024   0.0769223
275.8          1.1024   0.0769223
275.9         1.10259   0.0768808
276           1.10286   0.0767853
276.1         1.10287   0.0767853
276.2         1.10292   0.0767855
276.3         1.10307   0.0768802
276.4         1.10328   0.0770403
276.5         1.10352    0.077138
276.6         1.10367   0.0770889
276.7          1.1038   0.0770155
276.8         1.10447   0.0769618
276.9         1.10461   0.0769916
277            1.1047   0.0771038
277.1         1.10487    0.077081
277.2         1.10501   0.0768735
277.3         1.10536   0.0768053
277.4         1.10548   0.0768879
277.5         1.10575   0.0769489
277.6         1.10606   0.0770658
277.7         1.10638   0.0770339
277.8         1.10671   0.0772728
277.9         1.10744   0.0776199
278            1.1078   0.0778652
278.1         1.10815   0.0781072
278.2         1.10855   0.0780429
278.3         1.10882   0.0779563
278.4         1.10928   0.0780129
278.5         1.10948   0.0780966
278.6         1.11006   0.0780821
278.7         1.11042   0.0782825
278.8         1.11071   0.0779602
278.9         1.11083   0.0779957
279           1.11128   0.0778224
279.1         1.11148   0.0778002
279.2         1.11186   0.0775504
279.3         1.11233   0.0777472
279.4         1.11241   0.0778501
279.5         1.11313   0.0779524
279.6         1.11378   0.0782037
279.7         1.11388   0.0781322
279.8         1.11405   0.0782229
279.9         1.11414   0.0780812
280            1.1147   0.0781693
280.1         1.11476   0.0780689
280.2         1.11521   0.0781289
280.3         1.11588    0.078347
280.4         1.11588    0.078347
280.5         1.11635   0.0784983
280.6         1.11646   0.0784913
280.7          1.1171   0.0792681
280.8         1.11757   0.0790061
280.9         1.11796   0.0791475
281           1.11801   0.0791502
281.1         1.11829   0.0793359
281.2         1.11856   0.0793971
281.3         1.11865   0.0794232
281.4         1.11908   0.0794798
281.5         1.11931   0.0793809
281.6         1.11967   0.0793649
281.7         1.11985   0.0794223
281.8         1.11999   0.0794941
281.9         1.12034   0.0795371
282            1.1208   0.0797477
282.1         1.12125   0.0800244
282.2         1.12138   0.0799441
282.3         1.12164   0.0798761
282.4         1.12189   0.0798053
282.5         1.12227   0.0794819
282.6          1.1224   0.0795161
282.7         1.12284   0.0793461
282.8         1.12319   0.0794034
282.9         1.12328   0.0792595
283           1.12357    0.079075
283.1         1.12405   0.0795322
283.2         1.12437   0.0794264
283.3          1.1245   0.0795387
283.4         1.12473   0.0795813
283.5         1.12485   0.0795042
283.6         1.12499    0.079579
283.7         1.12503   0.0795174
283.8         1.12524   0.0793798
283.9          1.1258   0.0790826
284           1.12621   0.0790139
284.1         1.12624   0.0790522
284.2         1.12646   0.0789968
284.3         1.12666    0.079014
284.4         1.12674   0.0790356
284.5         1.12719   0.0794766
284.6         1.12723   0.0794041
284.7         1.12756   0.0793974
284.8         1.12795   0.0793883
284.9         1.12826   0.0793371
285           1.12837   0.0791647
285.1         1.12853   0.0791252
285.2         1.12866   0.0791514
285.3         1.12901   0.0793058
285.4         1.12901   0.0793058
285.5         1.12913   0.0793595
285.6         1.12954   0.0794296
285.7         1.13013   0.0792236
285.8         1.13059   0.0788866
285.9         1.13078   0.0787766
286           1.13142   0.0786453
286.1         1.13142   0.0786453
286.2          1.1316   0.0786245
286.3         1.13211   0.0780361
286.4         1.13248    0.077989
286.5         1.13248    0.077989
286.6         1.13272    0.078013
286.7         1.13292   0.0780671
286.8         1.13326   0.0780232
286.9         1.13392   0.0781248
287           1.13447   0.0781985
287.1         1.13447   0.0781985
287.2         1.13521    0.078571
287.3         1.13564   0.0787323
287.4         1.13575   0.0788293
287.5         1.13585    0.078834
287.6         1.13634   0.0792683
287.7         1.13641   0.0793497
287.8         1.13676   0.0793498
287.9         1.13744   0.0795224
288           1.13767   0.0791603
288.1         1.13801   0.0790585
288.2          1.1381   0.0791655
288.3         1.13869   0.0794579
288.4         1.13882   0.0796078
288.5         1.13904   0.0794587
288.6          1.1392   0.0795541
288.7          1.1395   0.0796178
288.8         1.13982   0.0795749
288.9         1.14025   0.0795118
289           1.14039    0.079394
289.1         1.14128    0.079244
289.2         1.14184   0.0789813
289.3         1.14219   0.0790013
289.4          1.1427   0.0791685
289.5         1.14281   0.0791859
289.6         1.14339   0.0793101
289.7         1.14398   0.0789447
289.8         1.14485   0.0786461
289.9         1.14502   0.0786711
290           1.14533   0.0787443
290.1         1.14566   0.0786807
290.2         1.14585   0.0788045
290.3         1.14585   0.0788045
290.4         1.14616   0.0787928
290.5         1.14646    0.078764
290.6         1.14654   0.0787815
290.7         1.14663   0.0786688
290.8         1.14681    0.078542
290.9         1.14681    0.078542
291           1.14742   0.0788055
291.1         1.14764   0.0789911
291.2         1.14797   0.0790692
291.3         1.14839   0.0794485
291.4         1.14898   0.0795403
291.5         1.14928   0.0793915
291.6         1.14972   0.0791847
291.7         1.15003   0.0793956
291.8          1.1503   0.0792476
291.9          1.1504   0.0792675
292            1.1506   0.0794084
292.1         1.15085   0.0792964
292.2         1.15124   0.0793983
292.3         1.15153   0.0794499
292.4         1.15173   0.0794927
292.5         1.15197   0.0794887
292.6         1.15215   0.0794417
292.7         1.15235   0.0795673
292.8         1.15256   0.0795208
292.9         1.15301   0.0793707
293           1.15337   0.0795066
293.1         1.15374   0.0797129
293.2         1.15398   0.0797547
293.3          1.1542   0.0797014
293.4         1.15437   0.0798436
293.5         1.15437   0.0798436
293.6         1.15452   0.0799067
293.7         1.15464   0.0799851
293.8         1.15486   0.0799065
293.9         1.15491   0.0799074
294           1.15491   0.0799074
294.1         1.15538   0.0800695
294.2         1.15576   0.0799678
294.3          1.1562   0.0801484
294.4         1.15625   0.0802086
294.5          1.1567   0.0801837
294.6         1.15705    0.080078
294.7          1.1572   0.0802547
294.8         1.15742   0.0802992
294.9         1.15774   0.0798002
295           1.15821   0.0796566
295.1          1.1583   0.0795157
295.2         1.15869   0.0795052
295.3         1.15869   0.0795052
295.4         1.15886   0.0792353
295.5          1.1591   0.0793394
295.6         1.15917   0.0793773
295.7         1.15931   0.0792813
295.8         1.15938   0.0793712
295.9         1.15969   0.0793913
296           1.16001   0.0793883
296.1          1.1604   0.0796622
296.2         1.16058   0.0795293
296.3         1.16099   0.0791813
296.4         1.16109   0.0792633
296.5          1.1618   0.0785177
296.6         1.16192   0.0785416
296.7         1.16223   0.0786016
296.8         1.16235    0.078415
296.9         1.16247    0.078396
297           1.16267   0.0785367
297.1         1.16292   0.0785848
297.2         1.16308   0.0784407
297.3         1.16354   0.0782882
297.4         1.16366   0.0783099
297.5          1.1638   0.0783156
297.6         1.16409   0.0784844
297.7         1.16457   0.0787335
297.8         1.16482   0.0786863
297.9         1.16483   0.0787042
298             1.165   0.0786573
298.1         1.16513   0.0784588
298.2         1.16535    0.078105
298.3         1.16574    0.078169
298.4         1.16613   0.0783963
298.5         1.16631   0.0783286
298.6         1.16641    0.078446
298.7         1.16704   0.0788702
298.8         1.16721   0.0788661
298.9         1.16721   0.0788661
299           1.16755   0.0788869
299.1         1.16755   0.0788869
299.2         1.16839     0.07929
299.3         1.16863   0.0789041
299.4         1.16918   0.0782651
299.5         1.16947    0.078299
299.6         1.16996   0.0783182
299.7         1.16999   0.0783234
299.8         1.17038   0.0784179
299.9         1.17043   0.0783332
300           1.17069   0.0781334
300.1         1.17107   0.0782082
300.2         1.17148   0.0779872
300.3         1.17179   0.0782315
300.4         1.17223   0.0783736
300.5          1.1723   0.0783696
300.6         1.17261   0.0781534
300.7         1.17283   0.0780197
300.8         1.17302   0.0781426
300.9         1.17343   0.0775638
301           1.17363   0.0774708
301.1         1.17406   0.0776145
301.2         1.17433   0.0776688
301.3         1.17451    0.077695
301.4         1.17484   0.0777241
301.5         1.17516   0.0779907
301.6         1.17533   0.0778467
301.7         1.17559   0.0777578
301.8         1.17622   0.0777871
301.9         1.17645    0.077677
302           1.17687   0.0776726
302.1         1.17724   0.0778234
302.2         1.17757   0.0776748
302.3         1.17772    0.077608
302.4         1.17788   0.0776395
302.5         1.17805   0.0777099
302.6         1.17826   0.0773772
302.7         1.17862   0.0773997
302.8         1.17862   0.0773997
302.9         1.17898   0.0774758
303           1.17907   0.0775355
303.1          1.1793   0.0775135
303.2         1.17936   0.0775903
303.3          1.1798    0.077753
303.4         1.17996   0.0776042
303.5         1.18005   0.0776225
303.6         1.18031    0.077803
303.7         1.18048   0.0775421
303.8         1.18086   0.0773179
303.9         1.18101   0.0773504
304            1.1813   0.0774522
304.1         1.18142   0.0774975
304.2         1.18166   0.0771835
304.3         1.18181   0.0773126
304.4          1.1822   0.0773725
304.5          1.1825   0.0774769
304.6         1.18263   0.0776347
304.7         1.18297   0.0776059
304.8         1.18325   0.0777919
304.9         1.18352   0.0777892
305           1.18392   0.0777739
305.1         1.18416   0.0778815
305.2         1.18426   0.0779025
305.3         1.18472   0.0778943
305.4         1.18488   0.0778851
305.5         1.18512   0.0778143
305.6         1.18554   0.0777606
305.7         1.18583   0.0778107
305.8         1.18592   0.0776682
305.9         1.18632   0.0780258
306           1.18663   0.0777868
306.1         1.18696   0.0775022
306.2         1.18713   0.0774687
306.3         1.18722   0.0775153
306.4         1.18741   0.0774557
306.5          1.1877    0.077636
306.6         1.18788   0.0773669
306.7         1.18811   0.0774057
306.8         1.18833   0.0772491
306.9         1.18899   0.0774992
307           1.18899   0.0774992
307.1         1.18908    0.077348
307.2         1.18919   0.0773642
307.3         1.18946   0.0774944
307.4            1.19   0.0775214
307.5         1.19062   0.0778687
307.6         1.19093   0.0778878
307.7         1.19128     0.07799
307.8         1.19165   0.0778221
307.9         1.19177   0.0778447
308           1.19191   0.0779337
308.1          1.1922   0.0778972
308.2         1.19241   0.0779369
308.3         1.19247   0.0780058
308.4         1.19315   0.0785059
308.5         1.19315   0.0785059
308.6         1.19345   0.0783618
308.7          1.1937   0.0784034
308.8         1.19388   0.0784888
308.9         1.19436   0.0784528
309           1.19468   0.0785188
309.1         1.19482   0.0786871
309.2         1.19491   0.0785443
309.3         1.19528   0.0785524
309.4         1.19552    0.078466
309.5         1.19621   0.0787811
309.6         1.19621   0.0787811
309.7         1.19637    0.078974
309.8         1.19639   0.0789364
309.9         1.19687   0.0791557
310           1.19726   0.0791144
310.1         1.19737   0.0792421
310.2         1.19787   0.0789123
310.3          1.1979   0.0789475
310.4         1.19814     0.07881
310.5         1.19838   0.0788536
310.6         1.19865   0.0786733
310.7         1.19882   0.0787802
310.8         1.19914   0.0788404
310.9          1.1999   0.0788035
311           1.19996   0.0788463
311.1         1.20044    0.078595
311.2         1.20057   0.0783875
311.3         1.20078   0.0785055
311.4         1.20083   0.0785157
311.5         1.20105   0.0784044
311.6         1.20129   0.0782337
311.7         1.20196   0.0784481
311.8         1.20216   0.0784858
311.9         1.20226   0.0786039
312           1.20253   0.0786248
312.1          1.2027   0.0785694
312.2         1.20278   0.0786706
312.3         1.20306   0.0783975
312.4         1.20343   0.0788406
312.5         1.20381   0.0789768
312.6         1.20429   0.0790414
312.7         1.20443   0.0791679
312.8         1.20472   0.0793688
312.9           1.205   0.0791315
313           1.20533   0.0791916
313.1         1.20537   0.0791279
313.2         1.20554   0.0790947
313.3          1.2059   0.0793555
313.4         1.20613   0.0793978
313.5         1.20618   0.0793139
313.6         1.20664   0.0792328
313.7         1.20683   0.0792131
313.8         1.20725   0.0793341
313.9         1.20736   0.0791694
314           1.20794   0.0791756
314.1         1.20817   0.0792199
314.2         1.20826   0.0792101
314.3         1.20851   0.0792573
314.4         1.20878    0.078993
314.5         1.20909   0.0790495
314.6         1.20941   0.0789522
314.7         1.20989   0.0788388
314.8         1.21029   0.0788475
314.9         1.21064   0.0787671
315            1.2108   0.0788328
315.1         1.21107   0.0788906
315.2         1.21117   0.0789256
315.3          1.2113   0.0787252
315.4         1.21152   0.0787684
315.5         1.21187   0.0788407
315.6         1.21231   0.0784594
315.7         1.21284   0.0787952
315.8         1.21305     0.07884
315.9          1.2133   0.0787394
316           1.21354   0.0788357
316.1         1.21384   0.0788937
316.2         1.21388   0.0788289
316.3         1.21396   0.0788435
316.4         1.21411   0.0787236
316.5         1.21449   0.0788129
316.6         1.21539   0.0787809
316.7          1.2157     0.07903
316.8         1.21587   0.0792338
316.9         1.21629   0.0788948
317           1.21664   0.0790672
317.1         1.21695   0.0792553
317.2         1.21703    0.079228
317.3          1.2174    0.079425
317.4          1.2176   0.0795932
317.5         1.21859   0.0788235
317.6         1.21876   0.0788557
317.7         1.21898   0.0788979
317.8         1.21936    0.078992
317.9         1.21944   0.0790835
318           1.21991   0.0793224
318.1         1.21999   0.0794162
318.2         1.22026    0.079501
318.3         1.22049   0.0795456
318.4         1.22049   0.0795456
318.5         1.22105   0.0795791
318.6          1.2212   0.0794398
318.7         1.22162   0.0791713
318.8         1.22193   0.0789699
318.9         1.22212   0.0788504
319            1.2226   0.0785534
319.1         1.22298   0.0784775
319.2         1.22336   0.0784311
319.3         1.22349   0.0785798
319.4         1.22373   0.0783701
319.5         1.22392   0.0782392
319.6         1.22411   0.0780364
319.7         1.22471   0.0782587
319.8         1.22499   0.0781599
319.9         1.22542   0.0781315
320           1.22618   0.0787173
320.1         1.22648   0.0784063
320.2         1.22688   0.0782405
320.3         1.22721   0.0782798
320.4         1.22771   0.0785097
320.5         1.22781   0.0785302
320.6         1.22827   0.0784472
320.7         1.22836   0.0783624
320.8         1.22872   0.0784524
320.9         1.22894   0.0784691
321           1.22913    0.078502
321.1         1.22946   0.0783619
321.2         1.22957   0.0781883
321.3         1.22983   0.0780655
321.4         1.22983   0.0780655
321.5         1.23017     0.07815
321.6         1.23049   0.0782082
321.7         1.23074    0.078102
321.8         1.23088   0.0782713
321.9         1.23122   0.0780563
322           1.23147   0.0779255
322.1         1.23156   0.0779438
322.2         1.23166   0.0779987
322.3         1.23201   0.0779148
322.4         1.23224   0.0778396
322.5         1.23231   0.0777259
322.6         1.23258   0.0775884
322.7         1.23304   0.0777158
322.8         1.23316   0.0775175
322.9         1.23352   0.0773362
323            1.2337   0.0772273
323.1         1.23399   0.0770691
323.2         1.23443   0.0769935
323.3         1.23467   0.0768126
323.4         1.23482   0.0768416
323.5          1.2352   0.0767279
323.6         1.23556   0.0767674
323.7         1.23611   0.0769165
323.8         1.23643   0.0765655
323.9         1.23692   0.0768049
324           1.23744   0.0761719
324.1         1.23744   0.0761719
324.2         1.23789   0.0760824
324.3         1.23816   0.0761438
324.4         1.23832   0.0760301
324.5         1.23868   0.0760302
324.6         1.23873   0.0760925
324.7           1.239   0.0761426
324.8          1.2392    0.076181
324.9         1.23937   0.0762097
325           1.23962   0.0762642
325.1         1.23996   0.0761172
325.2         1.24016   0.0757994
325.3         1.24026   0.0757659
325.4         1.24076   0.0757676
325.5         1.24118     0.07563
325.6         1.24153    0.075339
325.7          1.2421   0.0750946
325.8         1.24259   0.0753965
325.9         1.24262   0.0753424
326           1.24301   0.0754994
326.1         1.24307   0.0754026
326.2         1.24323   0.0754312
326.3         1.24392   0.0755825
326.4         1.24412   0.0756073
326.5         1.24477   0.0757407
326.6         1.24518   0.0758109
326.7          1.2455   0.0758376
326.8         1.24586   0.0756615
326.9         1.24612   0.0756713
327           1.24619   0.0757581
327.1         1.24637   0.0757972
327.2         1.24652   0.0758292
327.3         1.24718   0.0759802
327.4         1.24743   0.0757744
327.5         1.24763   0.0760099
327.6         1.24798   0.0759745
327.7         1.24828    0.076141
327.8         1.24851   0.0762469
327.9         1.24882   0.0761108
328           1.24894   0.0761362
328.1         1.24929   0.0762054
328.2         1.24929   0.0762054
328.3         1.24943   0.0760085
328.4         1.24994   0.0757949
328.5         1.25004   0.0758162
328.6         1.25048   0.0759073
328.7         1.25057   0.0758126
328.8         1.25063   0.0758257
328.9          1.2508   0.0756976
329           1.25091   0.0758174
329.1         1.25098   0.0758315
329.2         1.25131   0.0757596
329.3         1.25154   0.0755957
329.4         1.25196   0.0757275
329.5         1.25263   0.0753989
329.6          1.2527   0.0754241
329.7          1.2529   0.0753285
329.8         1.25305    0.075356
329.9         1.25316   0.0754527
330           1.25323   0.0754708
330.1         1.25351    0.075513
330.2         1.25376   0.0751075
330.3         1.25389   0.0752626
330.4         1.25407   0.0752084
330.5         1.25485   0.0755062
330.6         1.25485   0.0755062
330.7         1.25531   0.0755871
330.8         1.25555   0.0754341
330.9         1.25631   0.0751438
331           1.25631   0.0751438
331.1         1.25728   0.0750644
331.2         1.25728   0.0750644
331.3         1.25746   0.0749719
331.4         1.25776   0.0751196
331.5         1.25791   0.0751543
331.6         1.25791   0.0751543
331.7         1.25857   0.0750571
331.8         1.25888   0.0751368
331.9         1.25888   0.0751368
332           1.25915   0.0749845
332.1         1.25928   0.0747717
332.2         1.26001   0.0742633
332.3         1.26018   0.0744328
332.4         1.26033   0.0744387
332.5         1.26052    0.074577
332.6          1.2608    0.074374
332.7         1.26138   0.0741095
332.8         1.26171   0.0740362
332.9         1.26188   0.0737787
333           1.26219    0.073922
333.1         1.26256    0.074174
333.2         1.26298   0.0742478
333.3          1.2633   0.0740687
333.4         1.26353   0.0739729
333.5         1.26395    0.073894
333.6         1.26446   0.0735358
333.7         1.26446   0.0735358
333.8         1.26483   0.0735494
333.9         1.26518   0.0738573
334           1.26534   0.0738872
334.1         1.26555   0.0737876
334.2         1.26634   0.0734776
334.3          1.2668   0.0738073
334.4         1.26725   0.0738195
334.5         1.26759   0.0738899
334.6         1.26759   0.0738899
334.7         1.26812     0.07393
334.8         1.26874   0.0739698
334.9         1.26887     0.07406
335           1.26924   0.0740963
335.1         1.26941   0.0740976
335.2         1.26941   0.0740976
335.3         1.26964    0.074066
335.4         1.26969   0.0739886
335.5         1.27025   0.0739241
335.6         1.27126   0.0747329
335.7         1.27163   0.0744636
335.8         1.27185   0.0746189
335.9         1.27236   0.0746336
336           1.27256    0.074605
336.1         1.27256    0.074605
336.2         1.27304   0.0743944
336.3         1.27333   0.0745261
336.4         1.27383   0.0744901
336.5         1.27439   0.0744601
336.6         1.27482   0.0745284
336.7         1.27499   0.0746228
336.8         1.27518   0.0747803
336.9         1.27574   0.0744463
337           1.27574   0.0744463
337.1         1.27632   0.0743221
337.2         1.27695   0.0740757
337.3         1.27793    0.074176
337.4         1.27829   0.0739161
337.5         1.27887   0.0733522
337.6         1.27923   0.0734791
337.7         1.27941   0.0733826
337.8         1.27965   0.0730081
337.9         1.27989   0.0727337
338           1.28016   0.0730038
338.1          1.2802   0.0730101
338.2         1.28076   0.0728668
338.3         1.28139   0.0728739
338.4         1.28189   0.0725992
338.5         1.28256   0.0725448
338.6         1.28267     0.07257
338.7         1.28297   0.0726651
338.8         1.28309   0.0726822
338.9          1.2832   0.0725804
339            1.2834   0.0723686
339.1           1.284   0.0728068
339.2         1.28464   0.0732861
339.3         1.28495   0.0733281
339.4         1.28522   0.0735427
339.5         1.28555   0.0737385
339.6         1.28599    0.073798
339.7         1.28599    0.073798
339.8         1.28627   0.0737442
339.9         1.28681   0.0737615
340            1.2869   0.0738689
340.1          1.2869   0.0738689
340.2          1.2873   0.0736924
340.3         1.28845   0.0728644
340.4         1.28863   0.0726845
340.5         1.28876   0.0727035
340.6         1.28956   0.0735913
340.7          1.2901   0.0736879
340.8         1.29042   0.0734642
340.9         1.29118   0.0728773
341           1.29126   0.0728867
341.1         1.29126   0.0728867
341.2          1.2916   0.0728279
341.3         1.29185   0.0727479
341.4         1.29203   0.0729666
341.5         1.29272    0.073107
341.6         1.29316   0.0732531
341.7         1.29356    0.073315
341.8          1.2938   0.0732595
341.9         1.29386   0.0731562
342           1.29403   0.0731818
342.1          1.2942   0.0732362
342.2         1.29525   0.0717272
342.3         1.29567   0.0710796
342.4          1.2959   0.0712581
342.5         1.29654   0.0714471
342.6         1.29694   0.0716087
342.7         1.29705   0.0714407
342.8         1.29735   0.0713862
342.9         1.29752   0.0714168
343           1.29785   0.0714295
343.1         1.29789   0.0713668
343.2         1.29819   0.0715852
343.3         1.29855   0.0714807
343.4         1.29865   0.0713228
343.5         1.29875   0.0711644
343.6          1.2991   0.0709082
343.7         1.29936   0.0709368
343.8         1.29984   0.0710652
343.9         1.30015   0.0709096
344           1.30087   0.0709977
344.1         1.30119   0.0708055
344.2         1.30158   0.0708401
344.3         1.30168   0.0709622
344.4         1.30186    0.070923
344.5         1.30212   0.0707404
344.6         1.30248    0.070795
344.7         1.30331   0.0699065
344.8          1.3039   0.0701978
344.9         1.30406   0.0704078
345           1.30441   0.0698798
345.1         1.30478   0.0697236
345.2         1.30503   0.0696087
345.3         1.30544   0.0698211
345.4         1.30551   0.0697158
345.5         1.30585   0.0700373
345.6         1.30634    0.069648
345.7         1.30723    0.070049
345.8          1.3075   0.0700774
345.9         1.30767   0.0700311
346           1.30787   0.0700585
346.1         1.30787   0.0700585
346.2         1.30823   0.0701712
346.3         1.30829   0.0700817
346.4         1.30835   0.0700912
346.5         1.30846   0.0702287
346.6          1.3094   0.0703559
346.7         1.31025    0.069763
346.8         1.31084   0.0690943
346.9         1.31127   0.0687788
347           1.31144   0.0686391
347.1          1.3117   0.0684622
347.2         1.31231   0.0682738
347.3          1.3124   0.0681341
347.4         1.31263   0.0682703
347.5         1.31296   0.0683148
347.6         1.31319   0.0685955
347.7          1.3138   0.0682715
347.8         1.31415   0.0682328
347.9         1.31448   0.0684137
348           1.31471   0.0680546
348.1          1.3148   0.0681622
348.2         1.31504   0.0679869
348.3         1.31521    0.068206
348.4         1.31574   0.0680874
348.5         1.31631   0.0681236
348.6         1.31644   0.0679608
348.7         1.31654   0.0678276
348.8         1.31679   0.0681497
348.9         1.31756   0.0680909
349           1.31801   0.0682802
349.1         1.31828   0.0682682
349.2         1.31845    0.067998
349.3         1.31878   0.0682508
349.4         1.31893   0.0684522
349.5         1.31975   0.0684577
349.6          1.3199   0.0684752
349.7         1.32003   0.0685599
349.8         1.32077   0.0686842
349.9         1.32077   0.0686842
350           1.32164   0.0682247
350.1         1.32175   0.0683593
350.2          1.3218   0.0683649
350.3         1.32222    0.068225
350.4         1.32267   0.0683474
350.5         1.32284   0.0682511
350.6         1.32303   0.0682715
350.7         1.32335       0.068
350.8         1.32342   0.0678909
350.9         1.32342   0.0678909
351           1.32375   0.0678462
351.1         1.32393    0.067866
351.2         1.32478   0.0685439
351.3           1.325   0.0682073
351.4         1.32534   0.0679974
351.5         1.32559   0.0683242
351.6         1.32569    0.068336
351.7         1.32606   0.0683295
351.8         1.32668   0.0682224
351.9         1.32708   0.0682085
352           1.32732   0.0684401
352.1         1.32762   0.0684031
352.2         1.32791   0.0686326
352.3          1.3281   0.0685083
352.4          1.3283   0.0685252
352.5         1.32883   0.0683142
352.6         1.32902   0.0683348
352.7         1.32992   0.0686481
352.8         1.33062   0.0683433
352.9         1.33071   0.0684621
353           1.33117   0.0681034
353.1         1.33142   0.0681216
353.2          1.3317   0.0683059
353.3         1.33235   0.0679663
353.4         1.33255   0.0679851
353.5         1.33279   0.0681467
353.6         1.33307   0.0678196
353.7         1.33417   0.0679468
353.8         1.33441   0.0679524
353.9         1.33453   0.0677825
354           1.33502   0.0682424
354.1         1.33515   0.0684003
354.2         1.33532   0.0684108
354.3         1.33546     0.06842
354.4         1.33598   0.0682045
354.5         1.33629   0.0684934
354.6         1.33647    0.068508
354.7         1.33662   0.0686111
354.8         1.33687   0.0689502
354.9         1.33738   0.0688515
355           1.33783   0.0687945
355.1         1.33806   0.0689852
355.2         1.33813   0.0689923
355.3         1.33855   0.0690022
355.4         1.33872   0.0690212
355.5         1.33952   0.0691038
355.6         1.33954   0.0690598
355.7         1.34003   0.0692341
355.8         1.34022   0.0690505
355.9          1.3404   0.0691947
356           1.34049   0.0690621
356.1         1.34061   0.0688804
356.2          1.3413   0.0691661
356.3         1.34164   0.0691648
356.4         1.34188   0.0690309
356.5         1.34188   0.0690309
356.6         1.34306    0.067699
356.7         1.34373   0.0679286
356.8         1.34401     0.06767
356.9         1.34412   0.0675067
357            1.3445   0.0675308
357.1         1.34493   0.0680198
357.2         1.34511   0.0677614
357.3         1.34582   0.0679344
357.4         1.34596   0.0679558
357.5         1.34641   0.0678784
357.6         1.34641   0.0678784
357.7         1.34672   0.0678676
357.8         1.34767   0.0676237
357.9         1.34816   0.0673166
358            1.3488   0.0676188
358.1         1.34907   0.0674546
358.2         1.34929   0.0672783
358.3         1.34956   0.0670866
358.4         1.34981   0.0673661
358.5            1.35   0.0671579
358.6         1.35041   0.0677142
358.7         1.35063   0.0676179
358.8         1.35132   0.0676512
358.9         1.35162   0.0677282
359            1.3518   0.0676557
359.1         1.35204     0.06789
359.2          1.3526   0.0682056
359.3         1.35284   0.0682233
359.4         1.35329   0.0680756
359.5         1.35384    0.067855
359.6         1.35415   0.0681127
359.7          1.3542   0.0680324
359.8         1.35445   0.0680555
359.9         1.35449    0.068057
360           1.35485    0.068358
360.1         1.35496    0.068362
360.2         1.35556    0.068885
360.3         1.35575    0.068813
360.4         1.35612   0.0691462
360.5         1.35659   0.0684657
360.6         1.35695   0.0685973
360.7         1.35705   0.0684495
360.8         1.35738   0.0682885
360.9         1.35794   0.0682874
361           1.35803   0.0684121
361.1         1.35909   0.0676927
361.2         1.35937    0.067926
361.3         1.35944     0.06783
361.4         1.36035   0.0686904
361.5         1.36037   0.0686578
361.6         1.36069   0.0689676
361.7          1.3613   0.0691131
361.8         1.36147   0.0691836
361.9         1.36202   0.0690736
362           1.36268   0.0688062
362.1         1.36276   0.0686991
362.2         1.36329   0.0685756
362.3         1.36362   0.0688846
362.4         1.36388   0.0685091
362.5         1.36412   0.0684773
362.6         1.36518    0.067365
362.7         1.36553   0.0674931
362.8         1.36591   0.0677522
362.9          1.3661   0.0674779
363           1.36631   0.0672981
363.1         1.36668   0.0678221
363.2          1.3672   0.0682625
363.3         1.36791   0.0689097
363.4         1.36874   0.0677439
363.5         1.36901   0.0677398
363.6         1.36976   0.0670107
363.7         1.37025   0.0674047
363.8         1.37043   0.0671539
363.9         1.37075   0.0673105
364            1.3709   0.0670975
364.1         1.37136   0.0669396
364.2         1.37136   0.0669396
364.3         1.37147   0.0669368
364.4         1.37178   0.0668551
364.5         1.37231   0.0669933
364.6         1.37253   0.0668248
364.7         1.37301   0.0668445
364.8         1.37355    0.066702
364.9         1.37396   0.0668146
365           1.37413   0.0668105
365.1         1.37456   0.0666844
365.2          1.3754   0.0667738
365.3          1.3755   0.0666305
365.4         1.37559   0.0665033
365.5         1.37593   0.0665333
365.6          1.3764   0.0661069
365.7         1.37682   0.0660851
365.8         1.37711   0.0662213
365.9          1.3777   0.0663531
366           1.37797   0.0662965
366.1         1.37839    0.066012
366.2         1.37872   0.0659532
366.3         1.37887   0.0661623
366.4         1.37888   0.0661437
366.5         1.37949   0.0662258
366.6         1.38005   0.0666323
366.7         1.38065   0.0674886
366.8         1.38158   0.0678721
366.9         1.38158   0.0678721
367           1.38164   0.0678741
367.1         1.38194   0.0677273
367.2         1.38229   0.0677436
367.3         1.38253   0.0675948
367.4         1.38306   0.0675767
367.5         1.38333   0.0674042
367.6         1.38344     0.06725
367.7         1.38433    0.067516
367.8         1.38445   0.0676992
367.9          1.3846   0.0675903
368           1.38495   0.0677477
368.1         1.38494   0.0677381
368.2         1.38556   0.0675667
368.3         1.38599   0.0677534
368.4         1.38647   0.0679174
368.5          1.3872   0.0680195
368.6          1.3874   0.0677355
368.7         1.38756   0.0676131
368.8         1.38795   0.0678455
368.9         1.38869   0.0676737
369           1.38895   0.0673197
369.1         1.38918   0.0673359
369.2         1.38956   0.0673315
369.3          1.3899    0.067628
369.4          1.3899    0.067628
369.5         1.39043   0.0678024
369.6         1.39125   0.0682777
369.7         1.39158    0.067925
369.8         1.39165   0.0680221
369.9         1.39262   0.0666845
370           1.39394   0.0655843
370.1         1.39414   0.0654349
370.2         1.39457   0.0652533
370.3         1.39504    0.065099
370.4         1.39524   0.0652902
370.5         1.39531   0.0652751
370.6         1.39539   0.0652757
370.7         1.39625   0.0654502
370.8         1.39635   0.0653255
370.9           1.397   0.0651069
371           1.39782   0.0644154
371.1         1.39797    0.064287
371.2         1.39841   0.0639915
371.3          1.3985   0.0639792
371.4         1.39865    0.063972
371.5         1.39874   0.0639579
371.6         1.39951    0.063643
371.7         1.39977   0.0634687
371.8         1.40007   0.0636831
371.9         1.40023   0.0636688
372           1.40054    0.063591
372.1         1.40061   0.0635812
372.2         1.40146   0.0635896
372.3         1.40237   0.0631698
372.4         1.40342   0.0628185
372.5         1.40367   0.0631998
372.6         1.40367   0.0631998
372.7         1.40386   0.0634782
372.8         1.40415   0.0632792
372.9         1.40445   0.0629855
373           1.40521    0.062098
373.1         1.40527   0.0620185
373.2         1.40591   0.0622436
373.3         1.40635   0.0627429
373.4         1.40669   0.0625696
373.5         1.40725   0.0631196
373.6         1.40799    0.063137
373.7         1.40856   0.0633855
373.8         1.40856   0.0633855
373.9         1.40903   0.0637934
374            1.4096   0.0637395
374.1          1.4103   0.0633274
374.2         1.41077   0.0635082
374.3         1.41088   0.0633685
374.4         1.41148    0.062728
374.5         1.41185   0.0627957
374.6         1.41226   0.0627827
374.7         1.41269   0.0629632
374.8          1.4129   0.0628164
374.9         1.41349   0.0631508
375            1.4137   0.0634644
375.1         1.41437   0.0630505
375.2          1.4147   0.0630125
375.3         1.41518   0.0631631
375.4         1.41537   0.0630136
375.5          1.4165   0.0640727
375.6          1.4167     0.06402
375.7         1.41678   0.0640033
375.8         1.41729   0.0637731
375.9         1.41759   0.0635113
376           1.41793   0.0636064
376.1         1.41815   0.0634861
376.2         1.41841   0.0634607
376.3         1.41903   0.0636458
376.4         1.41918   0.0634578
376.5         1.41996   0.0635681
376.6         1.42019   0.0632674
376.7         1.42019   0.0632674
376.8         1.42093   0.0628449
376.9         1.42116    0.063058
377           1.42156     0.06307
377.1         1.42172   0.0630625
377.2         1.42195   0.0628528
377.3         1.42269   0.0629325
377.4         1.42285   0.0630155
377.5         1.42336   0.0629362
377.6         1.42391   0.0629634
377.7         1.42433   0.0630561
377.8         1.42478   0.0628462
377.9         1.42536   0.0626251
378           1.42586   0.0628232
378.1         1.42615   0.0629738
378.2         1.42626   0.0628239
378.3         1.42646   0.0625768
378.4         1.42681   0.0624309
378.5         1.42717   0.0627104
378.6         1.42804   0.0623386
378.7         1.42898   0.0613707
378.8         1.42898   0.0613707
378.9         1.42936    0.061562
379           1.42963   0.0614742
379.1         1.42976   0.0614532
379.2         1.42981   0.0613896
379.3         1.43016   0.0617226
379.4         1.43053   0.0616051
379.5         1.43106   0.0619132
379.6         1.43162   0.0621761
379.7         1.43199   0.0625023
379.8         1.43273   0.0619665
379.9         1.43333    0.061792
380           1.43384   0.0616704
380.1         1.43426   0.0611641
380.2         1.43456   0.0610006
380.3         1.43529   0.0606495
380.4         1.43547   0.0609445
380.5          1.4369    0.061687
380.6         1.43716   0.0614689
380.7         1.43783    0.062521
380.8         1.43851   0.0623693
380.9         1.43878   0.0626175
381           1.43914   0.0624821
381.1         1.43935    0.062603
381.2         1.43994    0.062837
381.3         1.44007   0.0627508
381.4         1.44045   0.0628502
381.5         1.44077   0.0629532
381.6         1.44091   0.0629217
381.7         1.44112   0.0628903
381.8         1.44193   0.0636804
381.9         1.44286   0.0636707
382           1.44331   0.0633974
382.1         1.44335   0.0633553
382.2         1.44442    0.064032
382.3         1.44459   0.0638439
382.4          1.4448    0.063705
382.5         1.44528   0.0638318
382.6         1.44553   0.0639985
382.7         1.44606   0.0637273
382.8         1.44647    0.063884
382.9         1.44673   0.0638421
383           1.44743   0.0636881
383.1         1.44783   0.0636403
383.2         1.44797    0.063484
383.3         1.44864    0.063673
383.4         1.44869   0.0636087
383.5         1.44928   0.0638391
383.6         1.44928   0.0638391
383.7         1.44994   0.0636193
383.8         1.45083   0.0627638
383.9         1.45159     0.06229
384           1.45212   0.0625719
384.1         1.45249   0.0623807
384.2         1.45312   0.0624866
384.3          1.4537   0.0625231
384.4         1.45406   0.0624324
384.5          1.4541   0.0623876
384.6          1.4543   0.0623738
384.7         1.45529    0.063004
384.8         1.45541   0.0628707
384.9         1.45563   0.0626307
385             1.456   0.0628055
385.1         1.45617   0.0627282
385.2          1.4567   0.0625996
385.3         1.45711   0.0625819
385.4         1.45731    0.062363
385.5         1.45767   0.0625305
385.6         1.45789   0.0628975
385.7         1.45827   0.0630643
385.8         1.45883   0.0630684
385.9         1.45933    0.062803
386           1.45966   0.0628115
386.1         1.45989   0.0631764
386.2         1.46018   0.0632893
386.3         1.46051   0.0635816
386.4          1.4609   0.0632398
386.5         1.46152    0.063558
386.6           1.462   0.0634147
386.7         1.46208   0.0633311
386.8          1.4627   0.0631695
386.9         1.46337   0.0633165
387           1.46428   0.0629316
387.1         1.46495   0.0625387
387.2         1.46543   0.0623106
387.3         1.46595   0.0625865
387.4         1.46631   0.0628227
387.5         1.46669   0.0625548
387.6         1.46686   0.0623839
387.7         1.46761   0.0625651
387.8         1.46816   0.0624884
387.9         1.46851   0.0624312
388             1.469   0.0621659
388.1         1.46924   0.0620402
388.2         1.46951   0.0619378
388.3         1.47029   0.0621746
388.4         1.47066   0.0619205
388.5         1.47114   0.0618797
388.6         1.47142    0.061712
388.7         1.47184   0.0614323
388.8         1.47212   0.0617031
388.9         1.47244   0.0619033
389           1.47269   0.0621581
389.1         1.47306   0.0618958
389.2         1.47403   0.0615706
389.3         1.47474   0.0610846
389.4         1.47554   0.0609986
389.5         1.47638   0.0609916
389.6         1.47659    0.060833
389.7         1.47711   0.0614183
389.8         1.47739   0.0612685
389.9         1.47772   0.0610029
390            1.4787   0.0605395
390.1         1.47875   0.0604886
390.2         1.47902   0.0603599
390.3          1.4795   0.0599532
390.4         1.47977   0.0601412
390.5         1.48044   0.0604943
390.6         1.48085   0.0601509
390.7         1.48132   0.0602181
390.8         1.48172   0.0599718
390.9         1.48204   0.0597928
391           1.48236   0.0599927
391.1         1.48332   0.0614023
391.2         1.48513   0.0616694
391.3         1.48576   0.0616652
391.4         1.48608   0.0616718
391.5         1.48662   0.0623041
391.6         1.48728   0.0627864
391.7         1.48811   0.0637412
391.8         1.48845   0.0634804
391.9         1.48898   0.0635246
392           1.48898   0.0635246
392.1         1.48919   0.0636517
392.2         1.48942   0.0636881
392.3         1.48954   0.0636173
392.4         1.48966   0.0638273
392.5         1.49045   0.0642916
392.6         1.49091   0.0640356
392.7         1.49125   0.0643104
392.8         1.49161   0.0640648
392.9         1.49195   0.0642721
393           1.49212   0.0645646
393.1         1.49248   0.0642879
393.2         1.49305    0.064055
393.3          1.4934   0.0639274
393.4         1.49371   0.0638885
393.5         1.49435    0.064274
393.6         1.49455   0.0646074
393.7         1.49489    0.064387
393.8         1.49525   0.0647878
393.9         1.49563   0.0645436
394           1.49593   0.0643559
394.1         1.49646   0.0645412
394.2           1.497   0.0641618
394.3         1.49774   0.0645284
394.4         1.49785   0.0644567
394.5          1.4985   0.0650783
394.6         1.49872   0.0648952
394.7          1.4988   0.0648351
394.8         1.49937   0.0651673
394.9         1.49961    0.065382
395           1.49979   0.0652475
395.1         1.50058   0.0651667
395.2         1.50082   0.0649999
395.3         1.50119   0.0648387
395.4         1.50176   0.0648742
395.5         1.50213   0.0652086
395.6         1.50238   0.0653777
395.7         1.50294   0.0654616
395.8         1.50337    0.066077
395.9         1.50344   0.0660205
396           1.50435   0.0659329
396.1         1.50501   0.0660874
396.2         1.50574   0.0660956
396.3          1.5059   0.0659734
396.4         1.50622   0.0657807
396.5         1.50657   0.0656842
396.6         1.50696   0.0662434
396.7         1.50752   0.0667589
396.8         1.50799   0.0664439
396.9          1.5085   0.0665272
397           1.50871   0.0664469
397.1         1.50893   0.0666385
397.2         1.50945   0.0667635
397.3         1.50997   0.0669598
397.4         1.51017   0.0671971
397.5          1.5102   0.0671744
397.6         1.51046   0.0670792
397.7          1.5105   0.0671521
397.8         1.51142   0.0668415
397.9         1.51202   0.0665514
398           1.51305   0.0663595
398.1         1.51344   0.0660843
398.2         1.51374   0.0662675
398.3         1.51444   0.0660272
398.4         1.51501   0.0659429
398.5         1.51526   0.0661027
398.6         1.51557   0.0658843
398.7          1.5159   0.0657294
398.8         1.51612   0.0659608
398.9         1.51624   0.0658785
399           1.51672   0.0655959
399.1         1.51692   0.0659439
399.2         1.51718   0.0662075
399.3         1.51954   0.0646916
399.4         1.51959   0.0647734
399.5         1.52021   0.0644136
399.6         1.52031    0.064338
399.7         1.52048   0.0646315
399.8         1.52048   0.0646315
399.9         1.52097   0.0643372
400           1.52151   0.0642912
400.1         1.52196   0.0643323
400.2         1.52213   0.0644588
400.3         1.52273   0.0640518
400.4         1.52334   0.0641303
400.5         1.52353   0.0640123
400.6         1.52365   0.0641437
400.7         1.52379   0.0640908
400.8         1.52421   0.0638188
400.9         1.52493   0.0637507
401           1.52562   0.0633364
401.1         1.52609   0.0638719
401.2         1.52646   0.0638538
401.3         1.52675   0.0636493
401.4         1.52719   0.0634106
401.5         1.52793   0.0634232
401.6         1.52914   0.0628241
401.7         1.52926   0.0627525
401.8         1.52994   0.0627434
401.9         1.53023   0.0626038
402           1.53086   0.0627838
402.1         1.53108   0.0626648
402.2          1.5316   0.0626733
402.3         1.53197   0.0625229
402.4         1.53249   0.0622538
402.5         1.53271   0.0621523
402.6         1.53316   0.0622894
402.7         1.53367   0.0624567
402.8         1.53401   0.0622858
402.9         1.53432   0.0622699
403           1.53496   0.0624978
403.1         1.53587   0.0620423
403.2         1.53647   0.0616978
403.3         1.53686   0.0619792
403.4         1.53722   0.0620659
403.5         1.53757   0.0619123
403.6         1.53786   0.0616769
403.7         1.53816    0.061841
403.8         1.54024   0.0612312
403.9         1.54071   0.0608828
404           1.54146   0.0613373
404.1         1.54212   0.0612184
404.2          1.5422   0.0611806
404.3         1.54276   0.0619912
404.4         1.54296   0.0619048
404.5         1.54371   0.0619967
404.6         1.54401   0.0618546
404.7          1.5442   0.0617709
404.8         1.54465   0.0618486
404.9         1.54498   0.0619489
405            1.5453   0.0620605
405.1         1.54579    0.062147
405.2         1.54603   0.0619911
405.3         1.54655   0.0616333
405.4         1.54688   0.0620065
405.5         1.54768   0.0619766
405.6         1.54807   0.0621503
405.7         1.54835   0.0619679
405.8         1.54903   0.0619464
405.9         1.54964   0.0625336
406           1.55035   0.0627599
406.1         1.55157    0.062489
406.2          1.5518   0.0623908
406.3         1.55194   0.0626231
406.4         1.55251   0.0623335
406.5         1.55267   0.0622695
406.6         1.55305   0.0623545
406.7         1.55334   0.0625148
406.8          1.5542   0.0622377
406.9          1.5546   0.0620062
407           1.55461   0.0620028
407.1         1.55565   0.0624836
407.2         1.55603   0.0623149
407.3         1.55666   0.0622241
407.4         1.55783   0.0617729
407.5         1.55888   0.0614627
407.6         1.55888   0.0614627
407.7         1.55914   0.0612728
407.8         1.55947   0.0612184
407.9         1.56015   0.0608885
408           1.56065    0.060751
408.1         1.56072    0.060726
408.2           1.561   0.0610339
408.3         1.56101   0.0610307
408.4         1.56121   0.0608997
408.5         1.56135   0.0608463
408.6          1.5622   0.0606677
408.7         1.56345   0.0604252
408.8         1.56363   0.0602547
408.9         1.56429   0.0598238
409           1.56488   0.0596033
409.1         1.56555   0.0592823
409.2         1.56768   0.0601996
409.3         1.56799   0.0600114
409.4         1.56814   0.0601547
409.5         1.56817   0.0601476
409.6         1.56886   0.0596968
409.7         1.56899   0.0596676
409.8         1.56999   0.0593231
409.9         1.57055   0.0594314
410           1.57088   0.0596407
410.1         1.57127   0.0599241
410.2          1.5718   0.0601367
410.3         1.57222   0.0603024
410.4         1.57348   0.0608128
410.5         1.57463   0.0608648
410.6         1.57495   0.0611792
410.7         1.57566   0.0607103
410.8         1.57592   0.0608576
410.9         1.57671    0.060596
411            1.5773   0.0607175
411.1         1.57755   0.0605431
411.2          1.5778   0.0605099
411.3         1.57835   0.0607949
411.4         1.57872   0.0605227
411.5         1.57979   0.0604254
411.6         1.58058   0.0604372
411.7         1.58129   0.0603992
411.8         1.58167   0.0601385
411.9         1.58246   0.0599367
412           1.58314   0.0601144
412.1         1.58354   0.0601854
412.2         1.58417   0.0598925
412.3         1.58479   0.0600689
412.4         1.58575    0.059958
412.5         1.58595   0.0599713
412.6         1.58664   0.0598502
412.7         1.58692   0.0600659
412.8         1.58707   0.0603066
412.9         1.58761   0.0603131
413           1.58774   0.0603209
413.1         1.58834   0.0604016
413.2         1.58942     0.05991
413.3         1.58954   0.0597826
413.4         1.59014   0.0599814
413.5         1.59116   0.0600129
413.6          1.5913   0.0602324
413.7         1.59179   0.0600474
413.8         1.59241   0.0596897
413.9         1.59271   0.0596007
414           1.59281   0.0596074
414.1         1.59308   0.0597682
414.2         1.59355   0.0596217
414.3         1.59391    0.059653
414.4         1.59474   0.0598767
414.5          1.5954   0.0600394
414.6         1.59599   0.0604053
414.7         1.59626   0.0606161
414.8          1.5971    0.060613
414.9          1.5971    0.060613
415           1.59751   0.0606733
415.1         1.59815   0.0605415
415.2         1.59847   0.0603997
415.3         1.59865   0.0604292
415.4         1.59902   0.0604974
415.5         1.59969   0.0608802
415.6         1.59969   0.0608802
415.7         1.60031   0.0614958
415.8         1.60077    0.061814
415.9         1.60111   0.0618894
416           1.60154   0.0616914
416.1         1.60175    0.061566
416.2          1.6024     0.06135
416.3         1.60263   0.0613909
416.4         1.60282   0.0612802
416.5         1.60334   0.0617648
416.6         1.60369   0.0618302
416.7         1.60452   0.0621218
416.8         1.60484   0.0618252
416.9         1.60546   0.0612376
417           1.60581   0.0613147
417.1          1.6059     0.06121
417.2         1.60619   0.0614819
417.3         1.60658     0.06162
417.4         1.60767   0.0620201
417.5         1.60839   0.0621964
417.6          1.6089   0.0621807
417.7         1.60914   0.0624206
417.8         1.60959   0.0626133
417.9         1.60996   0.0627067
418           1.61062   0.0633437
418.1         1.61083   0.0636395
418.2         1.61134   0.0634777
418.3         1.61208   0.0639602
418.4         1.61249   0.0641393
418.5         1.61259   0.0642824
418.6         1.61278    0.064241
418.7         1.61335   0.0643516
418.8         1.61364   0.0640882
418.9         1.61378   0.0639331
419           1.61524   0.0633025
419.1          1.6161   0.0633647
419.2         1.61639   0.0633909
419.3         1.61704   0.0639079
419.4         1.61731   0.0638297
419.5         1.61768   0.0642167
419.6           1.618    0.064394
419.7         1.61827    0.064625
419.8         1.61834   0.0646455
419.9         1.61884   0.0641875
420           1.61947    0.064164
420.1         1.61987   0.0640473
420.2         1.62026   0.0643693
420.3         1.62093   0.0640928
420.4         1.62108   0.0640893
420.5         1.62126   0.0641168
420.6         1.62195   0.0643105
420.7         1.62263      0.0639
420.8         1.62337   0.0641267
420.9         1.62369   0.0642698
421           1.62409   0.0640995
421.1         1.62517   0.0637041
421.2         1.62617   0.0635194
421.3         1.62651   0.0636496
421.4         1.62665   0.0638501
421.5         1.62774   0.0640484
421.6         1.62787   0.0640393
421.7         1.62799   0.0640847
421.8          1.6285   0.0644752
421.9          1.6291   0.0645817
422           1.62983   0.0648984
422.1         1.63001   0.0646986
422.2         1.63217   0.0653756
422.3         1.63248   0.0656371
422.4         1.63271   0.0654629
422.5         1.63341    0.065954
422.6         1.63407   0.0660908
422.7         1.63442   0.0656993
422.8           1.635     0.06572
422.9         1.63589   0.0662451
423           1.63622   0.0659277
423.1         1.63667   0.0661105
423.2         1.63751   0.0663872
423.3         1.63808   0.0666402
423.4          1.6385   0.0664705
423.5         1.63896   0.0668625
423.6         1.64025   0.0675501
423.7         1.64049   0.0676891
423.8         1.64071   0.0679898
423.9         1.64127   0.0678079
424           1.64171   0.0682612
424.1         1.64199   0.0681498
424.2         1.64232   0.0682968
424.3         1.64312   0.0688968
424.4         1.64332   0.0691731
424.5         1.64374   0.0690128
424.6         1.64385   0.0691573
424.7         1.64411    0.069074
424.8         1.64451   0.0696064
424.9         1.64514   0.0697694
425           1.64545   0.0699096
425.1         1.64595   0.0700704
425.2          1.6463   0.0700681
425.3         1.64656   0.0702181
425.4         1.64717   0.0706518
425.5         1.64736    0.070626
425.6         1.64774   0.0703282
425.7         1.64819   0.0707433
425.8         1.64959   0.0715538
425.9         1.64986   0.0718359
426           1.65034   0.0717813
426.1         1.65073   0.0721384
426.2         1.65097   0.0721249
426.3         1.65146   0.0720435
426.4         1.65255   0.0728844
426.5          1.6533   0.0731537
426.6         1.65364   0.0731421
426.7         1.65406   0.0730898
426.8         1.65417    0.072953
426.9         1.65485    0.072642
427           1.65519   0.0729102
427.1          1.6557   0.0727204
427.2         1.65647   0.0729233
427.3         1.65748   0.0735527
427.4         1.65772    0.073835
427.5         1.65856   0.0739245
427.6         1.65924   0.0744911
427.7         1.65938   0.0745868
427.8         1.66007      0.0744
427.9         1.66052   0.0743676
428           1.66145   0.0745203
428.1         1.66185   0.0749009
428.2         1.66248   0.0749158
428.3         1.66278   0.0752122
428.4          1.6631   0.0751056
428.5         1.66322   0.0752563
428.6         1.66339   0.0753777
428.7         1.66456    0.075406
428.8         1.66456    0.075406
428.9         1.66544   0.0757211
429           1.66612   0.0760069
429.1         1.66624   0.0760979
429.2         1.66667   0.0763095
429.3         1.66746   0.0761717
429.4          1.6677   0.0760737
429.5          1.6683   0.0758888
429.6         1.66982   0.0769018
429.7         1.67033   0.0771137
429.8         1.67082   0.0772167
429.9         1.67161   0.0776507
430           1.67192   0.0779574
430.1         1.67238   0.0778276
430.2         1.67282   0.0779397
430.3          1.6742   0.0785266
430.4         1.67487   0.0788384
430.5         1.67506   0.0790503
430.6         1.67634   0.0785035
430.7         1.67712   0.0783305
430.8         1.67796   0.0784429
430.9         1.67829    0.078379
431           1.67893   0.0785415
431.1         1.67924   0.0788745
431.2          1.6794   0.0786892
431.3         1.67998   0.0784522
431.4         1.68065   0.0790645
431.5         1.68073   0.0789683
431.6         1.68103   0.0788874
431.7          1.6814   0.0787959
431.8         1.68188   0.0789687
431.9         1.68264   0.0793624
432           1.68339   0.0794027
432.1         1.68401   0.0793673
432.2         1.68469   0.0796856
432.3         1.68628   0.0807036
432.4         1.68697   0.0806478
432.5         1.68715   0.0804486
432.6         1.68776   0.0807702
432.7         1.68821   0.0806606
432.8         1.68829   0.0807337
432.9         1.68897   0.0813924
433           1.68928   0.0817129
433.1         1.68981   0.0818049
433.2         1.69011   0.0817514
433.3         1.69031   0.0819369
433.4         1.69045   0.0820823
433.5          1.6906   0.0822305
433.6          1.6919   0.0832154
433.7         1.69371   0.0827391
433.8         1.69473   0.0825056
433.9         1.69487   0.0823503
434           1.69673   0.0834173
434.1          1.6973   0.0832565
434.2         1.69836   0.0839586
434.3         1.69903   0.0842422
434.4         1.69977   0.0843549
434.5          1.7003   0.0845123
434.6         1.70073   0.0844015
434.7         1.70105   0.0847216
434.8         1.70173   0.0849218
434.9         1.70222   0.0849739
435           1.70266   0.0851445
435.1         1.70325   0.0851563
435.2         1.70396   0.0856261
435.3         1.70414   0.0858035
435.4          1.7043   0.0859643
435.5          1.7054   0.0858971
435.6         1.70606   0.0858509
435.7         1.70613   0.0859228
435.8         1.70678   0.0858477
435.9         1.70734   0.0861416
436            1.7081   0.0866379
436.1         1.70851    0.087038
436.2         1.70863   0.0871572
436.3         1.70895   0.0872296
436.4         1.70947   0.0875025
436.5         1.71009   0.0881528
436.6         1.71042   0.0881661
436.7         1.71107   0.0879614
436.8         1.71157    0.088477
436.9         1.71217    0.088588
437           1.71284   0.0887747
437.1         1.71284   0.0887747
437.2         1.71383   0.0889066
437.3         1.71412   0.0887357
437.4         1.71442   0.0890634
437.5          1.7149   0.0895527
437.6         1.71572   0.0894569
437.7          1.7159   0.0896278
437.8         1.71602   0.0895219
437.9         1.71637   0.0893367
438           1.71821   0.0913637
438.1         1.71866   0.0909198
438.2         1.71913   0.0911918
438.3         1.71947    0.091335
438.4         1.71968   0.0915093
438.5         1.72084   0.0921978
438.6         1.72141   0.0924265
438.7         1.72193   0.0920645
438.8         1.72202   0.0921697
438.9          1.7223   0.0924827
439             1.723    0.093254
439.1         1.72353   0.0934785
439.2         1.72422   0.0937519
439.3         1.72429   0.0938088
439.4         1.72468   0.0937563
439.5         1.72548   0.0935266
439.6         1.72593   0.0934199
439.7         1.72637   0.0939311
439.8         1.72681    0.093977
439.9         1.72708   0.0942048
440           1.72773   0.0945705
440.1         1.72811   0.0949719
440.2         1.72862   0.0947222
440.3         1.72878    0.094905
440.4          1.7291   0.0950866
440.5         1.72918    0.095018
440.6         1.72955   0.0953824
440.7          1.7302    0.095778
440.8         1.73137   0.0964167
440.9         1.73255   0.0969388
441           1.73263   0.0970085
441.1         1.73303   0.0973669
441.2          1.7337   0.0981565
441.3         1.73388   0.0983135
441.4         1.73402   0.0984402
441.5         1.73453   0.0983699
441.6         1.73476   0.0981517
441.7         1.73491   0.0982645
441.8         1.73517   0.0984637
441.9         1.73595   0.0991339
442           1.73665   0.0996281
442.1         1.73725    0.100291
442.2         1.73881    0.101833
442.3         1.73911    0.101925
442.4         1.73938    0.102063
442.5         1.74036    0.102953
442.6         1.74053    0.102803
442.7         1.74139    0.103522
442.8         1.74223    0.103334
442.9         1.74229    0.103417
443           1.74279    0.103265
443.1         1.74296    0.103396
443.2         1.74321    0.103694
443.3         1.74365    0.103677
443.4         1.74414    0.103578
443.5          1.7446    0.103596
443.6         1.74647    0.105061
443.7          1.7467    0.105337
443.8         1.74729    0.105527
443.9         1.74763    0.105449
444           1.74879    0.106146
444.1         1.74904    0.106176
444.2         1.74962    0.106221
444.3         1.74994     0.10618
444.4         1.75028    0.106048
444.5         1.75105     0.10665
444.6         1.75105     0.10665
444.7         1.75152    0.106535
444.8         1.75214    0.106981
444.9         1.75241    0.107027
445           1.75265    0.106786
445.1         1.75292    0.107031
445.2         1.75309    0.107052
445.3          1.7537    0.107464
445.4         1.75396    0.107644
445.5         1.75472    0.107996
445.6         1.75481    0.107897
445.7         1.75506    0.108103
445.8         1.75587    0.108166
445.9         1.75717     0.10921
446           1.75758     0.10916
446.1         1.75807     0.10974
446.2         1.75821    0.109585
446.3         1.75958    0.110477
446.4         1.75977    0.110312
446.5         1.76003    0.110343
446.6         1.76033    0.110083
446.7         1.76072    0.110509
446.8         1.76102    0.110534
446.9         1.76109    0.110451
447           1.76188    0.111076
447.1         1.76216     0.11094
447.2         1.76216     0.11094
447.3         1.76245    0.110983
447.4         1.76314    0.111307
447.5         1.76397    0.111211
447.6         1.76413    0.111067
447.7          1.7644    0.111352
447.8         1.76481    0.111542
447.9         1.76532    0.111302
448           1.76572    0.111547
448.1         1.76634    0.111972
448.2         1.76634    0.111972
448.3         1.76668    0.112193
448.4         1.76725    0.112432
448.5          1.7677    0.112569
448.6         1.76832    0.113178
448.7         1.76871    0.113276
448.8         1.76939    0.113039
448.9         1.76978    0.112969
449           1.77005    0.113024
449.1         1.77023    0.112874
449.2         1.77092     0.11289
449.3         1.77106    0.112739
449.4         1.77174    0.113149
449.5           1.772     0.11321
449.6         1.77234     0.11347
449.7          1.7728    0.113717
449.8         1.77299    0.113867
449.9         1.77376    0.114262
450           1.77403    0.114592
450.1         1.77488    0.114325
450.2         1.77518    0.114627
450.3         1.77561    0.114742
450.4         1.77603    0.114845
450.5         1.77663    0.114646
450.6         1.77751     0.11521
450.7         1.77805    0.115394
450.8         1.77861    0.115665
450.9          1.7793    0.116261
451           1.77986    0.116843
451.1         1.78008    0.116762
451.2         1.78031    0.116776
451.3         1.78064    0.116862
451.4         1.78113    0.117375
451.5         1.78113    0.117375
451.6         1.78135    0.117567
451.7         1.78236    0.117102
451.8         1.78257     0.11732
451.9         1.78297     0.11735
452           1.78338    0.117339
452.1         1.78389    0.117523
452.2         1.78438    0.118047
452.3         1.78526    0.118552
452.4         1.78553    0.118574
452.5         1.78608    0.118476
452.6         1.78624    0.118337
452.7         1.78643     0.11856
452.8         1.78702    0.118309
452.9         1.78713    0.118214
453           1.78768    0.118697
453.1         1.78804    0.118872
453.2         1.78851    0.118883
453.3         1.78851    0.118883
453.4         1.78897    0.119301
453.5          1.7898    0.119474
453.6         1.79024    0.119338
453.7         1.79056     0.11925
453.8         1.79088    0.119281
453.9         1.79125    0.119684
454           1.79172    0.120109
454.1         1.79232    0.120588
454.2         1.79274     0.12047
454.3         1.79335    0.121087
454.4         1.79405    0.121573
454.5          1.7943    0.121666
454.6         1.79464    0.121532
454.7         1.79513    0.121801
454.8         1.79524    0.121683
454.9         1.79575    0.121747
455           1.79606    0.122047
455.1         1.79629    0.122326
455.2         1.79629    0.122326
455.3         1.79686     0.12261
455.4         1.79727     0.12259
455.5          1.7975    0.122838
455.6         1.79782    0.123091
455.7         1.79895    0.123507
455.8         1.79958    0.124186
455.9         1.79986    0.124185
456           1.80051    0.124052
456.1         1.80062    0.124181
456.2         1.80086    0.123971
456.3         1.80108    0.123947
456.4         1.80206    0.124619
456.5         1.80212    0.124702
456.6         1.80258    0.124721
456.7         1.80313    0.124534
456.8         1.80381    0.125072
456.9         1.80418    0.125473
457           1.80432    0.125349
457.1         1.80469    0.125683
457.2         1.80484    0.125796
457.3         1.80509    0.125713
457.4         1.80559    0.125865
457.5         1.80636    0.125787
457.6         1.80669     0.12586
457.7         1.80689    0.126094
457.8         1.80705    0.126287
457.9         1.80792    0.126051
458           1.80808    0.126243
458.1         1.80857    0.126429
458.2         1.80906    0.126518
458.3         1.80953    0.126307
458.4         1.80984     0.12637
458.5         1.81017    0.126683
458.6         1.81064    0.126679
458.7         1.81166    0.127041
458.8         1.81218    0.127668
458.9          1.8124    0.127901
459            1.8132    0.127643
459.1         1.81349    0.127869
459.2         1.81389    0.127433
459.3         1.81491    0.128497
459.4         1.81522     0.12846
459.5         1.81559    0.128631
459.6         1.81598    0.128783
459.7          1.8161     0.12893
459.8         1.81619    0.128998
459.9         1.81638    0.128828
460           1.81717    0.128563
460.1         1.81762    0.129115
460.2         1.81832     0.12989
460.3         1.81861    0.129615
460.4         1.81891    0.129947
460.5         1.81933    0.130283
460.6         1.81972    0.130242
460.7         1.82006    0.129925
460.8         1.82096    0.130941
460.9         1.82141     0.13085
461           1.82159    0.131053
461.1         1.82167    0.130983
461.2         1.82194     0.13096
461.3         1.82208    0.131065
461.4         1.82241    0.131361
461.5         1.82313     0.13126
461.6         1.82313     0.13126
461.7         1.82499    0.133478
461.8         1.82499    0.133478
461.9         1.82525    0.133754
462           1.82574    0.134283
462.1         1.82648    0.134424
462.2         1.82686    0.134676
462.3         1.82708    0.134558
462.4         1.82769    0.134759
462.5          1.8288    0.136062
462.6         1.82904     0.13585
462.7         1.82916    0.135932
462.8         1.82958    0.136237
462.9         1.82986    0.136428
463           1.83015    0.136599
463.1         1.83079    0.136554
463.2          1.8313    0.137038
463.3         1.83177    0.137055
463.4         1.83193    0.137168
463.5         1.83202    0.137072
463.6         1.83259    0.137003
463.7         1.83323    0.137569
463.8         1.83341    0.137758
463.9         1.83396    0.137745
464           1.83452    0.138059
464.1         1.83481    0.138391
464.2         1.83516     0.13856
464.3         1.83549     0.13854
464.4         1.83637    0.138794
464.5         1.83691    0.138986
464.6         1.83738    0.139166
464.7         1.83754    0.139116
464.8         1.83796    0.139193
464.9         1.83803    0.139125
465           1.83848    0.139593
465.1         1.83938    0.140624
465.2         1.84029    0.141659
465.3         1.84041    0.141534
465.4         1.84047    0.141466
465.5         1.84097     0.14203
465.6         1.84125    0.141789
465.7         1.84154     0.14151
465.8         1.84186    0.141857
465.9         1.84196    0.141755
466            1.8421    0.141629
466.1         1.84301    0.142547
466.2         1.84367    0.142804
466.3         1.84387    0.142939
466.4          1.8441    0.142689
466.5         1.84444    0.143011
466.6         1.84485     0.14285
466.7         1.84497    0.142727
466.8         1.84581    0.143448
466.9         1.84622    0.143589
467           1.84656    0.143657
467.1          1.8471    0.143332
467.2         1.84753    0.143539
467.3          1.8477    0.143649
467.4         1.84889    0.144996
467.5          1.8491    0.144897
467.6         1.84984    0.145212
467.7         1.84991     0.14515
467.8         1.85036    0.145239
467.9         1.85055    0.145038
468           1.85077    0.144879
468.1          1.8511    0.144719
468.2         1.85168    0.144732
468.3         1.85168    0.144732
468.4         1.85208    0.144746
468.5         1.85251    0.145304
468.6         1.85317    0.145169
468.7         1.85326    0.145229
468.8          1.8536    0.145398
468.9         1.85377    0.145249
469           1.85426    0.145228
469.1         1.85445    0.145044
469.2         1.85473    0.145342
469.3           1.855    0.145298
469.4         1.85551    0.145053
469.5         1.85608     0.14526
469.6         1.85655    0.145703
469.7         1.85688     0.14554
469.8         1.85721    0.145966
469.9         1.85775    0.145944
470           1.85789    0.146132
470.1         1.85871    0.146278
470.2         1.85894    0.146579
470.3         1.85915    0.146604
470.4         1.85925     0.14667
470.5         1.85968    0.146386
470.6         1.86033    0.146985
470.7         1.86058    0.146765
470.8         1.86094    0.146754
470.9         1.86123    0.146842
471           1.86197    0.146801
471.1         1.86219    0.147099
471.2         1.86242    0.147393
471.3         1.86293    0.147636
471.4         1.86356     0.14784
471.5         1.86384    0.148024
471.6         1.86413    0.148415
471.7         1.86421     0.14833
471.8         1.86489    0.148437
471.9         1.86554    0.149037
472           1.86597    0.149357
472.1         1.86648    0.149507
472.2         1.86673    0.149623
472.3         1.86714    0.149437
472.4         1.86751    0.149474
472.5         1.86823    0.150031
472.6         1.86894    0.150609
472.7         1.86946    0.150388
472.8         1.86993    0.150484
472.9         1.87029     0.15048
473           1.87092    0.150756
473.1         1.87097    0.150788
473.2         1.87149    0.150881
473.3         1.87192     0.15112
473.4         1.87242    0.151427
473.5         1.87269    0.151403
473.6         1.87315    0.150946
473.7         1.87343    0.150877
473.8         1.87412     0.15107
473.9         1.87431    0.150934
474           1.87457    0.151084
474.1          1.8748    0.151123
474.2         1.87492    0.150992
474.3         1.87536    0.151128
474.4         1.87599    0.151381
474.5         1.87659    0.151654
474.6         1.87706    0.152283
474.7         1.87765     0.15281
474.8         1.87812     0.15302
474.9         1.87859    0.153522
475           1.87943    0.153926
475.1         1.87968    0.154257
475.2         1.87995    0.154279
475.3         1.87995    0.154279
475.4         1.88075     0.15434
475.5         1.88112    0.154582
475.6         1.88178    0.154905
475.7          1.8821    0.154767
475.8         1.88241    0.154923
475.9         1.88312    0.155573
476           1.88424    0.156414
476.1         1.88451     0.15615
476.2         1.88478      0.1564
476.3         1.88584    0.156264
476.4         1.88631    0.156168
476.5         1.88697    0.156683
476.6         1.88727    0.156779
476.7         1.88756    0.156836
476.8         1.88787     0.15679
476.9           1.888     0.15696
477           1.88836    0.157186
477.1         1.88898    0.157773
477.2         1.88914    0.157662
477.3         1.88989    0.158647
477.4         1.89163    0.159738
477.5           1.892    0.160236
477.6         1.89228    0.160402
477.7         1.89296    0.160162
477.8         1.89346    0.160824
477.9          1.8939    0.161008
478           1.89452    0.161497
478.1         1.89559    0.162298
478.2         1.89617    0.162921
478.3         1.89633    0.162759
478.4         1.89657     0.16309
478.5         1.89745    0.163703
478.6         1.89796    0.163441
478.7         1.89841    0.163907
478.8         1.89898    0.163696
478.9         1.89981    0.164078
479            1.9002    0.164581
479.1         1.90076    0.164716
479.2         1.90111    0.164759
479.3         1.90163    0.164617
479.4          1.9018     0.16447
479.5          1.9026    0.164602
479.6         1.90295    0.164532
479.7         1.90344    0.165023
479.8         1.90397    0.164681
479.9         1.90414    0.164914
480           1.90497    0.165329
480.1         1.90514     0.16542
480.2         1.90605    0.166045
480.3         1.90648    0.165963
480.4           1.907    0.166094
480.5         1.90768    0.166481
480.6         1.90768    0.166481
480.7         1.90835    0.167125
480.8          1.9087    0.167058
480.9         1.90877    0.167096
481           1.90893    0.166957
481.1         1.90938    0.167247
481.2         1.90985    0.166864
481.3         1.91082    0.166662
481.4         1.91097    0.166864
481.5         1.91113    0.166798
481.6         1.91123    0.166701
481.7         1.91165    0.166785
481.8          1.9122     0.16688
481.9         1.91254     0.16694
482           1.91294    0.167093
482.1         1.91328     0.16714
482.2         1.91393    0.167149
482.3         1.91451    0.166945
482.4         1.91499    0.167295
482.5         1.91546    0.167783
482.6         1.91605    0.167904
482.7         1.91629    0.167942
482.8         1.91649    0.168181
482.9         1.91718    0.168819
483           1.91849    0.170133
483.1         1.91877    0.169865
483.2         1.91896    0.169666
483.3         1.91968     0.17029
483.4         1.92051    0.171439
483.5          1.9211    0.171895
483.6         1.92159    0.171904
483.7         1.92178    0.172171
483.8          1.9225    0.172649
483.9         1.92268    0.172894
484           1.92304    0.172876
484.1         1.92337    0.172878
484.2         1.92382    0.172782
484.3         1.92416    0.172835
484.4         1.92457    0.172709
484.5         1.92503    0.172818
484.6          1.9253    0.172923
484.7         1.92582    0.173192
484.8         1.92582    0.173192
484.9         1.92623    0.172794
485           1.92677    0.172937
485.1         1.92713    0.172913
485.2         1.92749    0.173244
485.3         1.92757    0.173173
485.4         1.92768    0.173234
485.5         1.92793    0.173186
485.6         1.92839    0.173547
485.7         1.92885    0.173704
485.8         1.92896     0.17359
485.9         1.92971    0.173656
486           1.93015    0.173658
486.1         1.93078    0.173742
486.2         1.93184    0.174404
486.3         1.93233    0.174716
486.4         1.93251    0.174815
486.5          1.9327    0.174622
486.6         1.93323    0.174888
486.7         1.93337    0.174739
486.8         1.93418    0.175412
486.9         1.93477    0.175967
487           1.93518    0.176275
487.1         1.93609    0.176951
487.2         1.93703    0.177073
487.3         1.93719    0.177288
487.4         1.93804    0.177751
487.5         1.93863    0.177771
487.6         1.93899     0.17767
487.7         1.94027    0.178866
487.8         1.94052    0.179203
487.9         1.94087    0.179603
488           1.94102    0.179443
488.1         1.94177    0.179225
488.2         1.94253     0.17943
488.3         1.94267    0.179496
488.4         1.94369    0.178937
488.5          1.9445    0.179126
488.6         1.94513    0.179277
488.7         1.94563    0.179642
488.8         1.94578    0.179502
488.9         1.94683    0.180959
489           1.94735    0.181219
489.1         1.94782    0.181006
489.2         1.94802    0.180819
489.3         1.94877    0.181399
489.4         1.94896    0.181495
489.5            1.95     0.18196
489.6         1.95072    0.182284
489.7         1.95071    0.182279
489.8         1.95101    0.182355
489.9         1.95209    0.182896
490           1.95238    0.183291
490.1         1.95252    0.183146
490.2         1.95366    0.183864
490.3         1.95395     0.18401
490.4         1.95407    0.184069
490.5         1.95454    0.184037
490.6          1.9547    0.184268
490.7          1.9547    0.184268
490.8         1.95515    0.184132
490.9          1.9559     0.18449
491           1.95612    0.184266
491.1         1.95668    0.184509
491.2         1.95709    0.184609
491.3         1.95771    0.184711
491.4         1.95868    0.185083
491.5         1.95879    0.184986
491.6         1.95898    0.185015
491.7         1.95952    0.185376
491.8         1.95981    0.185523
491.9         1.96027    0.185469
492           1.96036    0.185444
492.1         1.96127    0.185607
492.2         1.96151    0.185714
492.3         1.96169    0.185809
492.4         1.96257    0.186129
492.5         1.96387    0.186738
492.6         1.96437    0.186905
492.7         1.96508    0.186567
492.8         1.96542    0.186539
492.9          1.9655    0.186464
493           1.96601    0.186489
493.1         1.96601    0.186489
493.2         1.96651    0.186429
493.3         1.96711    0.186205
493.4         1.96757    0.186331
493.5         1.96847    0.186406
493.6         1.96853    0.186493
493.7          1.9687    0.186582
493.8         1.96937    0.187148
493.9         1.96955    0.187399
494           1.97012    0.187338
494.1         1.97078    0.187505
494.2         1.97113    0.187402
494.3         1.97221    0.188556
494.4         1.97244     0.18848
494.5         1.97251    0.188418
494.6         1.97264    0.188289
494.7         1.97328    0.188895
494.8         1.97422    0.189175
494.9         1.97436    0.189251
495           1.97469     0.18933
495.1         1.97504      0.1893
495.2         1.97568    0.189484
495.3         1.97568    0.189484
495.4         1.97596     0.18976
495.5         1.97663    0.189418
495.6         1.97723    0.189853
495.7         1.97775    0.190151
495.8         1.97789    0.190016
495.9         1.97857    0.190187
496           1.97872    0.190037
496.1         1.97885    0.189908
496.2         1.97885    0.189908
496.3         1.97925    0.189705
496.4         1.97967    0.190024
496.5         1.97995    0.190404
496.6         1.98041    0.190145
496.7         1.98062    0.190437
496.8         1.98112    0.190261
496.9         1.98154    0.190487
497            1.9818    0.190618
497.1           1.982    0.190683
497.2         1.98314    0.192194
497.3         1.98331    0.192042
497.4         1.98388    0.192476
497.5         1.98454    0.192713
497.6         1.98486    0.192671
497.7          1.9852    0.192764
497.8         1.98536    0.192608
497.9         1.98548    0.192503
498           1.98575    0.192764
498.1         1.98625    0.192547
498.2         1.98656    0.192984
498.3         1.98701    0.193105
498.4         1.98754     0.19292
498.5         1.98778    0.193039
498.6         1.98816    0.193322
498.7         1.98863    0.193151
498.8         1.98905    0.193472
498.9         1.98959    0.193374
499           1.99023     0.19345
499.1         1.99042    0.193252
499.2         1.99133    0.194179
499.3         1.99245    0.194908
499.4         1.99281     0.19534
499.5         1.99307     0.19571
499.6         1.99387    0.195747
499.7          1.9941    0.195923
499.8         1.99515    0.196466
499.9          1.9954    0.196817
500           1.99618    0.197164
500.1         1.99705    0.197229
500.2          1.9975    0.197296
500.3         1.99772    0.197334
500.4         1.99782    0.197467
500.5         1.99854    0.197688
500.6         1.99903    0.197855
500.7          1.9997    0.197715
500.8         2.00022    0.197983
500.9         2.00056    0.198466
501           2.00065    0.198508
501.1         2.00136    0.198454
501.2         2.00217    0.199033
501.3         2.00217    0.199033
501.4         2.00265    0.199096
501.5         2.00282    0.199336
501.6         2.00317    0.199824
501.7         2.00369    0.199472
501.8         2.00443    0.199437
501.9         2.00532     0.20023
502           2.00578    0.199989
502.1         2.00612    0.200095
502.2         2.00657    0.199675
502.3         2.00697    0.199658
502.4         2.00724    0.199964
502.5         2.00784    0.200364
502.6          2.0083    0.200374
502.7          2.0083    0.200374
502.8         2.00911    0.200767
502.9         2.00927    0.200842
503           2.00996    0.200939
503.1         2.01022    0.200695
503.2         2.01125    0.200432
503.3         2.01173    0.200427
503.4         2.01206     0.20044
503.5         2.01213    0.200369
503.6         2.01236     0.20051
503.7         2.01275    0.200513
503.8         2.01402    0.200579
503.9         2.01428    0.200347
504            2.0149    0.200473
504.1         2.01509    0.200288
504.2         2.01551    0.200484
504.3         2.01577    0.200635
504.4         2.01614     0.20098
504.5          2.0163    0.201202
504.6         2.01688    0.201267
504.7         2.01714    0.201632
504.8         2.01774    0.202002
504.9         2.01867    0.201161
505           2.01925    0.201536
505.1         2.01925    0.201536
505.2         2.01932    0.201473
505.3         2.02003    0.201718
505.4         2.02043    0.201562
505.5         2.02095    0.201285
505.6         2.02095    0.201285
505.7         2.02142    0.201192
505.8         2.02167     0.20131
505.9          2.0222    0.201464
506           2.02249    0.201192
506.1         2.02307    0.200973
506.2         2.02354    0.201135
506.3         2.02366    0.201306
506.4         2.02448    0.201784
506.5         2.02482    0.201656
506.6         2.02551    0.202297
506.7         2.02602    0.201821
506.8         2.02631    0.202129
506.9         2.02654    0.202388
507           2.02666    0.202561
507.1         2.02727    0.202526
507.2         2.02727    0.202526
507.3         2.02757    0.202795
507.4         2.02806    0.202949
507.5         2.02843    0.203118
507.6         2.02887    0.202934
507.7         2.02929    0.202965
507.8         2.02964     0.20296
507.9         2.03052     0.20365
508           2.03115    0.203451
508.1         2.03165    0.203626
508.2         2.03231    0.204011
508.3         2.03318    0.203839
508.4         2.03318    0.203839
508.5         2.03403    0.204097
508.6         2.03523    0.205538
508.7          2.0357    0.205539
508.8         2.03638    0.206347
508.9         2.03647    0.206256
509           2.03672    0.206372
509.1         2.03735    0.206303
509.2          2.0383    0.207216
509.3         2.03886     0.20802
509.4         2.03938    0.207802
509.5         2.03974     0.20815
509.6         2.04105    0.207568
509.7         2.04141     0.20741
509.8         2.04154    0.207293
509.9         2.04216    0.207655
510           2.04241    0.208021
510.1         2.04241    0.208021
510.2         2.04255    0.207877
510.3         2.04365    0.207998
510.4         2.04365    0.207998
510.5         2.04471    0.207886
510.6         2.04611    0.208642
510.7         2.04641    0.209066
510.8         2.04675    0.209037
510.9         2.04716    0.208888
511           2.04788    0.209559
511.1         2.04869    0.209875
511.2         2.04954    0.210024
511.3         2.04985    0.210164
511.4         2.05054    0.210372
511.5         2.05079    0.210484
511.6         2.05122    0.210511
511.7         2.05161    0.210158
511.8         2.05167    0.210095
511.9         2.05252    0.210367
512           2.05272    0.210178
512.1          2.0532    0.210304
512.2         2.05412    0.210908
512.3         2.05412    0.210908
512.4         2.05558     0.21049
512.5         2.05612    0.210248
512.6         2.05638     0.21061
512.7         2.05711    0.211062
512.8         2.05737    0.210957
512.9           2.058    0.211094
513           2.05893    0.211551
513.1         2.05946    0.211444
513.2         2.05998    0.211488
513.3         2.06016    0.211754
513.4         2.06021    0.211695
513.5         2.06082     0.21142
513.6         2.06082     0.21142
513.7         2.06144      0.2113
513.8         2.06143    0.211296
513.9         2.06212    0.211173
514           2.06248    0.211187
514.1         2.06336    0.211386
514.2         2.06363    0.211409
514.3         2.06403    0.211829
514.4          2.0641     0.21176
514.5         2.06506    0.211744
514.6         2.06557    0.211269
514.7         2.06604     0.21141
514.8         2.06642    0.211439
514.9         2.06678    0.211716
515           2.06725    0.211638
515.1          2.0675     0.21139
515.2         2.06791    0.211514
515.3          2.0682    0.211935
515.4         2.06848    0.212328
515.5         2.06924    0.212765
515.6         2.07003    0.212559
515.7         2.07112    0.212987
515.8         2.07127    0.212843
515.9         2.07238    0.213679
516           2.07275    0.213973
516.1         2.07311    0.213805
516.2         2.07397    0.214231
516.3         2.07435    0.213875
516.4          2.0746    0.214238
516.5         2.07512    0.214017
516.6         2.07554    0.214136
516.7         2.07581    0.213889
516.8         2.07598    0.214138
516.9         2.07631    0.214544
517           2.07675    0.214126
517.1         2.07725    0.213933
517.2         2.07784    0.214201
517.3         2.07867    0.214711
517.4         2.07995    0.215452
517.5         2.08095    0.215381
517.6         2.08095    0.215381
517.7         2.08095    0.215381
517.8          2.0815    0.216003
517.9         2.08183    0.215944
518           2.08288    0.215798
518.1          2.0831    0.216123
518.2         2.08396    0.216277
518.3         2.08513     0.21634
518.4         2.08513     0.21634
518.5         2.08585    0.216707
518.6         2.08615    0.217137
518.7         2.08693    0.217839
518.8         2.08727     0.21834
518.9         2.08749    0.218429
519           2.08788    0.218226
519.1         2.08788    0.218226
519.2         2.08859    0.218689
519.3         2.08904    0.218274
519.4         2.09015    0.218876
519.5         2.09015    0.218876
519.6         2.09111    0.218614
519.7         2.09204    0.219495
519.8         2.09289    0.219345
519.9         2.09355    0.219872
520           2.09412    0.220364
520.1         2.09471    0.220443
520.2         2.09501    0.220363
520.3         2.09532    0.220617
520.4         2.09605    0.220558
520.5         2.09625    0.220368
520.6         2.09668    0.220375
520.7         2.09733    0.221054
520.8         2.09896    0.221505
520.9          2.0992    0.221481
521            2.0992    0.221481
521.1         2.09973    0.221906
521.2         2.09985    0.221789
521.3         2.10114    0.222609
521.4          2.1013    0.222676
521.5         2.10165    0.222347
521.6         2.10216    0.223085
521.7         2.10254    0.223305
521.8         2.10326    0.222803
521.9          2.1035    0.223156
522           2.10444    0.224313
522.1         2.10506    0.224616
522.2         2.10603    0.223728
522.3         2.10674    0.223989
522.4         2.10724    0.224183
522.5         2.10748    0.224134
522.6         2.10759     0.22418
522.7          2.1085    0.224486
522.8         2.10877    0.224867
522.9          2.1098    0.224526
523           2.11175    0.226696
523.1         2.11191    0.226552
523.2         2.11237    0.227003
523.3         2.11272    0.227096
523.4         2.11405    0.227944
523.5         2.11524    0.227301
523.6         2.11584    0.227588
523.7         2.11673    0.228891
523.8         2.11692    0.229163
523.9         2.11758    0.229375
524           2.11794    0.229043
524.1         2.11896    0.229061
524.2         2.11932    0.229081
524.3         2.11947    0.229139
524.4         2.11994    0.229609
524.5         2.12005     0.22951
524.6         2.12033    0.229254
524.7         2.12081    0.229278
524.8         2.12156    0.229414
524.9         2.12242    0.230379
525           2.12291    0.230856
525.1         2.12355    0.231152
525.2         2.12422    0.231479
525.3         2.12487    0.232135
525.4         2.12508    0.231936
525.5         2.12584    0.232218
525.6         2.12614     0.23236
525.7         2.12735    0.233933
525.8         2.12839    0.234593
525.9          2.1292    0.234418
526           2.12946    0.234812
526.1         2.12989    0.234942
526.2         2.13026    0.234602
526.3         2.13091    0.235007
526.4         2.13143    0.235552
526.5          2.1317    0.235305
526.6         2.13232    0.235035
526.7         2.13274    0.235657
526.8           2.133    0.235819
526.9         2.13395    0.236239
527           2.13407    0.236129
527.1           2.135    0.236188
527.2         2.13588    0.237224
527.3         2.13635    0.237398
527.4         2.13782    0.238437
527.5         2.13824     0.23833
527.6         2.13824     0.23833
527.7         2.13874    0.237872
527.8         2.13923    0.238155
527.9         2.13923    0.238155
528           2.14002    0.238217
528.1         2.14031    0.238411
528.2         2.14077    0.238641
528.3         2.14106    0.238556
528.4          2.1415    0.238824
528.5         2.14214    0.239178
528.6         2.14263    0.239896
528.7         2.14296     0.23985
528.8         2.14308    0.239736
528.9         2.14308    0.239736
529           2.14308    0.239736
529.1         2.14361    0.239507
529.2         2.14391    0.239784
529.3         2.14474     0.24007
529.4         2.14495     0.24038
529.5           2.146    0.240519
529.6         2.14636    0.240377
529.7         2.14714    0.240595
529.8         2.14774    0.241479
529.9         2.14793    0.241756
530           2.14828     0.24143
530.1         2.14925    0.241258
530.2          2.1503    0.242089
530.3         2.15049    0.242365
530.4          2.1511    0.242564
530.5         2.15165    0.242793
530.6         2.15241    0.243916
530.7         2.15284    0.244164
530.8         2.15304    0.244236
530.9         2.15374    0.244205
531           2.15435     0.24454
531.1         2.15477    0.244898
531.2         2.15509    0.245176
531.3         2.15577    0.245406
531.4         2.15604    0.245803
531.5         2.15653    0.245506
531.6         2.15671     0.24577
531.7         2.15709    0.245622
531.8         2.15786    0.245527
531.9         2.15786    0.245527
532            2.1586     0.24615
532.1         2.15996    0.246978
532.2         2.16141    0.246261
532.3         2.16164    0.246056
532.4         2.16202    0.246379
532.5         2.16311     0.24621
532.6         2.16352    0.246427
532.7         2.16451    0.247476
532.8         2.16451    0.247476
532.9         2.16546    0.248256
533           2.16631    0.247475
533.1         2.16694    0.247995
533.2          2.1671     0.24805
533.3         2.16726    0.248278
533.4         2.16766    0.248122
533.5         2.16826    0.249011
533.6         2.16893    0.249169
533.7         2.16912    0.249452
533.8         2.16988    0.249559
533.9         2.16988    0.249559
534           2.17094    0.249862
534.1         2.17169    0.249556
534.2         2.17276    0.250227
534.3         2.17337     0.25044
534.4         2.17456    0.250029
534.5          2.1749    0.250189
534.6         2.17508     0.25025
534.7         2.17537    0.249984
534.8         2.17579    0.250131
534.9         2.17652    0.250371
535           2.17671    0.250197
535.1         2.17692    0.250008
535.2         2.17714    0.250087
535.3         2.17788    0.250251
535.4          2.1787    0.251155
535.5          2.1787    0.251155
535.6         2.17944    0.251352
535.7         2.17944    0.251352
535.8         2.17976    0.251298
535.9         2.18058    0.251204
536           2.18094    0.251294
536.1         2.18094    0.251294
536.2         2.18152    0.251135
536.3         2.18246    0.252142
536.4         2.18288    0.252287
536.5           2.183    0.252175
536.6         2.18398     0.25293
536.7         2.18486    0.253532
536.8         2.18503    0.253383
536.9         2.18539    0.253275
537           2.18622    0.252923
537.1          2.1865    0.252902
537.2         2.18703    0.253527
537.3         2.18717    0.253403
537.4         2.18766     0.25414
537.5         2.18796    0.254105
537.6         2.18888     0.25411
537.7         2.18907    0.254397
537.8         2.18946    0.254684
537.9         2.18973    0.254444
538              2.19    0.254198
538.1         2.19035    0.254317
538.2         2.19091    0.254336
538.3         2.19091    0.254336
538.4         2.19186    0.255069
538.5          2.1925    0.255525
538.6         2.19275    0.255388
538.7         2.19346    0.256456
538.8         2.19365     0.25628
538.9         2.19485    0.256657
539           2.19502    0.256924
539.1         2.19528    0.257007
539.2         2.19572    0.257158
539.3         2.19595    0.257175
539.4         2.19595    0.257175
539.5         2.19666    0.257219
539.6         2.19761     0.25792
539.7         2.19761     0.25792
539.8         2.19813    0.258448
539.9         2.19889    0.257981
540            2.2001    0.258751
540.1         2.20026     0.25861
540.2         2.20092    0.258762
540.3         2.20115     0.25892
540.4          2.2017    0.258533
540.5         2.20209    0.258178
540.6         2.20245    0.258265
540.7         2.20301    0.258621
540.8         2.20341    0.258674
540.9         2.20397    0.258763
541           2.20437    0.258709
541.1         2.20537    0.258974
541.2         2.20543    0.258914
541.3         2.20617    0.259056
541.4         2.20659    0.258669
541.5         2.20708    0.259087
541.6         2.20724    0.258936
541.7         2.20818      0.2593
541.8         2.20818      0.2593
541.9         2.20932    0.259627
542           2.21066    0.261625
542.1         2.21155    0.262653
542.2         2.21215    0.263049
542.3         2.21258    0.262656
542.4         2.21317    0.263167
542.5         2.21354    0.263024
542.6         2.21384    0.263289
542.7          2.2144    0.263892
542.8         2.21504      0.2645
542.9         2.21545    0.264343
543           2.21597    0.264511
543.1         2.21633    0.264433
543.2         2.21718    0.265704
543.3         2.21767    0.265633
543.4         2.21853    0.265964
543.5         2.21894    0.266093
543.6         2.21904    0.266004
543.7         2.21918    0.265877
543.8         2.21937     0.26616
543.9         2.22056    0.265778
544           2.22123    0.265964
544.1         2.22215    0.266963
544.2         2.22271    0.266587
544.3         2.22283    0.266625
544.4         2.22342    0.267097
544.5         2.22372    0.267544
544.6         2.22407    0.267847
544.7          2.2242    0.267725
544.8         2.22516    0.267554
544.9         2.22549    0.267482
545           2.22602    0.268281
545.1         2.22624    0.268079
545.2         2.22674    0.268525
545.3         2.22708    0.268212
545.4         2.22738    0.267943
545.5         2.22858    0.267735
545.6         2.22858    0.267735
545.7         2.22907     0.26811
545.8         2.22923    0.267965
545.9         2.22964     0.26845
546           2.23008    0.268239
546.1         2.23056    0.268673
546.2         2.23155    0.268841
546.3         2.23155    0.268841
546.4         2.23255    0.269615
546.5         2.23306    0.269771
546.6         2.23359    0.269891
546.7           2.234    0.269525
546.8         2.23443    0.269145
546.9         2.23512    0.268863
547           2.23605    0.269817
547.1         2.23676     0.26958
547.2         2.23689    0.269464
547.3         2.23708    0.269757
547.4         2.23761    0.269577
547.5         2.23808    0.269586
547.6         2.23832    0.269377
547.7         2.23893    0.269474
547.8          2.2398    0.268703
547.9          2.2398    0.268703
548           2.24042    0.269149
548.1         2.24042    0.269149
548.2         2.24093    0.269181
548.3         2.24119    0.268948
548.4           2.242    0.269508
548.5         2.24304    0.269909
548.6         2.24316    0.269801
548.7         2.24359    0.269748
548.8         2.24429    0.269735
548.9         2.24534    0.270699
549           2.24682    0.270466
549.1         2.24767    0.271491
549.2         2.24805    0.271422
549.3         2.24857    0.271209
549.4         2.24954    0.272691
549.5         2.24954    0.272691
549.6         2.24973    0.272981
549.7         2.25038    0.273301
549.8         2.25101      0.2738
549.9         2.25111    0.273709
550           2.25144    0.273714
550.1         2.25302     0.27454
550.2         2.25344    0.274317
550.3         2.25427    0.275574
550.4         2.25512    0.276192
550.5         2.25537    0.276572
550.6          2.2557    0.276608
550.7         2.25591    0.276667
550.8         2.25698    0.277104
550.9         2.25778    0.277489
551           2.25841    0.277895
551.1          2.2588     0.27769
551.2         2.25931    0.278063
551.3         2.25979    0.277972
551.4         2.26018    0.277617
551.5         2.26045    0.278024
551.6         2.26083    0.277946
551.7         2.26127    0.278205
551.8         2.26127    0.278205
551.9         2.26199    0.278357
552           2.26227    0.278786
552.1         2.26273    0.278711
552.2         2.26379    0.279506
552.3         2.26471    0.279554
552.4         2.26606    0.279612
552.5         2.26684     0.27984
552.6         2.26726    0.279693
552.7         2.26748    0.279684
552.8         2.26764    0.279923
552.9         2.26808    0.280151
553           2.26882    0.279792
553.1         2.26944    0.280331
553.2         2.26989    0.280258
553.3         2.27006    0.280114
553.4         2.27114    0.281104
553.5         2.27175    0.281294
553.6         2.27289    0.282521
553.7         2.27386    0.283985
553.8           2.274    0.284212
553.9         2.27467      0.2838
554           2.27467      0.2838
554.1         2.27603    0.285535
554.2         2.27694    0.285648
554.3         2.27742    0.285478
554.4         2.27808    0.285836
554.5         2.27868     0.28647
554.6         2.27897    0.286395
554.7         2.27928    0.286304
554.8         2.27978    0.286323
554.9         2.28046    0.285922
555           2.28064    0.286197
555.1         2.28218    0.287444
555.2         2.28224    0.287458
555.3         2.28307    0.286718
555.4         2.28307    0.286718
555.5          2.2834    0.286849
555.6         2.28393    0.286913
555.7         2.28474    0.287299
555.8         2.28529    0.287589
555.9         2.28621    0.287848
556           2.28669    0.287742
556.1          2.2869    0.287797
556.2         2.28725     0.28805
556.3         2.28776    0.287845
556.4         2.28923    0.288578
556.5         2.28923    0.288578
556.6         2.28984    0.289325
556.7         2.28996    0.289228
556.8         2.29117    0.290887
556.9         2.29128    0.290795
557           2.29185    0.290516
557.1         2.29233    0.290702
557.2          2.2932    0.290548
557.3         2.29361    0.290183
557.4         2.29448    0.290514
557.5         2.29487    0.290794
557.6         2.29635    0.291362
557.7         2.29713    0.292218
557.8         2.29753    0.292514
557.9         2.29792    0.292832
558           2.29826    0.292735
558.1         2.29852    0.292492
558.2         2.29886    0.293015
558.3         2.29949    0.293593
558.4         2.29949    0.293593
558.5         2.30014    0.294083
558.6         2.30043    0.293818
558.7         2.30043    0.293818
558.8         2.30158    0.293664
558.9         2.30223    0.294129
559           2.30289    0.294661
559.1         2.30344     0.29481
559.2         2.30344     0.29481
559.3         2.30392    0.294404
559.4         2.30409    0.294659
559.5         2.30432    0.294443
559.6         2.30448    0.294688
559.7         2.30484    0.294605
559.8         2.30509    0.294385
559.9         2.30554    0.294608
560           2.30615    0.294712
560.1         2.30636    0.294538
560.2         2.30676    0.294453
560.3         2.30703    0.294213
560.4         2.30758    0.294375
560.5         2.30773     0.29425
560.6         2.30885     0.29436
560.7         2.30904    0.294202
560.8         2.30904    0.294202
560.9         2.30993    0.294131
561           2.31082    0.294914
561.1         2.31127    0.295133
561.2         2.31148     0.29496
561.3         2.31223    0.294504
561.4         2.31291    0.295228
561.5         2.31444    0.297272
561.6         2.31473     0.29701
561.7          2.3156    0.297764
561.8         2.31633    0.297901
561.9         2.31658    0.297662
562           2.31689    0.297368
562.1         2.31712    0.297273
562.2         2.31782    0.297234
562.3          2.3181    0.297001
562.4          2.3181    0.297001
562.5         2.31852    0.297246
562.6         2.31933    0.297562
562.7         2.31933    0.297562
562.8         2.31994    0.297611
562.9          2.3204    0.297425
563           2.32114    0.297755
563.1         2.32137     0.29757
563.2         2.32184    0.297711
563.3         2.32184    0.297711
563.4         2.32221    0.297986
563.5         2.32228    0.297925
563.6         2.32261    0.297846
563.7         2.32272    0.297751
563.8         2.32326    0.298009
563.9         2.32375    0.297731
564           2.32395    0.297717
564.1         2.32417      0.2979
564.2         2.32425    0.297919
564.3         2.32474    0.298239
564.4         2.32517    0.298199
564.5         2.32557    0.298091
564.6         2.32622    0.298058
564.7         2.32665    0.298488
564.8          2.3268    0.298347
564.9         2.32691    0.298258
565           2.32773    0.298078
565.1         2.32836    0.298166
565.2         2.32836    0.298166
565.3         2.32897    0.298269
565.4         2.32955    0.298439
565.5         2.33008    0.298612
565.6         2.33055    0.298827
565.7         2.33087    0.298948
565.8          2.3323    0.297743
565.9         2.33268    0.297385
566           2.33331    0.297459
566.1          2.3334    0.297371
566.2         2.33433    0.298199
566.3         2.33457     0.29825
566.4         2.33533    0.298928
566.5         2.33581    0.299374
566.6           2.336    0.299221
566.7          2.3367    0.300303
566.8         2.33741    0.300476
566.9         2.33776    0.300143
567           2.33791    0.300378
567.1         2.33791    0.300378
567.2         2.33823    0.300325
567.3         2.33887    0.300538
567.4         2.33887    0.300538
567.5         2.33975    0.300896
567.6         2.34002    0.300953
567.7         2.34046    0.301225
567.8         2.34089    0.301606
567.9           2.341    0.301515
568           2.34132    0.301734
568.1         2.34172    0.301926
568.2         2.34193    0.302247
568.3         2.34234    0.302053
568.4         2.34274    0.301981
568.5         2.34349    0.302486
568.6         2.34477     0.30239
568.7          2.3452    0.302022
568.8         2.34548    0.302464
568.9         2.34653     0.30233
569           2.34653     0.30233
569.1         2.34724    0.302404
569.2         2.34797    0.302241
569.3         2.34852     0.30234
569.4         2.34889    0.302188
569.5         2.34889    0.302188
569.6         2.34953    0.302839
569.7         2.35024    0.303156
569.8         2.35048    0.303206
569.9         2.35107    0.303214
570            2.3512    0.303107
570.1         2.35144    0.303477
570.2         2.35189    0.303345
570.3         2.35207    0.303205
570.4         2.35273    0.303201
570.5         2.35334    0.303197
570.6         2.35387    0.303744
570.7         2.35402    0.303983
570.8         2.35423    0.303797
570.9         2.35482    0.304251
571           2.35497    0.304485
571.1         2.35517    0.304526
571.2         2.35565    0.304887
571.3         2.35613     0.30473
571.4         2.35648    0.304428
571.5          2.3568    0.304924
571.6          2.3568    0.304924
571.7         2.35767    0.304423
571.8         2.35801    0.304537
571.9         2.35817    0.304785
572           2.35833    0.305028
572.1         2.35878    0.304796
572.2         2.35922    0.305246
572.3         2.35922    0.305246
572.4         2.36019    0.305341
572.5         2.36034    0.305372
572.6         2.36071    0.305576
572.7         2.36128    0.306453
572.8         2.36197    0.306505
572.9         2.36197    0.306505
573           2.36265    0.306056
573.1         2.36387    0.306403
573.2         2.36414     0.30617
573.3         2.36499    0.306699
573.4         2.36512    0.306575
573.5         2.36587    0.307093
573.6         2.36633    0.307293
573.7          2.3666    0.307537
573.8         2.36716    0.307338
573.9          2.3684     0.30657
574           2.36936     0.30715
574.1         2.36965    0.307029
574.2         2.37037     0.30792
574.3         2.37076    0.307781
574.4         2.37163    0.307831
574.5         2.37178    0.307859
574.6         2.37202    0.307652
574.7          2.3729    0.308157
574.8         2.37351    0.308913
574.9         2.37388    0.308995
575            2.3747    0.308721
575.1          2.3747    0.308721
575.2         2.37533    0.308886
575.3         2.37558    0.308934
575.4         2.37565    0.308885
575.5         2.37582    0.308721
575.6         2.37655    0.308867
575.7         2.37706    0.309089
575.8         2.37761    0.309643
575.9         2.37805    0.309737
576           2.37805    0.309737
576.1         2.37839    0.309974
576.2         2.37878    0.309905
576.3         2.37969    0.310962
576.4         2.38033    0.311049
576.5         2.38033    0.311049
576.6         2.38121    0.311253
576.7         2.38172    0.311064
576.8         2.38237    0.311363
576.9          2.3825    0.311257
577           2.38367     0.31139
577.1         2.38367     0.31139
577.2         2.38453    0.311797
577.3         2.38544    0.312017
577.4         2.38591    0.311849
577.5         2.38634    0.312521
577.6           2.387    0.312133
577.7         2.38768    0.312376
577.8         2.38809    0.312664
577.9         2.38835    0.312641
578           2.38889    0.313496
578.1         2.38958    0.313663
578.2         2.38993    0.313994
578.3         2.39033    0.314628
578.4         2.39057    0.314633
578.5         2.39057    0.314633
578.6         2.39145    0.314751
578.7         2.39185    0.315106
578.8         2.39195    0.315025
578.9         2.39229    0.315204
579           2.39287    0.315093
579.1         2.39365    0.315077
579.2         2.39438    0.315365
579.3         2.39487    0.315347
579.4         2.39563    0.315497
579.5         2.39598    0.315183
579.6         2.39657    0.315209
579.7         2.39657    0.315209
579.8         2.39721    0.314641
579.9         2.39756    0.314302
580           2.39928    0.313765
580.1         2.39944    0.314022
580.2         2.39988     0.31369
580.3         2.40103    0.313505
580.4         2.40128    0.313259
580.5         2.40151    0.313092
580.6         2.40173    0.313129
580.7         2.40234    0.313039
580.8         2.40296     0.31275
580.9         2.40296     0.31275
581           2.40349    0.313268
581.1         2.40416    0.313825
581.2         2.40435    0.314121
581.3         2.40461     0.31387
581.4         2.40492    0.314358
581.5         2.40535    0.314503
581.6         2.40572    0.314359
581.7         2.40613    0.314999
581.8         2.40657    0.315134
581.9         2.40678    0.314926
582           2.40719    0.314868
582.1         2.40763     0.31479
582.2          2.4085    0.314987
582.3         2.40865    0.314872
582.4         2.40953    0.314958
582.5         2.41004    0.314971
582.6         2.41046    0.315393
582.7         2.41089    0.315693
582.8          2.4112     0.31598
582.9         2.41151    0.315739
583           2.41184    0.315525
583.1         2.41246    0.315508
583.2         2.41272    0.315262
583.3         2.41319     0.31564
583.4         2.41339    0.315448
583.5         2.41391    0.315697
583.6         2.41472    0.316086
583.7          2.4149    0.315909
583.8         2.41525    0.316456
583.9         2.41623    0.317595
584           2.41666    0.317245
584.1         2.41742    0.318232
584.2          2.4177     0.31796
584.3         2.41816    0.318225
584.4         2.41896     0.31863
584.5         2.41969    0.318642
584.6         2.42008    0.318806
584.7         2.42112    0.319764
584.8         2.42138    0.319519
584.9         2.42207     0.32061
585           2.42239    0.320368
585.1         2.42289    0.320822
585.2         2.42311    0.320853
585.3         2.42332    0.320654
585.4         2.42356    0.321039
585.5           2.424    0.320972
585.6         2.42438    0.320814
585.7         2.42529    0.321953
585.8           2.426    0.323079
585.9         2.42696     0.32245
586           2.42696     0.32245
586.1         2.42797    0.323482
586.2         2.42875    0.323693
586.3         2.42915     0.32395
586.4         2.42948    0.323665
586.5         2.42997    0.324441
586.6         2.43046    0.324219
586.7         2.43098    0.324645
586.8         2.43098    0.324645
586.9         2.43281    0.325871
587            2.4335    0.325953
587.1          2.4345    0.326264
587.2         2.43502    0.326052
587.3         2.43583    0.326219
587.4         2.43631    0.326695
587.5         2.43674    0.326535
587.6         2.43776    0.326797
587.7         2.43776    0.326797
587.8         2.43822    0.326813
587.9         2.43842    0.326615
588           2.43891    0.326343
588.1         2.43978    0.327048
588.2         2.43998    0.326892
588.3         2.44037     0.32717
588.4         2.44067    0.326898
588.5         2.44132    0.327288
588.6         2.44177    0.327139
588.7         2.44213    0.327491
588.8         2.44234    0.327819
588.9         2.44252    0.327682
589           2.44294    0.327483
589.1         2.44308    0.327377
589.2          2.4435    0.327657
589.3         2.44437    0.327931
589.4         2.44571    0.328566
589.5         2.44603    0.328292
589.6         2.44686    0.328707
589.7         2.44686    0.328707
589.8         2.44735     0.32875
589.9         2.44818    0.328746
590           2.44914    0.328715
590.1         2.44957    0.329054
590.2         2.44999    0.329109
590.3         2.45041     0.32941
590.4         2.45164    0.329256
590.5         2.45231    0.329693
590.6         2.45269    0.330298
590.7         2.45339    0.329884
590.8         2.45382    0.329729
590.9         2.45407    0.330113
591           2.45476    0.329953
591.1         2.45532    0.330227
591.2         2.45564    0.330367
591.3         2.45564    0.330367
591.4         2.45589    0.330752
591.5         2.45635    0.330572
591.6         2.45639    0.330525
591.7         2.45782    0.332184
591.8         2.45872    0.332179
591.9         2.45901    0.332645
592            2.4592    0.332504
592.1         2.45957    0.332419
592.2          2.4607    0.333924
592.3         2.46115     0.33423
592.4         2.46153    0.334133
592.5          2.4621    0.333891
592.6         2.46353    0.333822
592.7         2.46406    0.334021
592.8         2.46434    0.333922
592.9         2.46505    0.334183
593           2.46557    0.334042
593.1         2.46601    0.334319
593.2         2.46658    0.334013
593.3         2.46726    0.334038
593.4         2.46726    0.334038
593.5         2.46943    0.335228
593.6         2.46958    0.335248
593.7         2.46976    0.335075
593.8         2.47039    0.335361
593.9         2.47091    0.335156
594           2.47164    0.335775
594.1         2.47221    0.336079
594.2         2.47347    0.336476
594.3         2.47367    0.336332
594.4          2.4744    0.336863
594.5         2.47542     0.33723
594.6         2.47542     0.33723
594.7         2.47564    0.337575
594.8         2.47638    0.336936
594.9         2.47662    0.336969
595           2.47745    0.337246
595.1         2.47791    0.337455
595.2         2.47884    0.337497
595.3          2.4794    0.337973
595.4          2.4801    0.337969
595.5         2.48052    0.337651
595.6         2.48073    0.337498
595.7         2.48162    0.338158
595.8         2.48212    0.338592
595.9         2.48248    0.338294
596           2.48294    0.338226
596.1         2.48352    0.338388
596.2         2.48378    0.338784
596.3          2.4839    0.338801
596.4         2.48459    0.338434
596.5          2.4848    0.338463
596.6         2.48552    0.337975
596.7         2.48594    0.338037
596.8         2.48594    0.338037
596.9         2.48632    0.337699
597           2.48641    0.337634
597.1         2.48661    0.337955
597.2         2.48698    0.337858
597.3         2.48793    0.337785
597.4         2.48837    0.338133
597.5         2.48906    0.338534
597.6         2.48934    0.338572
597.7         2.48954    0.338429
597.8         2.48971    0.338706
597.9         2.49035    0.338786
598           2.49035    0.338786
598.1         2.49118    0.338768
598.2          2.4916    0.338461
598.3         2.49234    0.338304
598.4         2.49354    0.339458
598.5         2.49391    0.339188
598.6         2.49432     0.33943
598.7         2.49447    0.339323
598.8          2.4949    0.339602
598.9         2.49543    0.339128
599           2.49597     0.33926
599.1         2.49625    0.339498
599.2         2.49688    0.339107
599.3         2.49688    0.339107
599.4         2.49769    0.339947
599.5         2.49862    0.339384
599.6         2.49878    0.339267
599.7         2.49878    0.339267
599.8         2.49944    0.339899
599.9         2.50037    0.341051
600           2.50063    0.340865
600.1         2.50135    0.340618
600.2         2.50173    0.341207
600.3         2.50281    0.341266
600.4         2.50316     0.34094
600.5         2.50377    0.340871
600.6         2.50479    0.341362
600.7         2.50536    0.341118
600.8          2.5061    0.340532
600.9         2.50635    0.340934
601            2.5069    0.340602
601.1           2.508    0.340604
601.2          2.5087     0.34046
601.3         2.50983    0.340652
601.4         2.51068    0.340894
601.5         2.51068    0.340894
601.6         2.51085    0.340776
601.7         2.51107    0.340554
601.8         2.51178    0.340983
601.9         2.51217    0.341598
602           2.51257    0.341259
602.1         2.51316     0.34152
602.2         2.51337    0.341546
602.3         2.51385    0.341606
602.4          2.5148    0.341932
602.5          2.5153    0.342249
602.6          2.5153    0.342249
602.7         2.51575     0.34187
602.8         2.51575     0.34187
602.9          2.5163    0.342053
603           2.51702    0.342086
603.1         2.51702    0.342086
603.2         2.51747    0.341713
603.3         2.51789    0.342019
603.4         2.51889    0.341817
603.5         2.51914    0.341585
603.6         2.51938    0.341961
603.7         2.51994    0.342028
603.8         2.52072    0.343268
603.9         2.52177    0.343939
604           2.52278    0.344173
604.1         2.52318    0.344092
604.2         2.52343    0.344498
604.3         2.52364    0.344294
604.4         2.52478    0.344373
604.5         2.52527    0.344637
604.6         2.52537    0.344535
604.7         2.52587    0.344183
604.8         2.52642    0.343872
604.9         2.52731    0.344177
605           2.52788    0.343714
605.1         2.52816    0.344163
605.2          2.5288     0.34451
605.3         2.52925    0.344903
605.4         2.52967    0.345241
605.5         2.52976    0.345175
605.6         2.53043    0.345253
605.7         2.53096    0.345561
605.8         2.53106    0.345572
605.9         2.53106    0.345572
606           2.53128    0.345597
606.1          2.5316    0.345373
606.2         2.53298    0.345807
606.3         2.53315    0.346072
606.4         2.53331    0.346336
606.5         2.53384    0.346024
606.6         2.53403    0.345843
606.7         2.53466    0.345975
606.8         2.53575    0.346563
606.9         2.53606    0.346779
607            2.5363    0.346804
607.1         2.53677    0.346829
607.2         2.53716    0.346965
607.3         2.53759    0.347122
607.4         2.53778    0.347142
607.5         2.53845    0.346684
607.6         2.53927    0.347402
607.7         2.53994    0.347734
607.8         2.54084    0.348041
607.9         2.54128    0.348313
608           2.54161    0.348537
608.1         2.54198    0.348418
608.2         2.54222    0.348798
608.3          2.5438    0.348528
608.4         2.54494    0.349569
608.5         2.54582    0.349272
608.6         2.54607    0.349668
608.7         2.54635    0.349582
608.8         2.54666    0.349747
608.9         2.54791    0.349991
609           2.54874    0.350558
609.1         2.54891    0.350824
609.2         2.54978    0.350734
609.3         2.55033    0.350942
609.4         2.55039    0.350904
609.5         2.55065    0.351317
609.6          2.5512    0.351463
609.7          2.5512    0.351463
609.8         2.55162     0.35128
609.9          2.5525    0.351388
610           2.55315    0.351601
610.1          2.5534    0.351992
610.2         2.55369    0.352235
610.3         2.55402    0.352383
610.4         2.55448    0.352713
610.5         2.55525    0.352755
610.6         2.55635    0.352909
610.7         2.55635    0.352909
610.8         2.55654    0.352778
610.9         2.55684    0.352531
611           2.55737    0.352827
611.1         2.55759    0.352851
611.2         2.55861    0.352798
611.3         2.55886    0.353204
611.4         2.55945    0.353691
611.5         2.55977    0.353868
611.6         2.56038    0.353742
611.7         2.56052     0.35364
611.8         2.56162    0.354423
611.9         2.56286    0.354869
612           2.56387    0.354833
612.1         2.56387    0.354833
612.2         2.56436    0.355247
612.3         2.56468    0.355022
612.4         2.56488    0.354824
612.5         2.56504    0.354665
612.6         2.56525    0.355002
612.7         2.56594    0.355118
612.8         2.56594    0.355118
612.9         2.56707    0.355444
613           2.56817    0.355983
613.1         2.56846    0.355776
613.2         2.56869    0.355621
613.3         2.56922    0.355731
613.4         2.56975    0.356215
613.5         2.56993    0.356036
613.6         2.57058    0.356502
613.7          2.5713    0.356529
613.8         2.57197    0.356914
613.9         2.57317    0.356943
614           2.57317    0.356943
614.1          2.5734    0.356966
614.2         2.57435    0.356932
614.3         2.57491    0.356993
614.4         2.57546    0.357423
614.5         2.57567     0.35728
614.6         2.57602    0.357155
614.7         2.57649    0.357173
614.8         2.57649    0.357173
614.9         2.57717    0.357178
615           2.57815    0.357723
615.1         2.57858    0.358153
615.2          2.5788    0.358175
615.3         2.57949    0.358552
615.4         2.57967     0.35837
615.5         2.57992    0.358396
615.6         2.58076    0.358848
615.7         2.58162    0.359765
615.8         2.58274    0.360397
615.9         2.58379    0.361032
616           2.58396    0.360909
616.1         2.58396    0.360909
616.2         2.58501    0.361102
616.3         2.58501    0.361102
616.4         2.58536    0.361671
616.5          2.5866    0.361036
616.6         2.58688    0.361471
616.7         2.58758    0.361044
616.8         2.58784    0.360823
616.9         2.58845    0.360399
617           2.58908    0.360961
617.1         2.58995    0.360138
617.2         2.59074     0.36049
617.3         2.59118     0.36069
617.4         2.59136    0.360708
617.5         2.59146    0.360642
617.6         2.59203    0.360777
617.7         2.59264    0.360357
617.8         2.59311     0.36046
617.9         2.59321    0.360359
618           2.59368    0.360586
618.1         2.59413    0.361007
618.2         2.59439    0.361032
618.3         2.59571    0.361582
618.4         2.59695    0.361839
618.5         2.59869    0.362604
618.6         2.59955    0.362738
618.7         2.59998    0.362776
618.8         2.60056    0.362772
618.9         2.60077    0.363104
619           2.60179    0.362619
619.1         2.60224    0.363328
619.2         2.60247    0.363168
619.3         2.60404    0.362788
619.4         2.60483    0.364043
619.5         2.60567    0.364679
619.6          2.6065    0.364668
619.7         2.60669    0.364473
619.8         2.60669    0.364473
619.9         2.60756    0.365313
620           2.60789    0.365125
620.1         2.60948    0.364381
620.2         2.60977    0.364857
620.3         2.61026    0.365272
620.4         2.61061    0.365532
620.5         2.61146    0.365127
620.6         2.61146    0.365127
620.7          2.6128    0.365787
620.8         2.61376    0.365608
620.9           2.614     0.36599
621           2.61598    0.366883
621.1         2.61629    0.366668
621.2         2.61654    0.366689
621.3         2.61702    0.367013
621.4         2.61791    0.367269
621.5         2.61822    0.367295
621.6         2.61885    0.367325
621.7         2.61885    0.367325
621.8         2.62002    0.367496
621.9         2.62022     0.36736
622           2.62057    0.367919
622.1         2.62121    0.368139
622.2         2.62147    0.368542
622.3          2.6219    0.368377
622.4         2.62272    0.368484
622.5         2.62317    0.368616
622.6         2.62355    0.368503
622.7          2.6244    0.369106
622.8         2.62497    0.369291
622.9         2.62555    0.369341
623            2.6262    0.368927
623.1         2.62692    0.368917
623.2         2.62692    0.368917
623.3         2.62692    0.368917
623.4         2.62724    0.368702
623.5          2.6274    0.368595
623.6         2.62828    0.368684
623.7         2.62877    0.368532
623.8         2.62926    0.368778
623.9          2.6294    0.368687
624           2.63003     0.36859
624.1         2.63066    0.368169
624.2         2.63154    0.368114
624.3         2.63189    0.368023
624.4         2.63255    0.368175
624.5         2.63315    0.368528
624.6         2.63371    0.368298
624.7         2.63501    0.368248
624.8         2.63588    0.367845
624.9         2.63648    0.368347
625           2.63676    0.368787
625.1         2.63748    0.368476
625.2         2.63864    0.368667
625.3         2.63864    0.368667
625.4         2.63928    0.368285
625.5         2.64003    0.368087
625.6         2.64046    0.368123
625.7         2.64147    0.367678
625.8          2.6423    0.367261
625.9         2.64354    0.367295
626           2.64398    0.367447
626.1         2.64422    0.367206
626.2         2.64451    0.367136
626.3         2.64493    0.367206
626.4         2.64528    0.367087
626.5         2.64571    0.367287
626.6         2.64687    0.366762
626.7         2.64764    0.367463
626.8         2.64786     0.36732
626.9         2.64846    0.366874
627           2.64956    0.367739
627.1         2.64976    0.367756
627.2          2.6508    0.368171
627.3         2.65133    0.368006
627.4         2.65205    0.367576
627.5         2.65205    0.367576
627.6         2.65243    0.367337
627.7         2.65329    0.367421
627.8         2.65422    0.367819
627.9          2.6547    0.368077
628           2.65659    0.369191
628.1         2.65757    0.369896
628.2         2.65811    0.369459
628.3         2.65918    0.369158
628.4         2.65938    0.369174
628.5         2.65952    0.369083
628.6         2.65994    0.369422
628.7         2.66172    0.369728
628.8         2.66214    0.369555
628.9         2.66214    0.369555
629           2.66233    0.369359
629.1         2.66283    0.369887
629.2         2.66348     0.36947
629.3         2.66431    0.370031
629.4         2.66508    0.370087
629.5          2.6654    0.369798
629.6         2.66621     0.37108
629.7         2.66682    0.371365
629.8         2.66682    0.371365
629.9         2.66736    0.371725
630           2.66761    0.371745
630.1         2.66772    0.371635
630.2         2.66886    0.372101
630.3          2.6696    0.371948
630.4          2.6702    0.372162
630.5          2.6705    0.372629
630.6          2.6724    0.372548
630.7         2.67267    0.372572
630.8         2.67317     0.37262
630.9         2.67432    0.373271
631           2.67518    0.372657
631.1          2.6768    0.373537
631.2         2.67734    0.374385
631.3         2.67812     0.37397
631.4         2.67847    0.373607
631.5         2.67925    0.373916
631.6          2.6795    0.373938
631.7         2.68055     0.37429
631.8         2.68055     0.37429
631.9         2.68136    0.373897
632           2.68359    0.373423
632.1         2.68359    0.373423
632.2         2.68412    0.373865
632.3         2.68479    0.374056
632.4         2.68592    0.373837
632.5         2.68638    0.373447
632.6         2.68688    0.374005
632.7         2.68729    0.374421
632.8         2.68782    0.373964
632.9         2.68875    0.373392
633           2.68899    0.373778
633.1         2.68982    0.373817
633.2         2.69177     0.37339
633.3         2.69252    0.373643
633.4          2.6936    0.374698
633.5         2.69443    0.375146
633.6          2.6959    0.375803
633.7          2.6959    0.375803
633.8         2.69642    0.375893
633.9          2.6966    0.375781
634           2.69749     0.37515
634.1         2.69803    0.375689
634.2         2.69873    0.376032
634.3         2.69918    0.375856
634.4          2.6994    0.376208
634.5         2.70007    0.375927
634.6         2.70025     0.37573
634.7         2.70082    0.375713
634.8         2.70164    0.375931
634.9         2.70265    0.375661
635            2.7029    0.375685
635.1         2.70422    0.376101
635.2         2.70471    0.376089
635.3         2.70471    0.376089
635.4         2.70547     0.37566
635.5         2.70617    0.375926
635.6         2.70654    0.375527
635.7         2.70749    0.375651
635.8         2.70767     0.37567
635.9           2.708    0.375623
636           2.70876    0.375856
636.1         2.70895    0.375649
636.2         2.70967    0.376126
636.3         2.70987    0.376003
636.4          2.7105    0.376029
636.5         2.71151    0.376344
636.6         2.71183    0.376229
636.7         2.71248    0.376642
636.8         2.71248    0.376642
636.9         2.71335    0.376936
637           2.71385    0.376681
637.1         2.71419    0.376386
637.2         2.71482    0.377365
637.3         2.71515     0.37707
637.4         2.71623    0.377261
637.5         2.71696    0.377592
637.6         2.71724    0.377287
637.7          2.7176    0.377182
637.8         2.71819    0.377708
637.9         2.71912     0.37864
638           2.71952    0.379267
638.1         2.72023    0.379391
638.2         2.72102    0.379816
638.3         2.72118    0.379651
638.4         2.72118    0.379651
638.5         2.72171    0.379281
638.6         2.72302     0.37984
638.7         2.72338    0.379778
638.8          2.7239    0.379398
638.9         2.72431    0.379202
639           2.72514    0.379932
639.1         2.72669    0.380868
639.2         2.72783    0.380106
639.3         2.72863    0.380175
639.4         2.72863    0.380175
639.5         2.72882    0.380065
639.6         2.72991    0.380901
639.7         2.73012    0.381228
639.8         2.73067    0.380976
639.9         2.73085    0.380993
640           2.73146    0.381293
640.1         2.73179    0.381018
640.2         2.73201     0.38104
640.3          2.7322    0.381059
640.4           2.733      0.3814
640.5         2.73368    0.381942
640.6         2.73479    0.382262
640.7         2.73498    0.382149
640.8         2.73546    0.382199
640.9         2.73609    0.381905
641           2.73644    0.382443
641.1         2.73817    0.382078
641.2         2.73843    0.382105
641.3         2.73907    0.381532
641.4         2.74009    0.381465
641.5           2.741    0.382402
641.6         2.74117    0.382226
641.7          2.7417      0.3821
641.8          2.7417      0.3821
641.9         2.74243    0.382992
642           2.74323    0.383549
642.1         2.74392    0.384006
642.2         2.74485    0.384064
642.3         2.74485    0.384064
642.4          2.7456    0.384401
642.5         2.74586    0.384381
642.6         2.74599    0.384394
642.7         2.74644    0.384448
642.8         2.74683    0.384131
642.9         2.74775    0.385031
643           2.74795    0.385053
643.1          2.7487    0.385302
643.2          2.7495    0.384852
643.3         2.74993    0.384729
643.4         2.75077    0.384351
643.5         2.75104    0.384768
643.6         2.75235    0.384807
643.7         2.75283    0.385148
643.8         2.75347    0.384917
643.9         2.75412    0.385053
644           2.75448    0.385321
644.1         2.75489    0.385082
644.2         2.75554    0.384716
644.3         2.75583    0.385183
644.4         2.75597    0.385034
644.5         2.75803    0.384755
644.6         2.75887    0.384901
644.7         2.75954    0.384372
644.8         2.76015     0.38494
644.9         2.76049    0.384656
645           2.76101    0.385016
645.1         2.76118    0.385286
645.2         2.76184     0.38536
645.3         2.76229     0.38497
645.4         2.76267    0.385178
645.5         2.76304    0.385047
645.6         2.76343    0.384712
645.7         2.76393    0.384302
645.8         2.76536    0.385001
645.9         2.76573    0.384689
646           2.76602    0.384373
646.1         2.76737    0.384518
646.2         2.76859    0.383485
646.3         2.76887    0.383172
646.4         2.76947    0.383645
646.5         2.76987    0.384081
646.6         2.77002    0.384312
646.7         2.77073    0.383963
646.8         2.77127    0.384394
646.9         2.77234    0.384198
647           2.77234    0.384198
647.1         2.77386    0.383535
647.2         2.77508    0.384603
647.3         2.77508    0.384603
647.4         2.77641    0.384573
647.5         2.77708    0.384691
647.6         2.77781    0.384269
647.7         2.77855    0.383749
647.8         2.77917    0.384159
647.9         2.77996    0.384415
648           2.78017    0.384434
648.1         2.78144    0.384234
648.2         2.78182    0.384821
648.3         2.78234     0.38453
648.4         2.78294    0.384438
648.5         2.78339    0.385145
648.6         2.78522    0.385159
648.7         2.78578    0.384864
648.8         2.78657     0.38461
648.9         2.78793    0.384693
649           2.78844    0.385244
649.1         2.78892    0.385285
649.2         2.78965    0.384815
649.3         2.78987    0.385166
649.4         2.79017    0.385002
649.5         2.79068    0.384849
649.6         2.79161    0.384118
649.7         2.79215     0.38442
649.8         2.79289    0.383882
649.9         2.79361    0.384429
650           2.79417    0.384888
650.1         2.79444    0.384697
650.2         2.79516    0.384677
650.3         2.79607    0.385105
650.4         2.79651    0.384869
650.5         2.79723    0.384425
650.6         2.79823    0.384224
650.7         2.79931    0.383802
650.8         2.79992    0.384016
650.9         2.80028    0.384257
651           2.80071    0.384013
651.1         2.80212    0.385739
651.2         2.80277    0.385958
651.3         2.80296    0.385856
651.4         2.80386    0.385857
651.5         2.80467    0.385678
651.6         2.80517    0.385262
651.7         2.80564    0.384879
651.8         2.80631    0.385229
651.9         2.80651    0.385125
652            2.8071     0.38606
652.1         2.80798    0.385595
652.2         2.80929    0.385202
652.3         2.80971    0.384934
652.4         2.81125    0.384828
652.5         2.81238    0.384833
652.6         2.81263    0.385231
652.7         2.81316    0.385544
652.8         2.81397    0.385999
652.9          2.8142    0.386363
653           2.81454     0.38665
653.1         2.81587     0.38651
653.2         2.81587     0.38651
653.3         2.81686    0.387769
653.4         2.81882    0.388416
653.5         2.81951    0.388687
653.6            2.82     0.38904
653.7         2.82105    0.388134
653.8         2.82152     0.38849
653.9         2.82195    0.388858
654           2.82248    0.388391
654.1         2.82338    0.388473
654.2         2.82387    0.388336
654.3         2.82416    0.388185
654.4         2.82416    0.388185
654.5         2.82476    0.387704
654.6         2.82571    0.388291
654.7         2.82703    0.389066
654.8         2.82742    0.388948
654.9         2.82773    0.388716
655           2.82858    0.389692
655.1         2.82887    0.389712
655.2         2.82964    0.389155
655.3         2.83055    0.389936
655.4         2.83099    0.389635
655.5         2.83183    0.389961
655.6         2.83252    0.389914
655.7         2.83309    0.389584
655.8         2.83372     0.39004
655.9         2.83398    0.390329
656           2.83468    0.390137
656.1         2.83536    0.390127
656.2         2.83561    0.390142
656.3         2.83638    0.389571
656.4         2.83715    0.389437
656.5          2.8381    0.389638
656.6         2.83831    0.389653
656.7         2.83878    0.389313
656.8         2.83903    0.389034
656.9         2.83983    0.389237
657           2.84005    0.389252
657.1         2.84062    0.388942
657.2         2.84172     0.38914
657.3         2.84172     0.38914
657.4         2.84204    0.389091
657.5         2.84247    0.389207
657.6         2.84348    0.389156
657.7         2.84426    0.388894
657.8         2.84481    0.389757
657.9         2.84517    0.389781
658           2.84517    0.389781
658.1         2.84568    0.389414
658.2         2.84635    0.389738
658.3         2.84712    0.389625
658.4         2.84742    0.389471
658.5         2.84837    0.390382
658.6         2.84871    0.390916
658.7         2.85023    0.390861
658.8         2.85181    0.390683
658.9         2.85255     0.39016
659           2.85327    0.390101
659.1         2.85394     0.38978
659.2         2.85441    0.389688
659.3         2.85479    0.389714
659.4          2.8555    0.389951
659.5         2.85588    0.389898
659.6          2.8562    0.390155
659.7         2.85686    0.389799
659.8         2.85736    0.389682
659.9         2.85797    0.390138
660            2.8587    0.390147
660.1         2.85927    0.390006
660.2         2.86024    0.390021
660.3         2.86137    0.389917
660.4          2.8618    0.389947
660.5         2.86253    0.389883
660.6         2.86319    0.389401
660.7         2.86373    0.388956
660.8         2.86427    0.388992
660.9         2.86474    0.389262
661           2.86537    0.389013
661.1          2.8661    0.389699
661.2         2.86644    0.389967
661.3          2.8669    0.389566
661.4          2.8669    0.389566
661.5         2.86807    0.389645
661.6         2.86906    0.390861
661.7         2.86906    0.390861
661.8         2.87075    0.390674
661.9         2.87133    0.390549
662           2.87184    0.391008
662.1         2.87228    0.390802
662.2         2.87266    0.390827
662.3         2.87321    0.390431
662.4         2.87362    0.390572
662.5         2.87395    0.390481
662.6         2.87461    0.390708
662.7         2.87516    0.391067
662.8         2.87634    0.391462
662.9         2.87681    0.391782
663           2.87784    0.392916
663.1         2.87804    0.392929
663.2         2.87819    0.392856
663.3         2.87876    0.393303
663.4         2.87951    0.393598
663.5         2.87951    0.393598
663.6         2.87966    0.393526
663.7          2.8803    0.393109
663.8         2.88154    0.393549
663.9         2.88172    0.393341
664           2.88204    0.393189
664.1         2.88262    0.393568
664.2         2.88331    0.393372
664.3          2.8837    0.393297
664.4         2.88473    0.393322
664.5         2.88524    0.393188
664.6         2.88577    0.393755
664.7         2.88629    0.393975
664.8         2.88629    0.393975
664.9         2.88698     0.39426
665           2.88762    0.394959
665.1         2.88788    0.394976
665.2         2.88854     0.39467
665.3         2.88954     0.39458
665.4         2.88971    0.394592
665.5         2.89067    0.394073
665.6         2.89104    0.393644
665.7         2.89138    0.394174
665.8         2.89235    0.393755
665.9         2.89264    0.393775
666            2.8931    0.393961
666.1         2.89348    0.393784
666.2         2.89474    0.393379
666.3         2.89573    0.393135
666.4         2.89622    0.393008
666.5         2.89709    0.392912
666.6         2.89778    0.393062
666.7          2.8979    0.393007
666.8         2.89871    0.393355
666.9         2.89888    0.393274
667           2.89966    0.393184
667.1         2.90031    0.392744
667.2         2.90081    0.393251
667.3         2.90123    0.393161
667.4         2.90157    0.393695
667.5          2.9026    0.393762
667.6         2.90366    0.394268
667.7         2.90539    0.394027
667.8         2.90556    0.393833
667.9         2.90574    0.393844
668           2.90604    0.393712
668.1         2.90637    0.394089
668.2         2.90637    0.394089
668.3         2.90657    0.393999
668.4         2.90719    0.394534
668.5         2.90755    0.395104
668.6         2.90812    0.394815
668.7         2.90823    0.394765
668.8         2.90855    0.394785
668.9         2.90899    0.395265
669            2.9092    0.395278
669.1         2.90945    0.395168
669.2         2.91028    0.394905
669.3         2.91085    0.395158
669.4         2.91222    0.394795
669.5         2.91315    0.395949
669.6         2.91352    0.395871
669.7         2.91468    0.395476
669.8         2.91494    0.395492
669.9         2.91494    0.395492
670           2.91584    0.395483
670.1         2.91597    0.395426
670.2         2.91641    0.395788
670.3         2.91641    0.395788
670.4         2.91691    0.395365
670.5         2.91769    0.395577
670.6         2.91777    0.395541
670.7         2.91843    0.395294
670.8         2.91843    0.395294
670.9         2.91872    0.395168
671           2.91947    0.394952
671.1         2.92034    0.395786
671.2         2.92121    0.396257
671.3         2.92165    0.396187
671.4          2.9224     0.39579
671.5         2.92307     0.39607
671.6         2.92336    0.395887
671.7         2.92336    0.395887
671.8         2.92407    0.395854
671.9         2.92459    0.395488
672           2.92511    0.395891
672.1         2.92511    0.395891
672.2         2.92609    0.395944
672.3         2.92638    0.395822
672.4         2.92749    0.395952
672.5         2.92786    0.395674
672.6         2.92803    0.395465
672.7         2.92874     0.39598
672.8         2.92933    0.395466
672.9         2.92933    0.395466
673            2.9304     0.39494
673.1         2.93102     0.39478
673.2         2.93146    0.395109
673.3         2.93181    0.394845
673.4         2.93269    0.395161
673.5         2.93297    0.395042
673.6         2.93396    0.395301
673.7          2.9351    0.394954
673.8         2.93556     0.39487
673.9         2.93649    0.394918
674           2.93711    0.394399
674.1         2.93795    0.394875
674.2         2.93892    0.394373
674.3         2.93969    0.394597
674.4         2.94028    0.394387
674.5         2.94059    0.394875
674.6         2.94112    0.394898
674.7         2.94188    0.394739
674.8         2.94245    0.395618
674.9         2.94362    0.395789
675           2.94403    0.395622
675.1         2.94439    0.395371
675.2         2.94586    0.395763
675.3         2.94667    0.396312
675.4         2.94693    0.396725
675.5         2.94799    0.396294
675.6         2.94913    0.396832
675.7         2.95001    0.396233
675.8         2.95058    0.396256
675.9         2.95141     0.39671
676           2.95169    0.396722
676.1         2.95289    0.396747
676.2         2.95289    0.396747
676.3         2.95344    0.396644
676.4         2.95344    0.396644
676.5         2.95509    0.396591
676.6         2.95558    0.396399
676.7         2.95578    0.396321
676.8         2.95613    0.396862
676.9         2.95686    0.396591
677           2.95759      0.3971
677.1         2.95825    0.396563
677.2         2.95862    0.396501
677.3         2.95994    0.397151
677.4         2.96051    0.397195
677.5          2.9613    0.396371
677.6         2.96209    0.396064
677.7         2.96262    0.396233
677.8         2.96373    0.396381
677.9         2.96454     0.39652
678           2.96482    0.396955
678.1         2.96558    0.396593
678.2         2.96613    0.397031
678.3         2.96641    0.397468
678.4         2.96671    0.397479
678.5         2.96691    0.397791
678.6         2.96804    0.397208
678.7         2.96949    0.396742
678.8         2.97012    0.396947
678.9         2.97071    0.397483
679           2.97169    0.398126
679.1         2.97212    0.397912
679.2          2.9726    0.398249
679.3         2.97301    0.398563
679.4         2.97369    0.398173
679.5         2.97388    0.398461
679.6         2.97443    0.398206
679.7         2.97523    0.398928
679.8         2.97638    0.397881
679.9         2.97638    0.397881
680           2.97732     0.39774
680.1         2.97816    0.398076
680.2         2.97888    0.398312
680.3         2.97938    0.397889
680.4         2.97961    0.398249
680.5          2.9806    0.398343
680.6          2.9811    0.398131
680.7         2.98156    0.397964
680.8         2.98334    0.397027
680.9         2.98377    0.397019
681           2.98404    0.397026
681.1         2.98451    0.397224
681.2         2.98498    0.396843
681.3         2.98524     0.39685
681.4         2.98564    0.397145
681.5         2.98594    0.397254
681.6         2.98663    0.397089
681.7         2.98674    0.396959
681.8         2.98734    0.396738
681.9         2.98789    0.396587
682           2.98849    0.396373
682.1         2.98909    0.396252
682.2         2.99007    0.397218
682.3         2.99135    0.396834
682.4         2.99218    0.397004
682.5         2.99218    0.397004
682.6         2.99242    0.397389
682.7         2.99348      0.3973
682.8         2.99477     0.39797
682.9         2.99517    0.397895
683           2.99558    0.397843
683.1         2.99592    0.398358
683.2         2.99643     0.39802
683.3         2.99661    0.397958
683.4         2.99711    0.398331
683.5         2.99793     0.39836
683.6         2.99858    0.398799
683.7         2.99898    0.398661
683.8         2.99996    0.398782
683.9          3.0003    0.398731
684           3.00061    0.398683
684.1         3.00107    0.399388
684.2         3.00212    0.399205
684.3         3.00284    0.399404
684.4         3.00333    0.399731
684.5         3.00417    0.398934
684.6         3.00438    0.399244
684.7         3.00589    0.398586
684.8         3.00625    0.398539
684.9         3.00776    0.400188
685           3.00799    0.400194
685.1         3.00822    0.400119
685.2         3.00931    0.400636
685.3         3.01007    0.400935
685.4         3.01101    0.400509
685.5         3.01125     0.40043
685.6         3.01387    0.400832
685.7          3.0143    0.401496
685.8          3.0149    0.401139
685.9         3.01537    0.401488
686           3.01612    0.401033
686.1         3.01704    0.401247
686.2         3.01734    0.401701
686.3         3.01783    0.401357
686.4         3.01819    0.401311
686.5         3.01946    0.402642
686.6         3.02012     0.40293
686.7         3.02095    0.402812
686.8         3.02162    0.403221
686.9         3.02185    0.403146
687           3.02276    0.402713
687.1         3.02276    0.402713
687.2         3.02383    0.402294
687.3         3.02479     0.40257
687.4          3.0252    0.402988
687.5         3.02593    0.402532
687.6         3.02622    0.402182
687.7         3.02773    0.401599
687.8         3.02789    0.401602
687.9         3.02855    0.401296
688           3.02915    0.402212
688.1         3.02998    0.401887
688.2         3.03037     0.40224
688.3         3.03093    0.401771
688.4         3.03141    0.401432
688.5          3.0316    0.401722
688.6          3.0318    0.401726
688.7         3.03211    0.401627
688.8         3.03313    0.402022
688.9         3.03382    0.401584
689           3.03407    0.401589
689.1         3.03436      0.4015
689.2         3.03455    0.401256
689.3         3.03485    0.401163
689.4         3.03485    0.401163
689.5         3.03536    0.401552
689.6         3.03566     0.40146
689.7         3.03682    0.401191
689.8         3.03741    0.401656
689.9         3.03824    0.401275
690           3.03852    0.401698
690.1          3.0396     0.40191
690.2         3.03996    0.401687
690.3         3.04069    0.402057
690.4         3.04069    0.402057
690.5         3.04165    0.401847
690.6         3.04217    0.401764
690.7         3.04246    0.401768
690.8         3.04246    0.401768
690.9         3.04299    0.401357
691           3.04327    0.401787
691.1         3.04403    0.401601
691.2         3.04524    0.402079
691.3         3.04578    0.401689
691.4         3.04598    0.401693
691.5         3.04645    0.402017
691.6         3.04696    0.402249
691.7         3.04735    0.402033
691.8         3.04735    0.402033
691.9         3.04907    0.401542
692           3.04991     0.40136
692.1         3.05018    0.401765
692.2         3.05068    0.402075
692.3         3.05202    0.402071
692.4         3.05336    0.403293
692.5         3.05401     0.40317
692.6         3.05484    0.403286
692.7         3.05528    0.403672
692.8         3.05632    0.403843
692.9          3.0579    0.403294
693           3.05818    0.403222
693.1          3.0595    0.402763
693.2         3.05984    0.403279
693.3         3.05984    0.403279
693.4         3.06031    0.403225
693.5         3.06195     0.40441
693.6         3.06266    0.404235
693.7         3.06352    0.404515
693.8         3.06378    0.404913
693.9         3.06475    0.405247
694           3.06548    0.404769
694.1         3.06588    0.405075
694.2         3.06641    0.405567
694.3         3.06766    0.406394
694.4         3.06828    0.406705
694.5         3.06914    0.406337
694.6         3.07057    0.405721
694.7         3.07151    0.406228
694.8         3.07197     0.40612
694.9         3.07309    0.406452
695           3.07309    0.406452
695.1         3.07389    0.406879
695.2         3.07477    0.407092
695.3         3.07502    0.407091
695.4         3.07658    0.406578
695.5         3.07729    0.406417
695.6         3.07772    0.406321
695.7         3.07788    0.406288
695.8         3.07922    0.406273
695.9         3.07947    0.405952
696           3.08032    0.405636
696.1         3.08053    0.405635
696.2         3.08132    0.405783
696.3         3.08202     0.40522
696.4          3.0823     0.40516
696.5         3.08297    0.405319
696.6         3.08331    0.405247
696.7         3.08331    0.405247
696.8         3.08398     0.40588
696.9         3.08443    0.405877
697           3.08511     0.40585
697.1         3.08667    0.405802
697.2         3.08766    0.406991
697.3         3.08785    0.406991
697.4         3.08913    0.406755
697.5         3.08913    0.406755
697.6         3.08935    0.406756
697.7         3.09007    0.406846
697.8         3.09133    0.406901
697.9         3.09169    0.406872
698           3.09339    0.407457
698.1          3.0941    0.407123
698.2         3.09456    0.407418
698.3         3.09519    0.407373
698.4         3.09541    0.407374
698.5         3.09572    0.407849
698.6         3.09586    0.407675
698.7          3.0972    0.408008
698.8          3.0972    0.408008
698.9         3.09824    0.408894
699           3.09824    0.408894
699.1           3.099    0.408406
699.2         3.10041    0.408158
699.3          3.1007    0.408585
699.4           3.101    0.408395
699.5          3.1022    0.408204
699.6         3.10295    0.408231
699.7         3.10363    0.408666
699.8         3.10439    0.409034
699.9         3.10469    0.408974
700           3.10507    0.409071
700.1         3.10507    0.409071
700.2         3.10637    0.408226
700.3           3.107    0.408127
700.4         3.10792    0.408338
700.5         3.10896    0.407343
700.6         3.10925    0.407776
700.7         3.10941    0.407775
700.8         3.11051    0.407282
700.9          3.1113    0.407396
701           3.11172    0.407354
701.1         3.11172    0.407354
701.2         3.11298    0.407142
701.3         3.11408    0.407004
701.4         3.11483    0.407347
701.5         3.11558    0.407696
701.6         3.11612    0.407513
701.7         3.11649    0.407813
701.8         3.11722    0.407333
701.9         3.11722    0.407333
702           3.11863    0.407582
702.1         3.11874    0.407435
702.2         3.11959    0.406956
702.3         3.11959    0.406956
702.4         3.12046    0.407248
702.5         3.12125    0.407928
702.6         3.12205    0.408094
702.7         3.12252    0.408476
702.8         3.12284    0.408283
702.9         3.12411     0.40877
703           3.12487    0.408395
703.1         3.12519    0.408343
703.2         3.12609    0.409079
703.3         3.12715    0.408863
703.4         3.12738    0.408857
703.5         3.12738    0.408857
703.6         3.12791    0.409118
703.7         3.12909    0.409294
703.8         3.12974    0.410274
703.9         3.13002    0.410231
704           3.13052    0.409879
704.1         3.13163    0.409868
704.2         3.13163    0.409868
704.3         3.13212    0.409472
704.4         3.13263    0.409059
704.5         3.13306    0.409022
704.6         3.13431    0.409907
704.7         3.13461    0.409902
704.8          3.1353    0.409587
704.9          3.1353    0.409587
705           3.13586      0.4101
705.1          3.1365    0.409725
705.2         3.13682    0.409674
705.3         3.13739    0.409585
705.4         3.13811    0.409169
705.5         3.13845    0.409675
705.6         3.14016    0.409202
705.7         3.14039    0.409168
705.8           3.141    0.409064
705.9         3.14131    0.409044
706           3.14174    0.409353
706.1         3.14264    0.409425
706.2           3.144     0.40972
706.3         3.14475     0.40944
706.4         3.14614     0.41067
706.5         3.14614     0.41067
706.6         3.14706    0.411004
706.7         3.14818    0.410454
706.8         3.14845    0.410088
706.9         3.15001    0.410018
707           3.15172    0.409893
707.1         3.15293    0.409523
707.2         3.15341    0.409626
707.3         3.15454    0.410319
707.4         3.15525    0.410201
707.5         3.15561     0.41017
707.6         3.15575    0.409993
707.7         3.15635    0.409935
707.8         3.15712    0.410299
707.9         3.15751    0.410647
708           3.15819    0.410348
708.1         3.15864    0.410663
708.2         3.15864    0.410663
708.3         3.15912    0.410618
708.4         3.16026    0.410645
708.5         3.16085    0.410247
708.6         3.16199    0.411459
708.7         3.16294    0.411327
708.8         3.16315    0.411324
708.9         3.16375    0.411643
709           3.16375    0.411643
709.1         3.16423    0.411376
709.2         3.16463    0.411309
709.3         3.16507    0.411962
709.4         3.16615    0.411806
709.5         3.16615    0.411806
709.6         3.16695    0.412211
709.7         3.16791    0.411851
709.8         3.16791    0.411851
709.9         3.16836    0.411785
710           3.16879    0.411721
710.1         3.16964    0.411344
710.2         3.16996    0.411812
710.3         3.17052    0.411807
710.4         3.17086    0.412313
710.5         3.17226     0.41294
710.6         3.17332     0.41352
710.7         3.17356    0.413518
710.8         3.17356    0.413518
710.9         3.17447    0.413586
711            3.1747    0.413584
711.1         3.17499    0.413584
711.2          3.1756    0.413322
711.3         3.17615    0.413323
711.4           3.177    0.413261
711.5         3.17722    0.413228
711.6         3.17758    0.413754
711.7         3.17783    0.413421
711.8         3.17958    0.413133
711.9         3.18005    0.413428
712           3.18078    0.413395
712.1         3.18108    0.413349
712.2         3.18181    0.413433
712.3         3.18229    0.413398
712.4         3.18295    0.413303
712.5         3.18336    0.413121
712.6         3.18405    0.413564
712.7         3.18524    0.414679
712.8         3.18591    0.414985
712.9         3.18692    0.414624
713           3.18759    0.414568
713.1         3.18803     0.41456
713.2         3.18803     0.41456
713.3         3.18857    0.415013
713.4         3.19005    0.415174
713.5         3.19068    0.415175
713.6         3.19156    0.415608
713.7         3.19178    0.415577
713.8         3.19262    0.415278
713.9         3.19291    0.415278
714           3.19338    0.415271
714.1         3.19409    0.415357
714.2         3.19433     0.41571
714.3         3.19544    0.416681
714.4         3.19562    0.416438
714.5         3.19669    0.416536
714.6         3.19698    0.416956
714.7         3.19811    0.416938
714.8          3.1988    0.417038
714.9         3.19904     0.41704
715            3.2006    0.416922
715.1         3.20107    0.416618
715.2         3.20182    0.416535
715.3         3.20199    0.416511
715.4         3.20218    0.416483
715.5         3.20359    0.416912
715.6          3.2048    0.416564
715.7         3.20532    0.416222
715.8          3.2056    0.415847
715.9         3.20641     0.41556
716           3.20732    0.415718
716.1         3.20803    0.415359
716.2          3.2083    0.415322
716.3         3.20864    0.415018
716.4         3.20928    0.415143
716.5         3.20982    0.414855
716.6          3.2111     0.41532
716.7          3.2111     0.41532
716.8         3.21169    0.414871
716.9         3.21218      0.4152
717           3.21311    0.415694
717.1         3.21403    0.415612
717.2         3.21513    0.416243
717.3         3.21574    0.416249
717.4          3.2166    0.417196
717.5         3.21718    0.417595
717.6         3.21755    0.417376
717.7         3.21775    0.417096
717.8         3.21872    0.417849
717.9         3.21957    0.418656
718           3.22041    0.418563
718.1         3.22065    0.418248
718.2         3.22065    0.418248
718.3         3.22125    0.418143
718.4         3.22208    0.418168
718.5         3.22286    0.418033
718.6         3.22315    0.417642
718.7         3.22396    0.417568
718.8         3.22466    0.417526
718.9         3.22564    0.418202
719            3.2264    0.418136
719.1         3.22673    0.418091
719.2         3.22807     0.41786
719.3         3.22927    0.418303
719.4         3.23003    0.417897
719.5         3.23045    0.418117
719.6         3.23105    0.417698
719.7         3.23227    0.418846
719.8         3.23316    0.419291
719.9         3.23409    0.419105
720           3.23452    0.419522
720.1         3.23452    0.419522
720.2         3.23468    0.419301
720.3         3.23561    0.419387
720.4         3.23683    0.419028
720.5         3.23825      0.4193
720.6         3.23825      0.4193
720.7         3.23892    0.419346
720.8         3.23915    0.419694
720.9         3.23915    0.419694
721           3.23936    0.419697
721.1         3.24007    0.419741
721.2         3.24107    0.419272
721.3         3.24165    0.419202
721.4          3.2421    0.418972
721.5         3.24291    0.418911
721.6         3.24374    0.419851
721.7         3.24481    0.419746
721.8         3.24516    0.420269
721.9         3.24581    0.420746
722            3.2469    0.420253
722.1         3.24839    0.420726
722.2         3.24873    0.420688
722.3         3.24899    0.421067
722.4         3.25052    0.420612
722.5          3.2511    0.421041
722.6         3.25198    0.421901
722.7         3.25322    0.421926
722.8          3.2534    0.422188
722.9         3.25423    0.421801
723           3.25483    0.421832
723.1         3.25541    0.421364
723.2         3.25604    0.421702
723.3         3.25604    0.421702
723.4          3.2564    0.422235
723.5         3.25715    0.421898
723.6         3.25767    0.422317
723.7         3.25812    0.422273
723.8          3.2582    0.422157
723.9         3.25873    0.422081
724           3.25916    0.422077
724.1         3.25931    0.422306
724.2          3.2599    0.422276
724.3          3.2609    0.421739
724.4         3.26181    0.421197
724.5         3.26302    0.420651
724.6         3.26395    0.420551
724.7         3.26454    0.420982
724.8         3.26483     0.42098
724.9         3.26498    0.420784
725             3.266    0.420939
725.1         3.26665    0.420922
725.2         3.26718    0.420859
725.3         3.26749    0.420827
725.4         3.26798    0.420518
725.5         3.26823    0.420492
725.6         3.26918    0.420636
725.7         3.27046    0.420191
725.8         3.27106    0.420516
725.9         3.27195    0.420029
726           3.27224    0.420028
726.1         3.27289    0.420028
726.2         3.27368    0.421182
726.3         3.27433    0.420829
726.4         3.27433    0.420829
726.5         3.27486    0.420798
726.6         3.27486    0.420798
726.7          3.2764     0.42159
726.8         3.27663     0.42159
726.9         3.27684    0.421305
727           3.27707    0.421306
727.1         3.27764    0.421483
727.2          3.2784    0.422054
727.3          3.2784    0.422054
727.4          3.2802    0.422736
727.5         3.28148    0.423299
727.6         3.28176    0.422912
727.7         3.28199     0.42324
727.8         3.28267    0.423086
727.9          3.2835    0.423507
728            3.2835    0.423507
728.1         3.28431    0.423422
728.2         3.28503    0.423704
728.3         3.28548    0.424038
728.4         3.28567     0.42402
728.5         3.28661    0.424193
728.6         3.28773     0.42445
728.7         3.28831    0.425298
728.8         3.28893    0.425635
728.9         3.28936    0.425305
729           3.28984    0.425588
729.1         3.29029    0.425571
729.2         3.29053    0.425569
729.3         3.29076    0.425249
729.4         3.29227    0.425795
729.5         3.29227    0.425795
729.6         3.29255    0.425768
729.7         3.29279    0.425767
729.8         3.29327    0.425743
729.9         3.29424    0.425685
730           3.29462     0.42567
730.1          3.2951     0.42535
730.2         3.29652    0.425572
730.3         3.29708    0.425546
730.4         3.29768    0.425549
730.5         3.29837    0.425806
730.6         3.29915     0.42556
730.7         3.29942    0.425537
730.8         3.30137    0.425622
730.9         3.30214    0.425624
731           3.30238    0.425626
731.1         3.30356    0.425924
731.2         3.30356    0.425924
731.3         3.30412    0.426286
731.4         3.30481    0.425815
731.5         3.30534    0.426326
731.6         3.30577    0.426015
731.7         3.30682    0.426824
731.8         3.30705    0.426807
731.9         3.30736    0.426785
732           3.30761    0.426786
732.1         3.30882    0.427315
732.2         3.30908    0.427297
732.3         3.31005    0.427589
732.4         3.31054    0.427262
732.5         3.31195    0.427355
732.6         3.31227    0.427188
732.7         3.31284    0.427697
732.8         3.31351    0.427669
732.9         3.31351    0.427669
733           3.31386    0.427868
733.1         3.31475    0.427732
733.2         3.31635    0.428501
733.3         3.31776    0.428177
733.4         3.31799    0.428163
733.5         3.31848    0.427483
733.6         3.31929    0.427603
733.7         3.31968    0.427964
733.8         3.32016    0.427947
733.9         3.32042    0.428323
734           3.32134    0.428338
734.1         3.32165    0.427912
734.2         3.32254    0.428425
734.3         3.32282    0.428042
734.4         3.32365    0.428081
734.5         3.32407    0.428079
734.6         3.32572    0.426257
734.7         3.32631    0.426234
734.8         3.32669    0.426214
734.9         3.32727    0.425967
735           3.32769     0.42631
735.1         3.32881    0.425907
735.2         3.32952    0.425882
735.3         3.32978    0.426256
735.4         3.33029    0.426242
735.5         3.33188    0.426213
735.6         3.33205    0.426204
735.7         3.33231    0.426582
735.8         3.33325    0.426884
735.9         3.33379    0.426981
736           3.33416    0.426475
736.1          3.3344    0.426136
736.2         3.33472    0.426119
736.3         3.33561    0.425978
736.4         3.33581    0.425708
736.5         3.33618    0.426238
736.6         3.33756    0.426677
736.7         3.33861    0.426872
736.8         3.33913    0.426463
736.9         3.33969    0.426832
737           3.33991    0.427152
737.1         3.34129    0.427056
737.2         3.34226    0.426575
737.3         3.34275     0.42621
737.4         3.34305    0.426191
737.5         3.34348    0.426469
737.6         3.34368    0.426759
737.7         3.34394    0.427135
737.8         3.34509    0.427241
737.9         3.34541    0.426791
738           3.34569    0.427193
738.1         3.34676    0.427156
738.2         3.34731    0.427135
738.3         3.34827    0.427258
738.4         3.34867    0.427828
738.5         3.34917    0.427516
738.6         3.35001    0.427595
738.7         3.35034    0.427594
738.8         3.35076    0.427836
738.9         3.35158    0.427802
739           3.35158    0.427802
739.1         3.35253    0.428292
739.2         3.35331    0.428013
739.3         3.35377    0.427989
739.4          3.3545    0.427835
739.5         3.35469    0.427834
739.6         3.35531    0.428154
739.7         3.35616    0.428667
739.8         3.35616    0.428667
739.9         3.35673    0.429065
740           3.35748    0.428019
740.1         3.35778    0.428002
740.2         3.35808    0.428433
740.3         3.35938    0.428827
740.4          3.3602    0.429154
740.5          3.3602    0.429154
740.6         3.36041    0.429153
740.7         3.36087    0.429501
740.8         3.36135    0.429476
740.9         3.36151    0.429262
741           3.36199    0.429246
741.1         3.36275    0.429808
741.2          3.3631    0.430311
741.3         3.36358    0.430017
741.4         3.36402    0.429724
741.5         3.36402    0.429724
741.6         3.36577    0.429971
741.7         3.36743    0.430578
741.8         3.36743    0.430578
741.9         3.36847    0.430546
742           3.36847    0.430546
742.1         3.36847    0.430546
742.2         3.36891    0.430538
742.3         3.36977    0.430908
742.4         3.37026    0.430903
742.5         3.37104    0.431006
742.6         3.37175     0.43098
742.7          3.3723    0.430975
742.8         3.37337    0.430705
742.9         3.37361     0.43106
743           3.37383    0.431058
743.1          3.3746    0.431312
743.2         3.37503    0.430989
743.3         3.37535    0.430981
743.4         3.37601    0.431506
743.5         3.37657    0.431975
743.6         3.37772    0.432111
743.7         3.37838    0.431612
743.8         3.37922    0.432107
743.9         3.37981    0.432094
744           3.38064    0.432082
744.1         3.38089    0.432439
744.2         3.38138     0.43213
744.3         3.38232    0.431735
744.4         3.38287    0.432012
744.5           3.383     0.43183
744.6           3.383     0.43183
744.7         3.38332    0.432286
744.8         3.38384    0.432279
744.9         3.38486    0.432728
745           3.38541     0.43272
745.1          3.3857    0.432717
745.2         3.38656    0.433129
745.3         3.38778      0.4327
745.4         3.38778      0.4327
745.5         3.38808    0.432696
745.6         3.38979    0.432696
745.7         3.39067    0.432902
745.8          3.3909    0.432903
745.9         3.39215    0.432531
746           3.39241    0.432905
746.1         3.39278    0.432386
746.2          3.3933    0.432812
746.3          3.3936    0.432396
746.4         3.39489    0.432386
746.5          3.3965    0.433265
746.6         3.39716    0.433262
746.7         3.39826    0.432943
746.8         3.39902    0.432639
746.9         3.39902    0.432639
747           3.39933    0.432636
747.1         3.40023    0.432567
747.2         3.40086    0.432573
747.3         3.40217    0.433704
747.4         3.40305    0.433684
747.5         3.40362    0.434083
747.6         3.40378    0.434085
747.7          3.4052    0.434159
747.8         3.40598    0.433635
747.9         3.40663    0.433171
748             3.407    0.433163
748.1          3.4078     0.43329
748.2         3.40808    0.433295
748.3         3.40914    0.434026
748.4            3.41    0.434952
748.5         3.41066    0.435383
748.6         3.41124    0.435371
748.7         3.41268     0.43541
748.8         3.41377     0.43511
748.9          3.4144    0.434888
749           3.41521    0.435182
749.1         3.41542    0.435188
749.2          3.4158       0.435
749.3         3.41693    0.435671
749.4         3.41847    0.436079
749.5         3.41913    0.435618
749.6         3.42031    0.435668
749.7         3.42064    0.436136
749.8         3.42178    0.436172
749.9         3.42273    0.435912
750           3.42352    0.435912
750.1         3.42412    0.435585
750.2          3.4247     0.43518
750.3         3.42604    0.433612
750.4         3.42636    0.433876
750.5         3.42748    0.433854
750.6         3.42837    0.434388
750.7         3.42873    0.434407
750.8         3.42935    0.434581
750.9          3.4297      0.4346
751           3.43035    0.434652
751.1         3.43064    0.434668
751.2         3.43085    0.434661
751.3         3.43136    0.434756
751.4         3.43136    0.434756
751.5         3.43222    0.434428
751.6         3.43304    0.434553
751.7          3.4334    0.434573
751.8         3.43389    0.434577
751.9         3.43477    0.434848
752           3.43603     0.43349
752.1         3.43627    0.433829
752.2         3.43673    0.433386
752.3         3.43824    0.433412
752.4         3.43895    0.433423
752.5         3.43926    0.433863
752.6         3.44007    0.433536
752.7         3.44066    0.433443
752.8         3.44124    0.432953
752.9         3.44124    0.432953
753           3.44144    0.432945
753.1         3.44187     0.43278
753.2         3.44258    0.433765
753.3          3.4433    0.433811
753.4           3.444    0.434122
753.5         3.44485    0.434169
753.6          3.4452    0.434193
753.7         3.44548    0.434182
753.8         3.44589    0.434245
753.9         3.44622    0.434268
754           3.44652    0.434256
754.1          3.4467    0.434007
754.2         3.44709    0.433768
754.3         3.44882    0.434605
754.4         3.44917     0.43463
754.5         3.44966    0.434177
754.6         3.45012    0.433845
754.7         3.45076    0.434284
754.8         3.45195    0.434521
754.9         3.45302    0.434097
755           3.45349    0.434394
755.1         3.45349    0.434394
755.2          3.4539    0.434965
755.3         3.45447    0.434978
755.4         3.45533    0.435163
755.5         3.45605    0.434491
755.6         3.45652    0.434501
755.7         3.45829    0.435493
755.8         3.45899    0.435347
755.9         3.45999    0.435376
756           3.46117    0.435209
756.1         3.46144    0.434821
756.2         3.46275    0.434926
756.3         3.46383    0.435021
756.4         3.46406    0.435009
756.5         3.46443    0.434993
756.6         3.46487    0.435304
756.7         3.46517    0.435331
756.8         3.46655    0.434773
756.9         3.46701    0.434792
757           3.46751    0.435171
757.1         3.46796    0.435188
757.2         3.47005    0.435563
757.3         3.47031    0.435548
757.4         3.47031    0.435548
757.5         3.47109    0.435191
757.6         3.47174    0.435727
757.7         3.47207    0.435763
757.8         3.47252    0.436065
757.9         3.47401    0.435561
758           3.47479    0.436068
758.1         3.47479    0.436068
758.2         3.47502    0.436055
758.3         3.47544    0.436179
758.4         3.47635    0.435749
758.5         3.47729    0.435789
758.6         3.47846    0.434904
758.7         3.47874    0.434888
758.8         3.47938    0.434469
758.9         3.48074    0.434559
759           3.48095    0.434547
759.1         3.48188    0.434698
759.2         3.48235    0.435035
759.3         3.48264    0.435067
759.4         3.48302    0.434861
759.5         3.48343    0.434619
759.6         3.48433    0.435118
759.7         3.48526    0.435088
759.8         3.48555    0.435122
759.9         3.48628    0.435157
760            3.4867    0.435417
760.1         3.48696    0.435449
760.2         3.48696    0.435449
760.3         3.48803    0.435909
760.4         3.48903    0.436364
760.5         3.48947    0.436037
760.6         3.48995    0.436055
760.7         3.49153    0.435777
760.8         3.49185    0.435817
760.9         3.49256    0.436283
761           3.49319    0.436507
761.1         3.49372    0.436537
761.2         3.49403    0.436098
761.3         3.49436    0.436138
761.4         3.49493    0.436212
761.5         3.49544    0.435992
761.6         3.49595    0.436473
761.7         3.49595    0.436473
761.8         3.49667     0.43601
761.9         3.49803    0.435584
762           3.49856    0.435143
762.1          3.4991    0.435885
762.2         3.49939    0.435924
762.3         3.50013    0.435646
762.4         3.50049    0.435695
762.5          3.5009    0.435717
762.6         3.50154    0.435765
762.7         3.50154    0.435765
762.8         3.50233    0.435439
762.9         3.50267    0.434955
763           3.50369    0.435498
763.1         3.50422    0.435798
763.2         3.50479    0.435828
763.3         3.50584    0.435481
763.4         3.50639    0.435825
763.5         3.50662    0.435858
763.6         3.50714     0.43613
763.7         3.50714     0.43613
763.8         3.50739     0.43611
763.9         3.50872    0.436069
764           3.50891    0.436054
764.1         3.50968    0.436459
764.2         3.51032     0.43656
764.3           3.511    0.437118
764.4         3.51135    0.437168
764.5         3.51194    0.437288
764.6         3.51194    0.437288
764.7         3.51286    0.437423
764.8         3.51319    0.436952
764.9         3.51417    0.437125
765           3.51531    0.437206
765.1         3.51531    0.437206
765.2         3.51575    0.437525
765.3         3.51622    0.437486
765.4         3.51622    0.437486
765.5         3.51675    0.437564
765.6         3.51724    0.437318
765.7         3.51854    0.437349
765.8         3.51945    0.437825
765.9         3.51945    0.437825
766           3.52068    0.437303
766.1          3.5222    0.436966
766.2          3.5235    0.438316
766.3         3.52409    0.438338
766.4         3.52455    0.438236
766.5         3.52534     0.43856
766.6         3.52619    0.439031
766.7         3.52639    0.439015
766.8         3.52716    0.438689
766.9         3.52837    0.439199
767           3.52893    0.438884
767.1         3.52993    0.439487
767.2         3.53022    0.439537
767.3          3.5308    0.440009
767.4         3.53135    0.440033
767.5         3.53164    0.440422
767.6         3.53202    0.440264
767.7         3.53235    0.440711
767.8         3.53462    0.440169
767.9          3.5356    0.440129
768           3.53582    0.440429
768.1          3.5361    0.440407
768.2         3.53726    0.440254
768.3         3.53911    0.440559
768.4         3.53911    0.440559
768.5         3.53947    0.440528
768.6          3.5408    0.440829
768.7         3.54103     0.44081
768.8         3.54191    0.440122
768.9         3.54191    0.440122
769           3.54285     0.44021
769.1         3.54336    0.439462
769.2         3.54446     0.43959
769.3         3.54446     0.43959
769.4         3.54544    0.440152
769.5         3.54609    0.440665
769.6          3.5464    0.440728
769.7          3.5469    0.440769
769.8         3.54715    0.440818
769.9         3.54755    0.440924
770           3.54835    0.441248
770.1         3.54899    0.440655
770.2         3.54899    0.440655
770.3         3.54988    0.440281
770.4         3.55033    0.439904
770.5         3.55104    0.440322
770.6         3.55152    0.440683
770.7         3.55176    0.440663
770.8         3.55237    0.440789
770.9          3.5531    0.440042
771           3.55358    0.440401
771.1         3.55384    0.440744
771.2         3.55483     0.44098
771.3         3.55506    0.441279
771.4         3.55557    0.441678
771.5         3.55647    0.441261
771.6         3.55674    0.441316
771.7         3.55708    0.441782
771.8          3.5577    0.442139
771.9         3.55792    0.441822
772           3.55812    0.441525
772.1         3.55933    0.442031
772.2         3.56006    0.442181
772.3         3.56111     0.44215
772.4         3.56133    0.442195
772.5         3.56165    0.441728
772.6         3.56187    0.441774
772.7         3.56332    0.442398
772.8         3.56446    0.442638
772.9         3.56495    0.443031
773           3.56525    0.442591
773.1         3.56547    0.442571
773.2         3.56657     0.44326
773.3         3.56677    0.443303
773.4         3.56735     0.44368
773.5         3.56827     0.44356
773.6         3.56858    0.443625
773.7         3.56926     0.44375
773.8         3.56986    0.443879
773.9         3.57214    0.443756
774           3.57298    0.443815
774.1         3.57326    0.443878
774.2         3.57386    0.443479
774.3         3.57418    0.443004
774.4         3.57497    0.443424
774.5         3.57497    0.443424
774.6         3.57715    0.443337
774.7         3.57737    0.443387
774.8          3.5784    0.443385
774.9         3.57895     0.44348
775           3.57937    0.443617
775.1         3.58053    0.443703
775.2         3.58075    0.443393
775.3         3.58218    0.442437
775.4         3.58314    0.442968
775.5         3.58344    0.443039
775.6         3.58375    0.443452
775.7           3.584    0.443425
775.8           3.584    0.443425
775.9         3.58517    0.443435
776           3.58575    0.443836
776.1         3.58623     0.44372
776.2         3.58676    0.444009
776.3         3.58676    0.444009
776.4         3.58694    0.443741
776.5         3.58776    0.444045
776.6         3.58813    0.444134
776.7         3.58916    0.443732
776.8         3.58973    0.444492
776.9         3.59077    0.444233
777           3.59116     0.44475
777.1          3.5919    0.445284
777.2         3.59283    0.445425
777.3         3.59283    0.445425
777.4         3.59372    0.445069
777.5         3.59411    0.445167
777.6         3.59427    0.444933
777.7         3.59556    0.445262
777.8         3.59581    0.444892
777.9         3.59598    0.444873
778           3.59697    0.444784
778.1         3.59749     0.44484
778.2         3.59799    0.444399
778.3         3.59877    0.444537
778.4         3.59935    0.444811
778.5         3.59985    0.445208
778.6         3.60069    0.445385
778.7         3.60134    0.445851
778.8         3.60171    0.445949
778.9         3.60187    0.445706
779            3.6031    0.445805
779.1         3.60411    0.445451
779.2         3.60471    0.445511
779.3         3.60601    0.445434
779.4         3.60633    0.445847
779.5         3.60734    0.445455
779.6         3.60805    0.446021
779.7          3.6089     0.44579
779.8         3.60918    0.446153
779.9         3.61095    0.446124
780           3.61193    0.446113
780.1         3.61259    0.446984
780.2         3.61373    0.447232
780.3         3.61395    0.446913
780.4         3.61456    0.447206
780.5         3.61526    0.447126
780.6         3.61539    0.447164
780.7         3.61627    0.447049
780.8         3.61758    0.447142
780.9         3.61819    0.446864
781           3.61843    0.446831
781.1         3.61925    0.446974
781.2         3.62019    0.447497
781.3         3.62061    0.447193
781.4         3.62091    0.447152
781.5         3.62148    0.447388
781.6         3.62283     0.44726
781.7         3.62321    0.446707
781.8         3.62399    0.447123
781.9         3.62512    0.446723
782           3.62552     0.44667
782.1         3.62615    0.446713
782.2         3.62667    0.446497
782.3         3.62708    0.447035
782.4         3.62789     0.44751
782.5         3.62789     0.44751
782.6         3.62815    0.447476
782.7         3.62935    0.446514
782.8         3.62998    0.446704
782.9         3.63105     0.44703
783           3.63196    0.447433
783.1         3.63196    0.447433
783.2          3.6328    0.446982
783.3          3.6328    0.446982
783.4         3.63327    0.446921
783.5         3.63385    0.447322
783.6         3.63464    0.447111
783.7           3.635    0.447592
783.8         3.63581    0.447574
783.9         3.63668     0.44717
784           3.63724    0.447608
784.1         3.63773    0.447937
784.2         3.63835     0.44791
784.3         3.63883    0.447967
784.4         3.63956    0.447952
784.5         3.64057    0.448425
784.6         3.64102     0.44819
784.7          3.6413    0.448154
784.8          3.6413    0.448154
784.9         3.64216    0.448297
785           3.64296     0.44759
785.1         3.64355    0.448006
785.2         3.64381    0.448085
785.3         3.64408     0.44805
785.4         3.64452    0.448278
785.5         3.64452    0.448278
785.6         3.64452    0.448278
785.7         3.64516    0.448834
785.8         3.64557    0.448782
785.9         3.64614    0.449248
786           3.64683    0.448566
786.1         3.64834     0.44934
786.2          3.6488    0.449487
786.3         3.64898    0.449222
786.4         3.65047    0.449955
786.5         3.65072    0.449579
786.6         3.65072    0.449579
786.7         3.65105    0.449999
786.8          3.6517    0.450064
786.9          3.6517    0.450064
787           3.65203    0.450167
787.1         3.65232    0.449736
787.2         3.65297    0.450175
787.3         3.65357    0.449838
787.4         3.65419    0.450309
787.5         3.65592    0.449135
787.6         3.65614     0.44941
787.7         3.65662    0.449093
787.8         3.65704    0.449387
787.9         3.65723    0.449115
788           3.65794    0.449184
788.1         3.65861    0.449205
788.2         3.65928    0.449759
788.3         3.65961    0.449863
788.4         3.66029    0.450225
788.5         3.66029    0.450225
788.6         3.66083    0.449418
788.7         3.66176    0.449589
788.8         3.66223     0.44994
788.9         3.66302    0.450345
789           3.66328    0.449964
789.1         3.66399    0.450236
789.2          3.6647    0.450141
789.3         3.66596    0.449341
789.4          3.6668    0.449445
789.5         3.66799    0.449691
789.6         3.66859    0.450066
789.7         3.66925    0.449693
789.8          3.6699    0.449907
789.9         3.67069    0.450339
790             3.671    0.450442
790.1         3.67243     0.45113
790.2         3.67299    0.451469
790.3         3.67343    0.451281
790.4         3.67403    0.451316
790.5         3.67476    0.451868
790.6         3.67596    0.451348
790.7         3.67596    0.451348
790.8         3.67681    0.451843
790.9         3.67711    0.451945
791           3.67741    0.451499
791.1          3.6788     0.45174
791.2         3.67948    0.451807
791.3         3.67984    0.451755
791.4         3.68056    0.451138
791.5         3.68077    0.451399
791.6         3.68077    0.451399
791.7         3.68153    0.451138
791.8         3.68153    0.451138
791.9         3.68185    0.451247
792           3.68229    0.451808
792.1         3.68266    0.451755
792.2           3.684    0.451247
792.3         3.68459    0.450669
792.4         3.68524     0.44971
792.5         3.68623    0.450247
792.6         3.68696    0.450547
792.7         3.68725    0.450643
792.8         3.68792    0.450843
792.9         3.68823    0.451248
793           3.68823    0.451248
793.1         3.68908    0.451754
793.2         3.68963    0.451393
793.3         3.69013    0.451778
793.4         3.69027    0.451758
793.5         3.69052    0.452084
793.6         3.69107    0.452173
793.7         3.69162    0.452648
793.8         3.69251    0.452942
793.9         3.69348    0.453473
794           3.69378     0.45343
794.1         3.69433    0.453068
794.2         3.69456    0.453148
794.3         3.69618    0.453831
794.4         3.69641    0.453909
794.5          3.6979    0.454477
794.6         3.69845    0.454399
794.7          3.6996    0.454379
794.8          3.6996    0.454379
794.9         3.70014    0.454646
795           3.70146    0.454791
795.1         3.70146    0.454791
795.2         3.70186    0.455312
795.3         3.70267    0.454932
795.4         3.70311     0.45484
795.5          3.7039    0.455226
795.6         3.70419    0.455324
795.7         3.70467    0.455537
795.8          3.7061    0.456629
795.9         3.70635    0.456712
796           3.70659    0.456678
796.1         3.70715    0.456607
796.2         3.70834    0.456864
796.3         3.70834    0.456864
796.4         3.70941    0.457539
796.5         3.70963    0.457508
796.6         3.71056    0.456851
796.7          3.7121    0.456863
796.8          3.7121    0.456863
796.9         3.71256    0.456903
797           3.71326    0.457012
797.1         3.71381    0.457507
797.2         3.71472    0.457083
797.3         3.71522    0.456662
797.4         3.71554    0.456774
797.5         3.71554    0.456774
797.6         3.71675    0.457239
797.7         3.71675    0.457239
797.8         3.71712    0.457447
797.9         3.71787    0.457431
798            3.7188    0.458206
798.1         3.71937    0.457969
798.2         3.71972    0.458089
798.3         3.72027     0.45797
798.4         3.72027     0.45797
798.5         3.72106    0.458066
798.6         3.72163    0.458556
798.7         3.72199    0.458505
798.8         3.72267    0.458789
798.9          3.7237    0.459145
799           3.72458       0.459
799.1         3.72485    0.458962
799.2         3.72503    0.458691
799.3         3.72556    0.458633
799.4         3.72617     0.45869
799.5          3.7263    0.458498
799.6         3.72658    0.458596
799.7         3.72765    0.458658
799.8         3.72822    0.458853
799.9         3.72871    0.458923
800           3.72929    0.458484
800.1         3.72957    0.458845
800.2         3.73083    0.459699
800.3         3.73146    0.460252
800.4         3.73239    0.460771
800.5         3.73239    0.460771
800.6         3.73342    0.460982
800.7         3.73467    0.461669
800.8         3.73545    0.461257
800.9         3.73663    0.461356
801           3.73663    0.461356
801.1         3.73831    0.460781
801.2         3.73866    0.460728
801.3         3.73931    0.460298
801.4         3.73995     0.46079
801.5         3.74123    0.461085
801.6         3.74123    0.461085
801.7         3.74123    0.461085
801.8          3.7417    0.460815
801.9         3.74204    0.460932
802           3.74261     0.46131
802.1         3.74288     0.46091
802.2         3.74387    0.461114
802.3         3.74542     0.46131
802.4         3.74569    0.461272
802.5         3.74624    0.461731
802.6         3.74698    0.461463
802.7         3.74698    0.461463
802.8         3.74726    0.461422
802.9         3.74756    0.461529
803           3.74868    0.461501
803.1         3.74868    0.461501
803.2         3.74915    0.461834
803.3         3.74976    0.461675
803.4         3.75069    0.461738
803.5         3.75103    0.462173
803.6         3.75205    0.461804
803.7          3.7532    0.461939
803.8         3.75376    0.462273
803.9         3.75441    0.462057
804           3.75496    0.462112
804.1          3.7552    0.462418
804.2         3.75626    0.462208
804.3         3.75647    0.462481
804.4         3.75676    0.462043
804.5         3.75838    0.461814
804.6         3.75889    0.462239
804.7         3.76019    0.461426
804.8         3.76168    0.461799
804.9         3.76216    0.462143
805           3.76268    0.461641
805.1          3.7632    0.461715
805.2         3.76373    0.461793
805.3         3.76436    0.461513
805.4         3.76539    0.461686
805.5         3.76605    0.462265
805.6         3.76627    0.462235
805.7         3.76654    0.462579
805.8         3.76764    0.461818
805.9         3.76826    0.461458
806           3.76857    0.461852
806.1         3.76912     0.46228
806.2         3.76992     0.46222
806.3         3.77019     0.46181
806.4         3.77132    0.462532
806.5         3.77228    0.462099
806.6          3.7735    0.463368
806.7         3.77366    0.463124
806.8         3.77466    0.463995
806.9         3.77634    0.463507
807           3.77663     0.46388
807.1         3.77744    0.463887
807.2         3.77799     0.46389
807.3         3.77889    0.464058
807.4         3.78014    0.464641
807.5         3.78069    0.464347
807.6         3.78093    0.464313
807.7          3.7812    0.464411
807.8         3.78148    0.464772
807.9         3.78148    0.464772
808           3.78249    0.464802
808.1         3.78249    0.464802
808.2         3.78372    0.464687
808.3         3.78372    0.464687
808.4         3.78496    0.464943
808.5         3.78605    0.464545
808.6         3.78661    0.464997
808.7         3.78687    0.465096
808.8         3.78687    0.465096
808.9         3.78735    0.465433
809           3.78852    0.465227
809.1         3.79012    0.464722
809.2         3.79108    0.465379
809.3         3.79108    0.465379
809.4         3.79185    0.465766
809.5         3.79312    0.465446
809.6         3.79369    0.465788
809.7         3.79403     0.46592
809.8         3.79447    0.465259
809.9         3.79483    0.465396
810           3.79577    0.465905
810.1         3.79603    0.465516
810.2         3.79676    0.465797
810.3         3.79826    0.466217
810.4         3.79917     0.46676
810.5         3.79992    0.465928
810.6          3.8008    0.466564
810.7         3.80117    0.467032
810.8         3.80182    0.467126
810.9         3.80182    0.467126
811           3.80215     0.46662
811.1         3.80269    0.466957
811.2         3.80344    0.466643
811.3         3.80425    0.466966
811.4          3.8046    0.466442
811.5         3.80514    0.466727
811.6         3.80514    0.466727
811.7          3.8055    0.466868
811.8         3.80659    0.466666
811.9         3.80728    0.466926
812           3.80785    0.467372
812.1         3.80805    0.467075
812.2         3.80923    0.467096
812.3         3.80992    0.466703
812.4          3.8107    0.467012
812.5         3.81181    0.467389
812.6         3.81214     0.46734
812.7         3.81336    0.468328
812.8         3.81395    0.467452
812.9         3.81493     0.46734
813           3.81601    0.467617
813.1         3.81645    0.467714
813.2         3.81753    0.466677
813.3         3.81857    0.466418
813.4         3.81878    0.466682
813.5         3.82007    0.466983
813.6         3.82007    0.466983
813.7           3.821    0.467018
813.8         3.82167    0.467118
813.9         3.82251    0.466882
814           3.82309    0.466795
814.1         3.82371    0.466554
814.2         3.82397    0.466875
814.3         3.82502    0.466722
814.4          3.8258    0.466597
814.5          3.8258    0.466597
814.6          3.8258    0.466597
814.7         3.82657    0.466989
814.8         3.82739    0.467444
814.9         3.82828    0.467014
815            3.8286    0.467142
815.1         3.83007    0.466619
815.2         3.83073    0.466717
815.3         3.83073    0.466717
815.4          3.8317    0.466742
815.5          3.8317    0.466742
815.6         3.83199    0.466703
815.7         3.83281    0.466353
815.8         3.83338    0.465839
815.9         3.83386    0.466071
816           3.83441    0.465818
816.1         3.83441    0.465818
816.2         3.83542    0.465335
816.3         3.83576    0.465289
816.4         3.83698    0.465022
816.5         3.83768    0.465456
816.6         3.83798    0.465416
816.7         3.83825    0.465745
816.8         3.83891    0.465803
816.9         3.83968    0.465723
817            3.8405    0.466112
817.1         3.84081    0.466072
817.2         3.84191    0.464953
817.3         3.84231    0.465114
817.4         3.84259    0.465459
817.5          3.8434    0.465273
817.6         3.84377    0.465728
817.7         3.84406    0.465692
817.8         3.84406    0.465692
817.9         3.84499    0.465629
818           3.84521    0.465602
818.1          3.8457    0.465731
818.2         3.84618    0.465829
818.3         3.84682    0.466091
818.4         3.84736    0.466205
818.5          3.8476    0.466306
818.6         3.84901    0.467062
818.7         3.84921    0.467038
818.8         3.84972     0.46744
818.9         3.85003    0.467403
819           3.85059    0.467325
819.1         3.85138    0.467711
819.2         3.85176    0.468181
819.3         3.85233    0.467912
819.4         3.85255    0.467585
819.5         3.85307    0.467521
819.6         3.85424    0.467612
819.7         3.85424    0.467612
819.8         3.85461    0.467761
819.9         3.85545     0.46852
820           3.85599      0.4681
820.1         3.85712    0.468773
820.2         3.85763     0.46884
820.3         3.85946    0.468827
820.4         3.85946    0.468827
820.5         3.86009    0.469122
820.6         3.86026    0.468863
820.7         3.86043    0.469074
820.8         3.86088    0.468885
820.9         3.86188    0.469225
821           3.86248    0.469321
821.1         3.86422    0.469256
821.2         3.86507    0.469838
821.3         3.86574    0.469191
821.4         3.86634    0.468941
821.5         3.86754    0.469348
821.6         3.86853    0.469936
821.7         3.86888    0.469896
821.8         3.86915    0.469482
821.9         3.86983    0.469578
822           3.87077    0.469976
822.1         3.87188    0.469937
822.2         3.87214    0.469908
822.3         3.87222    0.469788
822.4         3.87272    0.469846
822.5         3.87334    0.470387
822.6         3.87398    0.470487
822.7         3.87423     0.47079
822.8         3.87455    0.470301
822.9         3.87479    0.470274
823           3.87542    0.470813
823.1         3.87659    0.470491
823.2         3.87743    0.470921
823.3         3.87788    0.471144
823.4         3.87847    0.470831
823.5         3.87956    0.471407
823.6         3.87956    0.471407
823.7         3.88107    0.472406
823.8         3.88172    0.471807
823.9         3.88206    0.471954
824            3.8827    0.471678
824.1         3.88384    0.471719
824.2          3.8845    0.471788
824.3         3.88501    0.471478
824.4          3.8856    0.471361
824.5         3.88668    0.472374
824.6         3.88695    0.471961
824.7         3.88757     0.47209
824.8         3.88814    0.472193
824.9         3.88873    0.472493
825           3.88966     0.47206
825.1         3.89022    0.472549
825.2         3.89065    0.472172
825.3         3.89166     0.47277
825.4         3.89184     0.47275
825.5         3.89274    0.472966
825.6         3.89328    0.473074
825.7         3.89389    0.473215
825.8         3.89531     0.47342
825.9         3.89634    0.473017
826           3.89761    0.473085
826.1         3.89786    0.473198
826.2         3.89786    0.473198
826.3         3.89846    0.473316
826.4         3.89954     0.47341
826.5         3.90011    0.473699
826.6         3.90011    0.473699
826.7         3.90096    0.473447
826.8          3.9023    0.472721
826.9         3.90321    0.472726
827           3.90366    0.473266
827.1         3.90424    0.473039
827.2         3.90533    0.473197
827.3         3.90533    0.473197
827.4         3.90558    0.472807
827.5         3.90631    0.472923
827.6         3.90631    0.472923
827.7         3.90777    0.473701
827.8         3.90803    0.473673
827.9         3.90834    0.473205
828           3.90896    0.473693
828.1         3.90925    0.473662
828.2         3.90977    0.473359
828.3         3.91059    0.473584
828.4         3.91059    0.473584
828.5         3.91091    0.473086
828.6         3.91143    0.473208
828.7         3.91228    0.473674
828.8         3.91228    0.473674
828.9         3.91319    0.474329
829            3.9136    0.474119
829.1          3.9141    0.474443
829.2         3.91521    0.474392
829.3         3.91521    0.474392
829.4         3.91579    0.474736
829.5         3.91609     0.47487
829.6         3.91664    0.474607
829.7         3.91698    0.474759
829.8         3.91763    0.474895
829.9         3.91818    0.474914
830           3.91873       0.475
830.1         3.91932    0.474965
830.2         3.91966    0.475115
830.3         3.91988    0.474777
830.4         3.92071    0.474539
830.5         3.92103     0.47493
830.6         3.92157    0.474682
830.7         3.92212    0.475105
830.8          3.9227    0.475576
830.9          3.9236    0.474509
831           3.92449    0.474529
831.1         3.92474    0.474501
831.2         3.92554    0.474657
831.3         3.92609    0.473816
831.4         3.92686    0.473731
831.5         3.92754    0.474184
831.6         3.92821    0.474312
831.7         3.92874    0.473887
831.8          3.9293    0.474335
831.9         3.93024    0.474498
832           3.93114    0.474984
832.1         3.93149    0.474949
832.2         3.93314    0.475299
832.3         3.93314    0.475299
832.4         3.93341    0.475272
832.5         3.93394    0.475394
832.6         3.93428    0.474883
832.7         3.93472    0.475415
832.8         3.93585    0.475458
832.9         3.93612    0.475432
833           3.93675    0.475718
833.1          3.9375    0.475772
833.2         3.93775    0.475391
833.3         3.93832    0.475701
833.4         3.93924    0.475298
833.5         3.93958    0.475454
833.6         3.94058    0.475297
833.7         3.94173    0.474903
833.8         3.94271    0.473891
833.9         3.94358     0.47422
834           3.94387    0.473772
834.1         3.94434    0.473727
834.2         3.94514     0.47351
834.3         3.94514     0.47351
834.4         3.94514     0.47351
834.5         3.94623    0.474122
834.6         3.94678    0.473274
834.7         3.94734    0.473403
834.8         3.94859    0.472712
834.9          3.9488    0.472692
835            3.9488    0.472692
835.1            3.95    0.473295
835.2            3.95    0.473295
835.3         3.95067    0.473075
835.4         3.95067    0.473075
835.5          3.9529    0.472816
835.6         3.95344    0.473159
835.7         3.95419     0.47301
835.8          3.9545    0.472524
835.9         3.95532    0.472937
836           3.95567    0.472398
836.1         3.95648    0.472486
836.2         3.95707    0.472077
836.3         3.95786    0.472197
836.4         3.95838    0.471916
836.5         3.95865    0.471888
836.6          3.9596    0.471811
836.7         3.96033    0.471914
836.8         3.96033    0.471914
836.9         3.96094    0.472429
837            3.9611    0.472175
837.1         3.96196    0.472389
837.2         3.96222    0.472512
837.3         3.96246    0.472147
837.4         3.96341    0.472663
837.5         3.96417    0.472356
837.6          3.9652    0.472421
837.7         3.96575    0.472796
837.8         3.96619    0.472388
837.9           3.967    0.472884
838           3.96724     0.47317
838.1          3.9686    0.471551
838.2          3.9686    0.471551
838.3         3.96946    0.471649
838.4         3.97081    0.472148
838.5         3.97133     0.47199
838.6         3.97187    0.472317
838.7         3.97243    0.472581
838.8           3.973    0.472841
838.9         3.97391    0.473285
839           3.97422    0.472805
839.1         3.97422    0.472805
839.2         3.97456    0.472571
839.3         3.97521    0.473076
839.4          3.9755    0.473215
839.5         3.97599     0.47285
839.6         3.97659    0.473342
839.7         3.97792    0.473176
839.8          3.9783    0.473357
839.9         3.97878    0.473268
840           3.97938    0.473657
840.1         3.97938    0.473657
840.2         3.98118    0.473776
840.3         3.98144    0.474082
840.4         3.98279    0.474208
840.5         3.98448    0.474799
840.6           3.985    0.474359
840.7         3.98557    0.473842
840.8         3.98611    0.473324
840.9         3.98611    0.473324
841           3.98694    0.473278
841.1         3.98757    0.473814
841.2         3.98805    0.474045
841.3         3.98891    0.474727
841.4         3.98951    0.474481
841.5         3.99054    0.474518
841.6         3.99135    0.474722
841.7         3.99269    0.474749
841.8         3.99296    0.474333
841.9         3.99386    0.474055
842           3.99439    0.474331
842.1         3.99556    0.475054
842.2         3.99579    0.474712
842.3         3.99631    0.474988
842.4         3.99684     0.47493
842.5         3.99722    0.474789
842.6          3.9975    0.474759
842.7         3.99815    0.475266
842.8         3.99872    0.474804
842.9         3.99945     0.47451
843                 4    0.474385
843.1         4.00056    0.474639
843.2         4.00098    0.474596
843.3         4.00119    0.474262
843.4         4.00162    0.473602
843.5         4.00219    0.473726
843.6         4.00279    0.473501
843.7         4.00417    0.473685
843.8         4.00489    0.473853
843.9         4.00569    0.473885
844            4.0065    0.474337
844.1         4.00668     0.47406
844.2         4.00706    0.473971
844.3         4.00706    0.473971
844.4         4.00752    0.474109
844.5         4.00778    0.473719
844.6         4.00896     0.47348
844.7         4.00927    0.472993
844.8         4.01015    0.473067
844.9         4.01049    0.472543
845           4.01049    0.472543
845.1         4.01139    0.473152
845.2         4.01246     0.47334
845.3         4.01314    0.474129
845.4         4.01351    0.474313
845.5          4.0141    0.474075
845.6          4.0144    0.474427
845.7         4.01466    0.474552
845.8         4.01488    0.474527
845.9         4.01488    0.474527
846           4.01517    0.474668
846.1         4.01576    0.473746
846.2         4.01673    0.474266
846.3         4.01759    0.474651
846.4         4.01787     0.47462
846.5         4.01885    0.475154
846.6         4.01885    0.475154
846.7         4.01981    0.475199
846.8         4.02015    0.475163
846.9         4.02104    0.474907
847           4.02175    0.475492
847.1         4.02223    0.475044
847.2         4.02312    0.475327
847.3         4.02371    0.475163
847.4         4.02397    0.475135
847.5         4.02441    0.475354
847.6         4.02536    0.475198
847.7         4.02663     0.47526
847.8         4.02768    0.475814
847.9         4.02838    0.475695
848            4.0297    0.475604
848.1         4.03025    0.475649
848.2         4.03129     0.47573
848.3         4.03185    0.475446
848.4         4.03185    0.475446
848.5         4.03377    0.474772
848.6         4.03439    0.474898
848.7         4.03463    0.474874
848.8         4.03487    0.474502
848.9         4.03517    0.474849
849           4.03575    0.474957
849.1         4.03575    0.474957
849.2         4.03686    0.475581
849.3         4.03728    0.475374
849.4         4.03784    0.475464
849.5         4.03861    0.475208
849.6         4.03861    0.475208
849.7         4.03975    0.475702
849.8         4.04066    0.476237
849.9         4.04148    0.476211
850           4.04309    0.476442
850.1         4.04309    0.476442
850.2         4.04344    0.476614
850.3         4.04344    0.476614
850.4         4.04371    0.476751
850.5         4.04496     0.47723
850.6         4.04531    0.477635
850.7         4.04597    0.477537
850.8         4.04597    0.477537
850.9         4.04698    0.477058
851           4.04732    0.477225
851.1         4.04816    0.476972
851.2         4.04905    0.476924
851.3         4.04925    0.476905
851.4            4.05    0.477555
851.5         4.05069    0.477411
851.6         4.05119    0.477521
851.7         4.05208    0.477847
851.8         4.05242    0.478016
851.9         4.05367    0.477945
852           4.05396    0.477917
852.1         4.05429    0.478299
852.2         4.05429    0.478299
852.3         4.05508    0.478399
852.4         4.05535    0.478373
852.5         4.05582    0.478508
852.6         4.05632    0.478382
852.7         4.05692    0.478875
852.8         4.05786    0.479507
852.9         4.05786    0.479507
853           4.05809    0.479144
853.1         4.05866    0.479593
853.2         4.05918    0.479185
853.3         4.05981    0.479524
853.4         4.06022    0.478888
853.5         4.06138    0.478406
853.6         4.06224     0.47873
853.7         4.06401    0.478873
853.8         4.06427    0.479003
853.9         4.06458    0.479359
854           4.06493    0.479766
854.1         4.06523    0.479913
854.2         4.06571    0.479595
854.3           4.067    0.479726
854.4         4.06727      0.4797
854.5         4.06778    0.479845
854.6         4.06828    0.479976
854.7         4.06828    0.479976
854.8         4.06896    0.479276
854.9         4.06921    0.479404
855           4.06995    0.479014
855.1         4.07059    0.479544
855.2         4.07107    0.479894
855.3          4.0713    0.479872
855.4         4.07186    0.479629
855.5         4.07261    0.479473
855.6         4.07343    0.479213
855.7         4.07343    0.479213
855.8         4.07378    0.478668
855.9         4.07378    0.478668
856            4.0745    0.479134
856.1         4.07538    0.478679
856.2         4.07538    0.478679
856.3          4.0763    0.478679
856.4         4.07731    0.479311
856.5         4.07731    0.479311
856.6         4.07816    0.479215
856.7         4.07888    0.479546
856.8         4.07914     0.47913
856.9         4.08016    0.478784
857           4.08044    0.478925
857.1         4.08095    0.478482
857.2         4.08128     0.47865
857.3          4.0818    0.479001
857.4         4.08201     0.47898
857.5         4.08222    0.478649
857.6         4.08315    0.478941
857.7         4.08533    0.478655
857.8         4.08586    0.478922
857.9         4.08607    0.478589
858           4.08634    0.478171
858.1         4.08741    0.478524
858.2         4.08806    0.478808
858.3         4.08876    0.478744
858.4         4.08936    0.478405
858.5         4.08936    0.478405
858.6            4.09    0.478975
858.7         4.09121    0.479989
858.8         4.09209    0.479829
858.9         4.09209    0.479829
859           4.09315     0.47876
859.1         4.09344    0.479087
859.2          4.0944    0.479614
859.3         4.09504    0.479451
859.4         4.09556    0.479696
859.5         4.09586    0.479667
859.6         4.09612    0.479798
859.7          4.0964    0.479942
859.8         4.09681    0.479303
859.9         4.09821    0.480006
860           4.09874    0.479989
860.1         4.09948    0.480126
860.2          4.1001    0.480833
860.3         4.10035    0.480445
860.4         4.10156    0.480904
860.5         4.10182    0.481196
860.6         4.10347    0.481108
860.7         4.10417    0.481239
860.8         4.10453    0.480677
860.9         4.10517    0.481193
861           4.10619    0.481118
861.1         4.10619    0.481118
861.2         4.10697    0.481525
861.3         4.10708    0.481358
861.4         4.10781     0.48146
861.5         4.10808    0.481598
861.6         4.10876    0.481504
861.7         4.10937    0.481651
861.8         4.11017    0.481772
861.9         4.11067    0.481601
862           4.11067    0.481601
862.1         4.11174    0.481628
862.2         4.11174    0.481628
862.3         4.11235     0.48109
862.4         4.11262    0.481067
862.5         4.11393    0.481651
862.6         4.11426    0.481822
862.7         4.11478    0.482177
862.8         4.11566    0.482409
862.9         4.11667    0.482746
863           4.11693    0.482328
863.1         4.11725    0.482492
863.2          4.1177     0.48269
863.3         4.11828     0.48283
863.4         4.11948    0.482052
863.5         4.11981    0.481527
863.6         4.12131    0.481611
863.7           4.122    0.481969
863.8           4.122    0.481969
863.9         4.12302    0.481872
864           4.12302    0.481872
864.1         4.12351    0.481493
864.2         4.12425    0.481324
864.3         4.12445     0.48131
864.4         4.12502    0.481612
864.5         4.12552    0.482174
864.6         4.12731    0.482122
864.7         4.12731    0.482122
864.8         4.12731    0.482122
864.9         4.12795    0.482169
865           4.12858    0.482316
865.1         4.12885    0.482626
865.2          4.1295    0.482208
865.3         4.13028     0.48165
865.4         4.13088    0.482124
865.5         4.13147    0.481571
865.6         4.13211    0.481482
865.7         4.13295    0.481119
865.8         4.13323    0.481097
865.9         4.13404    0.480748
866           4.13452    0.480598
866.1         4.13484    0.480575
866.2         4.13505    0.480819
866.3         4.13575    0.481167
866.4         4.13681    0.481672
866.5         4.13721    0.481041
866.6         4.13721    0.481041
866.7         4.13721    0.481041
866.8         4.13808    0.480695
866.9         4.13885    0.481376
867           4.13918    0.480852
867.1         4.13918    0.480852
867.2          4.1398    0.480317
867.3          4.1404    0.480817
867.4          4.1413    0.480764
867.5         4.14161    0.480742
867.6         4.14222    0.481235
867.7         4.14274    0.480911
867.8         4.14302    0.481055
867.9         4.14328    0.480646
868           4.14474    0.481027
868.1         4.14666    0.481649
868.2         4.14713    0.481613
868.3         4.14746    0.481976
868.4         4.14776    0.481954
868.5          4.1485    0.481998
868.6         4.14883    0.482172
868.7         4.14974    0.481869
868.8          4.1501    0.481294
868.9         4.15099    0.480964
869           4.15135    0.480937
869.1         4.15252    0.481014
869.2         4.15328    0.481223
869.3         4.15379    0.481323
869.4         4.15448     0.48117
869.5         4.15547    0.480732
869.6         4.15575    0.481049
869.7         4.15603    0.481028
869.8         4.15603    0.481028
869.9          4.1563    0.481326
870           4.15787     0.48139
870.1         4.15843    0.481512
870.2         4.15874     0.48149
870.3         4.15962    0.481539
870.4          4.1604     0.48093
870.5          4.1611    0.481302
870.6         4.16196    0.481685
870.7         4.16231     0.48113
870.8         4.16251    0.481115
870.9         4.16322    0.481053
871           4.16406    0.480781
871.1         4.16459    0.481046
871.2         4.16459    0.481046
871.3         4.16532     0.48119
871.4         4.16569    0.481164
871.5         4.16674    0.481352
871.6         4.16792    0.481131
871.7         4.16825    0.481303
871.8         4.16871    0.481308
871.9         4.16898    0.481291
872           4.16925    0.481433
872.1         4.16925    0.481433
872.2         4.17027    0.481809
872.3         4.17054    0.481792
872.4         4.17118    0.482293
872.5         4.17118    0.482293
872.6         4.17175    0.481745
872.7         4.17205    0.482072
872.8         4.17296    0.482084
872.9         4.17316    0.481764
873           4.17348    0.481744
873.1         4.17413    0.481455
873.2         4.17447    0.481434
873.3         4.17538    0.481573
873.4         4.17677    0.482378
873.5         4.17701    0.481998
873.6         4.17762    0.482484
873.7         4.17853    0.481988
873.8         4.17908    0.482129
873.9          4.1797    0.482613
874            4.1809    0.482622
874.1          4.1809    0.482622
874.2         4.18147    0.482771
874.3         4.18227     0.48224
874.4         4.18264    0.481885
874.5         4.18282    0.481613
874.6         4.18282    0.481613
874.7         4.18383    0.482231
874.8         4.18477    0.482838
874.9         4.18529    0.482846
875           4.18555    0.483129
875.1          4.1867    0.482689
875.2         4.18759    0.482373
875.3         4.18783    0.482359
875.4         4.18813    0.481889
875.5         4.18916    0.482338
875.6         4.18981    0.481876
875.7         4.19005    0.482135
875.8         4.19032    0.482281
875.9         4.19143    0.482552
876           4.19161    0.482542
876.1         4.19189    0.482525
876.2         4.19274    0.482628
876.3         4.19305    0.482792
876.4          4.1937    0.482972
876.5          4.1937    0.482972
876.6         4.19458    0.482796
876.7         4.19458    0.482796
876.8         4.19514     0.48326
876.9         4.19671    0.483937
877           4.19671    0.483937
877.1         4.19746    0.483885
877.2         4.19796    0.484051
877.3         4.19815    0.484041
877.4         4.19853    0.483772
877.5         4.19884     0.48411
877.6         4.19958    0.484507
877.7         4.19978    0.484495
877.8         4.20013    0.484683
877.9         4.20013    0.484683
878           4.20119    0.485375
878.1         4.20187    0.485196
878.2         4.20219    0.485177
878.3          4.2035    0.484939
878.4         4.20376    0.484522
878.5         4.20421    0.484786
878.6         4.20451    0.484947
878.7          4.2048      0.4851
878.8         4.20596    0.485079
878.9         4.20596    0.485079
879           4.20626    0.485242
879.1         4.20679    0.484814
879.2         4.20711    0.485163
879.3         4.20794    0.485121
879.4         4.20816    0.484767
879.5         4.20816    0.484767
879.6         4.20925    0.485368
879.7         4.20947    0.485358
879.8         4.20988    0.484702
879.9         4.21015    0.484997
880            4.2105    0.485011
880.1          4.2105    0.485011
880.2          4.2105    0.485011
880.3         4.21091    0.484357
880.4         4.21144    0.484794
880.5         4.21184     0.48474
880.6         4.21341    0.484727
880.7         4.21427    0.484947
880.8         4.21496    0.484468
880.9         4.21526    0.484792
881           4.21617    0.485296
881.1         4.21658    0.485002
881.2         4.21773    0.484932
881.3         4.21837    0.485076
881.4         4.21837    0.485076
881.5         4.21911    0.484338
881.6         4.22007    0.484353
881.7         4.22073    0.484558
881.8         4.22096    0.484815
881.9         4.22177     0.48523
882           4.22205     0.48479
882.1         4.22262    0.484948
882.2         4.22262    0.484948
882.3         4.22347    0.484889
882.4         4.22408    0.484415
882.5          4.2253     0.48439
882.6          4.2253     0.48439
882.7         4.22639    0.484317
882.8         4.22639    0.484317
882.9         4.22729    0.484488
883            4.2276    0.484474
883.1         4.22809    0.484857
883.2         4.22864    0.485298
883.3         4.22864    0.485298
883.4         4.22961     0.48426
883.5         4.22988    0.484554
883.6         4.22988    0.484554
883.7          4.2308    0.484688
883.8         4.23174    0.484848
883.9         4.23201    0.484995
884           4.23245    0.484651
884.1         4.23273     0.48464
884.2         4.23357    0.485259
884.3         4.23414    0.485054
884.4         4.23477    0.484913
884.5         4.23552    0.484653
884.6         4.23586    0.484832
884.7         4.23642    0.485028
884.8         4.23754    0.484414
884.9         4.23754    0.484414
885           4.23802    0.484293
885.1         4.23893    0.484786
885.2         4.23893    0.484786
885.3         4.24016    0.484718
885.4         4.24048     0.48489
885.5         4.24096    0.484574
885.6         4.24119    0.484564
885.7         4.24182    0.484732
885.8         4.24276    0.485229
885.9         4.24276    0.485229
886           4.24276    0.485229
886.1         4.24324    0.484811
886.2         4.24449    0.485319
886.3          4.2448    0.484825
886.4         4.24511    0.484989
886.5          4.2458    0.484786
886.6         4.24613    0.484961
886.7         4.24697    0.485474
886.8         4.24761    0.485133
886.9         4.24885    0.485627
887           4.24897    0.485444
887.1         4.24991    0.485365
887.2         4.24991    0.485365
887.3         4.25104    0.485567
887.4         4.25104    0.485567
887.5         4.25132    0.485556
887.6          4.2533     0.48634
887.7         4.25493    0.485741
887.8         4.25493    0.485741
887.9         4.25566     0.48572
888           4.25566     0.48572
888.1         4.25597    0.485711
888.2         4.25629    0.485886
888.3         4.25726    0.485772
888.4         4.25846    0.485609
888.5         4.25921    0.485662
888.6         4.25942    0.485324
888.7         4.26019    0.485763
888.8         4.26154    0.485847
888.9         4.26213    0.486328
889            4.2624     0.48632
889.1         4.26273    0.486499
889.2         4.26316    0.486749
889.3         4.26383    0.486567
889.4         4.26464    0.487171
889.5         4.26589    0.487854
889.6         4.26675    0.487459
889.7         4.26762    0.487464
889.8         4.26795    0.487644
889.9         4.26824    0.487805
890           4.26824    0.487805
890.1         4.26942    0.486983
890.2          4.2697    0.487284
890.3         4.27002    0.486778
890.4         4.27048    0.486456
890.5          4.2708    0.486633
890.6          4.2708    0.486633
890.7         4.27138    0.486952
890.8         4.27175     0.48636
890.9           4.272    0.485962
891           4.27241    0.485319
891.1         4.27302    0.484855
891.2         4.27342    0.485077
891.3         4.27467    0.485142
891.4         4.27557    0.485385
891.5          4.2762    0.485531
891.6          4.2766     0.48596
891.7         4.27679    0.485652
891.8         4.27748    0.485841
891.9         4.27845    0.485557
892           4.27938     0.48594
892.1         4.27995    0.485707
892.2         4.28035    0.485897
892.3         4.28142    0.485336
892.4         4.28179    0.485541
892.5         4.28233    0.485029
892.6         4.28293    0.484566
892.7         4.28385    0.485021
892.8         4.28418    0.484496
892.9         4.28501    0.485065
893           4.28501    0.485065
893.1          4.2853    0.485373
893.2          4.2862    0.485245
893.3         4.28648    0.485402
893.4         4.28703    0.485108
893.5          4.2874    0.484929
893.6         4.28786    0.484953
893.7         4.28922    0.485168
893.8         4.28922    0.485168
893.9         4.28988    0.485536
894            4.2906    0.485823
894.1         4.29095    0.485255
894.2         4.29125    0.485249
894.3         4.29153    0.485243
894.4         4.29218    0.484901
894.5         4.29252    0.485257
894.6         4.29252    0.485257
894.7         4.29356    0.485065
894.8         4.29409    0.485079
894.9         4.29409    0.485079
895           4.29592     0.48555
895.1         4.29675    0.485663
895.2         4.29707    0.485152
895.3         4.29707    0.485152
895.4         4.29799    0.485331
895.5         4.29846    0.485408
895.6         4.29902    0.485543
895.7         4.29937    0.485538
895.8         4.29967    0.485699
895.9         4.30057    0.485355
896           4.30114    0.485663
896.1         4.30114    0.485663
896.2         4.30248    0.485732
896.3          4.3032    0.485727
896.4          4.3032    0.485727
896.5          4.3032    0.485727
896.6          4.3043     0.48591
896.7         4.30462    0.485908
896.8         4.30495     0.48609
896.9          4.3059    0.486253
897            4.3064    0.486781
897.1          4.3069    0.485977
897.2         4.30711    0.486201
897.3         4.30795     0.48662
897.4         4.30795     0.48662
897.5          4.3083    0.486619
897.6         4.30977    0.486518
897.7         4.30977    0.486518
897.8         4.31007    0.486518
897.9         4.31042    0.485953
898           4.31125    0.485694
898.1          4.3116    0.486055
898.2          4.3116    0.486055
898.3         4.31234    0.486209
898.4          4.3136    0.485199
898.5         4.31393    0.485379
898.6         4.31479    0.485174
898.7         4.31564    0.485352
898.8         4.31675    0.485249
898.9         4.31703    0.485549
899           4.31801    0.486093
899.1         4.31852    0.486141
899.2         4.31902    0.486297
899.3         4.31936    0.485753
899.4         4.31936    0.485753
899.5         4.32025    0.486219
899.6         4.32152     0.48489
899.7         4.32179    0.485042
899.8         4.32295    0.485682
899.9         4.32353    0.485287
900           4.32449    0.485617
900.1         4.32449    0.485617
900.2         4.32509     0.48592
900.3         4.32509     0.48592
900.4         4.32605    0.485718
900.5         4.32605    0.485718
900.6         4.32662    0.485878
900.7         4.32749    0.485764
900.8         4.32749    0.485764
900.9         4.32833     0.48557
901           4.33011    0.486035
901.1         4.33011    0.486035
901.2         4.33117    0.486251
901.3         4.33154    0.486254
901.4         4.33268     0.48656
901.5          4.3335    0.486026
901.6         4.33368    0.485732
901.7         4.33423    0.485925
901.8         4.33458    0.485368
901.9         4.33591    0.486006
902           4.33622    0.485522
902.1          4.3375    0.485657
902.2          4.3379    0.486072
902.3          4.3382     0.48624
902.4         4.33879     0.48658
902.5         4.33933     0.48631
902.6         4.33994    0.486486
902.7         4.33994    0.486486
902.8         4.34023    0.486491
902.9          4.3407    0.486836
903           4.34149    0.486567
903.1         4.34254    0.487167
903.2         4.34284    0.487174
903.3         4.34374    0.486339
903.4         4.34442    0.485842
903.5         4.34442    0.485842
903.6         4.34505    0.485686
903.7         4.34536    0.486009
903.8         4.34566    0.486176
903.9         4.34611    0.486107
904           4.34632    0.486111
904.1         4.34753      0.4853
904.2         4.34799    0.485029
904.3          4.3481     0.48486
904.4          4.3486    0.484975
904.5         4.34918    0.485152
904.6         4.34945    0.485158
904.7         4.34945    0.485158
904.8         4.35009    0.485445
904.9         4.35058    0.485343
905           4.35086     0.48535
905.1         4.35086     0.48535
905.2         4.35174    0.485807
905.3         4.35174    0.485807
905.4         4.35225    0.485761
905.5         4.35246    0.485419
905.6         4.35323    0.485616
905.7         4.35391    0.485949
905.8         4.35391    0.485949
905.9         4.35452    0.485598
906           4.35476    0.485847
906.1         4.35504    0.485391
906.2         4.35606    0.485605
906.3         4.35663    0.485255
906.4         4.35723    0.485274
906.5         4.35863    0.485193
906.6         4.35902    0.485207
906.7         4.35985    0.485115
906.8         4.36063    0.485152
906.9         4.36088    0.484751
907           4.36118    0.485063
907.1         4.36176    0.485247
907.2         4.36193    0.484968
907.3         4.36251    0.484549
907.4         4.36303    0.484816
907.5         4.36379    0.484675
907.6         4.36379    0.484675
907.7         4.36441    0.484234
907.8         4.36611    0.485001
907.9         4.36649    0.485019
908           4.36661    0.484822
908.1           4.367    0.485228
908.2         4.36799    0.485024
908.3         4.36876    0.485063
908.4          4.3694    0.485559
908.5         4.37023    0.484814
908.6         4.37095    0.485233
908.7         4.37095    0.485233
908.8         4.37191    0.484825
908.9         4.37225    0.485009
909           4.37291    0.485213
909.1         4.37291    0.485213
909.2         4.37424    0.484497
909.3         4.37475    0.484184
909.4         4.37552    0.484197
909.5         4.37578    0.484461
909.6          4.3763    0.484859
909.7         4.37685    0.484591
909.8         4.37766    0.483266
909.9         4.37826    0.483477
910           4.37885    0.483403
910.1         4.37939    0.483148
910.2         4.38042    0.483927
910.3         4.38064    0.483571
910.4         4.38151    0.484067
910.5          4.3824    0.483704
910.6           4.383    0.484321
910.7         4.38365    0.484523
910.8         4.38365    0.484523
910.9         4.38415    0.484272
911           4.38497    0.484024
911.1         4.38534     0.48422
911.2         4.38534     0.48422
911.3         4.38627    0.483845
911.4         4.38716    0.483606
911.5         4.38739    0.483619
911.6         4.38851    0.483008
911.7         4.38851    0.483008
911.8         4.39004     0.48172
911.9         4.39063    0.481361
912           4.39096    0.481379
912.1         4.39121    0.481636
912.2         4.39177     0.48136
912.3         4.39208    0.480868
912.4         4.39308    0.481677
912.5         4.39333    0.481937
912.6         4.39444    0.481561
912.7         4.39477    0.481908
912.8         4.39512    0.481927
912.9         4.39565    0.481631
913           4.39622    0.481795
913.1         4.39728    0.481528
913.2          4.3979    0.481273
913.3         4.39855    0.480727
913.4          4.3988     0.48074
913.5         4.39948    0.480529
913.6         4.40002    0.480774
913.7         4.40002    0.480774
913.8         4.40033    0.480939
913.9         4.40094    0.481221
914           4.40186    0.481719
914.1         4.40291    0.481701
914.2         4.40291    0.481701
914.3         4.40319    0.481259
914.4         4.40348    0.481417
914.5         4.40375    0.481431
914.6         4.40442    0.481968
914.7          4.4051    0.482185
914.8          4.4051    0.482185
914.9          4.4059    0.482586
915           4.40635    0.482314
915.1           4.407    0.482783
915.2         4.40752    0.483043
915.3         4.40812    0.482067
915.4         4.40924     0.48262
915.5         4.40985    0.482445
915.6         4.41021    0.482464
915.7         4.41047    0.482738
915.8         4.41125    0.482326
915.9         4.41149    0.482339
916           4.41184    0.482527
916.1         4.41272    0.482403
916.2         4.41335    0.481389
916.3         4.41386    0.480919
916.4         4.41475     0.48094
916.5         4.41629    0.479968
916.6         4.41699    0.479406
916.7         4.41799    0.479956
916.8         4.41859    0.479639
916.9         4.41859    0.479639
917           4.41952    0.480135
917.1         4.42017    0.479658
917.2         4.42093    0.479542
917.3         4.42142    0.479201
917.4         4.42215    0.479364
917.5         4.42285    0.479566
917.6         4.42285    0.479566
917.7         4.42332    0.479423
917.8         4.42435    0.479629
917.9         4.42492    0.479325
918           4.42555    0.479585
918.1         4.42626    0.479114
918.2         4.42714    0.479301
918.3         4.42773    0.479136
918.4         4.42826    0.478265
918.5         4.42905    0.478662
918.6         4.42996    0.477718
918.7         4.43066    0.478023
918.8         4.43141    0.478231
918.9         4.43227    0.476818
919           4.43294    0.477167
919.1         4.43386    0.476975
919.2         4.43421    0.476417
919.3         4.43644    0.477141
919.4         4.43669    0.477394
919.5         4.43729    0.476414
919.6         4.43882    0.477223
919.7         4.43943    0.477163
919.8         4.43943    0.477163
919.9         4.43974    0.477476
920           4.44098    0.477708
920.1         4.44124    0.477284
920.2         4.44198    0.477341
920.3         4.44368    0.477152
920.4         4.44368    0.477152
920.5         4.44479    0.477197
920.6          4.4451    0.477367
920.7         4.44618    0.477885
920.8         4.44719    0.476925
920.9         4.44782    0.477146
921           4.44843     0.47759
921.1         4.44843     0.47759
921.2         4.44903    0.477918
921.3          4.4498    0.477979
921.4         4.45035    0.477731
921.5         4.45067    0.477755
921.6         4.45093    0.478021
921.7         4.45179    0.477683
921.8         4.45179    0.477683
921.9         4.45284    0.477506
922           4.45316     0.47768
922.1          4.4534     0.47728
922.2         4.45376    0.477308
922.3         4.45406    0.476809
922.4         4.45428    0.477024
922.5         4.45529     0.47749
922.6          4.4559    0.477142
922.7         4.45662    0.477534
922.8         4.45714    0.477865
922.9         4.45786    0.477651
923           4.45839     0.47728
923.1         4.45895    0.477699
923.2         4.45924    0.477228
923.3         4.46019    0.477742
923.4         4.46047    0.477894
923.5         4.46075    0.477434
923.6          4.4615    0.477672
923.7         4.46188    0.477705
923.8         4.46272    0.477498
923.9         4.46272    0.477498
924            4.4636    0.477942
924.1         4.46425    0.477423
924.2         4.46425    0.477423
924.3         4.46568    0.477768
924.4         4.46591    0.477788
924.5         4.46665    0.477205
924.6          4.4669    0.477339
924.7          4.4674    0.477571
924.8         4.46763    0.477185
924.9         4.46796    0.476649
925           4.46861    0.477029
925.1         4.46899    0.477234
925.2          4.4706    0.477135
925.3         4.47086    0.477391
925.4         4.47086    0.477391
925.5         4.47116    0.476903
925.6          4.4715    0.476935
925.7         4.47291    0.476866
925.8         4.47323    0.476353
925.9          4.4735    0.476632
926           4.47443    0.476368
926.1         4.47504    0.476704
926.2          4.4754    0.476737
926.3         4.47629    0.476605
926.4         4.47717    0.476668
926.5         4.47729    0.476679
926.6         4.47818    0.476586
926.7         4.47885    0.476792
926.8         4.47975    0.476698
926.9         4.48002    0.476251
927           4.48052    0.476049
927.1         4.48132     0.47629
927.2         4.48173    0.476517
927.3         4.48297    0.476115
927.4         4.48315    0.476292
927.5          4.4842    0.475913
927.6         4.48448    0.476067
927.7         4.48494    0.476409
927.8         4.48537     0.47626
927.9         4.48572    0.476296
928           4.48572    0.476296
928.1         4.48624    0.476542
928.2         4.48638    0.476301
928.3         4.48708    0.476528
928.4         4.48764    0.476618
928.5         4.48829    0.477104
928.6         4.48862    0.476553
928.7         4.48912    0.476366
928.8         4.48937    0.476618
928.9          4.4897    0.476651
929           4.49097    0.476523
929.1         4.49133    0.476716
929.2         4.49162    0.476236
929.3         4.49225    0.476468
929.4         4.49253    0.476739
929.5         4.49345    0.476609
929.6         4.49374      0.4769
929.7           4.494    0.476466
929.8         4.49528    0.477221
929.9         4.49559    0.477252
930           4.49625    0.477108
930.1         4.49658    0.477293
930.2          4.4972     0.47762
930.3         4.49791    0.477181
930.4         4.49824    0.477361
930.5         4.49824    0.477361
930.6         4.49883    0.477593
930.7          4.4996    0.477891
930.8         4.50076    0.478021
930.9          4.5013    0.477757
931           4.50161    0.477927
931.1         4.50237    0.478064
931.2         4.50305    0.478136
931.3         4.50305    0.478136
931.4         4.50357    0.477971
931.5         4.50457    0.478489
931.6         4.50497    0.478316
931.7         4.50497    0.478316
931.8         4.50522    0.478454
931.9         4.50571    0.478182
932           4.50603    0.477656
932.1         4.50669    0.477882
932.2         4.50696    0.478151
932.3         4.50777    0.477956
932.4         4.50832     0.47706
932.5         4.50946     0.47768
932.6         4.50997    0.477556
932.7         4.51061    0.477776
932.8         4.51155    0.477503
932.9         4.51206    0.477877
933           4.51318    0.477796
933.1         4.51345    0.477346
933.2         4.51373    0.476893
933.3         4.51464    0.477387
933.4         4.51464    0.477387
933.5         4.51517    0.476896
933.6          4.5168    0.477322
933.7         4.51702    0.476967
933.8         4.51712     0.47681
933.9         4.51778     0.47708
934           4.51848    0.477295
934.1         4.51882    0.477333
934.2          4.5191    0.477487
934.3         4.51965    0.477094
934.4         4.52024    0.477029
934.5         4.52067    0.477201
934.6         4.52121    0.476979
934.7         4.52226    0.475817
934.8         4.52283    0.476114
934.9         4.52283    0.476114
935           4.52387    0.476138
935.1         4.52387    0.476138
935.2         4.52542    0.475503
935.3          4.5258    0.474877
935.4         4.52646    0.475151
935.5         4.52679    0.475191
935.6         4.52806    0.475411
935.7         4.52826    0.475435
935.8         4.52883     0.47513
935.9         4.52919    0.475481
936           4.53044    0.475375
936.1          4.5314    0.476015
936.2         4.53166    0.475576
936.3         4.53236    0.476074
936.4         4.53361    0.476198
936.5         4.53361    0.476198
936.6         4.53428    0.476584
936.7         4.53428    0.476584
936.8         4.53528    0.476568
936.9         4.53586    0.476221
937           4.53615    0.476255
937.1         4.53732    0.476274
937.2         4.53785    0.476336
937.3         4.53865    0.476435
937.4         4.53897    0.476472
937.5         4.53968    0.476167
937.6         4.53996      0.4762
937.7         4.53996      0.4762
937.8         4.54026    0.476236
937.9         4.54167    0.476126
938           4.54167    0.476126
938.1         4.54237    0.475632
938.2         4.54336    0.476159
938.3         4.54405    0.475545
938.4          4.5444     0.47559
938.5         4.54465     0.47518
938.6         4.54465     0.47518
938.7         4.54515    0.475675
938.8         4.54601    0.475529
938.9         4.54601    0.475529
939           4.54833    0.474773
939.1         4.54866    0.475098
939.2         4.54966    0.474702
939.3         4.55053    0.475332
939.4         4.55191    0.475289
939.5          4.5523    0.475341
939.6         4.55253    0.474951
939.7         4.55346    0.474907
939.8         4.55375    0.475184
939.9         4.55463    0.474948
940           4.55463    0.474948
940.1         4.55495    0.475123
940.2         4.55529    0.475309
940.3         4.55569    0.475537
940.4          4.5563    0.475742
940.5         4.55684    0.475472
940.6         4.55726      0.4757
940.7         4.55751    0.475937
940.8          4.5578    0.475446
940.9         4.55944    0.475362
941           4.56081    0.475791
941.1         4.56166    0.475237
941.2         4.56166    0.475237
941.3         4.56199     0.47469
941.4         4.56269    0.474949
941.5         4.56356    0.474096
941.6         4.56418    0.474531
941.7         4.56418    0.474531
941.8         4.56474     0.47478
941.9         4.56587    0.474485
942           4.56587    0.474485
942.1          4.5669    0.475174
942.2         4.56754    0.474737
942.3          4.5685     0.47471
942.4         4.56915    0.474806
942.5         4.57036    0.475386
942.6         4.57062    0.474959
942.7         4.57119     0.47539
942.8         4.57156    0.475446
942.9         4.57225    0.475972
943           4.57225    0.475972
943.1         4.57354    0.475939
943.2         4.57409    0.476248
943.3         4.57518    0.475998
943.4         4.57631    0.475741
943.5         4.57691    0.475834
943.6         4.57727     0.47603
943.7         4.57863    0.475717
943.8         4.57897    0.476042
943.9         4.57988    0.476633
944           4.57988    0.476633
944.1          4.5805    0.476247
944.2         4.58108    0.476034
944.3         4.58137     0.47608
944.4         4.58193    0.476273
944.5         4.58216    0.475894
944.6         4.58317    0.476404
944.7         4.58365    0.476643
944.8         4.58455    0.476216
944.9         4.58571    0.476621
945           4.58625    0.476812
945.1         4.58703    0.476757
945.2         4.58739    0.476957
945.3         4.58794    0.476635
945.4         4.58861    0.476125
945.5         4.59018    0.476486
945.6         4.59084    0.475966
945.7          4.5918    0.476597
945.8         4.59307    0.477259
945.9         4.59307    0.477259
946           4.59429    0.477059
946.1         4.59465    0.476463
946.2         4.59529    0.476021
946.3         4.59654    0.476826
946.4         4.59688    0.477141
946.5         4.59688    0.477141
946.6         4.59757    0.477492
946.7         4.59825    0.477734
946.8         4.59825    0.477734
946.9         4.59886     0.47717
947           4.59953    0.477643
947.1         4.60024    0.477896
947.2         4.60049    0.477484
947.3         4.60111     0.47778
947.4         4.60151    0.478003
947.5         4.60296    0.478182
947.6         4.60296    0.478182
947.7         4.60357    0.477709
947.8         4.60382    0.477944
947.9         4.60382    0.477944
948           4.60451    0.477375
948.1         4.60613    0.476658
948.2         4.60707    0.477179
948.3         4.60707    0.477179
948.4         4.60707    0.477179
948.5         4.60804    0.477169
948.6         4.60942    0.477183
948.7         4.60942    0.477183
948.8         4.61022     0.47714
948.9         4.61118    0.477623
949           4.61149    0.477796
949.1         4.61173    0.477838
949.2         4.61258    0.477056
949.3         4.61333    0.477646
949.4         4.61465    0.477878
949.5         4.61556    0.478624
949.6         4.61556    0.478624
949.7         4.61775    0.478794
949.8         4.61809    0.478986
949.9         4.61912     0.47958
950           4.61975     0.48017
950.1         4.62116    0.479289
950.2         4.62116    0.479289
950.3         4.62184    0.478935
950.4         4.62212    0.478478
950.5         4.62332    0.478499
950.6         4.62414    0.478854
950.7          4.6244     0.47841
950.8         4.62502    0.477981
950.9         4.62531    0.477492
951           4.62649    0.477579
951.1         4.62649    0.477579
951.2         4.62649    0.477579
951.3         4.62742    0.478105
951.4         4.62798    0.477158
951.5         4.62863    0.477263
951.6         4.63026    0.477621
951.7         4.63087    0.477724
951.8         4.63181    0.477869
951.9         4.63239    0.478185
952           4.63271    0.478239
952.1          4.6337    0.478213
952.2         4.63402    0.478266
952.3         4.63431    0.478541
952.4         4.63505    0.478815
952.5         4.63536    0.478291
952.6         4.63631    0.478454
952.7         4.63735    0.478135
952.8         4.63809    0.478697
952.9         4.63911    0.478586
953           4.63953    0.478821
953.1         4.64019    0.479104
953.2         4.64067    0.479358
953.3         4.64247    0.478627
953.4         4.64247    0.478627
953.5         4.64306     0.47904
953.6         4.64384    0.479518
953.7          4.6445    0.479139
953.8         4.64536    0.479052
953.9         4.64536    0.479052
954           4.64607     0.47855
954.1         4.64811    0.478288
954.2         4.64842    0.478342
954.3         4.64879    0.478406
954.4         4.65011    0.478336
954.5         4.65072    0.478127
954.6         4.65197    0.478176
954.7         4.65235    0.478391
954.8         4.65297    0.478705
954.9         4.65415    0.479212
955           4.65473    0.479543
955.1          4.6551     0.47893
955.2          4.6567    0.479052
955.3         4.65784     0.47787
955.4         4.65815    0.477348
955.5         4.65927    0.477981
955.6            4.66    0.478355
955.7         4.66138    0.478354
955.8         4.66203    0.478724
955.9         4.66237    0.478784
956           4.66313    0.478749
956.1          4.6634    0.478798
956.2         4.66393    0.479176
956.3         4.66459    0.479296
956.4         4.66459    0.479296
956.5         4.66536    0.479893
956.6         4.66722     0.47829
956.7         4.66722     0.47829
956.8         4.66753     0.47847
956.9         4.66842    0.478467
957           4.66842    0.478467
957.1         4.66879    0.477851
957.2         4.66879    0.477851
957.3         4.66951    0.478096
957.4         4.67007    0.477743
957.5          4.6707    0.477188
957.6         4.67193    0.477287
957.7         4.67276    0.477775
957.8         4.67317    0.477095
957.9         4.67376    0.477305
958           4.67402    0.476875
958.1         4.67424    0.477082
958.2         4.67518    0.477846
958.3         4.67635    0.477168
958.4         4.67635    0.477168
958.5         4.67658    0.477373
958.6         4.67757    0.477107
958.7         4.67823    0.476805
958.8         4.67895    0.476278
958.9         4.67992    0.476275
959            4.6802    0.476326
959.1          4.6818    0.476286
959.2         4.68361    0.475962
959.3         4.68414    0.476366
959.4         4.68479    0.476586
959.5         4.68569    0.476456
959.6          4.6862    0.475597
959.7         4.68708    0.476097
959.8         4.68708    0.476097
959.9         4.68867    0.476221
960           4.68903    0.476288
960.1         4.69033    0.475775
960.2         4.69124    0.476168
960.3         4.69184    0.475684
960.4         4.69249    0.476158
960.5         4.69249    0.476158
960.6         4.69277     0.47621
960.7         4.69371    0.475735
960.8           4.694    0.475902
960.9         4.69489    0.476036
961           4.69596    0.475893
961.1         4.69677    0.476213
961.2         4.69677    0.476213
961.3         4.69813     0.47631
961.4         4.69842    0.475818
961.5         4.69971    0.475526
961.6         4.70002    0.475586
961.7         4.70071    0.475269
961.8         4.70134    0.475646
961.9          4.7026    0.475466
962            4.7036    0.474642
962.1         4.70387    0.474801
962.2         4.70469    0.475067
962.3         4.70565    0.475829
962.4         4.70635    0.475372
962.5         4.70694    0.475799
962.6         4.70821    0.475639
962.7         4.70893    0.476157
962.8         4.70928     0.47557
962.9         4.70957    0.475738
963           4.71023    0.476089
963.1         4.71086    0.475716
963.2         4.71198    0.476217
963.3         4.71258    0.476046
963.4         4.71258    0.476046
963.5         4.71312     0.47602
963.6         4.71504    0.477328
963.7         4.71561    0.477005
963.8         4.71639    0.477457
963.9         4.71639    0.477457
964           4.71706    0.477862
964.1         4.71768    0.478119
964.2         4.71861    0.477942
964.3         4.71961    0.478488
964.4         4.71997    0.478555
964.5         4.72238    0.476476
964.6         4.72276    0.475846
964.7         4.72329    0.476133
964.8         4.72358    0.476299
964.9         4.72358    0.476299
965           4.72425     0.47664
965.1         4.72491    0.476868
965.2         4.72612     0.47691
965.3         4.72697    0.476604
965.4         4.72755    0.476823
965.5         4.72785    0.476882
965.6         4.72819    0.477191
965.7         4.72885    0.477439
965.8         4.72944    0.477034
965.9         4.72975    0.477316
966           4.73023     0.47767
966.1         4.73107    0.477837
966.2         4.73204    0.476848
966.3         4.73311    0.476424
966.4         4.73376    0.476926
966.5         4.73508    0.476725
966.6         4.73542    0.476795
966.7         4.73689    0.476822
966.8         4.73727    0.476903
966.9         4.73801    0.477444
967           4.73885    0.477219
967.1         4.73924    0.477438
967.2         4.73924    0.477438
967.3         4.74054    0.476664
967.4         4.74092    0.476748
967.5         4.74124    0.477033
967.6         4.74156    0.477215
967.7         4.74455    0.474586
967.8         4.74455    0.474586
967.9         4.74575    0.473803
968           4.74669    0.474354
968.1         4.74723    0.474021
968.2         4.74816    0.473728
968.3          4.7485    0.473804
968.4         4.74996     0.47399
968.5         4.75016    0.473643
968.6          4.7513    0.473827
968.7         4.75158    0.473988
968.8         4.75302    0.473119
968.9         4.75327    0.473344
969            4.7539    0.473594
969.1         4.75498    0.474465
969.2         4.75562    0.474238
969.3         4.75636    0.474022
969.4         4.75745    0.474643
969.5         4.75771     0.47421
969.6         4.75871    0.474565
969.7         4.75929    0.474993
969.8         4.76014    0.474944
969.9         4.76081    0.475426
970            4.7617    0.474484
970.1         4.76232    0.474778
970.2         4.76354    0.475743
970.3         4.76395    0.475832
970.4         4.76466    0.475484
970.5         4.76536    0.475877
970.6         4.76671    0.474834
970.7          4.7669    0.475002
970.8         4.76751    0.475248
970.9         4.76831    0.473899
971            4.7692     0.47371
971.1         4.77008    0.473485
971.2         4.77029    0.473678
971.3          4.7716    0.473991
971.4         4.77208     0.47426
971.5         4.77266    0.474683
971.6          4.7746    0.474073
971.7         4.77511    0.473667
971.8         4.77575    0.473629
971.9         4.77617    0.474004
972           4.77775    0.474234
972.1         4.77842    0.474102
972.2         4.77964    0.474659
972.3         4.77964    0.474659
972.4         4.77964    0.474659
972.5         4.78028    0.474297
972.6         4.78188     0.47352
972.7         4.78278    0.474053
972.8         4.78325    0.474315
972.9         4.78382    0.474181
973           4.78412     0.47367
973.1          4.7848    0.473254
973.2         4.78517    0.473336
973.3         4.78604    0.473105
973.4         4.78638    0.473413
973.5         4.78744    0.473993
973.6         4.78744    0.473993
973.7         4.78825    0.473558
973.8         4.78866    0.473739
973.9         4.78924    0.473447
974           4.79006    0.473421
974.1         4.79006    0.473421
974.2         4.79006    0.473421
974.3         4.79144    0.472667
974.4         4.79171    0.472816
974.5         4.79217    0.472623
974.6         4.79287    0.472917
974.7         4.79337    0.472579
974.8         4.79394    0.472952
974.9         4.79464    0.473473
975           4.79464    0.473473
975.1         4.79579    0.473348
975.2         4.79611     0.47364
975.3         4.79646    0.473717
975.4         4.79682    0.473917
975.5         4.79745    0.473473
975.6         4.79835     0.47276
975.7         4.79896    0.473067
975.8         4.79932    0.473269
975.9         4.80027    0.473084
976           4.80061    0.473279
976.1          4.8022    0.474056
976.2         4.80282    0.473595
976.3         4.80282    0.473595
976.4         4.80376    0.473285
976.5         4.80404    0.472803
976.6         4.80404    0.472803
976.7         4.80509    0.473412
976.8          4.8057    0.473729
976.9         4.80607    0.473813
977           4.80714    0.474185
977.1         4.80739    0.473771
977.2         4.80835    0.474284
977.3         4.80949    0.473277
977.4         4.81056    0.472267
977.5         4.81168    0.472014
977.6         4.81197    0.471524
977.7         4.81349    0.472225
977.8         4.81349    0.472225
977.9         4.81495    0.472474
978           4.81609    0.472539
978.1         4.81677     0.47213
978.2         4.81677     0.47213
978.3         4.81758    0.472322
978.4         4.81905    0.472479
978.5         4.81905    0.472479
978.6            4.82    0.473049
978.7         4.82158    0.473005
978.8         4.82191    0.473085
978.9         4.82219    0.473331
979           4.82283    0.473796
979.1         4.82318    0.473992
979.2         4.82357    0.473322
979.3         4.82433    0.473204
979.4         4.82467    0.473284
979.5         4.82467    0.473284
979.6         4.82508    0.472585
979.7         4.82573    0.473035
979.8         4.82643    0.472589
979.9         4.82772    0.472637
980           4.82861    0.471879
980.1          4.8295    0.471013
980.2         4.83015    0.471487
980.3         4.83067    0.471688
980.4         4.83142    0.471535
980.5         4.83249    0.471425
980.6         4.83343    0.471285
980.7         4.83471    0.471324
980.8         4.83496    0.470891
980.9         4.83586    0.470711
981            4.8364    0.471086
981.1          4.8379    0.471218
981.2         4.83855    0.470779
981.3          4.8392    0.470344
981.4         4.84009    0.470348
981.5         4.84098    0.470927
981.6         4.84226    0.470734
981.7         4.84323    0.470602
981.8         4.84377    0.470993
981.9         4.84404    0.470539
982           4.84474    0.470097
982.1         4.84614    0.470069
982.2         4.84673    0.469763
982.3         4.84752    0.468883
982.4         4.84816    0.468485
982.5         4.84921    0.469046
982.6         4.84921    0.469046
982.7         4.85054    0.468334
982.8         4.85133    0.468517
982.9         4.85196    0.468053
983           4.85284    0.467794
983.1         4.85315    0.468065
983.2          4.8538    0.468316
983.3          4.8541    0.468486
983.4         4.85543    0.467811
983.5         4.85577    0.468112
983.6         4.85602    0.468332
983.7         4.85638    0.468539
983.8         4.85691    0.468839
983.9         4.85747    0.468565
984           4.85747    0.468565
984.1         4.85804    0.468872
984.2          4.8588      0.4692
984.3         4.85909    0.469268
984.4         4.85909    0.469268
984.5         4.85965    0.468963
984.6         4.86021     0.46925
984.7         4.86113    0.469079
984.8         4.86113    0.469079
984.9          4.8617    0.469307
985           4.86253    0.469107
985.1         4.86286    0.469398
985.2         4.86379    0.469172
985.3         4.86379    0.469172
985.4         4.86483    0.469738
985.5         4.86581    0.469606
985.6          4.8661    0.469677
985.7         4.86647    0.469998
985.8         4.86805    0.470207
985.9         4.86951    0.470102
986           4.86982    0.469579
986.1         4.87045    0.469312
986.2         4.87105     0.46966
986.3         4.87245    0.470356
986.4         4.87347    0.469928
986.5         4.87374    0.470084
986.6          4.8746    0.469455
986.7         4.87549    0.469845
986.8         4.87678    0.470286
986.9         4.87748    0.470256
987           4.87748    0.470256
987.1         4.87776    0.470324
987.2         4.87892    0.469381
987.3         4.87915    0.469579
987.4         4.87939    0.469171
987.5         4.88003    0.468947
987.6         4.88131     0.46914
987.7         4.88196    0.469517
987.8         4.88261    0.469873
987.9         4.88298    0.469962
988           4.88396    0.469662
988.1         4.88458    0.469246
988.2         4.88535    0.469707
988.3         4.88641    0.469684
988.4         4.88696    0.469534
988.5         4.88733    0.469623
988.6         4.88879    0.470701
988.7         4.89037    0.470852
988.8         4.89073    0.471058
988.9         4.89238    0.470621
989           4.89278    0.470969
989.1         4.89352    0.471149
989.2         4.89424    0.470802
989.3         4.89457    0.470883
989.4         4.89559    0.470645
989.5         4.89638    0.470684
989.6         4.89638    0.470684
989.7         4.89799    0.471692
989.8         4.89903    0.472204
989.9         4.89964    0.471936
990           4.89964    0.471936
990.1         4.89964    0.471936
990.2         4.90099    0.471918
990.3         4.90126    0.471985
990.4         4.90203    0.472122
990.5         4.90232    0.472192
990.6         4.90302    0.471732
990.7         4.90343     0.47183
990.8         4.90343     0.47183
990.9         4.90474    0.471449
991            4.9055    0.472027
991.1          4.9055    0.472027
991.2         4.90612    0.471728
991.3         4.90693    0.471585
991.4         4.90693    0.471585
991.5         4.90759    0.471137
991.6         4.90759    0.471137
991.7          4.9086    0.471749
991.8         4.91022    0.471929
991.9         4.91121    0.471678
992            4.9119    0.472193
992.1         4.91214    0.472251
992.2         4.91289    0.472014
992.3         4.91388    0.472473
992.4         4.91525    0.471545
992.5         4.91525    0.471545
992.6         4.91629    0.472349
992.7         4.91741    0.472439
992.8         4.91741    0.472439
992.9         4.91781    0.472535
993            4.9193    0.472377
993.1         4.91957    0.472616
993.2         4.91989    0.472694
993.3         4.92058    0.472168
993.4         4.92119    0.472606
993.5         4.92237    0.473077
993.6         4.92237    0.473077
993.7          4.9238    0.473074
993.8         4.92415    0.473277
993.9         4.92446    0.473356
994           4.92529    0.473152
994.1          4.9255    0.472798
994.2         4.92673    0.472918
994.3         4.92762    0.472942
994.4         4.92781    0.472625
994.5         4.92853    0.472663
994.6         4.92947     0.47319
994.7         4.93008    0.472735
994.8         4.93041     0.47302
994.9         4.93172     0.47287
995           4.93172     0.47287
995.1         4.93273    0.472434
995.2         4.93303    0.472695
995.3         4.93393    0.472372
995.4         4.93521    0.471651
995.5         4.93586    0.471119
995.6         4.93727    0.469962
995.7         4.93784    0.470275
995.8         4.93871    0.470066
995.9         4.93871    0.470066
996           4.93911      0.4703
996.1         4.93978    0.470668
996.2         4.94009    0.470847
996.3         4.94106    0.470632
996.4         4.94229    0.470612
996.5         4.94296    0.471117
996.6         4.94333    0.471207
996.7         4.94438    0.471579
996.8         4.94527    0.471435
996.9         4.94553    0.471586
997           4.94685    0.471804
997.1         4.94713    0.471969
997.2         4.94804    0.472455
997.3         4.94834    0.471939
997.4         4.94905    0.472344
997.5         4.95001    0.471991
997.6          4.9503    0.472239
997.7         4.95062    0.472319
997.8         4.95162    0.471863
997.9         4.95253    0.472397
998            4.9535    0.472846
998.1          4.9542    0.473261
998.2         4.95553    0.473185
998.3         4.95616    0.473343
998.4         4.95714    0.473083
998.5         4.95751    0.473179
998.6         4.95822    0.473456
998.7         4.95918    0.473193
998.8         4.95918    0.473193
998.9            4.96    0.473111
999            4.9608    0.472928
999.1          4.9608    0.472928
999.2          4.9618    0.473286
999.3         4.96228    0.473045
999.4         4.96255    0.473209
999.5         4.96327    0.473723
999.6         4.96415    0.473956
999.7         4.96481    0.473521
999.8         4.96547    0.473223
999.9          4.9662    0.472883
1000          4.96742    0.472679
1000.1        4.96806    0.473062
1000.2        4.96888    0.472842
1000.3        4.96951     0.47301
1000.4        4.96951     0.47301
1000.5        4.96987    0.472402
1000.6        4.97053    0.472774
1000.7        4.97139    0.472522
1000.8        4.97201    0.472955
1000.9        4.97201    0.472955
1001          4.97308    0.472647
1001.1        4.97373    0.473034
1001.2        4.97499    0.472915
1001.3        4.97528    0.472995
1001.4        4.97589     0.47247
1001.5        4.97685    0.473265
1001.6        4.97784    0.472198
1001.7        4.97841    0.472539
1001.8        4.97931    0.472382
1001.9        4.97998    0.472674
1002          4.98064    0.473152
1002.1        4.98127    0.473513
1002.2        4.98127    0.473513
1002.3        4.98148    0.473161
1002.4        4.98216    0.473457
1002.5        4.98331    0.473453
1002.6        4.98396    0.473035
1002.7        4.98525    0.473116
1002.8        4.98587    0.473633
1002.9        4.98693    0.474322
1003          4.98742    0.473481
1003.1         4.9877    0.473649
1003.2        4.98859    0.473266
1003.3        4.98953    0.473792
1003.4        4.98953    0.473792
1003.5        4.99019    0.474159
1003.6        4.99084    0.473845
1003.7        4.99241    0.472861
1003.8        4.99312    0.473055
1003.9        4.99511     0.47325
1004          4.99625     0.47278
1004.1        4.99659    0.472872
1004.2        4.99697    0.473096
1004.3        4.99778    0.472667
1004.4        4.99881    0.472587
1004.5        4.99928    0.472862
1004.6        4.99985    0.473168
1004.7         5.0008    0.473531
1004.8        5.00205    0.473683
1004.9        5.00301    0.474208
1005          5.00356    0.474513
1005.1        5.00401     0.47416
1005.2        5.00492    0.473895
1005.3        5.00577    0.474391
1005.4        5.00781    0.474406
1005.5        5.00961    0.475737
1005.6        5.01096    0.476713
1005.7        5.01307    0.478092
1005.8        5.01378    0.477598
1005.9        5.01411    0.477784
1006          5.01478    0.477275
1006.1        5.01561    0.477123
1006.2         5.0167    0.477106
1006.3         5.0176     0.47627
1006.4        5.01861    0.476755
1006.5        5.01905    0.477005
1006.6        5.01972     0.47643
1006.7        5.02074    0.475753
1006.8        5.02155     0.47632
1006.9        5.02181    0.476539
1007          5.02308    0.475592
1007.1        5.02423    0.475345
1007.2         5.0244    0.475063
1007.3        5.02566    0.474392
1007.4        5.02604    0.473754
1007.5        5.02702    0.474237
1007.6        5.02784    0.473868
1007.7        5.02869    0.474183
1007.8        5.02964    0.473255
1007.9        5.03018    0.472924
1008          5.03058    0.473265
1008.1        5.03176    0.473017
1008.2        5.03418    0.473176
1008.3        5.03492    0.473588
1008.4         5.0359    0.473476
1008.5        5.03654    0.473665
1008.6         5.0369    0.473869
1008.7        5.03783    0.474315
1008.8        5.03818    0.474421
1008.9        5.03908    0.474514
1009          5.03974    0.474219
1009.1        5.04074    0.473962
1009.2        5.04187    0.474495
1009.3        5.04225    0.474807
1009.4        5.04313    0.474636
1009.5        5.04346    0.474074
1009.6        5.04482    0.473989
1009.7        5.04622    0.474106
1009.8        5.04654    0.473568
1009.9        5.04716    0.473117
1010          5.04742    0.473341
1010.1        5.04928    0.473028
1010.2        5.04962    0.473219
1010.3        5.04998    0.472622
1010.4        5.05064    0.472104
1010.5        5.05197    0.472055
1010.6        5.05228    0.472319
1010.7        5.05304    0.472004
1010.8        5.05377    0.472511
1010.9        5.05444    0.472712
1011          5.05628     0.47298
1011.1         5.0566    0.472441
1011.2        5.05802    0.472502
1011.3        5.05939    0.472585
1011.4        5.06001     0.47277
1011.5         5.0618    0.473689
1011.6        5.06234    0.473505
1011.7        5.06306    0.474024
1011.8        5.06306    0.474024
1011.9        5.06306    0.474024
1012          5.06441    0.474682
1012.1         5.0653    0.474512
1012.2         5.0653    0.474512
1012.3        5.06603    0.474961
1012.4        5.06632     0.47505
1012.5        5.06723    0.475414
1012.6        5.06852    0.475716
1012.7        5.06879    0.475865
1012.8        5.06966    0.475876
1012.9        5.07037      0.4763
1013          5.07037      0.4763
1013.1        5.07225    0.476489
1013.2        5.07225    0.476489
1013.3        5.07349    0.477061
1013.4        5.07424    0.476662
1013.5        5.07424    0.476662
1013.6        5.07534    0.476833
1013.7        5.07617    0.476092
1013.8         5.0766    0.476449
1013.9        5.07769    0.475474
1014          5.07793    0.475681
1014.1        5.07793    0.475681
1014.2        5.07891    0.476136
1014.3        5.08078    0.475891
1014.4        5.08078    0.475891
1014.5        5.08141     0.47551
1014.6        5.08265    0.476221
1014.7        5.08317    0.476058
1014.8        5.08383    0.476335
1014.9        5.08517    0.476573
1015           5.0855    0.476002
1015.1        5.08652      0.4766
1015.2        5.08805    0.476716
1015.3        5.08878    0.476269
1015.4        5.08878    0.476269
1015.5        5.08938     0.47667
1015.6        5.09006    0.477055
1015.7         5.0923    0.476628
1015.8        5.09318    0.476312
1015.9        5.09446    0.476352
1016          5.09446    0.476352
1016.1        5.09533    0.476294
1016.2        5.09627    0.476197
1016.3        5.09735      0.4767
1016.4        5.09862    0.476792
1016.5        5.09942    0.477137
1016.6         5.1005    0.477116
1016.7        5.10079    0.477208
1016.8         5.1015    0.476939
1016.9        5.10278    0.476226
1017          5.10383    0.476254
1017.1        5.10383    0.476254
1017.2        5.10415    0.476523
1017.3        5.10533     0.47649
1017.4        5.10669    0.476438
1017.5        5.10776    0.475952
1017.6        5.10852    0.475567
1017.7        5.10922    0.475885
1017.8        5.11004    0.475105
1017.9        5.11068    0.475361
1018           5.1122    0.474551
1018.1        5.11252    0.474824
1018.2        5.11311    0.475008
1018.3        5.11419    0.474596
1018.4        5.11468    0.474863
1018.5        5.11537    0.474647
1018.6        5.11697    0.475572
1018.7        5.11834    0.475474
1018.8        5.11861    0.475694
1018.9        5.11908    0.475844
1019          5.12132    0.475747
1019.1        5.12202    0.476193
1019.2        5.12303    0.475621
1019.3        5.12389    0.476037
1019.4        5.12389    0.476037
1019.5        5.12448    0.475691
1019.6        5.12502    0.475478
1019.7        5.12636    0.475454
1019.8        5.12669     0.47563
1019.9        5.12735    0.475975
1020          5.12822    0.475977
1020.1        5.12929    0.475695
1020.2        5.12962    0.475801
1020.3        5.12995    0.476076
1020.4        5.13062    0.475721
1020.5        5.13096    0.475907
1020.6        5.13233    0.476153
1020.7        5.13312    0.476171
1020.8        5.13395    0.476571
1020.9         5.1346    0.476208
1021          5.13635    0.477204
1021.1        5.13757      0.4772
1021.2        5.13822    0.476845
1021.3        5.14005    0.476846
1021.4        5.14038    0.476283
1021.5        5.14137     0.47682
1021.6        5.14282    0.476016
1021.7        5.14382    0.476569
1021.8        5.14382    0.476569
1021.9        5.14454    0.476262
1022          5.14483    0.476504
1022.1        5.14552    0.476737
1022.2        5.14675    0.477232
1022.3        5.14748    0.477483
1022.4        5.14817    0.477026
1022.5        5.14914    0.477648
1022.6        5.14983    0.478051
1022.7        5.15019    0.477448
1022.8        5.15132    0.477458
1022.9        5.15221     0.47656
1023          5.15252    0.476666
1023.1        5.15391    0.476821
1023.2        5.15463    0.477271
1023.3        5.15498    0.476666
1023.4        5.15668    0.477015
1023.5        5.15769    0.476938
1023.6         5.1586    0.476822
1023.7        5.15888    0.476978
1023.8        5.15919    0.476458
1023.9        5.16013    0.476132
1024          5.16076    0.475855
1024.1        5.16151    0.476184
1024.2        5.16186    0.475581
1024.3        5.16214    0.475803
1024.4        5.16253    0.475143
1024.5        5.16253    0.475143
1024.6        5.16365    0.475374
1024.7        5.16442    0.475874
1024.8        5.16544    0.475512
1024.9        5.16615    0.475162
1025          5.16764    0.476017
1025.1         5.1682    0.476212
1025.2        5.16933    0.475104
1025.3        5.17033    0.475599
1025.4          5.171    0.476044
1025.5         5.1724    0.475246
1025.6        5.17361    0.474558
1025.7        5.17454    0.474398
1025.8        5.17487    0.473845
1025.9        5.17561    0.474253
1026           5.1769    0.474893
1026.1        5.17766    0.474369
1026.2        5.17852    0.474769
1026.3        5.17928    0.473467
1026.4        5.17928    0.473467
1026.5        5.18096    0.473619
1026.6        5.18225    0.472916
1026.7        5.18352    0.471586
1026.8        5.18406    0.471346
1026.9        5.18492    0.471332
1027          5.18554    0.471556
1027.1        5.18591    0.471757
1027.2        5.18706     0.47151
1027.3        5.18803    0.472043
1027.4        5.18844     0.47227
1027.5        5.18914    0.471814
1027.6        5.19038    0.471649
1027.7        5.19063    0.471848
1027.8        5.19202    0.470869
1027.9        5.19202    0.470869
1028          5.19247    0.471032
1028.1        5.19277    0.471273
1028.2        5.19317     0.47159
1028.3        5.19446    0.471036
1028.4        5.19477    0.471203
1028.5        5.19631    0.468568
1028.6         5.1972    0.467745
1028.7        5.19795    0.468245
1028.8        5.19989    0.466871
1028.9        5.20064    0.467209
1029          5.20163    0.467153
1029.1        5.20253    0.467485
1029.2        5.20286    0.467748
1029.3        5.20314    0.467902
1029.4        5.20416    0.467624
1029.5         5.2049    0.467108
1029.6        5.20563    0.467558
1029.7        5.20594    0.467725
1029.8        5.20638     0.46789
1029.9        5.20701     0.46745
1030          5.20735    0.467716
1030.1        5.20764    0.467224
1030.2        5.20856    0.466409
1030.3        5.20929    0.466806
1030.4        5.20997    0.466552
1030.5        5.21107     0.46709
1030.6        5.21159    0.466806
1030.7        5.21184    0.466387
1030.8        5.21357    0.465544
1030.9        5.21357    0.465544
1031          5.21469    0.465323
1031.1        5.21469    0.465323
1031.2        5.21564    0.465446
1031.3        5.21594    0.465609
1031.4        5.21632    0.464954
1031.5         5.2177    0.465661
1031.6        5.21829    0.465886
1031.7        5.21926    0.465498
1031.8        5.21959    0.465625
1031.9        5.22082    0.465086
1032          5.22145    0.464709
1032.1        5.22215    0.465114
1032.2        5.22321    0.464907
1032.3        5.22354    0.464343
1032.4         5.2242    0.464717
1032.5        5.22472     0.46506
1032.6        5.22647    0.465514
1032.7        5.22689    0.465678
1032.8        5.22727    0.465823
1032.9        5.22785    0.466274
1033          5.22923    0.466358
1033.1        5.22964    0.466517
1033.2        5.23087    0.466449
1033.3        5.23156    0.466768
1033.4        5.23303    0.467046
1033.5        5.23344    0.467205
1033.6        5.23476    0.467175
1033.7        5.23512    0.467317
1033.8        5.23559    0.467573
1033.9        5.23753    0.468004
1034           5.2383    0.468363
1034.1        5.23863    0.467809
1034.2        5.23897    0.467227
1034.3        5.23963    0.467491
1034.4        5.24024    0.467035
1034.5        5.24056    0.467287
1034.6        5.24147    0.467174
1034.7        5.24241    0.467702
1034.8        5.24309    0.467372
1034.9        5.24381    0.467701
1035          5.24451    0.467447
1035.1        5.24559    0.468064
1035.2          5.246    0.468228
1035.3        5.24785    0.468687
1035.4         5.2489    0.468444
1035.5        5.24952    0.468842
1035.6        5.25083    0.467942
1035.7        5.25195    0.468255
1035.8        5.25401      0.4687
1035.9        5.25444    0.468936
1036          5.25524    0.468714
1036.1        5.25524    0.468714
1036.2        5.25665    0.468522
1036.3        5.25737    0.469002
1036.4        5.25798     0.46879
1036.5        5.25821    0.468402
1036.6        5.25968    0.468608
1036.7        5.26055    0.469175
1036.8        5.26127    0.469584
1036.9        5.26283    0.468519
1037           5.2636    0.468049
1037.1        5.26418    0.468503
1037.2        5.26452    0.467926
1037.3        5.26512    0.468332
1037.4        5.26638    0.469024
1037.5        5.26705    0.468613
1037.6        5.26902    0.468208
1037.7        5.26933    0.468453
1037.8        5.27088    0.468649
1037.9         5.2712    0.468773
1038          5.27225    0.469437
1038.1        5.27262    0.469582
1038.2        5.27334    0.469865
1038.3        5.27365    0.470033
1038.4        5.27471    0.469883
1038.5        5.27589    0.469971
1038.6        5.27628    0.470271
1038.7        5.27714    0.470678
1038.8        5.27788    0.469401
1038.9         5.2782    0.468851
1039          5.27886    0.469287
1039.1        5.28054    0.469483
1039.2        5.28054    0.469483
1039.3         5.2813    0.469931
1039.4        5.28246    0.470574
1039.5        5.28351    0.469746
1039.6        5.28385    0.470009
1039.7        5.28502    0.470667
1039.8        5.28569    0.471037
1039.9        5.28644    0.470684
1040           5.2871    0.470374
1040.1        5.28742    0.469823
1040.2        5.28914    0.469313
1040.3        5.28959    0.469657
1040.4         5.2905    0.469181
1040.5        5.29235    0.467956
1040.6        5.29235    0.467956
1040.7        5.29312    0.468483
1040.8        5.29388    0.468033
1040.9        5.29388    0.468033
1041           5.2953    0.468706
1041.1        5.29597    0.468347
1041.2         5.2971    0.468804
1041.3        5.29872    0.468896
1041.4        5.29903    0.469067
1041.5        5.30011    0.468178
1041.6        5.30085    0.467825
1041.7        5.30153    0.468249
1041.8        5.30216    0.468564
1041.9        5.30331    0.468429
1042          5.30331    0.468429
1042.1         5.3043    0.468081
1042.2        5.30507    0.468514
1042.3        5.30547    0.467834
1042.4        5.30575     0.46805
1042.5        5.30641    0.467892
1042.6        5.30738    0.467955
1042.7        5.30765    0.467491
1042.8        5.30822    0.467816
1042.9        5.30906    0.468311
1043          5.31022    0.468971
1043.1        5.31088    0.468603
1043.2          5.312    0.469251
1043.3        5.31229    0.469404
1043.4        5.31304     0.46902
1043.5        5.31367    0.469278
1043.6         5.3148    0.469296
1043.7        5.31554    0.469607
1043.8        5.31634    0.470085
1043.9        5.31718     0.47044
1044          5.31718     0.47044
1044.1        5.31844    0.470411
1044.2        5.31844    0.470411
1044.3        5.32003    0.470278
1044.4        5.32041    0.470441
1044.5         5.3225    0.470901
1044.6         5.3225    0.470901
1044.7        5.32303     0.47113
1044.8        5.32341    0.471329
1044.9        5.32403    0.470257
1045          5.32466    0.470663
1045.1         5.3254    0.471064
1045.2        5.32581    0.471239
1045.3        5.32643    0.470806
1045.4        5.32718    0.471172
1045.5        5.32876    0.471141
1045.6        5.32942    0.470713
1045.7        5.33016    0.471184
1045.8          5.331    0.471582
1045.9         5.3315    0.470716
1046           5.3325    0.471208
1046.1        5.33281    0.471371
1046.2        5.33342    0.471724
1046.3         5.3338    0.471068
1046.4         5.3357    0.470646
1046.5        5.33713    0.470539
1046.6        5.33763    0.470401
1046.7         5.3379    0.470525
1046.8        5.33864    0.470315
1046.9        5.33918    0.469887
1047          5.33918    0.469887
1047.1        5.33985     0.46942
1047.2         5.3402    0.469606
1047.3         5.3413    0.470229
1047.4          5.342    0.469847
1047.5        5.34235    0.470002
1047.6        5.34235    0.470002
1047.7        5.34362    0.470109
1047.8        5.34426    0.470423
1047.9        5.34498    0.470061
1048          5.34597    0.469927
1048.1        5.34715    0.470728
1048.2        5.34808    0.470427
1048.3        5.34875    0.470807
1048.4        5.34957    0.470818
1048.5        5.35076    0.470851
1048.6        5.35121     0.47118
1048.7        5.35212    0.470991
1048.8        5.35302    0.470957
1048.9        5.35364    0.470721
1049          5.35472    0.471252
1049.1        5.35512    0.471438
1049.2        5.35657    0.471456
1049.3        5.35812    0.472206
1049.4        5.35911     0.47187
1049.5        5.36008    0.472411
1049.6        5.36081    0.471967
1049.7        5.36148    0.472342
1049.8        5.36259    0.472962
1049.9        5.36289    0.472453
1050          5.36357    0.472077
1050.1        5.36395    0.472273
1050.2        5.36484    0.472266
1050.3        5.36518    0.472446
1050.4        5.36619    0.472464
1050.5        5.36766    0.473219
1050.6        5.36837    0.472837
1050.7        5.36891    0.472436
1050.8        5.36983    0.471712
1050.9        5.37106    0.471083
1051          5.37171     0.47149
1051.1        5.37171     0.47149
1051.2        5.37274    0.471164
1051.3        5.37345    0.471506
1051.4        5.37454    0.471538
1051.5        5.37551     0.47157
1051.6        5.37573    0.471677
1051.7        5.37673    0.470673
1051.8        5.37884    0.470582
1051.9        5.37911    0.470115
1052          5.38115    0.470625
1052.1        5.38234    0.471221
1052.2         5.3829     0.47156
1052.3         5.3832     0.47172
1052.4        5.38431     0.47152
1052.5        5.38528    0.471289
1052.6        5.38562    0.471455
1052.7        5.38716    0.471471
1052.8        5.38777    0.471149
1052.9        5.38891    0.471833
1053          5.38925    0.471238
1053.1         5.3896    0.471482
1053.2        5.39098    0.470892
1053.3        5.39272    0.469784
1053.4        5.39407     0.46966
1053.5        5.39443    0.469911
1053.6        5.39518    0.469601
1053.7        5.39546    0.469122
1053.8        5.39613    0.469464
1053.9        5.39699    0.468783
1054          5.39803    0.469311
1054.1        5.39974    0.469755
1054.2        5.40056    0.469017
1054.3        5.40139    0.468172
1054.4        5.40181     0.46847
1054.5        5.40251    0.468169
1054.6        5.40251    0.468169
1054.7        5.40437    0.466616
1054.8        5.40535    0.466488
1054.9        5.40563    0.466006
1055          5.40678    0.466571
1055.1         5.4074    0.466261
1055.2        5.40866    0.466301
1055.3        5.40964    0.465353
1055.4        5.41061    0.465853
1055.5         5.4123    0.464346
1055.6        5.41308    0.464822
1055.7        5.41438    0.464852
1055.8        5.41558    0.465559
1055.9        5.41599    0.464862
1056           5.4167    0.465223
1056.1        5.41809    0.465001
1056.2           5.42    0.465207
1056.3        5.42032    0.464648
1056.4        5.42129    0.465136
1056.5        5.42255     0.46531
1056.6        5.42302    0.465551
1056.7        5.42374    0.465101
1056.8        5.42406    0.465316
1056.9        5.42504    0.465076
1057          5.42622    0.465754
1057.1        5.42653    0.465218
1057.2        5.42774    0.465983
1057.3        5.42813    0.466185
1057.4        5.42953    0.465281
1057.5        5.42986    0.464712
1057.6        5.43099    0.465371
1057.7        5.43209    0.465256
1057.8        5.43311    0.465037
1057.9        5.43379    0.464612
1058          5.43417    0.464874
1058.1         5.4348    0.464269
1058.2         5.4348    0.464269
1058.3        5.43599    0.463808
1058.4        5.43631    0.463256
1058.5        5.43811    0.463325
1058.6        5.43879    0.462938
1058.7        5.43971    0.462186
1058.8        5.44182    0.462571
1058.9        5.44182    0.462571
1059          5.44215    0.462745
1059.1         5.4435    0.462511
1059.2         5.4441     0.46286
1059.3        5.44523    0.463452
1059.4        5.44581    0.463796
1059.5        5.44648    0.464207
1059.6         5.4472    0.463605
1059.7         5.4472    0.463605
1059.8        5.44824    0.464151
1059.9        5.44893    0.463866
1060          5.45133    0.463705
1060.1        5.45345    0.461483
1060.2         5.4543     0.46201
1060.3        5.45538    0.461051
1060.4        5.45626    0.461649
1060.5        5.45726     0.46217
1060.6        5.45748    0.461779
1060.7        5.45888    0.462618
1060.8        5.45987    0.462514
1060.9        5.46013    0.462076
1061          5.46066    0.461836
1061.1        5.46099    0.462006
1061.2        5.46189    0.461919
1061.3        5.46189    0.461919
1061.4        5.46341     0.46277
1061.5        5.46341     0.46277
1061.6        5.46497    0.462431
1061.7        5.46592    0.462425
1061.8        5.46655    0.462755
1061.9        5.46801    0.463522
1062          5.46801    0.463522
1062.1         5.4694    0.463549
1062.2        5.46977     0.46374
1062.3        5.47115    0.462191
1062.4        5.47145     0.46235
1062.5        5.47232     0.46156
1062.6        5.47232     0.46156
1062.7        5.47305    0.461994
1062.8        5.47337     0.46216
1062.9        5.47368    0.461608
1063          5.47432    0.461941
1063.1         5.4749    0.461588
1063.2        5.47631    0.460764
1063.3        5.47707    0.461169
1063.4        5.47754    0.461482
1063.5        5.47798    0.461717
1063.6        5.47969    0.462669
1063.7        5.48033     0.46231
1063.8        5.48128    0.461479
1063.9        5.48273    0.461685
1064          5.48381    0.461653
1064.1        5.48431    0.461947
1064.2         5.4847    0.462154
1064.3        5.48563     0.46265
1064.4        5.48584    0.462789
1064.5         5.4877    0.463779
1064.6        5.48826    0.462815
1064.7        5.48928    0.462757
1064.8        5.49002    0.463193
1064.9        5.49002    0.463193
1065          5.49094    0.463038
1065.1        5.49176    0.462433
1065.2        5.49319    0.462683
1065.3        5.49412     0.46318
1065.4        5.49521    0.463802
1065.5        5.49521    0.463802
1065.6        5.49521    0.463802
1065.7        5.49695    0.463449
1065.8        5.49729    0.462854
1065.9        5.49794    0.462419
1066          5.49934    0.461596
1066.1        5.50109    0.460961
1066.2        5.50181    0.461399
1066.3        5.50247    0.461003
1066.4        5.50337    0.460792
1066.5        5.50425    0.461323
1066.6        5.50588    0.460831
1066.7        5.50623    0.460221
1066.8        5.50623    0.460221
1066.9        5.50753    0.460273
1067           5.5082    0.460629
1067.1        5.50857    0.460881
1067.2        5.50896    0.460218
1067.3           5.51    0.459992
1067.4        5.51031    0.459454
1067.5        5.51092    0.459777
1067.6        5.51195    0.460377
1067.7        5.51229    0.459799
1067.8         5.5133     0.46043
1067.9        5.51388    0.460175
1068          5.51452    0.460549
1068.1        5.51527    0.460185
1068.2        5.51596    0.460545
1068.3        5.51658    0.460912
1068.4        5.51718    0.460519
1068.5        5.51751      0.4607
1068.6        5.51887    0.460942
1068.7         5.5195    0.460664
1068.8        5.52067     0.46129
1068.9        5.52136    0.460098
1069          5.52236    0.460004
1069.1        5.52302    0.459599
1069.2        5.52467    0.457297
1069.3        5.52558    0.457787
1069.4        5.52674    0.458553
1069.5        5.52765    0.458488
1069.6        5.52862    0.458519
1069.7        5.52862    0.458519
1069.8        5.52905     0.45875
1069.9        5.53055    0.458848
1070          5.53094    0.459064
1070.1        5.53176    0.459549
1070.2        5.53176    0.459549
1070.3        5.53355    0.460005
1070.4        5.53398    0.460225
1070.5        5.53532    0.460182
1070.6        5.53681    0.459476
1070.7        5.53681    0.459476
1070.8        5.53795     0.45934
1070.9        5.53865    0.459703
1071           5.5393    0.459307
1071.1        5.53964    0.459486
1071.2        5.53992    0.459669
1071.3          5.542    0.457903
1071.4        5.54296     0.45775
1071.5         5.5432    0.457879
1071.6        5.54362    0.457163
1071.7        5.54473    0.457791
1071.8        5.54597    0.457701
1071.9        5.54653    0.457452
1072          5.54749    0.457482
1072.1        5.54749    0.457482
1072.2        5.54936    0.456937
1072.3        5.55075    0.456955
1072.4        5.55144    0.456693
1072.5        5.55187     0.45692
1072.6        5.55256     0.45644
1072.7        5.55319    0.456803
1072.8        5.55518    0.454933
1072.9         5.5565    0.453429
1073          5.55718    0.453056
1073.1        5.55782    0.453401
1073.2        5.55893    0.452794
1073.3        5.55993    0.452817
1073.4        5.56165    0.453742
1073.5        5.56348    0.454353
1073.6        5.56371    0.453958
1073.7        5.56448    0.454422
1073.8        5.56588    0.454641
1073.9        5.56662    0.454387
1074          5.56662    0.454387
1074.1        5.56781    0.455121
1074.2        5.56873    0.455136
1074.3        5.56909    0.455323
1074.4        5.57046    0.455424
1074.5         5.5709    0.455667
1074.6        5.57195    0.453851
1074.7         5.5729    0.454404
1074.8        5.57373    0.454898
1074.9        5.57426    0.454618
1075          5.57527    0.455158
1075.1        5.57597    0.455582
1075.2        5.57855    0.455978
1075.3        5.57933    0.456409
1075.4        5.58003    0.456829
1075.5        5.58203    0.457299
1075.6        5.58277    0.457726
1075.7        5.58277    0.457726
1075.8        5.58487    0.458205
1075.9        5.58533    0.458457
1076          5.58611    0.458925
1076.1        5.58715    0.457908
1076.2        5.58773     0.45821
1076.3        5.58945    0.458377
1076.4        5.58945    0.458377
1076.5        5.59015    0.457924
1076.6        5.59201    0.456416
1076.7        5.59252    0.456684
1076.8        5.59275     0.45683
1076.9        5.59364    0.457343
1077          5.59364    0.457343
1077.1         5.5944    0.456869
1077.2        5.59466    0.457038
1077.3        5.59598     0.45639
1077.4         5.5969    0.456354
1077.5        5.59717    0.456531
1077.6        5.59755    0.456781
1077.7         5.5982    0.456421
1077.8        5.59906    0.456243
1077.9        5.59961    0.456556
1078          5.60024    0.456302
1078.1        5.60125    0.456272
1078.2        5.60231    0.455407
1078.3        5.60362    0.454742
1078.4         5.6043    0.454486
1078.5        5.60537    0.454422
1078.6        5.60629    0.454953
1078.7        5.60688    0.455306
1078.8        5.60742    0.455593
1078.9        5.60788    0.455843
1079          5.60914    0.454445
1079.1        5.61057    0.453547
1079.2        5.61101    0.453831
1079.3        5.61317    0.454097
1079.4        5.61351    0.453505
1079.5        5.61419     0.45314
1079.6         5.6154    0.452553
1079.7        5.61675    0.452674
1079.8        5.61704    0.452833
1079.9        5.61876    0.453112
1080          5.61909     0.45329
1080.1        5.61974    0.453707
1080.2        5.62176    0.453986
1080.3        5.62272      0.4545
1080.4        5.62349    0.453162
1080.5        5.62424    0.453604
1080.6        5.62482    0.453916
1080.7        5.62554    0.453673
1080.8        5.62626    0.453221
1080.9        5.62699    0.452831
1081          5.62739     0.45309
1081.1        5.62802    0.452619
1081.2        5.62888    0.453107
1081.3        5.62916    0.452623
1081.4         5.6302    0.453257
1081.5        5.63114    0.453025
1081.6        5.63201    0.453516
1081.7        5.63233    0.452967
1081.8        5.63276    0.452224
1081.9        5.63372    0.452774
1082          5.63432    0.452517
1082.1        5.63522    0.451577
1082.2        5.63582    0.451321
1082.3        5.63676    0.451859
1082.4        5.63705    0.451345
1082.5        5.63786    0.451825
1082.6        5.63786    0.451825
1082.7        5.63786    0.451825
1082.8        5.63887    0.452369
1082.9        5.63928    0.451652
1083          5.64022    0.452182
1083.1        5.64061    0.451513
1083.2        5.64171    0.451398
1083.3          5.642    0.451552
1083.4        5.64231    0.451722
1083.5        5.64399    0.452676
1083.6        5.64472    0.452248
1083.7        5.64589    0.451149
1083.8        5.64737    0.451956
1083.9        5.64808    0.451461
1084          5.64913    0.452034
1084.1        5.65051    0.451947
1084.2        5.65152     0.45175
1084.3        5.65177    0.451313
1084.4        5.65206    0.451497
1084.5        5.65374    0.451515
1084.6        5.65444    0.451929
1084.7        5.65586    0.452761
1084.8        5.65717    0.452779
1084.9         5.6581     0.45217
1085          5.65951    0.451403
1085.1        5.66038    0.451884
1085.2        5.66067    0.452038
1085.3        5.66067    0.452038
1085.4        5.66207    0.452233
1085.5        5.66272    0.451113
1085.6        5.66272    0.451113
1085.7        5.66341    0.451523
1085.8        5.66415    0.451965
1085.9        5.66664    0.452437
1086          5.66841    0.450819
1086.1        5.66971    0.450674
1086.2        5.67088    0.450565
1086.3        5.67122    0.450755
1086.4        5.67266    0.449715
1086.5        5.67386    0.448518
1086.6        5.67494    0.448292
1086.7         5.6759    0.448187
1086.8        5.67712     0.44815
1086.9        5.67823    0.447925
1087          5.67911    0.448413
1087.1        5.67943    0.447864
1087.2        5.67981    0.448101
1087.3        5.68062    0.447616
1087.4        5.68062    0.447616
1087.5        5.68151     0.44745
1087.6        5.68177    0.447011
1087.7         5.6833    0.447364
1087.8        5.68428    0.447223
1087.9         5.6856    0.447139
1088          5.68626    0.447502
1088.1        5.68743    0.446273
1088.2        5.68821    0.446702
1088.3        5.68854    0.446888
1088.4        5.68986    0.447025
1088.5        5.69148    0.445542
1088.6        5.69335    0.445854
1088.7         5.6941    0.445502
1088.8        5.69476    0.445094
1088.9          5.695    0.445244
1089          5.69543    0.445483
1089.1        5.69715    0.444164
1089.2         5.6987    0.443753
1089.3        5.69967    0.443723
1089.4        5.70003    0.443948
1089.5        5.70236     0.44224
1089.6        5.70321     0.44216
1089.7        5.70381    0.441746
1089.8        5.70381    0.441746
1089.9        5.70445    0.442102
1090          5.70477    0.442296
1090.1        5.70671    0.439638
1090.2        5.70869    0.439241
1090.3        5.70869    0.439241
1090.4        5.70963    0.439777
1090.5        5.71114    0.439823
1090.6        5.71218    0.440446
1090.7        5.71371     0.44135
1090.8        5.71484    0.441127
1090.9        5.71484    0.441127
1091          5.71549    0.441511
1091.1        5.71644    0.441218
1091.2        5.71713    0.440685
1091.3        5.71893    0.440937
1091.4        5.71932    0.441152
1091.5        5.72137    0.440108
1091.6         5.7217    0.439534
1091.7         5.7246     0.44056
1091.8        5.72557     0.44074
1091.9        5.72581    0.440313
1092          5.72613     0.44051
1092.1        5.72773    0.439506
1092.2        5.72835    0.439154
1092.3        5.72901     0.43952
1092.4         5.7305    0.439675
1092.5        5.73202    0.439689
1092.6        5.73401    0.440078
1092.7         5.7344    0.440295
1092.8        5.73531    0.440823
1092.9        5.73593    0.441182
1093          5.73691    0.441028
1093.1        5.73691    0.441028
1093.2        5.73753    0.440722
1093.3        5.73836    0.441208
1093.4        5.74025    0.439862
1093.5        5.74128    0.439612
1093.6        5.74128    0.439612
1093.7        5.74295    0.439262
1093.8        5.74446    0.440145
1093.9        5.74484    0.439476
1094           5.7464    0.439647
1094.1        5.74715    0.440083
1094.2        5.74828    0.439061
1094.3        5.75008    0.436812
1094.4        5.75058    0.437089
1094.5        5.75202    0.436391
1094.6        5.75279    0.436837
1094.7        5.75389    0.436551
1094.8        5.75539    0.436478
1094.9        5.75616    0.436034
1095          5.75652    0.436235
1095.1        5.75741    0.436216
1095.2        5.75875    0.436309
1095.3        5.75985    0.435225
1095.4        5.76021    0.435451
1095.5        5.76057    0.435651
1095.6         5.7613    0.435156
1095.7        5.76227    0.434864
1095.8        5.76328    0.435453
1095.9        5.76544     0.43614
1096          5.76635    0.436075
1096.1         5.7667    0.436273
1096.2        5.76739    0.436677
1096.3        5.76876    0.435165
1096.4        5.76972      0.4335
1096.5         5.7704    0.433885
1096.6         5.7715    0.433894
1096.7         5.7715    0.433894
1096.8        5.77248    0.433829
1096.9        5.77321    0.433398
1097          5.77442    0.432216
1097.1        5.77645    0.432489
1097.2        5.77689    0.432754
1097.3        5.77761    0.432301
1097.4        5.77846    0.431536
1097.5        5.77926    0.431265
1097.6         5.7801    0.431738
1097.7        5.78106    0.430646
1097.8        5.78146    0.429951
1097.9         5.7831     0.43089
1098          5.78418    0.429952
1098.1        5.78479    0.429668
1098.2        5.78531      0.4294
1098.3        5.78707    0.430414
1098.4        5.78764    0.430136
1098.5        5.78832    0.430511
1098.6        5.78907    0.430221
1098.7        5.78985    0.430694
1098.8        5.79096    0.430441
1098.9        5.79285    0.429736
1099          5.79392     0.43034
1099.1         5.7953    0.429781
1099.2        5.79599     0.43017
1099.3        5.79712    0.430825
1099.4         5.7975    0.430165
1099.5        5.79979    0.429736
1099.6        5.80058    0.429184
1099.7        5.80184    0.428985
1099.8        5.80224    0.429211
1099.9        5.80282    0.429549
1100          5.80345    0.429908
1100.1        5.80416    0.429485
1100.2        5.80557    0.428573
1100.3        5.80667    0.429208
1100.4         5.8082    0.430104
1100.5        5.80892    0.429641
1100.6        5.81042    0.429559
1100.7        5.81238    0.427804
1100.8        5.81307    0.427254
1100.9        5.81401    0.427782
1101           5.8147     0.42659
1101.1        5.81514    0.426854
1101.2        5.81597     0.42734
1101.3        5.81762    0.428302
1101.4        5.81999    0.427181
1101.5        5.82036     0.42653
1101.6        5.82211    0.423503
1101.7        5.82316    0.423265
1101.8        5.82511    0.424401
1101.9        5.82711    0.421752
1102          5.82783    0.421559
1102.1        5.82837    0.420633
1102.2         5.8293    0.419708
1102.3        5.83057    0.418734
1102.4        5.83201    0.417916
1102.5        5.83376    0.416604
1102.6        5.83455    0.416226
1102.7        5.83561     0.41684
1102.8        5.83722    0.417012
1102.9        5.83751    0.417176
1103           5.8397    0.416947
1103.1        5.84087    0.415881
1103.2        5.84305    0.416288
1103.3        5.84521    0.414667
1103.4          5.846    0.415116
1103.5        5.84678    0.414639
1103.6         5.8479    0.414484
1103.7        5.84871    0.414161
1103.8         5.8494    0.413598
1103.9        5.85048    0.414222
1104          5.85155    0.414854
1104.1        5.85319    0.413395
1104.2        5.85319    0.413395
1104.3        5.85396    0.413185
1104.4        5.85518    0.413232
1104.5        5.85551    0.412655
1104.6        5.85589    0.412877
1104.7        5.85921    0.411806
1104.8        5.86039    0.412487
1104.9        5.86102    0.412852
1105          5.86142    0.413082
1105.1        5.86273    0.412796
1105.2        5.86356    0.413276
1105.3        5.86445    0.413802
1105.4        5.86522    0.413328
1105.5        5.86634    0.413209
1105.6        5.86809    0.411837
1105.7        5.86809    0.411837
1105.8        5.86938    0.411225
1105.9        5.86995    0.410992
1106          5.86995    0.410992
1106.1        5.87099    0.411599
1106.2        5.87099    0.411599
1106.3        5.87211    0.410388
1106.4        5.87254    0.410633
1106.5         5.8735    0.410491
1106.6        5.87456    0.410487
1106.7        5.87489    0.410679
1106.8        5.87595    0.410402
1106.9        5.87662    0.410048
1107          5.87662    0.410048
1107.1        5.87739    0.410492
1107.2        5.87962    0.411074
1107.3        5.87998    0.411283
1107.4        5.88044    0.411537
1107.5        5.88105    0.411252
1107.6        5.88192    0.410226
1107.7        5.88265    0.410651
1107.8        5.88332    0.411037
1107.9         5.8845    0.410946
1108          5.88595      0.4112
1108.1        5.88735    0.410813
1108.2         5.8883    0.410661
1108.3        5.88914    0.410436
1108.4        5.89012    0.409725
1108.5        5.89112    0.409637
1108.6         5.8914    0.409798
1108.7        5.89206    0.410176
1108.8        5.89309    0.409246
1108.9        5.89417    0.409107
1109          5.89548    0.408322
1109.1        5.89588    0.407619
1109.2        5.89657    0.408009
1109.3        5.89759    0.407725
1109.4        5.89791    0.407165
1109.5        5.89791    0.407165
1109.6        5.89837    0.407424
1109.7        5.90009    0.407753
1109.8        5.90041     0.40721
1109.9         5.9015    0.407051
1110          5.90336    0.403835
1110.1        5.90407    0.404239
1110.2        5.90649    0.400942
1110.3        5.90753    0.400715
1110.4        5.90943    0.400918
1110.5         5.9098    0.400273
1110.6        5.91015    0.399664
1110.7        5.91198    0.399925
1110.8        5.91269    0.398705
1110.9         5.9141    0.396261
1111           5.9152    0.396199
1111.1          5.916      0.3959
1111.2        5.91716    0.394848
1111.3         5.9191    0.395139
1111.4        5.91986    0.394851
1111.5        5.92069     0.39534
1111.6         5.9222    0.394612
1111.7        5.92267    0.394886
1111.8        5.92349    0.395357
1111.9        5.92426    0.395808
1112           5.9264    0.393962
1112.1        5.92765    0.393747
1112.2        5.92842    0.394187
1112.3        5.92879    0.394406
1112.4         5.9295    0.393984
1112.5        5.93018    0.393593
1112.6         5.9312    0.393486
1112.7        5.93338    0.393889
1112.8        5.93614    0.394577
1112.9        5.93659    0.393806
1113          5.93745    0.393267
1113.1        5.93869    0.394003
1113.2        5.93869    0.394003
1113.3         5.9407    0.394382
1113.4        5.94143    0.394021
1113.5        5.94216    0.393643
1113.6        5.94369    0.394561
1113.7        5.94401    0.394739
1113.8        5.94486    0.395241
1113.9        5.94666    0.394794
1114          5.94801    0.394774
1114.1        5.94836    0.394978
1114.2        5.94924    0.395497
1114.3        5.95049    0.394277
1114.4        5.95088    0.394513
1114.5        5.95231    0.393831
1114.6        5.95396    0.393225
1114.7        5.95543    0.393264
1114.8        5.95603     0.39284
1114.9        5.95674    0.393225
1115          5.95716    0.393482
1115.1        5.95799     0.39204
1115.2        5.96102    0.389339
1115.3        5.96174    0.388946
1115.4        5.96414    0.389462
1115.5         5.9645    0.389685
1115.6        5.96651    0.389854
1115.7        5.96651    0.389854
1115.8        5.96738    0.389795
1115.9        5.96798    0.390149
1116          5.96798    0.390149
1116.1        5.96912    0.390821
1116.2        5.96948    0.391028
1116.3         5.9706    0.390632
1116.4        5.97381    0.386997
1116.5        5.97535    0.387031
1116.6        5.97651    0.385807
1116.7        5.97806    0.385044
1116.8        5.98094    0.383183
1116.9         5.9815    0.383526
1117          5.98239    0.384039
1117.1        5.98359    0.382847
1117.2        5.98472    0.383531
1117.3        5.98631    0.382679
1117.4        5.98712    0.381278
1117.5        5.98975     0.37877
1117.6        5.99107    0.378843
1117.7        5.99381    0.376386
1117.8        5.99441    0.375868
1117.9        5.99615    0.374447
1118           5.9965    0.373833
1118.1         5.9976    0.373569
1118.2        5.99885    0.373416
1118.3        5.99947    0.373083
1118.4        6.00081    0.373832
1118.5        6.00081    0.373832
1118.6        6.00194    0.373644
1118.7        6.00379    0.373748
1118.8        6.00444     0.37416
1118.9        6.00481     0.37437
1119          6.00596    0.372369
1119.1        6.00632    0.372558
1119.2        6.00918    0.370313
1119.3        6.01056    0.371129
1119.4        6.01218    0.372055
1119.5        6.01303    0.372517
1119.6        6.01523    0.370539
1119.7        6.01679    0.370343
1119.8        6.01886    0.369612
1119.9        6.01954    0.370021
1120          6.02045    0.369624
1120.1        6.02114    0.370001
1120.2        6.02147    0.370213
1120.3        6.02251    0.369348
1120.4        6.02393    0.368724
1120.5        6.02393    0.368724
1120.6        6.02623    0.369324
1120.7        6.02732    0.369235
1120.8        6.02843    0.369012
1120.9        6.02989    0.369003
1121          6.03031    0.368292
1121.1        6.03066    0.368517
1121.2        6.03273    0.367103
1121.3        6.03333    0.367428
1121.4        6.03371     0.36767
1121.5        6.03406    0.367857
1121.6        6.03676    0.366787
1121.7        6.03801    0.367513
1121.8        6.03917    0.368226
1121.9        6.03917    0.368226
1122          6.04156    0.368811
1122.1        6.04191    0.369036
1122.2        6.04322    0.368149
1122.3        6.04322    0.368149
1122.4        6.04476    0.368096
1122.5        6.04476    0.368096
1122.6        6.04514    0.368307
1122.7        6.04556    0.368543
1122.8        6.04642    0.369063
1122.9        6.04667    0.368615
1123          6.04767    0.368468
1123.1        6.04919    0.368823
1123.2        6.05072    0.369196
1123.3        6.05144    0.368864
1123.4        6.05244    0.368563
1123.5        6.05334     0.36807
1123.6        6.05748    0.365816
1123.7        6.05792    0.366067
1123.8        6.06041    0.367483
1123.9        6.06161      0.3682
1124          6.06237    0.366872
1124.1        6.06362    0.366663
1124.2         6.0644    0.367092
1124.3         6.0655    0.366807
1124.4        6.06655    0.365743
1124.5        6.06761    0.366353
1124.6        6.06917    0.365357
1124.7        6.06917    0.365357
1124.8        6.07021     0.36594
1124.9        6.07119    0.365096
1125          6.07229     0.36511
1125.1        6.07393    0.366033
1125.2        6.07422    0.366216
1125.3        6.07499    0.364878
1125.4        6.07649    0.365783
1125.5         6.0786     0.36599
1125.6         6.0786     0.36599
1125.7        6.07927    0.365682
1125.8        6.07999    0.366143
1125.9        6.08168    0.366288
1126          6.08277    0.366155
1126.1        6.08352    0.365836
1126.2        6.08629    0.364902
1126.3        6.08769    0.363457
1126.4        6.08911    0.364312
1126.5        6.09012    0.364283
1126.6        6.09149     0.36382
1126.7        6.09392    0.364111
1126.8        6.09426    0.364283
1126.9        6.09508    0.364778
1127          6.09618    0.365396
1127.1        6.09722    0.365304
1127.2        6.09799    0.364886
1127.3        6.09845    0.365186
1127.4        6.10055    0.365549
1127.5        6.10118    0.365965
1127.6        6.10568    0.364533
1127.7        6.10568    0.364533
1127.8        6.10691    0.364451
1127.9        6.10802    0.364273
1128          6.10883    0.363881
1128.1        6.10992     0.36364
1128.2        6.11153    0.363818
1128.3        6.11189    0.364056
1128.4        6.11296    0.363929
1128.5         6.1143    0.363003
1128.6        6.11509     0.36247
1128.7        6.11675    0.362468
1128.8        6.11731    0.362764
1128.9        6.11751     0.36242
1129          6.11898      0.3619
1129.1         6.1199    0.361076
1129.2        6.12059    0.361539
1129.3        6.12102    0.361761
1129.4         6.1229    0.362882
1129.5        6.12362    0.362588
1129.6        6.12479    0.362426
1129.7        6.12524    0.362665
1129.8        6.12655    0.362636
1129.9        6.12655    0.362636
1130          6.12873    0.360513
1130.1        6.12999    0.360359
1130.2        6.13187    0.358213
1130.3        6.13187    0.358213
1130.4        6.13293    0.357277
1130.5        6.13293    0.357277
1130.6        6.13392    0.357276
1130.7        6.13459    0.357095
1130.8        6.13595    0.357816
1130.9        6.13658     0.35673
1131          6.13814    0.355922
1131.1        6.13932    0.354913
1131.2        6.13965    0.354339
1131.3        6.14075    0.354918
1131.4        6.14113    0.354252
1131.5        6.14179    0.353673
1131.6        6.14404    0.351513
1131.7         6.1458    0.349656
1131.8        6.14624    0.349891
1131.9        6.14648    0.350019
1132          6.14813    0.350069
1132.1        6.14813    0.350069
1132.2        6.15009    0.350328
1132.3        6.15039    0.350529
1132.4        6.15111    0.350131
1132.5        6.15187    0.349782
1132.6        6.15274    0.350228
1132.7        6.15424    0.350205
1132.8        6.15675    0.350846
1132.9        6.15813    0.350191
1133          6.16052     0.34942
1133.1        6.16091     0.34969
1133.2        6.16134    0.349922
1133.3        6.16171    0.350177
1133.4        6.16251    0.349877
1133.5        6.16357     0.35054
1133.6        6.16394    0.350724
1133.7         6.1656     0.34943
1133.8        6.16656    0.348663
1133.9        6.16656    0.348663
1134          6.16772    0.347441
1134.1        6.16817    0.347663
1134.2        6.16968    0.348651
1134.3        6.17006    0.347984
1134.4        6.17167    0.348117
1134.5        6.17244    0.347777
1134.6        6.17447    0.345091
1134.7        6.17549    0.344309
1134.8        6.17623    0.344025
1134.9        6.17752    0.342552
1135          6.17822    0.342211
1135.1        6.17854    0.342436
1135.2        6.17927    0.342045
1135.3        6.18061    0.342834
1135.4        6.18231    0.341994
1135.5        6.18399    0.342199
1135.6        6.18561    0.341685
1135.7        6.18671    0.341387
1135.8        6.18755    0.340824
1135.9        6.18931    0.340876
1136          6.18974    0.341123
1136.1        6.19054    0.341248
1136.2        6.19152    0.341749
1136.3        6.19229     0.34133
1136.4        6.19329     0.34107
1136.5        6.19458    0.340205
1136.6        6.19497    0.340429
1136.7        6.19633    0.340401
1136.8        6.19732      0.3387
1136.9        6.19892    0.338795
1137          6.19983    0.339365
1137.1        6.20017     0.33956
1137.2        6.20124    0.338861
1137.3         6.2035    0.336962
1137.4        6.20519    0.336128
1137.5        6.20558    0.335443
1137.6        6.20635    0.335065
1137.7         6.2067    0.335224
1137.8        6.20706    0.335477
1137.9        6.20734    0.334986
1138          6.20849    0.334987
1138.1        6.20984     0.33335
1138.2        6.20984     0.33335
1138.3        6.21104    0.332961
1138.4        6.21345    0.332372
1138.5        6.21412    0.332227
1138.6        6.21451    0.332409
1138.7        6.21646    0.332756
1138.8        6.21646    0.332756
1138.9        6.21841    0.331781
1139          6.21927    0.330295
1139.1        6.22082    0.331106
1139.2        6.22229    0.328571
1139.3        6.22259    0.328781
1139.4        6.22366     0.32767
1139.5        6.22565    0.326217
1139.6        6.22634    0.325823
1139.7        6.22673    0.326037
1139.8        6.22796    0.325814
1139.9        6.22932    0.325602
1140          6.23056    0.325318
1140.1        6.23095     0.32559
1140.2        6.23173    0.325191
1140.3        6.23292    0.324153
1140.4        6.23396       0.324
1140.5        6.23469    0.323489
1140.6        6.23643    0.322044
1140.7        6.23816    0.322151
1140.8        6.23858    0.321428
1140.9        6.23982    0.322228
1141          6.24088    0.322091
1141.1        6.24088    0.322091
1141.2        6.24193    0.321256
1141.3        6.24235    0.321484
1141.4        6.24329    0.320572
1141.5        6.24426    0.320267
1141.6        6.24532    0.318429
1141.7        6.24604    0.318855
1141.8         6.2485    0.317672
1141.9         6.2489    0.317958
1142          6.24961    0.316734
1142.1        6.25026    0.317033
1142.2        6.25072    0.317294
1142.3         6.2528    0.317556
1142.4        6.25321     0.31686
1142.5        6.25402    0.317272
1142.6        6.25487    0.316798
1142.7        6.25487    0.316798
1142.8        6.25605    0.316585
1142.9         6.2569    0.317029
1143          6.25777    0.317483
1143.1        6.25859    0.317052
1143.2        6.26019    0.317159
1143.3        6.26106    0.317574
1143.4        6.26173    0.317952
1143.5        6.26212    0.318221
1143.6        6.26302    0.317542
1143.7        6.26419    0.316914
1143.8        6.26492     0.31738
1143.9        6.26492     0.31738
1144          6.26592    0.316407
1144.1        6.26592    0.316407
1144.2        6.26624    0.316591
1144.3        6.26861    0.316425
1144.4        6.27015      0.3156
1144.5        6.27133    0.316291
1144.6        6.27176    0.316541
1144.7        6.27224    0.316764
1144.8        6.27291    0.317177
1144.9        6.27359    0.317554
1145          6.27432    0.317172
1145.1         6.2751    0.316773
1145.2        6.27666    0.316823
1145.3        6.27865    0.318052
1145.4        6.28035    0.316865
1145.5        6.28191    0.317804
1145.6        6.28305    0.316835
1145.7        6.28335    0.316998
1145.8          6.284    0.317458
1145.9         6.2844    0.316779
1146          6.28515    0.316293
1146.1        6.28623    0.316106
1146.2        6.28688    0.316505
1146.3        6.28766    0.316179
1146.4        6.28766    0.316179
1146.5        6.28865    0.315961
1146.6        6.28979    0.316657
1146.7        6.29062    0.317178
1146.8        6.29199    0.317401
1146.9         6.2931    0.317212
1147          6.29431    0.316919
1147.1        6.29555    0.317708
1147.2        6.29618    0.317225
1147.3        6.29886    0.314821
1147.4        6.29927    0.315115
1147.5        6.29971    0.314355
1147.6        6.30058    0.314792
1147.7        6.30205    0.313248
1147.8        6.30347     0.31263
1147.9        6.30464    0.313305
1148          6.30584    0.313026
1148.1        6.30584    0.313026
1148.2        6.30788    0.311743
1148.3          6.309    0.312432
1148.4         6.3094    0.312718
1148.5        6.31036    0.312455
1148.6        6.31104    0.312026
1148.7        6.31168    0.311571
1148.8        6.31279    0.311605
1148.9        6.31395    0.311479
1149          6.31435    0.311659
1149.1         6.3154    0.311548
1149.2        6.31722    0.312522
1149.3        6.31762     0.31274
1149.4        6.31991    0.313318
1149.5        6.32173    0.310189
1149.6        6.32311     0.30933
1149.7        6.32351     0.30955
1149.8        6.32424    0.308286
1149.9        6.32459    0.307686
1150          6.32569    0.307507
1150.1        6.32598    0.307634
1150.2        6.32719    0.307525
1150.3        6.32829    0.306532
1150.4        6.32954    0.307244
1150.5        6.33053    0.307087
1150.6        6.33123    0.306831
1150.7        6.33217    0.305945
1150.8        6.33324    0.306575
1150.9        6.33368    0.306897
1151           6.3351    0.306056
1151.1        6.33544    0.306211
1151.2        6.33616    0.306648
1151.3        6.33726    0.306456
1151.4        6.33766     0.30577
1151.5        6.33804    0.305119
1151.6        6.34012    0.304847
1151.7         6.3415    0.304151
1151.8          6.342    0.304427
1151.9        6.34238    0.303772
1152          6.34352     0.30432
1152.1        6.34448     0.30432
1152.2        6.34514    0.303182
1152.3        6.34597    0.303712
1152.4        6.34668    0.303285
1152.5        6.34805    0.302522
1152.6        6.34845    0.302702
1152.7        6.35045    0.301027
1152.8         6.3507    0.301204
1152.9        6.35365    0.298355
1153          6.35551    0.298486
1153.1        6.35588    0.297849
1153.2        6.35665    0.297355
1153.3        6.35734    0.297006
1153.4        6.35734    0.297006
1153.5        6.35825    0.297577
1153.6        6.35897    0.297247
1153.7        6.36014    0.297846
1153.8        6.36154    0.297748
1153.9        6.36236    0.298274
1154          6.36278    0.298581
1154.1        6.36455    0.298589
1154.2        6.36583     0.29929
1154.3        6.36747    0.299621
1154.4         6.3682    0.298359
1154.5        6.36933    0.297186
1154.6        6.37005    0.296708
1154.7        6.37005    0.296708
1154.8        6.37082    0.296346
1154.9        6.37158    0.296799
1155          6.37384    0.295521
1155.1        6.37419    0.295706
1155.2        6.37629    0.292879
1155.3        6.37708    0.292386
1155.4        6.37796    0.292823
1155.5        6.38004    0.291873
1155.6        6.38139    0.292767
1155.7        6.38139    0.292767
1155.8        6.38264    0.291633
1155.9        6.38334    0.291137
1156          6.38518    0.291345
1156.1        6.38597    0.290904
1156.2        6.38637    0.291206
1156.3        6.38673    0.291364
1156.4        6.38846    0.290905
1156.5        6.39016    0.291987
1156.6        6.39152    0.290536
1156.7         6.3938    0.289317
1156.8        6.39423    0.289643
1156.9         6.3965    0.289329
1157          6.39721    0.289075
1157.1        6.39812     0.28951
1157.2        6.39932    0.289368
1157.3        6.40014    0.289061
1157.4        6.40134    0.289056
1157.5        6.40249    0.289585
1157.6        6.40335    0.289247
1157.7        6.40427    0.287665
1157.8        6.40546    0.288318
1157.9        6.40813    0.287534
1158          6.40957    0.288262
1158.1        6.41236     0.28782
1158.2        6.41311    0.287488
1158.3        6.41341    0.287651
1158.4        6.41412     0.28723
1158.5        6.41476    0.287654
1158.6        6.41713    0.285097
1158.7        6.41777    0.285438
1158.8        6.41914    0.283738
1158.9        6.42136    0.281725
1159          6.42174    0.281886
1159.1         6.4236    0.282344
1159.2        6.42396    0.282534
1159.3        6.42467    0.282253
1159.4        6.42509    0.282572
1159.5        6.42583    0.282003
1159.6        6.42681    0.280316
1159.7        6.42845    0.281285
1159.8        6.42874    0.280782
1159.9        6.42993    0.280616
1160          6.43122    0.281499
1160.1        6.43192    0.281945
1160.2        6.43276    0.281665
1160.3        6.43476    0.282153
1160.4         6.4355    0.280888
1160.5        6.43632    0.280602
1160.6        6.43738    0.279493
1160.7         6.4385    0.279242
1160.8        6.43921    0.279717
1160.9        6.43981    0.279989
1161          6.44048     0.27955
1161.1         6.4418    0.280465
1161.2          6.443    0.278999
1161.3        6.44464    0.277911
1161.4        6.44628    0.276001
1161.5        6.44716    0.276582
1161.6        6.44748    0.276045
1161.7         6.4485    0.276771
1161.8        6.44889    0.276108
1161.9        6.44971     0.27665
1162          6.45121    0.275958
1162.1        6.45147    0.276093
1162.2        6.45244    0.276807
1162.3        6.45333    0.276521
1162.4        6.45466    0.275453
1162.5        6.45652     0.27502
1162.6        6.45652     0.27502
1162.7        6.45826    0.273477
1162.8        6.45826    0.273477
1162.9        6.45935    0.274094
1163          6.46008    0.272847
1163.1        6.46081    0.273439
1163.2          6.462    0.273226
1163.3        6.46296    0.273603
1163.4        6.46465    0.271722
1163.5        6.46579    0.270394
1163.6        6.46612     0.26983
1163.7        6.46691    0.269527
1163.8        6.46726    0.269668
1163.9        6.46787    0.269334
1164          6.46911    0.270012
1164.1        6.47001    0.270419
1164.2        6.47001    0.270419
1164.3        6.47138    0.269205
1164.4        6.47138    0.269205
1164.5        6.47138    0.269205
1164.6        6.47398    0.269212
1164.7        6.47398    0.269212
1164.8        6.47613    0.268283
1164.9        6.47654    0.268618
1165          6.47654    0.268618
1165.1        6.47698    0.268837
1165.2        6.47913    0.268035
1165.3        6.47955    0.267314
1165.4        6.48189    0.267788
1165.5        6.48455    0.269363
1165.6        6.48647    0.269637
1165.7        6.48686    0.268983
1165.8        6.48812    0.270029
1165.9        6.48927    0.270861
1166          6.49125    0.270897
1166.1         6.4916    0.271037
1166.2        6.49207    0.270246
1166.3        6.49329    0.270025
1166.4        6.49357    0.270162
1166.5        6.49555    0.270428
1166.6        6.49629    0.270041
1166.7        6.49759     0.26989
1166.8        6.49877    0.269739
1166.9        6.49951    0.270033
1167          6.50129    0.269213
1167.1        6.50129    0.269213
1167.2        6.50171    0.268503
1167.3        6.50287    0.269341
1167.4        6.50428    0.269147
1167.5        6.50663    0.266637
1167.6        6.50773     0.26642
1167.7        6.50911     0.26718
1167.8        6.51146     0.26723
1167.9        6.51295    0.266565
1168          6.51471    0.266815
1168.1        6.51582    0.264917
1168.2         6.5165    0.265187
1168.3        6.51673    0.265297
1168.4        6.51782    0.265139
1168.5        6.51821    0.265466
1168.6        6.51893    0.265143
1168.7         6.5203    0.264213
1168.8        6.52103    0.263979
1168.9        6.52204    0.263032
1169          6.52321    0.262115
1169.1        6.52523    0.262465
1169.2        6.52523    0.262465
1169.3        6.52688    0.262627
1169.4        6.52774     0.26219
1169.5        6.52883    0.262094
1169.6        6.53024     0.26215
1169.7        6.53109    0.261642
1169.8        6.53109    0.261642
1169.9        6.53266    0.261733
1170          6.53302    0.262038
1170.1        6.53494    0.260403
1170.2        6.53573    0.260127
1170.3        6.53713    0.261039
1170.4        6.53778    0.261314
1170.5        6.53993    0.262599
1170.6        6.54066    0.262422
1170.7        6.54373     0.26496
1170.8        6.54448    0.265269
1170.9        6.54569    0.264924
1171          6.54642    0.264435
1171.1        6.54678    0.263824
1171.2        6.54782    0.264413
1171.3        6.54914    0.263615
1171.4        6.54951     0.26376
1171.5        6.54951     0.26376
1171.6        6.55084    0.263206
1171.7        6.55084    0.263206
1171.8        6.55447    0.260704
1171.9        6.55486    0.260861
1172          6.55619    0.259586
1172.1        6.55666    0.258794
1172.2        6.55708    0.259162
1172.3        6.55859    0.259307
1172.4        6.55899    0.258629
1172.5        6.55969    0.258915
1172.6        6.56108    0.259023
1172.7        6.56309     0.26042
1172.8          6.564     0.25996
1172.9        6.56618    0.256974
1173          6.56721    0.256828
1173.1        6.56756    0.256966
1173.2        6.57006    0.256004
1173.3        6.57134     0.25591
1173.4        6.57222    0.255508
1173.5        6.57373    0.255559
1173.6        6.57373    0.255559
1173.7        6.57457    0.256074
1173.8        6.57504    0.256259
1173.9        6.57504    0.256259
1174          6.57573    0.255724
1174.1        6.57697    0.255613
1174.2        6.57929     0.25444
1174.3        6.57997     0.25486
1174.4        6.58037    0.254185
1174.5        6.58116    0.254681
1174.6        6.58224    0.254692
1174.7        6.58294    0.254966
1174.8        6.58366    0.254757
1174.9        6.58529    0.253489
1175          6.58743    0.253469
1175.1        6.58743    0.253469
1175.2         6.5883    0.252978
1175.3        6.58922    0.252888
1175.4        6.58991    0.253525
1175.5        6.59062    0.253205
1175.6        6.59152     0.25276
1175.7        6.59224    0.253237
1175.8        6.59224    0.253237
1175.9         6.5934    0.252836
1176          6.59413    0.252158
1176.1        6.59535    0.251056
1176.2        6.59646    0.249993
[truncated: 1,300,093 more chars]
