# Supplementary material for: Antibody–nanobody combination increases their neutralizing activity against SARS-CoV-2 and nanobody H11-H4 is effective against Alpha, Kappa and Delta variants
Source: Sci Rep. 2022 Jun 11;12:9701. doi: 10.1038/s41598-022-14263-1 (PMC9188278; doi:10.1038/s41598-022-14263-1)
Supplement: Supplementary file 2 — Supplementary Information 2. [file 41598_2022_14263_MOESM2_ESM.zip › SciRep_data/SMD_data/WT/Binding_affinity/v=1/both/out_average_f_t.dat]

# Time     Average force (pN)     standard deviation
           0   -1.11494e-05    2.71517e-05
         0.1       0.106483       0.555981
         0.2       0.282232        1.22259
         0.3      0.0680305        2.19202
         0.4      -0.381954        2.75947
         0.5      -0.721702        3.31789
         0.6       -1.72516        3.41083
         0.7       -3.46701        3.54986
         0.8       -4.82115        4.13358
         0.9       -5.61798        5.32092
           1       -6.45387        6.74254
         1.1       -7.39594        8.04846
         1.2       -8.32138        9.02421
         1.3        -9.1382         10.115
         1.4       -10.2017        10.4066
         1.5       -11.4763        10.4717
         1.6       -12.5551         10.358
         1.7       -13.1619        10.3652
         1.8       -13.4757        10.4568
         1.9       -13.9268        10.6699
           2       -14.9095        10.3779
         2.1        -16.127        9.98435
         2.2       -16.9519         9.0421
         2.3       -17.1178        8.15704
         2.4       -16.8459        7.30556
         2.5       -16.6507         6.6972
         2.6       -15.9994        5.90829
         2.7       -15.3263        4.98927
         2.8        -14.769        3.62903
         2.9       -14.8024        2.08552
           3        -14.955        1.42882
         3.1       -14.9487        2.02174
         3.2       -14.7119        3.18028
         3.3       -13.9337        4.51864
         3.4       -12.9722        5.02614
         3.5       -12.5605        5.04331
         3.6       -12.4753        4.98371
         3.7       -12.0593        4.84563
         3.8       -11.9575        4.74256
         3.9       -11.8773        4.85692
           4       -12.0259         5.3212
         4.1       -12.4014        5.75686
         4.2       -11.9125        6.32526
         4.3       -10.9822         6.2405
         4.4       -10.6109        6.24562
         4.5       -10.3101        6.85626
         4.6       -10.0004        8.31005
         4.7       -9.96935        10.0985
         4.8       -9.85504        12.0559
         4.9        -10.452        13.9725
           5       -11.0925        15.5873
         5.1       -10.8939        16.3575
         5.2        -10.527        17.1428
         5.3       -10.0082        17.5628
         5.4       -10.4311        17.7296
         5.5       -10.8185        18.4094
         5.6       -11.2019        18.8041
         5.7       -10.6923        18.8062
         5.8       -10.0594        18.3287
         5.9        -10.392        18.3593
           6       -10.6485        18.1481
         6.1       -10.8792         17.873
         6.2         -10.84        17.3567
         6.3       -10.3458        16.0965
         6.4        -10.183        15.0893
         6.5       -10.5237        14.3744
         6.6       -10.8951        14.1688
         6.7       -10.3956        14.7513
         6.8       -9.53284        15.5064
         6.9       -9.41856        15.5993
           7       -9.76426        15.0054
         7.1        -9.7004        14.3082
         7.2       -9.63469        14.1415
         7.3       -10.0453        14.6885
         7.4       -10.2085        15.6166
         7.5       -10.1607        16.3272
         7.6       -10.1963        16.8133
         7.7       -9.95937         16.551
         7.8       -10.2759        15.6399
         7.9       -10.3105        15.1058
           8       -9.71532        15.1374
         8.1       -8.84142        16.0512
         8.2       -7.52005        16.6038
         8.3       -6.76803        17.2261
         8.4       -6.30619        17.9968
         8.5       -6.22322        18.3296
         8.6       -6.34258        18.1907
         8.7       -6.42819        17.5523
         8.8       -6.33627         16.819
         8.9       -6.29036        16.7175
           9       -6.06478        16.6269
         9.1       -6.34634        16.7663
         9.2       -6.86643           16.3
         9.3       -7.57255         15.336
         9.4       -7.77573        14.3354
         9.5       -8.36945        13.4001
         9.6       -9.03897        12.6141
         9.7       -8.81056        11.8926
         9.8        -7.9931        11.4648
         9.9       -7.25557        10.7119
          10       -6.83316        9.66234
        10.1       -6.65489        8.83205
        10.2       -6.55534        9.07478
        10.3       -5.90197        9.70508
        10.4       -5.64883        10.0952
        10.5        -5.9482         9.8816
        10.6       -5.80829        9.48618
        10.7        -5.0224        9.17956
        10.8       -4.86314        10.3804
        10.9        -4.8342         11.832
          11       -4.98179        12.3862
        11.1       -5.22388        12.9825
        11.2       -5.59996        13.0424
        11.3       -5.86899        13.1418
        11.4       -5.76802        14.1352
        11.5       -5.88698        14.2893
        11.6       -5.77433        14.1778
        11.7       -6.48043        13.8386
        11.8       -7.45637        13.7041
        11.9       -8.50166        13.6494
          12       -9.24892        13.6788
        12.1       -9.54269         13.731
        12.2       -9.91016          13.51
        12.3        -10.511        12.7606
        12.4        -11.135        11.9563
        12.5       -11.4558        11.0471
        12.6       -11.2253        11.0673
        12.7       -10.7376         11.367
        12.8       -10.2501        11.2505
        12.9       -9.55208        10.5985
          13       -8.86347        10.1483
        13.1       -8.05057        10.2351
        13.2       -7.62661        10.7541
        13.3       -7.25719        11.0137
        13.4       -6.78679        11.0387
        13.5       -6.61446         11.183
        13.6       -6.54261        10.9893
        13.7       -6.36234        11.2634
        13.8       -6.48115        11.1901
        13.9       -6.46313        10.7335
          14       -6.81626        10.2096
        14.1       -7.75133        9.68772
        14.2       -8.36328        9.45464
        14.3       -8.97196        9.93827
        14.4       -8.86047        10.6126
        14.5       -8.20587        10.6715
        14.6       -7.84576        10.7018
        14.7       -7.74017        11.1069
        14.8       -7.48083        11.5201
        14.9       -6.94995        12.1541
          15       -6.28959        12.6437
        15.1       -6.55794         13.265
        15.2       -6.06425        13.6591
        15.3       -5.29231        14.2565
        15.4       -4.73223        14.3369
        15.5       -4.64168         14.376
        15.6       -4.63292        14.8072
        15.7       -4.80388        15.1166
        15.8       -4.42195        15.3129
        15.9       -3.48717        15.4841
          16       -2.33592        15.4164
        16.1       -1.32061        15.4972
        16.2      -0.927309        15.4107
        16.3       -1.58999        14.6646
        16.4       -1.78937        13.7288
        16.5       -1.30483        12.5452
        16.6      -0.575939        11.3335
        16.7      0.0469117        9.81859
        16.8       0.582126        8.61826
        16.9        1.69118        7.33997
          17        2.43436        6.79487
        17.1        2.79374        6.48039
        17.2        2.50022        7.05778
        17.3        1.87166        7.33687
        17.4        1.60875        6.67097
        17.5        1.95784        5.81565
        17.6        2.76915         5.4527
        17.7        3.18232        5.60258
        17.8        2.71291        6.01509
        17.9        2.54794        6.61102
          18        2.19066        6.48343
        18.1        1.91926        6.09078
        18.2        2.00569        5.94114
        18.3         1.9681        5.76863
        18.4        2.25225        6.37757
        18.5         2.0363        7.48741
        18.6        2.25498        7.62545
        18.7         3.1484        7.21668
        18.8         4.3924        6.23165
        18.9        5.84997        6.54517
          19        6.85686        7.35332
        19.1        7.55446        7.64003
        19.2        7.65719        7.92771
        19.3        7.47586        7.96266
        19.4        7.38286        7.20989
        19.5        8.12447        6.79243
        19.6        8.20489        6.02875
        19.7        7.50924        5.77475
        19.8         6.5035        6.79618
        19.9        5.18047        7.70137
          20        4.29866        7.81254
        20.1        4.36659        7.78589
        20.2        5.07123        7.61669
        20.3        5.67196         6.6123
        20.4        5.86517        6.55425
        20.5        5.40622        6.43374
        20.6        4.98616         6.8748
        20.7        4.90537         7.2998
        20.8        4.96581        7.61989
        20.9        5.07349        7.26435
          21        5.48404        6.53015
        21.1        5.65806        5.87194
        21.2        5.64185         5.7186
        21.3        5.43307        5.76656
        21.4        5.88773         6.2919
        21.5        6.57399        6.68952
        21.6        7.00389        6.39971
        21.7        7.05477        6.29995
        21.8        6.56548        5.86255
        21.9        5.68777        5.39936
          22        3.93567         5.7164
        22.1        2.46321        6.05695
        22.2        1.46484        6.53972
        22.3        1.07495        7.16942
        22.4        1.62476        7.65812
        22.5        2.06389        8.35018
        22.6        1.37822        9.31549
        22.7       0.621031        10.6722
        22.8       0.696042        11.8571
        22.9        1.12643        12.0957
          23        1.84413        12.0872
        23.1        2.23279         12.352
        23.2        2.14713        12.6218
        23.3        1.90871        13.0386
        23.4        1.97286        13.6335
        23.5         1.2696        13.6974
        23.6         0.1297        13.7601
        23.7      -0.173545        12.9405
        23.8       0.115561        11.6873
        23.9       0.187555        10.9245
          24       0.277838        10.7319
        24.1       0.343545        11.0915
        24.2       0.411356        11.4634
        24.3       0.132518        12.1528
        24.4       0.486289        12.4658
        24.5       0.656111        12.7337
        24.6       0.814902        12.2143
        24.7        1.91786        11.3239
        24.8        3.01379        10.6161
        24.9        4.24184        9.96326
          25         5.0191        9.85477
        25.1         4.7341        10.0633
        25.2        4.53409        10.4531
        25.3        5.29116        11.2443
        25.4        6.77589        12.0604
        25.5        7.58801        12.7698
        25.6        7.58344        13.2086
        25.7        7.90129        13.1045
        25.8         8.6743        12.8354
        25.9        9.92459        12.3439
          26        10.1663        12.2375
        26.1         10.755        12.3762
        26.2        11.3398        11.9823
        26.3        11.9243        11.6216
        26.4        12.7271        11.3296
        26.5        13.6537        10.9243
        26.6        14.6375        10.7626
        26.7        15.2833        10.7082
        26.8        15.6118        10.9957
        26.9        16.0817        11.6069
          27        15.8698        12.4011
        27.1        16.1356        12.8543
        27.2        16.8942        12.5348
        27.3        18.0166        12.1768
        27.4        18.4654        11.9229
        27.5        18.5528        11.8985
        27.6        18.5285        12.1083
        27.7        18.5191        12.8846
        27.8        18.6312        13.9123
        27.9        18.9434         15.084
          28        19.3414         15.885
        28.1        20.1484        16.3014
        28.2        20.3398        16.6203
        28.3        20.0158        17.3171
        28.4        19.8824        18.3187
        28.5        20.2862        20.1113
        28.6        20.9523         21.373
        28.7        21.8836        21.1975
        28.8        23.2053         20.684
        28.9        24.0598         20.658
          29        24.6061        20.3721
        29.1        25.0908        19.8858
        29.2        25.5672        19.8484
        29.3        26.1157        19.9194
        29.4        26.1645        19.6036
        29.5        26.2068        19.3018
        29.6        26.8113         19.018
        29.7        27.0075        18.9276
        29.8        27.1499        18.9779
        29.9        27.2419        18.8762
          30        26.6174         18.935
        30.1        26.2985        18.9287
        30.2        25.7718        18.2515
        30.3        26.1065        17.8545
        30.4        27.1817        17.7047
        30.5        27.7304        17.8063
        30.6        28.2299        17.7183
        30.7         28.395         18.624
        30.8        28.5411        19.0275
        30.9        28.6244        20.3282
          31        27.8779        21.3519
        31.1        27.3584        21.5195
        31.2        26.8465        21.6255
        31.3        26.9561        21.4145
        31.4        27.4132        21.0964
        31.5        27.2471        20.7746
        31.6        26.6331        20.8119
        31.7        25.2349        21.2293
        31.8        23.8873        21.1384
        31.9        22.7385        20.1636
          32        22.2286        19.0172
        32.1        22.4396        18.1211
        32.2        23.0687        16.8633
        32.3        23.8653        15.4602
        32.4        24.1241        14.1733
        32.5        24.0372        13.3359
        32.6        24.4132        12.4038
        32.7        25.1609        12.3984
        32.8         26.113        12.4733
        32.9        26.9122        12.3968
          33        26.9123        11.1687
        33.1        26.1876        9.16057
        33.2        25.1547        7.92562
        33.3        24.3648        6.67399
        33.4         24.048        6.65518
        33.5         24.011        7.54832
        33.6        23.8362         8.2504
        33.7        24.1376        8.32988
        33.8        24.0339        7.49428
        33.9        24.2235        6.17757
          34        25.1556        4.96429
        34.1        26.5834        4.32551
        34.2        27.5974        3.83429
        34.3         28.463        3.48084
        34.4        28.6996        3.63912
        34.5        28.9752         3.8824
        34.6        29.5194        3.88661
        34.7        30.4402        4.08489
        34.8        31.2061        4.56451
        34.9        31.6394        5.24713
          35        31.9724        5.65308
        35.1        32.4755        5.89408
        35.2         32.355        5.92783
        35.3         31.285        5.79202
        35.4        29.6011        5.42828
        35.5        28.4519         4.6506
        35.6        27.9842        3.77435
        35.7        27.8925        2.69053
        35.8        27.9507        1.81073
        35.9        27.8453         1.6542
          36        27.7084        1.83596
        36.1        27.1072        2.34273
        36.2        25.8266        2.62556
        36.3        24.7496         2.1845
        36.4        24.8454        1.79894
        36.5        24.9326        1.82695
        36.6        25.2811         1.6673
        36.7        25.7078        1.38816
        36.8        25.4402        1.08894
        36.9        24.9092        1.53747
          37        24.3111        2.39791
        37.1        23.5469        2.81738
        37.2        22.8689        3.36441
        37.3        22.4551        3.69536
        37.4        22.2696        3.63442
        37.5        21.8964        3.68828
        37.6        21.2613        3.85447
        37.7        20.4089        4.32989
        37.8        19.4356        5.03959
        37.9        19.1487        5.25838
          38        19.1691        4.95808
        38.1        19.1514        4.59554
        38.2        19.7828        5.01126
        38.3        20.5877         5.8054
        38.4        20.8895        6.38276
        38.5        20.9365        6.74668
        38.6        20.8091        7.15368
        38.7        20.3989        7.67121
        38.8        20.6458        8.15996
        38.9        21.2188        8.94582
          39        21.4414        9.68815
        39.1        20.9127        10.2512
        39.2        20.0372        10.5071
        39.3        19.9568        10.4757
        39.4        20.2116        10.6954
        39.5        20.1124        10.9874
        39.6        20.0514        10.9701
        39.7        19.6135        10.5755
        39.8        18.9336         10.081
        39.9        18.3116        9.49857
          40        18.0907        9.15136
        40.1        18.2445        8.77483
        40.2        18.3877        7.65672
        40.3        18.6035        7.04951
        40.4        18.7899        6.59683
        40.5         18.496        6.21923
        40.6        18.0799        6.68035
        40.7        16.4621        7.01392
        40.8         15.673        7.36182
        40.9        15.8666        7.69057
          41        15.6261         6.8984
        41.1        15.2085        6.00822
        41.2         14.909        5.85112
        41.3        14.2581        6.13211
        41.4        13.6825        6.38714
        41.5        13.5346         7.0293
        41.6        13.9191        8.28466
        41.7        15.1719        10.2356
        41.8        16.4231        11.8849
        41.9        17.3108        12.3784
          42        17.7065        12.6892
        42.1        18.1005        12.9728
        42.2        18.8162        13.7328
        42.3        19.7071        14.5837
        42.4        21.1998        15.4539
        42.5        22.9116        16.8456
        42.6        23.6607        18.5316
        42.7        23.8732        19.9147
        42.8        24.3726        20.2331
        42.9        25.2914        20.0527
          43        26.0903        20.2771
        43.1        27.3223        20.6568
        43.2         27.449        20.8981
        43.3        27.3709        21.1275
        43.4        26.7258        22.2415
        43.5        26.1025        23.3935
        43.6        25.2475         23.848
        43.7        24.8002        23.4732
        43.8         24.984        22.8564
        43.9         25.379        22.6053
          44        25.5154        22.8322
        44.1        25.2694        23.0263
        44.2        25.6287        22.8437
        44.3        26.3018        22.6184
        44.4        26.5793         22.395
        44.5        26.4827        21.9367
        44.6        26.2194        21.0222
        44.7        26.5493        20.2032
        44.8        26.2056        19.1661
        44.9        26.0967        17.5418
          45        25.1813        16.1837
        45.1        24.8037        14.9239
        45.2        25.1935        13.9288
        45.3        25.4095        12.8026
        45.4          25.52        11.7747
        45.5        26.0624        10.4639
        45.6        26.9497        9.56406
        45.7        27.1542        8.91107
        45.8        27.0232        8.90367
        45.9         26.951         9.0071
          46        27.0983        8.44064
        46.1        27.4237        7.58106
        46.2        28.4415        6.80982
        46.3        29.3924        6.80773
        46.4        30.2769        6.70094
        46.5        30.8888        6.40788
        46.6        31.7525        6.24067
        46.7        32.7642        6.34203
        46.8        33.1488        6.37311
        46.9        33.7619        6.33851
          47        34.7425        6.83251
        47.1         35.112        7.39246
        47.2        35.3315        7.50742
        47.3        35.8652        7.41533
        47.4        36.8022        7.06113
        47.5        37.5844        6.86628
        47.6        37.3444        7.22279
        47.7        36.9903        7.38888
        47.8        36.6611        8.34086
        47.9        36.3477         9.2342
          48        36.7173        9.75055
        48.1        36.9264        10.2583
        48.2        36.3892        10.8313
        48.3        35.7323        11.9875
        48.4         35.036        12.8261
        48.5         34.262        13.8443
        48.6        34.1589        14.7916
        48.7        34.6679        15.5469
        48.8        35.7676        15.6296
        48.9        36.5315        15.3869
          49        36.4701        15.2548
        49.1        36.6619        15.1711
        49.2        37.0442        14.9878
        49.3        37.5787        14.2161
        49.4        39.1716        13.4942
        49.5        40.9329        13.1173
        49.6        41.3244        12.5304
        49.7        41.5107        11.3686
        49.8        41.2698        9.85243
        49.9        41.3006        8.96122
          50        41.4102          8.343
        50.1        41.8476        7.93409
        50.2        42.1386        7.77506
        50.3        42.1161        7.99876
        50.4        42.4313        8.13212
        50.5        42.5771        8.47071
        50.6        42.7241        8.00112
        50.7        42.8402         7.0223
        50.8         42.492        6.53334
        50.9        42.4381        6.68033
          51        42.1911         6.9834
        51.1        41.8697        7.28612
        51.2        41.5253        7.68738
        51.3        41.3131        8.52977
        51.4        41.1558        9.03902
        51.5        41.0171        8.96399
        51.6        40.4525        8.76333
        51.7         40.003        8.11593
        51.8        40.1693        7.35022
        51.9        40.0506        6.70228
          52        40.1364        5.52589
        52.1        40.2019        5.06485
        52.2        39.8798        4.54501
        52.3        39.3182        4.20323
        52.4        38.8015        3.53955
        52.5        38.6774        3.21775
        52.6        38.6721        3.31996
        52.7        39.5484        3.12174
        52.8        40.3659        2.99845
        52.9        40.1486        3.31222
          53        40.1698        4.30872
        53.1        40.4873         5.3331
        53.2        40.9806        6.29216
        53.3        41.4907        6.95285
        53.4        42.1717        7.58878
        53.5         43.154        8.25143
        53.6        44.0612        8.18531
        53.7        44.9953        8.04525
        53.8        45.5907        8.84908
        53.9        45.6671        9.69669
          54        45.3702         10.636
        54.1        45.2495         11.585
        54.2        45.4654        11.9132
        54.3         45.726        12.5227
        54.4        46.4443        12.7691
        54.5        47.1959        12.7874
        54.6        47.5835        12.4672
        54.7        48.0878         11.824
        54.8        48.7641        10.8228
        54.9        49.7978        10.2614
          55        51.2357        9.92344
        55.1        51.7712        9.85739
        55.2        51.6858        9.87446
        55.3        51.0423        9.71547
        55.4        50.4774        9.23473
        55.5        50.7226        8.37225
        55.6        51.3831        8.18663
        55.7        52.3825        8.22839
        55.8        53.0072        8.30226
        55.9        53.4007        8.83682
          56         54.306         9.9774
        56.1        54.9313        10.4423
        56.2        55.2387         10.138
        56.3        55.2302        9.88399
        56.4        55.2729        9.94706
        56.5        54.9829        9.94854
        56.6        53.9356         10.555
        56.7        52.9192        10.7394
        56.8        51.9573        10.8462
        56.9          51.41        10.6715
          57         50.379        10.1454
        57.1        49.0793        10.1644
        57.2        48.0811        10.6599
        57.3        47.5812        11.6851
        57.4        46.9929        12.0635
        57.5        46.6306        12.4923
        57.6        46.4235        12.5678
        57.7        45.8673        12.6485
        57.8        45.2687        12.4197
        57.9        44.8633        12.6679
          58        44.7357        13.2865
        58.1        45.0445        13.8475
        58.2        45.4937        15.4896
        58.3        45.6665        16.8297
        58.4         45.116        17.7554
        58.5        44.1059        18.5825
        58.6         43.079         19.352
        58.7        42.4202        19.2857
        58.8        42.0792        18.6632
        58.9        42.1518        18.5261
          59        42.1515        18.5816
        59.1        42.1734        18.6484
        59.2        42.8719        18.5786
        59.3        43.6671        18.4519
        59.4        44.2629        18.0589
        59.5         43.609         17.721
        59.6        43.2343        17.8001
        59.7        43.2678        18.4208
        59.8        44.1655        18.8519
        59.9        45.4413        18.8461
          60        46.2916        18.8627
        60.1        46.3954        18.3649
        60.2        45.9591        18.8029
        60.3        46.0291        19.8628
        60.4        46.2056        20.5674
        60.5         46.833        20.4074
        60.6        47.3579        20.4587
        60.7        47.9603        20.1935
        60.8         49.023        20.3347
        60.9        50.0067        20.4308
          61         50.731        20.6729
        61.1        51.0084        21.0157
        61.2        50.9612        20.6161
        61.3        50.4412        20.2884
        61.4        50.2945        20.3755
        61.5        51.4477        20.2072
        61.6        53.1631        19.8905
        61.7         54.317        19.4447
        61.8        54.6958         19.537
        61.9        54.6881        19.8906
          62        54.3936        20.3188
        62.1        53.8323        20.4813
        62.2        52.8228        19.9493
        62.3        52.4373        19.3474
        62.4        52.3558        18.2796
        62.5        51.0799        17.4972
        62.6        49.2129        17.3585
        62.7        47.8914        17.0306
        62.8        47.4587        16.4702
        62.9        47.6689        15.3793
          63        47.7851        14.2917
        63.1        47.7214        13.2873
        63.2        47.4716        12.4772
        63.3        46.9183        11.8107
        63.4          46.37        12.0701
        63.5        46.0329        11.7439
        63.6         45.818        11.3066
        63.7        45.8787        11.0821
        63.8        46.0111        9.64198
        63.9        45.8928        8.12135
          64        45.8541        7.26105
        64.1        45.9144        7.16074
        64.2        46.4078        7.30521
        64.3        46.7015        7.22698
        64.4        46.9962        6.96643
        64.5         46.915        6.89548
        64.6        46.8337        6.61563
        64.7        46.3731        6.60316
        64.8        45.4951        6.61371
        64.9        45.1071        6.36693
          65        45.0688        5.47699
        65.1        46.0687        5.58937
        65.2        46.7786        6.47129
        65.3        47.8954        7.34384
        65.4        48.9133        8.43555
        65.5        49.2751        9.29305
        65.6        49.6868        9.69598
        65.7        50.1876        9.98441
        65.8        50.3605        9.88917
        65.9        50.5111        9.67197
          66        51.1478        9.13866
        66.1        51.6973        8.41705
        66.2         52.133        7.36013
        66.3        52.8955        6.82095
        66.4        54.1381        6.99424
        66.5        55.7376        7.85172
        66.6         57.309        8.22211
        66.7        58.0828         8.5559
        66.8        58.9318        9.33951
        66.9        59.7542        10.0955
          67         59.729        10.9337
        67.1        59.7128        11.6449
        67.2        59.8723        12.0513
        67.3        60.0757        12.1679
        67.4        60.5934        12.0325
        67.5        60.9839        11.2164
        67.6        61.6487        10.1696
        67.7        62.3557        9.52638
        67.8        62.6616         9.2725
        67.9        62.9904        9.45725
          68        62.7503        9.90457
        68.1        62.5276         9.5088
        68.2        62.6013        9.57188
        68.3        62.3217        10.3452
        68.4        61.7468        11.0971
        68.5        61.1685        11.2383
        68.6        60.4665        11.5303
        68.7         59.961         11.257
        68.8        58.6242        10.5242
        68.9        57.7673        9.86741
          69        56.9786        9.56838
        69.1        55.9766        9.09666
        69.2        55.3793        8.22484
        69.3         54.811        7.78693
        69.4        53.4547        7.56463
        69.5         52.306        7.52921
        69.6        51.8766        7.39073
        69.7         50.662        7.62966
        69.8        50.0813        7.00905
        69.9        50.2979        5.88308
          70        50.8531        5.12954
        70.1        51.2058        5.05725
        70.2        51.5806         5.5735
        70.3        51.8213        6.12013
        70.4        51.8941        6.49321
        70.5        52.6016        6.72149
        70.6        53.6594        6.01133
        70.7          55.26        5.13514
        70.8         56.064        4.58333
        70.9        55.6321        4.23902
          71        55.9784        4.41465
        71.1        56.8001        4.96919
        71.2        57.4389        6.02597
        71.3        58.3649        7.50783
        71.4        59.0831        8.49058
        71.5        59.8193        9.09524
        71.6        60.0019         9.4155
        71.7        60.2085         10.274
        71.8        60.5526        11.0882
        71.9        60.9891        11.8317
          72        61.4688        11.9051
        72.1        62.5626        11.6255
        72.2        63.1086        11.3531
        72.3         63.184        11.5761
        72.4        63.6059        12.2495
        72.5        64.0154        12.4174
        72.6        64.5689        12.4254
        72.7        65.8691        12.6934
        72.8        66.9936        13.1171
        72.9        67.9007        13.4885
          73         68.314        14.4121
        73.1        68.3822        15.3902
        73.2        67.9359        15.7454
        73.3        67.8475        15.2223
        73.4        68.3363        15.2135
        73.5        68.0256        15.0544
        73.6        67.2816        14.8458
        73.7        66.3502        14.9837
        73.8        65.9062        14.8008
        73.9        65.8935        14.0536
          74        66.0475         13.284
        74.1        65.9111        13.2041
        74.2        65.3051        13.4031
        74.3        64.1461        13.9417
        74.4        63.4721        14.2937
        74.5        63.4298        14.1648
        74.6        63.8561        13.4655
        74.7        64.3329        11.7107
        74.8        64.8145        10.1586
        74.9        64.7633        9.50777
          75        64.4124        9.62522
        75.1         63.783        9.80858
        75.2        63.1987        8.70371
        75.3        63.4379        6.76414
        75.4        64.1234        5.75456
        75.5        64.4437        5.13848
        75.6        64.3954        4.83658
        75.7        64.3839        4.82721
        75.8        64.4197        5.18215
        75.9        64.1849         5.5065
          76        64.7668        6.38122
        76.1        65.5628        7.11137
        76.2        66.3399        7.04138
        76.3        67.1158         7.1172
        76.4        67.5813        7.71586
        76.5        68.1139        7.46228
        76.6         68.526        7.16649
        76.7        68.6442        7.74412
        76.8        69.0009        8.66668
        76.9         69.869        9.67512
          77        69.8659        10.2436
        77.1        68.9704        10.7033
        77.2        67.4611        10.4943
        77.3        66.0805        10.5183
        77.4        65.1947        11.1473
        77.5        64.7805        11.9581
        77.6        64.6345        12.5648
        77.7        64.6959        12.5203
        77.8        64.4073        12.4613
        77.9        63.9854        12.8622
          78        64.1142        13.4005
        78.1        64.4769        13.3011
        78.2        64.7165        13.4974
        78.3        64.5806        13.6823
        78.4        64.5882        14.3522
        78.5        64.9964        15.0057
        78.6        65.6755        16.1801
        78.7         66.316         16.497
        78.8        66.7812        16.6888
        78.9        67.5588        17.4225
          79        67.8611        18.8597
        79.1        67.7019        19.9841
        79.2        67.9804        21.1878
        79.3         67.897        22.5359
        79.4        67.7756        23.8876
        79.5        67.7992        24.4781
        79.6        67.9718        23.4373
        79.7         67.922        22.2756
        79.8         68.205        21.3359
        79.9        69.0604        20.2511
          80         69.596         19.354
        80.1        70.3037        18.7698
        80.2        71.4276         18.193
        80.3         72.769        17.6517
        80.4        73.5726        17.0598
        80.5        73.5902          16.36
        80.6        73.0985        16.0392
        80.7        72.4114        16.0283
        80.8        71.1954        15.3783
        80.9        69.9734        14.1644
          81        68.8963        13.4669
        81.1        67.8755        12.9848
        81.2        68.0554        12.3843
        81.3        69.2402        11.4892
        81.4        70.3537        11.0632
        81.5        71.2838        11.0308
        81.6        71.8678        11.3402
        81.7        71.7922        10.9681
        81.8        71.8642        10.4268
        81.9         72.608        9.89974
          82        72.5536        10.2268
        82.1        72.1193        10.6965
        82.2        71.9986        11.3179
        82.3        71.8257        11.9106
        82.4        71.3226        12.9448
        82.5        70.8954        13.4592
        82.6        70.3442        13.3301
        82.7        69.1847        13.4865
        82.8        68.1227        14.0883
        82.9        67.3699        14.4776
          83        66.9972        14.8178
        83.1        66.9918        15.6096
        83.2        66.1892        16.5408
        83.3        65.2207        17.5075
        83.4        64.3609        18.2475
        83.5        64.0863        17.9164
        83.6        63.7433        17.6565
        83.7        63.0527        18.0979
        83.8        62.7346        18.1972
        83.9         62.468        17.6645
          84        62.0211        16.9658
        84.1        61.9511        16.4074
        84.2        61.6873        15.8465
        84.3        61.4725        15.8066
        84.4        61.2953        16.0516
        84.5        60.7272        15.4436
        84.6        59.8137        14.7472
        84.7        59.4291        14.7977
        84.8        58.8936        15.6475
        84.9         58.334        16.4563
          85         58.817        17.6773
        85.1        59.6298        18.6331
        85.2        59.7937        19.1822
        85.3        59.7491        19.6612
        85.4        59.8939         19.836
        85.5        60.4281        19.8031
        85.6        61.1081        19.5078
        85.7        61.3827        19.4816
        85.8        61.2469        19.6465
        85.9        61.1591        19.5417
          86        61.4561        19.9042
        86.1        61.8577        20.0602
        86.2        62.4578         20.321
        86.3        63.1537        20.3527
        86.4         64.337        20.0192
        86.5        65.9144        19.4315
        86.6        67.0491         19.348
        86.7         68.099        19.5822
        86.8        69.1344        19.2788
        86.9        70.3018        19.2702
          87        71.0921        19.1162
        87.1         72.089        18.5716
        87.2        73.3427        17.3374
        87.3         73.823        15.8194
        87.4        73.2822        14.4674
        87.5        73.0282        13.4356
        87.6        73.5099        12.6997
        87.7        73.6706        12.0356
        87.8        73.8703        11.9439
        87.9        74.1584        11.5608
          88        74.4008        11.2305
        88.1        75.3684        10.7937
        88.2        76.8871        10.1497
        88.3         77.879        9.00427
        88.4        79.3451        7.79656
        88.5        81.0373        6.67509
        88.6         82.125        6.31554
        88.7        82.8556         6.1467
        88.8        83.4019        6.85791
        88.9        83.9498        7.52336
          89        84.9578        7.12848
        89.1        86.1498        6.95154
        89.2        86.9733        7.66247
        89.3        86.8345        8.60655
        89.4        86.0719        8.80906
        89.5        84.9354        8.32424
        89.6        84.1254        7.69827
        89.7        83.8403        6.60156
        89.8        83.7222        5.23199
        89.9        83.8482        3.62795
          90        83.1893        3.03219
        90.1        82.4871        3.34707
        90.2        82.0969        3.45255
        90.3        81.6764        3.19541
        90.4        81.0266        3.35235
        90.5        80.4496        3.36907
        90.6        80.6868        3.51879
        90.7        81.5333        4.37216
        90.8        81.9902        5.15281
        90.9        81.9878        5.89503
          91        82.6841        6.85656
        91.1        82.8625        7.56149
        91.2         82.469        8.15898
        91.3        81.5118        8.79197
        91.4        80.6398        9.24601
        91.5        80.7113        9.28343
        91.6        81.1113        9.05452
        91.7        81.5446        9.61586
        91.8        82.1779        10.8042
        91.9        82.5879        12.0826
          92        82.8001        12.7803
        92.1        83.0022        13.0867
        92.2        82.6787        13.1338
        92.3        82.6983        12.9417
        92.4        83.3358        12.6813
        92.5        84.0005        12.5154
        92.6        84.1144         12.578
        92.7        85.1546        13.1355
        92.8        86.4119        13.9088
        92.9        86.9473        13.6662
          93        86.5072        12.3127
        93.1        86.1958        11.3409
        93.2        86.4831        11.6654
        93.3         86.851        12.9441
        93.4        88.0289        14.5737
        93.5        89.4045        15.7689
        93.6        89.7336        16.1614
        93.7        89.7892        15.8958
        93.8        89.3574        15.1099
        93.9        88.2825        14.7444
          94        88.0431        14.4184
        94.1        88.0026        14.2333
        94.2        88.0746        14.3376
        94.3        88.4472         14.503
        94.4        88.6436        14.0808
        94.5        88.6115        12.7899
        94.6        88.9367         11.536
        94.7        89.1259        10.7522
        94.8        89.0383        10.0497
        94.9         89.035        9.43046
          95        89.1015        8.71658
        95.1        88.7311        7.37057
        95.2        88.0707        6.00127
        95.3        87.1512        4.63481
        95.4         86.972          4.282
        95.5        86.7795        3.88958
        95.6        86.4814        4.03988
        95.7        86.1759         4.5419
        95.8        85.4343         4.9197
        95.9        85.1993        5.27158
          96        84.6372        6.24116
        96.1        84.3844        7.42769
        96.2        84.4322        8.76841
        96.3         84.313        10.2982
        96.4        84.1134        10.5812
        96.5        83.5371        11.3241
        96.6        82.4896        12.8943
        96.7        81.7446        14.2037
        96.8        81.5328        15.6185
        96.9        81.4563        16.6159
          97        81.8326        17.7957
        97.1        82.0792        18.8477
        97.2        82.4471        18.5359
        97.3        82.9155         18.455
        97.4        83.5251        18.8829
        97.5        83.6717        18.6255
        97.6         83.386        18.4617
        97.7        83.0911        19.1424
        97.8        83.2254         19.833
        97.9        84.1315        20.0046
          98        84.8633        20.1389
        98.1         85.239        20.0688
        98.2        85.1255         19.682
        98.3        84.5821        19.7503
        98.4        84.4427        19.4685
        98.5        84.8934        19.0753
        98.6        85.7316        18.7884
        98.7        86.2374        18.3986
        98.8        86.2113        17.6811
        98.9        85.8558        16.4067
          99        85.3984        16.3335
        99.1        84.9895        16.1857
        99.2         84.578        15.8313
        99.3         84.371        15.7616
        99.4        84.6183        16.0969
        99.5        84.9662        16.3013
        99.6        84.7219        16.8515
        99.7        84.5165        17.3372
        99.8        84.6195        17.0604
        99.9        85.0569        16.2367
         100        85.9531        16.0192
       100.1        86.6872        16.1124
       100.2         87.055        15.7954
       100.3        86.6464         15.172
       100.4        85.6282        13.8247
       100.5        84.6226        12.9085
       100.6        84.5757        13.0485
       100.7        84.8038        12.6051
       100.8        85.1385        12.1767
       100.9        85.4213        12.2217
         101        84.6884        12.0571
       101.1        83.7377        11.9883
       101.2        83.4554         12.647
       101.3        83.3932        13.1818
       101.4        83.3333         13.931
       101.5        82.8575        14.4799
       101.6        82.5005        15.4825
       101.7        82.8329        16.5831
       101.8        82.9628        17.5487
       101.9        82.8914        17.7767
         102        83.3996        18.0038
       102.1        83.8315        17.7894
       102.2        84.3558        17.6477
       102.3        84.8531        17.5596
       102.4        84.8467        17.7621
       102.5        85.0644         18.112
       102.6        84.7689        18.3263
       102.7        84.5471        18.7766
       102.8         84.659         19.067
       102.9        84.9521         19.599
         103        84.6427        20.1798
       103.1          85.02        20.6466
       103.2        85.9686        21.2535
       103.3        86.7814        21.9652
       103.4        86.9804        21.7594
       103.5        87.5068        21.1823
       103.6        87.9773        21.1094
       103.7        88.2798        21.1772
       103.8        88.8391        20.7112
       103.9        89.3725        19.6349
         104        90.3619        18.2269
       104.1        91.4404        17.1085
       104.2        92.3825        16.5179
       104.3        92.9542        15.9104
       104.4         93.764        15.4193
       104.5        94.5764        15.0673
       104.6        95.2767        14.3399
       104.7        95.5584        13.5331
       104.8        95.5072        12.4795
       104.9        96.1712        11.6349
         105        96.5655        10.8253
       105.1        97.4214        10.6516
       105.2        98.1643        10.6884
       105.3        98.2618        10.7726
       105.4        98.1594        10.8743
       105.5        98.9773        11.2264
       105.6        100.045        12.2458
       105.7        101.116        12.7889
       105.8        102.036        12.4713
       105.9        102.874        11.8014
         106        103.246        11.9682
       106.1        103.303        12.5738
       106.2        103.583        12.7847
       106.3        103.546        12.8954
       106.4        103.642        12.8128
       106.5        103.485        12.4361
       106.6        102.644        11.8193
       106.7        102.268        11.9148
       106.8        101.571        12.4495
       106.9        100.705        13.3078
         107        100.619         13.976
       107.1        100.322        14.0109
       107.2        100.114         13.995
       107.3        99.8807        13.8083
       107.4         99.576        13.6964
       107.5        99.6396        13.8563
       107.6        99.3409        14.6043
       107.7        98.3653        15.0262
       107.8        97.4984        15.0107
       107.9        96.5736        14.3879
         108        96.1014        14.2251
       108.1        95.8861        13.8842
       108.2        95.4422        13.3804
       108.3        94.8991        12.8399
       108.4        94.5457        12.9496
       108.5        94.3434        13.5252
       108.6        94.2699        13.3645
       108.7        94.2087        13.0846
       108.8        94.3959        12.2619
       108.9        95.0282        10.5554
         109        95.3385        9.50465
       109.1         95.429         8.9101
       109.2        95.6041        8.65425
       109.3        95.9066        8.56239
       109.4        96.0139         8.2194
       109.5        96.4429        8.03584
       109.6        97.2255        8.29904
       109.7         97.779        8.60997
       109.8        98.1245        8.37356
       109.9        98.5925        8.32374
         110        99.4563        8.41586
       110.1        100.112        7.79045
       110.2        99.8937        7.00217
       110.3        99.2703        7.16605
       110.4        98.7169        7.84307
       110.5        98.7939        8.51439
       110.6        98.9167        9.01713
       110.7        99.3085        9.71054
       110.8        100.207        10.1849
       110.9        101.231        10.7298
         111        101.565        10.5151
       111.1        101.179        10.3449
       111.2        100.833        10.9408
       111.3        100.799        11.8759
       111.4        100.574         13.039
       111.5        100.258        12.8687
       111.6        100.219        12.2181
       111.7        100.542        12.3508
       111.8        100.306        12.0858
       111.9         100.05        11.8331
         112        99.4688        11.6354
       112.1        98.5543        12.0062
       112.2        98.1943        12.4241
       112.3        98.4307        11.7313
       112.4        99.1033        11.0924
       112.5        99.6792        11.3297
       112.6        99.7758         11.798
       112.7        99.4674        12.2489
       112.8        99.7674        12.8183
       112.9        100.579        12.9949
         113         101.13         12.736
       113.1        100.587        12.8751
       113.2        100.215         12.572
       113.3        99.5092        12.4639
       113.4        98.8362        12.3404
       113.5        98.0777        12.2286
       113.6        97.7219        12.1596
       113.7        98.2597        12.1109
       113.8        99.0248        12.9477
       113.9        100.132        13.3783
         114        101.368        13.5953
       114.1        102.521        13.9654
       114.2         103.35        14.3249
       114.3        103.307        15.0421
       114.4        102.748        16.0858
       114.5        102.296        16.9926
       114.6        101.936        17.7233
       114.7        101.894         17.595
       114.8        101.474        17.7722
       114.9        100.924        17.4838
         115        100.356        16.2853
       115.1        99.9579        15.5526
       115.2        99.2419        15.3401
       115.3        98.4274        15.2156
       115.4        98.0749        15.3693
       115.5        98.2833        15.2995
       115.6        98.0865        15.2042
       115.7        97.8787        15.2816
       115.8        97.3492        15.8152
       115.9         96.723        16.3792
         116        96.9065        16.6752
       116.1        97.7401        16.9336
       116.2        98.5673        17.0424
       116.3        99.2581        17.3084
       116.4         99.639        17.7752
       116.5        100.069        18.2009
       116.6         100.38        19.6564
       116.7        99.9049        20.9909
       116.8        100.086        22.0601
       116.9        100.409        22.4829
         117        100.266        22.2294
       117.1        99.8724        21.7928
       117.2        99.4786        22.0982
       117.3        99.7105        22.8853
       117.4        100.077        23.8254
       117.5        99.6816         23.923
       117.6        98.6649        24.3364
       117.7        98.2205        24.2298
       117.8        98.0173        24.0367
       117.9        97.3746        24.8552
         118        96.7829         25.211
       118.1        96.6998        25.3903
       118.2        97.2431        25.2389
       118.3        97.4275         24.953
       118.4        97.6278        25.2585
       118.5        97.9831        25.1762
       118.6        98.4026        24.9346
       118.7        99.1002        25.0848
       118.8        99.8355        25.1386
       118.9        100.611        24.4312
         119        101.432        23.6469
       119.1        102.076        22.0937
       119.2        102.621        21.4513
       119.3        102.898        20.7772
       119.4        103.261        19.5742
       119.5        103.467        17.9655
       119.6        103.586        16.8341
       119.7        104.728        16.2756
       119.8        106.146         15.937
       119.9         107.13         15.161
         120        107.769        13.9212
       120.1        108.438        12.9166
       120.2        109.232        12.0398
       120.3        109.961        11.1935
       120.4        110.391        10.4814
       120.5        111.003        10.3764
       120.6        111.889        10.5398
       120.7         111.87        10.1155
       120.8        112.001         9.3605
       120.9        112.562        9.32993
         121        113.395        9.97799
       121.1        114.031        10.2927
       121.2        114.889        10.5546
       121.3        115.399        10.1265
       121.4        115.493        9.99238
       121.5        115.916        10.0749
       121.6        116.123         9.7036
       121.7        116.957        9.65457
       121.8        117.028        9.94338
       121.9        117.332        9.91265
         122         116.78        9.88059
       122.1        116.214        9.64589
       122.2        115.365        10.0102
       122.3        114.594        10.2592
       122.4        114.086        9.25131
       122.5        113.321         8.6369
       122.6        112.856        8.53617
       122.7        112.681        9.34364
       122.8        112.483        10.2183
       122.9        112.263         11.535
         123         112.46        11.9492
       123.1        113.048        11.9973
       123.2        113.081        12.2668
       123.3        112.715        12.0325
       123.4        112.432         11.787
       123.5        112.545        11.7385
       123.6         112.72        11.9124
       123.7        113.201        12.4262
       123.8        113.645        12.1428
       123.9        113.751         11.762
         124        113.811        12.0236
       124.1        113.883        11.9365
       124.2        114.472         11.753
       124.3        114.825         11.188
       124.4        114.852         10.987
       124.5        114.029        10.6248
       124.6        112.686        9.51166
       124.7        111.759        8.76656
       124.8        110.926        8.09831
       124.9        110.221        7.84339
         125        109.875        8.21923
       125.1        109.455        8.31008
       125.2        109.273        8.28285
       125.3        108.969        8.75372
       125.4        108.851        9.20581
       125.5        109.138        9.53576
       125.6        109.361        9.24778
       125.7        109.736        8.71096
       125.8        109.789        8.12529
       125.9        109.096        7.30472
         126        108.675        6.39507
       126.1         108.23        5.47449
       126.2        108.048         4.8791
       126.3        107.684        5.10781
       126.4        107.418        5.88016
       126.5        106.882        6.47192
       126.6        107.373        6.79981
       126.7        107.111        7.39949
       126.8        107.133        8.22785
       126.9        107.388        8.91272
         127        107.631         9.5094
       127.1        107.641        9.85495
       127.2        108.061        9.75972
       127.3        107.852        9.46975
       127.4         107.58        8.95841
       127.5        108.013        8.48529
       127.6        108.424        8.62773
       127.7        108.863        9.26805
       127.8        109.492        9.87217
       127.9        110.207        10.0958
         128        111.384         9.9263
       128.1        112.814        9.43059
       128.2        114.205        9.39723
       128.3        114.711        10.0513
       128.4        114.917         11.011
       128.5        115.855        10.8972
       128.6        116.488        10.3973
       128.7        117.159        10.4603
       128.8        117.752        10.6459
       128.9        118.582        10.9324
         129        119.051        11.0312
       129.1        119.319        10.6707
       129.2        119.153        9.88166
       129.3        118.677        9.61399
       129.4        118.027        10.0414
       129.5        117.112        10.2581
       129.6        116.419        10.2436
       129.7        115.096        9.82405
       129.8        114.377        9.66173
       129.9        114.356        9.26918
         130        114.859          9.059
       130.1        115.055        8.78376
       130.2        114.952         7.8942
       130.3        114.937        7.41475
       130.4        114.672        7.03441
       130.5        115.235        7.17096
       130.6        116.357        7.33538
       130.7        116.938        7.73441
       130.8        116.987        7.68107
       130.9        116.848        7.41619
         131        116.618        7.72255
       131.1        116.338        8.17842
       131.2        116.288        8.39222
       131.3         116.24        8.01738
       131.4        116.244        7.21922
       131.5        116.817        7.06803
       131.6        117.441        7.51525
       131.7        117.854        7.91656
       131.8        118.448        7.95967
       131.9        118.552        7.90117
         132        118.798        7.29527
       132.1        118.896        7.03672
       132.2        118.749        7.05544
       132.3        118.607        7.22974
       132.4        118.575        7.52529
       132.5        118.307        8.03588
       132.6        117.845        9.42698
       132.7        117.705        10.7434
       132.8        117.061        11.4992
       132.9        116.302        12.0172
         133        115.784        12.6074
       133.1        115.905        13.3282
       133.2        115.919         13.879
       133.3        116.433        13.9813
       133.4        116.847         14.048
       133.5        116.575        13.4917
       133.6        116.173        13.2799
       133.7        115.919        13.3088
       133.8        115.686        13.3616
       133.9        115.621        12.9955
         134        115.613        13.4881
       134.1        115.782        13.8253
       134.2        115.982         14.142
       134.3        115.805        14.2389
       134.4        115.532        14.0301
       134.5        114.727        14.0467
       134.6        114.187        14.4086
       134.7        113.985         15.148
       134.8         114.23        16.4629
       134.9        114.244        16.4342
         135        114.119        16.2811
       135.1        114.092        16.3305
       135.2        114.488        16.3614
       135.3        114.704        16.0941
       135.4        114.524        16.0698
       135.5        114.315        16.4629
       135.6        114.281        16.5816
       135.7        114.587        16.5146
       135.8        114.852         16.006
       135.9        114.976        15.8011
         136          115.2        16.1435
       136.1        115.466        15.8678
       136.2        115.447        15.1922
       136.3        115.234        14.1168
       136.4        114.519        13.5217
       136.5        113.921        13.1991
       136.6          114.3        13.1617
       136.7        115.039        13.4422
       136.8        115.415        14.0087
       136.9         115.58        14.3083
         137        115.446        14.6654
       137.1        116.348         14.403
       137.2         118.25        14.7186
       137.3        119.317        15.0417
       137.4        119.426        14.9891
       137.5        119.401        15.2244
       137.6        119.107        15.4645
       137.7        119.834        15.8305
       137.8        120.897        15.9618
       137.9         121.57        15.7066
         138        122.398        15.3108
       138.1        123.305        14.9345
       138.2        124.676        15.2837
       138.3        125.978        15.0961
       138.4        126.862        14.8157
       138.5        127.296        15.2969
       138.6         127.65        14.8672
       138.7        127.668        14.0239
       138.8        127.593        12.8762
       138.9        127.497        11.7506
         139        128.229         10.258
       139.1         128.54        9.09596
       139.2        128.594        8.38219
       139.3        128.587        7.84615
       139.4        128.485         7.5247
       139.5        128.205        7.67461
       139.6        127.414        7.39391
       139.7        127.523         7.0408
       139.8          127.9        6.35477
       139.9        128.169        5.89965
         140        128.505        6.03551
       140.1        129.174        6.76225
       140.2        129.663        7.35997
       140.3        130.067        7.41778
       140.4        130.838        7.25944
       140.5        131.574        7.04855
       140.6         132.04        6.72904
       140.7        132.304        6.61549
       140.8        132.748        6.66159
       140.9        133.787        6.66656
         141        134.534        7.00009
       141.1        134.661        7.27273
       141.2        135.365        7.41944
       141.3        137.127        7.63017
       141.4        138.971        8.53893
       141.5        140.099        8.90634
       141.6        140.292        8.76514
       141.7         140.13        8.53426
       141.8        140.842        8.11032
       141.9        142.159        7.30069
         142        143.393         6.9949
       142.1        144.687        7.88487
       142.2        145.341          8.455
       142.3        145.403        8.91967
       142.4        146.005        8.48139
       142.5        146.673         7.5839
       142.6        147.026         6.3044
       142.7        147.088        5.67132
       142.8        146.899         5.7646
       142.9        146.003          6.116
         143        145.342        5.44119
       143.1        144.625        4.19182
       143.2        143.833        3.19837
       143.3        142.942        2.96221
       143.4          142.6        3.49129
       143.5        142.447        4.20343
       143.6        141.529        4.93138
       143.7        140.625        5.11548
       143.8        139.722        5.17693
       143.9        138.717        4.69944
         144        138.282        4.17048
       144.1        137.914          4.957
       144.2        137.778        6.08908
       144.3        137.348        6.45293
       144.4        137.468        5.98851
       144.5        137.885        5.40174
       144.6        137.863        5.15102
       144.7        137.129        4.68994
       144.8        136.146        5.27964
       144.9        135.881        6.90447
         145        136.128        7.99477
       145.1        136.827        8.71975
       145.2        136.707        8.53623
       145.3        136.171        8.14681
       145.4        135.534         8.4397
       145.5        134.956        8.97779
       145.6        134.947         9.4066
       145.7        134.726        9.45059
       145.8        134.493          8.532
       145.9         134.87        7.90873
         146        135.442        8.62936
       146.1        135.403        9.66879
       146.2        134.706        10.5455
       146.3        134.271        10.6141
       146.4        133.907        10.0985
       146.5        133.271        9.51447
       146.6        133.179        9.32346
       146.7        133.686        9.33294
       146.8        134.748        9.17419
       146.9        135.352        8.78818
         147        135.345        8.80279
       147.1        134.067        9.31394
       147.2        132.553        9.34193
       147.3        131.503        9.30939
       147.4        130.738        9.90047
       147.5        130.706        10.3369
       147.6        130.563        11.0202
       147.7        130.626        11.6608
       147.8        129.771        12.0517
       147.9        128.683        12.0933
         148        127.334        11.6162
       148.1        126.245        10.7442
       148.2        125.465         10.059
       148.3        125.704        10.2572
       148.4        125.635        11.1433
       148.5        126.203        11.5741
       148.6         126.65        11.8928
       148.7        126.698        11.6835
       148.8        126.601        11.3357
       148.9        127.115        11.4949
         149        128.295         12.087
       149.1        129.953        12.7309
       149.2        131.436        13.2778
       149.3        132.427        13.2204
       149.4        132.521        12.7035
       149.5        132.749        12.2549
       149.6        132.327        12.2119
       149.7        131.795        11.6544
       149.8        131.824         11.337
       149.9        132.046        11.3916
         150        131.741        11.2841
       150.1        131.239        10.6877
       150.2        130.528        10.3989
       150.3        130.032        9.96761
       150.4        130.092        9.01671
       150.5        130.327        8.32552
       150.6        130.104        8.20551
       150.7        130.314        8.47155
       150.8         130.66        8.59277
       150.9        131.209        9.58489
         151        132.298        11.2269
       151.1        132.801        11.9104
       151.2        132.816        12.1212
       151.3        132.955        12.1938
       151.4          132.8        11.7202
       151.5        132.681        11.2995
       151.6         133.12         12.014
       151.7         133.64        12.8915
       151.8        133.502        13.6666
       151.9        132.994        13.6661
         152        132.494        13.1251
       152.1        131.899        12.4393
       152.2        131.788        12.6696
       152.3        132.561        13.5568
       152.4        133.356        14.7397
       152.5        133.698        16.2852
       152.6        133.637        17.9713
       152.7        133.008        18.7757
       152.8        132.796        18.3822
       152.9        133.588        18.7444
         153        134.339        19.5149
       153.1         134.55        19.8981
       153.2         134.21        19.8931
       153.3        133.763        20.3294
       153.4        134.008        19.9932
       153.5        134.535        19.8081
       153.6        135.069        20.0909
       153.7        135.875        20.3859
       153.8        136.141        21.3281
       153.9        136.109        22.5602
         154        136.655         23.318
       154.1        136.668        23.1984
       154.2        135.839        23.0678
       154.3        134.742        22.9405
       154.4        134.486        22.4982
       154.5        134.763        21.9337
       154.6        135.176        21.3002
       154.7        135.927        20.5818
       154.8        136.762         20.303
       154.9        137.768        19.9894
         155        138.319        19.6175
       155.1         138.26        19.5691
       155.2        138.185        19.5877
       155.3        138.541        19.2673
       155.4        138.803        18.9374
       155.5        138.906        18.7767
       155.6        138.415        18.9522
       155.7        138.225         18.602
       155.8        138.048        17.4752
       155.9        138.576        16.7001
         156        139.075        16.0793
       156.1        139.307        15.3596
       156.2        139.424        13.9684
       156.3        139.205        12.4545
       156.4        139.217         10.872
       156.5        139.724        9.47852
       156.6        140.497        8.32183
       156.7        141.628        7.54666
       156.8        142.549        7.44738
       156.9        142.416        7.61925
         157        142.444         7.2347
       157.1        142.195        6.57048
       157.2        142.278        5.55514
       157.3         142.69        4.89727
       157.4        142.741        3.96127
       157.5        142.705        3.13176
       157.6        142.329        2.58913
       157.7        141.854         2.6573
       157.8         141.44        2.67185
       157.9        141.122        2.89876
         158        141.711        2.91106
       158.1        142.493        3.18531
       158.2        143.085        3.58952
       158.3         143.33        3.36338
       158.4        143.174        3.53238
       158.5        142.429        3.90216
       158.6        141.651        4.23586
       158.7        140.857         4.1917
       158.8        140.671        4.10161
       158.9        140.509        4.68916
         159        139.769        5.22792
       159.1        139.128        5.77264
       159.2        138.933        5.64096
       159.3        138.259        5.17858
       159.4        137.977        4.49599
       159.5        137.625        3.83197
       159.6        137.346        3.14862
       159.7        137.574          2.874
       159.8        137.243        3.35447
       159.9        137.793        4.44825
         160        138.429        5.51138
       160.1        138.914        6.16684
       160.2        139.324        7.11666
       160.3         139.82        8.22127
       160.4        139.743        8.78481
       160.5        139.834        9.56439
       160.6        140.712        10.6421
       160.7        142.207        11.8257
       160.8        143.885        12.8475
       160.9         145.02        13.3202
         161        145.643        13.7199
       161.1        145.808        13.8155
       161.2        145.504        14.0531
       161.3        145.656        14.5177
       161.4        146.477        14.6585
       161.5        148.014        13.7997
       161.6        148.631        12.6592
       161.7        149.219        12.4122
       161.8        149.579        12.2821
       161.9        149.618        12.1584
         162        150.162        12.0535
       162.1        149.764        11.7987
       162.2        148.832        11.0948
       162.3         147.89        10.4554
       162.4        147.763        9.55923
       162.5        147.931        8.53552
       162.6        148.141        8.21809
       162.7        149.355        8.45162
       162.8        150.616        8.74683
       162.9        150.945        8.48989
         163        150.557        7.82682
       163.1        150.754        7.75089
       163.2        150.992        7.59991
       163.3        150.844        8.16987
       163.4        150.393        9.06578
       163.5        150.391        9.29684
       163.6        150.398        9.49619
       163.7        150.639        9.09583
       163.8        151.408        8.58932
       163.9        152.441        8.77064
         164         153.04        8.54881
       164.1         152.46        8.43513
       164.2        152.054        8.85775
       164.3        152.298        9.41592
       164.4        153.084        10.2328
       164.5        154.155        10.5739
       164.6        154.214        10.7863
       164.7         153.79        11.2522
       164.8        153.402        11.1781
       164.9        153.451        10.4086
         165        154.003        10.1951
       165.1         154.81        10.4174
       165.2        155.972         10.912
       165.3        156.587        11.1677
       165.4        156.299        11.3674
       165.5        155.697        11.6135
       165.6        155.298        11.6335
       165.7         154.98        12.2836
       165.8        155.023        13.4193
       165.9        154.912         14.606
         166        154.616        15.0778
       166.1        154.327        15.0654
       166.2        153.879        14.6068
       166.3        153.218         13.869
       166.4        152.824        13.7691
       166.5        152.004        14.2962
       166.6        151.605        14.8596
       166.7        151.513        15.6154
       166.8        151.601        16.3704
       166.9        151.414        16.7597
         167         151.11        17.2128
       167.1        150.796        16.8744
       167.2        150.676         16.638
       167.3        150.737        17.0067
       167.4        150.935        17.1352
       167.5        151.066        16.7239
       167.6        151.024        16.0117
       167.7        150.666         15.268
       167.8        150.807        14.4947
       167.9          151.1        13.6363
         168        151.731        12.9979
       168.1        152.235        12.9637
       168.2         151.97        12.8018
       168.3        151.953         12.274
       168.4        152.368        12.1233
       168.5        152.534        11.9685
       168.6        152.692        11.1622
       168.7        153.229        10.1657
       168.8        153.885        9.60142
       168.9        153.992        9.58645
         169        153.525        10.0079
       169.1        152.757        10.6055
       169.2         152.48        10.8076
       169.3        153.143        10.1261
       169.4        154.282        8.96182
       169.5         155.19        8.36205
       169.6        155.742        8.87203
       169.7        156.275         10.147
       169.8         156.91        10.5616
       169.9        156.946        10.6641
         170        157.113        10.4818
       170.1        157.469        10.4152
       170.2        157.569        10.5302
       170.3        157.487        10.8829
       170.4        157.177        11.6411
       170.5        156.749        12.3536
       170.6        156.234        12.3778
       170.7         155.49        12.2912
       170.8        156.019        12.0945
       170.9        156.638        11.8385
         171        156.805        11.8641
       171.1        156.539        11.2703
       171.2        155.724        10.3522
       171.3        155.101        8.94311
       171.4        154.845        7.81597
       171.5        153.948        7.18644
       171.6        153.169        6.20483
       171.7        152.499        5.40706
       171.8        152.354        4.89882
       171.9        152.579        4.80781
         172         152.57        4.36094
       172.1        152.706        4.67887
       172.2        152.737        4.98726
       172.3        152.591         5.4238
       172.4        152.285        5.63107
       172.5        152.423        5.97976
       172.6        152.691          6.301
       172.7        152.938        6.65752
       172.8        153.438        7.18191
       172.9        154.488        7.78522
         173        155.653        8.30069
       173.1        156.755        8.77691
       173.2        157.595        8.91596
       173.3        158.055        8.09722
       173.4        157.698        6.75766
       173.5         157.57        6.22294
       173.6        157.539        6.23626
       173.7        157.422         5.9826
       173.8        157.121        5.90246
       173.9        157.415        6.33488
         174        157.664        6.20334
       174.1        158.159        6.36626
       174.2        159.354        6.72707
       174.3        161.342        7.41277
       174.4        163.368        8.05313
       174.5        164.992        8.41695
       174.6        166.004        8.64746
       174.7         166.63        8.91467
       174.8        167.111        9.64125
       174.9        167.475        10.1174
         175        168.723        10.8629
       175.1        170.262        11.0718
       175.2        171.329         11.549
       175.3        171.455        12.3194
       175.4        170.936        12.6642
       175.5        170.483        12.8299
       175.6        171.191        11.7591
       175.7        171.861        10.4104
       175.8        172.413        9.59255
       175.9        172.738        9.40797
         176        172.927        10.1061
       176.1        173.071        10.6809
       176.2        172.998        9.86784
       176.3        172.683        9.87876
       176.4        172.659        8.99632
       176.5        172.913        8.82493
       176.6        173.069        8.89976
       176.7        173.642        9.09703
       176.8        173.541        8.79033
       176.9         173.02        8.70596
         177        172.464        9.03648
       177.1        171.946          8.679
       177.2        171.238        7.69181
       177.3        170.321         7.6916
       177.4        169.082        8.41298
       177.5        167.294         8.6036
       177.6          165.3        8.67995
       177.7        163.595        8.44582
       177.8         162.65        7.65448
       177.9        161.991        6.50084
         178        161.379        5.74072
       178.1        160.046        5.49646
       178.2         158.56         5.8894
       178.3        157.588        6.33247
       178.4         157.05        6.73703
       178.5        156.478        6.56935
       178.6        156.105        6.79087
       178.7        155.822        6.91917
       178.8        155.806        6.31262
       178.9        155.216        6.08887
         179        154.338        6.54022
       179.1        153.765        6.86979
       179.2        153.813        7.02446
       179.3        154.427        6.83428
       179.4        154.585        6.71405
       179.5        154.399        6.31303
       179.6        154.443        6.25449
       179.7        154.379        6.56922
       179.8        155.035        7.36518
       179.9        155.578         8.4131
         180        156.566        9.75435
       180.1        158.069        11.3002
       180.2        159.626        12.3934
       180.3        160.545        13.4102
       180.4         161.39        14.6898
       180.5        161.944        16.8495
       180.6        162.742        18.2112
       180.7        163.122        18.4852
       180.8        163.647        18.1365
       180.9        164.476        17.9572
         181        165.463        17.8246
       181.1        165.828        17.6774
       181.2        165.671        17.4201
       181.3        165.453         17.302
       181.4        165.424        17.5504
       181.5        165.862        17.6018
       181.6        166.284        17.0885
       181.7        166.411        16.6494
       181.8        166.813        16.5809
       181.9        167.106        16.2331
         182        166.989        16.5497
       182.1        166.666         16.804
       182.2        166.693        16.9503
       182.3        167.026        16.7472
       182.4        167.036        16.8181
       182.5        167.146        16.0556
       182.6        167.856        15.7725
       182.7        168.635        15.5924
       182.8        168.925         15.374
       182.9        168.712        14.4813
         183        168.388        13.3537
       183.1        168.087        12.7247
       183.2        168.395        13.3018
       183.3         168.49        14.4501
       183.4        169.051        15.5725
       183.5         169.55        16.4016
       183.6        169.011        16.6826
       183.7        168.317        16.8285
       183.8         167.02        15.8761
       183.9        166.187        14.8302
         184        166.094        14.8836
       184.1        166.859        14.8703
       184.2        167.466        15.0543
       184.3        167.167        15.0952
       184.4         166.43        15.1982
       184.5        165.532        15.0647
       184.6        164.497        15.1265
       184.7         164.63        15.4145
       184.8        165.536        15.8804
       184.9        166.413        16.8402
         185        166.821         17.926
       185.1        166.367        18.1053
       185.2        166.332        17.7886
       185.3         166.83        17.4485
       185.4        167.989        17.2807
       185.5        168.773        17.3348
       185.6        169.708        16.9089
       185.7        170.849        17.2269
       185.8        171.267        17.3772
       185.9        171.391        17.2725
         186        171.273        17.3429
       186.1        171.696        17.5172
       186.2        171.724        17.4969
       186.3        171.851        16.8914
       186.4        172.024        15.7418
       186.5        171.245        14.6292
       186.6        170.313        14.1618
       186.7        169.453         14.322
       186.8        168.586        14.9908
       186.9        168.164        15.4875
         187        168.307        15.6294
       187.1         168.77        15.0435
       187.2        169.239        14.6163
       187.3        169.588        14.2717
       187.4        169.597        13.8477
       187.5        169.948        14.0703
       187.6         170.82        14.9144
       187.7        171.459        15.5482
       187.8          171.5        15.4021
       187.9        171.275        14.9835
         188         170.93        14.4679
       188.1        170.389         14.427
       188.2         170.05        14.3236
       188.3        169.691        13.4865
       188.4        169.511        12.5737
       188.5        169.699        11.9445
       188.6        169.613        11.3226
       188.7        169.924        10.2218
       188.8        169.822        9.74157
       188.9        170.197        9.81073
         189          170.7        9.68833
       189.1        170.997        10.1731
       189.2        171.274        10.5063
       189.3        171.539        10.9822
       189.4        171.151        11.0875
       189.5        170.687        10.4766
       189.6        170.584        9.68116
       189.7        170.758        9.11992
       189.8        171.354        8.78851
       189.9        171.113        8.45502
         190        170.752          8.447
       190.1        170.779        8.75853
       190.2        171.331        9.51032
       190.3        172.556        10.1527
       190.4        173.662        10.8307
       190.5        174.465        11.3318
       190.6        175.142        11.6827
       190.7        176.045        12.4563
       190.8        176.559        13.6032
       190.9        177.155        14.5511
         191        178.155        15.5272
       191.1        178.486        16.5073
       191.2        178.579        16.7557
       191.3        178.841        17.2004
       191.4        178.543        18.0471
       191.5         178.24        18.9043
       191.6        178.415        19.5667
       191.7        178.427        19.3219
       191.8         178.49        18.8088
       191.9        178.691        18.1311
         192        178.444        17.0477
       192.1        178.306        15.7734
       192.2        178.111        14.7435
       192.3        178.511        14.3863
       192.4        178.667        14.7006
       192.5        178.529        15.1217
       192.6        179.097        15.5552
       192.7        179.505        16.0305
       192.8        179.164         15.837
       192.9        178.406         14.657
         193        177.359        14.2052
       193.1        176.436        14.4801
       193.2        175.461        14.5803
       193.3        174.682         14.843
       193.4        174.236         15.176
       193.5        173.652        15.4193
       193.6        173.291        15.4981
       193.7        172.812         15.371
       193.8        172.365        15.3349
       193.9        171.858        15.0406
         194        172.007        14.9592
       194.1        172.334        14.8146
       194.2        172.433        14.5852
       194.3         172.16        13.9053
       194.4        172.036        12.9734
       194.5        172.037        11.9749
       194.6        172.712        11.5176
       194.7        173.843        11.0624
       194.8        174.654        9.90945
       194.9        174.879        8.67536
         195        174.747        8.20232
       195.1        174.754        6.70906
       195.2        175.014        4.76233
       195.3        175.915        3.82712
       195.4        176.832        4.31682
       195.5        177.614        5.28986
       195.6        178.107        5.89161
       195.7        178.637        6.22538
       195.8        179.547        6.41585
       195.9        180.379        6.46619
         196        181.551        7.73709
       196.1        181.673        8.89641
       196.2        181.414        9.58819
       196.3        181.371        10.0346
       196.4         181.55        10.2403
       196.5        182.338        10.4037
       196.6        183.305        10.1313
       196.7         183.84        10.2533
       196.8        184.318        10.5295
       196.9        185.019        10.7598
         197        185.641        11.1669
       197.1        186.123         11.171
       197.2        187.175        10.7863
       197.3         187.78        10.4119
       197.4        188.106        10.8654
       197.5        188.722        11.9873
       197.6        189.218        12.9342
       197.7        190.163        13.3579
       197.8        191.786         12.996
       197.9        192.106        12.2519
         198        191.481        11.3025
       198.1         190.93         10.482
       198.2        190.258         9.8307
       198.3        189.956        9.19916
       198.4        189.644        8.83761
       198.5        189.289        9.07668
       198.6         189.09        8.36965
       198.7        187.939        8.25432
       198.8        187.081        8.14854
       198.9        186.245        8.13542
         199        185.668         8.2736
       199.1        184.448        8.88565
       199.2         184.13        8.97712
       199.3        184.375        8.07152
       199.4        184.496        7.72903
       199.5        184.113        7.76757
       199.6        183.545        7.55897
       199.7         182.53        7.24211
       199.8        182.422        7.23632
       199.9        182.574        7.71132
         200        182.222        8.31199
       200.1        181.595        8.39285
       200.2        180.619           7.74
       200.3        179.795        6.87496
       200.4        179.461        5.92605
       200.5        179.446        4.79821
       200.6        178.936        4.30275
       200.7        178.343        4.27345
       200.8        177.866        3.82231
       200.9        176.768          3.177
         201         175.55        3.28196
       201.1        174.774          4.066
       201.2        174.595         4.6309
       201.3        174.983        4.90634
       201.4        175.076        5.01577
       201.5         174.87        4.95755
       201.6        174.016        4.91122
       201.7        172.863        5.39511
       201.8        172.863        6.53334
       201.9        173.754        7.37223
         202        175.026        7.29021
       202.1        175.489        6.65753
       202.2        176.111        6.62555
       202.3        177.186         6.5752
       202.4        177.684        6.43175
       202.5        178.228        6.47438
       202.6        179.083        6.87538
       202.7        179.793        7.65085
       202.8        180.519        8.23343
       202.9        180.716        8.52487
         203        181.033         8.4946
       203.1        182.196        8.72262
       203.2         183.45         8.5757
       203.3        184.446        8.46426
       203.4        184.987        8.57829
       203.5         185.53        8.98314
       203.6        186.323        9.34622
       203.7        187.058        9.49861
       203.8        187.798        9.74599
       203.9        188.743        9.79859
         204        188.893        10.1704
       204.1        188.367        10.5955
       204.2        188.233        10.9166
       204.3        188.175        10.9418
       204.4        188.112        11.2544
       204.5        188.037        11.9566
       204.6        187.599        12.2923
       204.7         186.93        11.6136
       204.8        186.904        10.5545
       204.9        186.983        9.35993
         205        186.991        7.76458
       205.1        187.211        6.12127
       205.2        187.116        5.23157
       205.3        187.253        5.56528
       205.4        187.671        6.48034
       205.5        188.327        6.50562
       205.6        188.942        6.15293
       205.7         188.51        5.29379
       205.8        187.914        4.90753
       205.9        187.569        5.35518
         206        187.595        6.41317
       206.1        188.417         8.0071
       206.2        188.891        9.95327
       206.3        189.018        10.6766
       206.4        188.857        11.7118
       206.5        188.301        12.1122
       206.6         187.69        11.9122
       206.7        186.865        11.8617
       206.8         186.25        11.5165
       206.9        186.097        11.5809
         207        186.421        11.3521
       207.1        186.676        11.5442
       207.2        186.569         11.744
       207.3        186.683        11.7425
       207.4        186.569        11.0159
       207.5        186.036        10.2318
       207.6        185.763        9.74521
       207.7        186.221        10.0305
       207.8        186.254        10.1494
       207.9        185.806        9.86983
         208        186.004        9.37034
       208.1        185.894        9.45341
       208.2        185.983        9.38306
       208.3        185.869        9.03769
       208.4        185.963        8.77715
       208.5        185.683        8.54031
       208.6        186.049        8.67485
       208.7        186.657        8.34966
       208.8        187.075        7.50122
       208.9        187.182        6.80422
         209        186.863        6.10853
       209.1        186.826        4.87182
       209.2        185.894        3.93508
       209.3        185.335        4.07036
       209.4        185.241        4.37777
       209.5        185.243        4.64746
       209.6        184.327        5.22922
       209.7        183.604        5.13432
       209.8          183.1        5.71612
       209.9        183.349        5.94776
         210        183.287         6.2866
       210.1        182.683        6.74921
       210.2        182.109        6.87626
       210.3         181.79        6.64354
       210.4        181.851        6.23772
       210.5         182.22         6.2409
       210.6        182.617        6.32847
       210.7        182.656        6.90851
       210.8        183.008        7.09944
       210.9        183.375        7.42968
         211        183.935        7.78643
       211.1        183.756        7.89145
       211.2        183.572        8.12804
       211.3        183.572         8.4873
       211.4        183.639        8.96826
       211.5         184.13         9.2812
       211.6        184.437        9.11061
       211.7        184.363        9.22845
       211.8        183.856        9.50643
       211.9        182.969        10.3827
         212        182.555        10.9988
       212.1        182.337        11.6313
       212.2        182.497        12.5993
       212.3        182.944         13.637
       212.4         182.92        14.3094
       212.5        182.759        14.3668
       212.6        183.196        13.8234
       212.7        184.541        13.5995
       212.8        185.707        13.9717
       212.9        187.053        14.4226
         213        188.293        14.6439
       213.1        189.084        14.2008
       213.2        189.641        13.6607
       213.3        189.555        12.6346
       213.4        189.211        11.3173
       213.5        188.708         10.473
       213.6        188.444        9.84384
       213.7        188.436        9.11975
       213.8        189.201        8.87322
       213.9        189.871        8.60769
         214        190.434        7.99552
       214.1         190.89        8.29296
       214.2        191.642        9.66858
       214.3        192.558        11.5303
       214.4        193.324        12.7633
       214.5        193.749        13.0761
       214.6        194.277        13.3703
       214.7        195.281        13.7354
       214.8        195.989        14.7043
       214.9        195.627        15.8419
         215        195.849        16.5275
       215.1        197.136         17.751
       215.2         198.47        18.6305
       215.3         199.91        19.1553
       215.4        200.463        19.5679
       215.5        201.609        19.6302
       215.6        202.601        20.5216
       215.7        202.775        21.6039
       215.8        202.364        22.1714
       215.9        201.876        22.3644
         216        200.951        22.0272
       216.1        200.826        21.3634
       216.2        201.063        19.9798
       216.3        201.141        18.2586
       216.4        200.701        16.7533
       216.5         200.14        15.7692
       216.6        199.685         15.126
       216.7        199.361        14.7582
       216.8        198.661        14.5148
       216.9        197.929        14.1197
         217        197.864        14.2683
       217.1        197.738        14.3427
       217.2        197.168        14.4695
       217.3        197.065        14.2959
       217.4        196.305        14.0084
       217.5        195.162         13.455
       217.6         194.35        12.9157
       217.7        194.542        12.3997
       217.8        194.533        12.3512
       217.9         194.42        12.0051
         218        194.141        11.2126
       218.1        194.226         10.617
       218.2        194.544         10.308
       218.3        194.515        9.95129
       218.4         194.58         8.6934
       218.5        194.298        7.64098
       218.6        194.331        6.87463
       218.7         195.12        6.03022
       218.8        196.056         5.5499
       218.9        196.746        5.56327
         219        196.849        6.04149
       219.1        196.722        5.35472
       219.2        196.236        4.31943
       219.3        195.974        3.89522
       219.4          196.5        3.78884
       219.5        196.786        3.28859
       219.6        197.158        2.51527
       219.7        197.781        2.27233
       219.8        197.975        2.51291
       219.9        197.621        3.73736
         220        198.054        5.47798
       220.1        198.808        6.11545
       220.2        199.589         6.0808
       220.3        199.599        5.79602
       220.4        199.749        5.37786
       220.5        199.824        5.23247
       220.6        199.686        5.22617
       220.7        199.613        4.89005
       220.8        199.294        5.28427
       220.9        199.264        5.51416
         221        199.308        5.22627
       221.1        199.346        4.72135
       221.2        199.636        4.83953
       221.3        199.856        4.64752
       221.4        200.432        4.83951
       221.5        200.002        4.72482
       221.6         200.01        4.97086
       221.7        200.302        5.16622
       221.8        201.242        4.98712
       221.9        201.878        5.58676
         222        201.583        5.96172
       222.1         201.75        6.23161
       222.2        202.314        5.83026
       222.3        202.096        5.41154
       222.4        201.299        4.33935
       222.5        200.834        4.62567
       222.6        200.939        5.47347
       222.7        200.933         5.7762
       222.8        200.967        6.79812
       222.9         200.37        7.27183
         223        200.328        6.81619
       223.1        200.366        6.37683
       223.2        200.406        5.64059
       223.3        199.857        5.54851
       223.4         199.28        5.41887
       223.5        198.396         5.2032
       223.6        197.822        4.60996
       223.7        197.281        4.11085
       223.8        195.951        4.48632
       223.9        194.817        5.53155
         224        194.073        5.84337
       224.1        193.748        6.38947
       224.2        193.521        7.03847
       224.3        192.698        7.65053
       224.4        192.479        8.00203
       224.5        192.501        7.54723
       224.6        192.977        7.90992
       224.7        193.143        8.57855
       224.8         193.17        9.10208
       224.9        193.504        8.92733
         225        193.392        8.34125
       225.1        193.105        7.85837
       225.2        192.558        7.71513
       225.3        192.345        7.45742
       225.4        192.325        7.05465
       225.5        192.365        7.08814
       225.6        192.289        7.60937
       225.7        191.527        7.17426
       225.8        191.019        5.74044
       225.9        190.569        3.81798
         226        190.638          2.874
       226.1        191.018        3.12582
       226.2        191.076        3.61243
       226.3        190.138        4.26861
       226.4        189.408        5.36471
       226.5        188.237        6.26087
       226.6        187.675        6.29634
       226.7        188.022        6.13504
       226.8        188.434        5.90738
       226.9        189.692        5.23361
         227        189.919        5.06084
       227.1         189.41        5.37847
       227.2         188.78         5.5421
       227.3        187.975        5.65012
       227.4        187.587        6.24858
       227.5        188.062        7.57775
       227.6        188.384        8.72467
       227.7        188.511           9.83
       227.8        189.271        11.0006
       227.9        189.808        12.6777
         228        189.943        13.7245
       228.1          189.6        14.0548
       228.2        189.357        13.9585
       228.3        189.475        14.1905
       228.4        190.289        15.0734
       228.5        191.054        16.3193
       228.6        191.185        17.3879
       228.7        191.227         17.889
       228.8        191.457        17.5643
       228.9        192.255        15.9624
         229        193.515        14.7615
       229.1        194.769        14.2613
       229.2        195.963        14.0921
       229.3        196.834        14.1555
       229.4        197.408        14.9227
       229.5        197.935        14.9784
       229.6        198.336        14.0517
       229.7        198.696        13.0455
       229.8        199.105        12.7586
       229.9        199.611        12.8916
         230        199.619        13.4186
       230.1        199.351        14.0444
       230.2        199.097        13.5757
       230.3        199.712        13.0843
       230.4        200.931        13.2266
       230.5        201.911        13.2645
       230.6        203.067        13.3175
       230.7        204.295        13.8759
       230.8        204.325         14.793
       230.9        204.506        15.2084
         231         204.37        15.5179
       231.1        204.535        15.7743
       231.2        205.181        16.5295
       231.3        206.271        17.0992
       231.4        206.744        16.8794
       231.5        207.296        16.5036
       231.6        207.527        16.0425
       231.7         207.36        15.6786
       231.8          207.3        15.4548
       231.9        207.729        14.8348
         232        208.203        14.2406
       232.1        208.852          13.24
       232.2        209.077         12.665
       232.3        208.756        12.0749
       232.4        208.763        12.0185
       232.5        208.154        12.3496
       232.6        207.347        12.3064
       232.7        207.364        12.1061
       232.8        207.556        11.3911
       232.9        208.012        10.7344
         233        208.123        10.4413
       233.1        207.619        10.8211
       233.2        207.034         11.381
       233.3        207.102        11.9889
       233.4        207.358         11.877
       233.5        207.891        11.7372
       233.6        207.903        10.9196
       233.7        208.068        10.2585
       233.8        208.851        10.6447
       233.9        209.245         11.049
         234        209.695        11.6293
       234.1        209.751        12.5159
       234.2        209.407        13.2502
       234.3          209.2        13.1725
       234.4        209.738        12.5998
       234.5        210.332         12.176
       234.6        211.427        11.2753
       234.7        212.404        10.7892
       234.8        213.154        11.1305
       234.9        213.923        11.4594
         235        214.404        11.6447
       235.1        215.039        12.0977
       235.2        214.919        13.1304
       235.3        214.466        13.7422
       235.4        214.215        14.1556
       235.5        214.539        14.6483
       235.6        215.658        15.5732
       235.7        216.687        15.5814
       235.8        217.975        14.5389
       235.9        218.525        14.0744
         236        218.924        13.7666
       236.1        218.951        13.6492
       236.2        218.628        13.7712
       236.3        218.092          13.74
       236.4        217.774        13.3877
       236.5        217.846        12.5564
       236.6        218.847        12.1363
       236.7         219.64        12.0368
       236.8        219.267        12.2367
       236.9        219.117        12.5705
         237        219.781        12.1576
       237.1        220.706        11.6845
       237.2        221.621        11.4268
       237.3        221.703        10.4613
       237.4        221.498        9.27594
       237.5        221.342        9.11438
       237.6        221.548        9.26224
       237.7        221.372        9.32081
       237.8        221.712        9.05778
       237.9        222.516        8.56866
         238        222.352        8.29345
       238.1        222.268        8.36257
       238.2        222.721        8.27115
       238.3        223.006        8.50257
       238.4        222.857        8.12101
       238.5        222.892        8.04078
       238.6        222.564        6.98014
       238.7        222.811        5.26343
       238.8        222.833        4.25484
       238.9        222.416        4.14491
         239        221.407        4.29362
       239.1         220.66        4.18034
       239.2         220.49        3.23774
       239.3        221.041        2.30848
       239.4        220.713        2.15863
       239.5        219.777        2.41539
       239.6        219.496        2.59276
       239.7        219.478        2.99854
       239.8        220.048        2.71964
       239.9        220.067        1.74527
         240        219.779        1.20181
       240.1        219.954        1.37182
       240.2        220.591        2.68249
       240.3        221.373        3.97568
       240.4        221.812        4.81491
       240.5         222.01        5.50004
       240.6        221.243        5.09987
       240.7        220.308        4.79912
       240.8        219.694        4.64938
       240.9        219.478        4.24605
         241        219.964        3.96803
       241.1        220.487        4.12697
       241.2        220.821        4.35083
       241.3        220.782         4.7131
       241.4        221.047        5.29513
       241.5        221.657         5.4139
       241.6        221.409        5.73924
       241.7        221.141        5.76952
       241.8        221.741        5.06171
       241.9        222.017        4.33457
         242        221.663        3.87604
       242.1        221.491        3.76402
       242.2         220.65        4.31314
       242.3        219.718        5.48216
       242.4        219.355        6.54215
       242.5        219.699        6.87729
       242.6        220.597        7.05082
       242.7        220.923        7.01128
       242.8        221.052        6.72756
       242.9         220.98        6.71901
         243        220.533        7.21112
       243.1        220.324        7.53922
       243.2        220.541        8.49639
       243.3        221.344        9.16904
       243.4        222.341        8.96586
       243.5        222.597        8.94149
       243.6        222.991         8.6278
       243.7        223.018         8.6322
       243.8        222.261        8.90421
       243.9        221.547        8.98332
         244        221.174        9.31986
       244.1        221.155        9.34807
       244.2        220.905        9.36647
       244.3        220.328        9.71391
       244.4        219.051        10.4594
       244.5        217.721        11.2661
       244.6        216.747        12.3799
       244.7        216.173        13.1777
       244.8        215.734        13.2757
       244.9          215.3        13.1624
         245        215.412        12.9034
       245.1        214.834        12.3393
       245.2        214.883        11.4298
       245.3        214.479        10.7136
       245.4        214.524        10.4827
       245.5        215.019        10.4916
       245.6         215.41        10.1926
       245.7        215.207        10.2503
       245.8        215.174        9.51056
       245.9        214.782        8.04143
         246        214.112         7.1062
       246.1        213.972          6.821
       246.2        214.316        6.68841
       246.3        215.239        6.40823
       246.4        216.749        6.03442
       246.5        218.552        5.19219
       246.6        219.789        4.97419
       246.7        220.438         5.7192
       246.8        220.587        6.75206
       246.9        220.458        7.24538
         247        220.723        7.75737
       247.1         221.31        8.10544
       247.2        222.413        8.66502
       247.3        223.066        9.46588
       247.4         223.41        10.4435
       247.5        223.667        10.9773
       247.6        223.359        12.0323
       247.7        223.493        12.8147
       247.8        223.585        13.1843
       247.9        223.888        14.1123
         248        224.415        14.8571
       248.1        224.647        15.2585
       248.2        225.133        15.5546
       248.3        225.833        16.1478
       248.4        226.279        16.3483
       248.5        226.305        16.0202
       248.6          226.3        16.1538
       248.7          226.3        16.5667
       248.8         226.03        16.3098
       248.9        226.348        15.6897
         249         226.18          14.76
       249.1        225.803        13.5887
       249.2        225.661        12.5946
       249.3        225.878        12.3489
       249.4        226.681        11.8708
       249.5         227.84         11.604
       249.6        228.642        12.1386
       249.7        229.085        12.3929
       249.8        229.272        12.1787
       249.9        228.724        11.0696
         250        228.543            9.9
       250.1        229.838        9.30056
       250.2        230.974        9.71606
       250.3        231.294        10.4362
       250.4        231.731        11.1975
       250.5            232        11.2778
       250.6        231.582        10.7354
       250.7        230.874        10.1252
       250.8        230.805        10.1091
       250.9        230.988        9.91802
         251        230.589        9.85156
       251.1        230.258        9.70778
       251.2        229.889         9.6437
       251.3        229.709        9.45824
       251.4        230.185         8.9518
       251.5        230.919        9.10239
       251.6        231.704        9.42189
       251.7        231.282        9.80917
       251.8        230.655        9.87273
       251.9        230.739        9.78749
         252        230.586        9.97061
       252.1        230.436        10.1945
       252.2        230.429        10.4653
       252.3        230.088        10.7838
       252.4        229.234        11.3526
       252.5        228.428        11.8195
       252.6        228.529        11.9157
       252.7         228.79        12.0569
       252.8        228.477        11.5266
       252.9        228.157        10.5531
         253        228.682        9.36441
       253.1        229.945        8.96189
       253.2        231.189        8.85129
       253.3        232.077        7.91008
       253.4        232.498        7.27154
       253.5        232.031        7.21962
       253.6         231.69        6.96425
       253.7        231.208        6.31454
       253.8        231.177        6.21748
       253.9        231.574        7.08117
         254        232.344        8.50119
       254.1        232.238        9.12341
       254.2         231.72        9.06697
       254.3        230.467        8.84407
       254.4        229.609        8.56551
       254.5        229.522        8.71356
       254.6        229.677        9.25994
       254.7        230.147         9.5212
       254.8        230.543         9.6755
       254.9        231.247         9.7428
         255        232.452        10.0007
       255.1        233.208        10.6324
       255.2        234.228         10.676
       255.3        235.922        10.0082
       255.4        237.106        9.46912
       255.5        237.785        9.86614
       255.6         237.97        9.61511
       255.7        238.101        9.38193
       255.8        237.964        9.39168
       255.9        238.576        9.98184
         256        239.448          10.19
       256.1        240.031         10.217
       256.2        239.721        10.2036
       256.3        239.308        9.94157
       256.4        238.672        9.97009
       256.5        237.838        10.3649
       256.6        238.051        10.7229
       256.7        238.444        11.0448
       256.8        238.602        11.0156
       256.9        238.342         11.145
         257        238.042        10.5439
       257.1         237.46        9.74566
       257.2         236.77        8.88308
       257.3        236.826        8.44434
       257.4        237.351        8.56996
       257.5        237.495        9.20484
       257.6        237.411        9.36409
       257.7        236.829        9.54325
       257.8        237.268        10.3432
       257.9        237.863        10.8846
         258        237.929         10.265
       258.1        237.391        10.2723
       258.2        236.773        10.7269
       258.3        236.482        10.4159
       258.4        236.345        10.2022
       258.5        236.172        10.0068
       258.6        236.403         9.4201
       258.7        236.512        8.96213
       258.8        237.223        8.67339
       258.9        238.063        8.69279
         259        238.502        8.76925
       259.1        238.369        8.96672
       259.2        238.587        8.42681
       259.3        239.091        8.23793
       259.4        239.442        8.20917
       259.5        239.498        8.47842
       259.6        240.189        8.87419
       259.7        240.912        9.32181
       259.8        241.233        9.39671
       259.9        241.049        9.06265
         260        241.099        9.15577
       260.1        241.193        9.39931
       260.2        241.501        9.16106
       260.3        242.063        8.94323
       260.4        242.049        8.62739
       260.5        242.103         8.1697
       260.6        242.295        7.92224
       260.7        242.312         7.5784
       260.8        242.432        7.25397
       260.9        241.579        7.04064
         261        240.464        7.16136
       261.1        239.558        7.78934
       261.2        239.228        8.26993
       261.3        238.249        8.65219
       261.4        237.169        8.69405
       261.5        236.601        8.27551
       261.6        236.489        8.40209
       261.7         235.78          8.769
       261.8        235.098        9.17694
       261.9         234.91        9.71614
         262        235.138        9.95209
       262.1        235.538        10.3324
       262.2        236.708        11.0602
       262.3        237.185        11.7595
       262.4        237.343        12.7146
       262.5        237.584        13.3944
       262.6        237.044        13.7352
       262.7        237.505        13.4979
       262.8        237.544        13.4852
       262.9        237.461        14.0408
         263        236.848        14.9581
       263.1        236.294        15.7423
       263.2        235.983        15.1291
       263.3         235.67        14.5368
       263.4        235.173        14.4331
       263.5        234.808        14.0537
       263.6        234.702        13.8354
       263.7        234.135        13.9758
       263.8        234.493        13.7702
       263.9        235.486        13.8637
         264         236.23          13.68
       264.1        236.307        14.1812
       264.2        235.874        14.2206
       264.3        235.305        14.5718
       264.4        234.963        15.0747
       264.5        235.224        16.0713
       264.6        235.672        16.9528
       264.7        236.125        18.1535
       264.8        236.755        19.2982
       264.9        237.315        19.8183
         265          238.3        19.6947
       265.1        239.116        19.3346
       265.2        240.195        18.7736
       265.3        241.027         18.835
       265.4        240.769        18.9564
       265.5        240.372        18.9943
       265.6        240.737        18.8773
       265.7         241.59        18.3303
       265.8        242.499        17.6449
       265.9        243.205         17.491
         266        244.312        17.5466
       266.1        245.252        17.6509
       266.2        246.189        18.0657
       266.3        246.832        18.7297
       266.4        246.826         18.533
       266.5        246.593        18.3831
       266.6        246.869        18.0846
       266.7        247.071        17.7502
       266.8        246.503        17.1356
       266.9        246.092        16.1558
         267        246.197        14.8118
       267.1        246.375        13.8886
       267.2        246.369        13.6533
       267.3        245.758        13.9938
       267.4        245.391        14.0086
       267.5        245.851        13.9775
       267.6        246.506        13.6543
       267.7        246.974        13.3977
       267.8        247.071        13.0438
       267.9        247.018        12.1468
         268        247.068        11.3799
       268.1        247.447         11.057
       268.2        247.304        10.7537
       268.3        247.739        10.1547
       268.4        248.925        9.81164
       268.5        249.732        9.33609
       268.6        249.654        8.41759
       268.7        249.951         7.4786
       268.8        250.489         7.2101
       268.9        250.697        6.91559
         269        250.897        6.39756
       269.1        251.226        5.41785
       269.2        251.591        4.92704
       269.3        251.316         5.6557
       269.4        250.942        5.66287
       269.5        250.914        5.24494
       269.6        251.537        5.14979
       269.7        252.222        4.70143
       269.8        251.954        4.76055
       269.9        251.156         5.5673
         270        250.626        6.61287
       270.1        249.928         7.3246
       270.2        249.485        8.06993
       270.3        249.018        8.23176
       270.4        249.013        8.60621
       270.5        248.925        8.55214
       270.6        248.784        8.21676
       270.7        248.251        8.08907
       270.8        248.097        8.60296
       270.9        248.726        9.55135
         271        248.944        9.56877
       271.1        248.822        9.14067
       271.2        248.488        8.53072
       271.3        248.729         8.0656
       271.4        249.306         7.8318
       271.5        249.933        7.33486
       271.6        249.837        7.06517
       271.7        249.479        7.65785
       271.8        249.043        7.93201
       271.9        249.502        8.46356
         272        249.678        9.18012
       272.1        249.749        9.39225
       272.2        249.642        9.56561
       272.3        249.635        9.41683
       272.4        249.603        9.07115
       272.5         249.54        8.83749
       272.6        249.665        8.06245
       272.7        249.777        7.83275
       272.8          250.5        7.94591
       272.9        251.427        6.97671
         273        251.602         6.2798
       273.1        250.848        6.67935
       273.2         250.87         7.9417
       273.3        250.894        9.15056
       273.4        250.885        9.44612
       273.5         251.23         9.8649
       273.6        251.954        10.7561
       273.7        252.222        11.3699
       273.8        252.308        12.0658
       273.9        251.525        12.6949
         274        250.643        14.3819
       274.1        250.429        16.2742
       274.2        250.802        16.9884
       274.3        251.067        16.8808
       274.4        250.732        16.9639
       274.5        250.108        16.9615
       274.6        250.012        16.7174
       274.7        249.826        17.2016
       274.8        250.023        17.3974
       274.9         250.55        17.8107
         275        250.255        17.7965
       275.1        249.504        17.8571
       275.2        248.495        17.8611
       275.3        247.535        18.4071
       275.4        247.074        18.0522
       275.5        246.813        17.4201
       275.6        246.301        16.7746
       275.7        246.447        16.6767
       275.8        246.498        17.4086
       275.9        246.785        18.5953
         276         247.35        19.6762
       276.1        247.866        19.9883
       276.2        247.926         19.825
       276.3        247.768        19.1705
       276.4        247.617        18.4467
       276.5        247.047        17.9114
       276.6        246.913        17.2743
       276.7        247.188        15.6124
       276.8        247.188        14.5701
       276.9        246.947        13.8859
         277        247.054        13.7461
       277.1        247.367        13.3217
       277.2         247.79        13.2151
       277.3         247.89        13.3135
       277.4        248.158        13.2665
       277.5         248.53        12.9548
       277.6        248.812        13.0887
       277.7        248.932        13.4547
       277.8        249.191        12.8354
       277.9        249.808         11.608
         278        250.571        10.3651
       278.1        251.449        9.38091
       278.2        251.799        9.69131
       278.3        251.806        10.4164
       278.4        251.888        11.2601
       278.5        251.431        11.1851
       278.6        250.296        11.0068
       278.7        249.064        10.7127
       278.8        247.981        9.80379
       278.9         247.77        9.34118
         279        248.268        9.03547
       279.1        248.033          8.367
       279.2        247.417        7.32017
       279.3        247.343        6.36504
       279.4        247.579        5.95985
       279.5        248.229        5.34888
       279.6        248.985        4.69529
       279.7        249.747        3.61686
       279.8        250.297        2.96687
       279.9        250.379        2.92115
         280        249.607        2.69212
       280.1        248.566        2.72275
       280.2        248.143        2.58565
       280.3        247.558        3.28006
       280.4         246.91         3.6062
       280.5        246.523        3.62813
       280.6        246.512        3.82546
       280.7        246.706        4.64214
       280.8         246.38        6.19181
       280.9        245.642         6.9723
         281        244.727        8.15682
       281.1        244.395        9.22492
       281.2        245.131         9.6309
       281.3        246.397        9.89291
       281.4        247.579        9.97344
       281.5        247.794         9.4077
       281.6        247.397        8.84009
       281.7        246.578        8.51694
       281.8        245.428        8.04028
       281.9        244.791        7.72848
         282        245.464        7.32578
       282.1        246.405        6.69022
       282.2        247.191        5.90859
       282.3        247.225        4.74905
       282.4        246.651        3.41699
       282.5        246.439        3.36944
       282.6         246.93        4.31444
       282.7        247.154          5.415
       282.8        247.213        6.34156
       282.9        247.179        6.70386
         283        246.453        6.79043
       283.1        245.777        6.75259
       283.2        245.026        6.37873
       283.3        245.179        6.29599
       283.4          245.3        6.59152
       283.5        245.842        6.46062
       283.6        246.599        6.34727
       283.7        246.952        6.33568
       283.8         247.32         6.0613
       283.9         247.08        6.45282
         284        246.205        7.28672
       284.1         246.18        8.46101
       284.2        247.095         9.4649
       284.3        248.624        10.3239
       284.4        249.586        10.1919
       284.5        249.585        9.22158
       284.6        249.126        8.98799
       284.7        249.298        9.82511
       284.8        249.332        11.0965
       284.9        249.045        11.6109
         285        249.276        11.9911
       285.1        250.065        12.8528
       285.2        251.378        13.2563
       285.3        252.212        12.6054
       285.4        252.586        12.3096
       285.5        253.111        12.4208
       285.6        253.197        12.1823
       285.7        252.684        11.6243
       285.8        252.754        10.8679
       285.9        253.567        10.1379
         286         253.73        9.64794
       286.1        253.964        9.10367
       286.2        254.321        8.40623
       286.3        254.766        7.70585
       286.4        255.686        7.02826
       286.5        256.428        6.64801
       286.6        257.044        6.46238
       286.7         257.67         6.5289
       286.8        258.325        7.61227
       286.9        259.573        8.45256
         287        260.119        9.73051
       287.1        260.291        11.1295
       287.2        259.975        12.2005
       287.3        259.649        13.2283
       287.4        259.982        14.5792
       287.5         260.92         15.814
       287.6        262.017         16.923
       287.7        263.332        17.7699
       287.8        264.234         18.474
       287.9        264.094        19.3122
         288        264.355        19.3893
       288.1        265.095        19.3767
       288.2        266.517        19.1189
       288.3        267.455         19.055
       288.4        268.222        18.5767
       288.5        268.463        17.7653
       288.6         268.56        17.5338
       288.7        268.162        17.2928
       288.8        267.751        16.2123
       288.9        267.602        14.4803
         289        267.064        12.3346
       289.1        266.605        10.8211
       289.2        266.459        9.96218
       289.3        267.012        10.0497
       289.4         267.45        10.8927
       289.5        267.769        12.2496
       289.6        268.398        12.9422
       289.7        268.652        12.6913
       289.8        268.465         12.267
       289.9        268.669        11.9661
         290        268.473         11.767
       290.1          268.6        11.8788
       290.2        269.059        12.2785
       290.3        269.451        12.6115
       290.4        269.794        12.2539
       290.5        270.459        11.2287
       290.6        270.433        10.3263
       290.7        269.765        10.5046
       290.8        268.793        10.6076
       290.9        269.027        10.4526
         291        269.439        9.74617
       291.1        269.696         8.7233
       291.2        270.001        8.05659
       291.3        270.439        8.34853
       291.4        271.206         8.4073
       291.5        271.825        8.85983
       291.6        271.807        9.11953
       291.7        271.231        9.77554
       291.8        270.576        10.6123
       291.9        270.155        11.4531
         292        270.089        12.0933
       292.1        270.286         12.538
       292.2        270.686        12.5285
       292.3        270.863        12.2129
       292.4        271.373        11.4603
       292.5        272.113        10.5818
       292.6        272.503        9.28629
       292.7        272.625        8.14859
       292.8        272.683         7.3788
       292.9        272.413        6.94223
         293        271.588         7.1459
       293.1        271.041        7.34621
       293.2        271.113        7.38592
       293.3        271.306        8.05245
       293.4        271.581        8.19921
       293.5        271.842        8.28383
       293.6        271.395        7.26342
       293.7        271.066        6.34902
       293.8        271.207        5.79486
       293.9        271.713        5.46092
         294        271.846        5.28431
       294.1         271.43        4.80274
       294.2        271.128        4.80787
       294.3        271.014        5.62195
       294.4        271.071        6.57253
       294.5        271.126        6.70166
       294.6        270.936        6.56274
       294.7        271.073        6.67042
       294.8        271.342        6.11665
       294.9        271.007        5.01529
         295        270.495        4.62584
       295.1        270.265        4.35356
       295.2        270.604        3.95671
       295.3        271.561        3.51524
       295.4        272.259        3.59974
       295.5        272.831        3.30795
       295.6        273.597        2.72507
       295.7        273.853        2.27737
       295.8        274.214        2.55737
       295.9        274.781        2.75863
         296        275.221        3.04936
       296.1        274.808        3.15287
       296.2        274.103        3.73536
       296.3        274.072        4.64238
       296.4        274.551        4.92871
       296.5        275.087        5.21005
       296.6        275.296        5.20226
       296.7        275.298        5.45385
       296.8        275.682        5.16373
       296.9        275.597         5.7303
         297        275.306        7.18012
       297.1        275.897        8.78003
       297.2        276.397        9.25514
       297.3        276.154        9.26152
       297.4        275.592        9.65697
       297.5        274.356        9.99897
       297.6        272.881        10.7373
       297.7        271.853        11.3634
       297.8        271.698        11.6928
       297.9        271.815        12.3446
         298        272.376          13.25
       298.1        272.812        14.6929
       298.2        272.668        15.6538
       298.3        271.801        15.9938
       298.4         271.41        15.8337
       298.5         271.24        15.2827
       298.6        271.635        15.0335
       298.7        272.734        14.8859
       298.8        273.349        14.3737
       298.9        274.147        14.7373
         299        274.413        15.3131
       299.1        274.038         15.403
       299.2        274.345        15.6765
       299.3        274.732         16.302
       299.4        275.492        16.3605
       299.5        276.489        16.0483
       299.6        277.069         15.526
       299.7        277.724         15.538
       299.8        278.421        15.0994
       299.9        278.366        15.0754
         300        278.382        15.2635
       300.1        278.735        15.0275
       300.2        278.828        15.2043
       300.3        278.372        15.7016
       300.4        277.506        16.2023
       300.5        276.704        16.4746
       300.6        276.299        16.0553
       300.7        276.053        15.5348
       300.8        275.701        15.6018
       300.9        275.431        16.6423
         301        274.904        17.6549
       301.1        273.966        17.6582
       301.2        273.192        17.3972
       301.3        273.205        16.4508
       301.4        273.768        15.3028
       301.5        274.921        14.6529
       301.6        276.261        15.0461
       301.7        276.837        15.4464
       301.8        277.592         15.568
       301.9        278.216        16.0932
         302        278.335        16.6183
       302.1        278.327        17.5128
       302.2        277.859        18.3568
       302.3        277.247        18.6694
       302.4        276.426        18.7909
       302.5        275.672        19.7489
       302.6        275.569        20.6218
       302.7        275.668        20.6421
       302.8        275.826         20.319
       302.9        275.594        20.6373
         303        276.128        21.0732
       303.1        276.197        21.4908
       303.2        276.061        21.8863
       303.3        275.876        22.2348
       303.4        276.168        22.6192
       303.5        276.431        23.1498
       303.6        276.076        23.1853
       303.7        275.495        23.0662
       303.8         275.14        23.2173
       303.9        274.989        23.7372
         304        274.835        24.3475
       304.1        275.646        24.2947
       304.2        276.768        24.4762
       304.3         278.22         24.659
       304.4        279.062        24.3207
       304.5        278.988        23.6099
       304.6         279.03         23.095
       304.7        279.427        22.6825
       304.8         279.91        22.2592
       304.9        280.557        22.2448
         305        280.489        21.4643
       305.1        279.854        20.8566
       305.2        278.747        20.3978
       305.3         278.27        19.8023
       305.4        278.846        19.0858
       305.5        280.271        18.1787
       305.6        281.679        18.0819
       305.7        282.547        18.4437
       305.8         282.46        18.8003
       305.9         282.12           18.6
         306        282.383        18.4502
       306.1        282.519        17.7715
       306.2         283.06        16.6403
       306.3        283.587         15.388
       306.4        284.183        14.9432
       306.5        285.225        15.0062
       306.6        285.899        14.3523
       306.7        285.923        13.6458
       306.8        285.198        13.0856
       306.9         284.57        11.9123
         307        283.792        10.4108
       307.1        284.077         9.8285
       307.2        285.113        9.88519
       307.3        286.031        10.3201
       307.4        286.113        10.0956
       307.5        285.594        10.0748
       307.6        285.464         10.481
       307.7        285.647        11.0369
       307.8        285.474        11.3984
       307.9        285.488        11.5611
         308         285.61         11.679
       308.1        286.323        12.4424
       308.2        286.893        13.2421
       308.3        287.707        13.3254
       308.4        288.516        13.6039
       308.5        288.342        14.0828
       308.6        289.057        14.8912
       308.7        289.107        15.7355
       308.8        289.102        15.5233
       308.9        289.117        14.9684
         309        289.622         13.987
       309.1        290.308        13.0728
       309.2        291.131        12.7058
       309.3        291.315        12.6033
       309.4        290.946        11.9861
       309.5        290.358        11.5737
       309.6        289.566        11.0483
       309.7        289.022        10.5281
       309.8        289.393         10.102
       309.9        289.892        8.80931
         310         290.28         8.0367
       310.1        290.421        7.93667
       310.2        290.319        8.62566
       310.3        289.801        8.63083
       310.4        289.842        7.28963
       310.5        290.429        6.28333
       310.6        291.103        5.62159
       310.7        291.567        5.15383
       310.8        292.151        5.57246
       310.9        292.799        5.95951
         311        293.951        5.72927
       311.1         294.49        5.08341
       311.2        295.004        4.36822
       311.3        295.773        3.71113
       311.4          296.4        3.87283
       311.5        296.787        3.86296
       311.6         297.25        3.57113
       311.7        297.426        3.41799
       311.8        297.671        3.49979
       311.9        297.747        3.52848
         312        297.599        3.57169
       312.1        298.161        3.52507
       312.2        298.775         3.5306
       312.3        299.807          4.435
       312.4        300.911        5.15493
       312.5        302.126        4.80727
       312.6        303.051        3.91249
       312.7        303.109        3.84534
       312.8        302.981        4.17441
       312.9        301.876        4.50013
         313        300.128        4.90243
       313.1        298.615        5.40062
       313.2        297.685        5.59847
       313.3        296.349         5.8213
       313.4        295.267        6.29388
       313.5        294.369        7.04216
       313.6        293.828        7.36756
       313.7        293.205        7.19265
       313.8          292.6         7.3211
       313.9        292.096        7.71544
         314        291.714        7.23703
       314.1        291.785        6.63489
       314.2         291.18        6.20245
       314.3        290.759        5.68498
       314.4        290.113        5.50231
       314.5         289.36         5.8588
       314.6        289.018        6.33077
       314.7        288.943        6.17222
       314.8        288.475        5.82973
       314.9        288.171        5.75785
         315        287.953        5.76721
       315.1        287.525        5.54438
       315.2        287.213        6.08846
       315.3        287.116        6.77911
       315.4         287.23        6.88454
       315.5        287.949        6.79107
       315.6        288.694        6.49633
       315.7        289.299        5.96684
       315.8        290.162        6.45056
       315.9        290.198        7.16862
         316        289.931        7.63984
       316.1        289.101        7.89866
       316.2        288.623        7.68794
       316.3        287.464        7.44397
       316.4         286.47        7.22043
       316.5        285.475        6.73613
       316.6        285.131         6.0773
       316.7        285.023        5.50603
       316.8        284.611        5.65753
       316.9         284.91         5.9433
         317        285.206        6.21905
       317.1        284.996        6.50614
       317.2        284.717        6.98267
       317.3        285.048        7.85178
       317.4        285.228        8.85745
       317.5        285.291        9.57186
       317.6        285.171        10.0975
       317.7        285.188        11.1457
       317.8        284.952        12.1646
       317.9        284.678        13.9708
         318        284.484        15.6879
       318.1        284.751        16.4379
       318.2        285.226        15.9377
       318.3        286.494        14.9631
       318.4        287.802        14.7778
       318.5        288.845        14.5181
       318.6        289.651        14.1466
       318.7        289.757        13.2984
       318.8        289.098        12.2585
       318.9        288.896        11.6091
         319         289.51        11.6933
       319.1        289.597        11.5228
       319.2        289.464        11.1893
       319.3        288.611         10.504
       319.4        287.948        9.51739
       319.5        287.316        9.13779
       319.6         286.13        9.18729
       319.7        284.888        9.53905
       319.8        283.745        9.87339
       319.9        282.843        10.3923
         320        282.263          11.29
       320.1        283.038        11.5074
       320.2        283.853        12.4408
       320.3        283.886        12.9054
       320.4        283.725        13.1034
       320.5         283.67        13.2911
       320.6        284.405        13.4432
       320.7         284.97        13.6638
       320.8        285.741        13.7362
       320.9        286.321         13.719
         321        286.524        13.5343
       321.1        286.377        13.3354
       321.2        286.428        13.1114
       321.3        286.361        12.8989
       321.4        286.359         12.781
       321.5        286.163        13.0899
       321.6        285.916         13.522
       321.7         285.53        13.8183
       321.8        284.867        13.9258
       321.9        285.095        14.0292
         322        285.837        13.8923
       322.1        286.016        14.3594
       322.2        285.588         15.759
       322.3         285.46        17.2217
       322.4        285.085        18.7797
       322.5        284.844        19.9781
       322.6        284.998        21.1634
       322.7        285.259        22.3568
       322.8          285.5        23.4921
       322.9        285.725        24.2694
         323        285.094        24.7501
       323.1        284.843        25.0964
       323.2         285.23        25.3487
       323.3        285.569        25.2807
       323.4        286.339        25.5779
       323.5        287.458        25.6832
       323.6         288.33        25.3763
       323.7        288.594        25.4724
       323.8        288.625        25.5056
       323.9        288.856        25.6571
         324        289.817        25.2268
       324.1        290.931        24.2979
       324.2        292.077        24.1708
       324.3        293.209        23.4228
       324.4        294.361         22.251
       324.5        295.208        21.1737
       324.6        295.875        21.1158
       324.7        296.682        20.8558
       324.8        297.095        19.9423
       324.9        297.587        19.1804
         325        297.438        18.5489
       325.1        297.912        17.9351
       325.2        298.769        17.0708
       325.3        299.476        16.6908
       325.4        299.747        16.7762
       325.5        300.006        17.0166
       325.6        300.943        17.5704
       325.7        302.032        18.0439
       325.8         302.81         18.308
       325.9        303.468        17.7049
         326          304.3        16.7419
       326.1        304.993        16.0342
       326.2        305.886        15.6811
       326.3        306.553        15.4083
       326.4        306.957        14.6358
       326.5        307.258        13.6255
       326.6        307.319        13.3401
       326.7        307.721        12.9067
       326.8        308.452        12.0988
       326.9        308.304        11.2493
         327         308.22        10.4617
       327.1        308.275        10.4215
       327.2        307.817        10.5814
       327.3        307.339        10.2129
       327.4        307.887        9.34739
       327.5        309.568        9.03845
       327.6         310.76        9.26219
       327.7        311.264        9.67055
       327.8        311.208        9.66813
       327.9        310.798        9.39453
         328         311.12        9.56239
       328.1        311.176        10.9347
       328.2        311.459        12.2737
       328.3         312.38        12.4792
       328.4        312.816        12.7142
       328.5        313.691        12.6061
       328.6        313.731        12.8943
       328.7        313.635        13.3068
       328.8        313.746        13.4518
       328.9        313.694        14.0635
         329         313.63        14.2597
       329.1        314.401        14.7045
       329.2        314.707        14.7923
       329.3        314.504         14.682
       329.4        314.331        14.2924
       329.5        313.845        13.8772
       329.6        312.643        13.8126
       329.7        311.927        14.7445
       329.8        311.188        15.8174
       329.9        310.414        16.9019
         330        309.941        17.3197
       330.1        309.473        17.4069
       330.2        308.852        17.1477
       330.3        307.738        17.1586
       330.4        307.157        17.6351
       330.5        306.662        17.9507
       330.6        306.613        17.3285
       330.7        306.402        16.5067
       330.8        306.288        15.7532
       330.9        306.187        15.0102
         331        306.163        14.9134
       331.1        305.216        14.6243
       331.2        304.141        14.5757
       331.3        302.723        14.4996
       331.4        301.603        14.2683
       331.5        300.857        13.9211
       331.6        300.554        13.1814
       331.7        300.695        12.5239
       331.8         300.59        11.8554
       331.9        300.332        11.9552
         332         300.25        11.8119
       332.1        300.413        11.4688
       332.2        301.379        11.4057
       332.3        302.113        11.8135
       332.4        303.109        12.2056
       332.5        304.263        12.9135
       332.6        304.975        13.6837
       332.7        305.205        13.5905
       332.8        305.516        13.2849
       332.9        305.678         13.556
         333         305.79        14.1168
       333.1        306.573        15.5304
       333.2        307.556        16.8396
       333.3        308.395        17.6919
       333.4        308.895        18.0134
       333.5        309.292        18.2989
       333.6        310.046        18.6438
       333.7        310.762        18.5609
       333.8        311.518        18.7008
       333.9        312.139        18.3155
         334         312.58        18.5346
       334.1        312.815        19.0455
       334.2        312.817        19.1296
       334.3        313.654        18.4261
       334.4        315.095         17.902
       334.5        315.722          17.51
       334.6        315.466        17.1706
       334.7        315.141        16.6634
       334.8        315.214        16.1056
       334.9        314.719        15.8095
         335        314.149        15.3174
       335.1        313.574        14.5502
       335.2        312.809        13.9698
       335.3        312.499        13.2301
       335.4        312.365        12.6976
       335.5        312.646        12.4331
       335.6        313.386        12.2325
       335.7        313.511        11.7696
       335.8        313.042        10.9943
       335.9        312.662        10.6762
         336        312.432        10.9291
       336.1         311.84        10.4551
       336.2        311.451        10.8611
       336.3        312.493        11.8089
       336.4        313.669        11.8477
       336.5        314.197        11.6379
       336.6        314.183        11.7106
       336.7        314.176        11.7456
       336.8        314.393        12.2036
       336.9        314.651        12.2906
         337        314.685         11.661
       337.1        315.107         10.848
       337.2        315.207        9.99145
       337.3        315.112        9.46262
       337.4        314.901        8.96522
       337.5        314.533        8.53459
       337.6        313.996        8.64171
       337.7        314.028        8.32505
       337.8        314.004        7.78171
       337.9        314.112        7.12545
         338        314.244        6.84426
       338.1         314.59        7.01488
       338.2        313.952        7.47722
       338.3        313.197        8.11679
       338.4        313.103        9.00638
       338.5        313.365        9.48068
       338.6        314.174        9.23796
       338.7         315.33        8.89938
       338.8        315.915        8.61153
       338.9        316.132        8.56731
         339        314.898        8.36945
       339.1        313.744        8.31145
       339.2        312.906        8.60063
       339.3         312.84        8.91546
       339.4         313.24        8.66947
       339.5        312.884        7.63039
       339.6        312.589        6.58681
       339.7        311.849        5.49829
       339.8        311.121        4.91357
       339.9        311.619        4.83469
         340        312.095         4.1075
       340.1        312.582        2.78206
       340.2        312.548        1.97133
       340.3        312.785        1.90677
       340.4        312.749        2.32357
       340.5        312.576        2.71113
       340.6        312.904        2.70819
       340.7        313.544        2.67472
       340.8        314.911        3.68859
       340.9        315.341        5.39791
         341        315.161        6.19832
       341.1        314.554        6.08402
       341.2        314.561        6.05099
       341.3        314.571         6.3553
       341.4        314.735        6.85118
       341.5        314.814        6.94434
       341.6        314.989        7.48662
       341.7        315.427         7.8068
       341.8        316.179        7.90854
       341.9        316.286        7.81913
         342         316.87        7.12467
       342.1        317.455        6.37423
       342.2        317.459        5.84962
       342.3        317.468        6.02297
       342.4        318.217        6.59708
       342.5        318.787         6.1963
       342.6         319.24        5.72758
       342.7        318.508        5.23183
       342.8        317.472        5.13603
       342.9        317.138        4.33121
         343        317.318        3.05998
       343.1         317.45        2.39435
       343.2        317.425         2.7101
       343.3        316.958        3.42463
       343.4        316.625        4.23155
       343.5            316        4.82027
       343.6        316.108        4.99359
       343.7        316.596        5.00759
       343.8         317.18        4.74261
       343.9        317.617        4.93982
         344        317.974        5.11179
       344.1        318.265        5.64917
       344.2        318.658        6.04677
       344.3        318.974        6.77914
       344.4        319.248        7.81147
       344.5        319.904        8.82794
       344.6        319.777        9.59959
       344.7        319.309        10.5773
       344.8        319.394        11.3225
       344.9        319.792        12.1123
         345        320.021        12.1815
       345.1        319.906        11.8212
       345.2        320.179        11.5523
       345.3        320.122        11.0314
       345.4        320.005        10.4974
       345.5        319.616        10.0223
       345.6        318.916        9.66363
       345.7        318.974        9.82474
       345.8        319.063        9.83642
       345.9        319.076         9.3153
         346        318.915        8.37233
       346.1        319.077        8.33702
       346.2        318.705         8.6982
       346.3        318.488        8.88102
       346.4        318.572        9.11084
       346.5        318.666        8.53053
       346.6        318.586        7.76009
       346.7        317.968        7.72408
       346.8        317.223         8.7097
       346.9        317.199        9.01875
         347        317.095        8.85553
       347.1         317.76        8.26514
       347.2         318.41        7.70202
       347.3        319.478        6.67247
       347.4        319.876        5.89747
       347.5        319.501        5.97723
       347.6        318.781        6.36603
       347.7        318.505        7.18396
       347.8        318.481          7.767
       347.9        318.062        8.33457
         348        317.946        8.90575
       348.1        316.993        9.31584
       348.2         316.45         9.9417
       348.3        316.349        10.1129
       348.4        316.175        10.0646
       348.5        316.167        10.0578
       348.6        316.158        9.59456
       348.7        315.625        9.13158
       348.8        315.347        9.10593
       348.9        315.493        8.96477
         349        316.209        8.68688
       349.1        316.004        8.85766
       349.2        314.985        9.10686
       349.3        313.772        9.46508
       349.4        312.786         10.127
       349.5        312.402        10.5997
       349.6        312.363        10.9432
       349.7        312.578        11.3765
       349.8        313.169        11.3571
       349.9        313.267        10.6144
         350        313.218        9.50741
       350.1        313.488        8.32393
       350.2        313.536        6.98437
       350.3        313.563        5.54278
       350.4        314.209        4.15345
       350.5        315.262        3.78895
       350.6        316.575        4.14078
       350.7        318.119        4.65184
       350.8        319.119        4.08979
       350.9        319.905        2.75694
         351        320.563        1.84886
       351.1        320.943        1.88744
       351.2        321.247         3.2899
       351.3        322.008        4.41819
       351.4        322.299        5.09409
       351.5        322.917        6.33089
       351.6        322.818        7.62319
       351.7        322.491        8.88385
       351.8         321.89         9.6646
       351.9        321.601        10.6946
         352        321.582        11.2768
       352.1        322.041        11.2521
       352.2        322.211        11.6061
       352.3        321.775         11.152
       352.4        321.157        9.94493
       352.5        320.695        9.50105
       352.6        320.474        10.4941
       352.7         320.84        11.0542
       352.8        321.857        11.8245
       352.9        322.705        12.3246
         353        323.297        12.4302
       353.1          323.7        12.2641
       353.2        324.076        11.6921
       353.3        324.042        11.3609
       353.4         324.38        11.4699
       353.5        325.355         11.468
       353.6        326.535        11.0938
       353.7        327.516        10.2923
       353.8        328.405        10.4251
       353.9        328.431         10.695
         354        327.895         10.113
       354.1        327.993        9.40489
       354.2        328.648        8.56863
       354.3        329.176        7.72948
       354.4        330.008        7.22216
       354.5        330.841        6.61123
       354.6        331.992        6.73323
       354.7          333.3        7.47393
       354.8        334.197        7.88953
       354.9        335.349        8.34082
         355        336.192        8.44677
       355.1        336.391        9.10106
       355.2        336.527        9.78754
       355.3        336.902        9.98219
       355.4        337.695         9.6625
       355.5        338.685        9.53385
       355.6        338.922        9.74419
       355.7        338.353        9.85989
       355.8        337.421        10.1127
       355.9        336.911        10.3361
         356         337.14        10.5849
       356.1        337.138         10.314
       356.2        336.783        9.85237
       356.3        336.707        9.51857
       356.4        336.705        9.48492
       356.5        336.444        9.76745
       356.6        336.138        10.0385
       356.7        335.699        10.1043
       356.8        336.368        9.99206
       356.9        337.074        10.0014
         357        337.273        10.4768
       357.1        337.036        11.0101
       357.2         336.19        11.6191
       357.3        335.341        12.0901
       357.4        335.419        12.4545
       357.5         335.63        13.1302
       357.6        335.815        13.6489
       357.7        335.402        13.8372
       357.8        334.329        14.4268
       357.9        333.484        14.6955
         358        332.927        14.5971
       358.1        332.998        14.5904
       358.2        333.133        14.5857
       358.3        332.882        14.8128
       358.4        333.288        15.2058
       358.5        333.579         15.242
       358.6        333.396        15.0551
       358.7        333.382        13.6529
       358.8        333.002          12.33
       358.9        332.197        11.1978
         359        331.621        9.97195
       359.1        330.679         8.9179
       359.2        330.292        8.42421
       359.3        330.233        8.00732
       359.4        330.384        6.87517
       359.5        329.873        6.33058
       359.6        328.838        6.06324
       359.7        327.684        6.28537
       359.8        326.916        6.20554
       359.9        327.735        6.02723
         360        328.608         5.9533
       360.1        329.032         5.3561
       360.2         329.12        4.39873
       360.3        328.802        4.09891
       360.4        328.546        4.24734
       360.5        328.095        5.06693
       360.6         327.72        6.07634
       360.7          327.7        6.74988
       360.8        327.705         7.7762
       360.9        327.646        8.30037
         361        327.398        8.85599
       361.1        327.184        9.41945
       361.2        327.063        9.97256
       361.3        327.013        9.92538
       361.4        326.547        9.42241
       361.5        326.055        8.92514
       361.6        325.711        8.33689
       361.7        326.042        8.17069
       361.8        326.732        8.25237
       361.9        327.338        7.82519
         362         327.95        6.87845
       362.1        327.947         7.0156
       362.2        327.185        7.92971
       362.3        326.315        8.37969
       362.4        325.989         8.6362
       362.5        325.912        9.12099
       362.6        325.249        9.89939
       362.7         324.92        10.8914
       362.8        324.894        11.5066
       362.9        325.022        11.5456
         363        325.889        11.5259
       363.1        326.512        12.0337
       363.2         326.78        12.5669
       363.3        326.517        13.4631
       363.4        325.968        13.8661
       363.5        326.341        13.1768
       363.6         327.05        12.9332
       363.7        327.254        13.2686
       363.8        327.635        13.6747
       363.9        327.643        13.7622
         364        328.047        13.6894
       364.1         328.84        13.6032
       364.2        328.905        13.6735
       364.3        329.063         14.029
       364.4         330.14        14.0564
       364.5         330.97        14.2965
       364.6        331.815        14.0698
       364.7        332.463        13.5713
       364.8        331.838        13.0349
       364.9        330.657        12.1772
         365        330.162        10.9399
       365.1        330.789        9.23716
       365.2        330.687        8.15203
       365.3        329.783         8.1844
       365.4        328.955        8.46616
       365.5        327.599        8.96792
       365.6        326.505        9.05705
       365.7        325.727        8.82003
       365.8        325.187        8.55676
       365.9        324.949        8.66953
         366         324.15         9.1054
       366.1        323.199        9.26493
       366.2        322.052        9.49592
       366.3         321.74        10.0538
       366.4        322.076        10.1459
       366.5        322.613        9.93276
       366.6        323.021        8.96577
       366.7        324.049        8.25742
       366.8        325.002        8.44619
       366.9        325.633        9.35904
         367        325.965        9.66401
       367.1        326.245        9.93875
       367.2        326.495        10.4268
       367.3        326.805        10.6374
       367.4        326.904        10.1674
       367.5        327.106        10.7377
       367.6        327.148        11.5684
       367.7        327.284        12.2424
       367.8        327.301        12.4911
       367.9        327.555        11.9249
         368        328.051        11.9308
       368.1         328.19        12.1251
       368.2        327.922        12.3845
       368.3        327.412        12.7514
       368.4        326.986        12.8247
       368.5        326.727        12.2401
       368.6        326.163        11.8344
       368.7        325.677        11.9845
       368.8        325.504        11.7156
       368.9        325.849        11.6582
         369        325.979        11.9193
       369.1        326.214        12.8155
       369.2        326.319        13.2266
       369.3        326.215        12.9864
       369.4        326.199        12.1097
       369.5        326.471          12.18
       369.6        326.068         13.256
       369.7        325.978        14.0777
       369.8        326.645        15.0086
       369.9        327.013         15.242
         370        326.596        15.4402
       370.1        326.944        15.5126
       370.2        328.245        15.0074
       370.3        329.922         14.541
       370.4        330.684        13.9788
       370.5        331.265        13.5095
       370.6        331.287        13.0243
       370.7        331.187        12.4388
       370.8        331.423        11.6353
       370.9         332.11        11.2034
         371        332.322        11.4534
       371.1        332.365        11.3664
       371.2        332.635        11.0705
       371.3        332.685        11.5614
       371.4        332.762        12.2244
       371.5        332.748        12.6375
       371.6        332.421        12.9081
       371.7        331.764        13.2167
       371.8        331.052        13.7466
       371.9        330.418        13.7672
         372        330.255        14.0321
       372.1        330.219        14.2299
       372.2        329.402        14.2261
       372.3        329.244        14.7546
       372.4        329.803        14.8965
       372.5         330.88        14.6296
       372.6        331.745        14.0481
       372.7        332.195        13.4198
       372.8        332.171        12.4296
       372.9         332.47        11.5143
         373        332.452        11.2824
       373.1        332.442        10.8972
       373.2        333.041        10.8156
       373.3        333.283        10.5785
       373.4        333.455         10.088
       373.5         333.63        9.75259
       373.6        334.137        10.3322
       373.7        334.405        11.1179
       373.8        334.852        12.2027
       373.9        335.941        13.3423
         374        337.199        14.4088
       374.1        337.757        15.1615
       374.2        337.802        15.4648
       374.3         337.36        15.9912
       374.4        336.838         17.569
       374.5        336.747        19.4233
       374.6        337.064        20.7125
       374.7        337.459        21.1799
       374.8        338.195        22.0294
       374.9          338.2        22.1019
         375        337.746        22.6922
       375.1        337.516        23.6098
       375.2        337.134        24.6307
       375.3        337.055        25.5089
       375.4        337.026         26.086
       375.5        336.997        26.3872
       375.6        337.431        26.0298
       375.7        337.692        25.9708
       375.8        337.412        26.1585
       375.9        336.525        26.7181
         376        335.635        27.6159
       376.1         335.14        27.9975
       376.2        334.939         28.851
       376.3        335.042        28.8223
       376.4         335.53        28.5809
       376.5        335.712        28.6057
       376.6        335.907        28.7801
       376.7        335.894        28.9392
       376.8        336.013        28.4923
       376.9        336.108        27.6706
         377         336.05        26.9574
       377.1        335.939        26.6512
       377.2         335.81        26.6763
       377.3        334.992        26.0557
       377.4        334.013        25.4739
       377.5        333.789        25.7595
       377.6        334.131        26.0377
       377.7        334.095        25.7612
       377.8        333.703        25.5971
       377.9        333.551        25.3433
         378        332.742        25.3612
       378.1        331.858        24.9562
       378.2        331.814        24.7209
       378.3        332.661        24.7387
       378.4        334.273        24.7976
       378.5         335.23         24.607
       378.6        336.129        23.6663
       378.7        336.621        22.7229
       378.8        337.059        21.8044
       378.9        337.851        21.2781
         379        338.738        20.3426
       379.1        339.305        19.1702
       379.2        339.748         18.496
       379.3        340.897        18.0677
       379.4        342.118         17.191
       379.5         342.77         15.662
       379.6         343.12        14.1944
       379.7        342.679        13.4286
       379.8        342.158        12.5275
       379.9        341.902        11.4818
         380        341.996        10.8476
       380.1        343.045        10.3513
       380.2        343.895        9.83493
       380.3        344.258        10.0093
       380.4        344.326        10.3469
       380.5        344.335        10.8451
       380.6        344.134        10.7793
       380.7        344.066        10.4951
       380.8        344.266         10.022
       380.9        344.745        10.2534
         381        344.984        10.7063
       381.1        345.083        10.4285
       381.2        345.332        9.94513
       381.3        345.323         9.7858
       381.4        345.377         9.9564
       381.5        345.415        10.4281
       381.6        345.052        11.0788
       381.7        344.561        11.4419
       381.8        344.657        11.4284
       381.9        345.311        12.3393
         382         345.63        13.4472
       382.1        345.268         14.243
       382.2        344.374        13.9919
       382.3        343.875        13.7433
       382.4        342.993        13.7449
       382.5        341.926        13.8216
       382.6        340.832         13.749
       382.7        339.992        13.3449
       382.8        339.333         12.142
       382.9        338.786        11.4629
         383        338.556        11.0252
       383.1        338.103        10.6869
       383.2        337.422         10.015
       383.3        337.117         9.3787
       383.4        336.281        8.65735
       383.5        336.095        7.52108
       383.6        336.172        6.45617
       383.7        336.289        5.44635
       383.8        336.682        4.76049
       383.9        337.235        4.37483
         384        337.066        4.35123
       384.1        337.609        5.32138
       384.2        338.906        5.52272
       384.3        339.364        5.15873
       384.4        339.635        4.21564
       384.5        339.775        3.39334
       384.6        340.458        3.44308
       384.7        341.124        4.16626
       384.8        341.879        5.02654
       384.9        342.949        6.20687
         385        344.288         7.4381
       385.1        344.627        8.53946
       385.2        344.475        9.52859
       385.3        344.472        10.3763
       385.4        344.437        11.2866
       385.5        343.958        11.5137
       385.6        343.095        11.6409
       385.7        342.547        11.9144
       385.8        342.509        12.4872
       385.9         342.77        13.6914
         386        342.593        14.0758
       386.1        342.816        14.0218
       386.2        342.362        13.9266
       386.3         342.07        14.5671
       386.4         341.85        15.1542
       386.5         341.89        15.4339
       386.6        342.376        15.9553
       386.7        342.648        16.6415
       386.8        342.734        16.7658
       386.9        342.064        15.8843
         387        341.376        15.4656
       387.1        340.609        15.7057
       387.2        340.288        15.9783
       387.3        340.028        15.2996
       387.4        340.173        14.7638
       387.5         340.49        14.3598
       387.6         340.93        13.7782
       387.7        340.996        13.0329
       387.8        340.957        12.2551
       387.9        340.616        12.0995
         388        340.905        12.1936
       388.1        341.201        11.5645
       388.2        341.488        10.6989
       388.3        342.085        10.0844
       388.4        342.646        10.5927
       388.5        342.766        11.2025
       388.6        342.497        11.4412
       388.7          342.5        12.3075
       388.8        342.865        13.5944
       388.9        343.531        14.6044
         389        344.711        14.8242
       389.1        346.022        15.0467
       389.2        347.533        15.4736
       389.3        349.269        16.1957
       389.4        350.101        16.9305
       389.5        350.486        18.2185
       389.6        350.787         19.449
       389.7        351.227        20.2529
       389.8        352.388         20.623
       389.9        352.932        20.8003
         390        353.076        20.5218
       390.1        353.048         19.635
       390.2        353.533        19.2304
       390.3        353.962        18.6997
       390.4        353.587        18.2642
       390.5        353.028        18.2064
       390.6        352.634        19.4445
       390.7        352.342        20.6387
       390.8        352.198        21.3929
       390.9        351.944        21.3823
         391        351.315         20.729
       391.1        350.839        20.7746
       391.2        349.987        21.0418
       391.3        348.998        21.6391
       391.4        348.446        22.1528
       391.5        348.211        21.9622
       391.6        347.999        21.6415
       391.7        347.277        20.5607
       391.8        346.957        19.1574
       391.9        347.566        18.6606
         392        348.607        17.7878
       392.1        349.207        16.7027
       392.2        348.769        16.3455
       392.3        348.165        16.1556
       392.4        348.163        15.5211
       392.5        348.054        15.2725
       392.6        347.425        14.7637
       392.7        347.412         14.314
       392.8        347.265        13.0352
       392.9         346.79        11.6769
         393        346.495        11.5844
       393.1        346.166        12.3273
       393.2        345.756        12.3311
       393.3        345.588        11.2997
       393.4        346.278        10.2671
       393.5        347.097        9.67798
       393.6        347.543        8.75128
       393.7        347.407        7.61902
       393.8        347.273        7.47822
       393.9        347.128        7.33614
         394        347.518        7.39827
       394.1        347.914        7.11719
       394.2        348.212        6.20075
       394.3        349.154        4.81746
       394.4        350.384        4.22862
       394.5          351.5        4.36204
       394.6        351.957         4.2332
       394.7        351.855        3.91059
       394.8        351.796        3.53515
       394.9        351.591        3.26376
         395        351.678        3.80722
       395.1        351.672        4.18293
       395.2        351.784        4.74862
       395.3        352.301        5.55545
       395.4         352.85        6.09076
       395.5        352.618        6.12514
       395.6        353.151        6.42047
       395.7        353.721        6.75568
       395.8        354.925        6.06363
       395.9        355.926        5.28838
         396        356.503        5.12049
       396.1        356.163        5.73447
       396.2        355.164         6.7625
       396.3        354.577        7.38119
       396.4         354.77        7.55754
       396.5        356.128         7.9475
       396.6        357.239        8.10186
       396.7         357.63        8.23026
       396.8        358.315        8.64857
       396.9        359.325        9.32457
         397        360.307        10.2567
       397.1        360.989        11.4078
       397.2        361.313        12.1374
       397.3        361.961         12.451
       397.4        362.756        12.6333
       397.5        363.379        12.2424
       397.6        363.942        12.4593
       397.7        364.565        13.6818
       397.8        365.149        15.2588
       397.9         366.43        16.5462
         398        367.788        16.9366
       398.1        369.072        17.0855
       398.2        369.913        17.1258
       398.3         370.45         17.296
       398.4        370.913        17.6322
       398.5        370.851        17.9483
       398.6        370.915        18.6099
       398.7        371.033        18.8598
       398.8        370.491        18.9158
       398.9        370.156        18.8235
         399        369.355         18.688
       399.1        368.784        18.8642
       399.2        368.918        18.8075
       399.3        368.915        18.1432
       399.4        368.644        17.9554
       399.5        368.593        18.2112
       399.6        368.167        18.4149
       399.7         367.76        18.4625
       399.8        367.533        18.4411
       399.9        367.291        18.6732
         400        366.562        19.7624
       400.1        366.633        20.0395
       400.2        366.249        19.5863
       400.3        365.947        18.8259
       400.4        365.717        18.1462
       400.5        364.355        17.6622
       400.6        362.856        17.1501
       400.7        362.073        16.6324
       400.8        362.129        16.4388
       400.9        362.241        16.1165
         401         361.84        15.3077
       401.1         362.07        14.7329
       401.2        363.354        14.3038
       401.3        364.386        13.4892
       401.4        364.905        12.5151
       401.5        365.069        11.9794
       401.6        365.419        11.5303
       401.7        365.456        10.8874
       401.8        365.207         10.174
       401.9         365.06        9.74881
         402         365.17        9.84731
       402.1        365.481        10.0684
       402.2        366.173        10.5759
       402.3        366.457        11.0898
       402.4        366.863        10.7435
       402.5        367.016        10.3499
       402.6        367.345         9.4252
       402.7        367.371        8.85341
       402.8        367.085        8.09917
       402.9        366.347        7.70166
         403        365.754        7.92416
       403.1         365.71        8.97408
       403.2        365.682        9.36245
       403.3        365.875         9.5366
       403.4        366.009        9.61926
       403.5        366.592        9.75432
       403.6        366.664        9.49439
       403.7        366.907        9.31741
       403.8        367.623        8.69186
       403.9        368.766        8.67077
         404        369.991        8.99342
       404.1         371.47        8.37513
       404.2        372.577        7.77552
       404.3        373.896        7.96888
       404.4        375.104        8.38673
       404.5        375.988        7.81756
       404.6        376.333        7.11536
       404.7        376.866        6.97219
       404.8        377.249        7.38682
       404.9        377.819        8.37358
         405        378.672        8.74079
       405.1        379.379        9.12108
       405.2        379.697        8.92699
       405.3        379.767        8.82234
       405.4        379.994        8.90549
       405.5        379.248        8.96528
       405.6        378.365        8.96542
       405.7        377.797        8.59067
       405.8        377.471        7.80902
       405.9        377.182        7.45138
         406        376.732        6.75539
       406.1        376.499        5.96769
       406.2        376.852        5.54098
       406.3        376.957        5.21676
       406.4        377.301        4.92981
       406.5        378.085        5.13746
       406.6        378.559         5.4999
       406.7        378.658        6.75234
       406.8        378.705        7.96604
       406.9        379.363        8.71985
         407        379.869        9.35452
       407.1        379.916        10.4706
       407.2        379.667        11.5335
       407.3        378.783        11.9766
       407.4        378.501        12.3638
       407.5         377.65         13.085
       407.6         377.11         13.359
       407.7        377.219        13.2735
       407.8        377.049        12.6638
       407.9        376.281        12.0681
         408        375.426        11.1089
       408.1        374.678        10.9731
       408.2        373.701        10.8279
       408.3        373.081        10.7695
       408.4        372.654        10.9353
       408.5        372.499        11.0224
       408.6        371.992        11.2151
       408.7        371.941        11.4546
       408.8        372.083        11.9135
       408.9         372.41        12.3028
         409        372.877        12.2538
       409.1        373.252        12.1148
       409.2         373.53        12.5297
       409.3        373.656        13.2002
       409.4        373.884        13.5533
       409.5        373.768        13.0091
       409.6        373.215        12.5094
       409.7        372.756        12.2662
       409.8         372.85        11.7426
       409.9        372.902        11.4738
         410         372.86        11.3429
       410.1        373.498        11.1446
       410.2        374.268        11.2577
       410.3        374.667        10.9569
       410.4        374.867        11.2333
       410.5        374.521        11.8234
       410.6        374.034        12.3712
       410.7        373.037         13.054
       410.8        372.472        13.6546
       410.9        372.534        14.0579
         411        373.068        13.8207
       411.1        373.832        13.0993
       411.2        373.388        11.9103
       411.3        372.677         10.771
       411.4         372.78        9.52897
       411.5        374.337        8.59008
       411.6        375.818        8.14488
       411.7        376.833        7.68648
       411.8        377.497        7.51193
       411.9        377.716        7.32286
         412        377.659        7.70444
       412.1         378.13        8.33922
       412.2        378.778        8.69006
       412.3         379.49        8.82666
       412.4        379.844         9.3466
       412.5        379.575        9.53509
       412.6        379.231        9.26025
       412.7        379.777        9.11792
       412.8        380.615        9.29335
       412.9         381.17        9.45878
         413        381.563        9.95091
       413.1        381.578        10.3237
       413.2        381.348        10.2015
       413.3        381.732        10.4164
       413.4         382.18        10.7403
       413.5        382.921        10.9188
       413.6        383.238        10.5717
       413.7        383.189         9.9104
       413.8        383.252        8.96563
       413.9        382.876        8.77526
         414         382.53        9.20088
       414.1        382.105        10.0405
       414.2        381.343         10.684
       414.3        380.402        10.3672
       414.4        379.642        9.53413
       414.5        379.588        9.01812
       414.6        379.908         8.7794
       414.7        379.865         9.4147
       414.8        379.617         10.609
       414.9        379.964        11.4651
         415        380.269        12.0541
       415.1        379.687        12.1385
       415.2        378.755        11.6084
       415.3        378.764        10.8614
       415.4        379.221         10.391
       415.5        380.101        10.5175
       415.6        381.331        11.0998
       415.7         381.47        11.7709
       415.8        381.102        12.3935
       415.9        380.709        12.3922
         416        379.832        12.5104
       416.1         379.49        12.7927
       416.2        379.571        12.7898
       416.3        379.712        12.6386
       416.4        380.118        12.1349
       416.5        380.014        11.7565
       416.6        380.082        10.8826
       416.7        380.926        10.4298
       416.8        381.997        10.3145
       416.9        383.334        10.5087
         417        384.727        10.2642
       417.1          386.4        9.89187
       417.2        387.299        9.44714
       417.3        387.729        9.09621
       417.4        387.518        8.24551
       417.5        387.629        7.81259
       417.6        387.715        7.83639
       417.7        388.474        8.38224
       417.8        390.046        9.10453
       417.9        390.987        9.25161
         418         391.26        8.50379
       418.1        391.501        7.71826
       418.2        390.894        6.69961
       418.3        390.051        6.40963
       418.4        389.794          6.726
       418.5        390.007        6.59441
       418.6        390.115        6.50649
       418.7        390.212        6.77599
       418.8        390.621        7.42061
       418.9        390.163        8.36713
         419        389.426        8.95937
       419.1        389.092        9.91491
       419.2        388.461        11.2225
       419.3        388.093        11.8984
       419.4        387.925        12.0349
       419.5        388.072        11.7436
       419.6        388.445        12.2001
       419.7        388.545        12.8694
       419.8        388.089        13.5198
       419.9        387.209        13.6663
         420        386.619         13.888
       420.1        386.533         14.155
       420.2        386.995        13.9604
       420.3        387.857        13.8231
       420.4         388.78          13.38
       420.5        389.917        13.3903
       420.6        390.266         13.822
       420.7         390.33        14.0058
       420.8        390.413        13.9409
       420.9         390.14        13.2252
         421        390.382        12.6025
       421.1        390.774        12.7539
       421.2        389.971        13.5807
       421.3        389.533        14.5263
       421.4        389.381        14.8165
       421.5        388.849        15.1874
       421.6        388.664        16.0846
       421.7        388.433        16.4852
       421.8        388.314        16.7283
       421.9        388.574        16.7231
         422        388.241         16.461
       422.1        387.971          16.41
       422.2        387.592        16.3995
       422.3         387.12        16.1776
       422.4        387.643        16.3385
       422.5        388.171          16.52
       422.6        388.184         16.261
       422.7        388.401        15.3325
       422.8         388.26        14.1568
       422.9        388.238        12.6488
         423        388.718        11.8393
       423.1        388.909        11.2317
       423.2        388.742        10.8732
       423.3        388.309        10.3278
       423.4        387.705        9.23003
       423.5        387.088        8.48159
       423.6        386.177        7.54574
       423.7        384.951        6.77327
       423.8        384.331        5.80429
       423.9        383.987         4.7616
         424        383.713        4.03229
       424.1        383.551         3.2531
       424.2         383.17        2.36558
       424.3        383.297        1.72899
       424.4        383.366        2.44202
       424.5        383.009        4.12743
       424.6        382.329        6.02615
       424.7        382.542        7.61291
       424.8        383.867         8.5979
       424.9        385.284        9.01581
         425        385.709        9.45411
       425.1        385.845        10.0443
       425.2        385.647        11.0381
       425.3        385.789        12.6226
       425.4         386.34          13.49
       425.5        387.308        13.6168
       425.6          388.3        13.5198
       425.7        389.552        12.6834
       425.8        390.264        11.9157
       425.9        391.103        11.6248
         426        391.734        12.2511
       426.1        392.595        13.1425
       426.2        393.457        13.2753
       426.3        393.791        13.3054
       426.4        394.061        13.0099
       426.5        394.976        12.6095
       426.6        395.887        12.2211
       426.7        396.562        12.0556
       426.8        397.496        11.9082
       426.9         398.36        11.7881
         427        399.088        12.0117
       427.1        399.521        11.7001
       427.2        399.892         11.291
       427.3        400.575        11.6723
       427.4        401.068        12.1022
       427.5        400.993        11.8822
       427.6        400.392        11.2701
       427.7         400.19        10.1951
       427.8        400.645        8.56544
       427.9        400.929        7.04979
         428          400.4        6.05892
       428.1        399.609        6.25448
       428.2        399.265        6.99147
       428.3        398.894        7.75962
       428.4        398.633        7.61235
       428.5        399.476        6.52316
       428.6        400.999        5.80558
       428.7        401.875        6.42403
       428.8        401.757        7.61546
       428.9         401.85        9.09295
         429        402.243        9.88238
       429.1        402.844        10.2164
       429.2        403.656        10.3869
       429.3        403.851        10.3293
       429.4        403.798        10.3581
       429.5        403.957        10.6296
       429.6        403.511        10.8752
       429.7        402.852        11.4422
       429.8        402.445        12.0052
       429.9        402.322        11.9731
         430        402.598        11.5192
       430.1        402.964        11.3488
       430.2        402.748        11.2214
       430.3        402.101        10.7083
       430.4        401.553        10.1345
       430.5        400.691        9.77529
       430.6        399.918        9.35087
       430.7        399.575        8.54753
       430.8        398.905        7.63828
       430.9        398.322        6.95895
         431        397.818          6.236
       431.1        397.068        5.73139
       431.2        396.984        5.88811
       431.3        397.548        6.92554
       431.4        398.546        7.67331
       431.5        399.535        7.81431
       431.6        400.188        7.08664
       431.7        399.864          6.061
       431.8        398.957        5.82204
       431.9         398.71        5.43352
         432        399.273        4.98239
       432.1        400.113        5.43881
       432.2        400.621        5.89602
       432.3        401.141        6.16755
       432.4        400.507         6.9999
       432.5        399.451           7.85
       432.6        399.154        8.27604
       432.7        399.546        8.69395
       432.8        399.979        9.77176
       432.9        399.616        10.4384
         433        398.799        10.8671
       433.1        397.893        11.3458
       433.2        397.269        11.5034
       433.3        397.208        12.0122
       433.4        397.395        12.8323
       433.5        398.065        13.6844
       433.6        398.605        14.1838
       433.7        399.343        14.5116
       433.8        399.436        14.9559
       433.9        398.884        15.0041
         434        398.595        15.3195
       434.1         398.56        14.9454
       434.2        398.213        14.6258
       434.3        397.559        15.2008
       434.4        397.507         15.948
       434.5        397.419        16.8209
       434.6         397.31        17.0255
       434.7         397.21        16.5875
       434.8         397.02        15.5301
       434.9        397.294        14.2561
         435        397.316         13.672
       435.1        397.287        14.3734
       435.2        397.282        15.2002
       435.3        397.645        15.3837
       435.4         398.28         15.051
       435.5        399.071        14.3404
       435.6        399.812        13.7451
       435.7        400.475        14.2048
       435.8        400.549        14.4434
       435.9        400.705         14.616
         436        400.465        14.4306
       436.1         400.75        14.8508
       436.2        400.778        15.2331
       436.3        401.339        15.4949
       436.4        402.269        15.8516
       436.5        403.067        16.2425
       436.6        403.268        16.3503
       436.7        404.046        16.2564
       436.8        404.877        16.1117
       436.9        405.369        15.0788
         437        406.014        13.7294
       437.1        406.705        12.9845
       437.2        406.962        12.8973
       437.3         406.98        12.5556
       437.4        407.241        12.1992
       437.5        408.264        11.8856
       437.6        409.268        11.2206
       437.7        409.378        10.5766
       437.8        409.044        9.82253
       437.9        409.118        9.08541
         438        409.682        8.70333
       438.1        409.842        8.52829
       438.2        409.707        8.04544
       438.3        409.487        8.17493
       438.4        409.047        8.92204
       438.5        408.675        9.84622
       438.6        409.079        10.8236
       438.7         409.72         10.803
       438.8        410.319        10.2252
       438.9        410.345        10.6706
         439        409.354        11.5544
       439.1        408.439        12.8196
       439.2        407.921        13.0951
       439.3        407.364         12.228
       439.4        407.332        11.7281
       439.5         407.37        11.6866
       439.6         406.45        12.2383
       439.7        405.092         12.449
       439.8        404.667        12.0169
       439.9         404.64        10.9471
         440        404.042        10.2805
       440.1        403.743        10.2227
       440.2        403.629        10.4852
       440.3        403.296        11.1364
       440.4        402.536        11.3127
       440.5        401.878         11.278
       440.6        401.349        11.5201
       440.7        400.856        11.8156
       440.8        400.171        12.1272
       440.9        400.634        12.5708
         441        401.152        13.1958
       441.1        401.603         14.058
       441.2        402.378        14.5122
       441.3        403.108        14.3026
       441.4        404.081        13.8644
       441.5        404.864        14.0253
       441.6        404.973         14.604
       441.7        404.697        14.7055
       441.8        404.447        14.5653
       441.9        404.872        13.8491
         442         405.14        12.8957
       442.1        405.423        12.4933
       442.2        406.275        11.8879
       442.3        407.747         11.514
       442.4        408.583         11.161
       442.5        409.358        10.3688
       442.6        409.919        9.55073
       442.7        410.062        8.94585
       442.8        409.799         8.6041
       442.9        409.835        8.94125
         443        410.236        8.99194
       443.1        410.173        8.28284
       443.2        409.953        7.99348
       443.3         409.77        7.67414
       443.4        409.434         7.7497
       443.5        408.694         8.6543
       443.6        408.055        9.70059
       443.7        407.882        10.5859
       443.8        407.938        11.6479
       443.9        408.264        11.9495
         444        408.577        11.6819
       444.1        408.999        11.3066
       444.2        409.525        10.7592
       444.3        410.064        10.4403
       444.4         410.99        10.4707
       444.5        412.345        10.6403
       444.6        413.353        10.9324
       444.7        414.592        10.8474
       444.8        415.338        10.7996
       444.9        415.662         11.026
         445        415.624        11.5482
       445.1        416.257         12.215
       445.2        417.626        12.7253
       445.3        418.642        12.5792
       445.4        418.935        13.3675
       445.5        418.437        14.2463
       445.6        418.017        14.5434
       445.7        417.624        14.6858
       445.8         416.71        14.8178
       445.9        416.304        15.0727
         446        415.894        14.9742
       446.1         416.15        14.0706
       446.2        416.517        13.1858
       446.3        416.051        12.9291
       446.4        415.369        12.8937
       446.5         414.78        12.6165
       446.6        414.514        11.9344
       446.7        414.613        11.1063
       446.8        415.029        10.1865
       446.9        415.645        9.03004
         447        416.332        8.16005
       447.1        416.643        8.60729
       447.2        416.386        9.19774
       447.3         416.06        9.43758
       447.4        416.671        8.88993
       447.5        417.378        8.51627
       447.6        418.385        8.58515
       447.7        418.979        9.20726
       447.8        418.847         10.412
       447.9        418.535        11.8018
         448        418.611        12.9705
       448.1        418.108        13.6311
       448.2        417.429        13.9599
       448.3        417.426         14.029
       448.4        417.298        14.5094
       448.5        416.809         15.384
       448.6          416.1        16.4843
       448.7        415.142        17.6662
       448.8         414.26        18.3738
       448.9        413.605        18.3426
         449        413.532        17.7704
       449.1        413.433        17.5181
       449.2        413.477        18.0947
       449.3        413.685        19.0289
       449.4        413.838         19.925
       449.5        413.701        20.2783
       449.6        413.594        19.8794
       449.7        414.191        19.7087
       449.8        415.461        20.0711
       449.9        416.679        20.7937
         450        417.913        21.3255
       450.1        418.008        21.7897
       450.2        417.575        22.1188
       450.3        417.026        21.8759
       450.4        417.219        21.6422
       450.5        417.367        22.0972
       450.6        418.135        22.6712
       450.7        418.623        23.1502
       450.8        418.624         23.818
       450.9        418.715        24.1382
         451        418.466        23.7021
       451.1         417.42         22.915
       451.2         416.53         21.918
       451.3        415.547        20.9557
       451.4        415.625        20.1956
       451.5        416.209        20.1566
       451.6        416.544         20.044
       451.7        416.792        19.3864
       451.8        416.563        18.4048
       451.9        415.842        16.8817
         452        415.367        15.5474
       452.1        415.885        15.0578
       452.2        416.415        15.5934
       452.3        417.148        16.1861
       452.4        417.382         16.327
       452.5        417.094        16.5187
       452.6        416.918        16.3791
       452.7        416.832         16.589
       452.8        416.489        16.4608
       452.9        415.859        16.5784
         453        415.463        17.0843
       453.1        415.727        17.3814
       453.2        416.135        16.5694
       453.3         415.66        15.3606
       453.4        414.933        14.9741
       453.5        414.977        14.8785
       453.6        414.823        14.7418
       453.7        414.684        15.0769
       453.8        414.741        15.2082
       453.9        415.032        15.0363
         454        415.449        14.6535
       454.1        415.516        14.1499
       454.2        415.315        13.6009
       454.3        415.578         13.407
       454.4        415.444        13.2244
       454.5        415.257        13.0075
       454.6        415.122        13.3833
       454.7        415.303        13.5285
       454.8        415.544        12.9235
       454.9        415.373        12.0058
         455        415.366        10.9561
       455.1        415.793        10.5674
       455.2        416.001         11.131
       455.3        416.641        11.8447
       455.4        416.914        13.1613
       455.5        416.233         13.945
       455.6         415.16         14.306
       455.7        414.842         13.916
       455.8        414.359        13.3345
       455.9        414.356        12.4367
         456        414.755        11.9008
       456.1        414.565        11.1991
       456.2        414.241        10.3975
       456.3        414.087        9.74147
       456.4        414.744        9.04125
       456.5        415.597        8.85062
       456.6        416.086        9.14896
       456.7        415.911        9.53104
       456.8         416.25        9.36809
       456.9        416.819        8.61068
         457        417.313        7.58024
       457.1        418.038        6.97644
       457.2         418.82        6.61927
       457.3        420.161        6.64499
       457.4        422.036        6.57178
       457.5        422.672        6.95156
       457.6        422.668        7.49894
       457.7        422.508        8.64378
       457.8          422.8        9.99183
       457.9        422.989        10.4789
         458        422.627        10.8846
       458.1        422.263        11.1058
       458.2        421.501        11.7252
       458.3        420.824        12.4625
       458.4         420.66         13.691
       458.5        420.698        14.3858
       458.6        421.453        14.7944
       458.7        422.347        14.9079
       458.8         422.94        14.3222
       458.9        424.224        14.2023
         459         424.87        14.4639
       459.1        424.654        15.0065
       459.2         424.26        15.7328
       459.3        423.754        16.3346
       459.4        424.078        16.2579
       459.5        424.311        15.7717
       459.6        424.525        15.4967
       459.7        424.283        15.4961
       459.8        423.195        15.0312
       459.9        422.136        14.6755
         460        421.173        13.8202
       460.1        420.881        13.2318
       460.2        421.492        12.2753
       460.3        422.486        11.1892
       460.4        422.602        10.2012
       460.5         421.92        9.27255
       460.6         420.67        9.35665
       460.7        419.334        10.2232
       460.8          419.2        10.3621
       460.9          419.5        9.76839
         461        419.861        9.09412
       461.1        420.389        8.62674
       461.2          419.9        8.83043
       461.3         419.35         9.7258
       461.4        419.258         10.663
       461.5        419.658        11.2504
       461.6        419.793        11.6071
       461.7        419.981        11.7414
       461.8        420.093        11.9179
       461.9         420.37        12.6841
         462        420.747        13.5172
       462.1        422.137        14.3989
       462.2         422.67        15.2027
       462.3        422.237        15.5963
       462.4        421.767        16.0988
       462.5        421.639        16.0691
       462.6        421.376        16.5145
       462.7        420.521        16.9133
       462.8        419.464        17.2829
       462.9        417.912        17.6294
         463        417.264         18.229
       463.1        417.475        19.0419
       463.2        417.808        19.5994
       463.3        417.637        19.1268
       463.4        416.901        18.6325
       463.5         415.93        19.1895
       463.6        416.265        19.6528
       463.7        416.623        19.5349
       463.8        416.676        19.0998
       463.9        417.235        18.9182
         464        418.037        19.0887
       464.1        419.154        19.5541
       464.2        419.534        19.9149
       464.3        419.062        19.7958
       464.4        418.608        19.5851
       464.5        418.661        18.1368
       464.6        418.869         16.065
       464.7        418.847        14.6492
       464.8        419.472        14.3572
       464.9        419.966        14.6188
         465        421.225        15.3217
       465.1        422.249        16.0377
       465.2        422.997        15.7445
       465.3        424.109        14.8752
       465.4        424.841        14.2372
       465.5        425.297        13.8864
       465.6        426.188        14.0124
       465.7        426.936        14.6366
       465.8        427.306        15.0088
       465.9        427.182        14.3289
         466        427.425        13.6698
       466.1        427.489        13.4397
       466.2        428.126        12.9606
       466.3        429.431          12.65
       466.4        430.548        12.9198
       466.5        430.675         13.826
       466.6        430.969        14.6372
       466.7        431.077         15.501
       466.8        431.502        15.6106
       466.9        432.232        14.9208
         467        433.044        14.5167
       467.1        434.032        14.9913
       467.2        434.737        15.9346
       467.3        436.307        16.6218
       467.4        437.744        16.9641
       467.5        438.509        17.2387
       467.6         438.76        17.3557
       467.7        439.137        17.4537
       467.8        439.672        17.9303
       467.9        439.811        18.1258
         468        439.474        18.1168
       468.1        439.404        18.0481
       468.2        439.715         18.615
       468.3        440.405        19.1582
       468.4        440.982        19.2025
       468.5        441.277        19.0626
       468.6         441.26        18.1984
       468.7        441.571        17.8937
       468.8        441.781        18.3752
       468.9        442.237        19.0196
         469        442.845        19.4897
       469.1        443.182        19.0238
       469.2        443.215        18.2292
       469.3        443.303        17.9214
       469.4        443.268        17.4339
       469.5        443.187         16.974
       469.6        441.969        16.7016
       469.7        440.966        17.0729
       469.8        440.128        17.0928
       469.9        439.451        17.0056
         470        438.785        17.4221
       470.1        438.418        17.5672
       470.2          438.1        17.1894
       470.3        437.679        16.6376
       470.4        436.997        15.7515
       470.5        435.925        15.2976
       470.6        434.477        15.0168
       470.7        433.363        14.2902
       470.8        433.963        13.2145
       470.9        434.864        12.0521
         471        434.837        11.4531
       471.1        434.145        11.3432
       471.2        432.762          11.73
       471.3        431.347        11.6951
       471.4        430.891        11.5715
       471.5          431.2        10.3478
       471.6        431.453        9.90586
       471.7        431.283        9.96531
       471.8        430.983        10.1936
       471.9        430.819        10.8161
         472        430.057        11.2798
       472.1        429.548        11.4892
       472.2        428.524         11.549
       472.3        427.534        11.8522
       472.4        427.109        12.5242
       472.5        426.914        13.3859
       472.6        426.611        13.4417
       472.7        426.339        13.3738
       472.8        426.572        13.2714
       472.9        427.436        13.1448
         473        427.669        12.6093
       473.1        426.784        12.3021
       473.2        426.002        11.7172
       473.3        425.683        10.9937
       473.4        425.604        10.3742
       473.5        425.706        10.0183
       473.6         425.94        9.81869
       473.7        426.385        9.57687
       473.8        426.509        10.0503
       473.9        426.248        10.4294
         474        426.345         10.211
       474.1        426.878        10.1333
       474.2         427.83        11.0953
       474.3        428.594        12.4514
       474.4        429.346        13.7956
       474.5        429.776        14.8068
       474.6         430.32         14.208
       474.7        430.646        13.2643
       474.8          431.1        12.3505
       474.9        431.764        11.4519
         475        432.175        11.4095
       475.1        432.137        12.1674
       475.2        431.797        12.4258
       475.3         431.44        11.6482
       475.4        431.626        10.8901
       475.5        431.606        11.0562
       475.6        431.936        11.7542
       475.7        432.408        11.9599
       475.8        432.406        11.6072
       475.9        432.096        10.8239
         476        432.048        10.3184
       476.1        432.193        10.4382
       476.2        432.382        10.1904
       476.3        432.745        9.90437
       476.4        432.736        8.55701
       476.5         432.72        7.09025
       476.6        432.417        5.86037
       476.7        432.451        4.31173
       476.8        432.369        2.85734
       476.9        431.908        2.12097
         477        431.726        2.09595
       477.1        431.936        2.60651
       477.2        432.457        2.92965
       477.3        433.306        3.96658
       477.4        434.296        5.35061
       477.5        434.981        6.66659
       477.6        435.339        8.15015
       477.7        435.139        9.71038
       477.8        435.173        10.7614
       477.9        434.916        11.2123
         478        434.337        11.1331
       478.1        433.884        10.9988
       478.2        434.216        11.0769
       478.3        435.066        10.9115
       478.4        436.239         10.391
       478.5        436.791        9.79085
       478.6        437.104        9.31532
       478.7        438.086        8.68971
       478.8        439.231        8.11803
       478.9        440.034        6.99163
         479        440.598        5.76016
       479.1        440.991        5.35725
       479.2        441.336        5.01201
       479.3        442.123        5.03798
       479.4        443.303          5.579
       479.5         444.72        6.58146
       479.6         445.27        7.40655
       479.7        445.632        7.59052
       479.8        445.772        6.94127
       479.9        446.197        6.80853
         480        447.206        6.65058
       480.1         448.26        7.64743
       480.2        449.341         8.2612
       480.3        450.238         8.4375
       480.4        450.323        8.43873
       480.5        450.414         8.2172
       480.6        450.403        8.03352
       480.7        450.271        7.45039
       480.8         450.01        7.14528
       480.9        450.369        7.07849
         481         450.63        6.45655
       481.1        450.868         5.1492
       481.2        450.759        4.30111
       481.3        450.265        3.90092
       481.4        449.931        3.92718
       481.5        449.989        4.03832
       481.6        450.671        3.49148
       481.7        451.372        2.68866
       481.8        451.396        2.37213
       481.9        450.228        2.79121
         482        449.342        3.17687
       482.1         449.29         4.0253
       482.2        449.609        4.33047
       482.3        449.919        3.85479
       482.4        450.155        3.03732
       482.5        449.647        1.92668
       482.6        448.821        1.64838
       482.7        448.096        1.89368
       482.8        447.598        2.45854
       482.9        447.328        3.01799
         483        447.027        3.13154
       483.1        446.677        2.79186
       483.2        446.329        2.27629
       483.3        446.728        3.34135
       483.4        447.045        4.49735
       483.5        447.744        4.61986
       483.6        448.403        4.61945
       483.7        449.181        4.49527
       483.8        449.211        4.41936
       483.9        448.798        4.37561
         484        449.027        4.10531
       484.1        448.721        4.00616
       484.2        447.884        4.21951
       484.3        447.287        4.25759
       484.4        447.085        3.17257
       484.5         446.78        2.42896
       484.6        447.141        1.64998
       484.7        447.744        2.01767
       484.8        447.781        2.91268
       484.9        447.163        3.48437
         485         445.84        4.28769
       485.1        444.319        4.96823
       485.2        443.931         5.6599
       485.3        444.396        5.84059
       485.4        444.351        5.42525
       485.5        444.704        4.68585
       485.6        444.949         4.8808
       485.7        444.348        5.58975
       485.8        444.149        7.13157
       485.9        443.787        8.32746
         486        443.698        9.40051
       486.1        443.369        10.2174
       486.2        443.759        10.3945
       486.3        443.586        10.8444
       486.4        443.045        11.6355
       486.5         442.74        12.4254
       486.6        442.351        13.2994
       486.7        442.173        13.8109
       486.8        442.356        13.5317
       486.9         442.42        13.2764
         487        442.082        13.1083
       487.1        441.575        13.6212
       487.2        441.589        14.3367
       487.3         441.71        14.8303
       487.4        442.563        14.8792
       487.5        442.957         15.244
       487.6        443.517        15.7255
       487.7        444.244        15.3763
       487.8        445.294        15.1805
       487.9        445.522        15.1776
         488        445.301         14.117
       488.1        445.982        12.8387
       488.2        446.733        11.9888
       488.3        447.207        11.8004
       488.4        446.906        12.0775
       488.5        446.657        12.1529
       488.6        446.815        11.5575
       488.7        447.244        10.7874
       488.8        447.925        10.0757
       488.9        448.491        9.80577
         489        448.267        9.77532
       489.1         447.99        10.4785
       489.2        447.927        11.2889
       489.3         448.04        10.8806
       489.4        448.357         10.433
       489.5        448.765        10.2788
       489.6        448.769        9.83494
       489.7        448.934        9.10535
       489.8        449.352        8.78012
       489.9        449.277        8.97576
         490        448.663         9.8378
       490.1        447.682        10.1016
       490.2        446.984        9.96633
       490.3        446.991        9.65296
       490.4        446.824        9.25646
       490.5        447.181        9.28319
       490.6        447.626        9.39973
       490.7        447.862        9.80671
       490.8        448.261        9.82858
       490.9        448.426        9.37166
         491        448.579         9.0714
       491.1        448.896        9.13619
       491.2        449.594        9.28287
       491.3        450.299        9.36833
       491.4         451.01        9.61077
       491.5        451.035        9.65107
       491.6         451.19         10.249
       491.7        452.095        11.2158
       491.8        452.904        12.1207
       491.9         453.39        12.7931
         492        454.226        12.9628
       492.1        454.502        12.6026
       492.2        454.157        12.3406
       492.3        454.268        11.8875
       492.4        454.842         11.626
       492.5        455.284        11.7843
       492.6        454.908        12.5264
       492.7        454.229        13.0581
       492.8        453.621        13.6195
       492.9        453.117        14.1277
         493        451.805        14.2311
       493.1        450.833        13.8112
       493.2         450.24        12.6392
       493.3        449.617        12.2347
       493.4        449.191        12.7641
       493.5        448.137        14.4461
       493.6        447.209        15.8453
       493.7         446.05        16.2471
       493.8        445.622        16.4372
       493.9        445.549        16.8367
         494        445.283        17.4871
       494.1        444.385        18.0647
       494.2        443.718        18.2912
       494.3         443.04        18.5352
       494.4        442.369        18.2477
       494.5        441.875         17.542
       494.6        441.591        15.8711
       494.7         441.74        14.3372
       494.8        441.957        13.6523
       494.9        442.219        14.1719
         495         442.11        14.7601
       495.1        441.496        15.0673
       495.2        441.078        14.5765
       495.3        440.742        13.2578
       495.4        440.626        12.5549
       495.5        440.618        12.0171
       495.6        440.337        12.5901
       495.7        440.235        13.1265
       495.8         440.73        13.6379
       495.9        441.176        14.2851
         496        441.466        15.0278
       496.1        441.301        15.2851
       496.2        441.201        16.1324
       496.3        441.074        16.9699
       496.4        440.742         17.769
       496.5        440.629        18.9059
       496.6        440.966         20.059
       496.7        441.118        20.7251
       496.8        440.999         21.446
       496.9        441.288        21.7065
         497        441.272        22.4027
       497.1        441.861        23.2373
       497.2        442.926        23.5245
       497.3         444.38        23.5266
       497.4        445.671        23.5621
       497.5        446.485        23.8856
       497.6        447.061        24.8229
       497.7        447.823        26.1232
       497.8         448.56        26.8126
       497.9        448.964        27.3363
         498        448.989        27.4495
       498.1        449.313        27.5918
       498.2        449.556        27.7183
       498.3        449.606         28.327
       498.4        450.531        28.4029
       498.5        451.055        28.0126
       498.6        451.652        27.6872
       498.7        452.332        27.6393
       498.8        452.662        27.1438
       498.9        452.533        25.7101
         499        452.509        24.4599
       499.1        452.772        23.7844
       499.2        452.243        23.7579
       499.3         451.64         23.448
       499.4        451.548          23.77
       499.5        451.438        23.6901
       499.6        450.676        23.5068
       499.7         450.68        23.4028
       499.8        450.821         24.106
       499.9        451.521        25.4601
         500        451.388        26.4379
       500.1        451.266        27.0854
       500.2        450.969        28.0623
       500.3          450.8        28.8901
       500.4        450.941        29.7036
       500.5        451.034         30.505
       500.6        451.224        30.6809
       500.7        450.999        30.8252
       500.8        451.275        30.7199
       500.9        451.022        30.9479
         501        451.204        31.2015
       501.1        451.631        31.3659
       501.2        451.607        31.5905
       501.3        452.252        30.8941
       501.4        452.926        30.7691
       501.5        453.473        30.6099
       501.6        454.503        29.9573
       501.7        455.541        29.2606
       501.8        455.765        29.0584
       501.9        455.853        29.4912
         502        456.166        30.2168
       502.1        456.773        30.3171
       502.2         457.44        29.7512
       502.3        457.992        29.0473
       502.4        458.443        28.4598
       502.5        459.326        28.0273
       502.6        460.534         28.108
       502.7        461.304        28.8367
       502.8        461.367        29.0982
       502.9        461.136        29.0858
         503        461.248         28.753
       503.1        461.969         28.056
       503.2        462.412        26.6009
       503.3         462.08        25.3204
       503.4        462.022         24.141
       503.5        462.183        23.2874
       503.6        461.562        23.0031
       503.7        461.078        22.7195
       503.8        460.999        21.9384
       503.9         459.96        21.2911
         504        459.188        20.6848
       504.1        459.022        20.6324
       504.2        459.844        21.4587
       504.3        460.464        21.8173
       504.4        460.952        21.6902
       504.5        460.271        21.5179
       504.6        459.215        21.8363
       504.7        458.164        22.1269
       504.8        457.564        22.6106
       504.9        457.564        22.9913
         505        457.239        24.0085
       505.1        457.191        24.6542
       505.2        457.381        25.0406
       505.3        457.724        25.2881
       505.4        457.943        25.1619
       505.5        458.901        25.1862
       505.6        460.281        25.2326
       505.7        460.885        25.6861
       505.8         460.58        25.9893
       505.9        460.364        25.7467
         506        460.549         25.053
       506.1        460.711        24.9378
       506.2        460.972        25.6156
       506.3        461.833         26.407
       506.4        462.564        27.6805
       506.5         463.28        29.2535
       506.6         463.84        30.3571
       506.7        464.573        30.8867
       506.8        464.671        30.9542
       506.9        465.098        30.8352
         507        465.184        31.3613
       507.1        464.839        31.7697
       507.2        464.797        31.8448
       507.3         464.91        31.9407
       507.4        464.629        30.9255
       507.5        464.605        29.7685
       507.6        464.605        28.5492
       507.7        465.443        26.9989
       507.8        466.091        25.7496
       507.9         467.08        24.3498
         508        467.197        23.7891
       508.1        467.142        23.9367
       508.2        466.924         23.535
       508.3        466.168        23.2171
       508.4        465.416        23.0661
       508.5         465.33        23.0757
       508.6        466.311        23.2281
       508.7        467.012        23.1821
       508.8        467.722        23.5149
       508.9        469.004        23.8604
         509        470.224        24.0775
       509.1        471.106        24.0114
       509.2        471.204        24.1702
       509.3        471.965        23.9991
       509.4        473.302        23.3082
       509.5        474.084        22.0385
       509.6        474.728        21.1883
       509.7        474.933        20.8194
       509.8        475.089        20.7004
       509.9        475.257        19.9238
         510        475.296        18.9305
       510.1        474.704        17.8582
       510.2        474.225        16.9081
       510.3        474.664        16.3215
       510.4        475.556        16.2892
       510.5        475.249         16.649
       510.6        474.602        16.8261
       510.7        473.923        16.2098
       510.8        473.426        16.0269
       510.9        473.348        15.8615
         511        473.423        15.5464
       511.1        473.572        15.0799
       511.2         473.49         15.206
       511.3        472.923         15.851
       511.4        472.214        17.0891
       511.5        473.405        18.1626
       511.6        475.022        17.9864
       511.7         476.09        17.9484
       511.8        476.527        18.0544
       511.9        476.729        17.8461
         512        477.445        18.5686
       512.1        478.103        20.4035
       512.2         479.23         21.867
       512.3        479.635        22.4291
       512.4        479.603        22.6793
       512.5        479.251        22.4491
       512.6        478.728        22.6561
       512.7        478.291        23.2297
       512.8        478.702        23.6923
       512.9         479.72        23.7703
         513        480.033        24.1996
       513.1         479.76        24.2303
       513.2        478.701        23.5994
       513.3        478.156        22.9523
       513.4        477.521        22.9341
       513.5        477.457        22.4016
       513.6        477.029         21.526
       513.7        476.616        20.3549
       513.8        476.259        19.6751
       513.9        476.373        19.0037
         514        476.776        18.4907
       514.1        477.278        18.1425
       514.2        477.919        17.0299
       514.3        478.542        15.7313
       514.4        479.056        15.1493
       514.5        479.207        15.3092
       514.6        479.766        15.7946
       514.7        480.607        16.2088
       514.8        481.606        16.4154
       514.9        482.392        16.4662
         515        483.158        16.4831
       515.1        484.045        16.5351
       515.2        483.874        16.3514
       515.3        483.492        16.4452
       515.4        483.376        17.2189
       515.5        483.379         17.782
       515.6        483.972        18.1498
       515.7        484.506        17.9243
       515.8        484.792        17.6619
       515.9        485.377        18.0546
         516        485.953        18.2764
       516.1        486.376        18.4626
       516.2        486.084        18.6057
       516.3        485.832        18.7738
       516.4        485.615        19.0363
       516.5        485.342        19.4381
       516.6        485.033        19.8278
       516.7        484.327        19.7216
       516.8        483.188          18.77
       516.9        481.451        17.9797
         517        480.958        17.7649
       517.1        480.747        17.7307
       517.2        480.177        17.1552
       517.3        479.713        16.2105
       517.4         479.55        15.9069
       517.5        479.391        16.5262
       517.6        479.454        17.2423
       517.7        479.851        18.1532
       517.8        479.963        18.7792
       517.9        480.589        18.7703
         518        481.011        18.1957
       518.1         480.72        17.6013
       518.2        480.439        17.2772
       518.3        480.164        17.2359
       518.4        480.015        17.7249
       518.5        480.413        18.0877
       518.6        480.486        17.1114
       518.7        480.514        16.0672
       518.8        480.692        15.6364
       518.9        480.304         15.036
         519        480.347        14.8646
       519.1        480.799        14.9883
       519.2        482.008        15.3674
       519.3        483.177        15.4517
       519.4        484.264        14.4461
       519.5        484.715        13.7558
       519.6        485.472        13.9422
       519.7        486.101        14.1797
       519.8         486.47        14.4761
       519.9        486.331        14.1398
         520        486.347         13.716
       520.1         486.38        13.5201
       520.2        485.704        13.7813
       520.3        485.389        14.2321
       520.4        486.329        14.5107
       520.5        487.061        14.9863
       520.6         487.11        14.8206
       520.7        486.785        14.2397
       520.8        486.504        13.2939
       520.9        486.024        12.3811
         521        486.292        12.6596
       521.1        486.426        13.3101
       521.2        486.612        13.3045
       521.3        487.125        12.5802
       521.4        487.679        11.0375
       521.5        488.024         9.9601
       521.6        487.842        10.1138
       521.7        487.392        11.4852
       521.8        487.048        12.3815
       521.9        486.683        12.3233
         522        487.049        11.9868
       522.1        487.344        11.4236
       522.2        487.346        11.4792
       522.3        486.835        11.4538
       522.4        485.985        11.7412
       522.5         485.14        12.3059
       522.6        484.671        13.1299
       522.7        484.116        13.4451
       522.8         483.45        13.9579
       522.9        482.982        13.6837
         523        482.923        13.6947
       523.1        482.874        13.7675
       523.2         483.05        13.6805
       523.3        482.661        13.2494
       523.4        482.965        13.1168
       523.5        483.203         13.532
       523.6         483.27        14.0015
       523.7         482.47        13.6621
       523.8        480.962        13.4389
       523.9        479.804        12.9277
         524        478.793        12.4562
       524.1        478.431        12.5993
       524.2        478.474        12.5725
       524.3        478.493         12.438
       524.4        478.329        12.9735
       524.5        477.915        14.0437
       524.6        477.294        14.7179
       524.7        476.824        15.3523
       524.8        477.765        16.2305
       524.9        478.498        17.0705
         525        478.955        17.4327
       525.1        478.668        17.7252
       525.2         477.89        17.9705
       525.3        477.796        18.1647
       525.4        478.107        18.3003
       525.5        478.011        18.7046
       525.6        478.193        18.8098
       525.7        478.743        19.2839
       525.8        479.107        19.4833
       525.9        478.873        19.4342
         526        478.326        19.3854
       526.1        478.063        18.9425
       526.2        478.383        18.2659
       526.3        478.179        17.6699
       526.4        477.912         17.433
       526.5        477.741        17.3939
       526.6        478.106        17.3978
       526.7        478.432        17.7756
       526.8        478.052        18.0315
       526.9         477.77        18.1055
         527        477.506        18.2154
       527.1        477.607        18.4721
       527.2        478.338        19.5793
       527.3        479.288        20.8496
       527.4        480.076        21.9706
       527.5        479.986        22.9138
       527.6        479.793        24.0134
       527.7        479.384        25.4022
       527.8        478.931        26.6187
       527.9         478.36        27.1189
         528          478.6        27.4942
       528.1        479.579        27.8654
       528.2        480.915        28.5195
       528.3        482.119        29.6177
       528.4        482.381        30.3489
       528.5        482.699        30.3739
       528.6        483.106        30.2408
       528.7        483.561        29.7612
       528.8        484.142         29.987
       528.9         484.96        30.4298
         529        485.875        30.3617
       529.1          486.2        30.0098
       529.2        486.456        28.8306
       529.3        486.245        27.8579
       529.4        485.773        27.5337
       529.5         485.02        27.6727
       529.6        483.868        27.9419
       529.7        483.125        28.1054
       529.8        483.089        27.7548
       529.9        483.534        26.9562
         530        484.069        26.1723
       530.1        484.461        25.1826
       530.2        484.905        24.9371
       530.3        484.813        24.4604
       530.4        485.211        24.2419
       530.5        485.797        23.6522
       530.6        486.485        23.6532
       530.7        487.367        23.2726
       530.8        488.626        22.1071
       530.9        488.917         20.822
         531        488.035        20.1361
       531.1        487.636        20.0115
       531.2        488.161        20.6946
       531.3        489.219        20.8087
       531.4        490.301        19.8871
       531.5        490.821        18.6194
       531.6        491.016        17.8381
       531.7        490.704        17.7222
       531.8         491.06        17.9767
       531.9        491.735        18.1567
         532        492.635        18.3555
       532.1        493.628        18.5296
       532.2        494.296        18.5977
       532.3        494.422         18.066
       532.4        494.902        17.1561
       532.5        495.798        16.2128
       532.6        496.394        14.9206
       532.7        496.755        14.0234
       532.8        497.463        14.3856
       532.9         498.02        14.1774
         533        498.071        13.8306
       533.1         497.68         14.246
       533.2        497.233        15.2417
       533.3        497.394        16.1814
       533.4        496.825        16.7831
       533.5        496.143        16.6036
       533.6        495.432        16.1637
       533.7        494.987        15.7686
       533.8        494.594        16.1003
       533.9        494.256        16.4257
         534        493.755        16.5115
       534.1        493.579        16.8071
       534.2        493.871        17.5527
       534.3        494.732        18.3741
       534.4        496.061        19.3003
       534.5        497.003        19.3793
       534.6        497.629        19.4021
       534.7        498.489        19.2356
       534.8        498.867        19.4392
       534.9        498.776        19.7796
         535        498.456        20.3475
       535.1        498.548        20.7169
       535.2        498.723        20.6281
       535.3        498.415        21.3087
       535.4        498.126         21.907
       535.5         498.52        22.7465
       535.6        498.539        24.0132
       535.7        497.949        25.1165
       535.8        497.862        25.3808
       535.9        497.661        25.2806
         536        498.203        25.1029
       536.1        498.674        25.2036
       536.2        499.054        25.2944
       536.3        499.003        25.2841
       536.4        498.762        25.2841
       536.5        499.067        25.1781
       536.6        499.583        25.2894
       536.7        499.613        25.2514
       536.8        499.305        25.0157
       536.9        499.576        25.0345
         537        499.528        24.9386
       537.1        499.071        24.9707
       537.2        498.383        24.7799
       537.3        498.001        24.5455
       537.4        497.525        23.9833
       537.5         497.65        23.1531
       537.6        498.757        22.7478
       537.7        500.065        22.7796
       537.8        501.109        23.1691
       537.9        501.752        23.1588
         538        501.711        23.0902
       538.1        501.523        22.8661
       538.2        501.226        22.1739
       538.3        501.695        21.5908
       538.4        502.087        22.1018
       538.5        502.115          23.16
       538.6        502.741        24.0237
       538.7        503.177         24.335
       538.8        503.757        24.4987
       538.9        503.693        24.3231
         539        503.114        24.9338
       539.1        502.791        25.1499
       539.2        502.516        25.0817
       539.3        502.072        24.5531
       539.4         502.36        24.4545
       539.5        503.021        24.8162
       539.6        503.659        24.4438
       539.7        504.254         23.884
       539.8        504.235        23.3348
       539.9        503.751        22.9308
         540        503.036        22.3328
       540.1        501.824        22.0521
       540.2        500.666        21.6091
       540.3        499.831        20.3201
       540.4        499.483        19.4266
       540.5        499.225        18.3157
       540.6        499.404          17.33
       540.7        499.314        16.8645
       540.8        498.748        16.1501
       540.9        497.737        15.1024
         541         497.47        14.4788
       541.1        497.075        14.0378
       541.2        497.232        13.8604
       541.3        497.288        13.8964
       541.4        497.998        14.3027
       541.5        498.646        13.9734
       541.6        498.704        13.6802
       541.7        499.178        13.5958
       541.8        499.327        13.6806
       541.9        499.465        14.5484
         542        499.103        15.3327
       542.1        498.737        15.5887
       542.2        498.569        15.4076
       542.3        498.779        15.7425
       542.4        498.786        16.6065
       542.5        499.083        17.3174
       542.6        499.423        17.7812
       542.7        499.355        18.0934
       542.8        498.918        19.0946
       542.9        498.456         20.364
         543        497.871        21.6471
       543.1        497.357        22.6569
       543.2        497.411        23.6084
       543.3        496.961        24.2874
       543.4        496.691        24.4201
       543.5        496.701        25.0807
       543.6        496.624         26.111
       543.7         495.98        27.1226
       543.8        495.758        28.1308
       543.9        496.312        28.5112
         544        496.599        28.7566
       544.1        496.481        28.6191
       544.2        496.329        28.4084
       544.3        496.246        28.3155
       544.4        496.091        28.1002
       544.5        495.924        27.8937
       544.6        495.388        28.1397
       544.7        494.366        27.8836
       544.8        493.867        27.3371
       544.9        493.919        27.0433
         545        493.872        26.5427
       545.1        493.789        26.2764
       545.2        493.599        26.3904
       545.3        493.213        26.4802
       545.4         492.57        26.2252
       545.5        492.453        25.6171
       545.6        492.354        24.6008
       545.7        492.149        23.7662
       545.8        492.192        23.6041
       545.9        491.629         23.903
         546        491.119        24.9429
       546.1        491.303        25.8933
       546.2        491.612        26.6153
       546.3        492.087        26.4919
       546.4        491.894        26.3824
       546.5        491.379          26.59
       546.6        490.867        27.0079
       546.7        491.443         27.492
       546.8        492.787        27.4805
       546.9        494.332        27.1034
         547        494.997        26.0988
       547.1        495.061        25.3347
       547.2        495.535        24.1355
       547.3        496.194        22.4282
       547.4        496.525        21.3728
       547.5        496.578         20.657
       547.6        496.268         19.896
       547.7        496.277        19.2812
       547.8         496.76        18.9852
       547.9        497.289         18.538
         548        497.697        17.2181
       548.1        498.064        16.2631
       548.2        498.861        15.9107
       548.3        499.711        16.1301
       548.4        500.166        15.8937
       548.5        501.182        15.7609
       548.6        501.941        15.5313
       548.7        502.119        15.6595
       548.8        502.249        16.0182
       548.9        502.618        16.4538
         549        502.902        16.0534
       549.1        503.793        14.8789
       549.2        504.718        13.5973
       549.3         504.68        13.2428
       549.4        503.272         13.226
       549.5        502.154        13.2086
       549.6         501.94        12.8863
       549.7        502.829        12.2743
       549.8        503.433        11.4941
       549.9        503.177           11.2
         550        503.039        11.7717
       550.1        503.126         13.019
       550.2         503.63        13.4776
       550.3         503.95        13.7164
       550.4        504.391         14.132
       550.5         505.12         13.832
       550.6        505.581        13.0757
       550.7        505.661        12.5811
       550.8        506.007         11.951
       550.9        506.408        11.9316
         551        506.239        12.4528
       551.1        506.299        12.5793
       551.2        507.141        13.2316
       551.3        507.097        13.3795
       551.4         506.58        13.7893
       551.5        506.632        14.3145
       551.6        506.797         14.472
       551.7        506.957        13.9591
       551.8        507.048        13.2844
       551.9        506.774        13.1467
         552        506.922        13.3578
       552.1        507.168        13.3696
       552.2        507.551        13.4546
       552.3         507.79        13.5364
       552.4        508.365        14.3496
       552.5        508.868        15.0243
       552.6        508.737        15.4358
       552.7        508.137        16.2739
       552.8        508.175        17.1438
       552.9        508.296        17.6402
         553        508.202        18.5208
       553.1        507.855        18.8134
       553.2        508.023        18.2501
       553.3        508.349        17.8635
       553.4        507.918        17.9199
       553.5        507.033        17.9281
       553.6        506.294        17.4101
       553.7        505.929        16.8036
       553.8         506.17         16.178
       553.9        506.655        15.5715
         554        507.418        14.4089
       554.1        507.639        13.2324
       554.2        507.811        12.7388
       554.3        507.988        12.9941
       554.4        508.876        12.9971
       554.5        510.374        13.3196
       554.6        511.263        14.3775
       554.7        511.731        15.6055
       554.8        511.946        16.4986
       554.9        511.355        16.5508
         555        510.329        16.3753
       555.1        510.176        15.7485
       555.2        510.466        15.3744
       555.3        511.097        15.7535
       555.4        511.862        16.4845
       555.5        512.401        17.3351
       555.6        512.344        17.5544
       555.7        511.599        16.8073
       555.8        511.406        16.2923
       555.9        511.967        16.0062
         556          512.2        15.6503
       556.1        512.195        16.0978
       556.2        512.229        16.7808
       556.3        512.293        17.3664
       556.4        512.022         18.301
       556.5        511.306        19.1995
       556.6        511.281        20.1073
       556.7        511.742        20.8846
       556.8        511.984        21.5291
       556.9        511.586        22.6132
         557        510.973        23.1072
       557.1         510.18        23.2422
       557.2        510.139        23.0395
       557.3        510.273        22.6789
       557.4        510.275        22.8799
       557.5        510.472        23.2195
       557.6        510.409        23.3208
       557.7        510.331        22.6182
       557.8        510.765        22.3136
       557.9        510.941         22.424
         558        510.618        22.3261
       558.1        510.033        22.2462
       558.2        509.287         21.748
       558.3        508.551        21.5953
       558.4         507.79        21.6377
       558.5        507.089        21.1385
       558.6        506.658          19.91
       558.7        505.913        19.1462
       558.8         505.53        18.9222
       558.9        504.574        18.6673
         559        504.032        18.0811
       559.1        503.786        18.1588
       559.2        503.863        17.7705
       559.3        504.928        17.7915
       559.4        505.978        18.2452
       559.5        507.485        18.7239
       559.6        508.398        18.5881
       559.7        508.883        18.3947
       559.8        509.577          17.97
       559.9        510.144        17.9081
         560         511.15        17.8699
       560.1        512.029        18.0285
       560.2        512.147        18.6074
       560.3        511.994        19.2204
       560.4        511.604        19.5138
       560.5        510.945        19.6619
       560.6        510.367        19.7746
       560.7         510.03        19.4654
       560.8        509.758        18.9712
       560.9        509.389        18.9649
         561        508.872        18.7598
       561.1        507.653        18.5406
       561.2        506.399        18.5792
       561.3        505.464        17.9261
       561.4        505.336        16.9593
       561.5        505.336         16.583
       561.6        506.164        16.6532
       561.7        505.958         17.454
       561.8        505.475        18.2355
       561.9        505.383         19.288
         562        505.564        20.1252
       562.1        505.701        20.3464
       562.2        505.873        20.4304
       562.3        505.889        20.7616
       562.4          505.1        21.2551
       562.5        504.055        21.7711
       562.6        503.529        22.0148
       562.7        503.502        22.2193
       562.8        504.245         22.668
       562.9        505.182        22.5768
         563        505.244        22.6096
       563.1        505.145        23.3179
       563.2        505.071         24.029
       563.3        506.014        23.9532
       563.4         507.29         24.219
       563.5        508.275        24.2902
       563.6        508.702        24.4442
       563.7        508.997        24.7927
       563.8         509.67         26.103
       563.9         509.35        27.8559
         564        509.065        29.2601
       564.1        509.913        30.6779
       564.2        510.632        31.4165
       564.3         511.07        31.5689
       564.4        511.669        31.6851
       564.5        511.958        31.8063
       564.6        511.788        32.4581
       564.7        511.674        33.3646
       564.8        512.195        34.1981
       564.9        513.218         34.976
         565        515.048        34.8347
       565.1        515.738        34.2124
       565.2        515.705        34.1195
       565.3        515.759        34.5652
       565.4         515.31        34.8967
       565.5        515.845        35.2054
       565.6         516.95        35.7916
       565.7        518.398        36.3288
       565.8         518.96        35.9436
       565.9         518.49        35.1866
         566        518.078        34.9854
       566.1        518.127         34.573
       566.2        518.826        34.3437
       566.3        520.319        33.5999
       566.4        521.521        32.4475
       566.5        521.742        31.3234
       566.6        521.412        30.4926
       566.7        521.013        29.5469
       566.8        520.626        28.5232
       566.9        520.671         27.601
         567        520.926        26.7434
       567.1        520.965        26.5164
       567.2        521.003        26.4566
       567.3         520.64        26.0859
       567.4         520.06        25.2385
       567.5        519.753         24.238
       567.6        519.573        24.2975
       567.7        519.616        24.8535
       567.8        519.258        25.1057
       567.9        518.976        25.2362
         568        518.656        25.1218
       568.1        518.091        24.8052
       568.2        517.544        24.6988
       568.3        517.197        24.9754
       568.4        517.788        25.1837
       568.5        517.936        25.0151
       568.6        518.741        24.9938
       568.7        518.883        24.3541
       568.8        518.693         23.745
       568.9        518.018        23.1595
         569        517.719        22.9674
       569.1        518.291        23.0006
       569.2        518.927        22.9556
       569.3        519.177        22.8781
       569.4        519.463        22.7501
       569.5        519.994        22.4912
       569.6        520.353        22.6666
       569.7        519.946        22.8454
       569.8        519.742        23.0866
       569.9        519.089        23.4114
         570        519.347        23.5585
       570.1        519.704        23.4238
       570.2        519.643        23.7778
       570.3        519.525        23.8569
       570.4        520.027        24.1754
       570.5        520.885        24.7071
       570.6          521.6        25.0005
       570.7        521.379        25.4615
       570.8        520.845        26.4546
       570.9        520.588        27.0746
         571        520.781        27.5625
       571.1        521.028        27.9791
       571.2        521.542        28.0957
       571.3        521.558        27.4523
       571.4        521.072        27.1027
       571.5        520.836        27.0194
       571.6        521.217        27.4469
       571.7        522.591        27.0561
       571.8        523.279        26.5376
       571.9        522.595         26.888
         572        521.979        27.4149
       572.1        521.851         27.783
       572.2        522.048        27.6333
       572.3        522.277        27.3657
       572.4        522.385        27.3846
       572.5        522.415        27.5037
       572.6        522.168        27.4669
       572.7        522.142        27.3686
       572.8        522.781        27.1996
       572.9        523.425        26.7639
         573        523.651        26.1119
       573.1        525.032         25.524
       573.2        526.737        24.9153
       573.3        527.831        23.7899
       573.4        527.826        23.0927
       573.5        527.236        22.3526
       573.6         527.32        21.9967
       573.7        528.005        21.6627
       573.8        528.734        21.5361
       573.9        529.608        21.8441
         574        530.133        22.0874
       574.1        530.507        21.9262
       574.2        530.628        21.3903
       574.3         531.32        20.3721
       574.4        532.036        19.7058
       574.5        532.601        19.3944
       574.6         532.62        19.9866
       574.7        533.433        21.3434
       574.8        534.677          22.48
       574.9        535.462        23.1943
         575        535.635        23.8832
       575.1        535.596        24.2914
       575.2        535.521         23.737
       575.3         535.46        23.5173
       575.4        535.351        23.6058
       575.5        535.391          23.38
       575.6         535.12        23.2278
       575.7        535.045         22.458
       575.8        534.951        21.5655
       575.9        534.818        21.6623
         576        534.856        22.2935
       576.1        534.941        23.0617
       576.2         534.53        23.3248
       576.3        533.851        23.0376
       576.4         533.59        22.7111
       576.5        533.061        22.1669
       576.6         532.84        22.1004
       576.7        532.147        22.5641
       576.8        531.061        22.3691
       576.9        530.078        22.3684
         577        528.685        22.0238
       577.1        528.128        22.2787
       577.2        528.096        22.0262
       577.3        528.355        21.3494
       577.4        527.715        20.3426
       577.5        527.402        19.7275
       577.6        527.172        18.9032
       577.7        526.981        18.3011
       577.8        526.916        18.1279
       577.9         526.82        18.1827
         578        526.561         17.725
       578.1         526.43        17.3963
       578.2        526.639        16.7707
       578.3        527.039         17.307
       578.4        526.742         17.671
       578.5        526.991        17.4383
       578.6         526.72        16.4787
       578.7        526.582        16.1463
       578.8        527.629        16.3601
       578.9        528.509        16.5813
         579        529.623        16.6859
       579.1        530.657        16.3418
       579.2        532.192        16.0274
       579.3        532.767        15.0167
       579.4        532.408        13.6069
       579.5        531.171        13.1395
       579.6        530.415        13.9379
       579.7        530.453        14.9105
       579.8        531.036        14.8508
       579.9        531.027        14.7175
         580         530.46        13.9729
       580.1        530.247          12.91
       580.2        530.467         12.557
       580.3        530.938         13.006
       580.4        532.025        13.7197
       580.5        533.208        13.7726
       580.6        534.207        12.9548
       580.7        535.072        12.6953
       580.8        535.273        12.8864
       580.9        534.927          12.54
         581        534.913        12.3336
       581.1        536.068        12.1861
       581.2        538.079        12.1628
       581.3        539.276        11.4846
       581.4        539.049        11.1608
       581.5        539.091        11.5408
       581.6        539.123        12.0227
       581.7        539.244        13.0044
       581.8        539.773         13.718
       581.9        540.498         14.433
         582        541.108        15.1643
       582.1        541.233        16.8189
       582.2         541.33        18.6661
       582.3        541.562        19.5228
       582.4        541.187        19.4182
       582.5        540.252        19.1267
       582.6        539.603        18.1047
       582.7        539.536        17.1721
       582.8        539.471        16.9124
       582.9        539.987        17.3504
         583        540.524        18.0172
       583.1        540.738        18.2975
       583.2        541.108        18.4451
       583.3        540.987        18.0369
       583.4        541.129        17.7156
       583.5        541.691        18.1448
       583.6        542.212        18.0375
       583.7        542.951        18.1624
       583.8        542.974        17.9938
       583.9        542.674        18.1453
         584        542.794        18.1242
       584.1        543.007        17.7467
       584.2        542.796        17.0817
       584.3        542.106        16.2804
       584.4         541.28        15.9218
       584.5        540.583         15.912
       584.6        540.304        16.0601
       584.7         540.14         15.606
       584.8        540.276        14.6902
       584.9        540.462        13.3762
         585        540.221        12.2226
       585.1        539.975        11.3713
       585.2        540.017        11.1433
       585.3        540.029        11.0839
       585.4        539.844         10.538
       585.5        539.718        10.0244
       585.6        540.097        10.6057
       585.7        540.739        11.6935
       585.8        541.524        12.7574
       585.9        542.498        13.1369
         586        543.374        13.7365
       586.1        543.831        14.3714
       586.2        544.407        15.2934
       586.3        545.188         16.627
       586.4          545.9        17.4332
       586.5        546.387        18.3536
       586.6        546.968        19.0657
       586.7        547.007        19.8466
       586.8        547.651        19.6848
       586.9        547.932        19.2454
         587        547.558        18.5254
       587.1        547.964        17.5452
       587.2         549.07        17.3495
       587.3        550.443        17.8193
       587.4        552.224        18.6406
       587.5        553.203        19.1202
       587.6        553.307        18.7015
       587.7         553.21        18.1373
       587.8        552.566        17.8376
       587.9        552.182        18.1137
         588         551.92         18.698
       588.1        551.696        19.2283
       588.2        551.942        18.9808
       588.3        552.207        18.7578
       588.4        552.412        18.1568
       588.5        552.001        18.3026
       588.6        551.879        18.9188
       588.7        551.573        19.2169
       588.8        552.072        19.0926
       588.9        552.322        18.8377
         589        551.792        18.5068
       589.1        551.466        17.6416
       589.2        551.421        17.0938
       589.3        551.415         16.657
       589.4        551.247        16.5038
       589.5        551.295        16.4815
       589.6        551.192        16.5562
       589.7        550.868        16.4487
       589.8        550.649        16.6401
       589.9        550.476        16.4933
         590        550.712        16.3623
       590.1        551.077        16.2644
       590.2         551.51        16.0628
       590.3        551.672        16.0736
       590.4        551.127        16.0704
       590.5        550.371        16.1746
       590.6        550.158        15.2865
       590.7        549.699        14.5449
       590.8        549.648        14.3618
       590.9         549.56        13.9114
         591        548.998         13.979
       591.1        548.479        14.3175
       591.2        548.349        14.5995
       591.3        548.108        15.1318
       591.4        547.514        15.6384
       591.5        546.995        15.9265
       591.6        546.556        16.2987
       591.7        546.351        16.3909
       591.8        545.601        16.4399
       591.9        545.002        16.6856
         592        543.831          16.46
       592.1        543.542        16.1073
       592.2        544.041        15.7785
       592.3        545.194        15.1092
       592.4        546.085        14.3212
       592.5        546.208        13.6769
       592.6        546.595        12.9023
       592.7        547.332        13.0345
       592.8         548.81        13.9787
       592.9        550.041        14.8674
         593        550.427         15.398
       593.1        550.988        15.4293
       593.2        551.672        15.5359
       593.3        552.546        16.4234
       593.4        553.252        17.0918
       593.5        553.846        17.6063
       593.6         554.08        16.8264
       593.7        553.442        15.4358
       593.8        553.616        14.5696
       593.9        555.246        14.3734
         594         557.86        14.4071
       594.1         559.42        14.1077
       594.2        559.913        13.4853
       594.3         559.85        12.5853
       594.4        560.054        11.7094
       594.5        560.469        11.5168
       594.6        561.317        11.6731
       594.7        562.164        11.4207
       594.8        562.282         11.236
       594.9        562.386        11.0047
         595        562.054        10.8455
       595.1        561.413        11.2879
       595.2         561.05        12.2927
       595.3        561.461        12.8389
       595.4        561.972        12.5499
       595.5        562.832        11.8673
       595.6        563.728        11.4776
       595.7        564.196        10.9335
       595.8        564.071        11.5318
       595.9         564.22        11.7695
         596        564.846        11.8996
       596.1        565.408        11.9536
       596.2        566.004        11.7865
       596.3        566.632        11.6172
       596.4        566.844        11.9962
       596.5         567.31          12.99
       596.6        568.282        13.9846
       596.7         569.02        14.4521
       596.8        569.022        15.2736
       596.9        569.041         16.154
         597        569.287        17.0399
       597.1        570.302        17.6471
       597.2        570.854         18.271
       597.3        571.118        18.9414
       597.4        570.968        19.9713
       597.5        570.745        20.9088
       597.6        570.517        21.4282
       597.7        570.476        21.3291
       597.8        570.649        21.7263
       597.9        570.393         21.723
         598        569.561        21.2595
       598.1        567.765        20.6253
       598.2        565.713        19.9757
       598.3        564.525        20.1653
       598.4        563.553        20.2677
       598.5        562.671        20.0461
       598.6        561.915        19.5378
       598.7        560.733        18.5077
       598.8        559.407        17.5632
       598.9        558.128        17.4057
         599        557.624        17.0973
       599.1        557.925         16.494
       599.2        558.618        16.2291
       599.3        558.946        15.9744
       599.4        558.715        15.3135
       599.5        558.128        14.8051
       599.6        557.929        15.0524
       599.7        557.228        15.7959
       599.8        557.632        17.2171
       599.9        557.777        17.8428
         600        557.662        18.3869
       600.1        558.182         17.889
       600.2        558.339        16.9558
       600.3        558.582        16.0143
       600.4        558.443        15.1355
       600.5        558.394        15.0974
       600.6        557.955        15.3659
       600.7        556.808        15.3076
       600.8        555.609        15.2612
       600.9        554.567        15.4023
         601        553.579         15.424
       601.1        552.887        15.2508
       601.2         552.29        16.0446
       601.3        551.391        17.5731
       601.4        550.871        18.6288
       601.5         550.48        18.2019
       601.6        550.383        17.5204
       601.7        550.539        16.9799
       601.8        551.042        16.7797
       601.9        551.734        16.7442
         602        551.644        17.5837
       602.1        551.764        18.6639
       602.2        551.891        18.6959
       602.3        551.839        18.2555
       602.4        552.345         17.523
       602.5        553.415        16.9286
       602.6        554.042        16.7594
       602.7        554.659        17.9903
       602.8        555.094        18.6871
       602.9          555.7        18.1651
         603        556.673        18.2188
       603.1        557.261        18.6387
       603.2        557.351        19.0913
       603.3        557.025        19.5013
       603.4        556.054        20.0536
       603.5        555.842        20.6153
       603.6        556.469        20.9898
       603.7        557.461        20.7217
       603.8         558.08        20.8476
       603.9        558.342          21.13
         604        558.305        21.2948
       604.1        558.312        21.3157
       604.2        558.473        21.1814
       604.3        558.584        21.6862
       604.4          558.9        21.8297
       604.5        558.803        21.4867
       604.6        557.922        21.5443
       604.7        558.219         21.415
       604.8        559.721        20.4665
       604.9        561.258         20.431
         605        562.706        20.4128
       605.1        563.521        20.1374
       605.2        563.988        19.5347
       605.3        564.166        19.0482
       605.4         564.81        19.4295
       605.5        565.581        20.0546
       605.6        566.631        20.9307
       605.7        567.473        21.6136
       605.8        568.253        21.8063
       605.9        569.007        21.8483
         606        569.102        21.8825
       606.1         568.86        21.5856
       606.2        568.007         20.875
       606.3        566.656        20.3773
       606.4        565.421        20.2988
       606.5        564.285        19.4178
       606.6        563.388        18.1508
       606.7         562.86        16.8389
       606.8        562.717        15.9314
       606.9        562.521        15.1004
         607        562.699        14.6678
       607.1        562.307         15.077
       607.2        561.255         15.195
       607.3        560.325        15.4035
       607.4        559.967        14.9652
       607.5        560.322        14.6071
       607.6        561.073        13.7547
       607.7            562        12.7775
       607.8        562.595        12.5822
       607.9         563.43        13.0479
         608        564.241        13.8835
       608.1        565.063         14.325
       608.2        565.701        14.4091
       608.3        565.973        14.2635
       608.4        566.367        14.1263
       608.5        566.985        14.1886
       608.6        567.834        14.1161
       608.7         568.62        14.1234
       608.8        568.565        14.0376
       608.9        568.483        13.7891
         609        568.359        13.7491
       609.1        568.501        13.6886
       609.2        569.472          13.64
       609.3         570.22        13.6815
       609.4        571.128        13.5377
       609.5        571.477        13.3599
       609.6        570.966        13.6332
       609.7        570.324        14.3301
       609.8        569.558         15.004
       609.9        569.506        15.0625
         610        569.463        15.0894
       610.1        569.573        15.6479
       610.2        569.262         16.131
       610.3        569.445        15.9982
       610.4        569.553        15.8312
       610.5        569.529        15.9125
       610.6         569.05        15.8564
       610.7        568.963        15.6717
       610.8        568.994        15.5775
       610.9        569.249        14.9574
         611        569.363         14.492
       611.1         569.49        14.4467
       611.2        569.575        13.8519
       611.3        569.125         12.658
       611.4         568.97        11.3827
       611.5        568.686        9.82486
       611.6        568.262        8.66811
       611.7        567.986        7.92684
       611.8        567.593        7.95392
       611.9        566.973        8.46182
         612        566.243        8.36271
       612.1         565.57        8.01891
       612.2        565.396        7.69559
       612.3        565.444        7.41755
       612.4        565.622        7.40017
       612.5         565.99        7.75229
       612.6         566.26        7.77025
       612.7        566.822        7.90003
       612.8        567.991        8.27787
       612.9        569.315        8.44742
         613        570.058        8.82081
       613.1         571.45        9.64807
       613.2        572.733        10.1602
       613.3        573.976        10.2782
       613.4        575.399        10.4583
       613.5         576.78        10.9448
       613.6        577.715        11.1734
       613.7        578.327        11.0814
       613.8        578.712        10.7838
       613.9        579.521        10.5349
         614        580.334        9.98408
       614.1        580.689        10.0063
       614.2        581.166        9.98846
       614.3         582.01        9.78118
       614.4        582.052        9.43006
       614.5        582.024        9.67662
       614.6        581.702        10.2576
       614.7        581.066        11.4437
       614.8        580.949        12.2852
       614.9        581.737        13.1544
         615        582.521        14.0548
       615.1        583.165        14.4596
       615.2        583.304        15.3064
       615.3        583.085        16.1638
       615.4        583.063        16.6001
       615.5        583.671        16.6485
       615.6        584.475        17.0981
       615.7        584.575        17.3336
       615.8        584.309        17.4817
       615.9         584.52        17.4366
         616        584.391        17.7696
       616.1        583.702        18.3226
       616.2        582.901        19.0003
       616.3        582.824        19.1474
       616.4        583.039        19.1464
       616.5        583.613        18.8468
       616.6        583.751        18.3599
       616.7        582.592        18.5037
       616.8        581.653        18.5397
       616.9        580.386        19.0723
         617        579.018         19.162
       617.1        578.126        18.8654
       617.2        577.889        18.3627
       617.3        577.869        17.8351
       617.4        578.152        17.3052
       617.5        578.624        17.0374
       617.6        578.515         16.742
       617.7        578.182        15.7915
       617.8        577.338         15.082
       617.9        576.953        14.9296
         618        577.119        15.2887
       618.1        577.914        15.4955
       618.2        578.121        15.2616
       618.3         577.88        15.1081
       618.4        577.253        14.9269
       618.5        576.808        14.1118
       618.6        576.712         13.958
       618.7        576.694        14.4291
       618.8        577.099        15.0676
       618.9        577.592        15.3007
         619         578.35        15.0292
       619.1        578.438        14.2397
       619.2        577.351         13.648
       619.3        575.724        13.5945
       619.4        574.924         14.229
       619.5        574.834        14.4012
       619.6        575.229        14.1937
       619.7        575.058        13.6859
       619.8        575.025        13.6927
       619.9        575.332        14.1854
         620        576.076        14.4671
       620.1        576.492        14.2483
       620.2         576.29        14.2222
       620.3        576.411         14.418
       620.4        576.669        14.5607
       620.5        576.213        14.6209
       620.6        575.346         15.237
       620.7        574.646        15.2882
       620.8        573.613        15.0672
       620.9        572.084        15.1639
         621        570.396        15.4378
       621.1        568.574        15.9164
       621.2        566.829        16.0447
       621.3        566.101        16.0616
       621.4        566.739        16.0258
       621.5        567.651         16.182
       621.6        568.231        16.6879
       621.7        568.494        17.1044
       621.8        568.472        17.4712
       621.9        568.325        17.7146
         622        568.244        17.4823
       622.1         568.57        17.2917
       622.2        569.396        17.2221
       622.3        569.845        16.9934
       622.4         570.23        16.7263
       622.5        570.745        15.7511
       622.6        571.389        14.7547
       622.7        571.877        13.9894
       622.8        572.017        13.9525
       622.9        572.414        14.2466
         623        572.651        15.2825
       623.1        572.653        16.1312
       623.2        572.766        16.8926
       623.3        572.986        16.8851
       623.4        573.502        16.7305
       623.5        573.972        16.1646
       623.6        573.633        15.5296
       623.7        573.699        14.6193
       623.8        573.503        13.7334
       623.9        573.089        13.3338
         624        572.561        13.1547
       624.1        571.646        13.0468
       624.2        570.661        12.8047
       624.3        570.089        13.5693
       624.4        570.045        14.4221
       624.5        570.198        14.7285
       624.6        570.744        13.9297
       624.7        570.729        12.6189
       624.8        570.754        11.4566
       624.9        571.546        10.5022
         625        572.793        10.7731
       625.1        574.193        11.1768
       625.2        575.619        10.4336
       625.3        576.275         9.5251
       625.4        576.696        8.77248
       625.5        577.083        8.27607
       625.6        577.082        7.88612
       625.7         577.86        7.32625
       625.8         578.04        6.83068
       625.9        578.305        6.31893
         626         577.96        6.16325
       626.1        577.537        6.22931
       626.2        577.062         5.5491
       626.3        576.247        4.57019
       626.4        575.034        4.70568
       626.5        574.266        5.43251
       626.6         573.36        6.36346
       626.7         572.61        7.03253
       626.8        571.981        7.03523
       626.9        571.448        6.59829
         627        571.001        6.09012
       627.1         570.52        6.53798
       627.2         570.07        7.60458
       627.3        570.116        8.72954
       627.4        570.776        9.89418
       627.5        570.501        11.3505
       627.6        569.939        12.3878
       627.7        569.116        13.0739
       627.8        568.332        13.5453
       627.9        567.813        13.6112
         628        567.549        13.8009
       628.1        566.979        14.1575
       628.2        565.664        14.2616
       628.3        565.139        14.2526
       628.4        565.044        14.0585
       628.5        564.757        13.2041
       628.6        564.667        13.0538
       628.7         564.82        13.4061
       628.8        565.186         13.467
       628.9        565.438        13.2814
         629        566.488        12.2093
       629.1        567.153        10.8791
       629.2         567.94        10.3138
       629.3        568.398        10.9162
       629.4        568.982        11.3437
       629.5          570.1        11.8426
       629.6        571.581        11.4879
       629.7        572.445        11.5187
       629.8        572.853        12.2095
       629.9        572.661        12.9436
         630        572.366         13.627
       630.1         572.28         13.702
       630.2        573.097        13.3311
       630.3        574.619        13.0742
       630.4        575.874        13.3114
       630.5        576.812        13.7565
       630.6        577.865        14.8118
       630.7        579.091        15.6438
       630.8        580.662        15.6508
       630.9        581.293        15.2911
         631        581.111        14.9415
       631.1        581.004         14.995
       631.2        581.293        15.2203
       631.3        581.937        15.4299
       631.4        582.685        16.3491
       631.5        582.188        16.9119
       631.6        581.582        17.5887
       631.7        581.545        18.1218
       631.8        580.841        18.4309
       631.9        579.926        18.6955
         632        579.544        18.6673
       632.1        579.358        19.1268
       632.2        579.068        18.9368
       632.3        578.128        18.8736
       632.4        577.498        19.0979
       632.5        577.228        19.9084
       632.6        576.471        20.4661
       632.7        575.668        20.4876
       632.8        574.523        20.3968
       632.9        574.043         20.703
         633        573.893        21.3623
       633.1        573.553        21.4924
       633.2        573.639        21.3588
       633.3        573.846         21.288
       633.4        573.241        21.0361
       633.5        572.859        21.0308
       633.6        573.547        21.5039
       633.7        574.558        21.4329
       633.8        575.399        20.7394
       633.9        576.609        20.1169
         634        577.165        20.1558
       634.1        577.003        20.4791
       634.2        577.011        20.7581
       634.3        577.173        21.3671
       634.4        577.892         21.656
       634.5        578.921        21.2983
       634.6        579.488        20.9324
       634.7        579.599        20.1083
       634.8        579.211        19.8021
       634.9        579.027        19.6959
         635        578.887        19.8926
       635.1        578.512        20.1111
       635.2        578.201        20.2842
       635.3        578.342         20.118
       635.4        577.894        20.4602
       635.5        577.092        21.1555
       635.6        576.603        21.0806
       635.7        576.605        20.5084
       635.8        576.557        19.9403
       635.9        576.159        19.8902
         636        575.765        20.2583
       636.1          575.6        20.8749
       636.2        574.722        21.3288
       636.3        573.471        21.6384
       636.4         572.98        21.7069
       636.5        572.935        21.6196
       636.6         572.62        22.2383
       636.7        572.147        22.8071
       636.8        571.532        23.4084
       636.9        571.051         23.567
         637        569.954          23.16
       637.1        568.645        22.5473
       637.2        567.534        21.8219
       637.3        567.303        21.0834
       637.4        567.515        20.2702
       637.5        568.301        19.1176
       637.6        569.136        18.4735
       637.7         570.27        18.7076
       637.8        571.592        19.1867
       637.9        572.793        19.2616
         638        574.575        19.0275
       638.1        576.437        18.4489
       638.2        577.314         18.462
       638.3        578.122        18.4887
       638.4        578.589        18.4273
       638.5        578.899        18.2428
       638.6        578.586        17.4911
       638.7         578.32        16.7876
       638.8        578.151        15.9497
       638.9         578.81        15.0411
         639        579.211        14.1921
       639.1        579.299        13.7568
       639.2        578.927        13.5692
       639.3        578.703        12.4911
       639.4        578.923         11.377
       639.5         579.34        10.7282
       639.6        579.858        10.3645
       639.7        580.827        10.2612
       639.8        581.307        9.60038
       639.9        582.547        8.82502
         640        583.724         9.1728
       640.1        584.069        9.60309
       640.2        584.507          9.701
       640.3        585.157        9.44358
       640.4          586.3        9.59781
       640.5        587.889        10.2242
       640.6        588.992        11.8298
       640.7        589.643        13.1581
       640.8        590.224         14.306
       640.9        590.504        14.7153
         641        590.525        15.6752
       641.1        590.222        17.0501
       641.2        590.285        18.8121
       641.3        590.563        20.3426
       641.4        590.243         21.471
       641.5        589.827        21.6663
       641.6        588.914        21.7262
       641.7        588.304        21.6349
       641.8        588.195         21.599
       641.9        588.115        22.6832
         642        587.853        24.3228
       642.1        587.552        25.4055
       642.2        587.805        26.2547
       642.3         588.33        26.9056
       642.4        588.185        26.7243
       642.5        588.097        26.0592
       642.6        587.714        25.3094
       642.7        587.413        24.7947
       642.8        587.516        24.7105
       642.9        588.123        24.9614
         643        588.721        25.6577
       643.1        588.927        26.3561
       643.2        588.624        26.9058
       643.3        587.771        27.2658
       643.4        586.677        28.0408
       643.5        586.278        28.5308
       643.6        586.175        28.6916
       643.7        585.879        28.6449
       643.8         585.31        28.7991
       643.9        584.744        29.2001
         644        584.075        30.0761
       644.1        582.928        30.4427
       644.2        582.241        30.4927
       644.3        581.706         30.314
       644.4        581.067        29.9588
       644.5        580.692        29.7806
       644.6        580.562        30.2706
       644.7        580.021        30.2831
       644.8        579.412        29.9589
       644.9        579.154          29.22
         645        579.263        28.4393
       645.1        579.015        27.6534
       645.2        579.193        27.4594
       645.3        579.011        27.8104
       645.4        578.754        28.3581
       645.5        578.336        28.5739
       645.6        577.483        28.2851
       645.7         577.01        27.6996
       645.8        576.628        26.9952
       645.9        576.866        26.0343
         646        576.881        25.4726
       646.1        576.993        24.8062
       646.2        577.205        24.4465
       646.3        577.646        24.0194
       646.4        578.788        23.2194
       646.5        580.495        22.4115
       646.6        581.247        21.6977
       646.7        581.281        21.7909
       646.8        581.266        22.5991
       646.9        582.406        23.5231
         647        583.246        24.1332
       647.1        583.775        23.9945
       647.2        584.124        23.5443
       647.3        584.791        23.2119
       647.4        585.971        23.1126
       647.5        586.913          23.22
       647.6        588.109         23.445
       647.7        589.525        23.0318
       647.8         590.53        22.5536
       647.9        591.597        21.8409
         648        592.382        21.4374
       648.1        592.721        21.5502
       648.2        592.724        21.5697
       648.3        592.457        21.9037
       648.4        592.635        21.7036
       648.5        592.531         21.487
       648.6         591.94        20.7891
       648.7        591.254        20.2055
       648.8        590.543        19.6295
       648.9        590.264        19.7684
         649        590.737        19.7733
       649.1        591.886        19.8409
       649.2          593.2        19.7192
       649.3        594.204        19.4825
       649.4        594.467        19.7066
       649.5        594.723        20.1329
       649.6        594.822        20.4133
       649.7        594.945        20.2713
       649.8        595.169        19.3612
       649.9        594.824        18.7422
         650        594.537        18.3026
       650.1        594.654        17.8369
       650.2        594.755         17.923
       650.3        595.471        18.2885
       650.4        596.365        18.7669
       650.5        597.407        18.8072
       650.6        598.471        18.0843
       650.7        599.354        17.2633
       650.8        599.476        17.4279
       650.9        599.855        17.7532
         651        599.907        18.2332
       651.1        599.879         18.964
       651.2        599.638        18.9078
       651.3         599.16         18.075
       651.4        599.217        17.2891
       651.5         599.41        16.5171
       651.6        599.746        15.6009
       651.7        599.904        15.2495
       651.8        599.843        15.7912
       651.9        599.954        16.3496
         652        599.577        15.8136
       652.1        598.871        15.1112
       652.2        598.214        14.5932
       652.3         598.17         14.292
       652.4        598.175        14.3425
       652.5        597.925        14.0966
       652.6        597.578        13.5101
       652.7        597.328        13.4877
       652.8        598.185         14.701
       652.9        599.058        15.6438
         653        599.861        16.0947
       653.1        600.251        17.0613
       653.2        600.313        18.1315
       653.3        600.975        19.1478
       653.4        601.032        20.6468
       653.5        600.954        21.7728
       653.6        601.515         22.998
       653.7        601.715        23.9604
       653.8        601.962        24.7674
       653.9        601.766        25.2495
         654        601.553        25.7425
       654.1        601.672        25.9867
       654.2        601.853        26.2184
       654.3         601.86        26.6292
       654.4        601.968        26.9483
       654.5        602.023         27.197
       654.6        602.209        27.3555
       654.7        602.013         26.834
       654.8        602.338        25.9102
       654.9         603.53        25.0682
         655        604.339        24.8835
       655.1        604.172        24.4877
       655.2        604.485        23.6779
       655.3         605.14        22.4834
       655.4        605.852        21.5661
       655.5        606.447        20.4266
       655.6        606.908        19.7912
       655.7         607.22        19.1669
       655.8        607.584        19.3155
       655.9        608.221        19.9144
         656        608.765        19.8148
       656.1        609.375        19.4138
       656.2        609.335        18.2984
       656.3        609.188        17.7529
       656.4         609.36        18.2952
       656.5        609.354        19.0861
       656.6        609.352        20.4956
       656.7        609.524        21.8392
       656.8        609.482         22.602
       656.9         609.88         23.339
         657        610.406        23.7777
       657.1        610.179         24.019
       657.2        609.987        24.5032
       657.3        609.451        25.1522
       657.4        609.192        26.1137
       657.5        608.585        26.7295
       657.6         608.52        26.4241
       657.7        608.788        26.1373
       657.8        608.962        26.2509
       657.9        608.734        26.1371
         658        608.395        26.3225
       658.1        607.638        25.9383
       658.2        606.752        25.4149
       658.3         605.64        24.9232
       658.4        604.532        24.5692
       658.5         603.31        24.7648
       658.6        602.451        24.7689
       658.7        601.414        24.7474
       658.8         600.71        24.8074
       658.9        600.676        24.5084
         659        600.646        23.5679
       659.1        600.386        22.5635
       659.2        600.147        22.2522
       659.3        599.379        22.1011
       659.4        598.235        21.3908
       659.5        597.165        21.2029
       659.6         596.65        20.8315
       659.7        597.248        20.7285
       659.8        597.659        20.6624
       659.9        597.205        20.1535
         660        596.626        19.5257
       660.1        595.821         18.863
       660.2        595.269        18.0855
       660.3         595.44        18.0234
       660.4        596.452        18.9526
       660.5        597.963          19.79
       660.6        599.001        20.6634
       660.7         599.62         21.314
       660.8        599.497        21.2618
       660.9        599.681        21.2875
         661        599.782        20.9511
       661.1        599.817        20.8464
       661.2        599.702         21.324
       661.3        599.553        21.9231
       661.4        599.406        22.1119
       661.5        598.903        22.1113
       661.6        598.021        22.2534
       661.7        597.279        22.2323
       661.8        597.345        22.1122
       661.9        597.141        21.3909
         662         597.84        21.0331
       662.1        598.636        20.9399
       662.2        598.568        20.8325
       662.3        598.231        21.1179
       662.4        598.323        22.0984
       662.5        599.165        23.1511
       662.6        600.666        23.4734
       662.7        602.198        23.6068
       662.8        603.969        23.7663
       662.9        605.373         24.251
         663        606.331        25.2047
       663.1        606.761        26.0408
       663.2        606.496        26.3315
       663.3        606.706        26.6754
       663.4         607.31        26.5487
       663.5        608.086        26.7396
       663.6        608.253        27.0046
       663.7        608.166        27.4064
       663.8        607.901        27.4602
       663.9        607.811        27.1224
         664        607.547        26.5189
       664.1        607.326        25.4834
       664.2        607.694        24.1966
       664.3        607.168        23.3623
       664.4        607.103        22.7409
       664.5        607.876         22.778
       664.6        608.521        22.9061
       664.7        608.845        22.9692
       664.8        608.817        22.5688
       664.9         608.12        21.8056
         665        608.097        21.9044
       665.1        608.582        22.5073
       665.2        609.241        23.7639
       665.3        609.532        24.6525
       665.4        610.208        25.0039
       665.5        610.489        24.9502
       665.6        610.429        25.1069
       665.7        610.123        24.8848
       665.8        609.396        24.6486
       665.9        608.849        23.8123
         666        608.554        23.0887
       666.1        608.862        22.5095
       666.2        608.715        21.9269
       666.3        608.341        21.3127
       666.4        607.948        20.1984
       666.5        607.759        19.1217
       666.6        607.371        18.2001
       666.7        607.512        17.5019
       666.8        608.242        16.9569
       666.9        608.708        16.4271
         667         608.71        15.8991
       667.1        608.665        15.9925
       667.2        608.624        15.8086
       667.3        608.383        15.7068
       667.4        608.592        15.8583
       667.5        608.727        15.7588
       667.6         608.66        15.1924
       667.7        608.473         14.887
       667.8        608.384        14.3602
       667.9        608.549        14.2985
         668        608.371        14.3284
       668.1        608.822        14.5216
       668.2        609.574        14.4725
       668.3        609.572        14.5038
       668.4        608.916        14.7188
       668.5        608.016        14.2684
       668.6        607.947        14.0221
       668.7        607.943        14.6861
       668.8         608.44        14.9197
       668.9        609.448        14.3973
         669        610.312        13.9724
       669.1        610.497        13.9413
       669.2        610.336        14.3041
       669.3        610.743        14.5251
       669.4        611.117        14.4695
       669.5        611.236        14.4058
       669.6        611.944        14.8153
       669.7        612.637        15.2744
       669.8        612.556        15.9554
       669.9        612.157        17.0212
         670        612.198        17.7027
       670.1        612.898        17.8687
       670.2        613.474        17.8198
       670.3        614.453          17.31
       670.4        615.217        17.3174
       670.5         615.47        16.6564
       670.6        615.863        15.4675
       670.7        616.046        14.5652
       670.8        616.644        14.5932
       670.9        617.549        14.9061
         671        618.531        15.6665
       671.1        619.142        16.4133
       671.2         619.48        16.7808
       671.3        619.361        16.9478
       671.4         619.36         16.546
       671.5        619.602        16.3412
       671.6        619.232        16.6777
       671.7        618.133        17.6525
       671.8        617.364        18.7556
       671.9        617.053        19.5367
         672        617.869        19.3162
       672.1        618.869        19.0943
       672.2        619.578        18.5468
       672.3        619.995        18.1646
       672.4        620.025         18.386
       672.5         620.54        18.9699
       672.6        621.528        19.3597
       672.7        623.212        18.8455
       672.8        624.648        18.0486
       672.9         625.51        17.1701
         673        625.956        16.8196
       673.1        626.127        16.0673
       673.2        626.525        14.9502
       673.3        627.544        14.3094
       673.4        628.805        13.6346
       673.5        629.721        13.3867
       673.6        630.164        13.2659
       673.7        629.697        12.8477
       673.8        629.597        12.9292
       673.9        630.015        14.1789
         674        630.773        15.7384
       674.1        631.581        16.7214
       674.2        631.339         17.421
       674.3        630.323        17.9452
       674.4        629.869        18.6045
       674.5        629.293        19.0813
       674.6        628.701        19.3948
       674.7         627.74        19.1924
       674.8        627.013        18.1439
       674.9        626.623        16.6519
         675        626.032        16.2006
       675.1        624.993        15.7132
       675.2        623.562        15.2909
       675.3        622.254        13.6809
       675.4        621.888         12.573
       675.5        621.964        11.4597
       675.6        621.369         10.624
       675.7        620.735        10.2041
       675.8        620.377        9.99165
       675.9        619.703        9.89573
         676        619.444        9.82423
       676.1        619.477        9.70563
       676.2        618.907        8.93154
       676.3        617.937         8.1337
       676.4        617.176        7.23136
       676.5          617.1        6.28331
       676.6        617.115          5.941
       676.7        616.482         5.7514
       676.8        616.379         6.2147
       676.9        616.474        7.01238
         677        616.273         6.9037
       677.1        615.875        6.80351
       677.2        615.136        7.01362
       677.3        614.868        7.25564
       677.4        615.152        7.22875
       677.5        615.913        6.77728
       677.6         616.61        6.22988
       677.7        617.361        6.20231
       677.8        618.305        6.74383
       677.9        619.111        7.62905
         678        619.568         8.1984
       678.1        619.852        9.32665
       678.2        620.073        9.85031
       678.3        619.897        10.2789
       678.4        618.809        10.6297
       678.5        617.922        10.8556
       678.6        617.034        11.2306
       678.7        616.839        11.5537
       678.8            617        12.3092
       678.9        617.366        13.6871
         679        617.295        14.4642
       679.1        617.346        14.3344
       679.2        617.359         13.861
       679.3        617.749         14.364
       679.4        618.161        15.3846
       679.5        618.261        16.2202
       679.6        618.022        16.2909
       679.7        618.307        15.7824
       679.8        618.966        16.2654
       679.9        619.808         17.445
         680        620.427        17.9593
       680.1        620.933        18.2597
       680.2        620.692        18.0233
       680.3        620.526        16.8262
       680.4        621.172        16.3968
       680.5        621.719        16.9169
       680.6        621.876        17.6632
       680.7        621.379        17.7841
       680.8        621.143        16.9027
       680.9        622.154        16.5323
         681        623.418         15.618
       681.1        624.141        15.2278
       681.2        624.534        14.8953
       681.3        624.605        13.9057
       681.4        624.519        13.0164
       681.5        624.619        12.9782
       681.6        625.144        12.6821
       681.7        625.786        12.0843
       681.8        625.793        10.9147
       681.9        625.961        9.81986
         682        626.061        8.82502
       682.1        625.969         8.1488
       682.2        626.296        7.65948
       682.3        626.732        7.14708
       682.4        627.056        6.76053
       682.5        627.961        6.50762
       682.6        628.261        6.25346
       682.7        628.631        6.63532
       682.8        629.048         7.1549
       682.9        629.088        8.24599
         683        629.221        8.97059
       683.1        629.282        9.35456
       683.2        629.601        9.38046
       683.3        629.799        9.42118
       683.4        630.521        9.36622
       683.5        631.045        9.29337
       683.6        631.605        9.40131
       683.7        631.701        9.41608
       683.8        631.384        9.00674
       683.9        631.398        9.09611
         684        631.246        9.19366
       684.1        631.725          9.389
       684.2        632.601        8.97597
       684.3        633.433        8.36394
       684.4        634.087         8.3703
       684.5        634.753        8.33472
       684.6        635.236        8.51542
       684.7        635.308        9.07333
       684.8        635.565        9.86132
       684.9        636.726        10.3474
         685        638.267        9.93872
       685.1        639.488        10.1651
       685.2        639.804        10.7758
       685.3        639.699          10.67
       685.4        639.683        10.7524
       685.5        640.045         10.904
       685.6        640.878         11.527
       685.7        641.769        12.1503
       685.8        642.735        12.6097
       685.9        643.558        13.2869
         686        644.451        13.7793
       686.1        645.176        13.9511
       686.2        644.978        13.7317
       686.3        644.421         14.694
       686.4        644.607        15.6828
       686.5        645.053        16.0172
       686.6        645.417        16.1197
       686.7        645.128        15.7712
       686.8        644.172         15.714
       686.9        642.756         15.873
         687        641.155        15.4386
       687.1        639.146        14.9628
       687.2        637.685        14.4729
       687.3        636.641        13.9518
       687.4            636        13.6238
       687.5        635.748        13.2979
       687.6        635.673        13.2882
       687.7        634.934        13.1217
       687.8        634.134        12.9697
       687.9        633.932        12.7908
         688        633.764         12.976
       688.1        633.737        13.3448
       688.2        634.022         13.395
       688.3        634.321        13.2072
       688.4        634.626        12.4859
       688.5        635.094         11.795
       688.6        634.815        11.4335
       688.7        634.515        11.4651
       688.8        634.284        10.8491
       688.9        634.255        9.96387
         689        633.776        9.48247
       689.1        633.204        9.56175
       689.2         632.43        9.03438
       689.3        631.084        8.50205
       689.4        630.161        8.35364
       689.5        629.667        7.96503
       689.6        629.021        7.72165
       689.7        628.259        7.85814
       689.8        627.179        7.77725
       689.9        626.706        7.86002
         690         626.45        8.15838
       690.1        626.105         8.2059
       690.2        626.157        8.24281
       690.3         626.23        8.07699
       690.4        625.654         7.7903
       690.5        625.454        7.53761
       690.6        625.725        8.04726
       690.7        626.088        9.03022
       690.8        626.222        10.3783
       690.9        625.327        11.5091
         691        624.348        12.5854
       691.1        623.747        13.4189
       691.2         623.54        13.8637
       691.3        624.062        13.9407
       691.4        624.215        13.8465
       691.5        623.567        13.7943
       691.6         622.79        13.1775
       691.7        622.703        12.5929
       691.8        623.185        12.9609
       691.9        623.773        13.1552
         692         624.27        12.5748
       692.1        624.725        11.9953
       692.2        624.933        11.8854
       692.3        626.087        11.3303
       692.4        626.761        10.6067
       692.5        627.064        9.67852
       692.6        627.432        8.49992
       692.7        627.799        7.29393
       692.8        628.705         6.6524
       692.9        629.137        7.14024
         693        629.095        8.20919
       693.1        628.854        8.32991
       693.2        628.889        7.77429
       693.3        629.504         6.8268
       693.4        629.357        6.40424
       693.5        628.728        6.37551
       693.6        627.792        5.98455
       693.7        627.083         5.4464
       693.8        625.979        5.23453
       693.9        625.113        6.33712
         694         625.04        7.12775
       694.1        625.767        6.71024
       694.2        626.273        5.99204
       694.3        626.899        5.85649
       694.4        627.797        5.55872
       694.5        628.832        6.13606
       694.6        629.031        7.11695
       694.7        629.018         8.0184
       694.8        629.189        8.44814
       694.9        629.403        7.74182
         695         629.88        6.96678
       695.1        629.944        7.28127
       695.2        629.027         7.5947
       695.3        628.944        7.52947
       695.4        629.316        7.49987
       695.5        629.542        8.12393
       695.6        630.266        8.51337
       695.7        630.491         8.2044
       695.8        630.978        8.24023
       695.9        631.718        9.02049
         696        631.968        10.2536
       696.1        633.026        11.5718
       696.2        634.134        11.8635
       696.3        634.734        11.8544
       696.4        634.747        11.1808
       696.5        634.678         11.197
       696.6        634.691        12.0099
       696.7        634.686        13.2825
       696.8        635.015        13.8551
       696.9        635.314         14.028
         697        635.273        14.3537
       697.1        635.184        14.0644
       697.2        634.951        14.4087
       697.3        635.027          15.39
       697.4        635.311        16.3648
       697.5        635.412        16.7576
       697.6        634.897         16.733
       697.7        634.771        16.5715
       697.8         634.88        16.1052
       697.9        635.215        15.8079
         698        635.178        15.1681
       698.1        635.264        14.3988
       698.2          635.7        14.0559
       698.3        636.386        14.5198
       698.4        636.804        14.5409
       698.5        636.681        13.9807
       698.6        635.946        13.8572
       698.7        635.011        14.0661
       698.8          634.6        13.9804
       698.9        634.737        12.9306
         699        635.589         12.369
       699.1        636.068        11.8642
       699.2         635.64        11.2742
       699.3        635.428        11.8277
       699.4         635.04        12.7267
       699.5        635.001        13.7604
       699.6        635.234        14.5627
       699.7        636.495         13.795
       699.8         638.27        12.8003
       699.9        639.235        12.1079
         700        639.693        12.1737
       700.1        639.648        13.2244
       700.2        639.539        13.3144
       700.3        639.947        13.1636
       700.4         640.47        12.4628
       700.5        640.386        12.4889
       700.6        639.969        12.1382
       700.7        639.255        11.7922
       700.8        638.368        11.5854
       700.9        638.367        10.6334
         701        638.536        9.66397
       701.1        639.156        8.04033
       701.2        639.522        6.68233
       701.3        639.442        6.24424
       701.4        639.413        6.37507
       701.5        639.305        7.00958
       701.6        639.718        7.74456
       701.7        640.277        8.83057
       701.8        640.017        9.64531
       701.9        639.409        9.79625
         702        638.719        9.57054
       702.1        638.226        9.00014
       702.2        638.163         9.0489
       702.3        637.927        9.44072
       702.4         638.19        9.43908
       702.5        639.102        9.53393
       702.6        640.017        9.80601
       702.7        640.014        9.87843
       702.8        640.184        9.73694
       702.9        640.652        10.0494
         703        641.013        10.3658
       703.1        642.091        10.3834
       703.2        643.012        9.89309
       703.3        643.337        9.72576
       703.4        643.179        10.4439
       703.5        643.091        10.8036
       703.6        643.109        10.1808
       703.7        643.169        9.88269
       703.8        642.809         9.8539
       703.9        642.403        9.67217
         704        642.459        9.92993
       704.1        642.817        9.51095
       704.2         643.35        8.36956
       704.3        643.782        6.49106
       704.4        643.176        4.92929
       704.5        642.924        4.52008
       704.6        642.988        4.38193
       704.7        642.501        4.77115
       704.8        642.672        4.78364
       704.9        643.294        3.94178
         705        643.809        3.07612
       705.1        643.921        2.52353
       705.2        643.685        1.89205
       705.3        643.667        1.87893
       705.4        644.283        2.32873
       705.5        645.443        2.89529
       705.6         646.02        3.39932
       705.7        645.947        3.57266
       705.8        645.687        3.94856
       705.9        645.269        4.35815
         706        645.532        4.70395
       706.1        646.059        4.96359
       706.2        646.836        5.25313
       706.3        647.755        4.81511
       706.4        648.184        4.52017
       706.5        648.022        4.03565
       706.6        647.931        3.58762
       706.7        648.035        3.87885
       706.8        648.274        4.88526
       706.9        648.128        5.79888
         707        647.919        6.88425
       707.1        647.474        7.79122
       707.2        647.713        8.00588
       707.3        648.682         7.4167
       707.4        648.755          7.442
       707.5        648.301        7.35605
       707.6        649.152        7.85466
       707.7        649.747        8.77366
       707.8        650.051        8.91599
       707.9        650.485         9.6693
         708        651.112         10.001
       708.1         652.11         9.5879
       708.2        652.745         8.7672
       708.3         652.68        7.94247
       708.4        652.748        7.36713
       708.5         653.04        7.24213
       708.6        653.413        6.76491
       708.7        654.455        5.52376
       708.8        655.187         4.4801
       708.9        655.087        4.23309
         709        654.777        4.18477
       709.1        654.492        4.33426
       709.2        654.426        4.37361
       709.3        654.433        4.13602
       709.4         654.53        4.19532
       709.5        654.517          4.587
       709.6        654.451        4.84935
       709.7        653.956         5.1843
       709.8        653.299        5.55695
       709.9        653.355        5.63781
         710        653.801        5.89511
       710.1        654.243        6.44768
       710.2        654.237        7.04384
       710.3        654.415        8.19324
       710.4        654.672        9.70634
       710.5        654.566        11.1058
       710.6         654.72        11.6081
       710.7        654.751        12.0354
       710.8        654.167         12.972
       710.9        653.784        13.6441
         711        653.274        14.1822
       711.1        652.523        14.2927
       711.2        651.944        15.1593
       711.3        650.809        15.5027
       711.4        649.872        15.4181
       711.5        649.337        15.2258
       711.6        649.249        14.4061
       711.7         649.26        14.4044
       711.8        648.489        14.5691
       711.9        647.297        15.9988
         712        646.319        17.0327
       712.1         645.83        17.5851
       712.2        646.161        18.2477
       712.3        647.142        18.4703
       712.4        648.164        18.8337
       712.5        648.686        19.7507
       712.6        648.749        21.3134
       712.7        649.326        23.2735
       712.8        650.017         24.576
       712.9        650.953        24.9353
         713        652.108        24.1957
       713.1        653.345        23.3548
       713.2        654.285        22.4984
       713.3        654.415        22.3442
       713.4        654.101         22.136
       713.5         654.09        22.1789
       713.6        654.319        22.0767
       713.7        654.852        21.2595
       713.8        655.566        20.9607
       713.9        656.407        21.0561
         714        656.689        21.3297
       714.1        656.373        21.2445
       714.2        656.129        20.5808
       714.3        656.354        20.0487
       714.4        656.214        19.5567
       714.5        655.926        19.5023
       714.6        655.804        19.2185
       714.7        656.122        18.2007
       714.8        656.485        17.6736
       714.9        656.301         17.601
         715        655.604        17.1746
       715.1        655.027        16.5813
       715.2        654.925        15.9841
       715.3         655.18        15.7511
       715.4        655.163        15.2887
       715.5        655.099        14.8028
       715.6        654.847        14.0777
       715.7        654.954        13.2028
       715.8        655.259        12.4739
       715.9        655.967        11.6458
         716        657.569        11.3166
       716.1        658.974        10.8983
       716.2        660.008        10.3647
       716.3         660.43        10.2901
       716.4        660.411         10.295
       716.5        660.344        10.7761
       716.6        660.442         11.834
       716.7        660.166        12.6616
       716.8        659.158        13.4507
       716.9        658.351        13.6485
         717        657.638        13.5352
       717.1        657.513        13.7941
       717.2        657.992        14.3467
       717.3        658.259        14.3446
       717.4        658.838        14.4028
       717.5        658.468        14.8123
       717.6        657.892        14.7075
       717.7        656.902        14.0387
       717.8        656.415        14.3712
       717.9        656.213        14.3661
         718        655.473        14.6125
       718.1         654.46        14.6259
       718.2        653.438        14.9947
       718.3        652.398        15.0009
       718.4        651.237         14.564
       718.5        650.478         13.549
       718.6        650.397        12.5977
       718.7        650.905         12.501
       718.8        650.454        12.1242
       718.9         650.19        11.9987
         719        651.029        12.1775
       719.1         652.15        12.2104
       719.2         653.22        11.9704
       719.3         653.31        12.5692
       719.4          653.1        13.3124
       719.5        652.977        13.8049
       719.6         652.72        14.3456
       719.7        652.407        14.2119
       719.8        652.099        13.8451
       719.9        651.945        12.8443
         720        651.453        11.9547
       720.1        651.223        11.3653
       720.2        651.742        12.1543
       720.3        652.548        13.4301
       720.4        653.266        13.8914
       720.5        653.205        13.0819
       720.6        652.547        11.8731
       720.7        652.624         11.572
       720.8        653.573        11.8004
       720.9        654.614        12.4443
         721        654.475        13.4705
       721.1        654.204        14.6538
       721.2        653.985        15.3151
       721.3        654.216        14.9194
       721.4        655.103        14.3476
       721.5        656.309        14.2939
       721.6        657.674        14.7121
       721.7         658.94        15.4714
       721.8        659.993        15.9754
       721.9        660.854        15.9378
         722        661.713        14.8346
       722.1        662.137        13.4555
       722.2        661.952         13.222
       722.3         662.22        13.9431
       722.4        663.092        14.4242
       722.5        664.045        14.9285
       722.6        665.034         15.134
       722.7        665.592        15.3566
       722.8        665.434        14.8089
       722.9        665.083        13.7419
         723         664.67        12.5581
       723.1        665.423         11.703
       723.2        666.048        11.7841
       723.3        666.078        12.8093
       723.4        665.899        13.7458
       723.5        665.922        14.3634
       723.6         665.55        15.2941
       723.7        664.965        15.5439
       723.8        664.583        15.5507
       723.9        664.908        15.3723
         724        664.886        14.8281
       724.1        664.578        14.5518
       724.2        664.357        14.2497
       724.3        664.029        13.9613
       724.4        663.766        13.1896
       724.5        663.562        12.6049
       724.6        663.561        12.4197
       724.7        663.763        12.2192
       724.8        664.051        12.3342
       724.9        664.356         12.465
         725        664.271        12.9827
       725.1        663.855        13.6111
       725.2        663.684        14.3586
       725.3        663.499        15.1619
       725.4        664.351        14.8816
       725.5        665.686        14.7032
       725.6        666.263        14.9912
       725.7          666.6        15.2409
       725.8        666.998        14.9793
       725.9        667.242         15.042
         726        667.398        15.3078
       726.1        667.673        15.7255
       726.2        667.873        16.0541
       726.3        668.155        15.3837
       726.4        668.919        14.4337
       726.5        669.699        14.3973
       726.6         670.56        15.0116
       726.7        671.603        15.3056
       726.8        672.032        15.0889
       726.9        672.299        14.9903
         727          672.2        15.7734
       727.1         672.11          16.46
       727.2        671.943        16.9619
       727.3        671.458        16.2179
       727.4         670.77        16.4126
       727.5        669.863        16.2713
       727.6        668.831         15.776
       727.7        667.609        15.2707
       727.8        667.154        14.3103
       727.9        667.179        13.4113
         728        666.859        12.6733
       728.1        666.704        12.1311
       728.2        667.065        10.9689
       728.3         667.96        9.19641
       728.4        668.441        8.01658
       728.5        668.706        7.90229
       728.6        669.428        7.91465
       728.7        670.473        7.79618
       728.8         671.22        7.70793
       728.9        670.897        7.68336
         729        670.549        8.13025
       729.1        670.281        7.88864
       729.2        669.704        7.40976
       729.3         669.43        6.90165
       729.4         669.67        6.90023
       729.5        669.966        7.03484
       729.6        669.869        7.17012
       729.7        669.727        7.80935
       729.8        669.724        8.20133
       729.9        670.105        8.43948
         730         670.59        8.78814
       730.1        671.332        9.28647
       730.2        671.513        9.90309
       730.3         672.03        11.3724
       730.4        672.619         12.625
       730.5        673.405        13.3288
       730.6        674.318        13.5793
       730.7        675.542        13.9131
       730.8        677.022        14.6727
       730.9        678.551        15.6225
         731        679.348          17.03
       731.1        679.765        18.6269
       731.2        679.987        19.3048
       731.3        680.346        19.1793
       731.4        680.162        18.5602
       731.5        680.273        18.4377
       731.6        680.372        18.3122
       731.7        680.726        18.8057
       731.8        680.701        19.5902
       731.9        680.699        19.7421
         732        681.357        19.7151
       732.1        682.175        19.6059
       732.2        682.612        19.8499
       732.3        682.875        20.2264
       732.4        683.119        20.1338
       732.5        683.288        19.7416
       732.6        683.966        19.2729
       732.7        684.923         18.549
       732.8        685.194        18.6209
       732.9        685.362        19.3484
         733        685.237         19.917
       733.1        685.334        20.0485
       733.2        685.397         19.724
       733.3         685.26        19.7018
       733.4         685.42        19.4824
       733.5        685.322        19.0828
       733.6        685.704        18.7227
       733.7        686.528        17.9156
       733.8        687.103        17.1607
       733.9        687.524        17.1869
         734        687.775        17.0319
       734.1        686.859          16.65
       734.2         685.51        16.5206
       734.3        684.107        17.1429
       734.4        683.391        17.3778
       734.5        683.808        17.2863
       734.6        684.084        16.8004
       734.7        684.897        16.5114
       734.8        685.363        15.8899
       734.9         684.97        15.6314
         735        684.248        15.7008
       735.1        683.433        15.5561
       735.2        683.159        15.5494
       735.3        683.062        15.4436
       735.4        682.778        15.7502
       735.5        682.342        15.2769
       735.6        682.272        15.1616
       735.7        681.974        15.5048
       735.8        682.368        16.1909
       735.9        682.583        16.3643
         736        682.582        17.0596
       736.1        682.527        17.3507
       736.2         682.45        17.0889
       736.3        681.974        17.2831
       736.4        681.448        16.8083
       736.5        681.471        16.3856
       736.6        681.608        16.3688
       736.7        681.474        16.4365
       736.8        681.039        16.1958
       736.9        680.256        15.8866
         737        680.621        15.1481
       737.1        680.974        14.2373
       737.2        681.253        13.8571
       737.3        680.994         13.312
       737.4        681.403        13.1627
       737.5        681.869        13.2265
       737.6        682.148        13.5692
       737.7        682.574        13.5398
       737.8        683.157        14.0441
       737.9         683.43        14.9901
         738         683.07        15.9045
       738.1        682.381        16.0946
       738.2        681.529        16.0912
       738.3        681.026         16.466
       738.4        681.172        16.7902
       738.5        681.538        16.8678
       738.6        681.809        16.6477
       738.7        682.316        16.2789
       738.8        682.836        16.7657
       738.9        683.334        16.8051
         739        683.185         16.399
       739.1        682.821        16.4495
       739.2        682.004        17.1039
       739.3        681.757         16.975
       739.4        681.892          16.88
       739.5        682.047        16.7624
       739.6        682.238         17.081
       739.7        682.463        17.5718
       739.8        683.299        17.5177
       739.9        683.721        17.0101
         740        683.338        16.3614
       740.1        682.165        15.6063
       740.2        681.325        15.1704
       740.3        681.416        14.7569
       740.4        681.995        14.7155
       740.5        682.994        15.0865
       740.6        683.671        14.1704
       740.7        683.838        13.2229
       740.8         684.19        12.6734
       740.9        684.391        12.5254
         741        684.506        12.5279
       741.1         684.72        12.8894
       741.2        684.532        13.1951
       741.3        683.964        13.2789
       741.4        683.254        12.7641
       741.5        682.951        12.3026
       741.6        682.316        12.0582
       741.7        682.267        11.7179
       741.8        681.738        11.3284
       741.9        681.436        11.6395
         742        681.731        11.2595
       742.1        681.656        10.7657
       742.2        681.768        10.4433
       742.3        681.246         9.9245
       742.4        680.158        9.58852
       742.5        679.333        9.54134
       742.6        678.266        9.50436
       742.7        676.968        9.45304
       742.8         676.14        9.19358
       742.9        676.201        8.87335
         743        676.257        8.81087
       743.1        676.125        9.12686
       743.2        674.929        9.72803
       743.3        673.977        10.6529
       743.4        673.289        10.5653
       743.5        672.501         10.585
       743.6        671.989        11.3165
       743.7        671.241        11.5872
       743.8        670.217        12.0494
       743.9        669.841        12.3882
         744        669.682        12.4484
       744.1        669.681        11.4977
       744.2        669.884        9.97357
       744.3        670.262        9.16173
       744.4        670.984        9.03851
       744.5        671.419        9.97835
       744.6        672.146        11.0836
       744.7        673.273        11.7485
       744.8        674.129        11.7502
       744.9        675.262        11.3608
         745        676.426        11.6504
       745.1        677.439        11.4211
       745.2        677.836        11.5111
       745.3        677.655        11.8988
       745.4        678.114        12.1564
       745.5        679.238        12.2645
       745.6        680.423        12.1154
       745.7        680.879        12.0992
       745.8        681.511        12.4991
       745.9        682.167        13.0995
         746        682.839        13.0539
       746.1        683.165        12.5425
       746.2        683.514        12.2892
       746.3        683.291        12.0164
       746.4        683.407        11.8267
       746.5        684.608        11.5878
       746.6        686.034        11.1729
       746.7         687.56        11.0615
       746.8        688.971        10.6126
       746.9        689.681        9.76178
         747        690.253        9.43474
       747.1          690.5        8.96554
       747.2        690.461        7.86479
       747.3        690.446        7.44057
       747.4        690.671        8.04736
       747.5        691.358        8.28906
       747.6        691.678        7.99911
       747.7        691.836        7.97941
       747.8        691.949        8.45802
       747.9        692.335         9.4829
         748        692.749        10.2524
       748.1        693.092         10.557
       748.2        693.479        10.8136
       748.3         693.83         11.262
       748.4        693.536        11.8782
       748.5        692.982        12.3947
       748.6        692.929        12.8201
       748.7        693.092        12.7164
       748.8        693.687        12.1064
       748.9        694.422        11.7433
         749        695.005        12.1042
       749.1        695.282         12.781
       749.2        695.445        12.5744
       749.3        695.192        12.5465
       749.4        694.881        12.4886
       749.5        695.174        13.0811
       749.6        696.557        13.6381
       749.7        697.671        13.1544
       749.8         698.37        12.7621
       749.9         698.46        12.5366
         750        698.449        12.3173
       750.1        698.344          12.15
       750.2        698.349        11.8215
       750.3        698.728        11.7978
       750.4        699.487        12.0668
       750.5        700.179        11.9603
       750.6        700.266          12.22
       750.7        700.418        12.5294
       750.8        700.392        12.5123
       750.9        700.178        11.6872
         751        699.952        10.7796
       751.1        700.678         10.232
       751.2        701.313        9.42713
       751.3        701.986        9.11272
       751.4         702.67        8.66974
       751.5        703.059        8.26214
       751.6        702.724        7.35402
       751.7        701.936        7.00897
       751.8        700.798        7.34934
       751.9        700.176        7.52949
         752        700.527        7.99737
       752.1        700.944        8.05821
       752.2        700.818        7.73886
       752.3        700.124        7.74249
       752.4        699.512        8.97235
       752.5        698.563         10.468
       752.6        697.544        11.0537
       752.7        697.027        10.1367
       752.8        696.658        9.41129
       752.9        695.753        9.27412
         753        695.288        9.54733
       753.1        695.155        10.5567
       753.2        695.338        11.4273
       753.3         695.04        11.5695
       753.4        694.457        11.5656
       753.5        693.798        11.5996
       753.6        692.962        12.0223
       753.7        691.868         12.456
       753.8        691.283        12.7106
       753.9        690.932        12.9933
         754        690.584         13.285
       754.1        690.929         13.268
       754.2        691.573        13.6047
       754.3        692.328        13.7155
       754.4         692.58        13.5328
       754.5        692.155        13.5845
       754.6        691.284        13.7887
       754.7        690.819        14.2977
       754.8        690.553        14.4025
       754.9        691.223        14.3563
         755        691.682        14.8394
       755.1         691.89        15.6222
       755.2        691.854        15.9333
       755.3          691.1        15.6246
       755.4         690.44        15.7092
       755.5        690.221        16.3917
       755.6        689.947        16.9771
       755.7        690.264        17.0793
       755.8        690.207        16.5042
       755.9        689.993        15.9665
         756        689.508        16.3232
       756.1        689.735        17.2417
       756.2        690.373        18.5695
       756.3        691.018         19.905
       756.4        691.917        20.6597
       756.5        692.539        20.7712
       756.6        692.093        20.7264
       756.7        690.209        20.0549
       756.8        688.924        19.9512
       756.9        688.004        20.0501
         757        687.903        20.1641
       757.1        686.748        19.7346
       757.2        686.052        19.8871
       757.3        686.328        19.7903
       757.4        687.121        19.6894
       757.5        687.806        20.0987
       757.6        687.846        20.2036
       757.7        687.306        20.3086
       757.8        686.824        20.4065
       757.9        686.417        20.4545
         758        686.828        20.7838
       758.1        687.584        21.2586
       758.2        688.005        21.2201
       758.3        688.059         21.156
       758.4        688.248         21.069
       758.5        688.917         21.733
       758.6        688.919        23.0615
       758.7        688.859        24.0092
       758.8          688.4        24.9071
       758.9        688.169        25.0127
         759        688.356        25.0612
       759.1        689.192        24.9623
       759.2        690.208        25.1437
       759.3        690.295        25.8656
       759.4        690.185        26.9123
       759.5        689.728        28.3826
       759.6        689.668         29.778
       759.7        689.508        30.6732
       759.8        689.552        30.9835
       759.9         689.77        30.8719
         760        690.437        30.7153
       760.1        691.349        30.2907
       760.2        692.318        30.5995
       760.3        693.111        30.2222
       760.4        693.916        29.6349
       760.5        694.341        29.4736
       760.6        694.549        28.7957
       760.7        694.584        27.8668
       760.8        695.077        26.5106
       760.9        695.312        25.7213
         761        695.709        25.1105
       761.1        696.658        24.6932
       761.2        697.364        23.9233
       761.3        697.453        23.2457
       761.4        697.595        22.5875
       761.5        697.656        21.8643
       761.6        697.178        21.1644
       761.7        697.249        20.3962
       761.8        696.962        19.9995
       761.9        696.235        19.6967
         762        695.604        20.0032
       762.1        695.408        19.7065
       762.2        695.159        19.5348
       762.3        695.187        19.8802
       762.4        694.967        19.6461
       762.5        694.479        19.1517
       762.6        693.841        18.4075
       762.7        693.709        17.5785
       762.8        693.742        17.0625
       762.9        693.883        17.3833
         763        693.743        17.9755
       763.1        693.931        18.5218
       763.2        694.152        18.4062
       763.3        694.326        18.3903
       763.4        695.394        18.0575
       763.5        695.898        18.2353
       763.6        695.948        19.3317
       763.7        695.811        19.4959
       763.8        695.704        19.7075
       763.9        695.737         19.756
         764         695.32        19.6794
       764.1         694.44        19.8337
       764.2        694.421        20.0535
       764.3        693.971        20.4583
       764.4        693.341        20.6163
       764.5         693.27         20.264
       764.6        693.421         20.243
       764.7        693.471        20.4341
       764.8        693.273        20.4906
       764.9        693.741        21.0063
         765        694.591        21.5466
       765.1        695.542        21.5367
       765.2        696.079        22.0794
       765.3        696.066          22.36
       765.4        696.463        22.8521
       765.5         697.11        24.3501
       765.6        697.848        25.8463
       765.7        698.121        27.2264
       765.8         698.51        27.7377
       765.9        698.693        27.3316
         766        699.405        26.6994
       766.1        700.109        27.0706
       766.2        700.345        27.9171
       766.3        700.241        28.6939
       766.4        700.673         29.135
       766.5        701.822        29.8146
       766.6        703.113        29.7946
       766.7        703.765        29.2632
       766.8        703.551        28.9805
       766.9        702.896        28.7144
         767        701.965        28.6281
       767.1        702.263         28.429
       767.2        703.224        27.5725
       767.3         704.57        26.4501
       767.4        706.504        25.6172
       767.5        708.439        24.9902
       767.6        709.059        24.4381
       767.7        709.267        23.3714
       767.8        709.205        22.5684
       767.9        709.792         22.344
         768        710.724        22.9038
       768.1        711.041        23.1845
       768.2        711.698        23.1848
       768.3        711.405        23.1388
       768.4        710.658        23.7196
       768.5        709.989        25.4069
       768.6        710.171        27.1984
       768.7        710.251        29.0552
       768.8          710.5        30.1464
       768.9        710.521        30.1854
         769        710.408        30.4345
       769.1        710.081         31.064
       769.2        709.576        31.5542
       769.3        709.195        31.3725
       769.4         709.55        31.8414
       769.5        709.389        32.0563
       769.6        709.172        31.3921
       769.7         708.92        30.4807
       769.8        709.123        29.5377
       769.9        709.181        29.4825
         770        708.884        29.7532
       770.1        708.853        29.9248
       770.2         708.52        29.7093
       770.3        708.913        28.7442
       770.4        709.115        27.9664
       770.5        709.426        27.1508
       770.6          710.3        26.4117
       770.7        711.012        25.9735
       770.8        711.058        26.1068
       770.9        711.455        25.5408
         771        711.889        25.2596
       771.1          711.7        24.4846
       771.2         711.88        23.5756
       771.3        711.911        22.7743
       771.4        711.511         22.124
       771.5        711.496         21.476
       771.6        711.453        20.8206
       771.7        710.777        20.6287
       771.8        709.933        20.7518
       771.9        709.106        20.8757
         772         708.92        21.0271
       772.1        708.648        21.3459
       772.2        707.859        21.6463
       772.3        706.501        21.8799
       772.4        705.094        21.7814
       772.5        704.188        21.7098
       772.6        703.829        21.3558
       772.7         703.93         20.677
       772.8        704.006        20.2526
       772.9         704.52        20.2576
         773        705.043        20.1053
       773.1        704.888        18.9589
       773.2        704.669        17.4016
       773.3        704.967        15.6145
       773.4        706.008        14.3782
       773.5        706.772        13.4307
       773.6        707.114        13.4718
       773.7        707.828        13.3544
       773.8        708.276        13.2762
       773.9        708.214        12.9203
         774        709.057        12.1103
       774.1        710.083        11.0517
       774.2        711.329        10.5956
       774.3         712.46        11.0643
       774.4        713.438        11.7904
       774.5        713.545        12.0156
       774.6        713.868        12.1057
       774.7        714.977        12.0478
       774.8         715.95        11.9192
       774.9        716.563        11.8839
         775        716.971        12.0308
       775.1        717.178         12.434
       775.2        716.851        13.1637
       775.3        716.769         14.366
       775.4        716.576        15.2569
       775.5        716.729         15.662
       775.6        717.052        15.8181
       775.7        717.322        16.0023
       775.8        717.526        16.3292
       775.9        717.665        16.3523
         776        717.386        16.6404
       776.1        717.029         17.098
       776.2        717.375        16.8894
       776.3          717.5        15.8501
       776.4        717.225         14.812
       776.5        717.544        13.8619
       776.6        717.833        13.5609
       776.7        717.551        14.0771
       776.8        717.227        14.7832
       776.9         717.14        15.0453
         777        716.831        14.7782
       777.1          716.4        14.2706
       777.2        716.186        13.9907
       777.3        715.893        14.2482
       777.4        715.769        14.3639
       777.5        716.203        14.5383
       777.6        716.447        14.6329
       777.7        716.373        14.3124
       777.8        715.552        13.6228
       777.9        715.095        13.5379
         778        714.602         13.766
       778.1        713.978        14.4767
       778.2        713.724        15.8186
       778.3        713.905        16.5549
       778.4        714.034        16.6709
       778.5        714.473        16.1642
       778.6        714.082        16.0636
       778.7        713.079        16.9272
       778.8        712.368        17.5903
       778.9        711.919         17.977
         779        711.506        18.0502
       779.1        711.372        18.3534
       779.2        710.525        18.5438
       779.3         709.74        18.4528
       779.4        709.182        18.6642
       779.5        709.334        18.1408
       779.6        710.145        17.9082
       779.7        710.599        17.5807
       779.8        710.597        17.1145
       779.9        710.887        17.7413
         780         711.28        18.4613
       780.1        711.661        18.8531
       780.2        712.338        18.9839
       780.3        712.677          19.33
       780.4        713.392        19.1471
       780.5        713.543        18.0608
       780.6        713.231        17.5272
       780.7        712.595        16.9057
       780.8        711.855         16.649
       780.9        712.006        15.9096
         781         712.75        15.4459
       781.1        712.938        14.8902
       781.2        712.133         14.805
       781.3        710.977        15.1133
       781.4        710.404        15.3264
       781.5        709.663        15.1748
       781.6        709.031        14.7354
       781.7        709.151        14.9766
       781.8        709.243        15.6312
       781.9         709.13        16.6402
         782        709.537        16.1739
       782.1        709.632        15.2346
       782.2        709.503        14.1962
       782.3        709.382         13.287
       782.4         709.65        12.7173
       782.5        709.909        11.7198
       782.6        710.229         10.613
       782.7          710.6        9.80625
       782.8        711.231        9.31114
       782.9        711.362         9.0416
         783        711.157        9.11984
       783.1        710.956        9.00413
       783.2         710.87        9.26174
       783.3        710.851        9.22174
       783.4        710.658        9.08858
       783.5        710.714        9.49855
       783.6        711.281        9.65365
       783.7        711.653         9.6217
       783.8         711.73        9.58013
       783.9        711.149        9.91086
         784          710.7        10.6077
       784.1        710.094        11.7623
       784.2        709.799        12.4414
       784.3        710.298        12.8891
       784.4        711.085        13.4504
       784.5        711.015        13.2888
       784.6         710.09        12.9921
       784.7        709.725        13.1501
       784.8        709.732        13.5085
       784.9         709.82        14.1572
         785        710.057        14.3658
       785.1        710.838        14.2466
       785.2        711.974        14.2654
       785.3        712.503        14.1112
       785.4        712.776        14.2726
       785.5        712.793        14.6207
       785.6        711.864        14.4175
       785.7        711.363        14.2605
       785.8        711.113        14.3323
       785.9          710.7        14.1826
         786        709.896        14.9064
       786.1        709.268        15.5139
       786.2         708.83        15.9476
       786.3        708.872        16.2513
       786.4        709.658        16.2192
       786.5         709.83        16.3996
       786.6         709.49        16.5871
       786.7        709.453        16.4861
       786.8        710.131        16.0785
       786.9        710.807         15.014
         787        711.641        14.4741
       787.1        712.644        14.2541
       787.2        713.535        15.1825
       787.3        713.961         15.576
       787.4        714.358        15.3368
       787.5        714.669         14.774
       787.6        715.453        13.6469
       787.7         717.01         12.866
       787.8        718.577        12.3648
       787.9         719.35        11.9026
         788        719.334        11.4488
       788.1        719.257        11.0056
       788.2        719.167         10.979
       788.3        718.897        10.6621
       788.4        718.634        9.89613
       788.5         719.02        9.23249
       788.6        720.136        8.41534
       788.7        721.485        8.02787
       788.8          721.9        8.12358
       788.9        721.141          8.021
         789        720.913        7.09377
       789.1        721.039        5.89483
       789.2        721.828        4.74579
       789.3        722.816        4.03382
       789.4         723.76        4.23784
       789.5        723.453        4.21393
       789.6        723.011        4.30819
       789.7        723.321        4.81753
       789.8         723.82        5.94355
       789.9        724.132        6.57548
         790          724.1        6.91013
       790.1        723.983        6.85199
       790.2        724.126        6.65008
       790.3        724.155        6.28113
       790.4        723.637        6.56845
       790.5         723.08        6.97364
       790.6        722.653         7.2353
       790.7        722.719        6.96513
       790.8        722.851         7.0396
       790.9        722.854        8.07746
         791        722.675        9.08512
       791.1        722.327        9.69662
       791.2        722.183        10.2226
       791.3        721.735        10.6798
       791.4        721.499        10.5122
       791.5        720.967        10.4577
       791.6        720.776        10.8007
       791.7        720.771        11.4554
       791.8        720.988        11.4269
       791.9        721.392         10.938
         792        721.536        9.89048
       792.1        721.422        8.70747
       792.2        721.089        8.23279
       792.3         720.95        8.59691
       792.4        721.555        8.71844
       792.5        722.517        9.03543
       792.6        723.061        9.06086
       792.7        722.398        8.68765
       792.8         721.13        7.39237
       792.9        719.322        5.60835
         793        718.419        4.65065
       793.1        718.545        4.71018
       793.2        719.215        4.47803
       793.3        720.056        3.96854
       793.4        721.116        3.62801
       793.5        721.797        3.46257
       793.6        722.077        3.85151
       793.7        721.689        4.54865
       793.8        721.943        4.71468
       793.9        722.825        5.19256
         794        723.466         5.3918
       794.1        724.352        5.65167
       794.2        724.862        6.13888
       794.3         725.68        6.53446
       794.4        726.432        6.70935
       794.5        727.277        6.94467
       794.6        727.793        7.29449
       794.7        728.607        7.44416
       794.8        728.982        7.61225
       794.9        728.306        7.14826
         795         727.01        6.95001
       795.1        725.858        7.34106
       795.2        725.103        7.64451
       795.3        724.515        7.17202
       795.4        725.152        6.48775
       795.5        726.165        5.72859
       795.6        726.934        5.32951
       795.7        727.393         5.2944
       795.8        727.635        5.08369
       795.9        727.917        4.54874
         796        728.013        3.95228
       796.1        728.806        4.10387
       796.2        729.218        5.06059
       796.3        728.855        5.77533
       796.4        728.915        6.84081
       796.5        729.027        7.40844
       796.6        728.902        7.57334
       796.7        728.535        7.42798
       796.8        728.557        7.36596
       796.9        729.063        7.32636
         797        729.791        7.62102
       797.1        729.637        8.55765
       797.2        729.463         9.3381
       797.3        729.359        9.81365
       797.4        728.752        9.81897
       797.5         728.56        9.55579
       797.6        729.144         9.6688
       797.7        729.748        9.59603
       797.8        730.166        9.31411
       797.9        729.999        9.18495
         798        729.649        8.51693
       798.1        729.558         7.1121
       798.2        729.371         6.3273
       798.3         729.27        5.87242
       798.4        728.957        6.02868
       798.5        728.257        7.14867
       798.6        728.423        7.70828
       798.7        728.393        7.79294
       798.8        728.499        7.84928
       798.9        728.763        8.08075
         799        729.371        8.68037
       799.1        730.405        9.15498
       799.2        731.282        8.75154
       799.3        731.646        7.87514
       799.4        731.833        7.03908
       799.5        732.126        7.37884
       799.6        732.328        8.25047
       799.7        732.723        8.26349
       799.8        732.821        7.69107
       799.9        733.451        7.15427
         800        733.805        7.11864
       800.1        733.409        7.77022
       800.2        734.035        8.34972
       800.3        734.459        8.61512
       800.4        734.877        8.68495
       800.5        735.412        8.70843
       800.6        736.287        8.85928
       800.7        736.342        9.06134
       800.8        735.734        9.41138
       800.9        735.392        9.58636
         801        735.552        9.37143
       801.1        735.537        8.84284
       801.2        735.238        8.24288
       801.3        734.044         7.6052
       801.4        733.908        7.10925
       801.5         734.17        6.57252
       801.6         733.85        6.31542
       801.7        733.412        5.98633
       801.8        733.246        5.94976
       801.9        732.761        5.99832
         802        731.793        5.89914
       802.1        731.104        6.15103
       802.2         730.98        6.27127
       802.3        730.974        6.67329
       802.4        731.553        6.72946
       802.5        732.069        7.01524
       802.6        732.646        7.04862
       802.7        732.915        6.49496
       802.8        734.147        6.22101
       802.9         736.02        6.18277
         803        737.596        6.15808
       803.1        739.159        6.01732
       803.2        740.153        5.58474
       803.3        741.168        5.11187
       803.4        741.957        4.83493
       803.5        742.993        4.81121
       803.6        743.985        4.72999
       803.7         745.34        4.58238
       803.8        746.186        4.25865
       803.9        747.094        4.27985
         804        747.981        4.50137
       804.1        749.037        4.29175
       804.2        749.624        4.34351
       804.3        750.291        4.11727
       804.4        751.467        4.03851
       804.5        752.306         4.7254
       804.6        752.766        5.69186
       804.7        753.071        6.73366
       804.8        753.706        7.71136
       804.9        754.338        8.64056
         805        754.559        9.60739
       805.1        754.529        10.0305
       805.2        754.546         10.109
       805.3        754.288         10.225
       805.4        754.056        10.8782
       805.5        754.186        11.8177
       805.6        754.051        12.2013
       805.7        753.358        12.5378
       805.8        752.758         12.572
       805.9        752.194        12.1612
         806        750.969        11.8199
       806.1        749.552        11.2765
       806.2        747.684        11.4335
       806.3        746.461        11.7604
       806.4        745.472        11.9433
       806.5        744.802        11.7275
       806.6        744.562        11.0939
       806.7        743.925        11.1185
       806.8        743.348        11.3653
       806.9        741.901        11.5876
         807        740.772        11.3611
       807.1        740.515        11.5524
       807.2        740.714        11.9339
       807.3         740.72        12.3461
       807.4         740.57        12.9978
       807.5        740.334        13.8715
       807.6        740.814        14.2896
       807.7        741.498        14.6168
       807.8        742.066        15.1758
       807.9        742.348        16.1024
         808        742.481        16.5509
       808.1        742.485        16.6072
       808.2        742.558        17.2182
       808.3         743.28        17.9659
       808.4        744.442        18.4669
       808.5        745.767        18.6527
       808.6        746.917        18.5925
       808.7        748.121        18.6929
       808.8        749.277         18.618
       808.9         750.17        18.4464
         809        751.512        19.0746
       809.1        752.961        19.7053
       809.2        753.457        19.1603
       809.3        754.187        18.2396
       809.4        754.241        17.4323
       809.5        754.119        16.9879
       809.6        753.471        17.8139
       809.7          752.9        18.9452
       809.8        752.534        19.3829
       809.9        752.343        19.3584
         810        752.605        18.6408
       810.1        752.871         18.321
       810.2         752.49        17.8039
       810.3        752.343        17.7456
       810.4        752.646        18.0844
       810.5        753.015        17.8724
       810.6        753.013        17.4294
       810.7        752.897        17.5156
       810.8        753.296        17.2569
       810.9        753.375        16.8998
         811         753.45        16.9861
       811.1        752.969        16.5836
       811.2        752.291        15.2823
       811.3        751.668         15.077
       811.4        751.304         14.474
       811.5        750.459        13.8267
       811.6        749.363         13.341
       811.7        748.347        13.5025
       811.8        747.522        13.3955
       811.9        747.461        13.7312
         812        747.779        14.4024
       812.1        748.632        15.3794
       812.2        749.292        16.7094
       812.3         749.41        18.0787
       812.4        748.583        18.8879
       812.5        747.406        19.7608
       812.6        745.673        20.2159
       812.7         744.31        20.2166
       812.8         743.53        20.0723
       812.9        742.959        19.7921
         813         743.45        19.6815
       813.1        744.073        19.7953
       813.2        744.088        20.1833
       813.3        743.123        20.6844
       813.4        741.553        20.5425
       813.5        740.299        20.7914
       813.6        738.803        20.8339
       813.7        737.834        20.0904
       813.8        737.403        19.7549
       813.9        737.072        19.8014
         814        737.238        20.3008
       814.1        738.064        21.1851
       814.2        738.312        21.8308
       814.3        737.666         22.892
       814.4        737.191         23.762
       814.5        737.272        24.5067
       814.6        737.662        25.0265
       814.7        737.968        25.4167
       814.8        737.472        25.3345
       814.9        736.734        24.5337
         815        736.355        24.6639
       815.1        736.288        25.2912
       815.2        735.745        25.8888
       815.3        735.947          25.78
       815.4        736.375        25.0051
       815.5        736.971        23.8347
       815.6        737.482        22.4438
       815.7        737.599        21.1333
       815.8        737.702        20.3811
       815.9        737.515        20.2765
         816        737.361        19.8066
       816.1        737.474        19.5952
       816.2        737.983        19.1506
       816.3        738.001        18.4446
       816.4        738.081        17.6931
       816.5        737.157        16.6778
       816.6        736.708        15.5707
       816.7        736.918        14.0141
       816.8        737.456        12.3333
       816.9         737.77        11.0377
         817        737.648        10.8397
       817.1         737.22        10.9134
       817.2        736.874        10.8959
       817.3        737.171        10.5361
       817.4        737.787        9.89944
       817.5         738.35        9.55631
       817.6        738.229        9.52994
       817.7         737.99        9.28172
       817.8        738.024        8.85262
       817.9        738.129        8.84741
         818        738.835        8.82475
       818.1        739.483        8.31272
       818.2        740.245        8.32574
       818.3        740.328        7.81901
       818.4        740.484        7.44091
       818.5        741.304          6.987
       818.6        743.014        7.23653
       818.7        744.268        7.71587
       818.8        745.009        7.77971
       818.9        745.456        7.45559
         819        745.617        6.91096
       819.1        745.786        6.00952
       819.2        745.769        5.99432
       819.3         746.43        6.50028
       819.4        746.883        6.68806
       819.5        747.058        6.93622
       819.6        746.482        6.74107
       819.7        746.065        6.17778
       819.8        746.233        6.02156
       819.9        746.705        6.63071
         820        746.609        7.23523
       820.1        746.024        7.82929
       820.2        745.286        7.35468
       820.3        744.805        7.32419
       820.4        744.867        8.02295
       820.5          744.4        8.69053
       820.6        743.594        9.47874
       820.7          743.2        9.31196
       820.8        742.668        9.10834
       820.9        741.255        8.96926
         821        739.775        8.79002
       821.1        739.049        8.59116
       821.2         739.42        8.87648
       821.3        739.717        9.59789
       821.4        740.261        10.3959
       821.5        740.061        10.9617
       821.6        739.417        10.8179
       821.7        739.523        10.1989
       821.8        740.649        9.72925
       821.9        741.441        9.94868
         822        741.847        10.4388
       822.1        742.156        10.8519
       822.2        742.671        11.2252
       822.3        743.233        11.3556
       822.4        743.728        11.4196
       822.5        743.985         11.875
       822.6        744.375        12.2121
       822.7        745.124        12.3871
       822.8        746.092        12.8746
       822.9        746.126        13.2457
         823        745.882        13.4796
       823.1        746.075         13.529
       823.2         746.26        13.3154
       823.3        746.453        13.3684
       823.4        746.337        13.3639
       823.5        746.741        13.9921
       823.6        747.208        14.2968
       823.7        748.374        14.4953
       823.8        749.099        14.2595
       823.9        749.732        14.0723
         824        750.122        14.4526
       824.1        750.319        14.5673
       824.2        750.869        13.6739
       824.3        751.408        12.6755
       824.4        751.345        12.0958
       824.5        751.061        11.4928
       824.6        751.079        11.2885
       824.7        751.524        11.0617
       824.8        751.867        10.9852
       824.9        752.185        11.4032
         825        752.324        11.7078
       825.1        752.857        11.4814
       825.2        753.419        11.2967
       825.3        753.953        11.1904
       825.4        754.498        10.8477
       825.5        754.837        10.7236
       825.6        755.004         10.494
       825.7        754.875        10.5771
       825.8        755.078        10.6749
       825.9        755.299        10.0352
         826        755.374         8.9675
       826.1         755.92        8.85013
       826.2        756.315        9.16133
       826.3        756.305        9.50616
       826.4        755.741        9.92291
       826.5        754.846        10.5396
       826.6        754.714        11.3688
       826.7        754.685         11.383
       826.8        755.436        11.6117
       826.9        756.619        11.7171
         827        757.109         12.023
       827.1         757.04        13.0391
       827.2        756.682        13.9597
       827.3        755.893        14.1049
       827.4        755.675        13.9828
       827.5        755.873        13.4752
       827.6        756.624        12.7581
       827.7        756.779        12.2208
       827.8         756.48        12.3339
       827.9        755.704        12.2089
         828        755.173        11.1855
       828.1        755.385        10.6717
       828.2        755.508        10.9148
       828.3        755.302        10.6548
       828.4        754.979        10.8951
       828.5        754.724        10.9369
       828.6        754.321        11.2154
       828.7         753.69        11.3718
       828.8        753.156        11.3388
       828.9        753.521        11.0112
         829        754.221        10.7598
       829.1        754.912        11.0573
       829.2        755.175        11.8918
       829.3        754.677        12.7784
       829.4        754.145        12.9836
       829.5        754.005        12.4278
       829.6        753.943        11.7233
       829.7        754.052        11.8109
       829.8        754.394        13.0939
       829.9        755.267        14.2099
         830        755.868        15.1204
       830.1         756.39        15.4384
       830.2        756.844        15.0508
       830.3        757.457        15.3537
       830.4        758.056        15.8256
       830.5        758.856        16.8414
       830.6        759.296        18.3439
       830.7        758.969         19.417
       830.8        758.088        20.2342
       830.9        757.449        20.5322
         831        756.799        20.5082
       831.1        756.535        21.2141
       831.2        756.847         21.603
       831.3        757.408        21.2964
       831.4        757.535        21.0673
       831.5        757.099        20.7335
       831.6        756.421        20.8989
       831.7        755.859        21.3078
       831.8        755.432        21.5943
       831.9        755.023        21.0227
         832        754.199        20.2138
       832.1        753.574        19.7489
       832.2        753.019        19.4131
       832.3        752.652        19.8061
       832.4        752.558        20.4159
       832.5        752.658        21.8843
       832.6        752.787        22.9535
       832.7        752.885        22.7025
       832.8        752.629        22.0754
       832.9        752.643        21.3721
         833        752.972        21.3558
       833.1         753.39        21.1276
       833.2        753.804        21.2256
       833.3        754.328        21.4174
       833.4        754.884        20.9446
       833.5        755.499        20.4049
       833.6        756.339         19.677
       833.7        757.751        18.6229
       833.8        759.615         18.086
       833.9        760.619        18.3743
         834        760.726        19.2939
       834.1        761.306        19.5558
       834.2         762.27        19.1779
       834.3        763.824        18.5114
       834.4          764.6        18.3873
       834.5        764.546        18.7108
       834.6        764.109         19.064
       834.7         763.68        19.2936
       834.8        763.737        19.3782
       834.9        764.461        18.8142
         835        765.196        18.4883
       835.1        766.223        18.9516
       835.2        766.558         19.428
       835.3        767.122        19.5222
       835.4        767.041        19.3662
       835.5        766.668        18.5893
       835.6        767.255        18.6526
       835.7        768.332        18.9477
       835.8        768.864        18.8976
       835.9        768.876        18.8799
         836        768.554        19.3467
       836.1        767.774        19.7523
       836.2         767.77        20.1778
       836.3        767.618        20.4306
       836.4        766.793        21.4094
       836.5        766.261        22.5101
       836.6        766.916        23.4066
       836.7         768.02        24.2464
       836.8        768.419        24.2732
       836.9        768.219        23.7328
         837        768.515        23.3458
       837.1        769.458        23.3371
       837.2        770.975        24.2553
       837.3        772.789         25.323
       837.4        774.276        25.9983
       837.5        774.763        26.3128
       837.6        774.193        26.1896
       837.7        773.829        25.5645
       837.8         773.91        25.1037
       837.9        774.384         24.794
         838        774.981        25.2667
       838.1        775.106         25.585
       838.2        774.472        25.3419
       838.3        773.795        24.9755
       838.4        773.171        24.9317
       838.5        773.151        24.7929
       838.6        773.111        24.2333
       838.7        773.453        23.0776
       838.8        774.088        22.2591
       838.9        774.858         22.008
         839        775.869         22.175
       839.1        777.103        22.7751
       839.2         778.57        23.1476
       839.3        779.458        22.7155
       839.4        780.674        21.3927
       839.5        781.975        20.6731
       839.6        782.994        19.4785
       839.7        783.593        18.7187
       839.8        783.131        18.2576
       839.9        781.973        17.8647
         840        781.407        17.4614
       840.1        781.232        17.0486
       840.2        780.677        17.3313
       840.3        779.901        18.1538
       840.4        778.641         18.552
       840.5         777.62        18.6216
       840.6        776.626        18.6616
       840.7        776.458        19.4516
       840.8        776.245        20.3952
       840.9        776.203        20.1477
         841        776.438        19.7272
       841.1        777.321        19.6259
       841.2        777.898        19.8031
       841.3        777.617         20.261
       841.4        777.046        19.8125
       841.5        776.809        19.2698
       841.6         776.43        18.5126
       841.7        776.211        18.4121
       841.8         776.78        19.2523
       841.9        777.741        20.0132
         842         778.53        20.5714
       842.1        778.706         20.414
       842.2        778.281        19.5923
       842.3        777.973        18.3902
       842.4         778.35        17.0717
       842.5        778.544        16.1367
       842.6        778.584        14.8278
       842.7        777.558        13.9099
       842.8        776.618        13.2146
       842.9        776.515         12.814
         843        776.506        12.3179
       843.1        776.442        11.9353
       843.2        776.835        11.3143
       843.3        776.797        11.5051
       843.4        776.623        12.2854
       843.5        776.019        12.4483
       843.6        775.961        12.5392
       843.7        776.702        12.1199
       843.8        777.023         11.731
       843.9        776.867        11.4416
         844        776.565        11.6514
       844.1        775.734        11.7605
       844.2        775.067        11.9491
       844.3         775.19        11.6047
       844.4        775.919        11.4553
       844.5        777.244        11.2942
       844.6        777.609        11.1987
       844.7        777.399        11.4883
       844.8        776.704        12.2866
       844.9        775.508        12.9629
         845         774.91        13.7393
       845.1        775.612        14.6203
       845.2        776.186        15.5028
       845.3        776.021        16.5693
       845.4        775.523        17.2502
       845.5        774.932        17.4837
       845.6          775.5         17.601
       845.7        776.774        16.9004
       845.8        778.294        16.3515
       845.9        779.162        16.2958
         846        779.717        17.0993
       846.1        779.874        17.4367
       846.2        779.989        17.9251
       846.3         780.41        17.9688
       846.4        781.143        17.7369
       846.5        782.026        17.6754
       846.6        782.334        17.6545
       846.7        782.088        17.5906
       846.8         782.85        17.0258
       846.9        784.479        16.1319
         847        785.491        14.8909
       847.1        785.762        13.6917
       847.2        785.057        12.9536
       847.3        784.671        12.5401
       847.4         783.75        12.3229
       847.5        782.764        12.6601
       847.6        782.148        13.3469
       847.7        781.744         13.234
       847.8        781.918        12.6799
       847.9        781.997        11.7366
         848        781.757        11.0059
       848.1        780.998        10.5817
       848.2        780.218        10.1838
       848.3        779.808        9.81608
       848.4        780.746        9.55665
       848.5        782.079         9.6604
       848.6        782.774         9.3791
       848.7        782.887        8.98808
       848.8        782.116        8.57027
       848.9         781.38        8.22275
         849        781.473        7.79489
       849.1        781.285        8.14635
       849.2        781.571        7.98703
       849.3        781.768        7.92429
       849.4        781.894        7.51206
       849.5        782.345        7.16937
       849.6        782.393        6.13489
       849.7        782.831        4.39242
       849.8        782.915        3.10324
       849.9        782.876        2.75791
         850        782.587        3.08173
       850.1        782.196        3.17442
       850.2        781.683        3.23021
       850.3        781.259        3.53721
       850.4        780.869        4.64152
       850.5        780.244         5.5535
       850.6         779.37         5.5238
       850.7        778.716        5.34401
       850.8        778.514        5.02417
       850.9        778.248        4.24748
         851        779.157        3.69525
       851.1        780.237        3.24848
       851.2        780.878        2.97893
       851.3        780.509        2.77305
       851.4        779.094        2.74185
       851.5        777.923        2.63346
       851.6        777.703        2.55796
       851.7         777.92        2.09206
       851.8        777.395        1.59251
       851.9        776.497        1.82758
         852        775.841        2.68577
       852.1        775.414        3.37492
       852.2        775.162        3.64867
       852.3        775.371        3.83519
       852.4        776.435        3.71135
       852.5        777.502        3.75842
       852.6        777.927        3.75926
       852.7        777.717        4.26024
       852.8        777.016        5.04321
       852.9        776.311        5.22559
         853        775.863        5.51753
       853.1        775.835        6.24081
       853.2        776.789        6.82046
       853.3        777.904        6.70322
       853.4        778.977        6.62395
       853.5        779.929        7.34802
       853.6        780.837        8.44494
       853.7        781.362        9.22077
       853.8        782.493        10.0538
       853.9        783.782         11.033
         854        784.644        11.8004
       854.1        785.628         11.423
       854.2        785.419         11.319
       854.3        785.076        12.0472
       854.4        785.271        13.2375
       854.5         785.64        14.0951
       854.6        785.952         14.714
       854.7        786.462        15.4363
       854.8        786.536        15.5294
       854.9        787.131         15.043
         855        787.198        15.1505
       855.1        787.683        15.0942
       855.2        788.092        14.7525
       855.3        787.908        14.5336
       855.4        786.739        14.5913
       855.5        785.583          14.99
       855.6        784.987        14.7929
       855.7        785.059        14.5761
       855.8        784.584        14.4867
       855.9        783.871        14.1318
         856        783.121        13.8901
       856.1        782.439        13.9586
       856.2        781.799        14.3614
       856.3        781.391        14.7191
       856.4        781.726        14.2881
       856.5        781.759        14.1124
       856.6        781.191        14.5194
       856.7        781.313        14.5971
       856.8        781.624        14.4056
       856.9        781.647        14.6565
         857        782.351        14.6941
       857.1        783.149        14.8521
       857.2        784.218        14.9684
       857.3        785.615        15.6433
       857.4        785.582        16.2715
       857.5        785.457        16.9957
       857.6         785.18        17.1545
       857.7        785.048        16.7519
       857.8        784.861        16.0628
       857.9          785.5        15.5162
         858        786.657         16.047
       858.1        787.196        16.3208
       858.2        787.289        16.4578
       858.3        787.091        16.9127
       858.4        786.546         16.903
       858.5        786.711        16.2739
       858.6        787.492        14.9365
       858.7        788.391        14.0746
       858.8        789.116        13.3252
       858.9        789.558        12.8308
         859        789.729        12.1074
       859.1        790.319        11.4854
       859.2        791.015        10.9451
       859.3        791.269        11.1613
       859.4        791.452        12.4831
       859.5         791.08        13.7409
       859.6        791.313        14.1188
       859.7        791.974        13.7514
       859.8        793.183        13.2164
       859.9         793.85        12.2711
         860        794.295         10.883
       860.1        794.398        10.1744
       860.2        794.735        8.37479
       860.3        795.274        6.58291
       860.4        795.911        6.24638
       860.5        795.783        6.78077
       860.6        795.297        7.52117
       860.7        794.551        7.54877
       860.8        793.976        6.96257
       860.9        793.776        7.14224
         861        793.995        7.83874
       861.1        794.978        8.80936
       861.2        796.169        9.76623
       861.3        797.085        10.4278
       861.4        798.207        10.6335
       861.5        799.396        10.7923
       861.6        799.759        11.1366
       861.7        799.819          11.51
       861.8        799.607        11.5528
       861.9        800.104        11.8708
         862         799.76         12.533
       862.1        799.265        12.8729
       862.2        798.852          13.13
       862.3        798.476        12.7997
       862.4        798.524        12.4782
       862.5        798.825        11.7578
       862.6        798.582        11.6549
       862.7         797.99        11.9831
       862.8        797.443        11.8542
       862.9        797.184        11.8169
         863        797.045        12.8742
       863.1         796.33        13.7545
       863.2        795.135        14.1716
       863.3        793.913        14.5223
       863.4        793.513        14.6486
       863.5        793.726        15.0661
       863.6        794.244        15.2198
       863.7        794.671        15.1125
       863.8         795.33         15.247
       863.9        794.984        15.1882
         864        793.959        15.0368
       864.1        793.273        15.0059
       864.2        792.555        15.1647
       864.3        792.807        14.7391
       864.4        793.035        14.8328
       864.5        793.359        15.6456
       864.6        794.158        15.9914
       864.7        794.859          16.12
       864.8        795.485        16.4211
       864.9        796.377         16.035
         865        796.822        15.4549
       865.1        796.924        15.5418
       865.2        796.392        16.3878
       865.3        795.394        17.7828
       865.4        794.949        18.0271
       865.5        794.809        17.5514
       865.6        794.919        18.0149
       865.7        794.532        19.0356
       865.8         793.96        20.2673
       865.9        793.355        21.4209
         866        792.774        22.0172
       866.1         792.26        21.9596
       866.2        792.408        21.6602
       866.3        792.514        21.4249
       866.4        792.071        21.3115
       866.5         791.69        20.8835
       866.6        791.446        20.6963
       866.7        791.249        20.7975
       866.8         790.69         20.654
       866.9        790.627        20.1447
         867        791.024        19.1988
       867.1        791.462        18.3797
       867.2        791.776        17.8325
       867.3        791.464        16.8702
       867.4        791.005        16.2857
       867.5        790.243        16.1586
       867.6        789.472        16.2154
       867.7        789.311        16.1082
       867.8        789.552        15.7205
       867.9        790.186        15.0918
         868         790.98        13.7994
       868.1        791.241         12.952
       868.2        790.752        12.6566
       868.3         790.39        13.0601
       868.4        790.123         13.266
       868.5        791.177        12.8068
       868.6        792.587        12.4548
       868.7        793.915        11.9968
       868.8        794.657        11.7744
       868.9        793.915        10.9916
         869        792.922        10.5184
       869.1        792.474        10.3398
       869.2        792.692        10.6402
       869.3        793.716        10.6495
       869.4        794.476        10.7853
       869.5        794.359        11.1562
       869.6        793.617         11.228
       869.7        792.353        11.4598
       869.8         791.58        11.9719
       869.9        792.008        13.0465
         870         792.47        13.8143
       870.1        792.913        15.1181
       870.2        793.082        16.4674
       870.3        793.524        17.0929
       870.4        793.984        17.8361
       870.5         793.76        18.1788
       870.6        793.328        18.3884
       870.7        793.282        19.2474
       870.8        793.516        20.6662
       870.9        794.598        21.6344
         871        795.962        22.6931
       871.1        797.534        23.9089
       871.2        798.408        24.7957
       871.3        798.724        24.9603
       871.4        798.968        24.1992
       871.5        799.059        23.2651
       871.6        799.239         22.408
       871.7        799.107        22.8299
       871.8        799.119        22.9145
       871.9        799.818        22.7722
         872        800.796        22.5856
       872.1        801.807         22.386
       872.2        801.981        22.2906
       872.3        801.397        22.4242
       872.4        800.899        22.9216
       872.5        800.905        22.8015
       872.6        801.101        22.2896
       872.7        801.288        21.9332
       872.8        801.851        21.1381
       872.9            802        20.4264
         873        801.492        19.1868
       873.1        800.723        18.1181
       873.2        799.801        17.9396
       873.3        799.097        17.7168
       873.4        798.968        17.7621
       873.5        799.225        17.8737
       873.6        799.482        17.9623
       873.7        800.294        17.8359
       873.8        800.908        17.7746
       873.9          800.5        17.6637
         874        800.262        17.3063
       874.1        799.979        16.6362
       874.2        800.113        16.4827
       874.3        799.702        16.6674
       874.4        799.153        17.0715
       874.5        798.503        17.5499
       874.6        798.226        17.6293
       874.7         798.29        16.7272
       874.8        799.344        15.2731
       874.9        800.237        14.0859
         875        800.584        13.9769
       875.1        800.897        13.8441
       875.2        800.907         14.339
       875.3        800.888        15.1634
       875.4         801.11        16.1088
       875.5        800.894        16.9589
       875.6        801.266        17.8024
       875.7        801.946        18.5334
       875.8        802.061        18.9795
       875.9        801.828        19.4345
         876        800.898        20.6411
       876.1        800.644        21.4857
       876.2        801.053        22.1623
       876.3        801.529         22.017
       876.4        801.654        21.4385
       876.5        801.557        21.1882
       876.6        800.721        20.9551
       876.7        800.086        20.6065
       876.8        799.973        20.4507
       876.9        800.002        21.0785
         877        799.622        21.0205
       877.1        798.746        21.1532
       877.2        798.035        20.6286
       877.3        798.233        20.0364
       877.4        798.317        19.6996
       877.5         798.64         19.752
       877.6        798.578        19.8599
       877.7        799.285        19.1864
       877.8        800.638        17.2847
       877.9        802.116        15.5252
         878        802.381        14.3906
       878.1        802.125        13.3688
       878.2        801.969        13.2729
       878.3        802.105         13.439
       878.4        802.911        13.4326
       878.5        803.788        13.0489
       878.6        804.674        12.8344
       878.7        804.836        12.3795
       878.8        804.495        11.8095
       878.9        804.354        11.1826
         879        804.703        10.5882
       879.1        805.075         10.507
       879.2        805.193        10.2515
       879.3        805.593        10.5729
       879.4        806.003        10.4736
       879.5        806.536        9.73281
       879.6        807.524        8.85814
       879.7        808.107        8.26966
       879.8        808.254        8.62955
       879.9        807.947        9.11426
         880         808.06        9.30856
       880.1        808.823        9.58878
       880.2        809.707        9.89176
       880.3        810.581        9.53107
       880.4        811.448          9.064
       880.5         811.62        9.06615
       880.6        811.669        9.55689
       880.7        811.831        10.5617
       880.8        812.734        10.6397
       880.9        813.558        10.6849
         881        813.651        11.0163
       881.1        813.566        11.8202
       881.2        814.243        12.5921
       881.3        814.433        13.1595
       881.4        813.704        13.7426
       881.5        812.974        14.0611
       881.6        812.806        14.1654
       881.7        813.333        14.1958
       881.8        814.475        14.1766
       881.9        815.092        13.3783
         882        814.967        11.8968
       882.1        814.496        11.5918
       882.2         813.87        12.2989
       882.3        814.111        12.8452
       882.4        814.914        12.9513
       882.5        816.492        12.8535
       882.6         817.65        12.3292
       882.7        818.712        11.3795
       882.8        819.493        10.0329
       882.9        819.864        8.67373
         883        820.145        8.12353
       883.1        820.092        8.26858
       883.2        820.061        8.14132
       883.3        820.179        8.05132
       883.4        820.904        8.44619
       883.5        821.749        8.30548
       883.6        822.676        8.50145
       883.7        822.609        8.53406
       883.8        822.003        7.83118
       883.9        821.023        7.39319
         884        820.645        7.28741
       884.1        821.002        7.30719
       884.2        821.237        7.00062
       884.3        820.571        6.53909
       884.4         820.14        6.41178
       884.5        820.093        6.41307
       884.6        820.056        7.17563
       884.7        820.068         7.6471
       884.8         820.14        8.23031
       884.9        819.697        8.31802
         885        819.581        8.14617
       885.1        819.916        7.65878
       885.2        820.413        7.12059
       885.3         820.82        6.73969
       885.4        821.148        6.61147
       885.5        821.355        6.77277
       885.6        821.412        7.09001
       885.7        821.301        7.09998
       885.8         820.88        6.45236
       885.9        820.532        5.14356
         886         821.07         4.0091
       886.1        821.302         2.9422
       886.2        821.221        1.85714
       886.3        821.021        1.64294
       886.4        820.472        1.18751
       886.5        820.296       0.728868
       886.6        819.999       0.215085
       886.7        819.928       0.749446
       886.8        820.394        1.13868
       886.9        820.199        1.07236
         887        819.271         1.5851
       887.1        818.041        2.04322
       887.2        817.185         2.5543
       887.3        816.536        2.35486
       887.4        815.938        2.07587
       887.5        815.918        1.99094
       887.6        816.349        2.44563
       887.7         816.26        2.87701
       887.8        815.982        3.97582
       887.9        815.548        5.04387
         888        814.554        5.74218
       888.1        813.868        6.50443
       888.2         813.36        7.11284
       888.3        813.332        7.71371
       888.4        813.701        8.29051
       888.5        814.605        8.77494
       888.6        815.045        9.79869
       888.7        815.244        10.5836
       888.8        814.904        10.3144
       888.9        814.777        9.41365
         889         815.45        8.27498
       889.1        816.724        6.99291
       889.2        817.623        6.69929
       889.3        817.518        6.81497
       889.4        817.057        6.90553
       889.5        816.769        7.67464
       889.6        817.602        8.43418
       889.7        818.901        8.58745
       889.8        820.573        8.20034
       889.9        821.594        8.30897
         890        822.254        7.99632
       890.1        823.501          7.433
       890.2        824.768         7.6121
       890.3         825.67        8.59836
       890.4        826.515          8.497
       890.5        827.444        7.41098
       890.6        828.623         7.0546
       890.7        828.855        6.53368
       890.8        829.348        5.78997
       890.9         830.26         4.9668
         891         830.86        4.69257
       891.1        830.792        4.75765
       891.2        830.872        4.93664
       891.3        831.236        4.89191
       891.4        831.755        5.76762
       891.5        831.441        6.36146
       891.6        830.703        6.58719
       891.7        830.063        7.42201
       891.8        830.191        8.46921
       891.9        830.365        9.57667
         892        830.645         10.727
       892.1         830.61        10.6545
       892.2        830.479        10.4816
       892.3        830.757        10.5399
       892.4        830.717        11.7234
       892.5        830.366        12.7226
       892.6        829.673        13.8095
       892.7        829.166        14.5656
       892.8        828.492        15.2448
       892.9        827.735        16.4182
         893        826.971        17.5075
       893.1        826.331        17.9124
       893.2        825.921        18.3657
       893.3        825.569         19.538
       893.4        824.914        20.3547
       893.5        824.195        19.7884
       893.6        823.344        18.9553
       893.7        822.839        18.3483
       893.8        822.797        17.9951
       893.9        822.249        17.5622
         894        821.098        17.4714
       894.1        819.966        17.8389
       894.2        819.835         18.198
       894.3        820.161        17.8371
       894.4        820.002        17.6444
       894.5        819.506        17.8171
       894.6        819.936        17.7165
       894.7        820.703        16.8977
       894.8         821.27        15.9332
       894.9        821.268        15.7297
         895        821.276        16.2314
       895.1        821.803        16.3232
       895.2        823.062        16.2695
       895.3         823.98        15.8537
       895.4        824.652        16.0682
       895.5        824.887        16.7396
       895.6        825.348        16.9015
       895.7        826.476        16.0888
       895.8        827.735        15.4978
       895.9        827.891        15.1998
         896        827.556        14.1532
       896.1        827.327        13.1238
       896.2        827.103        13.1856
       896.3        827.573        13.3674
       896.4         827.57        12.7903
       896.5        827.607        12.1485
       896.6        827.821        10.9277
       896.7        827.898        9.46718
       896.8        828.022        8.04804
       896.9        827.879        6.97028
         897         828.32        6.50358
       897.1        828.845        6.22335
       897.2        829.489         5.9592
       897.3        829.797        5.61291
       897.4        829.938        5.14863
       897.5        830.677         5.0751
       897.6         831.33        4.59521
       897.7        831.428        3.27497
       897.8        831.228        2.59933
       897.9        831.585        2.81504
         898        831.579        3.25016
       898.1         831.18        3.75436
       898.2        830.661        4.27054
       898.3         831.08        5.23599
       898.4        831.963        6.15241
       898.5        833.068        6.86448
       898.6        833.661         7.0903
       898.7        833.855        7.91014
       898.8        833.896        8.20188
       898.9        833.633        9.15145
         899         833.32        10.1043
       899.1        832.743        10.3993
       899.2        832.492         10.456
       899.3        832.195        10.7911
       899.4         832.51        12.0243
       899.5        832.351         12.899
       899.6        832.515        12.8864
       899.7        832.393        12.9969
       899.8        831.561        12.9733
       899.9        831.389        12.9188
         900        831.419        12.6938
       900.1        831.401        12.3528
       900.2        830.697        11.8068
       900.3         829.46        11.1952
       900.4        827.818        10.7121
       900.5        825.862         10.242
       900.6        825.656        9.37652
       900.7        825.813        8.44181
       900.8        826.495        8.02632
       900.9        826.875        8.25927
         901        827.025        8.53008
       901.1        826.778        8.57104
       901.2        826.833        8.81975
       901.3        827.778        8.57504
       901.4        829.182        8.73337
       901.5         830.37        8.80633
       901.6         831.07        8.41468
       901.7        831.499        8.08646
       901.8         831.52        8.37838
       901.9        831.452        8.36997
         902        831.633        8.00436
       902.1        832.302        7.36816
       902.2        833.381        6.86469
       902.3        833.822        6.66646
       902.4        834.048         6.6585
       902.5        834.759        6.54111
       902.6        835.456        6.47289
       902.7        836.045        6.92247
       902.8        836.912        7.43902
       902.9        837.722        7.90512
         903         838.09        7.65342
       903.1        838.346        6.79025
       903.2        838.931        5.86515
       903.3        839.044        5.19087
       903.4        839.138        4.90674
       903.5        839.635        4.06934
       903.6        839.582         3.7042
       903.7         839.55        3.74481
       903.8         839.03        3.69363
       903.9        838.488        3.74935
         904        838.075        4.01218
       904.1        837.906        4.75556
       904.2        837.792        4.61584
       904.3         837.94        3.94171
       904.4        838.027        2.78314
       904.5        837.971        2.60339
       904.6        837.758        3.72886
       904.7        837.206        4.17709
       904.8        836.959        4.26476
       904.9        837.618        3.58422
         905        838.031        2.48977
       905.1         837.86        2.38318
       905.2        837.817        3.95759
       905.3        837.791        5.42514
       905.4        837.604        6.67014
       905.5        837.264        7.49483
       905.6        836.655        8.17947
       905.7        836.663        8.47749
       905.8        836.982        8.54433
       905.9        836.839        8.99783
         906        837.332        9.74597
       906.1         837.76         11.163
       906.2        837.963        12.0059
       906.3        837.777        11.8259
       906.4        837.773        11.4347
       906.5        838.641        11.0237
       906.6        839.397        11.0495
       906.7        839.782         11.279
       906.8        840.192        11.7153
       906.9        840.975        12.1294
         907        841.649        12.5913
       907.1         842.33        12.0357
       907.2        843.078         10.842
       907.3        843.813         9.7426
       907.4        844.024        9.50372
       907.5         844.02        10.3586
       907.6        844.036        11.2401
       907.7        844.597         12.098
       907.8        845.277        12.7169
       907.9        846.144         12.941
         908        846.436        12.7895
       908.1        846.556        12.3355
       908.2        846.168        12.0406
       908.3        845.176        11.9769
       908.4        844.559        12.1123
       908.5        844.302        12.1447
       908.6         844.29        12.2396
       908.7        844.259         12.325
       908.8        844.626        12.6798
       908.9        844.913        12.8163
         909        845.436        12.7602
       909.1        845.641        12.5934
       909.2        845.655         12.788
       909.3        845.378        13.0582
       909.4        844.592        13.2535
       909.5        844.422         13.724
       909.6        844.389        14.0889
       909.7        844.413        13.3477
       909.8        844.155        11.8728
       909.9        843.209        9.83593
         910        842.216        8.48073
       910.1        841.381        7.79561
       910.2        841.526        7.30178
       910.3        842.505        6.84744
       910.4        843.364        6.72245
       910.5        843.848        6.00832
       910.6        844.056        5.57716
       910.7         844.22        4.83515
       910.8        844.221        4.71147
       910.9        844.266        4.70119
         911        844.062        4.76186
       911.1        843.136        5.27021
       911.2        843.037        5.62824
       911.3        843.345        6.30659
       911.4        844.086        6.51159
       911.5        844.586        6.30515
       911.6        845.026         5.7988
       911.7        845.844        5.74067
       911.8          846.3        6.98322
       911.9        846.727        8.03852
         912        847.111        8.06133
       912.1        847.844        7.75569
       912.2        848.476        7.69057
       912.3        848.802         7.9104
       912.4        848.965        8.25459
       912.5        849.107        8.64256
       912.6        848.653         9.4747
       912.7        848.435        10.0224
       912.8        848.279        10.2318
       912.9        848.387        10.7832
         913        847.978        11.9157
       913.1        847.827        12.9574
       913.2        848.427        13.5051
       913.3        848.622         13.961
       913.4        848.625        14.0567
       913.5        848.994        14.3554
       913.6        849.764        14.8701
       913.7        850.618        15.5952
       913.8        850.432         15.957
       913.9        850.409        16.6687
         914        850.128         16.712
       914.1        849.835        17.0383
       914.2        848.721        17.3986
       914.3        848.024        17.0387
       914.4        847.453        16.5602
       914.5        847.066        16.1622
       914.6        846.582        15.3816
       914.7        846.234        14.2124
       914.8        845.708        13.1271
       914.9        845.423        12.4827
         915        844.819        12.1486
       915.1        844.278        11.7589
       915.2        843.999        11.7685
       915.3        844.036        11.9139
       915.4        844.252        11.1085
       915.5        844.203        11.0653
       915.6        844.193        12.0819
       915.7        844.723        13.1216
       915.8        845.993        13.3547
       915.9        847.303        13.0222
         916        847.251        12.2219
       916.1        846.608        11.8221
       916.2        846.846        12.2141
       916.3         847.65        12.9726
       916.4        848.189        13.0964
       916.5        849.062        13.2527
       916.6        849.881        13.2091
       916.7        850.549        13.0641
       916.8        850.567        13.1437
       916.9        850.607        13.2378
         917        850.595        14.1381
       917.1        850.612        14.6708
       917.2         850.63        14.4587
       917.3        850.586        14.1547
       917.4        850.924        14.4263
       917.5        850.809        14.3375
       917.6         850.36         13.516
       917.7        849.917        12.8199
       917.8        849.854         12.237
       917.9        849.961        11.0674
         918        850.469        9.69661
       918.1        851.661        8.97698
       918.2        853.133        8.14953
       918.3        853.525        7.63235
       918.4        852.466        7.36701
       918.5        851.719        7.93447
       918.6        851.554        8.49043
       918.7        851.668        8.87865
       918.8        852.156        8.44846
       918.9         852.72        8.17788
         919        852.486        8.31142
       919.1        852.017        8.14425
       919.2         851.19        7.88165
       919.3        850.748        7.68746
       919.4        850.523        7.24929
       919.5        850.532         6.8776
       919.6        851.006        6.97487
       919.7        851.229        7.50452
       919.8        851.072         8.1451
       919.9        850.867        8.75771
         920         850.83        9.34302
       920.1        850.534        9.80973
       920.2        850.048        9.92865
       920.3        850.074           10.1
       920.4        850.182        9.62287
       920.5        850.315        9.08984
       920.6        850.763        9.35616
       920.7        851.455        9.85381
       920.8        851.841        10.0366
       920.9        852.135        9.88524
         921        852.458          9.837
       921.1        852.551        9.56876
       921.2        853.328        9.12337
       921.3        853.955        9.18036
       921.4        853.594        9.39735
       921.5        853.017        9.01803
       921.6        852.366        9.17476
       921.7        852.039        9.37271
       921.8        852.398        9.69029
       921.9        853.237        10.6272
         922        853.877        11.8087
       922.1        854.166        12.4363
       922.2        854.746        12.3621
       922.3        855.158         11.853
       922.4         854.99        10.9882
       922.5        855.104        10.1886
       922.6         855.45        10.2267
       922.7        855.378        10.9335
       922.8        854.815        11.3237
       922.9         854.57         11.544
         923        854.612        11.2602
       923.1        855.114        10.3078
       923.2        854.981        9.89163
       923.3        854.607        10.2007
       923.4        854.632         10.166
       923.5        854.688        10.5609
       923.6        854.757        11.0523
       923.7         854.05        12.1744
       923.8         853.78        13.2755
       923.9        853.442         14.269
         924        853.386        15.2627
       924.1        853.836        16.0483
       924.2        854.159        16.7662
       924.3        854.174        17.1315
       924.4        853.737        18.3557
       924.5         852.55        18.7195
       924.6        851.593        18.3361
       924.7        851.139         18.154
       924.8        851.015        17.3354
       924.9        850.784        16.1516
         925         851.24        15.2839
       925.1        852.091        14.3591
       925.2        852.772        13.2373
       925.3        853.061        12.7317
       925.4        852.945        11.8786
       925.5        852.917        10.6861
       925.6        852.361        9.94007
       925.7         852.06        9.12227
       925.8        852.094        8.29816
       925.9        852.914        7.64356
         926         853.56        7.68464
       926.1        853.812        7.81152
       926.2        853.498        7.73789
       926.3        853.625        7.70226
       926.4        853.855        6.65928
       926.5        853.455        5.12083
       926.6        852.647        3.63109
       926.7        851.514        3.99011
       926.8         850.43        5.14085
       926.9        849.824        5.75505
         927        849.434        6.54949
       927.1        848.771        7.15838
       927.2         847.58        7.34154
       927.3        846.849        6.91704
       927.4        846.019        6.58652
       927.5        845.663        6.22838
       927.6        845.135        5.70996
       927.7         844.96        5.93585
       927.8        844.872        6.29992
       927.9        845.128        6.88929
         928        844.666        7.41179
       928.1        843.694        8.28916
       928.2        842.498        8.56973
       928.3        841.678        8.60958
       928.4        841.316        9.09691
       928.5        842.037        9.68515
       928.6        843.278        10.0109
       928.7        843.679        9.68744
       928.8        843.507        9.69315
       928.9        843.351        9.65198
         929        843.241        9.72431
       929.1        843.601        10.0838
       929.2        844.517        10.2226
       929.3        844.752        10.5006
       929.4        844.495        11.0783
       929.5         843.48        12.2688
       929.6        842.426        12.4655
       929.7        842.019        12.0753
       929.8        842.239        11.7916
       929.9        842.585         10.903
         930        843.069        10.5344
[truncated: 1,750,101 more chars]
