# Supplementary material for: Antibody–nanobody combination increases their neutralizing activity against SARS-CoV-2 and nanobody H11-H4 is effective against Alpha, Kappa and Delta variants
Source: Sci Rep. 2022 Jun 11;12:9701. doi: 10.1038/s41598-022-14263-1 (PMC9188278; doi:10.1038/s41598-022-14263-1)
Supplement: Supplementary file 2 — Supplementary Information 2. [file 41598_2022_14263_MOESM2_ESM.zip › SciRep_data/SMD_data/WT/Binding_affinity/v=1/both/out_delta_F_time_H.dat]

#Time (ps)     -delta_F (kcal/mol)
0         0.000170623
0.1       0.000193718
0.2       0.000284335
0.3       0.000517324
0.4       0.000731499
0.5         0.0010048
0.6        0.00122987
0.7        0.00195752
0.8        0.00309454
0.9        0.00451944
1          0.00651649
1.1        0.00891203
1.2         0.0112239
1.3         0.0138185
1.4         0.0157925
1.5         0.0179872
1.6         0.0197278
1.7         0.0209093
1.8         0.0216747
1.9          0.022925
2           0.0245305
2.1         0.0266903
2.2         0.0272877
2.3         0.0265347
2.4         0.0248411
2.5         0.0237172
2.6         0.0214109
2.7         0.0190892
2.8         0.0169639
2.9         0.0163496
3            0.016504
3.1         0.0166427
3.2         0.0165955
3.3         0.0157625
3.4          0.014255
3.5         0.0135015
3.6         0.0133031
3.7         0.0124615
3.8         0.0122125
3.9         0.0121479
4           0.0127595
4.1         0.0137788
4.2         0.0134253
4.3         0.0117916
4.4         0.0112281
4.5         0.0113701
4.6         0.0125436
4.7         0.0149235
4.8         0.0179944
4.9         0.0227844
5           0.0276211
5.1         0.0291917
5.2         0.0304935
5.3         0.0306145
5.4         0.0315272
5.5         0.0338571
5.6         0.0355285
5.7         0.0346118
5.8         0.0321833
5.9         0.0326988
6           0.0324709
6.1         0.0320814
6.2         0.0306984
6.3         0.0268347
6.4         0.0243026
6.5          0.023285
6.6         0.0234427
6.7         0.0238739
6.8         0.0242766
6.9         0.0243595
7           0.0235775
7.1         0.0219982
7.2         0.0215638
7.3          0.023317
7.4         0.0256567
7.5         0.0273133
7.6         0.0286844
7.7         0.0277932
7.8         0.0260439
7.9         0.0248528
8           0.0240494
8.1         0.0249362
8.2          0.024635
8.3         0.0254286
8.4          0.026958
8.5         0.0277958
8.6         0.0276464
8.7         0.0261676
8.8         0.0242236
8.9         0.0239623
9           0.0235454
9.1         0.0242067
9.2          0.023636
9.3         0.0220624
9.4         0.0199675
9.5         0.0187108
9.6         0.0180154
9.7         0.0163101
9.8         0.0144804
9.9         0.0124087
10          0.0103959
10.1       0.00910062
10.2       0.00934808
10.3       0.00962257
10.4       0.00996683
10.5       0.00991199
10.6       0.00923983
10.7       0.00821531
10.8       0.00989048
10.9        0.0123151
11          0.0134441
11.1        0.0147868
11.2         0.015238
11.3        0.0156752
11.4        0.0176813
11.5        0.0181257
11.6        0.0177943
11.7        0.0177601
11.8        0.0185409
11.9        0.0197526
12          0.0208594
12.1        0.0213882
12.2        0.0214677
12.3        0.0208436
12.4        0.0202878
12.5        0.0191664
12.6        0.0187849
12.7        0.0184989
12.8        0.0175094
12.9        0.0153569
13          0.0136629
13.1        0.0127388
13.2        0.0130467
13.3        0.0130435
13.4        0.0125903
13.5        0.0126573
13.6        0.0122497
13.7        0.0125111
13.8        0.0124893
13.9        0.0117265
14          0.0112784
14.1          0.01153
14.2        0.0119326
14.3        0.0134405
14.4        0.0143519
14.5        0.0135989
14.6        0.0132316
14.7         0.013786
14.8        0.0141846
14.9        0.0147396
15          0.0149857
15.1        0.0165083
15.2        0.0168467
15.3        0.0174225
15.4        0.0171194
15.5        0.0171178
15.6        0.0180239
15.7        0.0188368
15.8        0.0189862
15.9        0.0187638
16          0.0180568
16.1         0.017904
16.2        0.0176148
16.3        0.0161239
16.4        0.0142305
16.5        0.0118073
16.6       0.00956131
16.7        0.0071795
16.8       0.00558356
16.9       0.00427557
17         0.00393837
17.1        0.0037704
17.2       0.00422707
17.3       0.00431942
17.4       0.00357739
17.5       0.00289421
17.6       0.00287181
17.7       0.00317171
17.8       0.00331929
17.9       0.00379911
18         0.00356112
18.1       0.00312261
18.2       0.00301587
18.3       0.00285797
18.4       0.00348187
18.5       0.00453464
18.6       0.00475682
18.7        0.0046709
18.8       0.00439021
18.9       0.00576429
19         0.00752372
19.1       0.00856975
19.2       0.00901696
19.3       0.00885235
19.4       0.00791484
19.5       0.00833035
19.6       0.00771303
19.7       0.00670556
19.8       0.00664064
19.9       0.00646882
20         0.00597638
20.1       0.00598366
20.2       0.00628045
20.3       0.00569407
20.4       0.00579748
20.5       0.00530847
20.6       0.00541908
20.7       0.00580284
20.8       0.00620072
20.9        0.0058907
21          0.0054661
21.1       0.00500594
21.2       0.00485408
21.3        0.0047195
21.4       0.00556002
21.5         0.006564
21.6        0.0067114
21.7       0.00666521
21.8       0.00579886
21.9       0.00463798
22         0.00366803
22.1       0.00327038
22.2       0.00342492
22.3       0.00398267
22.4       0.00461734
22.5       0.00553437
22.6       0.00659815
22.7       0.00848918
22.8        0.0104641
22.9        0.0109212
23          0.0110408
23.1        0.0116198
23.2        0.0120926
23.3        0.0128152
23.4        0.0139984
23.5        0.0139833
23.6        0.0140249
23.7        0.0124196
23.8        0.0101329
23.9        0.0088585
24         0.00854827
24.1       0.00911729
24.2       0.00972722
24.3        0.0108926
24.4        0.0114684
24.5        0.0119683
24.6        0.0110414
24.7       0.00973573
24.8        0.0090012
24.9       0.00868781
25         0.00906527
25.1       0.00916859
25.2       0.00961578
25.3        0.0114226
25.4        0.0141599
25.5        0.0163519
25.6        0.0172504
25.7        0.0174524
25.8        0.0179389
25.9        0.0187832
26          0.0190237
26.1        0.0203024
26.2        0.0205567
26.3        0.0208775
26.4        0.0217669
26.5         0.022816
26.6        0.0245194
26.7        0.0257828
26.8         0.026983
26.9        0.0291026
27          0.0300212
27.1        0.0314863
27.2        0.0327139
27.3        0.0349786
27.4        0.0357804
27.5         0.036051
27.6        0.0365118
27.7        0.0382379
27.8        0.0410188
27.9        0.0449578
28          0.0484084
28.1        0.0522911
28.2        0.0540423
28.3        0.0552349
28.4         0.058015
28.5        0.0656198
28.6        0.0728132
28.7        0.0754965
28.8        0.0787196
28.9        0.0822994
29          0.0833711
29.1        0.0830702
29.2        0.0844919
29.3        0.0865314
29.4        0.0851819
29.5        0.0839646
29.6        0.0852815
29.7        0.0853966
29.8        0.0859147
29.9        0.0858119
30          0.0831227
30.1        0.0812419
30.2        0.0759304
30.3        0.0755457
30.4         0.079401
30.5        0.0820711
30.6        0.0839404
30.7        0.0871566
30.8        0.0884887
30.9         0.092433
31          0.0923651
31.1         0.090676
31.2        0.0888947
31.3        0.0887178
31.4        0.0897586
31.5        0.0880264
31.6        0.0855665
31.7        0.0811823
31.8        0.0758168
31.9        0.0687537
32          0.0636227
32.1        0.0618198
32.2        0.0606518
32.3        0.0600116
32.4        0.0580762
32.5        0.0560504
32.6        0.0555972
32.7        0.0583606
32.8         0.062113
32.9        0.0650504
33          0.0627258
33.1        0.0566344
33.2        0.0511057
33.3        0.0467805
33.4        0.0456669
33.5        0.0465941
33.6        0.0468629
33.7        0.0480339
33.8        0.0465804
33.9        0.0457855
34          0.0480097
34.1        0.0528641
34.2        0.0564892
34.3          0.05976
34.4        0.0608232
34.5        0.0621705
34.6        0.0644836
34.7        0.0686544
34.8         0.072459
34.9        0.0750893
35          0.0770414
35.1        0.0796652
35.2        0.0791306
35.3        0.0739995
35.4        0.0661503
35.5        0.0605727
35.6        0.0579885
35.7        0.0570103
35.8        0.0569139
35.9        0.0564423
36          0.0559341
36.1        0.0537322
36.2        0.0489444
36.3        0.0448236
36.4        0.0450493
36.5        0.0453815
36.6        0.0465816
36.7        0.0480796
36.8        0.0470206
36.9        0.0451945
37          0.0433438
37.1        0.0408711
37.2         0.038857
37.3         0.037689
37.4        0.0370689
37.5        0.0359229
37.6        0.0340238
37.7        0.0317613
37.8        0.0294567
37.9        0.0288205
38          0.0286378
38.1        0.0282984
38.2        0.0303835
38.3        0.0333937
38.4        0.0348504
38.5        0.0353606
38.6        0.0354266
38.7        0.0348059
38.8        0.0361839
38.9          0.03897
39          0.0407193
39.1        0.0399429
39.2        0.0377209
39.3        0.0374177
39.4        0.0384657
39.5        0.0386394
39.6         0.038453
39.7        0.0365243
39.8        0.0338459
39.9        0.0312991
40          0.0302721
40.1        0.0302137
40.2        0.0291799
40.3        0.0290604
40.4        0.0290826
40.5        0.0279143
40.6        0.0272678
40.7        0.0235574
40.8        0.0220773
40.9        0.0228863
41          0.0214412
41.1        0.0196374
41.2        0.0188332
41.3        0.0176986
41.4        0.0167683
41.5        0.0171369
41.6        0.0193996
41.7        0.0249056
41.8        0.0306439
41.9        0.0337452
42          0.0353699
42.1        0.0369491
42.2        0.0404933
42.3        0.0450127
42.4        0.0517823
42.5        0.0612711
42.6        0.0689786
42.7        0.0742649
42.8        0.0773205
42.9        0.0803932
43          0.0844359
43.1        0.0908414
43.2        0.0917297
43.3        0.0918608
43.4        0.0929436
43.5         0.094819
43.6        0.0930866
43.7        0.0897773
43.8        0.0880487
43.9        0.0887386
44          0.0900793
44.1        0.0897971
44.2        0.0902911
44.3        0.0921128
44.4        0.0926028
44.5         0.090651
44.6        0.0864113
44.7        0.0851307
44.8        0.0805069
44.9        0.0753932
45          0.0680735
45.1        0.0633914
45.2        0.0624402
45.3         0.060699
45.4         0.058957
45.5        0.0585329
45.6        0.0604059
45.7        0.0601131
45.8        0.0595628
45.9        0.0593979
46          0.0591167
46.1        0.0592319
46.2        0.0624674
46.3        0.0664664
46.4        0.0702157
46.5        0.0726214
46.6        0.0763991
46.7        0.0812908
46.8        0.0832326
46.9        0.0862286
47          0.0917123
47.1        0.0943212
47.2        0.0955377
47.3        0.0981603
47.4         0.102703
47.5         0.106754
47.6         0.105976
47.7          0.10432
47.8           0.1041
47.9         0.104093
48           0.107055
48.1         0.109162
48.2         0.107399
48.3         0.106553
48.4         0.105047
48.5         0.103971
48.6         0.106376
48.7         0.111218
48.8         0.117241
48.9         0.120545
49           0.119547
49.1         0.120279
49.2         0.121773
49.3         0.122699
49.4         0.129861
49.5          0.13915
49.6         0.139656
49.7         0.137836
49.8         0.133069
49.9         0.131673
50           0.131309
50.1         0.133294
50.2         0.134833
50.3         0.135042
50.4         0.137234
50.5         0.138753
50.6           0.1389
50.7          0.13808
50.8         0.135193
50.9         0.134943
51           0.133716
51.1         0.132179
51.2         0.130726
51.3         0.130898
51.4          0.13087
51.5         0.129936
51.6          0.12626
51.7          0.12256
51.8         0.122345
51.9         0.120698
52           0.119685
52.1         0.119559
52.2         0.117169
52.3         0.113641
52.4         0.110203
52.5         0.109325
52.6         0.109369
52.7         0.114177
52.8         0.118844
52.9         0.117801
53           0.118722
53.1         0.121655
53.2         0.125823
53.3         0.129868
53.4         0.135105
53.5         0.142541
53.6         0.148223
53.7         0.154037
53.8         0.159532
53.9         0.161721
54             0.1616
54.1         0.162776
54.2         0.165103
54.3         0.168508
54.4         0.174126
54.5         0.179302
54.6         0.180935
54.7          0.18277
54.8         0.185155
54.9         0.191515
55           0.201617
55.1         0.205587
55.2         0.205085
55.3         0.199848
55.4         0.194482
55.5         0.194431
55.6         0.198876
55.7         0.206468
55.8         0.211478
55.9         0.215653
56           0.225418
56.1         0.231636
56.2         0.233382
56.3         0.232605
56.4         0.233054
56.5         0.230625
56.6         0.223637
56.7         0.216086
56.8         0.208949
56.9         0.204399
57           0.195408
57.1         0.185977
57.2         0.179963
57.3          0.17907
57.4          0.17595
57.5         0.174499
57.6          0.17324
57.7         0.169655
57.8         0.164973
57.9         0.162982
58           0.164128
58.1         0.168274
58.2         0.177328
58.3         0.183523
58.4         0.182905
58.5          0.17891
58.6         0.174546
58.7          0.17008
58.8         0.165575
58.9         0.165236
59           0.165355
59.1         0.166055
59.2         0.171087
59.3         0.176516
59.4         0.178592
59.5         0.172689
59.6         0.170627
59.7         0.173897
59.8         0.182728
59.9         0.191867
60           0.198091
60.1         0.196781
60.2         0.195773
60.3         0.201619
60.4         0.207211
60.5         0.211506
60.6         0.215658
60.7         0.218447
60.8         0.227275
60.9         0.235752
61           0.242812
61.1          0.24782
61.2         0.245625
61.3         0.239449
61.4         0.238396
61.5          0.24586
61.6         0.257864
61.7         0.264556
61.8         0.267505
61.9         0.269223
62           0.269054
62.1         0.265695
62.2         0.254643
62.3         0.248344
62.4         0.242159
62.5         0.228272
62.6         0.213115
62.7         0.201567
62.8         0.195978
62.9         0.193115
63           0.189749
63.1         0.185706
63.2         0.181218
63.3         0.175225
63.4         0.171911
63.5         0.168687
63.6         0.166283
63.7         0.166165
63.8         0.163481
63.9         0.159343
64           0.157529
64.1         0.157761
64.2         0.161291
64.3         0.163193
64.4         0.164841
64.5         0.164174
64.6         0.163252
64.7         0.160153
64.8         0.154309
64.9         0.151436
65           0.150108
65.1         0.156864
65.2         0.162842
65.3         0.172025
65.4         0.181365
65.5         0.186047
65.6         0.190202
65.7         0.194807
65.8         0.195881
65.9         0.196481
66           0.199955
66.1         0.202458
66.2         0.203574
66.3         0.208441
66.4         0.218468
66.5         0.232976
66.6         0.246668
66.7         0.253965
66.8         0.263295
66.9         0.272395
67           0.274392
67.1         0.276247
67.2         0.279065
67.3         0.281439
67.4         0.285559
67.5         0.286231
67.6          0.28919
67.7         0.294093
67.8         0.296271
67.9         0.300029
68            0.29919
68.1         0.295683
68.2         0.296241
68.3         0.295603
68.4         0.292301
68.5         0.287518
68.6         0.282072
68.7         0.276734
68.8         0.262821
68.9         0.253604
69           0.245941
69.1         0.236431
69.2         0.229787
69.3         0.224368
69.4         0.213202
69.5         0.204316
69.6          0.20092
69.7         0.192221
69.8         0.186981
69.9         0.186986
70           0.190176
70.1         0.192712
70.2         0.196178
70.3         0.198738
70.4         0.199845
70.5         0.205611
70.6          0.21279
70.7          0.22425
70.8          0.23005
70.9         0.226114
71           0.229139
71.1         0.236567
71.2         0.243362
71.3         0.253875
71.4         0.262141
71.5         0.270076
71.6         0.272763
71.7         0.277366
71.8         0.283295
71.9         0.289698
72           0.294079
72.1         0.302921
72.2         0.307205
72.3         0.309051
72.4         0.315817
72.5         0.320548
72.6         0.326002
72.7         0.339517
72.8         0.351914
72.9          0.36242
73           0.370828
73.1         0.376937
73.2         0.375194
73.3         0.371938
73.4         0.376672
73.5         0.371726
73.6         0.361974
73.7         0.352251
73.8         0.346371
73.9         0.343011
74           0.341126
74.1         0.338874
74.2         0.333538
74.3           0.3248
74.4         0.320763
74.5          0.32027
74.6         0.321654
74.7         0.319568
74.8         0.319175
74.9         0.316875
75           0.314062
75.1         0.308729
75.2         0.300189
75.3         0.297905
75.4         0.302402
75.5         0.304356
75.6         0.303419
75.7         0.303311
75.8         0.304222
75.9         0.302588
76           0.309723
76.1          0.31889
76.2         0.326193
76.3          0.33405
76.4         0.340217
76.5         0.344862
76.6         0.348182
76.7         0.350782
76.8         0.356768
76.9         0.368721
77           0.370582
77.1         0.363059
77.2         0.346987
77.3         0.333313
77.4          0.32664
77.5         0.325624
77.6          0.32689
77.7         0.327448
77.8         0.324427
77.9         0.321861
78           0.324821
78.1         0.327171
78.2         0.329682
78.3         0.328778
78.4         0.331559
78.5         0.338302
78.6         0.350273
78.7          0.35815
78.8          0.36385
78.9         0.375763
79           0.386972
79.1         0.392009
79.2         0.402928
79.3         0.411049
79.4         0.419245
79.5         0.424757
79.6         0.419141
79.7         0.410061
79.8         0.407008
79.9         0.409849
80           0.410741
80.1         0.414787
80.2         0.423288
80.3         0.435122
80.4         0.440678
80.5         0.436759
80.6         0.429576
80.7         0.422148
80.8          0.40523
80.9         0.386391
81           0.371935
81.1         0.359368
81.2         0.358945
81.3          0.36776
81.4         0.377622
81.5         0.387537
81.6         0.394785
81.7         0.392084
81.8          0.39067
81.9         0.397058
82           0.398046
82.1         0.395356
82.2         0.396882
82.3         0.397787
82.4         0.397068
82.5         0.395436
82.6         0.389007
82.7         0.377637
82.8         0.369479
82.9         0.363603
83            0.36101
83.1          0.36382
83.2         0.359309
83.3         0.353305
83.4         0.346927
83.5         0.342076
83.6         0.337206
83.7         0.331791
83.8         0.328561
83.9         0.323204
84           0.315856
84.1          0.31294
84.2         0.308177
84.3         0.306209
84.4         0.305797
84.5          0.29804
84.6         0.286838
84.7         0.283585
84.8         0.281998
84.9         0.280254
85           0.290403
85.1          0.30384
85.2         0.309741
85.3          0.31307
85.4         0.315765
85.5         0.320276
85.6         0.324775
85.7         0.326755
85.8         0.326203
85.9         0.324529
86           0.329076
86.1          0.33382
86.2         0.341451
86.3         0.348038
86.4         0.357313
86.5         0.369916
86.6          0.38159
86.7         0.394454
86.8         0.404296
86.9         0.416674
87           0.424222
87.1         0.431772
87.2         0.438544
87.3         0.435642
87.4         0.422778
87.5         0.415327
87.6         0.417625
87.7         0.416735
87.8         0.418851
87.9         0.420771
88           0.422116
88.1         0.431255
88.2         0.446066
88.3         0.453292
88.4         0.466492
88.5         0.483298
88.6         0.495318
88.7         0.503666
88.8         0.512084
88.9         0.520735
89           0.532103
89.1         0.546722
89.2         0.559491
89.3          0.56089
89.4         0.551879
89.5         0.536026
89.6         0.523854
89.7         0.517043
89.8         0.512161
89.9         0.510891
90           0.502132
90.1         0.494103
90.2          0.48958
90.3         0.484242
90.4         0.476767
90.5          0.47004
90.6         0.473026
90.7         0.484214
90.8         0.491022
90.9         0.492314
91           0.502707
91.1         0.506586
91.2         0.503559
91.3         0.494116
91.4         0.485514
91.5         0.486614
91.6          0.49061
91.7         0.497686
91.8         0.509656
91.9         0.520504
92           0.526814
92.1         0.531227
92.2         0.527119
92.3         0.525939
92.4           0.5327
92.5          0.54071
92.6         0.543239
92.7         0.560317
92.8         0.581944
92.9          0.58792
93           0.573949
93.1         0.564428
93.2         0.569391
93.3         0.580267
93.4          0.60487
93.5         0.630944
93.6         0.638269
93.7         0.637188
93.8         0.625634
93.9         0.607919
94           0.601999
94.1         0.599072
94.2         0.599058
94.3            0.604
94.4         0.603895
94.5         0.597155
94.6         0.596067
94.7         0.595531
94.8         0.592011
94.9         0.590017
95           0.588768
95.1             0.58
95.2         0.567985
95.3         0.553385
95.4         0.550531
95.5         0.547516
95.6         0.544023
95.7          0.54102
95.8         0.532459
95.9         0.530207
96           0.525477
96.1         0.525526
96.2          0.53036
96.3         0.534762
96.4          0.53403
96.5         0.530894
96.6         0.526069
96.7         0.523958
96.8         0.530024
96.9         0.536503
97           0.551808
97.1         0.564112
97.2         0.566131
97.3         0.571389
97.4         0.582922
97.5         0.581551
97.6         0.576223
97.7         0.579941
97.8         0.590202
97.9         0.605699
98           0.617477
98.1         0.622673
98.2         0.617056
98.3         0.610081
98.4         0.605951
98.5         0.609218
98.6          0.61811
98.7         0.621839
98.8         0.614404
98.9         0.598039
99           0.591348
99.1         0.584403
99.2          0.57634
99.3         0.572846
99.4         0.578792
99.5         0.584947
99.6         0.586307
99.7         0.588375
99.8         0.588163
99.9         0.586818
100          0.595943
100.1        0.604551
100.2        0.606393
100.3        0.596848
100.4        0.574325
100.5        0.555522
100.6         0.55541
100.7        0.555416
100.8        0.557165
100.9        0.561484
101           0.55114
101.1        0.538417
101.2        0.538176
101.3        0.540551
101.4        0.545062
101.5        0.543099
101.6        0.546139
101.7        0.559148
101.8        0.569167
101.9        0.570471
102          0.578674
102.1        0.581881
102.2        0.587532
102.3        0.593837
102.4        0.595722
102.5        0.602082
102.6        0.600124
102.7        0.600592
102.8        0.604506
102.9         0.61464
103          0.617113
103.1         0.62676
103.2        0.644426
103.3        0.664142
103.4         0.66558
103.5        0.666923
103.6        0.673866
103.7        0.680192
103.8        0.683331
103.9        0.678245
104          0.675907
104.1        0.679044
104.2        0.685784
104.3        0.688546
104.4        0.696554
104.5        0.705921
104.6        0.709923
104.7        0.706981
104.8         0.69837
104.9        0.702864
105          0.703666
105.1         0.71467
105.2        0.725419
105.3        0.727691
105.4         0.72741
105.5        0.742192
105.6        0.765998
105.7        0.787444
105.8        0.799997
105.9        0.807728
106          0.814712
106.1        0.820479
106.2        0.826718
106.3        0.827251
106.4        0.828092
106.5        0.822247
106.6        0.804151
106.7        0.799215
106.8        0.792581
106.9        0.786007
107          0.789722
107.1        0.784571
107.2        0.780635
107.3        0.773784
107.4        0.766249
107.5        0.766102
107.6        0.764037
107.7        0.750424
107.8        0.735918
107.9        0.718742
108          0.712197
108.1        0.708025
108.2        0.699069
108.3        0.688125
108.4         0.68416
108.5         0.68524
108.6        0.683564
108.7        0.681087
108.8        0.678929
108.9        0.678742
109          0.678238
109.1        0.676625
109.2        0.677749
109.3        0.681528
109.4        0.681553
109.5        0.686738
109.6        0.698482
109.7        0.707168
109.8        0.711323
109.9         0.71821
110          0.731799
110.1        0.739469
110.2        0.733525
110.3        0.725039
110.4        0.719446
110.5        0.723081
110.6        0.726717
110.7        0.735349
110.8        0.750629
110.9        0.769159
111          0.772654
111.1        0.765728
111.2        0.763279
111.3        0.767476
111.4        0.770541
111.5        0.765344
111.6         0.76226
111.7        0.768989
111.8        0.763315
111.9        0.757232
112          0.746673
112.1        0.734729
112.2         0.73165
112.3        0.731489
112.4        0.738564
112.5        0.748208
112.6        0.751857
112.7        0.749565
112.8        0.757258
112.9        0.771009
113          0.778704
113.1        0.773025
113.2        0.766924
113.3        0.756554
113.4        0.746521
113.5        0.735109
113.6        0.730296
113.7        0.739005
113.8        0.757514
113.9        0.778018
114           0.79829
114.1         0.81871
114.2        0.833598
114.3        0.837523
114.4        0.836174
114.5        0.836417
114.6        0.835304
114.7        0.828136
114.8        0.818024
114.9        0.804366
115          0.786507
115.1        0.775947
115.2        0.763608
115.3        0.751188
115.4        0.747726
115.5        0.751551
115.6        0.748467
115.7         0.74611
115.8        0.742473
115.9        0.738226
116           0.74379
116.1         0.75842
116.2         0.77209
116.3        0.784669
116.4         0.79432
116.5        0.804274
116.6        0.821849
116.7        0.826474
116.8        0.839502
116.9        0.850407
117          0.847963
117.1        0.839543
117.2         0.83813
117.3        0.851721
117.4        0.869909
117.5        0.866244
117.6        0.856698
117.7        0.846809
117.8        0.839705
117.9        0.839392
118           0.83476
118.1         0.83696
118.2        0.846468
118.3        0.847104
118.4        0.856534
118.5        0.862434
118.6        0.870181
118.7        0.888907
118.8        0.906966
118.9        0.911863
119          0.916755
119.1        0.907113
119.2        0.908908
119.3        0.903684
119.4        0.892352
119.5        0.874318
119.6        0.863014
119.7        0.875989
119.8        0.895931
119.9        0.904366
120          0.902331
120.1        0.903471
120.2        0.907747
120.3        0.911796
120.4        0.913178
120.5        0.921705
120.6        0.936546
120.7        0.933151
120.8        0.931114
120.9        0.940095
121          0.957741
121.1        0.970882
121.2        0.987445
121.3        0.993631
121.4        0.994219
121.5         1.00185
121.6         1.00326
121.7         1.01752
121.8         1.02047
121.9         1.02555
122           1.01562
122.1         1.00401
122.2         0.99098
122.3        0.978911
122.4        0.964957
122.5        0.949025
122.6        0.941042
122.7        0.942295
122.8        0.943618
122.9        0.948041
123           0.95417
123.1        0.964791
123.2        0.967286
123.3        0.959407
123.4        0.953527
123.5        0.955256
123.6        0.959645
123.7        0.971638
123.8        0.977072
123.9        0.976073
124          0.978877
124.1        0.979584
124.2        0.988443
124.3        0.990797
124.4        0.990361
124.5        0.974345
124.6        0.944765
124.7        0.925013
124.8        0.907907
124.9        0.895239
125          0.891411
125.1        0.885164
125.2        0.882073
125.3        0.879365
125.4        0.879681
125.5        0.885864
125.6        0.888168
125.7        0.891679
125.8        0.889924
125.9        0.875271
126          0.864901
126.1        0.854932
126.2        0.850745
126.3        0.845924
126.4        0.844222
126.5        0.837798
126.6        0.846629
126.7        0.844612
126.8        0.847969
126.9        0.854655
127          0.861593
127.1        0.863528
127.2        0.869746
127.3         0.86481
127.4        0.858235
127.5        0.863295
127.6        0.871054
127.7        0.881408
127.8        0.894797
127.9        0.907316
128           0.92555
128.1        0.946165
128.2        0.968579
128.3        0.980255
128.4        0.989135
128.5         1.00512
128.6         1.01317
128.7         1.02475
128.8         1.03551
128.9         1.05151
129           1.05982
129.1         1.06214
129.2         1.05535
129.3         1.04692
129.4         1.03888
129.5         1.02443
129.6          1.0114
129.7        0.985241
129.8         0.97192
129.9        0.970269
130          0.979065
130.1        0.981999
130.2        0.975739
130.3        0.973013
130.4        0.966821
130.5        0.977217
130.6        0.997289
130.7         1.00931
130.8         1.00961
130.9         1.00579
131           1.00358
131.1         1.00126
131.2         1.00152
131.3        0.998052
131.4        0.993299
131.5         1.00223
131.6         1.01488
131.7         1.02407
131.8           1.034
131.9         1.03521
132           1.03675
132.1         1.03747
132.2         1.03499
132.3         1.03333
132.4         1.03401
132.5         1.03154
132.6         1.03106
132.7         1.03717
132.8         1.03152
132.9         1.02218
133           1.01761
133.1         1.02537
133.2         1.03041
133.3         1.04037
133.4         1.04852
133.5         1.03894
133.6         1.02978
133.7         1.02557
133.8         1.02171
133.9         1.01728
134           1.02117
134.1         1.02725
134.2         1.03378
134.3         1.03149
134.4         1.02472
134.5         1.01075
134.6         1.00428
134.7         1.00718
134.8         1.02396
134.9         1.02395
135            1.0203
135.1         1.01979
135.2         1.02584
135.3         1.02516
135.4         1.02097
135.5          1.0196
135.6         1.01928
135.7         1.02353
135.8          1.0238
135.9         1.02587
136           1.03495
136.1         1.03857
136.2         1.03344
136.3         1.02162
136.4         1.00709
136.5        0.996265
136.6          1.0036
136.7          1.0201
136.8         1.03357
136.9         1.04173
137           1.04407
137.1         1.05582
137.2         1.09071
137.3         1.11091
137.4         1.11262
137.5         1.11605
137.6          1.1151
137.7          1.1357
137.8         1.15951
137.9         1.16905
138           1.17876
138.1         1.19112
138.2          1.2212
138.3         1.24235
138.4          1.2546
138.5         1.26987
138.6         1.26967
138.7         1.25867
138.8         1.24424
138.9         1.23142
139           1.23162
139.1         1.22656
139.2         1.22102
139.3          1.2172
139.4         1.21417
139.5         1.21069
139.6         1.19477
139.7         1.19486
139.8         1.19792
139.9         1.20031
140           1.20669
140.1         1.22196
140.2          1.2339
140.3         1.24208
140.4         1.25652
140.5         1.26975
140.6         1.27698
140.7         1.28152
140.8         1.29032
140.9         1.31092
141             1.328
141.1         1.33254
141.2         1.34747
141.3          1.3843
141.4         1.42862
141.5         1.45503
141.6         1.45747
141.7          1.4521
141.8         1.46335
141.9         1.48445
142           1.50764
142.1         1.54044
142.2         1.55814
142.3         1.56247
142.4         1.57189
142.5         1.57956
142.6         1.57927
142.7         1.57719
142.8         1.57364
142.9         1.55658
143           1.53982
143.1         1.51964
143.2          1.4998
143.3         1.48073
143.4         1.47525
143.5         1.47463
143.6         1.45874
143.7         1.44073
143.8         1.42239
143.9         1.40003
144           1.38929
144.1         1.38485
144.2         1.38729
144.3         1.38041
144.4         1.38044
144.5         1.38625
144.6         1.38486
144.7          1.3684
144.8         1.35154
144.9         1.35519
145           1.36728
145.1         1.38615
145.2         1.38082
145.3         1.36522
145.4         1.35295
145.5         1.34423
145.6         1.34646
145.7         1.34229
145.8          1.3324
145.9         1.33637
146           1.35187
146.1         1.35768
146.2         1.34927
146.3          1.3408
146.4         1.32986
146.5         1.31377
146.6         1.31111
146.7         1.32141
146.8         1.34168
146.9         1.35189
147           1.35269
147.1         1.33156
147.2         1.30344
147.3         1.28348
147.4         1.27376
147.5         1.27766
147.6         1.28279
147.7         1.29118
147.8         1.27857
147.9         1.25825
148           1.22733
148.1         1.19837
148.2         1.17755
148.3         1.18375
148.4         1.19133
148.5         1.20684
148.6         1.21898
148.7         1.21814
148.8         1.21295
148.9         1.22402
149           1.25236
149.1         1.29174
149.2         1.32702
149.3          1.3465
149.4         1.34212
149.5         1.34143
149.6         1.33224
149.7         1.31482
149.8         1.31086
149.9         1.31533
150           1.30899
150.1         1.29433
150.2         1.27869
150.3         1.26519
150.4         1.25808
150.5         1.25723
150.6         1.25199
150.7         1.25805
150.8          1.2653
150.9         1.28348
151           1.31922
151.1          1.3342
151.2         1.33519
151.3         1.33767
151.4         1.32879
151.5         1.32211
151.6          1.3367
151.7          1.3554
151.8         1.36048
151.9         1.34998
152           1.33498
152.1         1.31656
152.2         1.31666
152.3         1.34193
152.4         1.37178
152.5         1.39929
152.6         1.42387
152.7         1.42495
152.8         1.41424
152.9         1.43346
153           1.45675
153.1         1.46328
153.2         1.45015
153.3         1.44019
153.4         1.43459
153.5         1.44172
153.6         1.45761
153.7          1.4786
153.8         1.49217
153.9         1.50503
154           1.52502
154.1         1.52239
154.2         1.50423
154.3         1.48153
154.4         1.47474
154.5         1.47507
154.6         1.47663
154.7         1.48677
154.8         1.50186
154.9         1.51788
155           1.52353
155.1         1.52139
155.2         1.51874
155.3         1.52003
155.4         1.51819
155.5         1.51672
155.6         1.50856
155.7          1.5012
155.8         1.48493
155.9         1.48781
156           1.49042
156.1         1.48756
156.2         1.47521
156.3         1.45539
156.4         1.44367
156.5         1.44522
156.6         1.45391
156.7         1.47278
156.8         1.49125
156.9         1.48907
157           1.48748
157.1         1.47925
157.2         1.47652
157.3         1.48207
157.4         1.47959
157.5         1.47629
157.6          1.4672
157.7         1.45752
157.8         1.44907
157.9         1.44307
158           1.45521
158.1         1.47199
158.2         1.48543
158.3         1.48976
158.4         1.48697
158.5         1.47265
158.6         1.45774
158.7         1.44119
158.8         1.43701
158.9          1.4356
159           1.42272
159.1         1.41189
159.2         1.40722
159.3         1.39189
159.4         1.38381
159.5         1.37468
159.6         1.36739
159.7         1.37139
159.8         1.36618
159.9         1.38029
160           1.39682
160.1         1.40952
160.2         1.42263
160.3         1.43871
160.4          1.4402
160.5         1.44703
160.6         1.47325
160.7         1.51455
160.8         1.55958
160.9         1.58655
161           1.60216
161.1         1.60538
161.2         1.60134
161.3         1.61095
161.4         1.63252
161.5          1.6583
161.6         1.66017
161.7         1.67053
161.8         1.67677
161.9         1.67663
162           1.68812
162.1          1.6771
162.2         1.65082
162.3         1.62586
162.4         1.61697
162.5         1.61353
162.6         1.61517
162.7         1.64232
162.8         1.67131
162.9         1.67649
163           1.66345
163.1         1.66745
163.2         1.67249
163.3         1.67399
163.4         1.66999
163.5         1.67147
163.6         1.67275
163.7         1.67556
163.8         1.69028
163.9         1.71624
164           1.72808
164.1         1.71361
164.2         1.70749
164.3         1.71759
164.4         1.74253
164.5         1.77006
164.6         1.77351
164.7         1.76879
164.8         1.75958
164.9         1.75338
165           1.76414
165.1          1.7853
165.2         1.81812
165.3         1.83619
165.4         1.83145
165.5         1.82099
165.6         1.81116
165.7         1.80983
165.8         1.82354
165.9         1.83542
166           1.83572
166.1         1.82957
166.2         1.81293
166.3         1.78971
166.4          1.7817
166.5         1.77004
166.6         1.76919
166.7         1.77832
166.8         1.79153
166.9         1.79301
167           1.79044
167.1          1.7753
167.2         1.76759
167.3         1.77765
167.4           1.784
167.5         1.77809
167.6         1.76045
167.7         1.73539
167.8         1.72596
167.9         1.72253
168           1.73009
168.1         1.74013
168.2         1.73201
168.3         1.72695
168.4         1.73502
168.5         1.73784
168.6          1.7346
168.7         1.73903
168.8         1.74996
168.9          1.7526
169           1.74555
169.1         1.73323
169.2         1.72959
169.3         1.73932
169.4         1.75585
169.5         1.77185
169.6         1.78752
169.7         1.80928
169.8         1.82728
169.9         1.82949
170            1.8328
170.1          1.8411
170.2         1.84472
170.3         1.84547
170.4         1.84342
170.5         1.83946
170.6         1.82813
170.7         1.81117
170.8         1.82371
170.9         1.83815
171           1.84466
171.1         1.83349
171.2         1.80541
171.3         1.77802
171.4         1.76376
171.5         1.73964
171.6         1.71556
171.7         1.69575
171.8         1.68992
171.9         1.69419
172           1.69146
172.1          1.6955
172.2         1.69745
172.3         1.69602
172.4         1.69019
172.5         1.69484
172.6         1.70222
172.7          1.7096
172.8         1.72406
172.9         1.75225
173            1.7837
173.1         1.81451
173.2         1.83597
173.3         1.83966
173.4         1.82096
173.5         1.81434
173.6         1.81353
173.7          1.8093
173.8         1.80225
173.9         1.81236
174           1.81795
174.1         1.83091
174.2         1.86151
174.3         1.91341
174.4         1.96681
174.5          2.0087
174.6         2.03398
174.7         2.05032
174.8         2.06795
174.9         2.08127
175           2.11912
175.1         2.15798
175.2         2.18901
175.3         2.20032
175.4         2.18992
175.5         2.17937
175.6         2.18594
175.7         2.18999
175.8         2.19783
175.9         2.20647
176           2.22053
176.1         2.23169
176.2         2.22017
176.3         2.21417
176.4          2.2054
176.5         2.21107
176.6         2.21522
176.7         2.23198
176.8          2.2252
176.9         2.21112
177           2.20046
177.1         2.18292
177.2         2.15463
177.3          2.1311
177.4         2.10642
177.5         2.06287
177.6         2.01334
177.7         1.96981
177.8         1.94092
177.9         1.91769
178           1.89867
178.1         1.86659
178.2         1.83464
178.3         1.81521
178.4         1.80588
178.5         1.79139
178.6         1.78418
178.7         1.77829
178.8         1.77428
178.9         1.75962
179           1.74246
179.1          1.7316
179.2         1.73339
179.3         1.74576
179.4         1.74854
179.5         1.74183
179.6         1.74202
179.7          1.7418
179.8         1.76115
179.9         1.78048
180            1.8138
180.1         1.86188
180.2         1.90925
180.3          1.9422
180.4         1.97626
180.5         2.01543
180.6         2.05289
180.7          2.0661
180.8         2.07635
180.9         2.09839
181            2.1249
181.1          2.1327
181.2         2.12646
181.3         2.11739
181.4         2.12102
181.5         2.13403
181.6         2.13989
181.7         2.13854
181.8         2.15038
181.9         2.15538
182           2.16128
182.1         2.16184
182.2         2.16841
182.3         2.17514
182.4         2.17951
182.5         2.16781
182.6         2.18103
182.7         2.19851
182.8         2.20077
182.9          2.1794
183           2.15347
183.1         2.13747
183.2         2.15223
183.3         2.17192
183.4         2.20316
183.5         2.22885
183.6         2.21966
183.7         2.20417
183.8         2.15407
183.9         2.11597
184           2.11505
184.1         2.13428
184.2         2.15161
184.3          2.1446
184.4          2.1248
184.5         2.09716
184.6         2.07079
184.7         2.07985
184.8         2.11151
184.9         2.14988
185           2.17809
185.1         2.16739
185.2         2.15873
185.3         2.16437
185.4         2.19132
185.5         2.21279
185.6         2.23293
185.7         2.27017
185.8         2.28629
185.9          2.2899
186           2.28918
186.1         2.30592
186.2         2.31152
186.3         2.30524
186.4         2.28809
186.5         2.24831
186.6          2.2168
186.7         2.19817
186.8         2.18915
186.9         2.18672
187           2.18939
187.1         2.18896
187.2         2.19083
187.3         2.19228
187.4         2.18511
187.5         2.19635
187.6         2.23061
187.7         2.25634
187.8         2.25503
187.9         2.24196
188           2.22284
188.1         2.20592
188.2          2.1939
188.3           2.172
188.4         2.15544
188.5         2.15176
188.6         2.14203
188.7         2.13925
188.8         2.13165
188.9         2.14108
189            2.1536
189.1         2.16674
189.2           2.179
189.3         2.19349
189.4         2.18711
189.5         2.16936
189.6         2.15791
189.7         2.15547
189.8         2.16681
189.9         2.15749
190           2.14834
190.1         2.15142
190.2         2.17162
190.3         2.20851
190.4         2.24392
190.5         2.27089
190.6         2.29466
190.7          2.3342
190.8         2.37023
190.9         2.40502
191           2.44862
191.1         2.47538
191.2         2.48859
191.3         2.51326
191.4         2.52419
191.5         2.53017
191.6         2.54292
191.7         2.52698
191.8         2.51436
191.9         2.51328
192           2.48904
192.1         2.46176
192.2         2.43199
192.3         2.43058
192.4         2.43537
192.5         2.43846
192.6         2.46374
192.7         2.48382
192.8          2.4711
192.9         2.42468
193           2.38512
193.1         2.36366
193.2         2.34094
193.3         2.32589
193.4         2.31737
193.5         2.30062
193.6         2.28885
193.7         2.27354
193.8         2.26291
193.9         2.24975
194           2.25356
194.1         2.25937
194.2         2.25812
194.3         2.24297
194.4         2.22965
194.5         2.21709
194.6         2.22871
194.7         2.25106
194.8         2.25864
194.9         2.25222
195           2.24432
195.1         2.23272
195.2          2.2274
195.3         2.24609
195.4         2.27201
195.5         2.29721
195.6         2.31386
195.7         2.33012
195.8         2.35566
195.9         2.37816
196           2.42036
196.1         2.43572
196.2         2.43671
196.3         2.44092
196.4         2.44822
196.5          2.4719
196.6         2.49428
196.7         2.50857
196.8         2.52343
196.9         2.54392
197           2.56482
197.1         2.57715
197.2         2.60061
197.3          2.6126
197.4         2.62565
197.5           2.655
197.6         2.68114
197.7         2.71435
197.8         2.75707
197.9         2.75751
198           2.72848
198.1         2.70386
198.2         2.67608
198.3         2.66002
198.4         2.64654
198.5         2.63869
198.6          2.6274
198.7         2.59595
198.8          2.5726
198.9         2.55032
199            2.5358
199.1         2.50926
199.2         2.50288
199.3         2.50168
199.4         2.50202
199.5         2.49191
199.6         2.47494
199.7         2.44469
199.8         2.44047
199.9          2.4484
200           2.44503
200.1         2.42951
200.2         2.39707
200.3         2.36722
200.4         2.35009
200.5         2.34188
200.6         2.32581
200.7         2.31036
200.8         2.29597
200.9         2.26498
201           2.23438
201.1         2.21836
201.2         2.21667
201.3          2.2279
201.4         2.23092
201.5         2.22535
201.6         2.20338
201.7         2.17641
201.8         2.18263
201.9         2.21071
202            2.2432
202.1         2.25184
202.2         2.26914
202.3         2.29677
202.4          2.3088
202.5         2.32322
202.6         2.34846
202.7         2.37326
202.8         2.39689
202.9         2.40358
203           2.41065
203.1         2.44352
203.2         2.47664
203.3         2.50369
203.4         2.52085
203.5         2.53975
203.6         2.56539
203.7         2.58688
203.8         2.61024
203.9         2.63792
204           2.64767
204.1         2.63912
204.2         2.63994
204.3         2.63816
204.4         2.64113
204.5         2.65147
204.6         2.64638
204.7         2.61695
204.8         2.60179
204.9         2.58819
205           2.56962
205.1         2.56026
205.2         2.55033
205.3         2.55696
205.4         2.57608
205.5         2.59329
205.6         2.60639
205.7         2.58791
205.8         2.56897
205.9         2.56238
206           2.57115
206.1         2.60778
206.2         2.64193
206.3         2.65689
206.4         2.67074
206.5         2.66346
206.6         2.64194
206.7         2.61612
206.8         2.59336
206.9         2.59132
207           2.59702
207.1         2.60733
207.2         2.60736
207.3         2.61063
207.4         2.59616
207.5         2.56999
207.6         2.55536
207.7          2.5712
207.8         2.57258
207.9         2.55656
208           2.55622
208.1         2.55546
208.2         2.55955
208.3         2.55341
208.4         2.55385
208.5         2.54295
208.6         2.55428
208.7         2.56669
208.8         2.56899
208.9         2.56612
209           2.55148
209.1         2.54021
209.2         2.50834
209.3         2.49344
209.4         2.49259
209.5         2.49412
209.6         2.47292
209.7         2.45316
209.8         2.44335
209.9         2.45098
210            2.4515
210.1         2.43932
210.2         2.42543
210.3         2.41507
210.4          2.4131
210.5         2.42261
210.6         2.43382
210.7         2.43973
210.8         2.45113
210.9         2.46452
211           2.48406
211.1          2.4803
211.2         2.47763
211.3         2.48132
211.4         2.48974
211.5         2.50673
211.6         2.51287
211.7         2.51217
211.8          2.5018
211.9         2.48878
212           2.48652
212.1         2.49044
212.2         2.50983
212.3         2.53922
212.4         2.55423
212.5         2.55376
212.6         2.55893
212.7         2.59595
212.8         2.63813
212.9         2.68665
213           2.72872
213.1         2.74133
213.2         2.74371
213.3         2.72088
213.4         2.68565
213.5         2.65609
213.6         2.63578
213.7         2.62094
213.8         2.63548
213.9          2.6497
214           2.65937
214.1         2.67467
214.2         2.71002
214.3         2.75859
214.4         2.79888
214.5          2.8186
214.6         2.84268
214.7         2.88382
214.8         2.92803
214.9         2.94463
215           2.97172
215.1         3.04619
215.2         3.10874
215.3         3.16988
215.4         3.21014
215.5          3.2618
215.6         3.34195
215.7         3.39554
215.8         3.40505
215.9         3.39952
216           3.35723
216.1         3.32419
216.2         3.27299
216.3         3.20833
216.4         3.14414
216.5         3.10056
216.6         3.06686
216.7          3.0434
216.8         3.01533
216.9         2.98328
217           2.98292
217.1         2.98097
217.2         2.96924
217.3         2.96427
217.4         2.93371
217.5         2.88768
217.6         2.85104
217.7         2.84341
217.8         2.83964
217.9         2.82855
218            2.8072
218.1         2.80289
218.2         2.80924
218.3         2.80315
218.4         2.78764
218.5         2.76744
218.6         2.76066
218.7         2.77591
218.8         2.79876
218.9         2.81851
219           2.82498
219.1         2.81714
219.2         2.79724
219.3         2.78793
219.4         2.80241
219.5         2.80753
219.6          2.8145
219.7         2.83139
219.8          2.8375
219.9         2.83258
220            2.8561
220.1         2.88359
220.2         2.90737
220.3         2.90642
220.4         2.90799
220.5         2.90929
220.6         2.90492
220.7         2.89906
220.8         2.89296
220.9         2.89439
221           2.89299
221.1         2.89014
221.2         2.89944
221.3         2.90412
221.4         2.92288
221.5          2.9091
221.6         2.91051
221.7         2.92047
221.8         2.94717
221.9         2.97199
222           2.96772
222.1         2.97569
222.2         2.98779
222.3         2.97685
222.4          2.9443
222.5         2.93298
222.6         2.94348
222.7         2.94593
222.8         2.95678
222.9         2.94379
223           2.93636
223.1         2.93273
223.2         2.92773
223.3         2.91201
223.4         2.89467
223.5         2.86746
223.6         2.84624
223.7         2.82709
223.8         2.79169
223.9         2.76855
224           2.75045
224.1         2.74593
224.2         2.74622
224.3         2.73062
224.4         2.72955
224.5         2.72398
224.6         2.74137
224.7         2.75363
224.8         2.76146
224.9         2.76864
225            2.7576
225.1          2.7435
225.2          2.7266
225.3         2.71533
225.4         2.70891
225.5         2.70923
225.6         2.71162
225.7          2.6871
225.8         2.66089
225.9         2.63577
226           2.63271
226.1         2.64386
226.2         2.64761
226.3          2.6257
226.4         2.61302
226.5         2.58805
226.6         2.57326
226.7          2.5811
226.8         2.59052
226.9            2.62
227           2.62549
227.1           2.614
227.2         2.59798
227.3         2.57665
227.4         2.56973
227.5         2.59479
227.6         2.61647
227.7         2.63378
227.8         2.67113
227.9         2.71207
228           2.73379
228.1         2.73003
228.2         2.72226
228.3          2.7304
228.4         2.77045
228.5         2.81815
228.6          2.8459
228.7         2.85758
228.8         2.85499
228.9         2.84406
229            2.8574
229.1         2.88409
229.2         2.91595
229.3         2.94231
229.4         2.97411
229.5          2.9913
229.6         2.98542
229.7          2.9767
229.8         2.98363
229.9         3.00386
230           3.01552
230.1         3.02316
230.2         3.00687
230.3         3.01482
230.4         3.05238
230.5         3.07933
230.6         3.11451
230.7         3.16645
230.8         3.19279
230.9         3.21892
231           3.22668
231.1          3.2342
231.2         3.26566
231.3         3.31022
231.4         3.32146
231.5         3.32844
231.6         3.32015
231.7         3.30771
231.8         3.29896
231.9         3.29287
232           3.28956
232.1         3.28739
232.2         3.28099
232.3         3.25789
232.4         3.25697
232.5         3.24263
232.6         3.21772
232.7         3.21618
232.8         3.21198
232.9         3.21561
233           3.21411
233.1         3.20542
233.2         3.20026
233.3         3.21832
233.4         3.22689
233.5         3.23879
233.6         3.22391
233.7         3.21871
233.8         3.25106
233.9         3.26934
234           3.29135
234.1         3.31016
234.2         3.31498
234.3         3.30625
234.4         3.31027
234.5         3.31982
234.6         3.33629
234.7         3.35687
234.8         3.38526
234.9         3.41582
235           3.43512
235.1         3.46417
235.2          3.4852
235.3         3.48935
235.4          3.4888
235.5         3.50151
235.6         3.55043
235.7         3.58244
235.8         3.60794
235.9         3.62314
236           3.63638
236.1          3.6431
236.2         3.64178
236.3          3.6236
236.4         3.60429
236.5         3.58942
236.6         3.61651
236.7         3.64244
236.8         3.63427
236.9         3.63699
237           3.64821
237.1         3.66604
237.2         3.68695
237.3         3.66365
237.4         3.63249
237.5         3.62204
237.6         3.62637
237.7         3.61631
237.8         3.61938
237.9          3.6371
238           3.62909
238.1         3.62905
238.2         3.64324
238.3         3.65622
238.4         3.64589
238.5         3.64452
238.6         3.62142
238.7         3.61293
238.8         3.60595
238.9         3.59198
239           3.56076
239.1         3.53586
239.2         3.52407
239.3         3.53652
239.4         3.52532
239.5         3.49667
239.6         3.48877
239.7         3.49041
239.8         3.50713
239.9         3.50332
240           3.49272
240.1         3.49858
240.2         3.52383
240.3         3.55667
240.4         3.57757
240.5         3.59015
240.6         3.56163
240.7         3.52958
240.8         3.50883
240.9         3.49847
241           3.51163
241.1         3.52931
241.2         3.54179
241.3         3.54375
241.4         3.55746
241.5         3.57848
241.6         3.57438
241.7         3.56579
241.8          3.5778
241.9          3.5805
242           3.56597
242.1         3.55966
242.2         3.53628
242.3         3.51626
242.4         3.51607
242.5         3.53163
242.6         3.56274
242.7         3.57314
242.8         3.57304
242.9         3.57023
243           3.56121
243.1         3.55846
243.2          3.5779
243.3          3.6129
243.4         3.64195
243.5         3.65039
243.6         3.65852
243.7         3.65874
243.8         3.63586
243.9         3.61172
244           3.60145
244.1         3.59984
244.2         3.59172
244.3         3.57806
244.4         3.54974
244.5          3.5225
244.6         3.51392
244.7         3.51153
244.8         3.50447
244.9         3.49439
245           3.49656
245.1         3.46894
245.2         3.45115
245.3         3.42303
245.4         3.41971
245.5         3.43649
245.6         3.44866
245.7         3.44645
245.8         3.43237
245.9         3.39499
246           3.36066
246.1         3.35286
246.2         3.36255
246.3         3.38819
246.4          3.4314
246.5         3.47885
246.6         3.51452
246.7         3.54164
246.8         3.55751
246.9         3.55848
247            3.5735
247.1         3.59652
247.2         3.63921
247.3         3.67191
247.4         3.70083
247.5         3.71988
247.6         3.72977
247.7         3.75031
247.8         3.76477
247.9          3.8016
248           3.84549
248.1         3.87839
248.2         3.91678
248.3         3.96368
248.4         3.99011
248.5         3.98274
248.6         3.98886
248.7         4.00623
248.8         3.99066
248.9          3.9782
249           3.94163
249.1         3.88703
249.2         3.84546
249.3         3.84182
249.4         3.85604
249.5         3.89087
249.6         3.93529
249.7         3.95722
249.8         3.95467
249.9         3.89961
250            3.8665
250.1         3.90119
250.2         3.95077
250.3         3.98203
250.4         4.02098
250.5         4.03185
250.6         4.00136
250.7         3.95823
250.8         3.95067
250.9         3.95121
251           3.93531
251.1         3.92176
251.2         3.90946
251.3         3.89939
251.4         3.90257
251.5         3.92649
251.6         3.95483
251.7         3.94469
251.8         3.92323
251.9         3.92355
252           3.92079
252.1         3.91991
252.2          3.9235
252.3         3.91634
252.4         3.89603
252.5          3.8773
252.6         3.88454
252.7          3.8977
252.8         3.88115
252.9         3.85611
253            3.8558
253.1         3.89317
253.2         3.93253
253.3         3.95004
253.4         3.95568
253.5         3.93853
253.6         3.92341
253.7         3.89949
253.8         3.89746
253.9         3.92138
254           3.97131
254.1         3.98186
254.2         3.96717
254.3         3.92065
254.4         3.88439
254.5         3.88254
254.6         3.89623
254.7         3.91585
254.8         3.93146
254.9         3.95627
255           4.00125
255.1         4.03681
255.2          4.0714
255.3         4.11985
255.4          4.1545
255.5         4.18997
255.6         4.19025
255.7         4.18912
255.8         4.18379
255.9         4.21548
256           4.25048
256.1         4.27196
256.2         4.26072
256.3          4.2414
256.4         4.21995
256.5         4.19797
256.6         4.21019
256.7         4.22968
256.8         4.23515
256.9         4.22936
257           4.20778
257.1         4.17263
257.2         4.13166
257.3         4.12472
257.4         4.14497
257.5           4.161
257.6         4.16174
257.7         4.14485
257.8         4.17828
257.9         4.20934
258           4.19786
258.1         4.17738
258.2         4.16263
258.3         4.15118
258.4          4.1519
258.5         4.14908
258.6         4.14667
258.7          4.1411
258.8          4.1611
258.9         4.19154
259           4.20909
259.1         4.20932
259.2         4.20263
259.3         4.21207
259.4          4.2218
259.5         4.22881
259.6         4.26429
259.7         4.30207
259.8         4.31438
259.9         4.29631
260           4.29441
260.1         4.29841
260.2         4.30357
260.3         4.31775
260.4         4.30869
260.5         4.30174
260.6         4.30274
260.7         4.29643
260.8         4.29576
260.9         4.26341
261           4.22689
261.1         4.20407
261.2         4.19977
261.3         4.17037
261.4         4.13255
261.5         4.10683
261.6         4.10285
261.7         4.08251
261.8         4.06526
261.9         4.06743
262           4.08208
262.1         4.10401
262.2          4.1584
262.3         4.18874
262.4         4.21433
262.5         4.23758
262.6         4.22809
262.7         4.24171
262.8         4.24811
262.9         4.25838
263            4.2611
263.1         4.25818
263.2         4.23055
263.3         4.20479
263.4          4.1866
263.5         4.16304
263.6         4.15853
263.7         4.14765
263.8         4.15692
263.9         4.19541
264           4.21383
264.1         4.22966
264.2         4.21688
264.3         4.20363
264.4         4.20839
264.5         4.25086
264.6         4.29654
264.7          4.3488
264.8         4.40234
264.9         4.43692
265           4.46954
265.1          4.5055
265.2         4.53645
265.3          4.5731
265.4         4.57068
265.5         4.55728
265.6         4.56575
265.7          4.5713
265.8         4.56995
265.9         4.58372
266            4.6335
266.1          4.6761
266.2         4.74032
266.3          4.8046
266.4         4.80989
266.5         4.80506
266.6         4.81612
266.7          4.8169
266.8         4.77198
266.9         4.70927
267           4.65197
267.1           4.615
267.2         4.59848
267.3         4.57939
267.4         4.56089
267.5         4.57563
267.6         4.58968
267.7          4.5987
267.8         4.59111
267.9         4.56684
268           4.55205
268.1         4.55906
268.2          4.5467
268.3         4.55017
268.4         4.58891
268.5         4.61228
268.6         4.59231
268.7         4.58463
268.8           4.597
268.9          4.5994
269           4.59868
269.1         4.59632
269.2         4.60326
269.3          4.6021
269.4         4.58939
269.5          4.5821
269.6         4.60186
269.7         4.62113
269.8         4.61177
269.9         4.59205
270           4.58802
270.1         4.57438
270.2          4.5703
270.3         4.55406
270.4         4.55868
270.5         4.55559
270.6         4.54465
270.7         4.52227
270.8         4.52425
270.9         4.56015
271            4.5679
271.1         4.55383
271.2         4.53059
271.3         4.53357
271.4         4.55222
271.5         4.56994
271.6         4.56331
271.7         4.55843
271.8         4.54724
271.9         4.57246
272           4.59019
272.1          4.5973
272.2         4.60031
272.3         4.59894
272.4         4.59188
272.5          4.5862
272.6         4.57768
272.7           4.577
272.8         4.60481
272.9         4.62455
273           4.62266
273.1         4.60244
273.2         4.62382
273.3         4.64741
273.4           4.654
273.5         4.67626
273.6         4.72719
273.7         4.75453
273.8         4.77697
273.9         4.76644
274           4.78818
274.1         4.84847
274.2         4.89379
274.3         4.90469
274.4         4.90575
274.5         4.89198
274.6         4.87948
274.7          4.8958
274.8         4.91077
274.9         4.94907
275           4.94545
275.1         4.92393
275.2         4.88775
275.3         4.87255
275.4         4.83769
275.5         4.80603
275.6         4.75457
275.7         4.75644
275.8         4.79551
275.9         4.85326
276           4.92614
276.1          4.9634
276.2         4.96052
276.3         4.92126
276.4         4.87702
276.5         4.83086
276.6         4.80221
276.7         4.73994
276.8         4.69813
276.9          4.6655
277            4.6646
277.1         4.65837
277.2         4.66447
277.3         4.67212
277.4         4.68538
277.5         4.69443
277.6         4.71356
277.7         4.73185
277.8          4.7181
277.9         4.69528
278            4.6814
278.1         4.68083
278.2         4.69474
278.3         4.70836
278.4         4.72864
278.5         4.70963
278.6         4.66458
278.7         4.61232
278.8          4.5536
278.9         4.53558
279           4.54594
279.1         4.52431
279.2         4.48393
279.3         4.46692
279.4         4.46986
279.5         4.48575
279.6         4.50561
279.7         4.52338
279.8         4.53885
279.9          4.5417
280           4.51226
280.1         4.47494
280.2         4.45832
280.3         4.44211
280.4          4.4216
280.5         4.40711
280.6         4.40751
280.7         4.42098
280.8           4.425
280.9         4.40882
281           4.39381
281.1          4.3994
281.2         4.43154
281.3         4.47869
281.4         4.52237
281.5         4.52243
281.6          4.5004
281.7         4.46792
281.8         4.42368
281.9         4.39939
282           4.41795
282.1         4.44097
282.2         4.45717
282.3         4.44436
282.4         4.41065
282.5         4.40208
282.6         4.42719
282.7         4.44608
282.8         4.45898
282.9         4.46139
283           4.43745
283.1         4.41396
283.2         4.38264
283.3          4.3867
283.4         4.39435
283.5          4.4133
283.6         4.44089
283.7         4.45523
283.8         4.46336
283.9         4.45839
284           4.43846
284.1         4.45641
284.2         4.50798
284.3         4.58322
284.4         4.61358
284.5         4.59151
284.6         4.56948
284.7         4.59408
284.8         4.62672
284.9         4.62519
285           4.63903
285.1         4.69032
285.2         4.75384
285.3         4.76922
285.4         4.77393
285.5         4.79545
285.6         4.79259
285.7         4.76052
285.8         4.74251
285.9          4.7552
286           4.75099
286.1         4.75462
286.2         4.76251
286.3         4.77014
286.4         4.79403
286.5         4.81522
286.6         4.83473
286.7          4.8591
286.8         4.90477
286.9         4.96901
287           5.01497
287.1         5.05068
287.2         5.06761
287.3         5.08923
287.4         5.13983
287.5          5.2156
287.6         5.29783
287.7         5.38842
287.8         5.46342
287.9         5.51772
288           5.55274
288.1         5.59569
288.2         5.64697
288.3         5.68232
288.4         5.70581
288.5         5.69225
288.6         5.68369
288.7          5.6475
288.8         5.57091
288.9         5.48451
289           5.37871
289.1         5.31025
289.2         5.28139
289.3         5.30772
289.4         5.34972
289.5         5.40286
289.6          5.4539
289.7         5.44871
289.8         5.41728
289.9          5.4093
290           5.38861
290.1         5.39247
290.2           5.417
290.3         5.44042
290.4         5.43874
290.5         5.43382
290.6         5.40875
290.7         5.38423
290.8         5.34511
290.9          5.3523
291           5.35995
291.1         5.35286
291.2         5.35411
291.3         5.37939
291.4         5.41027
291.5         5.44322
291.6         5.44386
291.7         5.43628
291.8         5.43308
291.9         5.43719
292           5.45163
292.1         5.46871
292.2         5.47717
292.3         5.47098
292.4         5.47099
292.5         5.48006
292.6         5.46739
292.7         5.45163
292.8         5.44245
292.9         5.42679
293           5.40018
293.1         5.38202
293.2         5.38454
293.3         5.40232
293.4         5.41403
293.5         5.42523
293.6         5.38931
293.7         5.36076
293.8         5.35937
293.9         5.37782
294           5.38216
294.1         5.35944
294.2         5.34745
294.3         5.35604
294.4         5.37603
294.5         5.38137
294.6         5.37027
294.7         5.37625
294.8          5.3757
294.9         5.34487
295           5.31939
295.1          5.3061
295.2         5.31362
295.3         5.34614
295.4         5.37479
295.5         5.39568
295.6         5.42127
295.7         5.42812
295.8         5.44448
295.9         5.46838
296           5.48752
296.1         5.47143
296.2         5.44808
296.3         5.45636
296.4          5.4801
296.5         5.50637
296.6          5.5156
296.7         5.51996
296.8         5.53173
296.9         5.53713
297           5.54857
297.1          5.6072
297.2          5.6389
297.3         5.62893
297.4         5.61123
297.5         5.56565
297.6         5.52423
297.7         5.50249
297.8         5.51147
297.9         5.54591
298           5.59808
298.1         5.66228
298.2         5.68521
298.3         5.65477
298.4          5.6271
298.5         5.59585
298.6         5.59892
298.7         5.63475
298.8          5.6397
298.9         5.68264
299           5.71089
299.1         5.69211
299.2         5.70283
299.3         5.73511
299.4         5.76701
299.5         5.80121
299.6         5.82317
299.7         5.86502
299.8         5.89112
299.9          5.8753
300           5.87396
300.1         5.88353
300.2         5.89852
300.3         5.91313
300.4         5.90806
300.5         5.88274
300.6         5.84315
300.7         5.80736
300.8          5.7918
300.9         5.81451
301           5.82675
301.1         5.78533
301.2         5.74185
301.3         5.71049
301.4         5.69265
301.5         5.71082
301.6         5.77225
301.7         5.80655
301.8         5.84419
301.9         5.89666
302           5.92946
302.1         5.96307
302.2          5.9687
302.3         5.94751
302.4         5.92209
302.5         5.94121
302.6         5.97547
302.7         5.97773
302.8         5.96046
302.9         5.95237
303           5.98517
303.1         5.99865
303.2          6.0071
303.3         6.02914
303.4         6.06897
303.5          6.1037
303.6         6.07577
303.7         6.02516
303.8         5.99514
303.9         5.99814
304           6.02377
304.1         6.07352
304.2          6.1422
304.3         6.21188
304.4           6.229
304.5         6.19999
304.6         6.19168
304.7         6.19979
304.8         6.20815
304.9         6.25173
305           6.23735
305.1         6.18763
305.2         6.11059
305.3         6.05224
305.4         6.04964
305.5         6.07436
305.6         6.12242
305.7         6.15371
305.8         6.14158
305.9         6.11179
306           6.10851
306.1         6.09117
306.2         6.07585
306.3         6.06351
306.4         6.08167
306.5         6.13524
306.6         6.15102
306.7         6.13201
306.8         6.08405
306.9         6.02456
307           5.95486
307.1         5.95454
307.2         6.00294
307.3         6.05748
307.4         6.05862
307.5         6.03658
307.6         6.04296
307.7         6.06647
307.8         6.06195
307.9         6.05451
308           6.04794
308.1         6.08671
308.2         6.12641
308.3         6.16234
308.4         6.20098
308.5         6.20382
308.6         6.25468
308.7         6.27517
308.8         6.26806
308.9         6.25612
309           6.25773
309.1         6.27077
309.2         6.29981
309.3         6.30497
309.4         6.27428
309.5         6.23854
309.6         6.19349
309.7          6.1607
309.8         6.16743
309.9         6.16486
310           6.17068
310.1         6.18859
310.2         6.21796
310.3         6.20033
310.4         6.16177
310.5         6.15904
310.6         6.17387
310.7         6.18604
310.8         6.21715
310.9          6.2519
311           6.29526
311.1           6.307
311.2         6.31987
311.3         6.34486
311.4         6.37379
311.5         6.39052
311.6         6.40714
311.7         6.41308
311.8         6.42452
311.9         6.42772
312           6.42132
312.1         6.44451
312.2         6.47096
312.3         6.52752
312.4         6.58778
312.5         6.63694
312.6         6.66471
312.7         6.66667
312.8         6.66538
312.9         6.62136
313            6.5522
313.1         6.49644
313.2         6.46126
313.3          6.4083
313.4         6.37048
313.5         6.34481
313.6         6.32789
313.7         6.29738
313.8         6.27536
313.9         6.26555
314           6.23662
314.1         6.22417
314.2         6.18725
314.3          6.1619
314.4         6.13355
314.5         6.10932
314.6         6.10272
314.7         6.09502
314.8         6.06757
314.9         6.05151
315           6.04188
315.1         6.02052
315.2         6.01653
315.3         6.02522
315.4         6.03216
315.5         6.06084
315.6         6.08599
315.7         6.10146
315.8         6.14588
315.9         6.16164
316           6.16091
316.1         6.13111
316.2         6.10755
316.3         6.05359
316.4         6.00715
316.5         5.95583
316.6         5.92979
316.7         5.91627
316.8         5.90172
316.9         5.91896
317           5.93498
317.1         5.93099
317.2         5.92745
317.3         5.95742
317.4         5.98919
317.5         6.00901
317.6         6.01771
317.7         6.04322
317.8         6.06167
317.9         6.11514
318           6.16635
318.1         6.19817
318.2         6.19712
318.3         6.21313
318.4         6.26004
318.5         6.29344
318.6         6.30988
318.7         6.27897
318.8         6.21924
318.9         6.19054
319           6.21229
319.1         6.21146
319.2         6.19773
319.3         6.14736
319.4         6.09996
319.5          6.0675
319.6         6.02182
319.7         5.98136
319.8         5.94414
319.9         5.91976
320           5.91671
320.1         5.95325
320.2         6.00668
320.3         6.01797
320.4         6.01874
320.5         6.02726
320.6         6.06794
320.7         6.09892
320.8         6.13388
320.9         6.15791
321           6.16332
321.1         6.15262
321.2         6.14649
321.3         6.13834
321.4         6.13776
321.5         6.14206
321.6         6.14471
321.7         6.13786
321.8         6.11656
321.9         6.13512
322           6.16364
322.1         6.18597
322.2         6.21337
322.3          6.2605
322.4         6.30742
322.5         6.35408
322.6          6.4202
322.7         6.47457
322.8          6.5189
322.9         6.56473
323           6.55873
323.1         6.55901
323.2         6.59299
323.3         6.61357
323.4         6.66611
323.5         6.72507
323.6         6.78282
323.7         6.81525
323.8         6.80836
323.9         6.81974
324            6.8345
324.1         6.82642
324.2         6.86884
324.3         6.88367
324.4         6.86803
324.5         6.84451
324.6         6.86692
324.7         6.89888
324.8         6.88881
324.9         6.88927
325           6.86322
325.1         6.85953
325.2         6.85983
325.3          6.8727
325.4         6.88445
325.5          6.9082
325.6         6.97732
325.7         7.05198
325.8         7.08761
325.9          7.0825
326           7.08458
326.1         7.09459
326.2         7.12182
326.3         7.15208
326.4         7.14869
326.5         7.11982
326.6         7.11955
326.7         7.12133
326.8         7.12284
326.9         7.09564
327           7.07103
327.1         7.07177
327.2         7.05294
327.3           7.007
327.4         6.99799
327.5         7.06901
327.6         7.13419
327.7         7.17568
327.8         7.17538
327.9         7.14736
328           7.16865
328.1         7.23147
328.2          7.3068
328.3          7.3555
328.4         7.38706
328.5         7.42996
328.6           7.452
328.7         7.46236
328.8         7.47056
328.9         7.50466
329           7.51705
329.1         7.57376
329.2         7.59768
329.3         7.59308
329.4         7.56493
329.5         7.51443
329.6         7.44399
329.7         7.45286
329.8         7.48514
329.9         7.51028
330           7.50944
330.1         7.48934
330.2         7.45336
330.3         7.41542
330.4         7.41603
330.5         7.40479
330.6         7.36863
330.7         7.32222
330.8         7.28243
330.9         7.24424
331           7.24429
331.1         7.18586
331.2         7.13575
331.3         7.06559
331.4         7.00322
331.5         6.94719
331.6         6.88688
331.7         6.85704
331.8         6.81567
331.9         6.80878
332           6.79973
332.1         6.79363
332.2         6.83602
332.3         6.88941
332.4         6.95524
332.5         7.04602
332.6         7.11702
332.7         7.10769
332.8         7.08604
332.9         7.08966
333           7.11302
333.1         7.21336
333.2         7.30997
333.3         7.36821
333.4         7.38479
333.5         7.39541
333.6         7.44235
333.7         7.46636
333.8         7.50637
333.9         7.51857
334           7.54583
334.1         7.57671
334.2         7.58074
334.3         7.59311
334.4         7.65033
334.5         7.66968
334.6         7.64415
334.7         7.59619
334.8         7.57122
334.9         7.52875
335           7.47764
335.1         7.41172
335.2         7.34344
335.3         7.30003
335.4          7.2768
335.5         7.28562
335.6         7.30991
335.7         7.29837
335.8         7.26221
335.9         7.24488
336           7.24695
336.1          7.2002
336.2         7.19168
336.3         7.27437
336.4         7.33585
336.5         7.35372
336.6         7.35247
336.7         7.36208
336.8         7.40573
336.9         7.42677
337           7.40914
337.1         7.39688
337.2         7.36597
337.3         7.33983
337.4         7.30732
337.5          7.2733
337.6         7.25167
337.7         7.24662
337.8         7.22993
337.9          7.2187
338           7.21701
338.1         7.23581
338.2         7.21955
338.3         7.20898
338.4         7.24506
338.5         7.27677
338.6         7.30138
338.7         7.33903
338.8         7.36012
338.9         7.37322
339            7.3118
339.1         7.25768
339.2         7.23127
339.3         7.24194
339.4         7.24955
339.5         7.19339
339.6         7.14637
339.7         7.08768
339.8         7.04357
339.9         7.06451
340           7.07262
340.1         7.07609
340.2          7.0675
340.3         7.07782
340.4         7.07921
340.5         7.07452
340.6         7.08927
340.7          7.1186
340.8         7.19151
340.9           7.237
341           7.24349
341.1         7.21256
341.2         7.20977
341.3          7.2152
341.4         7.23146
341.5         7.23628
341.6         7.25321
341.7          7.2772
341.8         7.31326
341.9         7.31649
342           7.33116
342.1         7.34567
342.2         7.33742
342.3         7.34072
342.4         7.38413
342.5         7.40463
342.6         7.41895
342.7         7.37786
342.8         7.33048
342.9         7.30242
343           7.29456
343.1         7.29475
343.2         7.29708
343.3         7.28504
343.4         7.28257
343.5         7.26354
343.6         7.26973
343.7         7.29024
343.8         7.30962
343.9         7.33144
344           7.35058
344.1         7.37276
344.2         7.39676
344.3         7.42307
344.4         7.45476
344.5          7.5065
344.6         7.51959
344.7         7.52345
344.8         7.54992
344.9          7.5913
345           7.60685
345.1         7.59146
345.2         7.59948
345.3         7.58477
345.4         7.56906
345.5          7.5379
345.6         7.49787
345.7         7.51291
345.8         7.52261
345.9          7.5061
346           7.47091
346.1         7.47724
346.2         7.46912
346.3         7.46549
346.4         7.47858
346.5         7.46654
346.6         7.44045
346.7         7.41168
346.8         7.40304
346.9         7.41007
347           7.39874
347.1         7.41313
347.2         7.42832
347.3         7.45365
347.4         7.45329
347.5          7.4365
347.6         7.41091
347.7         7.41391
347.8         7.42519
347.9          7.4171
348           7.42236
348.1         7.38552
348.2         7.37605
348.3         7.38218
348.4         7.38103
348.5         7.38512
348.6         7.37283
348.7         7.33289
348.8         7.31496
348.9         7.31577
349           7.34558
349.1         7.34426
349.2         7.30457
349.3         7.25596
349.4         7.22624
349.5         7.22214
349.6         7.22974
349.7         7.25199
349.8         7.27401
349.9         7.25332
350           7.21821
350.1         7.20233
350.2         7.17757
350.3         7.15385
350.4         7.16396
350.5         7.20895
350.6         7.27469
350.7         7.35436
350.8         7.39179
350.9         7.41138
351            7.4339
351.1         7.45131
351.2          7.4781
351.3         7.52875
351.4         7.55369
351.5         7.60556
351.6         7.63004
351.7         7.64502
351.8         7.64146
351.9         7.67183
352           7.70643
352.1         7.72992
352.2         7.75086
352.3         7.71538
352.4          7.6487
352.5         7.61581
352.6         7.64416
352.7           7.692
352.8          7.7856
352.9         7.85947
353           7.90162
353.1          7.9186
353.2         7.90596
353.3         7.88381
353.4         7.89868
353.5         7.94125
353.6         7.96785
353.7          7.9731
353.8         8.01921
353.9         8.03164
354           7.97947
354.1         7.95682
354.2         7.95824
354.3         7.95457
354.4         7.97537
354.5         7.99542
354.6         8.04912
354.7         8.12659
354.8         8.18011
354.9         8.24633
355           8.29027
355.1         8.31917
355.2         8.34884
355.3         8.37117
355.4         8.38984
355.5         8.43182
355.6         8.44976
355.7         8.42631
355.8         8.38892
355.9         8.37456
356           8.39652
356.1         8.39131
356.2         8.36209
356.3         8.34789
356.4         8.34889
356.5         8.34661
356.6         8.34054
356.7         8.31827
356.8         8.34783
356.9         8.38594
357           8.41717
357.1         8.43422
357.2         8.42072
357.3         8.39772
357.4         8.41432
357.5         8.45778
357.6         8.49649
357.7         8.49521
357.8         8.46647
357.9         8.43634
358            8.4133
358.1         8.42135
358.2         8.43103
358.3         8.41928
358.4         8.44874
358.5         8.45636
358.6         8.43972
358.7          8.3791
358.8         8.30612
358.9         8.22259
359            8.1478
359.1         8.06112
359.2         8.02462
359.3         8.01425
359.4         7.99038
359.5         7.94991
359.6         7.89123
359.7         7.84084
359.8         7.80088
359.9         7.83516
360           7.87544
360.1         7.88104
360.2         7.86491
360.3         7.84365
360.4         7.83253
360.5         7.82313
360.6         7.82115
360.7          7.8319
360.8         7.85333
360.9         7.86436
361           7.87482
361.1         7.89515
361.2         7.91271
361.3         7.90492
361.4         7.86932
361.5         7.83366
361.6         7.80211
361.7         7.81177
361.8         7.84725
361.9         7.86472
362           7.86621
362.1         7.86674
362.2         7.85162
362.3          7.8247
362.4         7.82341
362.5         7.83805
362.6         7.83368
362.7         7.85326
362.8         7.87901
362.9         7.89519
363           7.94783
363.1         8.00367
363.2         8.03739
363.3         8.05675
363.4         8.04061
363.5         8.02543
363.6         8.04793
363.7          8.0692
363.8         8.11128
363.9         8.14051
364           8.16376
364.1         8.18747
364.2         8.18753
364.3         8.22645
364.4         8.30094
364.5          8.3548
364.6         8.38143
364.7          8.3944
364.8         8.33393
364.9         8.21522
365           8.11512
365.1         8.07009
365.2         8.01904
365.3         7.96871
365.4           7.932
365.5         7.87809
365.6         7.82843
365.7         7.78656
365.8         7.75087
365.9         7.73884
366           7.71095
366.1         7.66895
366.2         7.61912
366.3         7.61579
366.4         7.63413
366.5         7.65786
366.6         7.65997
366.7         7.69478
366.8         7.74506
366.9         7.80155
367           7.82983
367.1         7.85057
367.2         7.87424
367.3          7.8953
367.4         7.88894
367.5         7.92471
367.6         7.96191
367.7         8.00104
367.8         8.02023
367.9         8.01902
368           8.04244
368.1         8.04772
368.2         8.03727
368.3         8.02355
368.4         8.00284
368.5         7.96625
368.6         7.92512
368.7         7.90953
368.8         7.89161
368.9         7.90261
369           7.91142
369.1         7.94979
369.2         7.97255
369.3         7.96847
369.4         7.95223
369.5         7.98774
369.6         8.03784
369.7         8.08807
369.8         8.17803
369.9         8.21455
370           8.21529
370.1         8.25742
370.2         8.30946
370.3         8.37423
370.4         8.37316
370.5         8.35949
370.6         8.32216
370.7         8.28101
370.8         8.24978
370.9         8.26634
371           8.29015
371.1         8.27754
371.2         8.26596
371.3         8.28156
371.4         8.31596
371.5         8.33811
371.6         8.33566
371.7          8.3148
371.8         8.30219
371.9         8.27035
372           8.28206
372.1         8.30933
372.2         8.28006
372.3         8.31032
372.4         8.35866
372.5          8.4122
372.6         8.42646
372.7         8.41146
372.8         8.34415
372.9         8.29871
373           8.28179
373.1         8.25723
373.2         8.27511
373.3         8.26932
373.4           8.244
373.5         8.21808
373.6         8.24751
373.7         8.27357
373.8         8.32026
373.9          8.4069
374           8.50458
374.1         8.55501
374.2            8.57
374.3         8.56486
374.4         8.59136
374.5          8.6562
374.6         8.73384
374.7         8.78839
374.8         8.87008
374.9         8.88652
375           8.90751
375.1         8.97249
375.2         9.05739
375.3         9.13887
375.4         9.17031
375.5         9.17153
375.6         9.16173
375.7         9.15965
375.8         9.16938
375.9         9.17812
376           9.20981
376.1         9.23046
376.2         9.28184
376.3         9.30876
376.4         9.33886
376.5           9.381
376.6         9.42774
376.7         9.43557
376.8         9.38276
376.9         9.31666
377           9.29039
377.1         9.32667
377.2         9.38415
377.3          9.3413
377.4         9.27856
377.5         9.29383
377.6         9.31933
377.7         9.27411
377.8         9.25257
377.9         9.24747
378           9.22528
378.1         9.17121
378.2         9.17806
378.3         9.22669
378.4         9.30051
378.5          9.3214
378.6         9.29536
378.7         9.25953
378.8         9.23179
378.9         9.25662
379           9.22278
379.1         9.15399
379.2         9.12378
379.3         9.13038
379.4         9.11158
379.5         9.03943
379.6         8.96448
379.7         8.89662
379.8         8.81997
379.9         8.74397
380           8.70069
380.1         8.71906
380.2         8.73887
380.3         8.75992
380.4         8.77237
380.5         8.78371
380.6         8.77094
380.7          8.7628
380.8         8.75354
380.9         8.77779
381           8.80195
381.1         8.79494
381.2         8.79414
381.3         8.79617
381.4         8.81583
381.5         8.83031
381.6         8.82869
381.7         8.80901
381.8         8.80853
381.9          8.8816
382           8.94676
382.1         8.96035
382.2         8.90531
382.3         8.87278
382.4         8.82946
382.5         8.78205
382.6         8.72913
382.7         8.67138
382.8         8.59113
382.9         8.53955
383           8.51032
383.1         8.47548
383.2          8.4176
383.3         8.38071
383.4         8.31702
383.5          8.2764
383.6         8.25335
383.7         8.23653
383.8         8.24057
383.9         8.25971
384           8.25002
384.1         8.29397
384.2         8.36248
384.3         8.37754
384.4         8.37397
384.5         8.36883
384.6         8.40355
384.7         8.44848
384.8         8.50529
384.9         8.59105
385           8.69948
385.1         8.75952
385.2         8.79318
385.3         8.82808
385.4          8.8515
385.5         8.80847
385.6         8.74897
385.7         8.71736
385.8         8.72311
385.9         8.76875
386           8.76157
386.1          8.7724
386.2           8.761
386.3         8.78517
386.4         8.80672
386.5           8.821
386.6         8.86666
386.7          8.9113
386.8         8.92429
386.9         8.85504
387           8.81185
387.1         8.79384
387.2         8.79606
387.3          8.7593
387.4         8.74138
387.5         8.74352
387.6         8.75878
387.7         8.75076
387.8         8.72627
387.9         8.71253
388           8.74201
388.1         8.73871
388.2         8.71548
388.3         8.71537
388.4         8.77556
388.5         8.81354
388.6          8.8079
388.7         8.85505
388.8         8.94428
388.9         9.02786
389            9.0839
389.1         9.15108
389.2         9.24707
389.3         9.40258
389.4         9.50492
389.5         9.59827
389.6         9.67456
389.7         9.74523
389.8         9.82628
389.9         9.84445
390           9.81264
390.1         9.74421
390.2         9.74102
390.3         9.69202
390.4          9.6202
390.5         9.60248
390.6         9.66857
390.7         9.68449
390.8         9.67055
390.9         9.63535
391           9.57274
391.1         9.54747
391.2         9.49231
391.3         9.45606
391.4         9.46653
391.5         9.45252
391.6         9.41867
391.7         9.33194
391.8         9.27034
391.9         9.28996
392           9.31152
392.1         9.30586
392.2         9.29126
392.3         9.27154
392.4         9.25209
392.5         9.25341
392.6         9.21665
392.7         9.20893
392.8         9.13371
392.9         9.04433
393           9.03901
393.1         9.07211
393.2         9.05137
393.3         8.97344
393.4         8.93985
393.5         8.94257
393.6         8.91509
393.7         8.85851
393.8         8.84789
393.9         8.84229
394           8.87021
394.1         8.88079
394.2         8.86265
394.3          8.8701
394.4         8.91836
394.5         8.97578
394.6         8.99408
394.7         8.98173
394.8         8.97346
394.9          8.9596
395           8.97424
395.1         8.98304
395.2         9.00255
395.3         9.05069
395.4         9.09164
395.5         9.07661
395.6         9.11434
395.7         9.15437
395.8         9.19419
395.9         9.22456
396           9.24987
396.1         9.24554
396.2          9.2162
396.3         9.20253
396.4          9.2218
396.5         9.31058
396.6         9.38023
396.7         9.41592
396.8         9.47729
396.9           9.564
397           9.66781
397.1          9.7768
397.2         9.83886
397.3         9.89843
397.4         9.95329
397.5         9.95785
397.6         9.99949
397.7         10.1098
397.8         10.2462
397.9         10.4024
398           10.4847
398.1          10.549
398.2         10.5908
398.3         10.6408
398.4         10.6966
398.5         10.7119
398.6         10.7713
398.7         10.8136
398.8         10.7843
398.9          10.753
399           10.7161
399.1         10.7244
399.2         10.7471
399.3         10.6983
399.4         10.6565
399.5         10.6719
399.6         10.6881
399.7           10.69
399.8         10.6988
399.9         10.7241
400           10.7945
400.1         10.8297
400.2         10.7644
400.3         10.6651
400.4          10.586
400.5         10.4642
400.6         10.3431
400.7          10.254
400.8         10.2349
400.9         10.2045
401            10.105
401.1         10.0629
401.2         10.0903
401.3         10.0874
401.4         10.0442
401.5         9.99519
401.6         9.95266
401.7          9.9054
401.8         9.85103
401.9         9.82047
402           9.82105
402.1         9.83584
402.2         9.88559
402.3          9.9209
402.4         9.93468
402.5          9.9239
402.6         9.90626
402.7         9.89224
402.8         9.86632
402.9         9.82733
403           9.81694
403.1         9.86385
403.2         9.88962
403.3         9.91415
403.4         9.92286
403.5         9.95501
403.6         9.95018
403.7         9.95914
403.8         9.96784
403.9         10.0273
404           10.1112
404.1         10.1616
404.2         10.1888
404.3         10.2541
404.4         10.3232
404.5         10.3459
404.6         10.3395
404.7          10.367
404.8         10.4098
404.9         10.4799
405           10.5373
405.1          10.581
405.2         10.5851
405.3         10.5804
405.4          10.596
405.5         10.5581
405.6         10.5164
405.7         10.4817
405.8         10.4429
405.9         10.4132
406           10.3693
406.1         10.3362
406.2         10.3459
406.3         10.3444
406.4         10.3554
406.5          10.403
406.6         10.4357
406.7          10.472
406.8         10.5109
406.9         10.5689
407           10.6139
407.1         10.6457
407.2         10.6622
407.3         10.6244
407.4         10.6293
407.5          10.616
407.6          10.584
407.7         10.5663
407.8         10.5296
407.9         10.4653
408           10.3882
408.1         10.3444
408.2         10.2894
408.3          10.258
408.4         10.2459
408.5         10.2509
408.6         10.2399
408.7         10.2527
408.8          10.281
408.9         10.3148
409           10.3376
409.1         10.3502
409.2         10.3896
409.3         10.4315
409.4         10.4642
409.5         10.4369
409.6         10.3873
409.7         10.3597
409.8         10.3525
409.9         10.3495
410           10.3509
410.1           10.38
410.2         10.4286
410.3         10.4426
410.4         10.4684
410.5         10.4716
410.6         10.4617
410.7         10.4124
410.8         10.3922
410.9         10.4044
411           10.4197
411.1         10.4269
411.2         10.3511
411.3         10.2716
411.4         10.2378
411.5         10.2945
411.6         10.3633
411.7         10.4072
411.8         10.4358
411.9         10.4402
412           10.4485
412.1         10.4901
412.2         10.5348
412.3          10.576
412.4         10.6075
412.5          10.601
412.6         10.5718
412.7         10.6036
412.8         10.6666
412.9         10.7045
413           10.7384
413.1         10.7572
413.2         10.7468
413.3         10.7795
413.4         10.8171
413.5         10.8679
413.6          10.874
413.7         10.8474
413.8         10.8149
413.9         10.7918
414           10.7964
414.1         10.8081
414.2         10.7939
414.3         10.7234
414.4          10.648
414.5          10.629
414.6         10.6402
414.7         10.6666
414.8         10.7218
414.9         10.7954
415           10.8609
415.1         10.8414
415.2         10.7584
415.3         10.6984
415.4          10.679
415.5         10.7232
415.6         10.8226
415.7         10.8711
415.8         10.8858
415.9         10.8627
416           10.8092
416.1          10.785
416.2         10.7762
416.3         10.7805
416.4         10.7957
416.5         10.7817
416.6         10.7443
416.7         10.7648
416.8         10.8205
416.9         10.9008
417           10.9526
417.1         11.0269
417.2           11.06
417.3         11.0689
417.4         11.0233
417.5         11.0129
417.6         11.0252
417.7         11.0974
417.8         11.2161
417.9         11.2809
418           11.2696
418.1         11.2432
418.2         11.1666
418.3          11.111
418.4         11.1113
418.5         11.1213
418.6         11.1226
418.7         11.1333
418.8         11.1756
418.9         11.1787
419           11.1511
419.1         11.1661
419.2         11.1838
419.3         11.1928
419.4         11.1927
419.5         11.2068
419.6         11.2684
419.7         11.3289
419.8         11.3544
419.9         11.3093
420           11.2961
420.1         11.3097
420.2         11.3141
420.3          11.345
420.4          11.348
420.5         11.4026
420.6         11.4388
420.7          11.451
420.8         11.4618
420.9         11.4165
421           11.4012
421.1         11.4313
421.2         11.4258
421.3          11.471
421.4         11.4953
421.5         11.4989
421.6         11.5292
421.7         11.5243
421.8         11.5237
421.9         11.5207
422           11.4746
422.1         11.4495
422.2         11.4207
422.3         11.3743
422.4         11.4097
422.5         11.4486
422.6         11.4332
422.7         11.3917
422.8         11.3149
422.9         11.2315
423            11.231
423.1           11.23
423.2         11.2198
423.3         11.1883
423.4         11.1017
423.5         11.0329
423.6         10.9415
423.7         10.8433
423.8         10.7762
423.9          10.724
424           10.6907
424.1         10.6639
424.2         10.6272
424.3         10.6266
424.4          10.638
424.5          10.646
424.6         10.6535
424.7         10.7078
424.8         10.8101
424.9         10.9029
425           10.9411
425.1         10.9766
425.2         11.0099
425.3         11.0919
425.4         11.1556
425.5          11.204
425.6         11.2531
425.7         11.3014
425.8         11.3255
425.9         11.3743
426           11.4381
426.1         11.5281
426.2         11.5853
426.3         11.5975
426.4         11.5759
426.5         11.5925
426.6         11.6256
426.7         11.6497
426.8            11.7
426.9         11.7552
427           11.8084
427.1         11.8025
427.2         11.7961
427.3         11.8538
427.4         11.9031
427.5         11.8839
427.6         11.8213
427.7          11.774
427.8         11.7538
427.9         11.7328
428           11.6754
428.1         11.6311
428.2         11.6277
428.3         11.6273
428.4         11.6142
428.5         11.6454
428.6         11.7296
428.7         11.8154
428.8         11.8715
428.9         11.9694
429           12.0468
429.1         12.1026
429.2         12.1461
429.3         12.1303
429.4         12.1125
429.5         12.1431
429.6         12.1368
429.7         12.1418
429.8           12.15
429.9         12.1261
430           12.1078
430.1         12.1226
430.2         12.1141
430.3         12.0498
430.4         11.9779
430.5         11.8941
430.6         11.8192
430.7         11.7546
430.8         11.6649
430.9          11.599
431           11.5399
431.1         11.4756
431.2         11.4756
431.3         11.5436
431.4         11.6281
431.5         11.6918
431.6         11.7016
431.7         11.6504
431.8         11.5917
431.9         11.5664
432           11.5859
432.1         11.6456
432.2         11.6901
432.3         11.7337
432.4          11.731
432.5         11.7022
432.6         11.7068
432.7         11.7537
432.8         11.8182
432.9         11.8159
433           11.7842
433.1         11.7546
433.2         11.7265
433.3         11.7477
433.4         11.7972
433.5         11.8758
433.6         11.9286
433.7         11.9918
433.8         12.0185
433.9         11.9923
434           12.0002
434.1         11.9889
434.2         11.9638
434.3         11.9768
434.4         12.0419
434.5         12.0965
434.6         12.1043
434.7         12.0602
434.8         11.9726
434.9          11.904
435           11.8599
435.1         11.8901
435.2         11.9254
435.3         11.9371
435.4         11.9475
435.5         11.9768
435.6         12.0222
435.7         12.1115
435.8         12.1579
435.9         12.1985
436           12.1731
436.1         12.2439
436.2         12.2805
436.3         12.3413
436.4         12.4282
436.5         12.5056
436.6         12.5205
436.7         12.5596
436.8         12.5776
436.9         12.5257
437           12.4354
437.1         12.3902
437.2         12.3828
437.3         12.3529
437.4         12.3471
437.5         12.3925
437.6         12.4214
437.7         12.3999
437.8         12.3496
437.9         12.3266
438           12.3443
438.1         12.3463
438.2         12.3245
438.3         12.3182
438.4         12.3276
438.5         12.3492
438.6         12.4329
438.7         12.4878
438.8         12.4974
438.9          12.518
439           12.5064
439.1         12.5235
439.2         12.5317
439.3          12.478
439.4         12.4709
439.5         12.4862
439.6          12.481
439.7         12.4099
439.8         12.3335
439.9         12.2314
440           12.1403
440.1         12.1153
440.2         12.1265
440.3          12.152
440.4         12.1137
440.5         12.0594
440.6          12.051
440.7         12.0352
440.8         12.0259
440.9         12.1126
441           12.2074
441.1         12.3075
441.2         12.3863
441.3         12.4082
441.4         12.4314
441.5         12.4907
441.6         12.5282
441.7         12.5106
441.8         12.4848
441.9         12.4672
442           12.4022
442.1         12.3768
442.2         12.3609
442.3         12.4172
442.4         12.4452
442.5         12.4493
442.6         12.4301
442.7         12.3856
442.8          12.334
442.9         12.3367
443           12.3585
443.1         12.3276
443.2         12.3077
443.3         12.2939
443.4         12.2824
443.5         12.2696
443.6         12.2669
443.7         12.2924
443.8         12.3312
443.9         12.3536
444           12.3625
444.1         12.3682
444.2         12.3659
444.3          12.374
444.4         12.4291
444.5         12.5246
444.6         12.6093
444.7         12.6866
444.8         12.7366
444.9         12.7747
445           12.7962
445.1         12.8674
445.2         12.9763
445.3          13.055
445.4         13.1517
445.5         13.1879
445.6         13.1971
445.7         13.2199
445.8         13.1967
445.9         13.2038
446           13.1664
446.1         13.1253
446.2          13.109
446.3         13.1022
446.4          13.078
446.5         13.0182
446.6         12.9354
446.7         12.8693
446.8         12.8173
446.9          12.774
447           12.7652
447.1         12.8193
447.2         12.8461
447.3         12.8351
447.4         12.8262
447.5         12.8444
447.6         12.8965
447.7         12.9557
447.8         13.0243
447.9         13.1153
448           13.2183
448.1         13.2315
448.2         13.1936
448.3         13.1962
448.4         13.2462
448.5         13.3262
448.6         13.4191
448.7          13.496
448.8         13.5178
448.9         13.4619
449           13.3966
449.1         13.3775
449.2         13.4531
449.3         13.5676
449.4         13.6649
449.5         13.6768
449.6         13.6197
449.7         13.6479
449.8         13.7742
449.9         13.9071
450           14.0244
450.1         14.0837
450.2         14.1003
450.3         14.0621
450.4         14.0655
450.5         14.1224
450.6         14.2199
450.7         14.2941
450.8         14.3741
450.9          14.419
451           14.3519
451.1         14.1838
451.2         14.0001
451.3         13.8101
451.4         13.7226
451.5         13.7558
451.6         13.7548
451.7         13.7032
451.8         13.5691
451.9         13.3353
452           13.1606
452.1           13.14
452.2         13.2246
452.3         13.3011
452.4         13.3109
452.5         13.2889
452.6         13.2714
452.7         13.2768
452.8         13.2332
452.9         13.1896
453           13.1882
453.1         13.1988
453.2         13.1549
453.3         13.0554
453.4         12.9943
453.5         12.9932
453.6         12.9758
453.7         12.9941
453.8         13.0105
453.9          13.023
454           13.0308
454.1         13.0093
454.2         12.9809
454.3          13.001
454.4         12.9807
454.5          12.953
454.6         12.9723
454.7         12.9692
454.8         12.9197
454.9         12.8447
455           12.7779
455.1         12.7693
455.2         12.7999
455.3         12.8616
455.4         12.9357
455.5         12.9475
455.6         12.9039
455.7         12.8462
455.8          12.754
455.9         12.7038
456           12.7041
456.1         12.6665
456.2         12.6177
456.3         12.5836
456.4         12.6061
456.5         12.6687
456.6         12.7212
456.7         12.7314
456.8         12.7425
456.9         12.7474
457           12.7304
457.1         12.7475
457.2         12.7856
457.3         12.8692
457.4         12.9788
457.5         13.0256
457.6         13.0468
457.7         13.0906
457.8         13.1833
457.9         13.2365
458           13.2491
458.1         13.2426
458.2         13.2469
458.3         13.2782
458.4         13.3918
458.5         13.4641
458.6         13.5412
458.7         13.6147
458.8          13.603
458.9         13.6665
459           13.7274
459.1         13.7486
459.2         13.7487
459.3          13.731
459.4         13.7077
459.5         13.6465
459.6         13.6081
459.7         13.5479
459.8          13.409
459.9         13.3002
460           13.1843
460.1         13.1419
460.2          13.143
460.3         13.1635
460.4         13.1336
460.5         13.0594
460.6         12.9879
460.7         12.9408
460.8         12.9444
460.9         12.9482
461            12.944
461.1         12.9597
461.2         12.9489
461.3         12.9719
461.4         13.0271
461.5         13.0973
461.6         13.1487
461.7         13.1683
461.8         13.1539
461.9         13.1951
462           13.2803
462.1         13.4596
462.2         13.5738
462.3         13.5964
462.4         13.6118
462.5         13.5918
462.6         13.6067
462.7          13.612
462.8         13.6071
462.9         13.5367
463           13.5489
463.1         13.6419
463.2         13.7127
463.3           13.66
463.4         13.5793
463.5         13.5837
463.6         13.6434
463.7         13.6384
463.8         13.6092
463.9         13.6555
464           13.7602
464.1         13.8864
464.2         13.9201
464.3         13.8312
464.4         13.7391
464.5         13.6084
464.6          13.456
464.7         13.3397
464.8         13.3382
464.9         13.3708
465           13.4892
465.1         13.5808
465.2          13.581
465.3         13.5734
465.4         13.5888
465.5         13.5932
465.6         13.6551
465.7         13.7316
465.8         13.7571
465.9          13.704
466           13.6825
466.1         13.6753
466.2         13.6884
466.3         13.7589
466.4         13.8523
466.5         13.9166
466.6         13.9828
466.7         14.0478
466.8         14.1002
466.9         14.1219
467            14.171
467.1          14.295
467.2         14.4278
467.3         14.5891
467.4         14.6917
467.5         14.7236
467.6         14.7125
467.7         14.7723
467.8         14.8679
467.9         14.8782
468           14.8387
468.1         14.7549
468.2         14.7511
468.3         14.8311
468.4         14.9107
468.5         14.9232
468.6         14.8828
468.7         14.8737
468.8         14.8907
468.9         14.9423
469           15.0103
469.1          15.018
469.2         14.9891
469.3         14.9989
469.4         14.9721
469.5          14.947
469.6         14.8408
469.7          14.793
469.8         14.7456
469.9         14.7294
470           14.7548
470.1         14.7552
470.2         14.6847
470.3         14.6082
470.4         14.4856
470.5         14.3569
470.6          14.223
470.7         14.1038
470.8          14.081
470.9         14.0717
471           14.0337
471.1         13.9878
471.2         13.9277
471.3         13.8284
471.4         13.7844
471.5         13.7308
471.6         13.7175
471.7         13.7078
471.8         13.7005
471.9         13.7277
472           13.7126
472.1         13.6972
472.2         13.6401
472.3         13.5948
472.4         13.6019
472.5         13.6372
472.6         13.6156
472.7          13.583
472.8         13.5865
472.9         13.6237
473           13.6039
473.1         13.5238
473.2         13.4336
473.3          13.383
473.4          13.354
473.5         13.3342
473.6         13.3307
473.7         13.3449
473.8         13.3842
473.9         13.4145
474           13.4384
474.1         13.4753
474.2         13.5893
474.3         13.7248
474.4         13.8596
474.5         13.9456
474.6         13.9229
474.7         13.8611
474.8         13.8263
474.9         13.8213
475            13.841
475.1         13.8715
475.2         13.8652
475.3         13.8103
475.4         13.7922
475.5         13.8128
475.6         13.8837
475.7         13.9269
475.8         13.9042
475.9         13.8373
476           13.8125
476.1         13.8316
476.2         13.8179
476.3         13.8089
476.4         13.7301
476.5         13.6627
476.6         13.6068
476.7         13.5745
476.8         13.5398
476.9         13.4978
477           13.4863
477.1         13.5069
477.2         13.5436
477.3          13.617
477.4          13.715
477.5         13.8032
477.6         13.8823
477.7         13.9332
477.8         13.9786
477.9         13.9808
478           13.9444
478.1         13.9088
478.2         13.9366
478.3         13.9912
478.4         14.0468
478.5         14.0562
478.6         14.0511
478.7         14.0847
478.8         14.1372
478.9         14.1466
479           14.1375
479.1         14.1467
479.2         14.1588
479.3         14.2133
479.4          14.306
479.5         14.4311
479.6         14.4979
479.7         14.5297
479.8         14.5114
479.9         14.5323
480            14.586
480.1         14.6931
480.2         14.7918
480.3         14.8611
480.4         14.8691
480.5         14.8732
480.6         14.8615
480.7         14.8361
480.8         14.8064
480.9         14.8204
481           14.7998
481.1         14.7699
481.2         14.7413
481.3         14.7008
481.4         14.6812
481.5           14.69
481.6         14.7217
481.7         14.7524
481.8         14.7482
481.9         14.6802
482           14.6305
482.1         14.6427
482.2         14.6694
482.3         14.6797
482.4         14.6789
482.5         14.6269
482.6         14.5699
482.7         14.5265
482.8          14.503
482.9         14.4968
483           14.4805
483.1         14.4501
483.2         14.4168
483.3         14.4647
483.4          14.521
483.5         14.5718
483.6         14.6146
483.7         14.6615
483.8          14.664
483.9          14.636
484           14.6386
484.1         14.6155
484.2         14.5708
484.3         14.5329
484.4         14.4863
484.5         14.4498
484.6         14.4606
484.7         14.5044
484.8         14.5229
484.9         14.4973
485           14.4353
485.1         14.3607
485.2         14.3623
485.3         14.3993
485.4         14.3753
485.5         14.3703
485.6         14.3903
485.7          14.371
485.8         14.4043
485.9          14.423
486           14.4727
486.1         14.5012
486.2         14.5366
486.3         14.5366
486.4         14.5355
486.5         14.5713
486.6         14.6172
486.7         14.6517
486.8          14.673
486.9         14.6678
487           14.6624
487.1         14.6798
487.2         14.7319
487.3         14.7533
487.4         14.8233
487.5         14.8579
487.6          14.903
487.7           14.93
487.8          14.997
487.9          15.001
488            14.896
488.1         14.8494
488.2         14.8421
488.3         14.8779
488.4         14.8701
488.5           14.88
488.6         14.8652
488.7         14.8526
488.8         14.8621
488.9         14.8968
489           14.8788
489.1         14.8899
489.2         14.9312
489.3         14.9034
489.4         14.8977
489.5         14.9096
489.6         14.8828
489.7         14.8623
489.8         14.8773
489.9         14.8794
490           14.8804
490.1         14.8062
490.2         14.7291
490.3         14.6968
490.4          14.658
490.5         14.6695
490.6         14.6994
490.7         14.7295
490.8         14.7617
490.9         14.7575
491           14.7552
491.1         14.7943
491.2         14.8721
491.3         14.9535
491.4         15.0347
491.5         15.0356
491.6         15.0784
491.7         15.1896
491.8         15.2822
491.9         15.3578
492           15.4411
492.1         15.4697
492.2         15.4385
492.3         15.4056
492.4         15.4125
492.5         15.4664
492.6         15.5139
492.7          15.509
492.8         15.4985
492.9         15.4787
493           15.3575
493.1          15.226
493.2          15.099
493.3         15.0266
493.4         15.0237
493.5         15.0441
493.6          15.043
493.7         14.9648
493.8         14.9408
493.9         14.9594
494           14.9863
494.1         14.9606
494.2         14.9325
494.3         14.9093
494.4         14.8636
494.5         14.8054
494.6         14.6932
494.7         14.6184
494.8         14.5929
494.9         14.6387
495           14.6765
495.1         14.6573
495.2         14.6188
495.3         14.5333
495.4         14.4869
495.5         14.4542
495.6         14.4752
495.7         14.4899
495.8         14.5391
495.9         14.6034
496           14.6712
496.1         14.6787
496.2          14.723
496.3         14.7628
496.4         14.7897
496.5         14.8697
496.6         14.9961
496.7         15.0652
496.8         15.1203
496.9         15.1378
497           15.1869
497.1         15.2888
497.2         15.3703
497.3         15.4684
497.4          15.558
497.5         15.6221
497.6         15.6994
497.7         15.8209
497.8         15.9231
497.9         15.9981
498           16.0173
498.1         16.0457
498.2         16.0665
498.3            16.1
498.4         16.1876
498.5         16.2332
498.6         16.3016
498.7         16.3538
498.8         16.3388
498.9         16.2152
499           16.1057
499.1         16.0863
499.2         16.1054
499.3         16.1273
499.4         16.2192
499.5         16.2354
499.6         16.2286
499.7         16.3262
499.8         16.4866
499.9         16.7221
500           16.8376
500.1         16.9052
500.2         17.0069
500.3         17.0872
500.4         17.1736
500.5         17.2346
500.6         17.2162
500.7         17.1486
500.8         17.1133
500.9         17.1091
501           17.1406
501.1         17.1802
501.2          17.201
501.3         17.1501
501.4         17.1389
501.5          17.118
501.6         17.0842
501.7         17.0358
501.8         16.9917
501.9         16.9913
502           16.9853
502.1         16.9182
502.2         16.8055
502.3         16.7328
502.4         16.7381
502.5         16.8262
502.6         16.9661
502.7         17.1428
502.8         17.1828
502.9         17.1442
503           17.1255
503.1         17.1112
503.2         17.0556
503.3         16.9854
503.4         16.9268
503.5            16.9
503.6         16.8455
503.7         16.7479
503.8         16.5999
503.9         16.4336
504           16.3451
504.1         16.3669
504.2         16.5292
504.3         16.6262
504.4          16.653
504.5         16.5658
504.6         16.5106
504.7         16.4392
504.8         16.4234
504.9         16.4525
505           16.5177
505.1         16.5817
505.2         16.5847
505.3         16.5683
505.4         16.5209
505.5         16.5678
505.6         16.6715
505.7         16.7557
505.8         16.7722
505.9         16.7573
506           16.7366
506.1         16.7422
506.2         16.8193
506.3         16.9653
506.4         17.1666
506.5         17.3721
506.6         17.5218
506.7         17.6378
506.8         17.6824
506.9          17.735
507           17.7896
507.1         17.8019
507.2         17.7811
507.3         17.8384
507.4         17.7974
507.5         17.7702
507.6         17.6894
507.7         17.5866
507.8         17.4883
507.9         17.3999
508           17.3815
508.1         17.4233
508.2         17.4151
508.3         17.3476
508.4         17.3187
508.5         17.3695
508.6         17.5008
508.7         17.5383
508.8         17.6214
508.9         17.7483
509           17.8869
509.1         17.9475
509.2         17.9728
509.3         17.9914
509.4         18.0227
509.5         17.9552
509.6         17.9198
509.7         17.9047
509.8          17.911
509.9         17.8296
510           17.7273
510.1         17.5745
510.2         17.4397
510.3         17.4008
510.4         17.4424
510.5         17.4527
510.6         17.4261
510.7         17.3101
510.8         17.2669
510.9         17.2564
511           17.2303
511.1         17.1862
511.2         17.1935
511.3         17.2195
511.4         17.2961
511.5         17.4916
511.6         17.5718
511.7         17.6152
511.8          17.639
511.9         17.6139
512           17.7407
512.1         17.9971
512.2         18.2478
512.3         18.3404
512.4         18.3637
512.5         18.3088
512.6          18.288
512.7         18.3365
512.8         18.4505
512.9         18.5336
513           18.6256
513.1         18.6465
513.2         18.5027
513.3         18.3628
513.4         18.2792
513.5         18.1718
513.6         17.9897
513.7         17.7689
513.8         17.6153
513.9         17.5273
514           17.4925
514.1         17.4721
514.2         17.3912
514.3         17.2878
514.4         17.2235
514.5         17.1874
514.6         17.2209
514.7         17.2838
514.8         17.3538
514.9         17.4067
515           17.4613
515.1         17.5345
515.2         17.5124
515.3         17.4886
515.4         17.5128
515.5         17.5478
515.6         17.6409
515.7            17.7
515.8         17.7292
515.9         17.8124
516           17.8659
516.1         17.9059
516.2         17.9121
516.3         17.9249
516.4         17.9591
516.5         18.0277
516.6         18.0468
516.7         17.9894
516.8         17.8106
516.9         17.6107
517           17.5632
517.1         17.5503
517.2         17.4735
517.3           17.38
517.4         17.3537
517.5         17.3867
517.6          17.447
517.7         17.5578
517.8         17.6341
517.9         17.7165
518           17.7284
518.1           17.64
518.2         17.5685
518.3         17.5306
518.4         17.5646
518.5         17.6578
518.6          17.608
518.7         17.5193
518.8         17.4961
518.9         17.4046
519           17.3812
519.1         17.4274
519.2         17.5534
519.3         17.6678
519.4         17.6931
519.5         17.6872
519.6         17.7617
519.7         17.8709
519.8         17.9908
519.9         17.9854
520           17.9737
520.1         17.9768
520.2         17.9717
520.3         17.9992
520.4         18.0875
520.5         18.1877
520.6         18.1544
520.7         18.0489
520.8           17.91
520.9         17.7553
521           17.8051
521.1         17.8819
521.2         17.8638
521.3         17.7708
521.4         17.6317
521.5         17.5473
521.6         17.5265
521.7         17.5806
521.8          17.629
521.9         17.6085
522           17.6251
522.1         17.6099
522.2         17.5844
522.3         17.5289
522.4         17.4706
522.5         17.4417
522.6         17.4566
522.7         17.4334
522.8         17.4273
522.9         17.3861
523           17.3833
523.1         17.3912
523.2            17.4
523.3         17.3352
523.4         17.3498
523.5         17.4092
523.6         17.4592
523.7         17.3803
523.8         17.2624
523.9         17.1559
524           17.0664
524.1         17.0491
524.2          17.045
524.3         17.0616
524.4         17.1208
524.5         17.2087
524.6         17.2248
524.7         17.2069
524.8         17.2705
524.9         17.3374
525           17.3845
525.1         17.3829
525.2           17.34
525.3         17.3418
525.4         17.3805
525.5         17.3874
525.6         17.4167
525.7          17.482
525.8         17.4811
525.9         17.4201
526           17.3606
526.1         17.3046
526.2          17.278
526.3         17.2128
526.4         17.1753
526.5         17.1754
526.6         17.2271
526.7         17.2989
526.8         17.2832
526.9         17.2668
527           17.2787
527.1         17.2999
527.2         17.4356
527.3         17.6563
527.4         17.8455
527.5         17.9045
527.6         18.0017
527.7         18.1392
527.8         18.2612
527.9         18.2648
528           18.3183
528.1         18.4524
528.2         18.6164
528.3         18.7662
528.4         18.7982
528.5         18.7799
528.6         18.7194
528.7         18.6908
528.8         18.7797
528.9         18.8913
529           18.9769
529.1         18.9702
529.2         18.8768
529.3         18.7645
529.4         18.6773
529.5         18.5672
529.6         18.4839
529.7         18.4346
529.8          18.432
529.9         18.4004
530           18.3974
530.1         18.4103
530.2         18.4395
530.3         18.3909
530.4         18.3686
530.5         18.3479
530.6         18.4378
530.7         18.4565
530.8         18.4217
530.9         18.3037
531           18.1606
531.1         18.1326
531.2         18.2674
531.3         18.4138
531.4          18.463
531.5         18.4187
531.6          18.444
531.7         18.4551
531.8         18.4872
531.9         18.5461
532           18.6824
532.1         18.8448
532.2         18.9218
532.3         18.9244
532.4         18.8817
532.5         18.8266
532.6         18.7206
532.7         18.6355
532.8          18.697
532.9         18.6807
533           18.6312
533.1         18.6136
533.2         18.6272
533.3         18.6771
533.4         18.6573
533.5         18.5952
533.6         18.5138
533.7         18.4542
533.8         18.4579
533.9         18.4916
534           18.5115
534.1         18.5808
534.2         18.7061
534.3          18.888
534.4         19.1057
534.5         19.2184
534.6         19.2859
534.7         19.3474
534.8         19.3764
534.9         19.3558
535           19.3322
535.1         19.3397
535.2         19.3235
535.3         19.3356
535.4         19.3671
535.5         19.4749
535.6         19.6092
535.7         19.6701
535.8         19.6817
535.9         19.6279
536           19.6339
536.1         19.6627
536.2         19.6756
536.3         19.6474
536.4         19.6161
536.5         19.6054
536.6         19.6245
536.7         19.5538
536.8         19.4557
536.9         19.4661
537           19.4431
537.1          19.394
537.2         19.3301
537.3         19.3078
537.4         19.2792
537.5          19.271
537.6         19.3629
537.7         19.5018
537.8         19.6492
537.9         19.7525
538            19.729
538.1         19.6607
538.2         19.5724
538.3         19.5913
538.4         19.6911
538.5          19.795
538.6         19.9138
538.7         19.9379
538.8         19.9231
538.9         19.8117
539           19.7496
539.1         19.6918
539.2         19.6291
539.3         19.5135
539.4         19.5014
539.5         19.5873
539.6         19.6006
539.7         19.5669
539.8         19.4829
539.9         19.3922
540           19.3135
540.1         19.2177
540.2         19.0973
540.3         18.9697
540.4         18.9181
540.5         18.8444
540.6         18.8082
540.7         18.8094
540.8          18.725
540.9         18.5719
541           18.4926
541.1         18.4102
541.2         18.3654
541.3         18.3449
541.4         18.4051
541.5         18.4317
541.6         18.4136
541.7         18.4408
541.8         18.4689
541.9         18.5543
542           18.5885
542.1         18.5632
542.2         18.5455
542.3         18.5863
542.4         18.6285
542.5         18.6926
542.6         18.7461
542.7         18.7745
542.8          18.814
542.9         18.8668
543           18.8961
543.1         18.9154
543.2         18.9775
543.3         18.9585
543.4          18.914
543.5         18.9322
543.6         18.9708
543.7          18.983
543.8         19.0582
543.9         19.1397
544           19.1485
544.1         19.0867
544.2         18.9903
544.3         18.9323
544.4         18.8823
544.5         18.8221
544.6         18.7685
544.7         18.6737
544.8         18.6093
544.9         18.5942
545           18.5785
545.1         18.5844
545.2         18.5997
545.3         18.5863
545.4         18.5043
545.5         18.4657
545.6         18.4165
545.7         18.3669
545.8         18.3696
545.9          18.359
546           18.3797
546.1         18.4395
546.2         18.4992
546.3         18.5317
546.4         18.4979
546.5         18.4232
546.6         18.3912
546.7         18.4465
546.8         18.5357
546.9         18.6319
547           18.6392
547.1         18.6154
547.2         18.5983
547.3         18.5769
547.4         18.5594
547.5          18.547
547.6         18.5008
547.7         18.4806
547.8         18.5001
547.9         18.5157
548           18.4931
548.1         18.4862
548.2         18.5351
548.3         18.6292
548.4         18.6864
548.5         18.7916
548.6         18.8675
548.7         18.8909
548.8         18.9037
548.9         18.9669
549           18.9794
549.1         18.9832
549.2          18.955
549.3         18.9091
549.4         18.7927
549.5         18.6977
549.6         18.6607
549.7         18.6972
549.8         18.7041
549.9         18.6689
550           18.6905
550.1         18.7752
550.2         18.8404
550.3         18.8974
550.4         18.9703
550.5         18.9927
550.6         18.9937
550.7         19.0057
550.8         19.0221
550.9          19.074
551            19.141
551.1         19.1538
551.2          19.259
551.3          19.299
551.4         19.2904
551.5         19.3465
551.6         19.3596
551.7         19.3344
551.8         19.3059
551.9         19.3075
552           19.3102
552.1         19.2945
552.2         19.3156
552.3         19.3026
552.4         19.4071
552.5         19.5048
552.6         19.5159
552.7         19.5039
552.8         19.5158
552.9         19.4911
553           19.5017
553.1         19.4797
553.2         19.4433
553.3         19.4394
553.4         19.4001
553.5         19.3405
553.6         19.2598
553.7          19.172
553.8         19.1224
553.9          19.128
554            19.131
554.1         19.0992
554.2         19.0928
554.3          19.137
554.4         19.2042
554.5         19.3374
554.6         19.4497
554.7         19.5563
554.8         19.6329
554.9         19.5962
555           19.5123
555.1         19.4696
555.2         19.4733
555.3         19.5427
555.4         19.6641
555.5         19.7775
555.6         19.8111
555.7         19.7355
555.8         19.6998
555.9         19.7481
556           19.7461
556.1          19.758
556.2          19.798
556.3          19.843
556.4          19.904
556.5         19.9533
556.6         20.1145
556.7         20.3541
556.8         20.5411
556.9         20.6803
557           20.6817
557.1         20.6533
557.2         20.6923
557.3         20.7004
557.4         20.7413
557.5          20.769
557.6         20.7407
557.7         20.6457
557.8         20.5936
557.9         20.5527
558            20.453
558.1         20.4142
558.2         20.3468
558.3         20.2978
558.4          20.289
558.5         20.1986
558.6         20.0236
558.7         19.8998
558.8         19.8682
558.9         19.7763
559           19.6842
559.1          19.676
559.2         19.6564
559.3         19.7646
559.4         19.8891
559.5         20.0491
559.6         20.0972
559.7         20.1185
559.8         20.1228
559.9         20.1429
560           20.2039
560.1         20.2751
560.2         20.3228
560.3         20.3771
560.4         20.3859
560.5         20.3551
560.6         20.3288
560.7         20.2834
560.8         20.2156
560.9         20.2006
561           20.1402
561.1         20.0347
561.2         19.9449
561.3         19.7862
561.4         19.6491
561.5          19.578
561.6         19.6111
561.7         19.6747
561.8         19.7485
561.9         19.9045
562           20.0577
562.1         20.1126
562.2         20.1364
562.3         20.1758
562.4         20.1524
562.5         20.1275
562.6         20.1251
562.7         20.1291
562.8         20.2084
562.9         20.2623
563           20.2685
563.1         20.3721
563.2         20.4903
563.3         20.5791
563.4         20.6947
563.5         20.7903
563.6          20.856
563.7         20.9404
563.8         21.1587
563.9         21.3323
564           21.4605
564.1         21.6997
564.2         21.8637
564.3         21.9354
564.4         22.0056
564.5         22.0379
564.6         22.0849
564.7         22.1812
564.8         22.3097
564.9         22.4638
565           22.5596
565.1         22.5009
565.2         22.4715
565.3          22.536
565.4          22.598
565.5         22.6743
565.6         22.7574
565.7         22.8448
565.8         22.8055
565.9         22.6807
566           22.6577
566.1         22.6463
566.2         22.6849
566.3         22.7497
566.4         22.7129
566.5         22.6072
566.6         22.4993
566.7         22.4109
566.8         22.2751
566.9         22.1361
567           22.0019
567.1         21.9259
567.2         21.8623
567.3         21.7469
567.4         21.5578
567.5         21.3942
567.6         21.3721
567.7         21.4484
567.8         21.4671
567.9          21.472
568           21.4657
568.1         21.3751
568.2         21.3273
568.3         21.3016
568.4         21.3111
568.5         21.2557
568.6         21.2787
568.7         21.2134
568.8         21.1116
568.9         20.9754
569           20.9042
569.1         20.8873
569.2         20.8373
569.3         20.7638
569.4         20.7497
569.5         20.7524
569.6         20.7805
569.7         20.7795
569.8         20.7967
569.9          20.776
570           20.8387
570.1         20.9036
570.2         20.9567
570.3         20.9948
570.4          21.099
570.5         21.2364
570.6         21.2813
570.7         21.3025
570.8         21.4011
570.9         21.4915
571           21.5962
571.1          21.684
571.2         21.6793
571.3         21.5258
571.4         21.4415
571.5         21.4463
571.6         21.5943
571.7         21.7155
571.8         21.6893
571.9         21.5778
572           21.4689
572.1         21.4189
572.2         21.4514
572.3         21.5599
572.4         21.6393
572.5         21.7215
572.6         21.7008
572.7         21.6723
572.8         21.6895
572.9         21.7144
573            21.747
573.1         21.8504
573.2         21.9597
573.3         21.9095
573.4         21.7985
573.5         21.6096
573.6         21.5466
573.7         21.4709
573.8         21.4309
573.9         21.4781
574           21.5086
574.1         21.4838
574.2         21.4285
574.3         21.3713
574.4         21.3676
574.5         21.3942
574.6         21.4415
574.7         21.5459
574.8         21.6541
574.9         21.7445
575           21.8157
575.1         21.8647
575.2         21.8398
575.3         21.8234
575.4         21.8185
575.5         21.7875
575.6         21.7288
575.7         21.7064
575.8         21.7319
575.9         21.8152
576           21.9352
576.1         22.0858
576.2         22.1263
576.3         22.0573
576.4         22.0178
576.5         21.8943
576.6         21.8577
576.7         21.8305
576.8         21.7871
576.9          21.768
577            21.683
577.1         21.7227
577.2         21.7862
577.3         21.7672
577.4         21.5964
577.5         21.4822
577.6         21.3657
577.7          21.336
577.8         21.3876
577.9         21.4196
578           21.3371
578.1         21.2189
578.2         21.1019
578.3         21.1774
578.4         21.1967
578.5         21.2274
578.6         21.1646
578.7         21.1711
578.8         21.3276
578.9         21.4758
579           21.6155
579.1         21.6725
579.2         21.7809
579.3         21.7186
579.4         21.5211
579.5         21.3612
579.6         21.3845
579.7         21.4815
579.8         21.4583
579.9         21.3743
580           21.2004
580.1         21.0561
580.2         21.0336
580.3         21.1098
580.4         21.2561
580.5          21.346
580.6         21.3467
580.7         21.4116
580.8         21.4706
580.9         21.4346
581           21.4256
581.1         21.5171
581.2         21.6683
581.3         21.6686
581.4         21.6053
581.5         21.6504
581.6         21.7191
581.7         21.8349
581.8         21.9588
581.9          22.081
582           22.1521
582.1         22.3183
582.2         22.5265
582.3         22.6536
582.4         22.6578
582.5         22.5657
582.6         22.4054
582.7         22.3074
582.8          22.292
582.9         22.4067
583           22.5595
583.1          22.673
583.2         22.7352
583.3         22.6394
583.4         22.5751
583.5         22.6831
583.6          22.701
583.7         22.7687
583.8          22.762
583.9         22.7912
584           22.8333
584.1         22.8245
584.2         22.7452
584.3         22.6116
584.4         22.5158
584.5         22.4586
584.6          22.445
584.7         22.3624
584.8          22.263
584.9         22.1065
585           21.9283
585.1         21.7936
585.2         21.7695
585.3         21.7567
585.4         21.6661
585.5         21.5965
585.6         21.7052
585.7         21.8741
585.8         22.0516
585.9         22.1742
586           22.3073
586.1         22.3868
586.2         22.4926
586.3         22.6662
586.4         22.7682
586.5         22.8676
586.6         22.9597
586.7         23.0239
586.8         23.0642
586.9         23.1058
587           23.0379
587.1         22.9764
587.2         22.9844
587.3         23.0853
587.4         23.2863
587.5         23.4284
587.6         23.4321
587.7         23.3292
587.8         23.1787
587.9         23.1587
588           23.1985
588.1         23.2383
588.2         23.2445
588.3         23.2722
588.4         23.2799
588.5         23.3012
588.6         23.3503
588.7         23.3265
588.8         23.3358
588.9          23.349
589            23.311
589.1         23.2343
589.2          23.168
589.3         23.1072
589.4          23.035
589.5         23.0256
589.6         23.0787
589.7         23.0843
589.8         23.1286
589.9         23.1224
590            23.146
590.1         23.1747
590.2         23.1794
590.3         23.1819
590.4         23.1646
590.5         23.1181
590.6         22.9844
590.7         22.8767
590.8         22.8604
590.9         22.8021
591           22.7609
591.1         22.7095
591.2          22.652
591.3         22.5912
591.4         22.5408
591.5          22.537
591.6         22.5618
591.7         22.5554
591.8         22.4605
591.9         22.4133
592            22.294
592.1         22.2397
592.2         22.2471
592.3         22.2901
592.4         22.2985
592.5         22.2763
592.6         22.2377
592.7         22.2938
592.8         22.4771
592.9         22.6408
593           22.7118
593.1         22.7673
593.2         22.8539
593.3         23.0327
593.4         23.1748
593.5         23.2994
593.6         23.2509
593.7         23.0901
593.8         23.0369
593.9         23.1708
594           23.3899
594.1          23.475
594.2         23.4533
594.3         23.3583
594.4         23.2791
594.5         23.2809
594.6          23.351
594.7         23.4045
594.8         23.3897
594.9         23.3553
595           23.2936
595.1         23.2839
595.2         23.3342
595.3         23.4097
595.4         23.4509
595.5         23.5253
595.6         23.5842
595.7         23.6005
595.8         23.6688
595.9         23.7073
596           23.7555
596.1         23.7767
596.2         23.8119
596.3         23.8387
596.4         23.8618
596.5         23.9384
596.6         24.0404
596.7         24.1059
596.8         24.1544
596.9         24.2219
597           24.3181
597.1         24.4756
597.2          24.607
597.3         24.7124
597.4           24.84
597.5         24.9295
597.6         24.9955
597.7         25.0156
597.8         25.1176
597.9          25.115
598           25.0423
598.1         24.8146
598.2          24.531
598.3         24.4159
598.4         24.3337
598.5         24.2434
598.6         24.1387
598.7         23.9239
598.8         23.6803
598.9         23.5315
599           23.4486
599.1         23.4317
599.2          23.441
599.3         23.4109
599.4         23.3093
599.5         23.2597
599.6         23.2946
599.7         23.3083
599.8         23.4884
599.9          23.574
600           23.6763
600.1         23.7584
600.2         23.7754
600.3         23.7476
600.4         23.6667
600.5         23.6825
600.6         23.6882
600.7         23.6196
600.8         23.5579
600.9         23.5119
601           23.4321
601.1         23.3552
601.2          23.384
601.3         23.4749
601.4          23.558
601.5         23.4581
601.6         23.3477
601.7         23.2467
601.8         23.2374
601.9         23.2828
602           23.3707
602.1         23.5153
602.2         23.5137
602.3         23.4503
602.4         23.3738
602.5         23.3429
602.6         23.3067
602.7         23.4453
602.8         23.5428
602.9         23.5143
603           23.5093
603.1         23.5135
603.2         23.5232
603.3         23.4839
603.4         23.3729
603.5         23.3405
603.6         23.4026
603.7         23.4766
603.8         23.5644
603.9         23.6513
604           23.6991
604.1         23.7019
604.2         23.6985
604.3         23.7636
604.4         23.8791
604.5         23.9846
604.6         24.0414
604.7         24.1043
604.8         24.1523
604.9         24.2887
605           24.4434
605.1         24.5575
605.2         24.5864
605.3         24.5562
605.4         24.6236
605.5         24.7224
605.6         24.9199
605.7         25.0576
605.8         25.1339
605.9         25.2266
606           25.2618
606.1         25.2387
606.2         25.0736
606.3         24.8795
606.4         24.7621
606.5         24.5148
606.6         24.2657
606.7         24.0798
606.8         23.9645
606.9         23.8568
607           23.7988
607.1         23.7395
607.2         23.5736
607.3         23.4824
607.4          23.412
607.5         23.4176
607.6         23.4026
607.7         23.3789
607.8         23.3821
607.9         23.4636
608           23.6069
608.1         23.7137
608.2         23.7709
608.3         23.7762
608.4         23.7898
608.5         23.8537
608.6         23.9256
608.7         23.9578
608.8         23.9419
608.9         23.9248
609           23.9041
609.1         23.9604
609.2         24.1046
609.3         24.2232
609.4         24.3015
609.5         24.2893
609.6         24.2843
609.7         24.3322
609.8         24.3645
609.9         24.3654
610           24.3542
610.1         24.4403
610.2         24.5384
610.3          24.555
610.4          24.496
610.5         24.4751
610.6         24.4155
610.7         24.3917
610.8         24.4091
610.9         24.3727
611           24.3594
611.1         24.3859
611.2         24.3176
611.3         24.1625
611.4         24.0346
611.5         23.8672
611.6         23.7182
611.7         23.6291
611.8         23.5813
611.9          23.545
612           23.4716
612.1         23.4043
612.2         23.3788
612.3         23.3696
612.4         23.3843
612.5         23.4504
612.6         23.4894
612.7         23.5643
612.8         23.7133
612.9         23.8566
613           23.9583
613.1         24.1669
613.2         24.3241
613.3         24.4116
613.4         24.5383
613.5         24.6867
613.6         24.7901
613.7         24.8534
613.8         24.8586
613.9         24.8934
614           24.8954
614.1         24.9106
614.2         24.9329
614.3         24.9576
614.4          24.912
614.5         24.9278
614.6         24.9208
614.7         24.9086
614.8         24.9417
614.9         25.0812
615           25.2367
615.1         25.3286
615.2         25.3959
615.3          25.434
615.4          25.453
615.5         25.5123
615.6         25.6225
615.7         25.6641
615.8         25.6622
615.9         25.6876
616           25.7184
616.1         25.6864
616.2         25.6534
616.3         25.6258
616.4         25.6159
616.5         25.6342
616.6         25.5988
616.7         25.4826
616.8          25.356
616.9         25.2348
617           25.1061
617.1         25.0061
617.2         24.9419
617.3         24.8777
617.4           24.85
617.5         24.8691
617.6         24.8481
617.7         24.7718
617.8         24.6663
617.9          24.626
618           24.6611
618.1         24.7442
618.2         24.7506
618.3         24.7247
618.4         24.6714
618.5         24.5828
618.6         24.5746
618.7         24.6083
618.8         24.6813
618.9         24.7451
619           24.8239
619.1         24.8321
619.2         24.7253
619.3         24.5985
619.4         24.6076
619.5         24.6456
619.6         24.7036
619.7          24.667
619.8         24.6799
619.9         24.7301
620           24.8317
620.1         24.8695
620.2         24.8716
620.3         24.9394
620.4         24.9958
620.5         24.9264
620.6         24.8715
620.7         24.7925
620.8         24.7152
620.9         24.6363
621           24.5633
621.1          24.437
621.2         24.2749
621.3         24.1941
621.4         24.2092
621.5         24.3089
621.6         24.3926
621.7         24.4101
621.8         24.4393
621.9         24.4623
622           24.3871
622.1         24.3644
622.2         24.4396
622.3         24.4806
622.4         24.5105
622.5         24.4577
622.6         24.4086
622.7         24.3644
622.8         24.3687
622.9         24.4348
623           24.5215
623.1         24.5648
623.2         24.6369
623.3         24.6643
623.4         24.7013
623.5         24.7117
623.6         24.6494
623.7         24.5829
623.8          24.502
623.9          24.443
624           24.3894
624.1         24.3135
624.2         24.2134
624.3         24.2279
624.4          24.297
624.5         24.3493
624.6         24.3635
624.7          24.273
624.8         24.1824
624.9         24.1581
625            24.275
625.1         24.4267
625.2         24.4796
625.3         24.4689
625.4         24.4572
625.5         24.4533
625.6         24.4245
625.7         24.4371
625.8         24.4102
625.9         24.3985
626           24.3732
626.1          24.352
626.2         24.2606
626.3         24.1234
626.4         24.0241
626.5         23.9953
626.6         23.9697
626.7         23.9457
626.8         23.8967
626.9         23.8216
627           23.7552
627.1         23.7429
627.2         23.7663
627.3         23.8354
627.4          23.978
627.5         24.0842
627.6          24.117
627.7          24.074
627.8         24.0179
627.9         23.9536
628            23.925
628.1         23.8636
628.2         23.7637
628.3         23.7354
628.4         23.7174
628.5          23.632
628.6         23.6183
628.7         23.6902
628.8         23.7738
628.9         23.8223
629           23.8691
629.1         23.8545
629.2         23.9243
629.3         24.0712
629.4         24.1751
629.5          24.334
629.6         24.4063
629.7         24.4678
629.8         24.5871
629.9         24.6735
630            24.744
630.1         24.7344
630.2         24.7046
630.3         24.7391
630.4         24.8216
630.5         24.8948
630.6         25.0672
630.7         25.2133
630.8         25.3295
630.9         25.3429
631            25.284
631.1         25.2589
631.2         25.2945
631.3         25.3613
631.4         25.4885
631.5         25.4809
631.6         25.4584
631.7         25.4877
631.8         25.4496
631.9         25.4159
632           25.3832
632.1         25.3603
632.2         25.2649
632.3         25.1259
632.4         25.0261
632.5         24.9833
632.6          24.903
632.7         24.7937
632.8         24.6832
632.9         24.6726
633           24.7145
633.1         24.7098
633.2         24.7127
633.3         24.7324
633.4         24.6848
633.5         24.6637
633.6         24.7534
633.7         24.8039
633.8         24.8152
633.9          24.881
634            24.929
634.1         24.9074
634.2         24.9182
634.3         24.9568
634.4         25.0256
634.5          25.106
634.6         25.1745
634.7         25.1383
634.8         25.0962
634.9         25.1264
635           25.1555
635.1         25.1458
635.2          25.122
635.3         25.0741
635.4         25.0361
635.5         25.0201
635.6          24.976
635.7         24.9505
635.8         24.9274
635.9         24.9004
636           24.8668
636.1         24.8931
636.2         24.8087
636.3         24.6864
636.4         24.6205
636.5         24.6146
636.6         24.6221
636.7         24.5942
636.8         24.5691
636.9         24.5389
637            24.435
637.1         24.3247
637.2         24.2204
637.3         24.1858
637.4         24.1837
637.5          24.197
637.6         24.2611
637.7         24.3981
637.8         24.5528
637.9         24.6692
638            24.817
638.1         24.9599
638.2         25.0556
638.3         25.1614
638.4         25.2041
638.5         25.2036
638.6         25.0898
638.7         25.0039
638.8          24.945
638.9         24.9622
639           24.9411
639.1         24.9133
639.2         24.8572
639.3         24.7326
639.4         24.6627
639.5         24.6439
639.6         24.6761
639.7         24.7651
639.8         24.7935
639.9         24.8515
640           24.9727
640.1         25.0341
640.2         25.0756
640.3         25.1097
640.4         25.2167
640.5           25.41
640.6          25.633
640.7         25.7955
640.8          25.962
640.9          26.023
641           26.1097
641.1         26.2072
641.2         26.3591
641.3         26.4859
641.4          26.526
641.5         26.5144
641.6         26.4442
641.7          26.376
641.8         26.3603
641.9         26.4436
642           26.5428
642.1         26.5853
642.2         26.6773
642.3         26.7485
642.4         26.6773
642.5         26.6141
642.6         26.5192
642.7         26.4362
642.8         26.4421
642.9         26.5035
643           26.5867
643.1         26.6193
643.2         26.5855
643.3         26.5165
643.4         26.4381
643.5         26.4467
643.6         26.4636
643.7         26.4155
643.8         26.3856
643.9         26.3762
644           26.3834
644.1         26.3558
644.2         26.4316
644.3         26.4867
644.4         26.4325
644.5         26.4613
644.6         26.4888
644.7         26.3783
644.8         26.1962
644.9         26.0022
645           25.8386
645.1         25.6729
645.2         25.6919
645.3         25.7436
645.4         25.7283
645.5         25.6927
645.6         25.5746
645.7          25.513
645.8         25.4356
645.9         25.3765
646           25.3552
646.1         25.3483
646.2         25.3661
646.3         25.3795
646.4         25.4448
646.5         25.5458
646.6          25.524
646.7         25.5406
646.8          25.577
646.9         25.6951
647           25.7832
647.1         25.8411
647.2         25.9088
647.3          26.023
647.4         26.1672
647.5         26.2457
647.6         26.3525
647.7         26.4706
647.8         26.5734
647.9         26.6211
648            26.588
648.1         26.5982
648.2         26.5662
648.3          26.555
648.4         26.5264
648.5         26.4563
648.6          26.335
648.7          26.209
648.8         26.0813
648.9          26.064
649           26.0729
649.1         26.1731
649.2          26.295
649.3         26.3661
649.4         26.4066
649.5         26.4479
649.6         26.4631
649.7         26.4732
649.8         26.4625
649.9         26.4308
650           26.4252
650.1         26.4208
650.2         26.4177
650.3         26.5151
650.4          26.626
650.5         26.7461
650.6         26.8417
650.7         26.9361
650.8           27.01
650.9         27.0232
651           27.0381
651.1         27.0631
651.2         27.0467
651.3         26.9643
651.4         26.8745
651.5         26.7838
651.6         26.7284
651.7         26.7059
651.8         26.7295
651.9         26.7834
652           26.7322
652.1         26.6817
652.2         26.6587
652.3         26.6538
652.4         26.6217
652.5         26.5275
652.6         26.4254
652.7         26.3812
652.8         26.5157
652.9          26.635
653           26.7016
653.1          26.785
653.2          26.855
653.3         26.9901
653.4         27.1132
653.5         27.2227
653.6          27.417
653.7         27.5882
653.8         27.7194
653.9         27.7773
654           27.7951
654.1         27.8435
654.2         27.8334
654.3         27.8639
654.4         27.9238
654.5         28.0088
654.6         28.0969
654.7         28.0214
654.8         27.9554
654.9         27.9203
655           27.9715
655.1         27.9834
655.2         28.0292
655.3         28.0246
655.4         28.0464
655.5         27.9399
655.6         27.8487
655.7         27.7737
655.8         27.7727
655.9         27.8697
656           27.9006
656.1         27.9524
656.2          27.897
656.3         27.8541
656.4         27.9048
656.5         27.9811
656.6          28.123
656.7          28.258
656.8         28.3403
656.9         28.4984
657           28.6031
657.1         28.5954
657.2         28.6338
657.3         28.7063
657.4         28.8566
657.5         28.8905
657.6         28.8083
657.7         28.8031
657.8         28.8837
657.9         28.9487
658           29.0153
658.1         28.9381
658.2         28.7349
658.3         28.4788
658.4         28.3049
658.5         28.1976
658.6         28.1151
658.7         28.0511
658.8         28.0372
658.9         28.0073
659           27.8117
659.1         27.6086
659.2         27.5274
659.3         27.4259
659.4         27.2226
659.5         27.0803
659.6          26.987
659.7          26.974
659.8         26.9737
659.9         26.8681
660           26.6875
660.1         26.5427
660.2          26.436
660.3         26.4237
660.4         26.5367
660.5         26.6998
660.6         26.8453
660.7         26.9364
660.8          26.932
660.9         26.9581
661           26.9668
661.1         26.9898
661.2         27.0234
661.3         27.0783
661.4         27.1248
661.5           27.11
661.6         27.0855
661.7         27.0395
661.8          27.083
661.9         27.0934
662            27.121
662.1         27.1009
662.2         27.0452
662.3         27.0379
662.4         27.1515
662.5         27.2721
662.6         27.3112
662.7         27.3842
662.8         27.5827
662.9         27.7941
663           27.9933
663.1         28.1046
663.2         28.0934
663.3         28.1587
663.4         28.2372
663.5         28.3746
663.6         28.4288
663.7          28.437
663.8         28.3847
663.9         28.3167
664           28.2408
664.1         28.1529
664.2         28.1104
664.3         28.0082
664.4         27.9585
664.5         28.0463
664.6          28.121
664.7         28.1513
664.8         28.1127
664.9         28.0016
665           28.0439
665.1         28.1698
665.2          28.361
665.3         28.4345
665.4         28.4581
665.5         28.3729
665.6         28.2945
665.7         28.1994
665.8         28.1343
665.9         28.0506
666           27.9865
666.1         27.9943
666.2         27.9617
666.3         27.8873
666.4          27.792
666.5         27.7396
666.6         27.6488
666.7           27.62
666.8         27.6677
666.9          27.684
667           27.6739
667.1         27.7201
667.2         27.7302
667.3         27.7509
667.4         27.8082
667.5         27.8875
667.6          27.851
667.7         27.8323
667.8         27.7299
667.9         27.6801
668           27.6406
668.1         27.6798
668.2         27.7282
668.3         27.7123
668.4         27.6593
668.5         27.5413
668.6         27.5122
668.7         27.5645
668.8         27.6234
668.9         27.6559
669           27.6746
669.1         27.6883
669.2         27.7299
669.3         27.8345
669.4         27.9146
669.5         27.9779
669.6          28.109
669.7          28.218
669.8         28.3217
669.9         28.4507
670           28.5627
670.1         28.5901
670.2         28.6165
670.3         28.6412
670.4         28.7131
670.5         28.6158
670.6         28.5125
670.7         28.3956
670.8         28.4335
670.9         28.5601
671           28.6954
671.1         28.7655
671.2         28.7485
671.3         28.6918
671.4         28.6288
671.5          28.697
671.6         28.7758
671.7         28.8201
671.8         28.9446
671.9         29.0359
672           29.0822
672.1         29.1727
672.2         29.1951
672.3          29.193
672.4          29.224
672.5         29.3062
672.6          29.344
672.7         29.4144
672.8         29.4889
672.9         29.5612
673            29.645
673.1         29.6107
673.2         29.4729
673.3         29.3734
673.4         29.3387
673.5          29.364
673.6         29.3743
673.7         29.2953
673.8         29.2795
673.9         29.3501
674            29.459
674.1          29.576
674.2         29.5865
674.3          29.524
674.4         29.5197
674.5         29.4973
674.6         29.4578
674.7         29.3612
674.8         29.2631
674.9         29.1708
675           29.0893
675.1         28.9481
675.2         28.7685
675.3         28.5466
675.4         28.4584
675.5         28.4155
675.6         28.3413
675.7         28.2602
675.8         28.2007
675.9         28.1216
676           28.0906
676.1         28.0993
676.2         28.0359
676.3         27.9416
676.4         27.8445
676.5         27.7922
676.6         27.7623
676.7         27.6871
676.8          27.734
676.9         27.8571
677           27.8429
677.1         27.7942
677.2          27.752
677.3         27.7566
677.4         27.7786
677.5         27.7937
677.6         27.7992
677.7         27.8647
677.8         27.9975
677.9         28.1654
678           28.2671
678.1          28.401
678.2         28.4486
678.3         28.4519
678.4         28.3802
678.5         28.3299
678.6         28.2852
678.7         28.3093
678.8         28.3991
678.9         28.5664
679           28.6227
679.1         28.5475
679.2         28.4344
679.3         28.5026
679.4         28.6301
679.5         28.7072
679.6         28.7165
679.7         28.6966
679.8          28.767
679.9         28.9041
680           28.9796
680.1          29.077
680.2         29.1019
680.3           29.01
680.4         29.0506
680.5         29.1649
680.6         29.2088
680.7         29.1624
680.8         29.0013
680.9         28.9757
681           28.9545
681.1         28.9595
681.2          28.909
681.3         28.7963
681.4         28.7234
681.5         28.7203
681.6         28.7546
681.7         28.7927
681.8         28.7443
681.9         28.6956
682           28.6604
682.1         28.6196
682.2         28.6333
682.3         28.6536
682.4         28.6767
682.5          28.763
682.6         28.7854
682.7         28.8435
682.8         28.9125
682.9         28.9869
683           29.0456
683.1         29.0874
683.2         29.1246
683.3         29.1533
683.4         29.2144
683.5         29.2522
683.6         29.3128
683.7         29.3359
683.8         29.2735
683.9         29.2845
684           29.2673
684.1         29.3138
684.2         29.3579
684.3         29.4047
684.4         29.4961
684.5         29.5728
684.6         29.6345
684.7         29.6736
684.8         29.7661
684.9         29.9251
685           30.0713
685.1         30.3016
685.2         30.4879
685.3         30.4925
685.4         30.5005
685.5         30.5587
685.6         30.7389
685.7         30.9341
685.8         31.1084
685.9         31.3023
686           31.4681
686.1         31.5656
686.2         31.5116
686.3         31.6123
686.4         31.7933
686.5         31.8932
686.6         31.9416
686.7         31.8542
686.8          31.749
686.9         31.6311
687            31.393
687.1         31.1294
687.2         30.9141
687.3         30.7341
687.4         30.6066
687.5         30.5211
687.6         30.4945
687.7          30.393
687.8         30.3127
687.9         30.2855
688           30.3114
688.1         30.3679
688.2         30.3964
688.3         30.3842
688.4         30.2909
688.5         30.2291
688.6         30.1352
688.7         30.1051
688.8         29.9822
688.9           29.85
689            29.717
689.1         29.6676
689.2         29.5272
689.3         29.3412
689.4         29.2246
689.5          29.112
689.6         28.9967
689.7         28.9061
689.8         28.7959
689.9         28.7538
690           28.7319
690.1         28.6696
690.2         28.6569
690.3         28.6509
690.4         28.5791
690.5         28.5397
690.6         28.5741
690.7         28.6439
690.8         28.7276
690.9         28.7094
691           28.6761
691.1         28.6703
691.2         28.6869
691.3         28.7633
691.4         28.7845
691.5          28.745
691.6         28.6381
691.7          28.569
691.8         28.6327
691.9          28.706
692           28.7126
692.1         28.7222
692.2          28.771
692.3         28.8748
692.4          28.889
692.5         28.8371
692.6         28.7864
692.7         28.7547
692.8         28.8192
692.9         28.9082
693           28.9824
693.1         28.9713
693.2         28.9384
693.3         28.9299
693.4         28.8907
693.5         28.8205
693.6         28.6871
693.7         28.5775
693.8         28.4571
693.9         28.4357
694           28.4968
694.1          28.552
694.2         28.5685
694.3         28.6319
694.4         28.7057
694.5         28.8557
694.6          28.958
694.7         29.0329
694.8         29.0847
694.9         29.0547
695           29.0507
695.1          29.105
695.2         29.0549
695.3         29.0444
695.4         29.0802
695.5         29.1597
695.6         29.2477
695.7         29.1899
695.8         29.2008
695.9         29.2898
696           29.3687
696.1         29.5293
696.2         29.6302
696.3         29.6719
696.4         29.6165
696.5         29.6185
696.6         29.6947
696.7         29.8065
696.8         29.9046
696.9         29.9422
697             29.98
697.1         29.9604
697.2         29.9395
697.3         29.9942
697.4         30.1133
697.5         30.1847
697.6         30.1597
697.7         30.1263
697.8         30.0695
697.9         30.0618
698           30.0162
698.1         30.0067
698.2         30.1026
698.3         30.2753
698.4         30.2839
698.5          30.113
698.6         29.9592
698.7         29.8676
698.8         29.8274
698.9         29.7783
699           29.8403
699.1         29.8772
699.2         29.8333
699.3         29.9109
699.4         30.0599
699.5         30.2497
699.6         30.3597
699.7         30.3135
699.8          30.316
699.9         30.3174
700           30.3845
700.1         30.5494
700.2         30.5748
700.3         30.5978
700.4         30.5702
700.5          30.558
700.6         30.4715
700.7         30.3689
700.8         30.2565
700.9         30.1273
701           30.0131
701.1         29.8698
701.2         29.7983
701.3          29.768
701.4         29.7823
701.5         29.7919
701.6         29.8776
701.7         30.1125
701.8         30.2897
701.9         30.2969
702           30.1829
702.1         30.0545
702.2         30.0607
702.3           30.12
702.4         30.1704
702.5         30.2813
702.6         30.4109
702.7         30.4149
702.8         30.3893
702.9         30.4601
703           30.5234
703.1         30.6352
703.2         30.6678
703.3         30.6542
703.4         30.6835
703.5         30.7023
703.6          30.646
703.7          30.627
703.8         30.6009
703.9         30.5461
704           30.5899
704.1         30.5492
704.2         30.4295
704.3           30.26
704.4         30.0718
704.5         30.0145
704.6         30.0116
704.7         29.9917
704.8         30.0143
704.9         30.0206
705           30.0257
705.1         30.0147
705.2         29.9739
705.3         29.9735
705.4          30.044
705.5         30.1709
705.6         30.2416
705.7         30.2441
705.8         30.2424
705.9         30.2264
706           30.2731
706.1         30.3531
706.2         30.4428
706.3         30.4805
706.4         30.4958
706.5         30.4516
706.6         30.4248
706.7          30.452
706.8           30.53
706.9         30.5803
707           30.6423
707.1         30.6725
707.2         30.7143
707.3         30.7612
707.4         30.7649
707.5         30.7132
707.6          30.841
707.7          30.978
707.8         31.0136
707.9         31.1134
708           31.2034
708.1          31.264
708.2         31.2528
708.3         31.1763
708.4         31.1379
708.5         31.1574
708.6          31.149
708.7         31.1471
708.8         31.1499
708.9         31.1278
709           31.0902
709.1         31.0667
709.2         31.0619
709.3         31.0533
709.4         31.0648
709.5         31.0824
709.6         31.0925
709.7         31.0662
709.8         31.0228
709.9         31.0274
710           31.0768
710.1          31.139
710.2         31.1872
710.3          31.304
710.4         31.4815
710.5         31.6344
710.6         31.7557
710.7         31.8598
710.8         31.9463
710.9         31.9619
711           31.9037
711.1         31.8065
711.2         31.8067
711.3         31.6875
711.4         31.5488
711.5           31.45
711.6         31.3375
711.7          31.309
711.8         31.2479
711.9         31.2268
712           31.1535
712.1         31.0707
712.2         31.1322
712.3         31.2322
712.4         31.3423
712.5         31.4377
712.6           31.55
712.7         31.7252
712.8         31.8364
712.9         31.9258
713           31.9754
713.1         32.0368
713.2         32.0756
713.3         32.0658
713.4         32.0169
713.5         32.0091
713.6         32.0288
713.7          32.033
713.8         32.0722
713.9         32.1541
714           32.2163
714.1         32.1914
714.2         32.1349
714.3         32.1248
714.4         32.0937
714.5         32.0634
714.6         32.0528
714.7         32.0055
714.8         31.9864
714.9         31.9484
715           31.8469
715.1         31.7593
715.2         31.7177
715.3         31.7366
715.4         31.7283
715.5         31.6913
715.6         31.6164
715.7         31.5743
715.8         31.5702
715.9          31.593
716           31.7193
716.1         31.8236
716.2         31.8941
716.3         31.9511
716.4         31.9802
716.5         32.0333
716.6         32.1723
716.7         32.2695
716.8          32.309
716.9         32.3043
717           32.2584
717.1         32.3013
717.2         32.4059
717.3         32.3948
717.4         32.4694
717.5         32.5421
717.6         32.4943
717.7         32.3074
717.8         32.2412
717.9         32.1332
718           32.0824
718.1         32.0498
718.2         31.9851
718.3           31.84
718.4         31.6377
718.5         31.4686
718.6         31.3663
718.7          31.414
718.8          31.386
718.9         31.3436
719           31.4084
719.1         31.4787
719.2         31.5445
719.3         31.5984
719.4         31.6472
719.5         31.6873
719.6         31.6791
719.7         31.6427
719.8         31.5896
719.9         31.4862
720           31.3464
720.1         31.2623
720.2         31.3594
720.3         31.5278
720.4         31.6178
720.5         31.5426
720.6         31.4153
720.7         31.4705
720.8         31.6274
720.9         31.7866
721            31.852
721.1         31.9302
721.2         31.9566
721.3         31.8711
721.4         31.8996
721.5         32.0563
721.6         32.2539
721.7         32.4902
721.8         32.6733
721.9         32.7501
722           32.6844
722.1         32.6242
722.2         32.6464
722.3          32.838
722.4         33.0529
722.5         33.2698
722.6         33.4396
722.7         33.5799
722.8         33.5102
722.9         33.3185
723           33.1195
723.1         33.0578
723.2          33.078
723.3         33.1722
723.4         33.2645
723.5         33.3347
723.6         33.3471
723.7         33.3024
723.8          33.295
723.9         33.3337
724           33.2505
724.1         33.1423
724.2         33.0353
724.3          32.924
724.4          32.751
724.5         32.6276
724.6         32.5854
724.7         32.6156
724.8         32.6682
724.9         32.7356
725           32.8064
725.1         32.8725
725.2         33.0273
725.3         33.1797
725.4         33.2335
725.5         33.3563
725.6         33.4581
725.7         33.5157
725.8         33.5434
725.9         33.6399
726           33.7362
726.1         33.8249
726.2         33.8935
726.3         33.8063
726.4         33.7601
726.5         33.8788
726.6         34.0511
726.7         34.2208
726.8         34.2211
726.9         34.1739
727           34.2712
727.1         34.4206
727.2         34.5417
727.3         34.3978
727.4          34.344
727.5         34.1631
727.6         33.9258
727.7         33.6786
727.8         33.5127
727.9         33.4507
728            33.382
728.1         33.2947
728.2         33.1417
728.3         32.9719
728.4         32.8553
728.5         32.8839
728.6         32.9786
728.7         33.0615
728.8          33.104
728.9         33.0516
729           33.0541
729.1         32.9942
729.2         32.8814
729.3         32.7968
729.4         32.8305
729.5         32.8758
729.6         32.8818
729.7         32.9232
729.8         32.9598
729.9         33.0532
730           33.1545
730.1         33.2917
730.2         33.3685
730.3         33.5881
730.4         33.8285
730.5         34.0148
730.6         34.1899
730.7         34.4409
730.8          34.752
730.9         35.1026
731           35.4568
731.1          35.807
731.2         35.9605
731.3         35.9739
731.4         35.8398
731.5         35.8123
731.6         35.7727
731.7         35.8518
731.8         35.9338
731.9         35.8649
732           35.8197
732.1         35.7561
732.2         35.7127
732.3         35.6866
732.4         35.5972
732.5         35.4286
732.6         35.3874
732.7         35.3629
732.8         35.3581
732.9         35.4404
733           35.4458
733.1         35.4083
733.2         35.4102
733.3         35.4214
733.4         35.4098
733.5         35.3422
733.6         35.3418
733.7          35.304
733.8         35.1837
733.9          35.141
734           35.1228
734.1         35.0167
734.2         34.9042
734.3         34.9105
734.4         34.8831
734.5         34.9088
734.6         34.8916
734.7         34.9536
734.8         34.9878
734.9          35.035
735           35.0277
735.1         34.8519
735.2         34.7467
735.3         34.6379
735.4         34.6034
735.5          34.569
735.6         34.5921
735.7         34.5944
735.8         34.6908
735.9         34.6969
736           34.7231
736.1         34.7203
736.2         34.6828
736.3         34.6784
736.4         34.6466
736.5         34.6206
736.6         34.6142
736.7         34.5626
736.8         34.4745
736.9         34.3872
737           34.3874
737.1          34.344
737.2         34.3328
737.3         34.2606
737.4         34.2672
737.5         34.2989
737.6         34.3701
737.7         34.4913
737.8         34.6957
737.9         34.8329
738           34.8882
738.1         34.9095
738.2         34.8871
738.3         34.9623
738.4         35.0827
738.5         35.1697
738.6         35.1823
738.7         35.2271
738.8         35.3853
738.9         35.5233
739            35.537
739.1         35.5834
739.2         35.6607
739.3         35.6449
739.4         35.6722
739.5         35.6924
739.6          35.787
739.7         35.8993
739.8         35.9581
739.9         35.8992
740           35.7142
740.1         35.4287
740.2         35.2394
740.3         35.1768
740.4          35.225
740.5         35.4093
740.6           35.31
740.7         35.1175
740.8         34.9991
740.9         34.9842
741           34.9985
741.1         35.0411
741.2         35.0038
741.3         34.8729
741.4         34.6828
741.5         34.5538
741.6         34.4547
741.7         34.4224
741.8         34.3326
741.9         34.3394
742           34.3285
742.1         34.2904
742.2          34.285
742.3         34.2163
742.4         34.0944
742.5         34.0313
742.6         33.9362
742.7         33.8238
742.8          33.739
742.9         33.6987
743           33.6686
743.1         33.6521
743.2         33.5304
743.3         33.5023
743.4         33.4318
743.5         33.3477
743.6         33.3535
743.7         33.2989
743.8         33.2545
743.9         33.2383
744           33.2135
744.1         33.1226
744.2         33.0044
744.3         32.9147
744.4         32.9405
744.5         33.0402
744.6         33.2015
744.7         33.3809
744.8         33.4409
744.9         33.4791
745            33.582
745.1         33.6638
745.2         33.7157
745.3          33.713
745.4         33.7617
745.5         33.8776
745.6          33.999
745.7         34.0372
745.8         34.1239
745.9         34.2355
746           34.2987
746.1          34.299
746.2         34.3313
746.3         34.2903
746.4         34.3118
746.5         34.4677
746.6         34.5838
746.7         34.6977
746.8         34.7851
746.9         34.7868
747           34.8189
747.1         34.8199
747.2         34.7635
747.3         34.7626
747.4          34.848
747.5         34.9306
747.6         34.9392
747.7         34.9487
747.8         35.0316
747.9         35.2231
748           35.3425
748.1         35.3668
748.2         35.4247
748.3         35.5107
748.4         35.5464
748.5         35.5539
748.6         35.5957
748.7         35.6043
748.8         35.6633
748.9         35.7997
749           36.0025
749.1         36.2022
749.2         36.2278
749.3          36.211
749.4         36.1566
749.5          36.292
749.6         36.5623
749.7         36.6064
749.8         36.6117
749.9         36.5803
750           36.5147
750.1         36.4387
750.2         36.3673
750.3          36.389
750.4          36.542
750.5         36.6307
750.6         36.6833
750.7         36.7547
750.8         36.7305
750.9         36.5602
751           36.3729
751.1         36.3282
751.2         36.2409
751.3         36.2413
751.4         36.2433
751.5         36.2127
751.6         36.0717
751.7         35.9266
751.8         35.8073
751.9         35.7418
752           35.7873
752.1         35.8281
752.2         35.7997
752.3         35.7412
752.4          35.771
752.5         35.7943
752.6         35.7708
752.7         35.6264
752.8         35.5134
752.9         35.3976
753           35.3779
753.1         35.4666
753.2         35.6017
753.3         35.6044
753.4         35.5522
753.5         35.5305
753.6          35.512
753.7         35.4709
753.8         35.4301
753.9         35.3875
754           35.3491
754.1         35.4011
754.2         35.5451
754.3         35.6874
754.4         35.7768
754.5         35.7877
754.6         35.7723
754.7         35.8925
754.8         35.9174
754.9         35.9813
755           36.0975
755.1         36.2607
755.2         36.2938
755.3         36.1515
755.4         36.0858
755.5          36.121
755.6         36.1675
755.7         36.2117
755.8         36.0643
755.9         35.9189
756            35.904
756.1         36.0374
756.2         36.2351
756.3         36.4366
756.4         36.6232
756.5         36.6557
756.6         36.5711
756.7         36.2472
756.8         36.1179
756.9         36.0708
757           36.0427
757.1         35.8352
757.2         35.6953
757.3         35.6514
757.4         35.6467
757.5          35.708
757.6         35.6908
757.7         35.5685
757.8         35.4761
757.9         35.4363
758           35.5101
758.1         35.6085
758.2         35.6477
758.3         35.6013
758.4         35.5459
758.5         35.6698
758.6         35.8042
758.7         35.8799
758.8         35.8884
758.9         35.8879
759           35.9163
759.1         36.0098
759.2         36.1566
759.3         36.2681
759.4         36.3989
759.5          36.528
759.6         36.6658
759.7         36.7642
759.8          36.798
759.9         36.7865
760           36.8544
760.1         36.9026
760.2         37.0208
760.3         37.0527
760.4         37.0477
760.5         37.0616
760.6         37.0451
760.7         37.0109
760.8         36.9931
760.9          37.001
761           37.0382
761.1         37.1734
761.2         37.2183
761.3         37.2413
761.4         37.3198
761.5         37.3371
761.6         37.3027
761.7         37.2996
761.8         37.2247
761.9         37.1145
762           37.0658
762.1         36.9892
762.2         36.8583
762.3         36.7947
762.4         36.6725
762.5         36.5587
762.6         36.4285
762.7         36.2923
762.8         36.2316
762.9         36.2852
763           36.3718
763.1          36.489
763.2         36.5294
763.3         36.5225
763.4         36.5565
763.5         36.5598
763.6         36.6064
763.7         36.5189
763.8         36.5006
763.9         36.4988
764           36.4494
764.1         36.3893
764.2         36.4093
764.3         36.3723
764.4         36.3214
764.5         36.3093
764.6         36.3366
764.7         36.3485
764.8         36.3082
764.9         36.4148
765           36.5179
765.1         36.5827
765.2         36.6011
765.3         36.5211
765.4         36.5556
765.5         36.7251
765.6         36.8988
765.7         37.0585
765.8          37.177
765.9         37.1415
766           37.1062
766.1          37.154
766.2         37.2435
766.3         37.3435
766.4         37.4699
766.5         37.7023
766.6         37.7913
766.7         37.7465
766.8         37.6382
766.9         37.5787
767            37.518
767.1         37.4184
767.2         37.4001
767.3         37.4491
767.4         37.5693
767.5         37.7085
767.6          37.732
767.7         37.6919
767.8          37.664
767.9         37.8261
768           38.0936
768.1         38.3017
768.2         38.3313
768.3         38.1719
768.4         38.1438
768.5         38.2146
768.6         38.3202
768.7         38.4865
768.8         38.5925
768.9         38.6345
769           38.6527
769.1         38.6682
769.2         38.6285
769.3         38.5308
769.4         38.5937
769.5         38.5864
769.6         38.5405
769.7         38.4835
769.8         38.4761
769.9          38.527
770           38.5936
770.1         38.6147
770.2         38.5531
770.3         38.4594
770.4          38.421
770.5         38.4083
770.6         38.5799
770.7         38.7489
770.8         38.8265
770.9         38.8292
771           38.8159
771.1         38.6026
771.2         38.5115
771.3         38.4776
771.4         38.4269
771.5         38.4107
771.6         38.2856
771.7         38.0927
771.8         37.9764
771.9          37.885
772           37.9234
772.1         37.9578
772.2         37.9162
772.3         37.7772
772.4          37.535
772.5         37.3711
772.6         37.3135
772.7         37.3245
772.8         37.4008
772.9         37.4962
773           37.5531
773.1         37.4305
773.2         37.2136
773.3          37.056
773.4         37.0283
773.5         37.0142
773.6         37.0422
773.7         37.0824
773.8         37.0899
773.9         37.0536
774           37.0551
774.1         37.0424
774.2         37.1103
774.3         37.2572
774.4         37.3981
774.5         37.4277
774.6         37.4515
774.7          37.597
774.8         37.7668
774.9         37.9111
775           37.9958
775.1         38.0533
775.2         38.0634
775.3         38.1546
775.4         38.2162
775.5         38.2576
775.6         38.2804
775.7         38.2963
775.8         38.3201
775.9         38.3269
776           38.3503
776.1         38.3926
776.2         38.3717
776.3         38.2561
776.4         38.0926
776.5          38.025
776.6         38.0925
776.7           38.16
776.8          38.171
776.9         38.1218
777           38.0248
777.1         37.9145
777.2         37.8416
777.3         37.8491
777.4         37.8972
777.5         37.9896
777.6         37.9796
777.7         37.9151
777.8         37.7659
777.9         37.7024
778           37.6806
778.1         37.7207
778.2         37.8522
778.3         37.9101
778.4         37.9035
778.5          37.897
778.6         37.8338
778.7         37.7563
778.8         37.7136
778.9         37.6546
779           37.5687
779.1         37.5293
779.2         37.4372
779.3         37.3435
779.4         37.3002
779.5         37.2835
779.6         37.3852
779.7         37.4634
779.8         37.4127
779.9         37.4652
780           37.5401
780.1         37.6063
780.2         37.6669
780.3         37.7054
780.4         37.7703
780.5         37.7133
780.6         37.6573
780.7         37.5932
780.8          37.551
780.9         37.5347
781           37.5706
781.1         37.5364
781.2         37.4763
781.3         37.4193
781.4         37.3783
781.5         37.2523
781.6          37.143
781.7         37.1572
781.8         37.2084
781.9         37.2813
782           37.3089
782.1         37.3043
782.2         37.2796
782.3         37.2461
782.4         37.2608
782.5         37.2359
782.6         37.1356
782.7         37.0544
782.8         37.0655
782.9         37.0468
783           37.0464
783.1         37.0117
783.2         37.0371
783.3         37.0149
783.4         36.9393
783.5         36.9708
783.6         37.0518
783.7         37.0849
783.8         37.1091
783.9         37.0861
784           37.1052
784.1         37.1387
784.2         37.1763
784.3         37.2675
784.4         37.4289
784.5         37.4652
784.6         37.3981
784.7         37.4392
784.8         37.4445
784.9         37.4994
785           37.4632
785.1         37.4383
785.2         37.4619
785.3         37.4555
785.4         37.4526
785.5         37.4592
785.6         37.3353
785.7         37.2763
785.8         37.2621
785.9         37.1982
786           37.1589
786.1         37.1427
786.2         37.1104
786.3         37.1183
786.4         37.1988
786.5         37.2398
786.6         37.2214
786.7         37.2201
786.8         37.2759
786.9          37.296
787           37.3762
787.1         37.4914
787.2         37.6777
787.3         37.7589
787.4         37.7561
787.5          37.708
787.6         37.6944
787.7         37.8202
787.8         37.9894
787.9         38.0596
788           38.0292
788.1         37.9912
788.2         37.9825
788.3         37.9334
788.4         37.8885
788.5         37.9657
788.6         38.0293
788.7         38.1067
788.8         38.1574
788.9         38.0476
789           37.9079
789.1         37.8134
789.2         37.8143
789.3         37.8733
789.4         37.9889
789.5         37.9614
789.6         37.9207
789.7         37.9856
789.8         38.1489
789.9         38.2788
790           38.3011
790.1         38.2687
790.2         38.2338
790.3         38.1811
790.4          38.196
790.5         38.2248
790.6         38.2496
790.7         38.2256
790.8         38.2401
790.9         38.3447
791           38.4361
791.1         38.4955
791.2         38.5197
791.3         38.4892
791.4         38.4048
791.5          38.318
791.6         38.2841
791.7          38.299
791.8         38.2971
791.9         38.2799
792           38.2027
792.1         38.0799
792.2         37.9751
792.3         37.9637
792.4         38.0167
792.5         38.1448
792.6         38.2132
792.7         38.1237
792.8         37.9123
792.9          37.599
793           37.4497
793.1         37.4611
793.2         37.5213
793.3         37.6009
793.4         37.7199
793.5         37.7773
793.6         37.8111
793.7         37.8066
793.8         37.8535
793.9         37.9954
794           38.0879
794.1         38.2037
794.2         38.2966
794.3         38.4156
794.4         38.4988
794.5         38.6031
794.6         38.6796
794.7         38.7722
794.8         38.8202
794.9         38.6903
795           38.5093
795.1         38.4108
795.2         38.3549
795.3         38.2667
795.4         38.2725
795.5         38.3136
795.6         38.3833
795.7         38.4493
795.8         38.4732
795.9         38.4691
796           38.4344
796.1          38.537
796.2         38.6664
796.3         38.7074
796.4         38.8457
796.5         38.8947
796.6         38.8648
796.7         38.7442
796.8         38.6936
796.9         38.7199
797           38.8094
797.1         38.8595
797.2          38.917
797.3         38.9628
797.4         38.8885
797.5         38.8489
797.6         38.9509
797.7          39.065
797.8         39.0547
797.9         38.9985
798           38.8995
798.1         38.7747
798.2         38.6994
798.3         38.6527
798.4          38.634
798.5         38.6597
798.6         38.7555
798.7         38.8289
798.8         38.9265
798.9         39.0487
799           39.2236
799.1         39.4057
799.2         39.3877
799.3         39.2205
799.4         39.1061
799.5         39.1574
799.6         39.2763
799.7         39.3152
799.8          39.256
799.9         39.2945
800           39.3799
800.1          39.451
800.2         39.5798
800.3         39.6579
800.4         39.7252
800.5           39.83
800.6         39.9712
800.7         39.9887
800.8         39.9219
800.9         39.8665
801           39.7717
801.1         39.6472
801.2          39.518
801.3         39.3131
801.4         39.2616
801.5         39.2637
801.6         39.2189
801.7         39.1478
801.8         39.1094
801.9         39.0397
802           38.9298
802.1         38.8931
802.2          38.916
802.3         38.9715
802.4         39.0694
802.5         39.1981
802.6         39.2959
802.7         39.2845
802.8         39.3948
802.9          39.588
803           39.7482
803.1         39.8888
803.2           39.93
803.3          39.983
803.4         40.0283
803.5         40.1362
803.6         40.2262
803.7         40.3569
803.8         40.4129
803.9         40.5136
804           40.6313
804.1         40.7327
804.2         40.7998
804.3         40.8492
804.4         40.9585
804.5         41.0875
804.6         41.2127
804.7         41.3949
804.8         41.6502
804.9         41.8932
805           42.0978
805.1         42.1219
805.2         42.0841
805.3         42.0453
805.4         42.1047
805.5         42.2513
805.6         42.3303
805.7         42.3165
805.8         42.2284
805.9         42.0737
806           41.8602
806.1          41.629
806.2           41.47
806.3         41.3938
806.4         41.3242
806.5         41.2738
806.6         41.1501
806.7          41.087
806.8         41.0587
806.9         40.9229
807           40.7987
807.1         40.8193
807.2         40.8713
807.3         40.9554
807.4         41.0751
807.5         41.1927
807.6         41.3009
807.7         41.4499
807.8         41.6098
807.9         41.7824
808           41.9199
808.1         41.9651
808.2         42.1218
808.3         42.3914
808.4         42.6372
808.5         42.8248
808.6         42.9513
808.7         43.1094
808.8         43.2496
808.9         43.3194
809           43.5941
809.1         43.9059
809.2         43.8776
809.3         43.7851
809.4         43.6171
809.5         43.4846
809.6         43.5206
809.7         43.6197
809.8         43.6142
809.9         43.5425
810           43.3817
810.1         43.2687
810.2         43.0793
810.3         43.0169
810.4         43.1352
810.5         43.2438
810.6         43.1989
810.7          43.201
810.8         43.1296
810.9          42.999
811            42.981
811.1         42.8301
811.2         42.5903
811.3         42.5373
811.4         42.3882
811.5         42.1326
811.6         41.7945
811.7         41.4955
811.8         41.2682
811.9         41.2451
812           41.3048
812.1         41.4394
812.2         41.5538
812.3         41.7225
812.4         41.8451
812.5         41.8351
812.6         41.6093
812.7           41.42
812.8         41.3628
812.9         41.3661
813           41.4881
813.1          41.579
813.2         41.5598
813.3         41.4538
813.4         41.2732
813.5         41.1176
813.6         40.9464
813.7          40.773
813.8         40.7963
813.9         40.8763
814           41.0678
814.1         41.3396
814.2         41.4917
814.3         41.6538
814.4         41.8557
814.5         42.0478
814.6         42.0821
814.7         42.1218
814.8         41.9993
814.9         41.8258
815           41.8759
815.1         41.9228
815.2         41.8503
815.3         41.7322
815.4         41.6109
815.5         41.4749
815.6         41.3243
815.7         41.1827
815.8         41.1196
815.9         41.1019
816           41.0007
816.1         40.9476
816.2         40.8841
816.3         40.7662
816.4         40.6929
816.5         40.5335
816.6         40.4236
816.7         40.2962
816.8         40.1516
816.9         39.9988
817           39.9492
817.1         39.9251
817.2         39.8706
817.3         39.8647
817.4         39.8752
817.5         39.9088
817.6         39.8743
817.7         39.7935
817.8         39.7501
817.9         39.7726
818           39.8532
818.1         39.8954
818.2         39.9842
818.3         39.9595
818.4         39.9513
818.5          40.012
818.6         40.2015
818.7         40.3879
818.8         40.5579
818.9         40.6391
819           40.6034
819.1         40.5214
819.2         40.5021
819.3         40.6132
819.4         40.6958
819.5          40.745
819.6         40.6676
819.7         40.5475
819.8         40.5526
819.9         40.6656
820           40.7199
820.1         40.7353
820.2         40.6089
820.3         40.5181
820.4         40.5739
820.5         40.5563
820.6          40.522
820.7         40.4695
820.8         40.4283
820.9         40.2966
821           40.1491
821.1         40.1254
821.2         40.2718
821.3          40.374
821.4         40.5139
821.5         40.5372
821.6         40.4385
821.7          40.339
821.8         40.3651
821.9         40.4406
822           40.5326
822.1         40.5948
822.2         40.6969
822.3         40.7839
822.4         40.8827
822.5         41.0204
822.6         41.1212
822.7         41.2496
822.8         41.4053
822.9         41.4279
823           41.3384
823.1         41.2899
823.2         41.2629
823.3         41.3049
823.4         41.3325
823.5         41.4996
823.6         41.6247
823.7         41.7715
823.8         41.7498
823.9         41.7488
824           41.8504
824.1         41.8771
824.2         41.8461
824.3         41.8121
824.4         41.7237
824.5         41.5877
824.6         41.5582
824.7         41.6022
824.8         41.6414
824.9         41.7246
825           41.7712
825.1         41.8113
825.2         41.8565
825.3          41.899
825.4         41.9329
825.5         41.9609
825.6          41.958
825.7         41.9495
825.8         41.9691
825.9          41.938
826           41.8621
826.1         41.9229
826.2         41.9923
826.3         42.0282
826.4         42.0163
826.5         41.9748
826.6         42.0727
826.7         42.0965
826.8         42.2235
826.9         42.3569
827           42.4877
827.1         42.6527
827.2         42.7509
827.3         42.6563
827.4         42.5523
827.5         42.4712
827.6         42.4367
827.7         42.3475
827.8         42.3151
827.9         42.2423
828           42.0862
828.1         42.0616
828.2         42.1063
828.3         42.0666
828.4         42.0402
828.5         42.0159
828.6         41.9841
828.7         41.9082
828.8         41.8313
828.9         41.8665
829           41.9525
829.1         42.1371
829.2         42.3575
829.3         42.5181
829.4         42.5415
829.5         42.4537
829.6         42.3283
829.7          42.313
829.8         42.5786
829.9         42.8499
830           43.0852
830.1         43.1874
830.2         43.1234
830.3         43.2047
830.4          43.389
830.5         43.6767
830.6         44.0256
830.7         44.1891
830.8         44.2272
830.9         44.1694
831           44.0798
831.1         44.1804
831.2         44.3414
831.3         44.3801
831.4         44.3404
831.5         44.2121
831.6         44.2333
831.7         44.2683
831.8         44.3284
831.9         44.2283
832            43.998
832.1         43.8385
832.2         43.6996
832.3         43.7435
832.4         43.8767
832.5         44.2132
832.6          44.476
832.7         44.4441
832.8         44.2939
832.9         44.1643
833           44.2018
833.1         44.2155
833.2         44.2802
833.3         44.3588
833.4          44.336
833.5         44.3111
833.6         44.2634
833.7         44.2307
833.8         44.3627
833.9         44.5483
834           44.7513
834.1         44.8737
834.2         44.9116
834.3         44.9529
834.4         45.0023
834.5         45.0481
834.6         45.0767
834.7         45.0744
834.8         45.0904
834.9         45.0619
835           45.0986
835.1         45.3179
835.2          45.456
835.3          45.539
835.4         45.4906
835.5         45.2801
835.6         45.3365
835.7         45.4817
835.8         45.5061
835.9         45.4718
836           45.4834
836.1         45.4694
836.2         45.5648
836.3         45.5867
836.4         45.6524
836.5          45.762
836.6         46.0385
836.7         46.3147
836.8         46.2951
836.9          46.172
837           46.1743
837.1         46.3148
837.2         46.6502
837.3         47.0442
837.4         47.3164
837.5         47.4046
837.6         47.2578
837.7         46.9523
837.8         46.7324
837.9         46.6705
838           46.7324
838.1         46.7029
838.2         46.5111
838.3         46.2867
838.4         46.1288
838.5         46.0675
838.6         45.9292
838.7         45.7802
838.8         45.6594
838.9         45.6654
839           45.8647
839.1         46.1611
839.2         46.4197
839.3         46.5304
839.4         46.5221
839.5         46.5345
839.6         46.3545
839.7         46.2128
839.8         46.0265
839.9          45.847
840             45.75
840.1         45.6746
840.2         45.6315
840.3         45.6252
840.4         45.5097
840.5         45.3899
840.6         45.2857
840.7         45.3808
840.8          45.476
840.9         45.4627
841            45.476
841.1         45.5584
841.2          45.577
841.3         45.5676
841.4         45.5225
841.5         45.4962
841.6         45.3662
841.7         45.3062
841.8         45.4605
841.9         45.6821
842            45.848
842.1         45.8563
842.2         45.7313
842.3         45.6241
842.4         45.5204
842.5         45.3661
842.6         45.1631
842.7          44.924
842.8         44.6639
842.9         44.5633
843           44.5153
843.1         44.4489
843.2         44.3935
843.3         44.3409
843.4         44.3687
843.5         44.3352
843.6         44.3443
843.7         44.4372
843.8          44.411
843.9         44.3284
844           44.2824
844.1         44.1998
844.2         44.1514
844.3         44.1542
844.4         44.2989
844.5         44.4894
844.6         44.5583
844.7          44.654
844.8         44.7815
844.9         44.8193
845           44.9136
845.1         45.2278
845.2         45.5547
845.3         45.8265
845.4         45.9459
845.5         45.9169
845.6         45.9808
845.7         45.9975
845.8          46.094
845.9         46.1891
846           46.4128
846.1         46.5034
846.2         46.6115
846.3         46.6756
846.4           46.72
846.5         46.7915
846.6         46.8369
846.7         46.8367
846.8         46.8565
846.9         46.8768
847           46.7411
847.1         46.5226
847.2         46.2826
847.3         46.1583
847.4         46.0128
847.5          45.962
847.6         46.0273
847.7         45.9614
847.8         45.8514
847.9         45.6469
848           45.4686
848.1         45.3051
848.2         45.1385
848.3         44.9797
848.4         44.9913
848.5         45.0921
848.6         45.0885
848.7         45.0415
848.8         44.8754
848.9         44.7448
849           44.7045
849.1         44.6926
849.2         44.6901
849.3         44.7325
849.4         44.7346
849.5          44.778
849.6         44.6805
849.7         44.5314
849.8         44.4148
849.9         44.3784
850           44.3671
850.1         44.3413
850.2         44.2939
850.3          44.277
850.4         44.3547
850.5         44.4057
850.6         44.2903
850.7         44.1746
850.8         44.0998
850.9         43.9825
851             44.03
851.1         44.1211
851.2         44.1756
851.3         44.1219
851.4          43.961
851.5         43.8249
851.6         43.7925
851.7         43.7894
851.8         43.7101
851.9         43.6181
852           43.5799
852.1         43.5713
852.2         43.5639
852.3         43.5966
852.4         43.7142
852.5         43.8415
852.6         43.8967
852.7         43.9072
852.8         43.8796
852.9         43.8076
853           43.7716
853.1         43.8318
853.2         43.9523
853.3         44.0653
853.4         44.1795
853.5         44.3557
853.6          44.541
853.7         44.6606
853.8         44.8597
853.9          45.137
854           45.3462
854.1         45.4582
854.2         45.4629
854.3         45.5246
854.4         45.6962
854.5         45.8596
854.6          45.961
854.7         46.0648
854.8         46.0635
854.9         46.1507
855            46.271
855.1         46.3659
855.2         46.3949
855.3         46.3589
855.4         46.3016
855.5         46.3069
855.6         46.2351
855.7         46.1901
855.8         46.0551
855.9         45.8307
856           45.6504
856.1         45.5816
856.2          45.574
856.3         45.5253
856.4          45.522
856.5         45.5428
856.6         45.5332
856.7         45.5696
856.8          45.589
856.9         45.6069
857           45.7349
857.1         45.9302
857.2         46.0671
857.3         46.2973
857.4          46.316
857.5         46.3565
857.6         46.2947
857.7         46.1778
857.8         46.0355
857.9         46.0269
858           46.1765
858.1         46.2537
858.2         46.3113
858.3         46.4396
858.4         46.4941
858.5         46.4728
858.6         46.3459
858.7         46.3178
858.8         46.2894
858.9         46.3182
859           46.2633
859.1         46.2561
859.2         46.2368
859.3         46.2697
859.4         46.4643
859.5         46.6108
859.6         46.7322
859.7         46.7722
859.8          46.869
859.9         46.7564
860           46.5506
860.1         46.4172
860.2         46.2386
860.3         46.1117
860.4          46.148
860.5         46.2106
860.6         46.2612
860.7         46.1896
860.8         46.0457
860.9         46.0276
861           46.1103
861.1         46.3403
861.2         46.6067
861.3         46.7801
861.4         46.9277
861.5          47.126
861.6         47.2921
861.7         47.4018
861.8         47.3674
861.9         47.4331
862           47.4135
862.1         47.3375
862.2         47.2846
862.3         47.1809
862.4         47.1554
862.5         47.0887
862.6         47.0492
862.7         47.0431
862.8         46.9518
862.9         46.8603
863           46.9419
863.1         46.9849
863.2         46.9702
863.3         46.9185
863.4         47.0004
863.5         47.1439
863.6         47.2896
863.7         47.3183
863.8         47.4228
863.9         47.3857
864            47.249
864.1         47.1515
864.2         47.1244
864.3         47.1089
864.4         47.1452
864.5         47.2457
864.6         47.3073
864.7         47.3145
864.8         47.4659
864.9         47.6453
865           47.6225
865.1         47.5707
865.2         47.4841
865.3         47.4719
865.4         47.4155
865.5         47.3583
865.6         47.4788
865.7         47.6212
865.8         47.7492
865.9         47.9254
866           47.9881
866.1         47.8779
866.2         47.7899
866.3         47.7712
866.4         47.6916
866.5         47.5425
866.6          47.413
866.7         47.3311
866.8         47.2253
866.9         47.0942
867            46.982
867.1         46.9198
867.2         46.9463
867.3         46.8359
867.4          46.748
867.5         46.6464
867.6         46.5718
867.7         46.5869
867.8         46.6025
867.9         46.6366
868           46.5791
868.1         46.4458
868.2         46.3431
868.3         46.3665
868.4         46.3663
868.5         46.4153
868.6          46.522
868.7         46.6208
868.8         46.6731
868.9         46.4175
869           46.2033
869.1          46.164
869.2         46.2493
869.3         46.3297
869.4         46.3415
869.5         46.3035
869.6         46.1961
869.7         46.0475
869.8         46.0285
869.9         46.2625
870           46.4848
870.1         46.7238
870.2         46.8635
870.3         46.9035
870.4         46.9807
870.5         47.0222
870.6         47.0278
870.7         47.1145
870.8         47.3515
870.9          47.693
871           48.0776
871.1         48.5068
871.2          48.783
871.3         48.9196
871.4         48.8661
871.5         48.7434
871.6         48.6504
871.7         48.6518
871.8         48.4758
871.9         48.3409
872           48.3532
872.1         48.4785
872.2         48.4879
872.3         48.4666
872.4         48.4738
872.5         48.4126
872.6          48.294
872.7         48.1205
872.8         48.0175
872.9          47.998
873           47.9151
873.1         47.7883
873.2         47.6774
873.3         47.5073
873.4          47.482
873.5         47.5478
873.6         47.5874
873.7          47.675
873.8         47.7399
873.9          47.701
874           47.6694
874.1         47.6013
874.2         47.5996
874.3         47.5178
874.4         47.4934
874.5         47.4835
874.6         47.4949
874.7         47.3942
874.8         47.2885
874.9         47.2123
875           47.2152
875.1           47.19
875.2         47.1841
875.3         47.2097
875.4         47.3249
875.5         47.4129
875.6         47.6007
875.7         47.7931
875.8         47.8599
875.9          47.835
876           47.8114
876.1         47.8324
876.2         48.0097
876.3          48.081
876.4         48.0492
876.5         47.9857
876.6          47.842
876.7         47.6695
876.8         47.6242
876.9         47.7661
877           47.7987
877.1         47.7817
877.2         47.6739
877.3         47.6128
877.4         47.5886
877.5         47.6753
877.6         47.7453
877.7         47.7843
877.8         47.7175
877.9         47.6903
878           47.6422
878.1         47.5033
878.2          47.426
878.3         47.4298
878.4         47.4657
878.5         47.5128
878.6          47.637
878.7         47.7192
878.8         47.7534
878.9         47.7041
879            47.695
879.1         47.7378
879.2         47.7135
879.3           47.76
879.4          47.796
879.5         47.7404
879.6         47.6907
879.7         47.6569
879.8         47.6984
879.9         47.7093
880           47.7719
880.1         47.9064
880.2          48.066
880.3         48.1601
880.4          48.223
880.5          48.254
880.6         48.3207
880.7          48.465
880.8         48.6055
880.9         48.7236
881           48.8166
881.1         48.9176
881.2         49.0775
881.3         49.1192
881.4          49.078
881.5         49.0218
881.6         49.0013
881.7         49.0208
881.8         49.1514
881.9         49.1281
882           48.9571
882.1         48.8656
882.2         48.8737
882.3         48.9508
882.4         49.0261
882.5         49.1513
882.6         49.1884
882.7         49.2186
882.8         49.2183
882.9         49.1596
883           49.1318
883.1         49.1028
883.2         49.0625
883.3         49.0589
883.4         49.1968
883.5         49.2884
883.6         49.4079
883.7         49.4083
883.8         49.2808
883.9         49.1652
884            49.153
884.1         49.2174
884.2         49.2538
884.3         49.1465
884.4         49.1001
884.5         49.1118
884.6         49.2384
884.7         49.3486
884.8         49.4823
884.9         49.4242
885           49.3653
885.1         49.3571
885.2         49.3531
885.3         49.3279
885.4         49.3243
885.5         49.3428
885.6         49.3449
885.7         49.3064
885.8          49.149
885.9         48.9506
886           48.9079
886.1         48.8567
886.2         48.7833
886.3         48.7501
886.4         48.6716
886.5         48.6409
886.6         48.6003
886.7         48.5979
886.8         48.6628
886.9         48.6371
887           48.5412
887.1         48.4162
887.2         48.3404
887.3         48.2503
887.4         48.1635
887.5         48.1574
887.6         48.2266
887.7         48.2361
887.8         48.2613
887.9         48.2865
888           48.2524
888.1         48.2753
888.2         48.3063
888.3         48.4407
888.4         48.6213
888.5         48.7921
888.6         48.9561
888.7         49.0648
888.8         48.9844
888.9         48.8722
889           48.8112
889.1         48.7693
889.2            48.8
889.3         48.7824
889.4         48.7563
889.5         48.8618
889.6         49.1003
889.7         49.2964
889.8         49.4236
889.9         49.5363
890           49.5451
890.1         49.5721
890.2         49.7331
890.3          49.972
890.4          50.101
890.5         50.1192
890.6         50.2482
890.7          50.208
890.8         50.1618
890.9         50.1616
891           50.1985
891.1         50.1799
891.2         50.1673
891.3         50.1742
891.4         50.2716
891.5          50.252
891.6         50.1775
891.7         50.1706
891.8         50.3052
891.9         50.4668
892           50.5987
892.1         50.5956
892.2         50.5866
892.3         50.6748
892.4         50.8601
892.5         51.0337
892.6         51.2339
892.7         51.3429
892.8          51.422
892.9         51.5886
893           51.7276
893.1         51.7583
893.2         51.7852
893.3         51.9401
893.4         52.0311
893.5         51.9003
893.6         51.6349
893.7         51.4538
893.8         51.3409
893.9         51.1046
894           50.8938
894.1         50.8018
894.2         50.8423
894.3         50.7169
894.4          50.617
894.5         50.5289
894.6         50.5628
894.7          50.547
894.8         50.4702
894.9         50.4502
895           50.5025
895.1         50.5589
895.2         50.6952
895.3         50.7801
895.4         50.9443
895.5          51.137
895.6          51.262
895.7         51.1834
895.8         51.1036
895.9         50.9876
896           50.7686
896.1         50.5999
896.2         50.5527
896.3         50.6178
896.4         50.5833
896.5           50.52
896.6          50.366
896.7         50.1668
896.8         50.0354
896.9         49.9204
897           49.9401
897.1         49.9792
897.2         50.0262
897.3         50.0279
897.4         50.0056
897.5          50.114
897.6         50.1791
897.7         50.0987
897.8          50.036
897.9         50.0836
898            50.104
898.1         50.0903
898.2         50.0697
898.3         50.1998
898.4         50.4072
898.5         50.6401
898.6          50.783
898.7         50.9586
898.8         51.0718
898.9         51.2868
899           51.4387
899.1         51.3918
899.2         51.3354
899.3         51.3461
899.4          51.609
899.5         51.7207
899.6         51.6648
899.7         51.6076
899.8         51.4382
899.9         51.3538
900           51.2948
900.1          51.263
900.2         51.1226
900.3         50.9985
900.4          50.807
900.5          50.553
900.6         50.4149
900.7         50.2267
900.8         50.2093
900.9         50.2836
901            50.314
901.1           50.24
901.2         50.2182
901.3         50.2684
901.4         50.4327
901.5         50.5723
901.6         50.5519
901.7         50.5246
901.8         50.5529
901.9         50.5624
902           50.5485
902.1          50.535
902.2         50.5673
902.3         50.6039
902.4         50.6579
902.5         50.7272
902.6         50.8309
902.7         50.9847
902.8         51.1602
902.9         51.3095
903           51.3149
903.1          51.247
903.2         51.2264
903.3         51.1702
903.4         51.1563
903.5         51.1463
903.6         51.1273
903.7         51.1486
903.8         51.0818
903.9         51.0147
904           50.9662
904.1         50.9953
904.2         50.9673
904.3         50.9306
904.4         50.8496
904.5          50.822
904.6         50.8619
904.7          50.853
904.8         50.8604
904.9         50.8777
905           50.8375
905.1          50.798
905.2         50.8837
905.3          51.042
905.4         51.2411
905.5         51.3377
905.6         51.3557
905.7         51.4255
905.8         51.5004
905.9         51.5683
906           51.7642
906.1         52.0597
906.2         52.2219
906.3         52.1403
906.4         52.1137
906.5         52.1638
906.6         52.2405
906.7         52.3223
906.8         52.4231
906.9         52.5733
907           52.7201
907.1         52.6876
907.2         52.5346
907.3         52.3667
907.4          52.292
907.5            52.4
907.6         52.5524
907.7         52.6792
907.8         52.7651
907.9         52.8621
908           52.8399
908.1         52.7795
908.2         52.6708
908.3         52.5111
908.4         52.4161
908.5         52.3699
908.6         52.4116
908.7         52.4048
908.8         52.4227
908.9         52.4718
909           52.4938
909.1         52.4403
909.2          52.467
909.3         52.5086
909.4          52.511
909.5         52.5796
909.6         52.6469
909.7         52.5703
909.8         52.3592
909.9         52.0296
910           51.7545
910.1         51.5953
910.2         51.6103
910.3         51.7161
910.4         51.8105
910.5         51.7857
910.6         51.7596
910.7          51.721
910.8         51.7129
910.9         51.7333
911           51.7319
911.1         51.6764
911.2         51.7018
911.3         51.8086
911.4          51.931
911.5         52.0323
911.6         52.0585
911.7         52.1902
911.8          52.469
911.9         52.7163
912           52.7811
912.1         52.8193
912.2         52.8862
912.3         52.9616
912.4         53.0435
912.5         53.1368
912.6         53.2587
912.7         53.3563
912.8         53.3891
912.9         53.5171
913           53.6956
913.1         53.8581
913.2         54.0243
913.3         54.1352
913.4         54.1428
913.5         54.2319
913.6         54.4435
913.7         54.6911
913.8         54.7588
913.9         54.9451
914           54.9286
914.1         54.9601
914.2         54.8703
914.3         54.6636
914.4         54.4213
914.5          54.182
914.6          53.916
914.7         53.5898
914.8         53.2848
914.9         53.1348
915           53.0158
915.1         52.8818
915.2         52.8677
915.3          52.851
915.4         52.6336
915.5         52.5366
915.6          52.658
915.7         52.8804
915.8         53.0426
915.9         53.1471
916           53.0004
916.1         52.8725
916.2         53.0459
916.3          53.322
916.4         53.4551
916.5         53.6537
916.6         53.7973
916.7          53.872
916.8         53.9177
916.9         54.0038
917           54.2612
917.1         54.4128
917.2         54.4119
917.3         54.3236
917.4         54.3881
917.5         54.3547
917.6         54.1696
917.7         54.0383
917.8         53.9146
917.9         53.6817
918           53.4696
918.1          53.471
918.2         53.5145
918.3         53.4665
918.4         53.2646
918.5         53.2248
918.6          53.253
918.7         53.2859
918.8         53.3106
918.9         53.3551
919           53.3559
919.1         53.2885
919.2         53.1723
919.3         53.0858
919.4         52.9438
919.5         52.8473
919.6          52.887
919.7         52.9592
919.8         52.9691
919.9         52.9472
920           53.0182
920.1          53.093
920.2         53.0803
920.3         53.0887
920.4         53.0059
920.5         52.9345
920.6         53.0118
920.7         53.1761
920.8         53.2828
920.9         53.3438
921           53.4164
921.1           53.39
921.2         53.3943
921.3         53.4674
921.4         53.4523
921.5          53.304
921.6          53.236
921.7         53.1948
921.8         53.2785
921.9          53.528
922           53.7373
922.1         53.8184
922.2         53.8848
922.3         53.9191
922.4          53.834
922.5         53.7484
922.6         53.7788
922.7         53.8713
922.8          53.857
922.9         53.8356
923           53.8051
923.1         53.7471
923.2         53.6665
923.3         53.6455
923.4         53.6435
923.5         53.7014
923.6         53.8032
923.7         53.8683
923.8         53.9961
923.9         54.0396
924           54.0749
924.1         54.2499
924.2         54.4192
924.3         54.6435
924.4         54.8846
924.5          54.759
924.6         54.5282
924.7         54.4436
924.8         54.3017
924.9         54.1355
925           54.1103
925.1         54.1732
925.2         54.1514
925.3         54.1326
925.4         53.9754
925.5         53.7358
925.6         53.5343
925.7           53.33
925.8         53.1801
925.9         53.2135
926            53.338
926.1         53.3968
926.2         53.4126
926.3         53.4794
926.4         53.3587
926.5         53.0555
926.6         52.7378
926.7         52.5805
926.8         52.5111
926.9          52.452
927           52.4551
927.1         52.4201
927.2         52.3201
927.3         52.2157
927.4         52.0931
927.5         52.0416
927.6         51.9651
927.7         51.9953
927.8         52.0236
927.9         52.1035
928           52.0883
928.1         52.1428
928.2         52.1108
928.3         52.0905
928.4         52.0969
928.5         52.2627
928.6         52.4812
928.7         52.4702
928.8         52.4769
928.9         52.4439
929           52.4276
929.1         52.6153
929.2         52.7975
929.3         52.8948
929.4         52.9615
929.5         52.9969
929.6         52.8289
929.7          52.707
929.8         52.6751
929.9         52.5251
930           52.4436
930.1          52.404
930.2           52.42
930.3         52.3653
930.4         52.3428
930.5         52.3691
930.6         52.3544
930.7         52.3129
930.8         52.2361
930.9         52.0085
931           51.8389
931.1         51.9087
931.2         52.0294
931.3         52.1519
931.4         52.3121
931.5         52.2565
931.6         52.2209
931.7         52.2339
931.8         52.3024
931.9         52.4153
932           52.3874
932.1         52.3187
932.2         52.3318
932.3          52.422
932.4         52.5744
932.5         52.7227
932.6         52.8348
932.7         52.9049
932.8         53.0708
932.9           53.26
933           53.5872
933.1         53.9191
933.2          54.187
933.3         54.3286
933.4         54.3725
933.5         54.4517
933.6         54.6893
933.7         54.8879
933.8         55.0767
933.9         55.1185
934           55.0392
934.1         55.0978
934.2         55.3857
934.3         55.6093
934.4         55.7732
934.5         55.8513
934.6         55.6937
934.7          55.465
934.8         55.3966
934.9         55.4089
935            55.363
935.1         55.3007
935.2         55.2015
935.3         55.1116
935.4         55.0387
935.5         55.1126
935.6         55.1195
935.7         55.1437
935.8         55.3052
935.9         55.3948
936           55.4107
936.1          55.507
936.2         55.6299
936.3         55.7337
936.4         55.8737
936.5         56.0518
936.6         56.2364
936.7           56.41
936.8         56.5133
936.9         56.6947
937           56.7076
937.1         56.5968
937.2         56.4703
937.3          56.248
937.4         56.1546
937.5         56.1631
937.6          56.183
937.7         56.1599
937.8         56.1469
937.9         56.1239
938           55.9864
938.1         55.9107
938.2         55.9512
938.3         56.0185
938.4         56.0985
938.5         56.1429
938.6         56.0532
938.7          56.155
938.8         56.4038
938.9         56.7515
939           56.9925
939.1         57.1285
939.2         57.1689
939.3         57.1516
939.4         57.2828
939.5          57.474
939.6         57.6407
939.7         57.7814
939.8         57.9912
939.9         58.0263
940           57.9116
940.1         57.7649
940.2         57.6259
940.3          57.578
940.4         57.5977
940.5         57.6149
940.6         57.4813
940.7         57.4456
940.8         57.4714
940.9          57.635
941           57.7629
941.1         57.8687
941.2         57.9546
941.3         58.0138
941.4         58.2089
941.5         58.3684
941.6         58.4287
941.7         58.4369
941.8         58.4042
941.9         58.3265
942            58.273
942.1         58.3329
942.2         58.4224
942.3         58.3802
942.4         58.3856
942.5         58.5317
942.6         58.5428
942.7          58.487
942.8         58.3647
942.9         58.1889
943           58.0163
943.1         57.8207
943.2         57.8215
943.3         57.7782
943.4         57.7466
943.5         57.7984
943.6         57.8776
943.7         58.0456
943.8         58.1838
943.9         58.2407
944           58.3012
944.1         58.4845
944.2         58.7886
944.3         59.0536
944.4         59.0764
944.5         59.1134
944.6         59.3293
944.7          59.484
944.8         59.5536
944.9         59.5286
945           59.5522
945.1         59.5245
945.2         59.5837
945.3         59.6797
945.4         59.6639
945.5         59.7363
945.6         59.7877
945.7         59.8457
945.8         59.9737
945.9         60.1283
946           60.1706
946.1         60.3347
946.2         60.3572
946.3         60.1058
946.4         59.6875
946.5         59.5191
946.6         59.5796
946.7         59.6375
946.8         59.4625
946.9         59.4034
947           59.4848
947.1         59.6151
947.2         59.5216
947.3         59.4901
947.4         59.5532
947.5         59.7191
947.6         59.7284
947.7         59.6125
947.8         59.4981
947.9         59.5507
948           59.5415
948.1         59.5732
948.2          59.572
948.3         59.5641
948.4         59.4854
948.5          59.567
948.6         59.7989
948.7         59.9851
948.8         59.9469
948.9         59.9061
949           59.9415
949.1          60.068
949.2         60.1499
949.3         60.2318
949.4         60.1194
949.5         60.0257
949.6         60.0099
949.7         59.9534
949.8         59.7997
949.9          59.569
950           59.3154
950.1          59.041
950.2         58.9203
950.3         58.9327
950.4         58.9147
950.5         58.8806
950.6         58.7918
950.7         58.6585
950.8          58.621
950.9         58.7829
951            58.853
951.1         58.7935
951.2         58.6909
951.3         58.5012
951.4          58.303
951.5         58.2226
951.6         58.0917
951.7         58.0395
951.8         58.1873
951.9         58.3487
952           58.3948
952.1         58.4188
952.2           58.29
952.3         58.1854
952.4         58.1523
952.5         58.2538
952.6         58.2545
952.7         58.2384
952.8         58.2659
952.9         58.1579
953           58.0325
953.1         57.9809
953.2         57.9191
953.3         57.9964
953.4         58.1781
953.5         58.3317
953.6         58.2822
953.7         58.0669
953.8         57.8242
953.9         57.8269
954           58.1415
954.1         58.4683
954.2         58.7566
954.3         58.9914
954.4         59.0976
954.5         59.2002
954.6         59.4624
954.7         59.8195
954.8         60.0866
954.9         60.4226
955           60.6037
955.1         60.5639
955.2         60.3733
955.3         60.2939
955.4         60.4805
955.5         60.3934
955.6         60.1521
955.7         59.8979
955.8          59.905
955.9         59.9445
956           60.0643
956.1         59.9705
956.2         59.9008
956.3         59.8026
956.4         59.7971
956.5         59.7972
956.6         59.7933
956.7          59.812
956.8         59.7479
956.9          59.796
957           59.8916
957.1         59.9756
957.2         60.0452
957.3         60.1888
957.4         60.3077
957.5         60.3525
957.6         60.4159
957.7         60.6387
957.8         60.9323
957.9         61.0867
958           61.1787
958.1         61.3094
958.2         61.2934
958.3           61.22
958.4         61.0135
958.5          60.911
958.6          60.842
958.7         60.6814
958.8         60.5807
958.9         60.5822
959           60.4991
959.1         60.5353
959.2         60.4631
959.3         60.3874
959.4         60.4007
959.5          60.456
959.6         60.4966
959.7         60.6231
959.8         60.5195
959.9         60.3088
960           60.1149
960.1          59.966
960.2         59.9038
960.3         59.8404
960.4         59.6149
960.5         59.4133
960.6          59.161
960.7         59.2556
960.8         59.4702
960.9         59.5841
961           59.5458
961.1         59.5222
961.2         59.5776
961.3         59.7442
961.4         59.9161
961.5         60.0438
961.6         60.0571
961.7         59.9207
961.8         59.8152
961.9         59.7585
962           59.9708
962.1         60.1512
962.2         60.3178
962.3         60.3792
962.4         60.3424
962.5         60.3298
962.6         60.3779
962.7         60.4267
962.8         60.4877
962.9         60.5513
963           60.7698
963.1         60.8064
963.2         60.8081
963.3         60.8442
963.4         60.7791
963.5          60.621
963.6         60.6655
963.7         60.6311
963.8         60.4749
963.9          60.376
964           60.4047
964.1         60.5312
964.2          60.706
964.3         60.8482
964.4         61.1253
964.5         61.3317
964.6         61.4826
964.7         61.5193
964.8         61.6326
964.9         61.8714
965           61.9183
965.1         61.8691
965.2          61.853
965.3         61.5449
965.4         61.3792
965.5         61.2848
965.6         61.3598
965.7         61.5022
965.8         61.5053
965.9         61.4516
966           61.4346
966.1         61.4862
966.2         61.6867
966.3         61.7784
966.4         61.8294
966.5         61.7846
966.6         61.5863
966.7          61.278
966.8         61.0725
966.9         60.9818
967           60.9395
967.1         60.8452
967.2         60.5466
967.3         60.2545
967.4         60.1108
967.5         60.0584
967.6         59.9583
967.7         59.8093
967.8         59.5168
967.9          59.324
968           59.2057
968.1         59.1418
968.2         59.1832
968.3         59.0618
968.4         59.1065
968.5         59.1558
968.6         59.3229
968.7         59.6116
968.8         59.7667
968.9         59.8262
969           59.7496
969.1         59.8046
969.2          59.755
969.3         59.7139
969.4         59.7866
969.5         59.9495
969.6         60.0085
969.7         59.9759
969.8         59.9817
969.9         60.0867
970           60.4122
970.1         60.6225
970.2          60.871
970.3         60.9208
970.4         60.8731
970.5         60.8941
970.6         60.9695
970.7         61.1441
970.8         61.4491
970.9         61.7507
971           61.9568
971.1         61.9594
971.2         61.9558
971.3         61.8003
971.4         61.6736
971.5         61.4263
971.6         61.1546
971.7           60.88
971.8         60.5557
971.9         60.4203
972           60.3307
972.1         60.2757
972.2         60.1645
972.3         60.0718
972.4         59.9992
972.5         59.8551
972.6         59.6422
972.7         59.6058
972.8            59.7
972.9         59.8314
973           59.8783
973.1         59.8589
973.2         59.9462
973.3          60.104
973.4         60.2206
973.5         60.4251
973.6         60.5388
973.7         60.6253
973.8         60.6787
973.9         60.8506
974           60.9729
974.1         61.0554
974.2         61.0638
974.3         60.9692
974.4         60.8458
974.5         60.7387
974.6         60.6898
974.7         60.7177
974.8         60.7373
974.9         60.7046
975            60.767
975.1          60.752
975.2         60.7504
975.3         60.7173
975.4         60.8698
975.5         61.1326
975.6         61.2325
975.7         61.1847
975.8         61.0564
975.9         60.7876
976           60.6332
976.1         60.4733
976.2         60.4021
976.3         60.4864
976.4         60.5441
976.5         60.5519
976.6          60.469
976.7          60.384
976.8         60.5413
976.9         60.7698
977           60.9401
977.1         61.0942
977.2         61.2103
977.3         61.4299
977.4         61.5465
977.5         61.4704
977.6         61.5437
977.7         61.8095
977.8         62.2484
977.9         62.5994
978           62.8368
978.1         62.8666
978.2         63.1777
978.3         63.4556
978.4         63.6105
978.5          63.722
978.6          63.756
978.7         63.8649
978.8         64.0244
978.9         64.0422
979           63.9304
979.1         63.9468
979.2         63.9917
979.3         63.9822
979.4         64.1459
979.5         64.3029
979.6         64.4219
979.7         64.3494
979.8          64.236
979.9         64.0968
980           63.9836
980.1         64.2565
980.2         64.6505
980.3          65.032
980.4         65.1626
980.5         65.1213
980.6         65.0471
980.7         65.0938
980.8         65.1227
980.9         65.1915
981           65.1379
981.1         65.0733
981.2         64.8948
981.3         64.7014
981.4         64.5357
981.5         64.2774
981.6         64.0963
981.7         64.0381
981.8          63.986
981.9         63.8452
982            63.667
982.1         63.6985
982.2         63.8454
982.3         63.9606
982.4         64.0578
982.5         64.1041
982.6         64.0658
982.7         63.8121
982.8         63.5611
982.9         63.3254
983           63.3661
983.1         63.5911
983.2         63.7011
983.3         63.8185
983.4         63.8501
983.5         63.7498
983.6         63.5344
983.7         63.4222
983.8         63.4888
983.9         63.6005
984           63.6878
984.1         63.7856
984.2         63.8813
984.3         63.7609
984.4         63.4186
984.5         63.1423
984.6         63.1038
984.7         63.1068
984.8         63.0867
984.9         62.9687
985           62.6951
985.1         62.4461
985.2         62.3047
985.3         62.1672
985.4         62.1461
985.5         62.1368
985.6         62.1966
985.7         62.1894
985.8         62.1524
985.9         62.0203
986           61.9619
986.1          61.994
986.2         62.0904
986.3         62.0044
986.4         61.7956
986.5         61.6458
986.6         61.6238
986.7         61.6088
986.8         61.5456
986.9         61.5353
987            61.535
987.1         61.5516
987.2          61.537
987.3         61.5997
987.4         61.7372
987.5         61.8763
987.6         61.8677
987.7         61.7032
987.8         61.3581
987.9         61.1235
988             61.04
988.1         61.0292
988.2         61.0226
988.3         61.0045
988.4         60.9253
988.5         60.7573
988.6         60.7482
988.7         60.8518
988.8          60.917
988.9         61.0925
989           61.2811
989.1         61.4845
989.2         61.5711
989.3         61.6331
989.4         61.4844
989.5           61.46
989.6         61.6346
989.7         61.7943
989.8         61.9903
989.9         62.1307
990           62.0994
990.1         61.9941
990.2          61.922
990.3         61.8756
990.4         61.9485
990.5         62.1577
990.6         62.3306
990.7         62.4314
990.8         62.3464
990.9         62.2583
991           62.2379
991.1         62.2694
991.2         62.3289
991.3         62.4019
991.4         62.3343
991.5         62.3402
991.6          62.348
991.7         62.4099
991.8         62.4234
991.9          62.424
992           62.4705
992.1         62.5329
992.2          62.581
992.3         62.6229
992.4         62.7611
992.5         62.9912
992.6         63.1203
992.7         63.3028
992.8         63.5253
992.9         63.8118
993           64.0527
993.1         64.1051
993.2         64.0814
993.3         64.0638
993.4         64.0466
993.5         63.9919
993.6         64.0141
993.7         64.0664
993.8         64.1512
993.9         64.1276
994           63.9471
994.1         63.7853
994.2          63.735
994.3         63.7141
994.4         63.6593
994.5         63.5966
994.6         63.5515
994.7         63.5769
994.8         63.6902
994.9         63.6797
995           63.6169
995.1         63.5109
995.2         63.7165
995.3         64.0053
995.4         64.0654
995.5         64.2216
995.6         64.2288
995.7         64.2014
995.8         64.2943
995.9         64.3982
996           64.5579
996.1         64.8286
996.2         65.0346
996.3         65.2671
996.4         65.3654
996.5         65.3605
996.6         65.2879
996.7         65.1747
996.8         65.2356
996.9         65.1941
997           64.8701
997.1         64.6048
997.2         64.5408
997.3         64.4705
997.4         64.4778
997.5         64.5733
997.6         64.5596
997.7         64.5984
997.8         64.7107
997.9          64.881
998            65.048
998.1         65.1603
998.2         65.0662
998.3         64.8328
998.4          64.454
998.5         64.2394
998.6         64.1373
998.7         64.1373
998.8         64.1829
998.9         64.2392
999            64.323
999.1           64.62
999.2          64.814
999.3         64.9573
999.4         65.0054
999.5         65.0717
999.6         65.0708
999.7         64.8984
999.8         64.7302
999.9         64.7083
1000          64.6406
1000.1         64.731
1000.2        64.8849
1000.3        65.0019
1000.4         64.935
1000.5        64.8151
1000.6        64.7839
1000.7        64.8013
1000.8        64.9564
1000.9        65.0785
1001          65.0952
1001.1        65.0273
1001.2        64.9734
1001.3        64.7518
1001.4        64.5466
1001.5        64.4956
1001.6        64.4689
1001.7        64.3351
1001.8        64.1679
1001.9        63.9855
1002          63.8823
1002.1        63.9026
1002.2        63.9635
1002.3         64.027
1002.4        63.9931
1002.5        63.9382
1002.6        64.0482
1002.7        64.2876
1002.8         64.276
1002.9        64.1794
1003          64.2064
1003.1        64.2015
1003.2        64.2202
1003.3        64.2804
1003.4        64.2284
1003.5        64.1435
1003.6        63.8513
1003.7        63.6208
1003.8        63.4327
1003.9        63.4813
1004          63.6235
1004.1        63.7953
1004.2        63.8354
1004.3         63.822
1004.4        63.8368
1004.5        63.9015
1004.6        63.9755
1004.7         64.176
1004.8        64.2963
1004.9        64.2854
1005          64.3219
1005.1        64.4318
1005.2        64.5545
1005.3         64.663
1005.4        64.5987
1005.5        64.5532
1005.6        64.6265
1005.7        64.7502
1005.8        64.9369
1005.9        65.0025
1006          64.8851
1006.1        64.6806
1006.2        64.7407
1006.3        64.9128
1006.4        65.0505
1006.5        65.0949
1006.6        64.9756
1006.7        64.6921
1006.8        64.2513
1006.9         64.022
1007          63.9538
1007.1        64.0762
1007.2        64.2201
1007.3        64.2353
1007.4        64.1372
1007.5        64.0255
1007.6        63.9355
1007.7        63.9684
1007.8        64.0777
1007.9        64.2475
1008          64.3505
1008.1        64.3661
1008.2         64.275
1008.3        64.2223
1008.4        64.2225
1008.5        64.3594
1008.6         64.455
1008.7        64.4039
1008.8        64.2184
1008.9         64.112
1009          64.1458
1009.1        64.1259
1009.2        64.1516
1009.3        64.3508
1009.4        64.4684
1009.5        64.6764
1009.6        64.8803
1009.7        65.0879
1009.8        65.4742
1009.9        65.7627
1010          66.0611
1010.1        66.4212
1010.2        66.6403
1010.3        66.5775
1010.4        66.3762
1010.5        66.2655
1010.6        66.2093
1010.7        66.1686
1010.8        66.3274
1010.9        66.4721
1011          66.4339
1011.1         66.169
1011.2        65.8124
1011.3        65.6265
1011.4        65.5129
1011.5        65.5236
1011.6        65.5374
1011.7        65.4246
1011.8        65.2769
1011.9        65.1354
1012           65.248
1012.1        65.3811
1012.2        65.3122
1012.3         65.207
1012.4        65.2023
1012.5        65.2633
1012.6        65.3446
1012.7        65.4058
1012.8        65.5572
1012.9        65.7349
1013          65.9816
1013.1        66.1428
1013.2        66.1914
1013.3        66.2804
1013.4        66.3359
1013.5        66.3331
1013.6        66.3699
1013.7        66.3927
1013.8        66.3126
1013.9        66.4602
1014          66.7415
1014.1        66.9756
1014.2        67.1303
1014.3        67.1621
1014.4        67.1183
1014.5        66.9792
1014.6        66.8747
1014.7        66.8887
1014.8         66.809
1014.9        66.8314
1015          66.9002
1015.1        66.8244
1015.2        66.7826
1015.3        66.7038
1015.4        66.6731
1015.5        66.5655
1015.6        66.4273
1015.7        66.4179
1015.8        66.5383
1015.9        66.7188
1016           66.711
1016.1        66.4819
1016.2         66.275
1016.3        66.2711
1016.4        66.2163
1016.5        65.9175
1016.6        65.4805
1016.7        65.0551
1016.8        64.8751
1016.9        64.8394
1017          64.7955
1017.1        64.7522
1017.2        64.9187
1017.3        65.1887
1017.4         65.569
1017.5        65.9656
1017.6        66.3169
1017.7        66.5821
1017.8        66.8337
1017.9        67.0254
1018          67.1636
1018.1          67.21
1018.2        67.1603
1018.3         67.031
1018.4        67.0112
1018.5        67.0094
1018.6        67.1664
1018.7        67.3714
1018.8         67.478
1018.9        67.3721
1019          67.3844
1019.1        67.2723
1019.2        67.0752
1019.3        66.8208
1019.4        66.8221
1019.5        66.8201
1019.6        66.8048
1019.7        66.7686
1019.8        66.6181
1019.9        66.5233
1020          66.5456
1020.1        66.6596
1020.2        66.7239
1020.3        66.8366
1020.4        66.8963
1020.5        66.9717
1020.6        66.9669
1020.7        66.8979
1020.8        66.8784
1020.9        66.7034
1021           66.481
1021.1        66.4562
1021.2        66.4344
1021.3        66.4557
1021.4        66.4196
1021.5        66.1923
1021.6        65.9616
1021.7        65.8181
1021.8        65.8246
1021.9        65.8162
1022           65.757
1022.1         65.673
1022.2         65.714
1022.3        65.7762
1022.4        65.8571
1022.5        65.9411
1022.6        66.0435
1022.7        66.2403
1022.8        66.3976
1022.9        66.5278
1023          66.7424
1023.1        66.9036
1023.2        67.0759
1023.3        67.1121
1023.4        67.1133
1023.5         67.034
1023.6        66.8826
1023.7        66.7699
1023.8          66.66
1023.9        66.6267
1024          66.6869
1024.1        66.7276
1024.2        66.6994
1024.3        66.6238
1024.4         66.607
1024.5        66.6629
1024.6        66.7682
1024.7        66.8085
1024.8        66.8687
1024.9        66.9531
1025          66.9279
1025.1        66.8412
1025.2        66.7752
1025.3        66.7404
1025.4        66.6219
1025.5        66.4623
1025.6        66.4216
1025.7        66.4366
1025.8        66.5861
1025.9         66.704
1026          66.7713
1026.1        66.7799
1026.2        66.7786
1026.3          66.86
1026.4        66.9289
1026.5        66.9208
1026.6          66.97
1026.7        67.0951
1026.8        67.1603
1026.9        67.1209
1027          67.0445
1027.1         67.057
1027.2        67.0659
1027.3         67.089
1027.4        67.1988
1027.5        67.3127
1027.6        67.3801
1027.7        67.4142
1027.8        67.4216
1027.9        67.4043
1028          67.3558
1028.1        67.2372
1028.2        67.2136
1028.3         67.353
1028.4        67.4188
1028.5        67.4098
1028.6        67.3102
1028.7        67.3101
1028.8        67.4705
1028.9         67.758
1029            67.98
1029.1        67.9644
1029.2        67.9271
1029.3        67.8608
1029.4        67.7961
1029.5        67.6337
1029.6        67.5743
1029.7        67.5667
1029.8         67.475
1029.9        67.4398
1030          67.4823
1030.1        67.5815
1030.2        67.6547
1030.3        67.8213
1030.4        67.8608
1030.5        67.7998
1030.6        67.6505
1030.7         67.647
1030.8        67.7834
1030.9        67.9233
1031          68.0458
1031.1        68.0562
1031.2        67.9947
1031.3        67.8639
1031.4        67.8401
1031.5        67.8836
1031.6        67.8724
1031.7        67.9973
1031.8        68.0402
1031.9        68.1064
1032           68.138
1032.1        68.2815
1032.2        68.3739
1032.3        68.4876
1032.4        68.6394
1032.5        68.7958
1032.6        68.9812
1032.7         69.252
1032.8        69.5961
1032.9        69.9978
1033          70.3059
1033.1        70.4527
1033.2        70.3857
1033.3        70.2335
1033.4        70.0432
1033.5        70.0487
1033.6        70.1582
1033.7        70.1702
1033.8        70.1553
1033.9        70.0841
1034          69.9415
1034.1        69.8155
1034.2        69.9152
1034.3        69.8579
1034.4        69.8243
1034.5        69.8244
1034.6        69.6751
1034.7        69.5435
1034.8        69.3245
1034.9        69.1957
1035          69.1345
1035.1        69.0245
1035.2        68.7606
1035.3         68.505
1035.4        68.3644
1035.5        68.3808
1035.6        68.5805
1035.7        68.9061
1035.8        69.1558
1035.9        69.3733
1036          69.3496
1036.1        69.1686
1036.2         69.091
1036.3        69.0606
1036.4        69.0449
1036.5        68.9947
1036.6        68.9986
1036.7        69.1557
1036.8        69.2754
1036.9        69.1871
1037          69.0958
1037.1        69.1545
1037.2        69.2501
1037.3        69.2398
1037.4        69.2298
1037.5         69.122
1037.6         69.046
1037.7         69.002
1037.8        68.8705
1037.9        68.6475
1038          68.3179
1038.1        68.1633
1038.2        68.1629
1038.3        68.1796
1038.4        68.1469
1038.5        68.0208
1038.6        67.9546
1038.7        67.9801
1038.8        68.0109
1038.9        67.9643
1039          67.8848
1039.1        67.7847
1039.2        67.5613
1039.3        67.3943
1039.4         67.309
1039.5        67.2863
1039.6        67.3018
1039.7        67.3066
1039.8        67.3232
1039.9        67.2873
1040          67.2898
1040.1        67.4071
1040.2        67.6614
1040.3        67.8491
1040.4        68.0074
1040.5        68.2099
1040.6        68.3628
1040.7         68.422
1040.8        68.5416
1040.9        68.8217
1041          69.2236
1041.1        69.3625
1041.2          69.48
1041.3         69.369
1041.4        69.2643
1041.5        69.0958
1041.6        68.8447
1041.7        68.8778
1041.8        68.8015
1041.9        68.5819
1042          68.1592
1042.1        67.8061
1042.2        67.6192
1042.3        67.5097
1042.4        67.5429
1042.5        67.7484
1042.6        67.8188
1042.7        67.8497
1042.8        67.9179
1042.9        67.9086
1043          67.8588
1043.1        67.8805
1043.2        67.8912
1043.3        68.0165
1043.4        68.1288
1043.5        68.2853
1043.6        68.5518
1043.7        68.7528
1043.8        68.9925
1043.9        69.2172
1044          69.4246
1044.1        69.6283
1044.2          69.84
1044.3        70.0447
1044.4        70.1001
1044.5        70.0111
1044.6        70.0237
1044.7         70.019
1044.8         70.087
1044.9        70.1269
1045          70.3107
1045.1        70.6368
1045.2        70.7144
1045.3        70.7027
1045.4        70.6179
1045.5        70.6932
1045.6        70.8595
1045.7        70.8105
1045.8        70.5378
1045.9        70.3717
1046          70.4083
1046.1        70.5663
1046.2        70.5634
1046.3        70.4244
1046.4        70.3301
1046.5        70.3605
1046.6        70.4662
1046.7         70.562
1046.8        70.6676
1046.9        70.8341
1047          70.9582
1047.1        70.8743
1047.2         70.785
1047.3        70.7707
1047.4        71.0365
1047.5        71.3271
1047.6        71.3944
1047.7        71.2855
1047.8        71.1028
1047.9        70.9546
1048          71.0181
1048.1         71.259
1048.2        71.4305
1048.3        71.4715
1048.4        71.5755
1048.5        71.4384
1048.6        71.0011
1048.7        70.6044
1048.8        70.4878
1048.9        70.4648
1049          70.5363
1049.1        70.5675
1049.2        70.4444
1049.3        70.1851
1049.4        69.8493
1049.5        69.6609
1049.6        69.6282
1049.7        69.5782
1049.8        69.6615
1049.9        69.6035
1050          69.4506
1050.1        69.3332
1050.2        69.3371
1050.3        69.4525
1050.4        69.5724
1050.5         69.582
1050.6         69.526
1050.7        69.3842
1050.8        69.1852
1050.9        69.0791
1051          69.1684
1051.1        69.3934
1051.2        69.5413
1051.3        69.7201
1051.4         69.844
1051.5        69.9307
1051.6        69.9475
1051.7        69.7661
1051.8         69.663
1051.9           69.7
1052           69.765
1052.1        69.7856
1052.2         69.819
1052.3         69.846
1052.4        69.8354
1052.5        69.7621
1052.6        69.7133
1052.7        69.6225
1052.8        69.7245
1052.9        70.0457
1053          70.5603
1053.1        70.8864
1053.2        70.9654
1053.3        70.8625
1053.4        70.6217
1053.5        70.5771
1053.6        70.9022
1053.7        71.1532
1053.8        71.2181
1053.9        71.0178
1054          70.7395
1054.1        70.4887
1054.2        70.3766
1054.3        70.3911
1054.4        70.5659
1054.5        70.8747
1054.6        71.0705
1054.7        71.1022
1054.8         70.943
1054.9        70.8327
1055          70.9273
1055.1        71.1507
1055.2        71.3619
1055.3        71.4483
1055.4        71.3906
1055.5        71.2757
1055.6         71.193
1055.7        71.1558
1055.8        71.0059
1055.9        70.9182
1056           70.831
1056.1        70.7441
1056.2        70.5759
1056.3        70.4568
1056.4        70.3404
1056.5        70.0711
1056.6        69.8463
1056.7        69.8099
1056.8         69.771
1056.9        69.6896
1057           69.563
1057.1        69.4578
1057.2        69.2637
1057.3        69.0844
1057.4        68.9019
1057.5        68.7831
1057.6        68.6621
1057.7          68.62
1057.8        68.5828
1057.9        68.6501
1058          68.7269
1058.1        68.9005
1058.2        69.0177
1058.3          69.07
1058.4        69.1002
1058.5        69.1275
1058.6        69.2128
1058.7        69.5123
1058.8        69.9646
1058.9        70.2587
1059          70.4432
1059.1         70.432
1059.2        70.5287
1059.3        70.5771
1059.4        70.7529
1059.5        70.9845
1059.6        71.1808
1059.7        71.2515
1059.8        71.1963
1059.9        71.1425
1060          71.2355
1060.1        71.4458
1060.2         71.773
1060.3        72.0877
1060.4        72.1857
1060.5        72.0437
1060.6        71.9452
1060.7        72.0142
1060.8        72.0642
1060.9        72.0913
1061          72.1302
1061.1        72.0964
1061.2        72.1029
1061.3        72.1255
1061.4        72.2154
1061.5        72.2624
1061.6        72.3545
1061.7        72.4553
1061.8        72.6219
1061.9        72.6676
1062          72.6647
1062.1         72.613
1062.2        72.5127
1062.3        72.3965
1062.4        72.3319
1062.5        72.2789
1062.6        72.2554
1062.7        72.1854
1062.8        72.0464
1062.9        71.9304
1063          72.0667
1063.1        72.3727
1063.2        72.7092
1063.3        72.7507
1063.4        72.8289
1063.5        72.9005
1063.6        73.0424
1063.7        73.1206
1063.8        73.1026
1063.9        72.8857
1064          72.8046
1064.1        72.8161
1064.2        72.8865
1064.3          72.99
1064.4        73.0566
1064.5        73.0173
1064.6        72.8791
1064.7        72.7996
1064.8        72.8664
1064.9        73.1552
1065          73.5515
1065.1        73.8216
1065.2         74.044
1065.3        74.1858
1065.4        74.0513
1065.5        74.1115
1065.6        73.9927
1065.7        73.9402
1065.8        73.9132
1065.9        73.9432
1066          73.9121
1066.1        73.7594
1066.2        73.7448
1066.3        73.7819
1066.4        73.7393
1066.5        73.5586
1066.6        73.3597
1066.7        73.3078
1066.8        73.3928
1066.9          73.55
1067          73.6446
1067.1        73.5575
1067.2          73.54
1067.3        73.5581
1067.4        73.5692
1067.5        73.6789
1067.6        73.8769
1067.7        73.9861
1067.8        74.0686
1067.9        74.0383
1068          73.9511
1068.1        73.9237
1068.2        73.9836
1068.3        74.1409
1068.4        74.3897
1068.5        74.5207
1068.6        74.6086
1068.7         74.523
1068.8         74.415
1068.9        74.2262
1069           74.183
1069.1        74.3274
1069.2        74.4168
1069.3        74.5206
1069.4        74.5983
1069.5        74.5795
1069.6        74.7108
1069.7        74.9638
1069.8        75.2032
1069.9        75.1613
1070          75.0681
1070.1        74.8212
1070.2        74.8146
1070.3        75.0057
1070.4         75.355
1070.5        75.7173
1070.6        76.0234
1070.7        76.2297
1070.8        76.4705
1070.9        76.6536
1071          76.6551
1071.1         76.393
1071.2        76.4079
1071.3        76.5091
1071.4        76.6178
1071.5        76.6341
1071.6        76.6222
1071.7        76.4167
1071.8        76.2175
1071.9        76.1462
1072          76.0036
1072.1        76.1462
1072.2        76.2785
1072.3         76.225
1072.4        76.1493
1072.5        76.0559
1072.6        76.1035
1072.7        76.1422
1072.8        76.0861
1072.9        75.9249
1073          75.8687
1073.1        75.8468
1073.2        75.9275
1073.3        76.0484
1073.4        76.0648
1073.5         75.966
1073.6        75.7417
1073.7        75.5294
1073.8        75.2455
1073.9        75.0265
1074          75.1077
1074.1        75.2412
1074.2        75.5771
1074.3        75.8638
1074.4        75.9959
1074.5        76.1027
1074.6          76.21
1074.7        76.2345
1074.8        76.1089
1074.9        75.9925
1075          75.8678
1075.1        75.8852
1075.2        76.0821
1075.3         76.149
1075.4        76.2115
1075.5        76.1613
1075.6        76.3133
1075.7        76.6755
1075.8        76.9798
1075.9        77.2509
1076           77.246
1076.1        76.9684
1076.2        76.8082
1076.3        76.7221
1076.4        76.6498
1076.5        76.7055
1076.6        76.6254
1076.7        76.4456
1076.8         76.161
1076.9        75.9449
1077          75.8189
1077.1        75.6029
1077.2        75.4875
1077.3        75.4999
1077.4        75.5221
1077.5        75.5364
1077.6        75.6801
1077.7        75.8939
1077.8        76.0591
1077.9        76.1633
1078          76.1172
1078.1         76.195
1078.2        76.2658
1078.3        76.3821
1078.4         76.657
1078.5        76.7955
1078.6        77.0169
1078.7        77.3794
1078.8        77.4454
1078.9        77.1735
1079          76.6646
1079.1        76.2829
1079.2        76.1446
1079.3        76.1331
1079.4        76.0646
1079.5        75.9376
1079.6        75.8183
1079.7         75.558
1079.8        75.1768
1079.9        74.8682
1080           74.693
1080.1        74.4642
1080.2        74.2419
1080.3        74.0522
1080.4        73.8281
1080.5        73.7095
1080.6        73.5154
1080.7        73.5539
1080.8        73.6832
1080.9        73.7464
1081          73.7419
1081.1        73.7473
1081.2         73.882
1081.3        74.0756
1081.4        74.4233
1081.5        74.8206
1081.6        74.9948
1081.7        75.2754
1081.8        75.7548
1081.9        76.3296
1082          76.8356
1082.1        76.9983
1082.2        76.9908
1082.3        76.8535
1082.4        76.4293
1082.5        75.8488
1082.6        75.3359
1082.7        74.9368
1082.8        74.6791
1082.9        74.3692
1083          74.0687
1083.1        73.9378
1083.2        73.8073
1083.3        73.7405
1083.4        73.7163
1083.5        73.7393
1083.6        73.7843
1083.7        73.7937
1083.8         73.857
1083.9        73.7859
1084          73.7559
1084.1        73.5939
1084.2        73.5048
1084.3         73.383
1084.4        73.3215
1084.5        73.1875
1084.6        72.9566
1084.7        72.8076
1084.8        72.7685
1084.9        72.7267
1085           72.646
1085.1        72.5225
1085.2         72.432
1085.3        72.4624
1085.4        72.6109
1085.5        72.7973
1085.6        72.9263
1085.7        72.8607
1085.8        72.9114
1085.9        72.9829
1086            73.06
1086.1        73.2655
1086.2        73.4639
1086.3        73.4604
1086.4        73.4334
1086.5        73.4396
1086.6        73.5955
1086.7        73.8633
1086.8        74.1138
1086.9        74.2934
1087          74.3633
1087.1        74.5283
1087.2        74.6505
1087.3        74.8007
1087.4        74.9789
1087.5        75.1882
1087.6        75.4373
1087.7        75.7163
1087.8        75.9501
1087.9        76.1027
1088          76.2047
1088.1        76.2663
1088.2        76.3442
1088.3         76.637
1088.4        76.9693
1088.5        77.3589
1088.6        77.6213
1088.7        77.8406
1088.8         78.209
1088.9        78.3636
1089          78.6265
1089.1        78.8639
1089.2        79.0793
1089.3        79.2472
1089.4        79.0463
1089.5        78.9268
1089.6        78.6501
1089.7        78.4857
1089.8        78.4572
1089.9        78.6183
1090          78.8404
1090.1        79.1103
1090.2        79.1612
1090.3        79.0067
1090.4        78.7948
1090.5        78.5239
1090.6        78.2684
1090.7        77.8824
1090.8        77.5789
1090.9        77.3536
1091          77.1289
1091.1        76.8782
1091.2        76.8754
1091.3        76.8838
1091.4        77.0188
1091.5        77.1958
1091.6        77.4922
1091.7        77.7328
1091.8        77.7974
1091.9        77.6089
1092          77.1993
1092.1        76.9337
1092.2        76.9323
1092.3        77.0986
1092.4        77.2104
1092.5        77.1925
1092.6        77.2014
1092.7         77.225
1092.8        77.2788
1092.9        77.2821
1093          77.1732
1093.1        77.0555
1093.2        77.0437
1093.3        77.1898
1093.4        77.4871
1093.5        77.8978
1093.6        78.2933
1093.7        78.4033
1093.8        78.2904
1093.9         77.993
1094            77.73
1094.1        77.7035
1094.2        77.7829
1094.3        77.7205
1094.4        77.5795
1094.5        77.4938
1094.6        77.3439
1094.7        77.2605
1094.8        77.2062
1094.9        77.1517
1095          77.0334
1095.1        76.8228
1095.2        76.7091
1095.3        76.7386
1095.4        76.7833
1095.5        76.7726
1095.6        76.8159
1095.7        76.9486
1095.8        77.0285
1095.9        77.1654
1096          77.3059
1096.1        77.2541
1096.2        77.1771
1096.3        77.1144
1096.4        76.9623
1096.5         76.842
1096.6        76.9029
1096.7        76.8963
1096.8        76.9044
1096.9        76.8252
1097          76.8774
1097.1        76.9559
1097.2        76.9564
1097.3        77.1437
1097.4        77.3931
1097.5        77.6686
1097.6        77.9009
1097.7        77.9853
1097.8        77.8249
1097.9        77.6888
1098          77.9207
1098.1         78.025
1098.2        77.9474
1098.3        77.7969
1098.4        77.6794
1098.5        77.6072
1098.6        77.7136
1098.7        77.8908
1098.8        77.9714
1098.9        78.1307
1099          78.1813
1099.1        78.0564
1099.2        78.0778
1099.3        78.3149
1099.4        78.3746
1099.5         78.424
1099.6        78.4208
1099.7        78.2905
1099.8         78.087
1099.9        78.0502
1100          78.1429
1100.1         78.188
1100.2        78.2036
1100.3        78.2009
1100.4        78.1939
1100.5        78.1478
1100.6        78.0374
1100.7        78.2031
1100.8        78.5472
1100.9        78.6735
1101          78.6711
1101.1        78.6392
1101.2        78.5015
1101.3        78.6563
1101.4        79.1295
1101.5        79.4434
1101.6        79.6087
1101.7        79.5666
1101.8        79.4942
1101.9        79.5159
1102             79.5
1102.1        79.4424
1102.2        79.6751
1102.3        79.8819
1102.4        79.9504
1102.5         79.779
1102.6         79.672
1102.7        79.8403
1102.8        79.9282
1102.9        80.0307
1103          80.0502
1103.1         80.118
1103.2        80.2558
1103.3        80.4068
1103.4        80.6164
1103.5        80.7186
1103.6        80.5784
1103.7         80.294
1103.8        80.1748
1103.9        80.1841
1104          80.1086
1104.1        79.8976
1104.2        79.4919
1104.3        79.1076
1104.4        78.8045
1104.5        78.6014
1104.6        78.4859
1104.7        78.5678
1104.8        78.6177
1104.9        78.6384
1105          78.5646
1105.1        78.5045
1105.2        78.4627
1105.3        78.4503
1105.4        78.2973
1105.5        78.1781
1105.6        78.1076
1105.7        78.0691
1105.8        78.3645
1105.9        78.5683
1106          78.4174
1106.1        78.1983
1106.2        77.9717
1106.3        77.8307
1106.4        77.6637
1106.5        77.5612
1106.6        77.4356
1106.7        77.3707
1106.8        77.3118
1106.9        77.4198
1107           77.458
1107.1        77.4764
1107.2        77.4684
1107.3        77.3553
1107.4        77.4071
1107.5        77.4219
1107.6        77.4178
1107.7        77.5467
1107.8        77.5715
1107.9        77.6143
1108          77.6072
1108.1        77.4635
1108.2        77.5823
1108.3        77.8713
1108.4        78.0917
1108.5        78.3233
1108.6        78.4572
1108.7        78.5261
1108.8        78.5923
1108.9        78.3655
1109          78.0709
1109.1        77.8921
1109.2        77.6899
1109.3         77.605
1109.4        77.3409
1109.5        77.2357
1109.6        77.2941
1109.7          77.45
1109.8        77.6866
1109.9        77.7686
1110          77.6775
1110.1        77.6348
1110.2        77.6179
1110.3        77.5241
1110.4         77.467
1110.5        77.3764
1110.6         77.498
1110.7        77.8984
1110.8        78.0964
1110.9        78.0794
1111          78.0339
1111.1        78.0411
1111.2         78.102
1111.3        78.2216
1111.4        78.3223
1111.5        78.3175
1111.6        78.2509
1111.7        78.0132
1111.8        77.7546
1111.9        77.5395
1112          77.5454
1112.1        77.6058
1112.2        77.5965
1112.3        77.5049
1112.4         77.594
1112.5        77.7566
1112.6        77.8907
1112.7        77.9368
1112.8        77.9059
1112.9        77.9586
1113          78.1449
1113.1        78.3407
1113.2        78.4698
1113.3        78.5529
1113.4        78.6882
1113.5         78.848
1113.6        79.0053
1113.7        79.0631
1113.8        79.1885
1113.9        79.5181
1114          79.7621
1114.1        79.7157
1114.2        79.6146
1114.3        79.4556
1114.4        79.3389
1114.5        79.4114
1114.6        79.3846
1114.7        79.4737
1114.8        79.5777
1114.9        79.5011
1115          79.4726
1115.1        79.5236
1115.2        79.4729
1115.3        79.2106
1115.4        79.1558
1115.5         79.168
1115.6        79.2498
1115.7        79.3826
1115.8        79.2451
1115.9        78.9913
1116          78.9316
1116.1        79.1195
1116.2        79.3364
1116.3        79.5444
1116.4        79.8626
1116.5        79.9246
1116.6         79.889
1116.7        79.7398
1116.8        79.7158
1116.9        79.5069
1117          79.3306
1117.1        79.3403
1117.2        79.3839
1117.3        79.2348
1117.4        79.1054
1117.5         79.012
1117.6        79.0685
1117.7        79.2215
1117.8        79.3383
1117.9        79.2287
1118          79.0249
1118.1        79.0247
1118.2        79.0704
1118.3        79.2293
1118.4        79.4357
1118.5        79.5987
1118.6         79.506
1118.7        79.3626
1118.8        79.3784
1118.9         79.383
1119          79.6529
1119.1         79.898
1119.2        80.0497
1119.3        80.1562
1119.4        80.1775
1119.5         80.026
1119.6        79.9346
1119.7        79.9106
1119.8        79.9455
1119.9        79.9984
1120          79.9667
1120.1         79.861
1120.2        79.9277
1120.3        79.9817
1120.4        80.1225
1120.5        80.1616
1120.6        80.2115
1120.7        80.3865
1120.8        80.4108
1120.9        80.4503
1121          80.5573
1121.1        80.6887
1121.2        80.6718
1121.3        80.7284
1121.4        80.9104
1121.5        81.1003
1121.6        81.1754
1121.7        80.9855
1121.8        80.9382
1121.9        80.9444
1122          80.9629
1122.1        80.9053
1122.2         80.733
1122.3        80.5102
1122.4        80.4866
1122.5        80.4708
1122.6        80.1388
1122.7        79.6169
1122.8        79.0447
1122.9        78.7287
1123          78.5213
1123.1        78.3674
1123.2        78.3615
1123.3        78.5093
1123.4        78.5805
1123.5        78.4159
1123.6        78.2139
1123.7         78.065
1123.8        77.9359
1123.9        77.7153
1124          77.4316
1124.1        77.3031
1124.2        77.3661
1124.3         77.436
1124.4        77.5108
1124.5          77.55
1124.6        77.6566
1124.7        77.9568
1124.8        78.2089
1124.9        78.5038
1125          78.6495
1125.1        78.6676
1125.2        78.5906
1125.3        78.4217
1125.4        78.2913
1125.5         78.527
1125.6        78.6931
1125.7        78.8193
1125.8        79.0489
1125.9        79.1859
1126          79.2285
1126.1        79.3731
1126.2        79.4538
1126.3        79.5069
1126.4        79.4789
1126.5        79.7843
1126.6         80.046
1126.7        80.2268
1126.8        80.1154
1126.9        80.0736
1127          80.2758
1127.1        80.5535
1127.2        80.7272
1127.3         80.721
1127.4        80.7142
1127.5        80.9258
1127.6        81.2088
1127.7        81.2012
1127.8        80.9458
1127.9        80.8557
1128          80.8516
1128.1        80.8977
1128.2        81.0392
1128.3        81.1316
1128.4        81.0673
1128.5        80.8298
1128.6        80.6622
1128.7        80.5994
1128.8        80.6508
1128.9        80.7955
1129          80.8442
1129.1        80.7857
1129.2        80.6176
1129.3        80.5035
1129.4         80.251
1129.5        80.1006
1129.6        80.0952
1129.7        80.0566
1129.8        79.9663
1129.9        79.9577
1130          79.9583
1130.1        79.8726
1130.2        79.7926
1130.3        79.7193
1130.4        79.6018
1130.5        79.5381
1130.6        79.6315
1130.7         79.958
1130.8        80.3296
1130.9        80.6693
1131           81.016
1131.1        81.2785
1131.2          81.52
1131.3        81.7003
1131.4        81.9449
1131.5        82.2353
1131.6         82.475
1131.7        82.6289
1131.8        82.6892
1131.9        82.8918
1132          83.0076
1132.1         83.205
1132.2        83.4813
1132.3        83.6091
1132.4        83.6002
1132.5        83.6461
1132.6         83.856
1132.7        84.1215
1132.8         84.299
1132.9        84.2458
1133          84.0175
1133.1         83.866
1133.2        83.8467
1133.3        83.9599
1133.4        83.9948
1133.5        83.9596
1133.6        83.9889
1133.7        84.0403
1133.8        84.3504
1133.9        84.5211
1134          84.7698
1134.1        84.8685
1134.2        84.9298
1134.3        84.9284
1134.4        84.9068
1134.5        84.8588
1134.6        84.6939
1134.7        84.5842
1134.8        84.6237
1134.9        84.5966
1135          84.5621
1135.1        84.5986
1135.2        84.5844
1135.3        84.5458
1135.4        84.3639
1135.5        84.3123
1135.6        84.2308
1135.7        84.2332
1135.8        84.2916
1135.9        84.4504
1136          84.8382
1136.1        85.0216
1136.2        84.8619
1136.3        84.4728
1136.4        84.2534
1136.5        84.1568
1136.6        83.9838
1136.7        83.6172
1136.8        83.3227
1136.9        83.0458
1137          82.8413
1137.1        82.7726
1137.2        82.7001
1137.3        82.5215
1137.4        82.3001
1137.5        82.1015
1137.6        81.8985
1137.7        81.8342
1137.8        81.8002
1137.9        81.6532
1138           81.617
1138.1        81.7569
1138.2        81.8439
1138.3        81.7696
1138.4        81.6292
1138.5        81.6108
1138.6        81.4876
1138.7        81.4509
1138.8        81.6075
1138.9        81.7968
1139          81.9934
1139.1        82.1298
1139.2        82.1724
1139.3        82.1726
1139.4        82.1512
1139.5        82.1416
1139.6        82.0999
1139.7        82.0762
1139.8        82.0358
1139.9        82.0897
1140          82.2035
1140.1        82.1176
1140.2         81.994
1140.3        81.9441
1140.4        81.9225
1140.5        81.9268
1140.6         81.919
1140.7        81.7734
1140.8        81.6196
1140.9        81.5378
1141          81.4486
1141.1        81.2066
1141.2        80.7552
1141.3        80.2979
1141.4        80.0901
1141.5        79.9883
1141.6        79.9089
1141.7         79.913
1141.8        79.9634
1141.9        79.9236
1142          79.9327
1142.1        80.0039
1142.2        80.1308
1142.3        80.2025
1142.4        80.2682
1142.5         80.298
1142.6        80.4527
1142.7        80.6799
1142.8        80.7711
1142.9        80.8699
1143          80.9147
1143.1        80.9666
1143.2        81.1349
1143.3        81.1613
1143.4        81.1045
1143.5        81.2728
1143.6        81.6443
1143.7        81.8417
1143.8        81.9401
1143.9        82.1533
1144          82.4238
1144.1        82.4794
1144.2        82.3307
1144.3        82.2236
1144.4        82.3154
1144.5        82.4461
1144.6        82.4489
1144.7        82.5496
1144.8         82.659
1144.9        82.6327
1145          82.7074
1145.1        82.9123
1145.2        83.0549
1145.3        82.8924
1145.4        82.8248
1145.5        82.8572
1145.6        82.9267
1145.7        83.2801
1145.8        83.6589
1145.9        84.0155
1146          84.1579
1146.1        84.0787
1146.2        83.9238
1146.3        83.7797
1146.4         83.772
1146.5          83.57
1146.6         83.265
1146.7        83.1089
1146.8        82.8485
1146.9        82.8676
1147          82.9524
1147.1        83.0408
1147.2        83.3279
1147.3        83.4783
1147.4        83.4133
1147.5        83.3314
1147.6         83.296
1147.7          83.22
1147.8        83.1839
1147.9        83.1037
1148          83.0649
1148.1        83.1691
1148.2        83.0854
1148.3        82.8455
1148.4        82.6072
1148.5        82.3759
1148.6        82.2804
1148.7        82.2456
1148.8        82.0482
1148.9        81.8312
1149          81.7368
1149.1         81.555
1149.2         81.325
1149.3         81.208
1149.4         81.198
1149.5        81.0415
1149.6        80.7861
1149.7        80.6391
1149.8        80.6353
1149.9        80.5653
1150          80.5697
1150.1        80.5763
1150.2        80.6163
1150.3        80.7664
1150.4        80.7201
1150.5        80.6406
1150.6         80.756
1150.7        81.0739
1150.8        81.1679
1150.9        81.2225
1151           81.527
1151.1        81.8767
1151.2        82.2388
1151.3        82.5464
1151.4        82.6824
1151.5        82.7396
1151.6        82.8063
1151.7        82.8023
1151.8         82.725
1151.9        82.7917
1152          82.8459
1152.1        83.1667
1152.2        83.5172
1152.3        83.7694
1152.4        83.6008
1152.5        83.1683
1152.6        82.7634
1152.7        82.6757
1152.8        82.8857
1152.9        82.9574
1153          82.9446
1153.1        82.8832
1153.2        82.6423
1153.3        82.2523
1153.4        81.7858
1153.5        81.5159
1153.6        81.4617
1153.7         81.446
1153.8        81.5493
1153.9        81.5206
1154          81.4201
1154.1         81.614
1154.2        81.9035
1154.3        82.3996
1154.4         82.868
1154.5        83.1951
1154.6        83.4054
1154.7        83.4914
1154.8        83.6689
1154.9        83.8866
1155          84.2334
1155.1        84.5469
1155.2        84.8946
1155.3        85.1359
1155.4        85.0505
1155.5        84.8835
1155.6          84.77
1155.7        84.6627
1155.8         84.697
1155.9        84.7022
1156          84.6106
1156.1        84.5149
1156.2        84.5828
1156.3        84.8796
1156.4        85.0573
1156.5        85.0857
1156.6        85.0434
1156.7        85.0587
1156.8        85.3558
1156.9         86.035
1157          86.5373
1157.1        86.6652
1157.2        86.5445
1157.3        86.6696
1157.4        86.8015
1157.5        86.7344
1157.6        86.6235
1157.7        86.6939
1157.8        86.9363
1157.9        87.2598
1158          87.4864
1158.1         87.491
1158.2        87.2718
1158.3        87.0755
1158.4        86.9609
1158.5        86.9081
1158.6        86.8339
1158.7        86.8158
1158.8        86.4674
1158.9        85.9317
1159          85.7371
1159.1        85.8596
1159.2        85.9815
1159.3        86.1365
1159.4        86.2369
1159.5        86.1945
1159.6        86.1369
1159.7        86.3376
1159.8         86.589
1159.9        86.6068
1160          86.5286
1160.1        86.3379
1160.2        86.2466
1160.3        86.2654
1160.4        86.3934
1160.5        86.3401
1160.6        86.2085
1160.7        86.1039
1160.8        86.2955
1160.9        86.5516
1161          86.5628
1161.1        86.4833
1161.2        86.5055
1161.3        86.3223
1161.4        86.2573
1161.5        86.1432
1161.6        85.9886
1161.7        85.8391
1161.8        85.5826
1161.9        85.4337
1162          85.2728
1162.1        85.1323
1162.2        84.9469
1162.3        84.7648
1162.4        84.6566
1162.5        84.5332
1162.6        84.6765
1162.7        84.9079
1162.8        85.0597
1162.9        84.9183
1163          84.8411
1163.1        84.8808
1163.2        85.0643
1163.3        85.3168
1163.4        85.5713
1163.5        85.8243
1163.6        85.8287
1163.7        85.7802
1163.8        85.7808
1163.9        85.8395
1164           85.972
1164.1        86.2842
1164.2        86.4676
1164.3        86.4501
1164.4        86.4336
1164.5         86.417
1164.6        86.5357
1164.7        86.5751
1164.8        86.6446
1164.9        86.6621
1165          86.5834
1165.1        86.4381
1165.2        86.4169
1165.3        86.5651
1165.4        86.8496
1165.5        86.9333
1165.6        86.6753
1165.7        86.5339
1165.8         86.469
1165.9        86.5146
1166          86.4857
1166.1        86.4108
1166.2        86.2623
1166.3        86.2576
1166.4        86.3996
1166.5        86.7217
1166.6         87.446
1166.7        87.9445
1166.8        88.1821
1166.9        88.3019
1167           88.216
1167.1        88.2785
1167.2        88.4574
1167.3        88.7021
1167.4        88.5214
1167.5        88.3652
1167.6        88.3658
1167.7        88.3418
1167.8        88.2181
1167.9        88.0411
1168          88.0112
1168.1        87.8427
1168.2        87.7147
1168.3         87.693
1168.4        87.6174
1168.5        87.5113
1168.6        87.3487
1168.7        87.3663
1168.8        87.3953
1168.9        87.4742
1169          87.4973
1169.1        87.3686
1169.2        87.1762
1169.3        87.0743
1169.4        86.9145
1169.5        86.8788
1169.6        87.0178
1169.7        86.9728
1169.8         86.693
1169.9        86.3784
1170          86.2121
1170.1        86.2095
1170.2        86.2453
1170.3         86.457
1170.4        86.7082
1170.5        86.6797
1170.6        86.5424
1170.7        86.4308
1170.8        86.4633
1170.9        86.5622
1171          86.8181
1171.1        87.0568
1171.2        87.1237
1171.3        87.1267
1171.4        87.1893
1171.5        87.3048
1171.6        87.3173
1171.7        87.2948
1171.8        87.1379
1171.9         87.052
1172          87.1711
1172.1        87.4284
1172.2        87.5855
1172.3        87.6071
1172.4        87.5486
1172.5        87.4757
1172.6        87.5045
1172.7        87.7531
1172.8        87.8662
1172.9        88.0098
1173          88.1655
1173.1        88.1879
1173.2        88.1513
1173.3        88.1976
1173.4        88.2768
1173.5         88.448
1173.6        88.5972
1173.7        88.8216
1173.8        88.9653
1173.9        88.9211
1174          88.8199
1174.1        88.7316
1174.2         88.692
1174.3         88.441
1174.4        88.3252
1174.5        88.3899
1174.6        88.5348
1174.7        88.8687
1174.8        89.2151
1174.9        89.5471
1175           89.866
1175.1        90.1087
1175.2        90.2833
1175.3        90.4843
1175.4        90.6533
1175.5        90.6793
1175.6        90.5813
1175.7        90.4105
1175.8        90.5593
1175.9        90.7021
1176          90.7836
1176.1         90.772
1176.2        90.6928
1176.3        90.6394
1176.4        90.7879
1176.5        91.0774
1176.6        91.3952
1176.7        91.4375
1176.8         91.345
1176.9        91.0826
1177           90.761
1177.1        90.4211
1177.2        90.1935
1177.3          90.03
1177.4         90.063
1177.5        90.0309
1177.6        89.9965
1177.7        89.9579
1177.8        89.8029
1177.9        89.5103
1178          89.3138
1178.1        89.2531
1178.2        89.2513
1178.3        89.1886
1178.4        89.1307
1178.5        88.9881
1178.6        88.9018
1178.7         89.067
1178.8        89.2844
1178.9           89.3
1179          89.1438
1179.1        88.9838
1179.2        88.7995
1179.3        88.7114
1179.4        88.9957
1179.5        89.2469
1179.6        89.3302
1179.7        89.3659
1179.8        89.5405
1179.9        89.8409
1180          90.2133
1180.1        90.3201
1180.2        90.1146
1180.3        90.1314
1180.4        90.2376
1180.5         90.539
1180.6        90.8105
1180.7        91.0794
1180.8        91.3214
1180.9        91.3897
1181          91.1641
1181.1        91.0281
1181.2        91.0656
1181.3        91.2976
1181.4        91.2797
1181.5        91.2213
1181.6        91.1176
1181.7        91.0276
1181.8        91.0835
1181.9        91.1558
1182          91.0413
1182.1        90.9504
1182.2        90.7456
1182.3        90.4656
1182.4        90.5161
1182.5         90.542
1182.6        90.3661
1182.7        90.0649
1182.8        89.7234
1182.9        89.5261
1183          89.3829
1183.1        89.2082
1183.2        89.1476
1183.3        89.0344
1183.4        88.8874
1183.5        88.8458
1183.6        88.8877
1183.7        88.9402
1183.8        89.1106
1183.9         89.114
1184          89.1028
1184.1        88.9616
1184.2        88.8973
1184.3        88.7355
1184.4        88.9509
1184.5        89.0889
1184.6        89.0686
1184.7        89.0958
1184.8        89.2019
1184.9        89.4675
1185          89.5359
1185.1        89.4798
1185.2        89.4921
1185.3        89.4803
1185.4        89.4365
1185.5        89.3185
1185.6        89.0831
1185.7        88.8618
1185.8        88.6652
1185.9        88.6312
1186          88.6982
1186.1        88.7264
1186.2        88.8242
1186.3        89.0229
1186.4        89.2783
1186.5        89.4345
1186.6         89.427
1186.7        89.3135
1186.8        89.1737
1186.9        89.0148
1187          89.0667
1187.1        89.2675
1187.2         89.346
1187.3         89.296
1187.4        89.1812
1187.5        88.9938
1187.6        88.8863
1187.7        88.7714
1187.8        88.9645
1187.9         89.134
1188          89.0071
1188.1        88.9318
1188.2        88.9173
1188.3        89.1202
1188.4        89.4142
1188.5        89.6276
1188.6        89.7223
1188.7        89.7573
1188.8        89.8644
1188.9        89.8712
1189          89.9439
1189.1        90.0882
1189.2        90.1648
1189.3        90.2773
1189.4        90.4979
1189.5        90.6896
1189.6        90.9533
1189.7        91.3211
1189.8        91.6382
1189.9         92.008
1190          92.3927
1190.1        92.6834
1190.2        92.7455
1190.3         92.708
1190.4        92.8193
1190.5        93.0487
1190.6        93.1784
1190.7        93.2392
1190.8        93.3292
1190.9        93.4012
1191           93.209
1191.1        92.9549
1191.2        92.8108
1191.3        92.6635
1191.4        92.6552
1191.5        92.7239
1191.6        92.7469
1191.7        92.6569
1191.8        92.5397
1191.9        92.4373
1192          92.2675
1192.1        92.0867
1192.2        92.1675
1192.3        92.1515
1192.4        92.2035
1192.5        92.3778
1192.6        92.2508
1192.7        92.0336
1192.8        91.7932
1192.9        91.4478
1193          91.3526
1193.1        91.2096
1193.2        91.1468
1193.3          91.11
1193.4        91.0967
1193.5        91.1268
1193.6        91.2087
1193.7        91.3246
1193.8        91.4051
1193.9        91.4592
1194          91.5736
1194.1        91.6257
1194.2        91.7018
1194.3        91.7926
1194.4        91.8385
1194.5        91.7239
1194.6        91.5281
1194.7         91.164
1194.8        90.9202
1194.9        90.8361
1195          90.6042
1195.1        90.3217
1195.2        89.8678
1195.3        89.4555
1195.4        89.0226
1195.5        88.5825
1195.6        88.2986
1195.7        88.1685
1195.8        88.1988
1195.9        88.2833
1196          88.3516
1196.1         88.497
1196.2        88.6765
1196.3        88.7809
1196.4        88.9473
1196.5        89.1172
1196.6        89.2677
1196.7        89.3821
1196.8        89.4652
1196.9        89.5484
1197          89.6237
1197.1        89.9415
1197.2        90.2705
1197.3        90.3628
1197.4        90.2508
1197.5         89.986
1197.6        89.6008
1197.7        89.2536
1197.8        89.0313
1197.9        88.9645
1198          88.8035
1198.1        88.4686
1198.2        88.2392
1198.3        88.0903
1198.4        87.9867
1198.5        87.9374
1198.6        88.0235
1198.7         88.215
1198.8        88.6006
1198.9        88.9309
1199          89.3362
1199.1        89.7774
1199.2        90.1695
1199.3        90.4188
1199.4         90.478
1199.5        90.6195
1199.6        90.8438
1199.7          91.25
1199.8        91.5772
1199.9        91.8238
1200          92.1984
1200.1        92.6924
1200.2        93.1621
1200.3        93.4707
1200.4         93.729
1200.5        93.8707
1200.6        93.8842
1200.7        93.9367
1200.8          93.92
1200.9        93.6255
1201          93.0755
1201.1        92.7133
1201.2        92.3842
1201.3        92.2473
1201.4        92.2368
1201.5        92.4051
1201.6        92.5621
1201.7        92.7883
1201.8        92.9908
1201.9         93.241
1202          93.3313
1202.1        93.3674
1202.2        93.6203
1202.3        93.9183
1202.4        94.0353
1202.5        94.1209
1202.6          94.19
1202.7        94.2526
1202.8        94.4178
1202.9        94.7834
1203          95.0053
1203.1        94.9805
1203.2        94.8678
1203.3        94.7369
1203.4         94.838
1203.5        94.9324
1203.6        95.1679
1203.7        95.4252
1203.8        95.6064
1203.9        95.5465
1204          95.4335
1204.1        95.2575
1204.2        95.4335
1204.3        95.5964
1204.4        95.6497
1204.5         95.638
1204.6        95.4934
1204.7        95.4834
1204.8        95.5084
1204.9        95.5433
1205          95.6697
1205.1         95.916
1205.2        96.1093
1205.3        96.2027
1205.4         96.196
1205.5        96.0393
1205.6        95.9826
1205.7         96.151
1205.8        96.3279
1205.9        96.4097
1206          96.1794
1206.1        95.8095
1206.2        95.4254
1206.3        95.0387
1206.4        94.8912
1206.5         94.916
1206.6        95.1679
1206.7         95.314
1206.8        95.1513
1206.9        94.9722
1207          94.9407
1207.1        95.3438
1207.2        96.0476
1207.3        96.6737
1207.4        96.9548
1207.5        97.0888
1207.6         97.384
1207.7        97.6578
1207.8         97.804
1207.9         97.725
1208          97.6124
1208.1        97.5922
1208.2        97.6662
1208.3        97.7838
1208.4        97.8444
1208.5         97.804
1208.6        97.7738
1208.7        97.7704
1208.8        97.5553
1208.9        97.7031
1209          97.7536
1209.1        97.7956
1209.2        97.8848
1209.3        97.9858
1209.4        97.8831
1209.5        97.8377
1209.6        97.8377
1209.7        97.8848
1209.8        97.8865
1209.9        98.0379
1210          98.2671
1210.1        98.4746
1210.2        98.5488
1210.3        98.5826
1210.4        98.5775
1210.5        98.7025
1210.6        98.5623
1210.7         98.564
1210.8        98.6856
1210.9        98.4813
1211          98.1542
1211.1        97.7166
1211.2        97.4193
1211.3        97.3976
1211.4        97.4514
1211.5         97.314
1211.6        96.9859
1211.7        96.5351
1211.8        96.2517
1211.9        96.0516
1212          95.6653
1212.1        95.1682
1212.2         94.726
1212.3        94.5856
1212.4        94.3353
1212.5        94.3878
1212.6        94.5618
1212.7        94.7338
1212.8         94.725
1212.9        94.7627
1213          94.7807
1213.1        94.9608
1213.2        95.0711
1213.3        95.1572
1213.4        95.1114
1213.5        95.1849
1213.6        95.4566
1213.7        95.7999
1213.8        95.9577
1213.9        95.9881
1214          95.8074
1214.1        95.6967
1214.2        95.5924
1214.3        95.4641
1214.4        95.4885
1214.5        95.6751
1214.6        95.8971
1214.7        95.7762
1214.8        95.3791
1214.9        94.8646
1215          94.5424
1215.1        94.3869
1215.2        94.3939
1215.3        94.4058
1215.4        94.3444
1215.5        94.2412
1215.6        94.1977
1215.7         94.086
1215.8         94.055
1215.9        94.1206
1216           94.179
1216.1        94.3052
1216.2        94.3825
1216.3        94.4957
1216.4        94.7676
1216.5        95.0485
1216.6        95.2239
1216.7        95.2792
1216.8        95.4598
1216.9        95.6265
1217          95.7078
1217.1        95.4412
1217.2        95.2189
1217.3        95.1318
1217.4        95.1423
1217.5        95.1307
1217.6        95.2779
1217.7        95.3688
1217.8        95.3325
1217.9        95.2076
1218          95.0438
1218.1        95.0275
1218.2        95.1817
1218.3        95.3444
1218.4        95.5316
1218.5        95.6285
1218.6        95.6169
1218.7        95.6235
1218.8        95.6434
1218.9        95.6849
1219          95.5817
1219.1        95.3189
1219.2        95.1729
1219.3        95.3314
1219.4         95.557
1219.5        95.6809
1219.6        95.7179
1219.7        95.7281
1219.8        95.7138
1219.9        95.6575
1220          95.5333
1220.1        95.5058
1220.2        95.3556
1220.3         95.194
1220.4        94.9165
1220.5        94.8495
1220.6        94.8579
1220.7         95.037
1220.8         95.016
1220.9         94.961
1221          94.9357
1221.1         94.954
1221.2        94.9149
1221.3        94.9142
1221.4         94.942
1221.5        94.9237
1221.6        94.9116
1221.7          94.94
1221.8        94.9652
1221.9        94.9744
1222          94.9938
1222.1        94.9302
1222.2        94.7652
1222.3        94.4818
1222.4         94.299
1222.5        94.2931
1222.6        94.3874
1222.7        94.4946
1222.8        94.4986
1222.9        94.4569
1223          94.4813
1223.1        94.5843
1223.2        94.7121
1223.3        94.7867
1223.4        94.8639
1223.5        94.9466
1223.6        94.8542
1223.7        94.6246
1223.8        94.3562
1223.9         94.242
1224          94.1762
1224.1        94.1329
1224.2        94.2976
1224.3        94.5432
1224.4        94.7003
1224.5        94.8871
1224.6        95.0387
1224.7        95.0427
1224.8        94.9218
1224.9        94.7992
1225          94.8404
1225.1        94.8533
1225.2        94.7653
1225.3        94.7544
1225.4        94.8517
1225.5        95.0051
1225.6         95.152
1225.7        95.3065
1225.8        95.3375
1225.9         95.371
1226          95.5608
1226.1        95.9138
1226.2        96.3062
1226.3        96.6064
1226.4          96.98
1226.5        97.0858
1226.6        97.1266
1226.7        97.3131
1226.8        97.3634
1226.9        97.2425
1227          97.2991
1227.1        97.2543
1227.2        97.3258
1227.3        97.7465
1227.4        98.0114
1227.5        98.1289
1227.6        98.0818
1227.7         98.228
1227.8        98.1928
1227.9        98.1176
1228          98.0311
1228.1        98.0329
1228.2        97.8641
1228.3        97.7023
1228.4        97.5721
1228.5        97.7543
1228.6        97.8356
1228.7        97.6518
1228.8        97.3038
1228.9        96.8727
1229          96.5289
1229.1        96.1568
1229.2        95.9686
1229.3        95.9635
1229.4        96.1186
1229.5        96.1749
1229.6        96.1711
1229.7        96.0662
1229.8         95.861
1229.9        95.9793
1230          96.0074
1230.1        96.1645
1230.2         96.407
1230.3         96.562
1230.4        96.5231
1230.5        96.5633
1230.6        96.6029
1230.7        96.8778
1230.8        97.3201
1230.9        97.5903
1231          97.7216
1231.1        97.7009
1231.2        97.6543
1231.3        97.7678
1231.4        97.7733
1231.5        97.8971
1231.6         97.837
1231.7         97.579
1231.8        97.6938
1231.9        97.7869
1232          97.8608
1232.1        97.8131
1232.2        97.8324
1232.3        97.7085
1232.4        97.4465
1232.5         97.242
1232.6        97.2582
1232.7        97.6287
1232.8        97.8586
1232.9        97.6872
1233          97.3029
1233.1        96.9784
1233.2        96.8432
1233.3        96.5759
1233.4        96.5795
1233.5        96.7168
1233.6        96.7541
1233.7        96.7305
1233.8        96.6407
1233.9        96.3807
1234          96.2549
1234.1        96.2654
1234.2        96.3502
1234.3        96.4049
1234.4        96.3198
1234.5        96.3012
1234.6        96.4421
1234.7        96.6508
1234.8        96.8713
1234.9        97.0225
1235          97.0566
1235.1        97.0571
1235.2        97.0157
1235.3        97.0912
1235.4        97.1417
1235.5        97.2985
1235.6        97.3593
1235.7        97.4285
1235.8        97.5221
1235.9        97.6209
1236          97.6959
1236.1        97.7066
1236.2        97.6074
1236.3        97.4463
1236.4        97.4251
1236.5        97.4113
1236.6        97.4452
1236.7        97.6076
1236.8        97.9186
1236.9        98.1595
1237          98.1133
1237.1         97.988
1237.2        97.6712
1237.3        97.3475
1237.4         97.142
1237.5        96.9014
1237.6        96.9007
1237.7        97.0093
1237.8        96.9298
1237.9        96.8426
1238           96.738
1238.1        96.8475
1238.2        97.0111
1238.3         97.047
1238.4        96.9817
1238.5        96.9558
1238.6        97.0988
1238.7        97.0982
1238.8        97.1687
1238.9        97.4068
1239          97.5757
1239.1        97.6603
1239.2        97.6166
1239.3        97.4982
1239.4        97.4218
1239.5        97.5824
1239.6        97.6738
1239.7        98.0511
1239.8        98.5227
1239.9        98.8314
1240          98.9846
1240.1        99.0574
1240.2          98.99
1240.3        99.0751
1240.4        99.3259
1240.5        99.5096
1240.6        99.6934
1240.7        99.8838
1240.8        99.7943
1240.9        99.6484
1241          99.5005
1241.1         99.416
1241.2        99.4598
1241.3        99.4174
1241.4        99.0722
1241.5        98.6525
1241.6        98.2071
1241.7        98.0108
1241.8        97.9467
1241.9        97.9095
1242          97.9082
1242.1        97.8153
1242.2        97.8104
1242.3        98.0089
1242.4        98.1419
1242.5        97.9043
1242.6        97.5533
1242.7        97.3305
1242.8        97.2263
1242.9        97.2531
1243          97.3452
1243.1         97.363
1243.2        97.2863
1243.3        97.0995
1243.4        96.7235
1243.5        96.5562
1243.6        96.6076
1243.7        96.7955
1243.8        96.9602
1243.9        97.0749
1244          96.8791
1244.1        96.5531
1244.2         96.427
1244.3        96.3407
1244.4        96.2047
1244.5        96.1905
1244.6        96.2651
1244.7        96.3566
1244.8        96.3202
1244.9        96.3611
1245          96.5455
1245.1        96.6062
1245.2        96.6907
1245.3         96.992
1245.4        97.3579
1245.5        97.6216
1245.6        97.7387
1245.7        97.8988
1245.8        98.0583
1245.9        98.1676
1246          98.2091
1246.1        98.3514
1246.2        98.6138
1246.3         98.885
1246.4        99.1822
1246.5        99.4584
1246.6        99.6482
1246.7        99.9236
1246.8        99.9582
1246.9        99.7705
1247          99.4238
1247.1        99.1089
1247.2        98.9826
1247.3        98.8561
1247.4        98.8036
1247.5        98.7255
1247.6        98.5198
1247.7        98.0931
1247.8        97.6492
1247.9        97.3544
1248          97.1241
1248.1        96.8963
1248.2        96.6613
1248.3        96.5033
1248.4        96.3643
1248.5        96.1993
1248.6        96.0903
1248.7        96.0386
1248.8        96.0665
1248.9        96.0641
1249          96.0672
1249.1        96.1014
1249.2         96.084
1249.3        96.0431
1249.4        96.0433
1249.5        96.3276
1249.6        96.6639
1249.7        97.0896
1249.8        97.2723
1249.9         97.161
1250          97.1776
1250.1        97.1652
1250.2        97.2233
1250.3        97.3155
1250.4        97.4354
1250.5         97.571
1250.6        97.7492
1250.7        97.8872
1250.8        97.9914
1250.9        98.1677
1251          98.2452
1251.1        98.3287
1251.2        98.7045
1251.3        99.0974
1251.4        99.4492
1251.5        99.6127
1251.6        99.7839
1251.7        100.126
1251.8        100.541
1251.9         100.98
1252          101.271
1252.1        101.413
1252.2        101.382
1252.3        101.359
1252.4        101.406
1252.5        101.645
1252.6        101.902
1252.7        101.947
1252.8        101.911
1252.9        102.098
1253          102.326
1253.1        102.639
1253.2        102.849
1253.3        102.813
1253.4         102.56
1253.5        102.292
1253.6        102.326
1253.7        102.643
1253.8        102.894
1253.9         102.88
1254          102.655
1254.1        102.647
1254.2        102.765
1254.3        102.686
1254.4         102.37
1254.5        102.005
1254.6        101.758
1254.7        101.331
1254.8        100.831
1254.9        100.341
1255          99.9948
1255.1        99.8229
1255.2        99.7302
1255.3        99.6949
1255.4        99.7907
1255.5        99.9234
1255.6        99.9538
1255.7        99.8675
1255.8        99.6645
1255.9        99.4196
1256          99.1807
1256.1         99.066
1256.2        99.0343
1256.3         99.008
1256.4        98.9825
1256.5        99.0271
1256.6        98.9143
1256.7        98.8458
1256.8        98.9239
1256.9         99.025
1257          99.1991
1257.1        99.2989
1257.2        99.2119
1257.3        99.3454
1257.4        99.3642
1257.5        99.4157
1257.6        99.5437
1257.7        99.4256
1257.8        99.1394
1257.9        98.9564
1258          98.9763
1258.1        99.1363
1258.2        99.2977
1258.3        99.5226
1258.4        99.7432
1258.5        100.001
1258.6         100.28
1258.7        100.554
1258.8        100.702
1258.9        101.073
1259          101.321
1259.1        101.403
1259.2        101.397
1259.3        101.446
1259.4        101.501
1259.5        101.693
1259.6        101.969
1259.7        101.981
1259.8        101.802
1259.9        101.421
1260           100.96
1260.1        100.552
1260.2        100.383
1260.3        100.258
1260.4        100.175
1260.5        100.023
1260.6        99.8033
1260.7        99.7176
1260.8        99.9566
1260.9        100.259
1261          100.608
1261.1        100.919
1261.2        100.999
1261.3        101.028
1261.4          100.8
1261.5        100.878
1261.6        101.241
1261.7        101.704
1261.8        102.119
1261.9        102.567
1262          102.383
1262.1        101.745
1262.2        101.158
1262.3        101.017
1262.4        101.137
1262.5        101.219
1262.6         101.21
1262.7        100.986
1262.8        100.859
1262.9         100.77
1263          100.554
1263.1        100.347
1263.2        100.354
1263.3        100.342
1263.4        100.285
1263.5        100.269
1263.6        100.306
1263.7        100.353
1263.8        100.483
1263.9        100.481
1264          100.354
1264.1        100.346
1264.2        100.453
1264.3         100.49
1264.4        100.339
1264.5        100.026
1264.6        99.7379
1264.7        99.5962
1264.8        99.7662
1264.9        99.9552
1265          100.225
1265.1        100.462
1265.2        100.607
1265.3        100.579
1265.4        100.624
1265.5        100.914
1265.6        101.085
1265.7        101.368
1265.8        101.609
1265.9        101.679
1266          101.662
1266.1         101.64
1266.2        101.622
1266.3         101.63
1266.4         101.38
1266.5        100.905
1266.6        100.649
1266.7        100.545
1266.8        100.416
1266.9        100.302
1267           100.48
1267.1        100.887
1267.2        101.218
1267.3        101.397
1267.4        101.425
1267.5        101.377
1267.6        101.552
1267.7        101.713
1267.8        101.972
1267.9         102.08
1268           101.92
1268.1        101.734
1268.2        101.433
1268.3        101.122
1268.4        100.968
1268.5        100.791
1268.6        100.727
1268.7        100.774
1268.8        100.693
1268.9        100.568
1269          100.468
1269.1        100.271
1269.2        99.9881
1269.3        99.9903
1269.4        100.063
1269.5        100.111
1269.6         100.15
1269.7        100.049
1269.8        100.069
1269.9        100.241
1270          100.144
1270.1        100.015
1270.2        100.116
1270.3        100.275
1270.4        100.366
1270.5        100.237
1270.6        100.156
1270.7        100.107
1270.8        100.082
1270.9        100.013
1271          99.9439
1271.1        99.9316
1271.2        99.9516
1271.3        99.9129
1271.4        99.8918
1271.5          99.97
1271.6        100.077
1271.7        100.212
1271.8        100.285
1271.9         100.32
1272           100.44
1272.1        100.692
1272.2         100.94
1272.3        101.086
1272.4        101.211
1272.5        101.297
1272.6        101.277
1272.7        101.339
1272.8        101.359
1272.9        101.306
1273          101.085
1273.1         100.93
1273.2        100.782
1273.3        100.676
1273.4        100.691
1273.5        100.761
1273.6        100.942
1273.7        101.195
1273.8        101.301
1273.9        101.358
1274          101.574
1274.1        101.769
1274.2        102.072
1274.3        102.588
1274.4        102.842
1274.5        102.715
1274.6        102.587
1274.7        102.501
1274.8        102.692
1274.9        102.809
1275          102.781
1275.1        102.629
1275.2        102.601
1275.3        102.623
1275.4        102.514
1275.5        102.287
1275.6        101.943
1275.7        101.645
1275.8         101.42
1275.9        101.088
1276          100.774
1276.1        100.436
1276.2        100.142
1276.3        99.9386
1276.4        99.9512
1276.5         99.955
1276.6        99.8812
1276.7        99.7972
1276.8        99.7695
1276.9        99.8759
1277          100.174
1277.1          100.5
1277.2         100.48
1277.3        100.406
1277.4        100.491
1277.5        100.604
1277.6        100.605
1277.7        100.592
1277.8          100.7
1277.9        100.889
1278          101.123
1278.1        101.255
1278.2        101.357
1278.3        101.169
1278.4        100.846
1278.5        100.734
1278.6        100.798
1278.7        101.056
1278.8        101.395
1278.9         101.92
1279          102.243
1279.1        102.547
1279.2        103.003
1279.3        103.335
1279.4        103.563
1279.5        103.709
1279.6        103.773
1279.7        103.702
1279.8        103.649
1279.9        103.674
1280          103.642
1280.1        103.389
1280.2        103.289
1280.3        103.582
1280.4         103.82
1280.5         103.96
1280.6        103.908
1280.7        103.644
1280.8        103.478
1280.9        103.458
1281          103.361
1281.1        103.492
1281.2        103.632
1281.3        103.612
1281.4        103.509
1281.5        103.399
1281.6        103.245
1281.7        103.248
1281.8        103.226
1281.9        103.052
1282          103.027
1282.1        103.102
1282.2        103.009
1282.3        102.985
1282.4        102.888
1282.5         102.62
1282.6        102.356
1282.7        102.219
1282.8        102.134
1282.9        102.268
1283          102.472
1283.1        102.713
1283.2        102.902
1283.3        103.005
1283.4        103.041
1283.5         103.16
1283.6        103.353
1283.7         103.57
1283.8        103.716
1283.9        104.006
1284          104.362
1284.1        104.455
1284.2         104.41
1284.3        104.526
1284.4         104.64
1284.5         104.71
1284.6        104.974
1284.7        105.122
1284.8        105.157
1284.9        105.346
1285          105.598
1285.1        105.501
1285.2        105.555
1285.3        105.758
1285.4         106.08
1285.5        106.382
1285.6        106.531
1285.7        106.514
1285.8        106.391
1285.9        106.445
1286          106.392
1286.1        106.448
1286.2        106.487
1286.3        106.494
1286.4         106.39
1286.5        106.271
1286.6        106.158
1286.7        105.983
1286.8        105.769
1286.9        105.553
1287          105.566
1287.1        105.577
1287.2        105.582
1287.3        105.508
1287.4        105.506
1287.5        105.431
1287.6        105.247
1287.7        105.341
1287.8        105.312
1287.9        105.203
1288          105.043
1288.1        104.989
1288.2         105.05
1288.3        105.239
1288.4        105.363
1288.5        105.353
1288.6        105.167
1288.7        105.104
1288.8        104.827
1288.9        104.734
1289          104.567
1289.1        104.289
1289.2         104.06
1289.3        103.836
1289.4        103.809
1289.5        103.834
1289.6        103.787
1289.7        103.818
1289.8        103.955
1289.9        104.072
1290          104.283
1290.1        104.394
1290.2        104.149
1290.3        103.992
1290.4        104.151
1290.5        104.383
1290.6        104.574
1290.7        104.714
1290.8        104.715
1290.9        104.474
1291          104.359
1291.1        104.421
1291.2        104.542
1291.3        104.736
1291.4        104.945
1291.5        105.108
1291.6        105.161
1291.7        105.084
1291.8        104.901
1291.9        104.938
1292           105.13
1292.1        105.248
1292.2        105.296
1292.3        105.305
1292.4         105.25
1292.5         105.22
1292.6        105.281
1292.7        105.418
1292.8        105.437
1292.9        105.399
1293          105.471
1293.1        105.591
1293.2        105.687
1293.3        105.796
1293.4        105.711
1293.5         105.57
1293.6        105.406
1293.7         105.38
1293.8        105.572
1293.9        105.857
1294          106.045
1294.1        105.964
1294.2         105.77
1294.3         105.61
1294.4        105.591
1294.5        105.429
1294.6        104.929
1294.7        104.439
1294.8         104.38
1294.9        104.624
1295          104.532
1295.1        104.433
1295.2        104.273
1295.3        103.993
1295.4        103.752
1295.5        103.639
1295.6        103.588
1295.7        103.533
1295.8         103.38
1295.9        103.288
1296          103.199
1296.1        103.134
1296.2        103.098
1296.3        103.212
1296.4        103.316
1296.5        103.584
1296.6        104.093
1296.7        104.494
1296.8        104.567
1296.9        104.573
1297          104.426
1297.1        104.536
1297.2        104.597
1297.3        104.674
1297.4        104.592
1297.5        104.247
1297.6        103.804
1297.7        103.494
1297.8        103.433
1297.9        103.348
1298           103.16
1298.1        103.061
1298.2         103.01
1298.3        102.863
1298.4        102.967
1298.5        103.182
1298.6         103.37
1298.7        103.489
1298.8        103.425
1298.9        103.308
1299          103.198
1299.1        103.276
1299.2        103.523
1299.3        103.586
1299.4        103.677
1299.5         103.91
1299.6        104.193
1299.7        104.363
1299.8        104.289
1299.9        104.177
1300          104.209
1300.1        104.227
1300.2        104.392
1300.3         104.47
1300.4        104.459
1300.5        104.292
1300.6        104.098
1300.7        103.982
1300.8        103.929
1300.9         103.98
1301          104.087
1301.1        104.088
1301.2        104.173
1301.3        104.463
1301.4        104.857
1301.5        105.276
1301.6        105.746
1301.7         106.05
1301.8        106.399
1301.9        106.869
1302          107.209
1302.1        107.396
1302.2        107.426
1302.3        107.417
1302.4        107.618
1302.5        107.977
1302.6        108.223
1302.7        108.277
1302.8        108.449
1302.9        108.275
1303          108.032
1303.1        107.969
1303.2        108.004
1303.3        108.246
1303.4          108.4
1303.5        108.492
1303.6        108.552
1303.7        108.578
1303.8         108.47
1303.9        108.442
1304          108.668
1304.1        109.065
1304.2         109.51
1304.3        109.803
1304.4        109.964
1304.5        109.766
1304.6        109.615
1304.7         109.54
1304.8         109.65
1304.9        109.994
1305          110.379
1305.1        110.515
1305.2        110.335
1305.3        110.487
1305.4        110.535
1305.5        110.319
1305.6        110.242
1305.7        110.258
1305.8        110.212
1305.9        109.989
1306          109.858
1306.1        109.615
1306.2        109.643
1306.3        109.769
1306.4        109.973
1306.5         110.14
1306.6        110.399
1306.7        110.537
1306.8         110.63
1306.9        110.476
1307          110.392
1307.1        110.278
1307.2        110.121
1307.3        109.862
1307.4        109.755
1307.5        109.744
1307.6         109.55
1307.7        109.296
1307.8        109.209
1307.9        109.184
1308          109.303
1308.1        109.239
1308.2        109.154
1308.3        109.175
1308.4        109.273
1308.5        109.184
1308.6        109.064
1308.7        108.727
1308.8        108.444
1308.9        108.339
1309           108.43
1309.1        108.619
1309.2        108.856
1309.3        109.092
1309.4        109.357
1309.5        109.497
1309.6        109.456
1309.7        109.279
1309.8        109.186
1309.9        109.325
1310          109.572
1310.1        109.894
1310.2        109.925
1310.3        109.618
1310.4        109.355
1310.5        109.167
1310.6        108.913
1310.7        108.606
1310.8        108.455
1310.9         108.34
1311          108.056
1311.1        107.724
1311.2        107.606
1311.3        107.775
1311.4        107.974
1311.5         108.08
1311.6        108.085
1311.7        108.289
1311.8        108.487
1311.9        108.538
1312          108.428
1312.1        108.541
1312.2        108.768
1312.3         109.08
1312.4        109.259
1312.5        109.325
1312.6        109.266
1312.7         108.98
1312.8         108.89
1312.9         108.84
1313          108.883
1313.1        109.023
1313.2        109.232
1313.3        109.399
1313.4        109.453
1313.5        109.506
1313.6        109.575
1313.7         109.72
1313.8        109.643
1313.9        109.661
1314          109.416
1314.1        109.163
1314.2        108.804
1314.3        108.325
1314.4        107.894
1314.5        107.545
1314.6        107.377
1314.7        107.351
1314.8        107.409
1314.9         107.58
1315          107.745
1315.1         108.06
1315.2        108.294
1315.3        108.605
1315.4        108.649
1315.5         108.67
1315.6        108.757
1315.7        108.711
1315.8        108.661
1315.9        108.665
1316          108.651
1316.1        108.593
1316.2        108.279
1316.3         108.14
1316.4        108.023
1316.5        108.042
1316.6        108.133
1316.7        108.099
1316.8        108.172
1316.9        108.238
1317          108.251
1317.1        108.204
1317.2        108.204
1317.3        108.186
1317.4        108.185
1317.5        108.336
1317.6        108.646
1317.7        108.935
1317.8         109.03
1317.9        109.182
1318          109.529
1318.1        109.953
1318.2        110.379
1318.3        110.748
1318.4        111.037
1318.5        111.232
1318.6        111.353
1318.7         111.76
1318.8        112.103
1318.9        112.286
1319          112.597
1319.1        112.732
1319.2        112.646
1319.3        112.577
1319.4        112.574
1319.5        112.577
1319.6        112.736
1319.7        112.954
1319.8        113.077
1319.9         112.81
1320          112.565
1320.1        112.467
1320.2        112.611
1320.3        112.788
1320.4        112.901
1320.5        113.035
1320.6        113.126
1320.7        113.223
1320.8        113.428
1320.9        113.507
1321          113.574
1321.1        113.363
1321.2         113.27
1321.3        113.127
1321.4        112.844
1321.5         112.54
1321.6        112.199
1321.7        111.946
1321.8        111.679
1321.9        111.492
1322          111.401
1322.1        111.297
1322.2        111.097
1322.3        110.838
1322.4        110.558
1322.5         110.38
1322.6        110.302
1322.7        110.453
1322.8         110.68
1322.9        111.061
1323           111.62
1323.1         112.02
1323.2        112.254
1323.3         112.06
1323.4        111.642
1323.5        111.361
1323.6        111.552
1323.7        111.785
1323.8        111.749
1323.9        111.267
1324          110.775
1324.1        110.394
1324.2        110.245
1324.3        109.912
1324.4        109.552
1324.5        109.334
1324.6        109.362
1324.7        109.573
1324.8         109.54
1324.9        109.396
1325          109.277
1325.1        109.181
1325.2        108.911
1325.3        108.651
1325.4        108.414
1325.5        108.371
1325.6        108.336
1325.7        108.194
1325.8        107.992
1325.9        107.781
1326          107.638
1326.1        107.476
1326.2        107.268
1326.3        107.142
1326.4        107.101
1326.5        107.031
1326.6        106.896
1326.7        107.011
1326.8        106.989
1326.9        106.733
1327          106.446
1327.1        106.189
1327.2         106.07
1327.3        105.978
1327.4        105.946
1327.5        105.938
1327.6        105.714
1327.7        105.502
1327.8        105.541
1327.9         105.89
1328           106.03
1328.1        106.142
1328.2        106.112
1328.3        106.284
1328.4         106.58
1328.5        106.961
1328.6        107.247
1328.7        107.416
1328.8        107.516
1328.9        107.803
1329          108.184
1329.1         108.32
1329.2        108.513
1329.3        108.683
1329.4        109.002
1329.5        109.337
1329.6        109.599
1329.7        109.648
1329.8        109.783
1329.9        109.961
1330          110.189
1330.1        110.464
1330.2         110.59
1330.3        110.694
1330.4        110.699
1330.5        110.673
1330.6        110.671
1330.7        110.604
1330.8        110.597
1330.9        110.612
1331          110.605
1331.1        110.534
1331.2        110.619
1331.3        110.728
1331.4         110.85
1331.5        111.087
1331.6        111.328
1331.7        111.534
1331.8        111.774
1331.9        112.122
1332          112.271
1332.1        112.409
1332.2        112.559
1332.3        112.569
1332.4          112.4
1332.5        112.239
1332.6        112.129
1332.7         112.01
1332.8        111.793
1332.9        111.446
1333          111.168
1333.1            111
1333.2        110.879
1333.3        110.432
1333.4        110.112
1333.5        110.042
1333.6        109.848
1333.7        109.662
1333.8        109.679
1333.9        109.625
1334          109.599
1334.1        109.864
1334.2        110.273
1334.3        110.508
1334.4        110.626
1334.5         110.55
1334.6        110.696
1334.7        110.934
1334.8        110.948
1334.9        110.852
1335          110.908
1335.1        111.069
1335.2        111.274
1335.3        111.545
1335.4        111.647
1335.5        111.392
1335.6        111.276
1335.7        111.242
1335.8        111.237
1335.9        111.332
1336          111.519
1336.1        111.504
1336.2         111.47
1336.3        111.536
1336.4          111.6
1336.5        111.666
1336.6        111.763
1336.7        111.998
1336.8        112.277
1336.9        112.306
1337          112.235
1337.1        112.163
1337.2        112.193
1337.3        112.346
1337.4        112.399
1337.5         112.48
1337.6        112.492
1337.7        112.566
1337.8        112.668
1337.9        112.768
1338          113.016
1338.1        113.335
1338.2        113.653
1338.3        113.954
1338.4        114.396
1338.5        114.808
1338.6        115.271
1338.7        115.901
1338.8        116.423
1338.9        116.775
1339           117.03
1339.1        117.045
1339.2        116.949
1339.3        117.047
1339.4        117.014
1339.5        116.658
1339.6         116.57
1339.7        116.634
1339.8        116.515
1339.9        116.561
1340          116.366
1340.1        115.795
1340.2        115.389
1340.3        115.232
1340.4        115.311
1340.5         115.34
1340.6        115.319
1340.7        115.098
1340.8        114.696
1340.9        114.427
1341          114.347
1341.1        114.253
1341.2        114.011
1341.3        113.758
1341.4        113.456
1341.5        113.065
1341.6        112.632
1341.7        112.238
1341.8        111.959
1341.9        111.845
1342          111.825
1342.1        111.795
1342.2        111.743
1342.3        111.827
1342.4        112.128
1342.5         112.71
1342.6        113.245
1342.7        113.429
1342.8        113.333
1342.9        113.462
1343          113.691
1343.1        113.712
1343.2        113.642
1343.3         113.67
1343.4        113.667
1343.5        113.352
1343.6        113.109
1343.7        112.949
1343.8        112.764
1343.9        112.536
1344          112.444
1344.1        112.492
1344.2        112.487
1344.3        112.472
1344.4        112.561
1344.5        112.375
1344.6        112.152
1344.7        111.974
1344.8        111.903
1344.9        112.088
1345          112.366
1345.1        112.436
1345.2        112.619
1345.3        112.939
1345.4        113.234
1345.5        113.465
1345.6        113.594
1345.7        113.665
1345.8        113.815
1345.9        113.952
1346          114.016
1346.1         114.11
1346.2        114.136
1346.3        114.165
1346.4        114.251
1346.5        114.555
1346.6        114.834
1346.7         115.04
1346.8        115.169
1346.9        115.343
1347           115.39
1347.1        115.558
1347.2        115.652
1347.3        115.692
1347.4        115.617
1347.5        115.374
1347.6        115.338
1347.7        115.225
1347.8         115.21
1347.9        115.233
1348          115.337
1348.1        115.372
1348.2        115.347
1348.3        115.262
1348.4        114.921
1348.5        114.595
1348.6        114.435
1348.7        114.455
1348.8        114.541
1348.9         114.69
1349          114.637
1349.1         114.33
1349.2        114.178
1349.3        114.189
1349.4        114.563
1349.5        115.094
1349.6        115.395
1349.7        115.364
1349.8        115.322
1349.9         115.29
1350          115.427
1350.1        115.548
1350.2        115.707
1350.3        115.755
1350.4        115.745
1350.5        115.616
1350.6        115.537
1350.7        115.256
1350.8        114.978
1350.9        114.689
1351          114.468
1351.1        114.268
1351.2        114.045
1351.3        113.717
1351.4        113.268
1351.5         113.12
1351.6        113.238
1351.7        113.401
1351.8        113.351
1351.9        113.491
1352          113.635
1352.1        113.921
1352.2        113.966
1352.3        113.783
1352.4        113.474
1352.5        113.226
1352.6        112.866
1352.7        112.626
1352.8        112.567
1352.9        112.641
1353          112.885
1353.1         113.01
1353.2        113.137
1353.3        112.952
1353.4        112.898
1353.5        112.924
1353.6        113.026
1353.7        113.426
1353.8        113.803
1353.9        114.027
1354          114.145
1354.1        114.115
1354.2        114.054
1354.3        114.243
1354.4        114.465
1354.5        114.641
1354.6          114.8
1354.7        115.054
1354.8        115.218
1354.9        115.426
1355          115.466
1355.1        115.565
1355.2        115.696
1355.3        115.723
1355.4        115.553
1355.5        115.414
1355.6        115.259
1355.7         115.28
1355.8        115.323
1355.9        115.386
1356          115.275
1356.1        115.181
1356.2        115.291
1356.3        115.469
1356.4         115.59
1356.5        115.733
1356.6        115.971
1356.7         116.21
1356.8        116.447
1356.9        116.573
1357           116.51
1357.1        116.339
1357.2        116.279
1357.3        116.235
1357.4        116.247
1357.5        116.194
1357.6        116.293
1357.7        116.421
1357.8        116.519
1357.9        116.419
1358          116.268
1358.1        116.237
1358.2        116.273
1358.3        116.093
1358.4        115.914
1358.5        115.661
1358.6        115.671
1358.7        115.843
1358.8        115.921
1358.9        115.666
1359          115.456
1359.1         115.49
1359.2        115.591
1359.3        115.522
1359.4        115.509
1359.5         115.49
1359.6        115.465
1359.7        115.327
1359.8        115.342
1359.9        115.469
1360          115.574
1360.1        115.655
1360.2        115.641
1360.3         115.47
1360.4        115.212
1360.5        115.234
1360.6        115.253
1360.7        115.351
1360.8        115.507
1360.9        115.819
1361          116.037
1361.1        116.085
1361.2        116.025
1361.3        115.991
1361.4        115.823
1361.5        115.747
1361.6        115.777
1361.7        115.776
1361.8         115.75
1361.9        115.734
1362          115.756
1362.1        115.759
1362.2        115.667
1362.3        115.698
1362.4        115.943
1362.5        116.095
1362.6        116.117
1362.7        116.063
1362.8        116.093
1362.9        116.097
1363          116.056
1363.1        115.911
1363.2        115.797
1363.3        115.784
1363.4         115.88
1363.5        116.021
1363.6        115.979
1363.7        116.105
1363.8        116.267
1363.9        116.384
1364          116.496
1364.1        116.612
1364.2        116.902
1364.3        117.161
1364.4        117.308
1364.5        117.407
1364.6        117.593
1364.7         117.78
1364.8        117.919
1364.9        117.981
1365           118.01
1365.1        118.133
1365.2        118.225
1365.3        118.262
1365.4        118.208
1365.5        118.183
1365.6        118.309
1365.7         118.33
1365.8        118.476
1365.9        118.726
1366          118.811
1366.1        118.929
1366.2         118.97
1366.3        119.008
1366.4        119.078
1366.5        119.135
1366.6        119.205
1366.7        119.125
1366.8        118.981
1366.9        118.684
1367          118.482
1367.1        118.125
1367.2        117.974
1367.3        118.056
1367.4        118.083
1367.5        118.328
1367.6         118.41
1367.7        118.262
1367.8        118.251
1367.9        118.014
1368           117.69
1368.1        117.583
1368.2        117.628
1368.3        117.796
1368.4        117.787
1368.5        117.684
1368.6        117.862
1368.7        118.112
1368.8        118.437
1368.9        118.607
1369          119.026
1369.1        119.348
1369.2        119.487
1369.3        119.561
1369.4         119.44
1369.5        119.088
1369.6        118.671
1369.7        118.326
1369.8        117.946
1369.9        117.651
1370          117.577
1370.1        117.787
1370.2        118.062
1370.3        118.275
1370.4        118.481
1370.5         118.74
1370.6        118.965
1370.7        119.312
1370.8         119.64
1370.9        119.787
1371           119.79
1371.1        119.542
1371.2          119.6
1371.3        120.132
1371.4        120.553
1371.5        120.863
1371.6        120.902
1371.7        120.809
1371.8        120.422
1371.9        120.035
1372          119.774
1372.1        119.528
1372.2        119.449
1372.3        119.485
1372.4        119.459
1372.5        119.346
1372.6        119.207
1372.7        118.865
1372.8        118.621
1372.9        118.326
1373          118.123
1373.1        118.052
1373.2        118.006
1373.3        118.043
1373.4        117.975
1373.5          117.8
1373.6        117.545
1373.7        117.278
1373.8        117.055
1373.9        117.004
1374          117.186
1374.1        117.468
1374.2        117.664
1374.3        117.717
1374.4        117.666
1374.5        117.664
1374.6        117.572
1374.7        117.599
1374.8        117.849
1374.9        117.953
1375          118.201
1375.1        118.226
1375.2         118.15
1375.3         117.95
1375.4        117.911
1375.5        117.945
1375.6        117.712
1375.7        117.554
1375.8         117.52
1375.9        117.481
1376          117.443
1376.1        117.402
1376.2        117.268
1376.3        117.119
1376.4        117.023
1376.5        116.977
1376.6        116.942
1376.7        116.993
1376.8         117.05
1376.9        117.038
1377          116.986
1377.1        116.953
1377.2        117.081
1377.3        117.362
1377.4         117.61
1377.5        117.861
1377.6        117.947
1377.7        118.018
1377.8        118.162
1377.9        118.461
1378          118.768
1378.1        118.969
1378.2        119.183
1378.3        119.547
1378.4         119.71
1378.5        119.917
1378.6        120.288
1378.7        120.609
1378.8        120.731
1378.9        120.889
1379          121.342
1379.1        121.778
1379.2        121.936
1379.3        122.095
1379.4          122.3
1379.5        122.213
1379.6         121.96
1379.7         121.93
1379.8         121.99
1379.9        122.106
1380          122.147
1380.1        122.206
1380.2        122.258
1380.3        122.441
1380.4        122.486
1380.5        122.436
1380.6         122.28
1380.7        122.098
1380.8        121.994
1380.9        121.808
1381          121.588
1381.1        121.447
1381.2        121.476
1381.3        121.576
1381.4        121.684
1381.5        121.747
1381.6         121.78
1381.7        121.845
1381.8        121.894
1381.9        122.174
1382          122.604
1382.1        122.941
1382.2        123.094
1382.3        123.148
1382.4        123.016
1382.5        122.816
1382.6        122.818
1382.7        122.974
1382.8         123.19
1382.9        123.316
1383          123.317
1383.1        123.405
1383.2        123.396
1383.3        123.548
1383.4        123.871
1383.5        124.113
1383.6        124.081
1383.7        124.067
1383.8        124.012
1383.9        123.694
1384          123.615
1384.1        123.291
1384.2        122.826
1384.3         122.49
1384.4        122.312
1384.5        122.313
1384.6        122.295
1384.7        122.361
1384.8        122.681
1384.9        123.099
1385          123.314
1385.1        123.456
1385.2        123.468
1385.3        123.547
1385.4         123.85
1385.5        123.903
1385.6        123.965
1385.7        123.997
1385.8         124.25
1385.9        124.394
1386          124.508
1386.1        124.665
1386.2        124.726
1386.3        124.779
1386.4        124.784
1386.5        124.955
1386.6        125.321
1386.7         125.69
1386.8        126.019
1386.9        126.329
1387           126.36
1387.1        126.236
1387.2        126.098
1387.3        125.872
1387.4        125.706
1387.5        125.577
1387.6        125.544
1387.7        125.339
1387.8        124.955
1387.9        124.592
1388          124.329
1388.1        124.439
1388.2        124.719
1388.3         124.89
1388.4        125.114
1388.5        125.088
1388.6        125.002
1388.7        124.797
1388.8        124.407
1388.9        124.049
1389          123.779
1389.1        123.314
1389.2        122.797
1389.3        122.562
1389.4        122.524
1389.5        122.304
1389.6        122.078
1389.7        122.128
1389.8        122.212
1389.9         122.18
1390          121.907
1390.1        121.523
1390.2         121.28
1390.3        121.299
1390.4        121.313
1390.5        121.455
1390.6        121.396
1390.7        121.349
1390.8        121.181
1390.9        121.012
1391          121.093
1391.1         121.13
1391.2        121.248
1391.3        121.572
1391.4        121.996
1391.5        122.461
1391.6        122.944
1391.7        123.378
1391.8        123.588
1391.9        123.895
1392          124.254
1392.1        124.616
1392.2        124.882
1392.3        124.916
1392.4        125.104
1392.5        125.304
1392.6         125.37
1392.7        125.314
1392.8        125.311
1392.9        125.262
1393          124.982
1393.1        124.729
1393.2         124.61
1393.3        124.833
1393.4        125.235
1393.5        125.603
1393.6        125.835
1393.7        125.608
1393.8        125.349
1393.9        125.359
1394          125.624
1394.1        126.024
1394.2        126.378
1394.3        126.599
1394.4        126.631
1394.5        126.426
1394.6        126.281
1394.7        126.433
1394.8        126.621
1394.9        126.486
1395          126.484
1395.1        126.129
1395.2        126.025
1395.3        125.877
1395.4        125.722
1395.5        125.442
1395.6        125.316
1395.7        125.435
1395.8         125.55
1395.9        125.395
1396          125.011
1396.1        124.595
1396.2        124.105
1396.3        123.631
1396.4        123.212
1396.5        122.978
1396.6         122.87
1396.7        122.973
1396.8        122.961
1396.9        123.207
1397          123.376
1397.1         123.37
1397.2        123.281
1397.3        123.424
1397.4        123.908
1397.5        124.068
1397.6        124.018
1397.7         124.13
1397.8        124.134
1397.9        124.558
1398          124.984
1398.1        125.285
1398.2        125.378
1398.3        125.354
1398.4         125.46
1398.5        125.387
1398.6        125.082
1398.7        124.878
1398.8        124.762
1398.9        124.645
1399          124.624
1399.1        124.515
1399.2        124.381
1399.3        124.219
1399.4        123.953
1399.5        123.739
1399.6        123.478
1399.7        123.094
1399.8        122.811
1399.9        122.943
1400          123.054
1400.1         123.08
1400.2        123.088
1400.3        122.947
1400.4         122.99
1400.5        123.012
1400.6        123.031
1400.7        123.041
1400.8        122.814
1400.9        122.526
1401          122.473
1401.1        122.626
1401.2        122.785
1401.3        122.894
1401.4        123.078
1401.5        123.169
1401.6        123.117
1401.7         123.05
1401.8        122.936
1401.9        123.036
1402          123.198
1402.1        123.234
1402.2        123.104
1402.3        122.951
1402.4        122.998
1402.5        123.142
1402.6        123.236
1402.7        123.184
1402.8         123.27
1402.9        123.447
1403          123.428
1403.1         123.44
1403.2        123.725
1403.3        124.108
1403.4        124.658
1403.5        124.986
1403.6        124.876
1403.7        124.371
1403.8         124.05
1403.9        123.886
1404          123.878
1404.1        124.004
1404.2        123.945
1404.3        123.715
1404.4        123.593
1404.5         123.53
1404.6        123.666
1404.7        123.836
1404.8        124.064
1404.9        124.223
1405          123.933
1405.1        123.535
1405.2        123.384
1405.3        123.313
1405.4        123.328
1405.5        123.447
1405.6        123.665
1405.7        124.082
1405.8        124.056
1405.9        123.684
1406          123.299
1406.1        123.283
1406.2        123.471
1406.3        123.496
1406.4        123.447
1406.5        123.354
1406.6        123.212
1406.7        123.501
1406.8        123.806
1406.9        124.177
1407           124.35
1407.1        124.341
1407.2         124.21
1407.3        124.132
1407.4        124.049
1407.5         124.17
1407.6        124.597
1407.7         125.01
1407.8        125.223
1407.9        125.191
1408          125.095
1408.1        125.142
1408.2        125.109
1408.3        125.106
1408.4        124.945
1408.5        124.745
1408.6        124.637
1408.7        124.597
1408.8        124.724
1408.9        124.797
1409          125.021
1409.1         125.25
1409.2         125.51
1409.3        125.987
1409.4         126.55
1409.5        127.003
1409.6        127.315
1409.7        127.298
1409.8        127.235
1409.9        127.359
1410          127.405
1410.1        127.311
1410.2        127.175
1410.3        126.758
1410.4        126.391
1410.5        126.274
1410.6        126.011
1410.7        125.704
1410.8        125.503
1410.9        125.347
1411          125.063
1411.1        124.731
1411.2        124.475
1411.3        124.336
1411.4        124.242
1411.5        124.399
1411.6        124.655
1411.7        124.822
1411.8        124.944
1411.9        124.632
1412          124.201
1412.1        123.711
1412.2        123.351
1412.3        123.245
1412.4        123.252
1412.5        123.324
1412.6        123.491
1412.7        123.776
1412.8        123.953
1412.9        124.046
1413          124.185
1413.1        124.451
1413.2        124.662
1413.3        124.819
1413.4        124.738
1413.5        124.691
1413.6        124.769
1413.7        124.807
1413.8        124.882
1413.9        124.905
1414           124.82
1414.1        124.459
1414.2        124.296
1414.3         124.18
1414.4        124.192
1414.5        124.176
1414.6        124.164
1414.7        124.383
1414.8        124.458
1414.9        124.409
1415          124.261
1415.1        124.337
1415.2        124.488
1415.3         124.66
1415.4        124.652
1415.5        124.596
1415.6        124.674
1415.7         125.07
1415.8        125.213
1415.9        125.224
1416          125.097
1416.1        124.816
1416.2        124.596
1416.3        124.525
1416.4        124.371
1416.5        124.177
1416.6        124.093
1416.7        123.809
1416.8        123.837
1416.9        124.107
1417          124.445
1417.1        124.624
1417.2        124.598
1417.3        124.511
1417.4        124.541
1417.5        124.718
1417.6        124.927
1417.7        125.178
1417.8        125.478
1417.9        125.848
1418          126.143
1418.1        126.397
1418.2        126.833
1418.3        127.258
1418.4        127.648
1418.5        127.955
1418.6        128.215
1418.7        128.462
1418.8        128.747
1418.9        129.051
1419          128.946
1419.1        128.598
1419.2        128.388
1419.3         128.15
1419.4         127.99
1419.5        127.871
1419.6        127.877
1419.7        127.884
1419.8        127.584
1419.9        127.182
1420          126.794
1420.1        126.366
1420.2        125.932
1420.3        125.733
1420.4        125.786
1420.5        125.789
1420.6         125.72
1420.7        125.519
1420.8        125.452
1420.9        125.423
1421          125.408
1421.1        125.474
1421.2        125.606
1421.3        125.819
1421.4        125.755
1421.5        125.508
1421.6         125.46
1421.7        125.541
1421.8        125.539
1421.9        125.573
1422          125.753
1422.1        125.925
1422.2        126.113
1422.3        126.268
1422.4         126.33
1422.5        126.279
1422.6         126.12
1422.7        126.166
1422.8        126.268
1422.9        126.434
1423          126.613
1423.1        126.596
1423.2        126.525
1423.3        126.429
1423.4        126.608
1423.5        126.725
1423.6        126.774
1423.7        126.925
1423.8        126.846
1423.9        126.844
1424          126.925
1424.1        126.997
1424.2        127.191
1424.3        127.475
1424.4        127.824
1424.5        128.204
1424.6        128.585
1424.7         128.99
1424.8        129.513
1424.9        129.836
1425          129.793
1425.1         129.65
1425.2        129.718
1425.3        130.201
1425.4        130.717
1425.5        131.147
1425.6        131.316
1425.7        131.341
1425.8        131.372
1425.9        131.468
1426          131.355
1426.1         131.37
1426.2        131.378
1426.3        131.363
1426.4        131.139
1426.5        130.861
1426.6        130.519
1426.7        130.439
1426.8        130.414
1426.9        130.397
1427          130.498
1427.1        130.253
1427.2        129.974
1427.3         129.75
1427.4        129.447
1427.5        129.308
1427.6        129.504
1427.7        129.574
1427.8        129.576
1427.9        129.267
1428          128.811
1428.1        128.529
1428.2        128.404
1428.3        128.338
1428.4        128.209
1428.5        128.236
1428.6         128.22
1428.7        128.264
1428.8        128.453
1428.9        128.828
1429           129.23
1429.1        129.412
1429.2        129.283
1429.3        129.075
1429.4        129.043
1429.5        129.055
1429.6        128.971
1429.7        128.853
1429.8        128.678
1429.9        128.489
1430          128.255
1430.1        128.102
1430.2        128.032
1430.3         128.26
1430.4        128.522
1430.5        128.647
1430.6        128.717
1430.7        128.655
1430.8        128.572
1430.9        128.482
1431          128.243
1431.1        128.067
1431.2         128.05
1431.3        128.225
1431.4        128.265
1431.5        128.297
1431.6        128.095
1431.7        127.862
1431.8        127.866
1431.9        127.936
1432           127.74
1432.1        127.546
1432.2         127.65
1432.3        127.695
1432.4        127.701
1432.5        127.792
1432.6        127.882
1432.7        128.084
1432.8        128.243
1432.9        128.397
1433           128.41
1433.1        128.297
1433.2        128.245
1433.3        128.323
1433.4        128.477
1433.5        128.548
1433.6        128.472
1433.7        128.416
1433.8        128.562
1433.9        128.844
1434          129.227
1434.1        129.546
1434.2        129.712
1434.3        129.754
1434.4        129.722
1434.5        129.701
1434.6        129.786
1434.7        130.239
1434.8        130.859
1434.9        131.359
1435          131.445
1435.1        131.447
1435.2        131.329
1435.3        131.229
1435.4        131.126
1435.5        130.764
1435.6        130.306
1435.7        130.095
1435.8        129.977
1435.9        130.076
1436          129.915
1436.1        130.132
1436.2        130.575
1436.3        130.814
1436.4        130.554
1436.5        130.236
1436.6        130.048
1436.7        130.097
1436.8        130.421
1436.9        130.648
1437          130.673
1437.1        130.523
1437.2        130.316
1437.3        130.008
1437.4        129.896
1437.5        129.852
1437.6        129.796
1437.7         129.69
1437.8        129.673
1437.9        129.969
1438          130.244
1438.1        130.456
1438.2         130.41
1438.3        130.301
1438.4        130.212
1438.5        130.121
1438.6         130.32
1438.7        130.507
1438.8        130.812
1438.9        131.187
1439          131.487
1439.1        131.734
1439.2        132.056
1439.3        132.238
1439.4        132.397
1439.5        132.675
1439.6        132.826
1439.7         133.17
1439.8        133.524
1439.9        133.458
1440          133.073
1440.1        133.091
1440.2        133.202
1440.3        133.161
1440.4        133.271
1440.5         133.34
1440.6        133.307
1440.7        133.029
1440.8        132.418
1440.9        131.801
1441          131.385
1441.1        130.942
1441.2        130.566
1441.3        130.586
1441.4        130.629
1441.5        130.617
1441.6        130.445
1441.7        130.285
1441.8        130.171
1441.9        130.049
1442          130.139
1442.1        130.136
1442.2        129.916
1442.3        129.674
1442.4        129.562
1442.5        129.701
1442.6        129.758
1442.7        129.816
1442.8        130.048
1442.9        130.286
1443          130.458
1443.1        130.481
1443.2        130.601
1443.3        130.776
1443.4        130.847
1443.5        130.876
1443.6        131.164
1443.7         131.34
1443.8        131.164
1443.9        131.083
1444          130.979
1444.1        131.033
1444.2        131.173
1444.3        131.271
1444.4        130.924
1444.5        130.736
1444.6         130.51
1444.7        130.136
1444.8        129.982
1444.9        129.851
1445          129.775
1445.1        129.858
1445.2        130.059
1445.3        130.254
1445.4        130.426
1445.5         130.54
1445.6        130.509
1445.7        130.574
1445.8        130.517
1445.9        130.429
1446          130.298
1446.1        130.294
1446.2         130.57
1446.3        130.745
1446.4        130.639
1446.5        130.564
1446.6        130.716
1446.7        131.085
1446.8        131.458
1446.9        131.762
1447          131.922
1447.1        132.092
1447.2        132.194
1447.3        132.403
1447.4        132.673
1447.5        132.808
1447.6        132.841
1447.7        132.782
1447.8        132.811
1447.9        132.999
1448          133.078
1448.1        133.288
1448.2        133.354
1448.3        133.196
1448.4        132.904
1448.5        132.757
1448.6        132.623
1448.7        132.558
1448.8        132.426
1448.9        132.396
1449          132.202
1449.1         132.04
1449.2        131.568
1449.3        131.177
1449.4        130.955
1449.5        130.878
1449.6        130.975
1449.7         130.93
1449.8         130.72
1449.9        130.677
1450          130.631
1450.1        130.714
1450.2        130.734
1450.3        130.747
1450.4        130.747
1450.5        130.831
1450.6        130.995
1450.7        131.071
1450.8        131.043
1450.9        131.062
1451          131.165
1451.1        131.217
1451.2        131.205
1451.3        131.057
1451.4        130.923
1451.5        130.849
1451.6        130.949
1451.7        131.054
1451.8        131.243
1451.9        131.435
1452          131.534
1452.1        131.551
1452.2        131.624
1452.3        131.797
1452.4        132.057
1452.5        132.164
1452.6        132.255
1452.7        132.317
1452.8         132.31
1452.9        132.252
1453          132.316
1453.1        132.308
1453.2        132.421
1453.3        132.338
1453.4        132.338
1453.5        132.488
1453.6        132.505
1453.7         132.48
1453.8          132.4
1453.9        132.363
1454          132.235
1454.1        132.219
1454.2        132.075
1454.3        131.946
1454.4        131.873
1454.5        131.756
1454.6        131.901
1454.7        131.969
1454.8        132.025
1454.9        132.255
1455            132.3
1455.1        132.222
1455.2        132.176
1455.3        132.172
1455.4        132.204
1455.5        132.278
1455.6        132.429
1455.7        132.567
1455.8        132.625
1455.9        132.638
1456          132.802
1456.1        133.101
1456.2         133.32
1456.3        133.551
1456.4        133.626
1456.5        133.556
1456.6        133.548
1456.7        133.436
1456.8        133.401
1456.9        133.518
1457          133.684
1457.1        133.839
1457.2         133.76
1457.3        133.494
1457.4        133.201
1457.5        133.171
1457.6        133.495
1457.7        133.936
1457.8        134.032
1457.9        134.029
1458          134.107
1458.1         133.95
1458.2        133.756
1458.3        133.706
1458.4        133.773
1458.5        133.864
1458.6        133.847
1458.7        133.676
1458.8        133.526
1458.9        133.238
1459          133.178
1459.1        133.429
1459.2        133.712
1459.3         134.02
1459.4        134.138
1459.5        133.815
1459.6        133.554
1459.7        133.489
1459.8        133.431
1459.9        133.503
1460          133.518
1460.1        133.527
1460.2        133.438
1460.3        133.152
1460.4        133.141
1460.5        133.262
1460.6        133.553
1460.7        133.906
1460.8         134.11
1460.9         134.06
1461          133.712
1461.1        133.422
1461.2        133.309
1461.3        133.169
1461.4        132.847
1461.5        132.871
1461.6        133.035
1461.7        133.098
1461.8        132.937
1461.9        132.849
1462          132.836
1462.1        132.794
1462.2        132.852
1462.3        133.068
1462.4        133.158
1462.5        133.237
1462.6        133.341
1462.7        133.512
1462.8        133.378
1462.9          133.3
1463           133.07
1463.1        132.963
1463.2        132.757
1463.3        132.603
1463.4        132.604
1463.5        132.654
1463.6        132.511
1463.7        132.721
1463.8         133.12
1463.9        133.251
1464          133.367
1464.1        133.594
1464.2        133.826
1464.3        134.008
1464.4        134.204
1464.5        134.541
1464.6        134.844
1464.7        135.103
1464.8        135.439
1464.9        135.712
1465          135.771
1465.1        135.803
1465.2        135.868
1465.3         135.88
1465.4        136.099
1465.5        136.352
1465.6        136.337
1465.7        136.132
1465.8        135.766
1465.9        135.556
1466          135.472
1466.1        135.218
1466.2        135.061
1466.3        134.961
1466.4        135.091
1466.5        135.175
1466.6        135.373
1466.7        135.475
1466.8        135.509
1466.9        135.498
1467          135.486
1467.1        135.617
1467.2         135.81
1467.3        135.807
1467.4        135.745
1467.5        135.485
1467.6        135.313
1467.7        135.288
1467.8        135.482
1467.9        135.564
1468          135.492
1468.1         135.34
1468.2        135.108
1468.3        134.699
1468.4         134.63
1468.5        134.707
1468.6        134.789
1468.7        134.738
1468.8        134.729
1468.9        134.664
1469          134.618
1469.1        134.757
1469.2        134.895
1469.3        135.146
1469.4        135.228
1469.5        135.202
1469.6        135.153
1469.7        135.175
1469.8        135.168
1469.9        135.417
1470           135.63
1470.1        135.544
1470.2        135.119
1470.3         134.63
1470.4        134.461
1470.5          134.4
1470.6        134.315
1470.7        134.303
1470.8        134.168
1470.9        133.981
1471          133.747
1471.1        133.456
1471.2        133.464
1471.3        133.604
1471.4        133.945
1471.5        134.066
1471.6        134.017
1471.7        134.114
1471.8        134.297
1471.9        134.432
1472           134.41
1472.1        134.388
1472.2         134.34
1472.3        134.243
1472.4        134.429
1472.5        134.585
1472.6         134.83
1472.7        134.937
1472.8        134.855
1472.9         134.81
1473          134.816
1473.1        135.001
1473.2         135.14
1473.3          135.2
1473.4        135.155
1473.5        135.097
1473.6        135.304
1473.7        135.624
1473.8        135.879
1473.9         135.96
1474          135.854
1474.1        135.619
1474.2        135.626
1474.3        135.849
1474.4        135.991
1474.5        135.994
1474.6        135.662
1474.7         135.33
1474.8        135.114
1474.9        134.995
1475          134.889
1475.1        134.846
1475.2        134.856
1475.3        134.898
1475.4        134.985
1475.5        135.093
1475.6        135.251
1475.7        135.467
1475.8        135.666
1475.9        135.851
1476          135.969
1476.1        135.961
1476.2        135.945
1476.3        136.074
1476.4         136.47
1476.5        136.788
1476.6        136.849
1476.7        136.781
1476.8         136.78
1476.9        136.845
1477          137.228
1477.1        137.617
1477.2        137.904
1477.3        138.041
1477.4        138.456
1477.5         139.03
1477.6        139.574
1477.7        140.047
1477.8        140.466
1477.9         141.04
1478           141.53
1478.1        141.801
1478.2         141.73
1478.3        141.532
1478.4        141.498
1478.5        141.868
1478.6        142.605
1478.7        143.206
1478.8        143.137
1478.9        143.019
1479          142.777
1479.1        142.678
1479.2        142.566
1479.3        142.279
1479.4        142.266
1479.5        142.262
1479.6         141.72
1479.7        141.037
1479.8        140.511
1479.9        140.216
1480          140.109
1480.1        139.918
1480.2        139.739
1480.3        139.328
1480.4        138.675
1480.5        138.085
1480.6         137.53
1480.7        137.217
1480.8        136.756
1480.9        136.318
1481          135.941
1481.1        135.776
1481.2        135.549
1481.3        135.226
1481.4        135.037
1481.5        135.058
1481.6        135.039
1481.7        135.123
1481.8        135.318
1481.9        135.847
1482          136.534
1482.1        137.333
1482.2        137.922
1482.3        138.457
1482.4        138.802
1482.5        139.098
1482.6        139.698
1482.7        139.978
1482.8        139.907
1482.9         139.67
1483          139.584
1483.1        139.356
1483.2        139.067
1483.3        138.462
1483.4        138.033
1483.5        137.534
1483.6        137.449
1483.7        137.478
1483.8        137.363
1483.9        137.371
1484          137.302
1484.1        137.137
1484.2        137.102
1484.3        136.824
1484.4         136.74
1484.5        136.933
1484.6         137.06
1484.7        137.176
1484.8        137.423
1484.9        137.658
1485          137.906
1485.1        138.018
1485.2         138.29
1485.3        138.509
1485.4        138.676
1485.5        138.733
1485.6        138.852
1485.7        139.046
1485.8        139.062
1485.9        139.052
1486          139.292
1486.1        139.583
1486.2        139.782
1486.3        139.905
1486.4        139.984
1486.5        140.072
1486.6        139.999
1486.7         139.99
1486.8         140.05
1486.9        140.311
1487          140.416
1487.1        140.475
1487.2        140.729
1487.3         141.05
1487.4        141.305
1487.5        141.555
1487.6        141.655
1487.7        141.546
1487.8         141.33
1487.9        141.066
1488          140.977
1488.1        140.886
1488.2        140.926
1488.3        140.878
1488.4        140.817
1488.5        140.647
1488.6        140.526
1488.7        140.136
1488.8        140.202
1488.9        140.342
1489          140.463
1489.1        140.527
1489.2        140.428
1489.3        140.236
1489.4        140.129
1489.5         140.26
1489.6        140.396
1489.7        140.705
1489.8        140.891
1489.9        141.002
1490          141.064
1490.1        141.068
1490.2          141.2
1490.3        141.282
1490.4        141.287
1490.5        141.295
1490.6        141.369
1490.7        141.563
1490.8        141.444
1490.9        141.306
1491          141.403
1491.1        141.785
1491.2        142.403
1491.3        143.073
1491.4        143.603
1491.5        143.668
1491.6        143.625
1491.7        143.664
1491.8         143.78
1491.9        144.012
1492          144.134
1492.1        144.248
1492.2        143.961
1492.3        143.556
1492.4        143.383
1492.5        143.539
1492.6        143.666
1492.7        143.476
1492.8        143.582
1492.9        143.478
1493          143.474
1493.1         143.46
1493.2         143.32
1493.3        143.033
1493.4        142.745
1493.5        142.692
1493.6        142.593
1493.7        142.499
1493.8        142.698
1493.9        142.848
1494          142.769
1494.1        142.834
1494.2        142.968
1494.3        143.279
1494.4        143.253
1494.5        142.861
1494.6        142.596
1494.7        142.522
1494.8        142.456
1494.9        142.457
1495          142.283
1495.1        142.162
1495.2        142.257
1495.3        142.131
1495.4         142.18
1495.5        142.205
1495.6        142.265
1495.7        142.239
1495.8        142.056
1495.9        141.974
1496          141.674
1496.1        141.395
1496.2        141.467
1496.3        142.092
1496.4        142.469
1496.5        142.232
1496.6        141.771
1496.7        141.081
1496.8        140.463
1496.9        140.263
1497          140.015
1497.1        139.738
1497.2        139.577
1497.3        139.273
1497.4         138.87
1497.5        138.485
1497.6        138.358
1497.7        138.438
1497.8        138.834
1497.9         139.34
1498          140.012
1498.1        140.503
1498.2        140.652
1498.3         140.91
1498.4        141.295
1498.5         141.66
1498.6        142.214
1498.7        142.877
1498.8        143.074
1498.9        143.247
1499          143.379
1499.1        143.481
1499.2        143.817
1499.3        144.063
1499.4         144.08
1499.5        143.911
1499.6        143.762
1499.7        143.911
1499.8         143.99
1499.9        144.036
1500          144.324
1500.1        144.259
1500.2         143.86
1500.3         143.38
1500.4        142.958
1500.5        142.875
1500.6        142.917
1500.7        142.851
1500.8        142.679
1500.9        142.064
1501          141.237
1501.1        140.688
1501.2        140.452
1501.3        140.437
1501.4        140.572
1501.5        140.718
1501.6        141.049
1501.7        141.344
1501.8        141.553
1501.9        141.844
1502          141.907
1502.1        142.139
1502.2        142.511
1502.3        142.869
1502.4        143.348
1502.5        143.861
1502.6         144.08
1502.7        144.006
1502.8         144.05
1502.9        144.138
1503          144.097
1503.1        143.971
1503.2         143.56
1503.3        143.053
1503.4        142.728
1503.5         142.71
1503.6         142.84
1503.7         142.77
1503.8        142.612
1503.9        142.627
1504          142.834
1504.1        143.273
1504.2        143.531
1504.3        143.707
1504.4        143.805
1504.5        143.922
1504.6        143.968
1504.7         144.01
1504.8        143.901
1504.9        143.594
1505          143.112
1505.1        142.745
1505.2        142.525
1505.3        142.612
1505.4         143.07
1505.5        143.583
1505.6        143.924
1505.7        144.024
1505.8        144.021
1505.9        144.094
1506          144.361
1506.1        144.941
1506.2        145.755
1506.3        146.261
1506.4        146.237
1506.5        145.835
1506.6        145.632
1506.7        145.351
1506.8        145.103
1506.9          145.1
1507          144.939
1507.1        144.649
1507.2        144.361
1507.3        144.131
1507.4        144.117
1507.5        144.309
1507.6        144.421
1507.7        144.472
1507.8        144.649
1507.9        144.807
1508          145.171
1508.1        145.472
1508.2         145.71
1508.3        145.932
1508.4        145.898
1508.5        145.905
1508.6        146.001
1508.7        146.066
1508.8        146.173
1508.9        146.363
1509          146.641
1509.1        147.107
1509.2        147.663
1509.3        148.177
1509.4        148.222
1509.5        147.791
1509.6         147.18
1509.7        146.591
1509.8        146.262
1509.9        146.109
1510          146.056
1510.1        145.837
1510.2        145.706
1510.3        145.555
1510.4        145.421
1510.5        145.379
1510.6        145.352
1510.7        145.293
1510.8        145.555
1510.9        145.794
1511          146.168
1511.1        146.501
1511.2        146.587
1511.3        146.564
1511.4        146.699
1511.5        146.876
1511.6        146.948
1511.7        147.125
1511.8        147.498
1511.9        147.325
1512          147.243
1512.1        147.333
1512.2        147.547
1512.3         147.57
1512.4        147.564
1512.5        147.694
1512.6        148.036
1512.7        148.188
1512.8        148.021
1512.9        148.002
1513          147.694
1513.1        147.523
1513.2        147.566
1513.3        147.566
1513.4        147.475
1513.5         147.35
1513.6        147.278
1513.7        147.088
1513.8        146.843
1513.9        146.606
1514          146.485
1514.1        146.524
1514.2        146.618
1514.3        146.493
1514.4        146.165
1514.5        146.032
1514.6        146.159
1514.7        146.417
1514.8        146.668
1514.9        146.718
1515          146.709
1515.1        146.661
1515.2        146.799
1515.3        146.728
1515.4        146.777
1515.5        146.561
1515.6         146.52
1515.7        146.689
1515.8        146.798
1515.9        146.891
1516          147.113
1516.1        147.407
1516.2        147.389
1516.3        147.432
1516.4         147.58
1516.5        147.566
1516.6         147.37
1516.7        147.149
1516.8        146.781
1516.9         146.53
1517          146.532
1517.1        146.653
1517.2        146.783
1517.3        146.573
1517.4        146.475
1517.5        146.563
1517.6        146.391
1517.7        146.185
1517.8         146.05
1517.9        146.196
1518          146.475
1518.1        146.404
1518.2        146.474
1518.3        146.697
1518.4        146.718
1518.5         146.71
1518.6        146.732
1518.7        146.882
1518.8        146.929
1518.9        147.036
1519          147.024
1519.1        146.905
1519.2        147.103
1519.3        147.451
1519.4        147.672
1519.5        147.548
1519.6        147.398
1519.7        147.422
1519.8        147.802
1519.9        147.978
1520          147.919
1520.1        147.891
1520.2        147.832
1520.3        147.764
1520.4        147.435
1520.5        147.374
1520.6        147.425
1520.7        147.316
1520.8        147.001
1520.9        146.526
1521          146.104
1521.1        145.987
1521.2        145.996
1521.3        145.937
1521.4        145.658
1521.5        145.379
1521.6        145.212
1521.7        145.302
1521.8        145.315
1521.9        145.208
1522          144.931
1522.1        144.556
1522.2        144.339
1522.3        144.516
1522.4        144.999
1522.5        145.549
1522.6         146.18
1522.7        146.557
1522.8        146.688
1522.9        146.696
1523          146.803
1523.1        147.095
1523.2        147.338
1523.3        147.589
1523.4        147.357
1523.5        146.994
1523.6        146.768
1523.7        146.707
1523.8        146.792
1523.9        146.914
1524          146.961
1524.1        147.167
1524.2        147.205
1524.3        147.003
1524.4        146.803
1524.5        146.491
1524.6         146.48
1524.7        146.395
1524.8        146.347
1524.9        146.383
1525          146.567
1525.1        146.797
1525.2          147.1
1525.3        147.357
1525.4        147.555
1525.5        147.662
1525.6        147.846
1525.7        147.821
1525.8        147.767
1525.9        147.735
1526          147.937
1526.1        147.924
1526.2         147.69
1526.3        147.525
1526.4        147.339
1526.5        147.186
1526.6        146.917
1526.7        146.775
1526.8        146.615
1526.9        146.627
1527          146.926
1527.1        147.193
1527.2        147.319
1527.3        147.381
1527.4        147.475
1527.5        147.402
1527.6        147.363
1527.7        147.141
1527.8        146.938
1527.9        146.688
1528          146.493
1528.1        146.281
1528.2        146.221
1528.3        146.318
1528.4        146.604
1528.5         146.82
1528.6        147.012
1528.7         147.07
1528.8        146.872
1528.9        146.863
1529          147.133
1529.1        147.299
1529.2        147.342
1529.3        147.381
1529.4        147.493
1529.5        147.524
1529.6        147.492
1529.7        147.447
1529.8        147.371
1529.9        147.431
1530           147.48
1530.1        147.416
1530.2        147.359
1530.3        147.435
1530.4        147.597
1530.5        147.576
1530.6        147.589
1530.7        147.608
1530.8        147.533
1530.9        147.351
1531          147.132
1531.1        147.072
1531.2        146.968
1531.3        146.744
1531.4        146.589
1531.5         146.65
1531.6        146.719
1531.7        146.883
1531.8         147.24
1531.9        147.378
1532          147.368
1532.1         147.22
1532.2        147.349
1532.3        147.804
1532.4        148.745
1532.5        149.865
1532.6        150.551
1532.7        150.913
1532.8        150.979
1532.9        150.949
1533          150.966
1533.1        151.222
1533.2        151.412
1533.3        151.455
1533.4        151.245
1533.5        150.835
1533.6        150.319
1533.7        149.957
1533.8        149.853
1533.9        149.854
1534          149.737
1534.1        149.873
1534.2        150.008
1534.3        149.865
1534.4        149.806
1534.5        149.949
1534.6        150.003
1534.7        150.043
1534.8        150.117
1534.9        150.235
1535          150.219
1535.1        150.067
1535.2        149.831
1535.3        149.693
1535.4        149.489
1535.5        149.159
1535.6        148.922
1535.7        148.858
1535.8        148.757
1535.9         148.67
1536          148.472
1536.1        148.373
1536.2        148.518
1536.3        148.729
1536.4        148.703
1536.5        148.732
1536.6        148.885
1536.7        149.021
1536.8         149.04
1536.9        149.002
1537          149.013
1537.1        149.141
1537.2         149.24
1537.3        149.334
1537.4        149.518
1537.5        149.848
1537.6        150.309
1537.7        150.542
1537.8        150.519
1537.9        150.493
1538          150.587
1538.1        150.768
1538.2        151.028
1538.3         151.14
1538.4        151.049
1538.5        150.793
1538.6        150.348
1538.7        150.135
1538.8        150.051
1538.9        150.079
1539          150.096
1539.1        150.028
1539.2        149.898
1539.3        149.869
1539.4        150.096
1539.5        150.529
1539.6        150.732
1539.7        150.746
1539.8        150.708
1539.9        150.481
1540          150.032
1540.1        149.808
1540.2        149.905
1540.3        150.138
1540.4         150.41
1540.5        150.412
1540.6        150.429
1540.7        150.431
1540.8        150.591
1540.9        150.967
1541          151.183
1541.1        151.463
1541.2        151.561
1541.3        151.192
1541.4        150.733
1541.5        150.421
1541.6        150.315
1541.7        150.248
1541.8        150.307
1541.9        150.039
1542          149.744
1542.1        149.774
1542.2        149.672
1542.3        149.466
1542.4        149.238
1542.5        149.134
1542.6        149.291
1542.7        149.324
1542.8        149.214
1542.9        149.323
1543          149.488
1543.1        149.281
1543.2        149.279
1543.3        149.425
1543.4        149.605
1543.5        149.702
1543.6        149.569
1543.7         149.54
1543.8        149.792
1543.9        150.092
1544           150.28
1544.1        150.435
1544.2        150.546
1544.3        150.534
1544.4        150.582
1544.5        150.864
1544.6        151.215
1544.7         151.57
1544.8        151.871
1544.9        152.292
1545           152.64
1545.1        152.917
1545.2        152.933
1545.3        152.796
1545.4        152.671
1545.5        152.623
1545.6        152.473
1545.7         152.27
1545.8        151.997
1545.9        151.809
1546          151.513
1546.1         151.37
1546.2        151.574
1546.3        151.843
1546.4        152.084
1546.5        152.326
1546.6        152.466
1546.7        152.544
1546.8        152.674
1546.9         152.66
1547           152.75
1547.1        152.844
1547.2        152.845
1547.3        152.614
1547.4        152.392
1547.5        152.194
1547.6        151.981
1547.7        152.003
1547.8        152.209
1547.9        152.023
1548           151.73
1548.1        151.544
1548.2        151.695
1548.3        151.962
1548.4        152.173
1548.5        152.492
1548.6        152.902
1548.7        153.052
1548.8        152.921
1548.9        152.932
1549           153.28
1549.1        153.582
1549.2        153.816
1549.3        153.941
1549.4        154.288
1549.5        154.503
1549.6         154.53
1549.7        154.738
1549.8        154.953
1549.9        155.073
1550          155.039
1550.1        155.014
1550.2        154.979
1550.3        154.973
1550.4        154.936
1550.5        154.782
1550.6        154.641
1550.7        154.676
1550.8        154.799
1550.9        154.958
1551          155.238
1551.1        155.431
1551.2        155.372
1551.3         155.24
1551.4        155.256
1551.5        155.253
1551.6        155.452
1551.7        155.396
1551.8        155.089
1551.9        154.667
1552          154.681
1552.1        154.935
1552.2        154.815
1552.3        154.404
1552.4        154.108
1552.5        154.085
1552.6        154.199
1552.7        154.528
1552.8        154.856
1552.9        154.958
1553          154.958
1553.1        154.649
1553.2        154.287
1553.3        154.178
1553.4        154.235
1553.5         154.31
1553.6        154.182
1553.7         154.01
1553.8        153.864
1553.9        154.043
1554          154.322
1554.1        154.482
1554.2        154.564
1554.3        154.725
1554.4        154.831
1554.5         155.04
1554.6        155.301
1554.7        155.761
1554.8        156.569
1554.9         157.28
1555          157.539
1555.1        157.599
1555.2        157.239
1555.3        156.903
1555.4        156.891
1555.5        156.899
1555.6        156.944
1555.7        156.725
1555.8        156.158
1555.9        155.791
1556          155.698
1556.1        155.697
1556.2        155.487
1556.3        155.267
1556.4         155.14
1556.5        155.009
1556.6        154.674
1556.7         154.61
1556.8        154.678
1556.9        154.502
1557          154.355
1557.1        154.203
1557.2        154.096
1557.3        154.066
1557.4        154.034
1557.5        153.986
1557.6        154.126
1557.7        154.435
1557.8        154.899
1557.9        155.424
1558          155.807
1558.1        155.661
1558.2        155.176
1558.3        154.629
1558.4        154.072
1558.5        154.245
1558.6        154.699
1558.7         155.24
1558.8        155.354
1558.9        155.242
1559          155.003
1559.1        154.931
1559.2        155.077
1559.3        155.297
1559.4        155.312
1559.5        155.335
1559.6        155.534
1559.7         155.68
1559.8        155.487
1559.9        155.475
1560          155.356
1560.1         155.64
1560.2        156.204
1560.3        156.735
1560.4         157.02
1560.5        157.069
1560.6        156.765
1560.7        156.731
1560.8        156.771
1560.9        156.782
1561          156.716
1561.1        156.599
1561.2        156.643
1561.3        156.814
1561.4        156.901
1561.5        157.024
1561.6        157.273
1561.7         157.61
1561.8        157.904
1561.9          157.9
1562          157.708
1562.1        157.429
1562.2         157.16
1562.3        157.082
1562.4        157.211
1562.5        157.399
1562.6        157.514
1562.7        157.331
1562.8        157.133
1562.9        156.844
1563          156.547
1563.1        156.332
1563.2        156.268
1563.3        156.263
1563.4        156.269
1563.5         156.34
1563.6        156.303
1563.7        156.556
1563.8        156.951
1563.9        156.941
1564          156.759
1564.1         156.94
1564.2        157.276
1564.3        157.528
1564.4        157.318
1564.5         157.18
1564.6        157.026
1564.7        157.116
1564.8        157.341
1564.9        157.469
1565          157.731
1565.1        157.936
1565.2        158.066
1565.3        157.904
1565.4        157.409
1565.5        156.858
1565.6        156.575
1565.7        156.208
1565.8        155.882
1565.9        155.575
1566          155.313
1566.1        154.892
1566.2         154.59
1566.3        154.321
1566.4        154.327
1566.5        154.232
1566.6        154.105
1566.7        154.158
1566.8        154.135
1566.9        154.041
1567           154.01
1567.1        153.929
1567.2        153.901
1567.3        154.049
1567.4        154.053
1567.5        153.825
1567.6        153.635
1567.7        153.502
1567.8        153.462
1567.9        153.443
1568          153.797
1568.1        154.259
1568.2        154.497
1568.3        154.525
1568.4        154.617
1568.5        154.661
1568.6        154.752
1568.7        154.826
1568.8        155.019
1568.9        155.012
1569          155.041
1569.1        154.909
1569.2        154.846
1569.3        154.869
1569.4        154.841
1569.5        154.693
1569.6        154.585
1569.7        154.572
1569.8        154.461
1569.9        154.239
1570          153.933
1570.1        153.716
1570.2        153.936
1570.3        154.423
1570.4        154.941
1570.5        154.967
1570.6        154.876
1570.7         154.66
1570.8        154.557
1570.9        154.611
1571          154.721
1571.1        154.905
1571.2        155.088
1571.3        155.094
1571.4         154.85
1571.5        154.616
1571.6        154.651
1571.7        154.792
1571.8        154.711
1571.9        154.541
1572          154.592
1572.1        154.678
1572.2        154.651
1572.3         154.68
1572.4        154.699
1572.5        154.659
1572.6         154.53
1572.7        154.512
1572.8        154.427
1572.9        154.273
1573          154.357
1573.1        154.561
1573.2        154.794
1573.3        155.178
1573.4        155.175
1573.5        155.064
1573.6        155.214
1573.7        155.176
1573.8        155.004
1573.9        154.882
1574           154.89
1574.1        154.934
1574.2        155.066
1574.3        155.039
1574.4        154.931
1574.5         154.94
1574.6        155.082
1574.7        155.161
1574.8        155.181
1574.9        155.168
1575          155.079
1575.1        155.062
1575.2        155.423
1575.3        155.826
1575.4        156.223
1575.5        156.565
1575.6        156.859
1575.7        157.162
1575.8        157.458
1575.9        157.701
1576          157.875
1576.1        158.302
1576.2        158.643
1576.3        159.001
1576.4         159.01
1576.5        158.739
1576.6          158.5
1576.7        158.395
1576.8        158.436
1576.9        158.582
1577          158.856
1577.1        159.181
1577.2        159.021
1577.3        158.752
1577.4        158.726
1577.5        158.904
1577.6        159.016
1577.7        159.052
1577.8        159.051
1577.9        159.019
1578          158.846
1578.1        158.434
1578.2        158.083
1578.3        157.674
1578.4          157.2
1578.5        156.892
1578.6        156.385
1578.7        156.027
1578.8        155.714
1578.9        155.494
1579          155.236
1579.1        155.109
1579.2        154.985
1579.3        154.919
1579.4        155.188
1579.5        155.465
1579.6        155.611
1579.7        155.873
1579.8        156.148
1579.9        156.514
1580          156.771
1580.1        156.789
1580.2        156.899
1580.3        157.108
1580.4        156.995
1580.5        156.964
1580.6        156.976
1580.7        157.014
1580.8        157.191
1580.9        157.685
1581          158.314
1581.1        158.759
1581.2        159.024
1581.3        159.085
1581.4          159.1
1581.5         158.99
1581.6        158.864
1581.7        158.834
1581.8         158.82
1581.9        158.599
1582          158.217
1582.1        157.938
1582.2        157.745
1582.3        157.639
1582.4        157.559
1582.5        157.479
1582.6        157.375
1582.7        157.351
1582.8        157.498
1582.9        157.679
1583          157.709
1583.1        157.737
1583.2        157.787
1583.3        157.642
1583.4         157.39
1583.5        157.121
1583.6        157.055
1583.7        157.415
1583.8        157.787
1583.9        157.815
1584          157.755
1584.1         157.86
1584.2        157.964
1584.3        158.036
1584.4        158.165
1584.5        158.485
1584.6        158.788
1584.7        158.909
1584.8        158.843
1584.9        158.994
1585          159.255
1585.1        159.621
1585.2        160.171
1585.3        160.779
1585.4        161.021
1585.5        161.075
1585.6        161.222
1585.7        161.414
1585.8        161.349
1585.9        161.371
1586          161.828
1586.1        162.219
1586.2        162.509
1586.3        162.719
1586.4        162.456
1586.5        162.309
1586.6        162.452
1586.7        162.947
1586.8        163.157
1586.9        163.242
1587          163.339
1587.1        163.357
1587.2        163.244
1587.3         163.27
1587.4        163.276
1587.5        163.333
1587.6        163.114
1587.7        162.338
1587.8        161.656
1587.9        161.299
1588          161.088
1588.1        160.661
1588.2        160.316
1588.3        160.135
1588.4        160.326
1588.5        160.564
1588.6        160.611
1588.7        160.454
1588.8        160.062
1588.9        159.645
1589          159.436
1589.1        159.604
1589.2        159.747
1589.3        159.312
1589.4        158.819
1589.5        158.465
1589.6        158.068
1589.7        157.957
1589.8        157.874
1589.9        157.913
1590          158.002
1590.1        157.894
1590.2        157.764
1590.3        157.592
1590.4         157.49
1590.5        157.478
1590.6        157.647
1590.7        157.707
1590.8        157.806
1590.9        158.004
1591          158.053
1591.1        158.103
1591.2        158.056
1591.3        157.931
1591.4        157.788
1591.5        157.823
1591.6        157.964
1591.7        158.143
1591.8        158.342
1591.9        158.366
1592          158.424
1592.1        158.565
1592.2         158.71
1592.3        158.775
1592.4        158.761
1592.5        159.039
1592.6         159.33
1592.7        159.296
1592.8        159.445
1592.9         159.86
1593          160.248
1593.1        160.589
1593.2         160.89
1593.3        161.021
1593.4        160.985
1593.5        160.672
1593.6        160.496
1593.7        160.445
1593.8        160.267
1593.9        160.045
1594          159.998
1594.1        160.222
1594.2        160.391
1594.3        160.423
1594.4        160.103
1594.5        159.834
1594.6        159.542
1594.7        159.628
1594.8        159.996
1594.9        160.117
1595           159.98
1595.1        159.791
1595.2        159.711
1595.3        159.704
1595.4        159.824
1595.5        159.986
1595.6        160.157
1595.7        160.379
1595.8        160.497
1595.9        160.429
1596          160.498
1596.1        160.682
1596.2        160.752
1596.3        160.952
1596.4        161.007
1596.5        161.114
1596.6        161.399
1596.7        161.707
1596.8        161.519
1596.9        161.015
1597          160.714
1597.1         160.59
1597.2        160.572
1597.3        160.648
1597.4         160.85
1597.5            161
1597.6        160.788
1597.7        160.934
1597.8         161.12
1597.9        161.101
1598          160.721
1598.1          160.7
1598.2        160.993
1598.3        161.441
1598.4         161.59
1598.5        161.773
1598.6        161.871
1598.7        162.059
1598.8        162.308
1598.9        162.625
1599          162.963
1599.1         163.16
1599.2        163.184
1599.3        163.191
1599.4        163.132
1599.5        162.972
1599.6        163.031
1599.7        163.147
1599.8        163.131
1599.9        162.992
1600          162.823
1600.1        162.908
1600.2        163.075
1600.3        162.818
1600.4        162.809
1600.5        163.053
1600.6        163.274
1600.7        163.259
1600.8        163.112
1600.9        163.016
1601          162.886
1601.1        162.893
1601.2        163.038
1601.3        163.092
1601.4        163.246
1601.5        162.964
1601.6        162.303
1601.7         161.76
1601.8        161.622
1601.9        161.533
1602          161.409
1602.1        161.013
1602.2        160.613
1602.3        160.348
1602.4        160.252
1602.5        160.278
1602.6        160.315
1602.7         160.35
1602.8        160.525
1602.9        160.928
1603          161.176
1603.1        161.121
1603.2        160.993
1603.3        161.016
1603.4        161.148
1603.5        161.289
1603.6        161.464
1603.7        161.488
1603.8        161.255
1603.9        160.921
1604          160.776
1604.1        160.361
1604.2        160.005
1604.3        160.026
1604.4        160.213
1604.5        160.128
1604.6        160.017
1604.7        160.073
1604.8        160.125
1604.9          160.3
1605          160.331
1605.1        160.173
1605.2        159.875
1605.3        159.857
1605.4        160.052
1605.5        160.422
1605.6        160.773
1605.7        161.133
1605.8        161.486
1605.9        161.754
1606          162.056
1606.1        162.446
1606.2        162.907
1606.3        163.061
1606.4        163.095
1606.5        162.892
1606.6        162.535
1606.7        162.221
1606.8        161.966
1606.9        161.851
1607          161.832
1607.1        162.048
1607.2        162.235
1607.3        162.111
1607.4         161.75
1607.5        161.519
1607.6        161.438
1607.7        161.838
1607.8        162.244
1607.9         162.35
1608          162.219
1608.1        162.053
1608.2        161.898
1608.3        162.003
1608.4        162.515
1608.5        162.932
1608.6        163.188
1608.7        163.374
1608.8        163.635
1608.9        163.717
1609          163.766
1609.1        163.678
1609.2        163.596
1609.3        163.518
1609.4        163.468
1609.5        163.275
1609.6        163.197
1609.7        163.405
1609.8         163.57
1609.9        163.769
1610           163.98
1610.1        164.228
1610.2        164.242
1610.3         164.22
1610.4        164.178
1610.5        164.273
1610.6        164.325
1610.7        164.448
1610.8        164.522
1610.9        164.582
1611           164.47
1611.1        164.417
1611.2        164.305
1611.3        164.104
1611.4        163.855
1611.5        163.601
1611.6         163.34
1611.7        163.423
1611.8        163.807
1611.9        164.415
1612          164.998
1612.1         165.42
1612.2        165.604
1612.3        165.815
1612.4        166.014
1612.5        166.357
1612.6        166.593
1612.7        166.867
1612.8        167.457
1612.9        168.121
1613          168.423
1613.1        168.595
1613.2        168.913
1613.3        169.102
1613.4        169.381
1613.5        169.847
1613.6        170.166
1613.7        170.394
1613.8        170.505
1613.9        170.463
1614          170.476
1614.1         170.58
1614.2        170.412
1614.3        170.512
1614.4         170.82
1614.5        171.224
1614.6        171.377
1614.7        171.504
1614.8        171.708
1614.9        172.254
1615          172.898
1615.1        173.515
1615.2        173.933
1615.3        173.936
1615.4        173.647
1615.5        173.354
1615.6        173.088
1615.7        172.916
1615.8        172.956
1615.9        173.019
1616          173.044
1616.1        173.104
1616.2        173.021
1616.3        172.727
1616.4        172.637
1616.5         172.49
1616.6        172.537
1616.7        172.706
1616.8        173.095
1616.9        173.124
1617          172.896
1617.1        172.368
1617.2        171.833
1617.3        171.422
1617.4        171.217
1617.5        171.088
1617.6        170.946
1617.7        170.769
1617.8        170.862
1617.9        170.942
1618          170.791
1618.1        170.494
1618.2            170
1618.3        169.255
1618.4        168.873
1618.5        168.882
1618.6        168.983
1618.7        168.952
1618.8        168.681
1618.9        168.265
1619          167.985
1619.1        168.104
1619.2        168.322
1619.3        168.454
1619.4        168.282
1619.5        167.939
1619.6        167.643
1619.7        167.381
1619.8         167.26
1619.9        167.332
1620          167.711
1620.1        168.179
1620.2        168.589
1620.3        168.812
1620.4        168.933
1620.5        169.282
1620.6        170.053
1620.7        170.844
1620.8        171.491
1620.9        171.586
1621          171.377
1621.1        171.004
1621.2        170.807
1621.3        171.064
1621.4        171.117
1621.5        171.102
1621.6        171.271
1621.7        171.399
1621.8        171.308
1621.9        171.282
1622          171.173
1622.1        170.915
1622.2        170.447
1622.3        170.235
1622.4        170.044
1622.5        169.969
1622.6        169.872
1622.7        169.991
1622.8        169.776
1622.9        169.286
1623          168.858
1623.1        168.213
1623.2         167.68
1623.3        167.494
1623.4        167.575
1623.5        167.352
1623.6        167.006
1623.7        166.691
1623.8        166.542
1623.9        166.685
1624          166.788
1624.1        166.987
1624.2        166.941
1624.3        166.605
1624.4        166.399
1624.5        166.327
1624.6        166.532
1624.7        166.934
1624.8        167.136
1624.9        167.048
1625          166.988
1625.1        167.396
1625.2        167.816
1625.3        167.961
1625.4        168.273
1625.5        168.672
1625.6        168.846
1625.7        169.003
1625.8        169.228
1625.9        169.323
1626          169.348
1626.1        169.421
1626.2        169.235
1626.3        168.917
1626.4        168.865
1626.5        168.858
1626.6        168.636
1626.7        168.159
1626.8        167.582
1626.9        167.278
1627          167.263
1627.1        167.203
1627.2        167.282
1627.3        167.428
1627.4        167.494
1627.5        167.274
1627.6        167.313
1627.7        167.252
1627.8        167.124
1627.9        166.908
1628          166.818
1628.1        166.939
1628.2        167.073
1628.3        167.132
1628.4        167.022
1628.5        166.929
1628.6        166.887
1628.7         166.99
1628.8        166.847
1628.9        166.605
1629          166.293
1629.1        166.233
1629.2        166.264
1629.3        166.288
1629.4        166.338
1629.5        166.377
1629.6        166.385
1629.7        166.608
1629.8        166.633
1629.9        166.873
1630          167.269
1630.1        167.554
1630.2        167.829
1630.3        167.982
1630.4        168.107
1630.5        168.138
1630.6        168.097
1630.7        168.011
1630.8        167.961
1630.9        167.795
1631          167.664
1631.1        167.683
1631.2        167.706
1631.3        167.803
1631.4        167.811
1631.5        167.832
1631.6        167.883
1631.7        167.688
1631.8        167.611
1631.9        168.068
1632          168.618
1632.1        169.057
1632.2        169.328
1632.3        169.555
1632.4        169.579
1632.5        169.658
1632.6        169.773
1632.7        169.725
1632.8        169.586
1632.9        169.118
1633          168.613
1633.1        168.174
1633.2        167.746
1633.3        167.551
1633.4        167.528
1633.5        167.328
1633.6        167.217
1633.7        167.353
1633.8         167.41
1633.9        167.485
1634          167.311
1634.1        167.344
1634.2        167.578
1634.3        167.914
1634.4        168.261
1634.5        168.536
1634.6        168.702
1634.7        168.684
1634.8        168.971
1634.9        169.338
1635          169.525
1635.1         169.55
1635.2        169.435
1635.3        169.534
1635.4        170.105
1635.5        170.858
1635.6         171.26
1635.7        171.165
1635.8        171.156
1635.9        171.287
1636          171.509
1636.1        171.651
1636.2        171.451
1636.3        171.678
1636.4        171.809
1636.5        171.754
1636.6         171.56
1636.7        171.171
1636.8        171.047
1636.9        171.049
1637          171.109
1637.1        171.233
1637.2        171.427
1637.3        171.565
1637.4        171.594
1637.5        171.554
1637.6        171.422
1637.7        171.222
1637.8        171.576
1637.9        171.896
1638            171.9
1638.1        171.794
1638.2        171.825
1638.3        171.654
1638.4        171.358
1638.5        171.171
1638.6         171.24
1638.7        171.551
1638.8        171.491
1638.9        171.214
1639          171.066
1639.1          171.1
1639.2        171.446
1639.3        171.904
1639.4        172.467
1639.5        172.962
1639.6        173.138
1639.7        172.846
1639.8         172.64
1639.9        172.344
1640          172.119
1640.1        171.941
1640.2        171.607
1640.3        170.987
1640.4        170.698
1640.5        170.446
1640.6        170.447
1640.7        170.445
1640.8        170.313
1640.9        169.951
1641          169.693
1641.1         169.72
1641.2        170.166
1641.3        170.705
1641.4        171.312
1641.5        171.549
1641.6         171.28
1641.7        170.943
1641.8        170.971
1641.9        171.205
1642          171.405
1642.1        171.429
1642.2        171.145
1642.3        171.065
1642.4        171.103
1642.5        171.212
1642.6        171.332
1642.7        171.412
1642.8        171.621
1642.9        171.908
1643          172.013
1643.1        171.937
1643.2        171.482
1643.3        171.231
1643.4        171.162
1643.5        171.183
1643.6        170.908
1643.7        170.707
1643.8        170.535
1643.9        170.224
1644          169.751
1644.1        169.197
1644.2        169.057
1644.3        169.207
1644.4         169.31
1644.5        169.431
1644.6        169.544
1644.7        169.685
1644.8        169.859
1644.9        170.064
1645          170.122
1645.1        170.232
1645.2         170.45
1645.3        170.533
1645.4        170.588
1645.5        170.696
1645.6        170.886
1645.7        170.947
1645.8        170.954
1645.9        171.008
1646          170.993
1646.1        170.909
1646.2        170.789
1646.3        170.787
1646.4        170.802
1646.5        170.835
1646.6        170.762
1646.7        170.811
1646.8        171.023
1646.9        171.243
1647          171.551
1647.1        172.002
1647.2         172.37
1647.3        172.566
1647.4        172.521
1647.5        172.636
1647.6        172.697
1647.7        172.589
1647.8        172.211
1647.9        171.783
1648          171.474
1648.1        171.403
1648.2        171.306
1648.3        171.007
1648.4        170.752
1648.5         170.74
1648.6        170.953
1648.7        170.856
1648.8        170.629
1648.9        170.061
1649          169.596
1649.1        169.358
1649.2        169.503
1649.3        169.834
1649.4        169.972
1649.5        170.153
1649.6         170.47
1649.7        170.914
1649.8        170.923
1649.9        170.729
1650          170.719
1650.1        170.882
1650.2        171.058
1650.3        171.327
1650.4        171.751
1650.5        172.152
1650.6        172.292
1650.7        172.193
1650.8        172.156
1650.9        171.799
1651          171.469
1651.1         171.29
1651.2        171.555
1651.3        171.857
1651.4        171.825
1651.5        171.818
1651.6        171.488
1651.7        171.337
1651.8        171.315
1651.9        171.366
1652          171.441
1652.1        171.327
1652.2        171.208
1652.3        171.123
1652.4        171.145
1652.5        171.609
1652.6        171.981
1652.7        172.187
1652.8        171.976
1652.9        171.631
1653          171.846
1653.1        172.088
1653.2        172.292
1653.3        172.431
1653.4        172.604
1653.5        172.687
1653.6        172.825
1653.7        172.716
1653.8        172.527
1653.9         172.31
1654          172.043
1654.1         171.89
1654.2        171.724
1654.3         171.59
1654.4        171.423
1654.5        171.452
1654.6        171.458
1654.7        171.361
1654.8        171.861
1654.9         172.09
1655          172.274
1655.1        172.217
1655.2        172.153
1655.3        172.342
1655.4        172.767
1655.5        172.889
1655.6        172.576
1655.7        172.373
1655.8        172.464
1655.9        172.759
1656          173.071
1656.1        173.404
1656.2         173.56
1656.3        173.824
1656.4        173.992
1656.5        174.232
1656.6        174.288
1656.7        174.519
1656.8        174.961
1656.9        175.361
1657           175.53
1657.1        175.928
1657.2        176.518
1657.3        177.308
1657.4        177.659
1657.5         177.94
1657.6        178.168
1657.7         178.37
1657.8        178.522
1657.9        178.726
1658          179.074
1658.1         179.08
1658.2        178.912
1658.3        178.638
1658.4        178.245
1658.5        177.779
1658.6        177.234
1658.7        176.521
1658.8        176.464
1658.9          176.5
1659          176.275
1659.1        176.072
1659.2        176.039
1659.3        175.657
1659.4        175.674
1659.5         175.58
1659.6        175.403
1659.7        175.298
1659.8        175.381
1659.9        175.562
1660          175.393
1660.1        175.184
1660.2        175.289
1660.3        175.559
1660.4        175.761
1660.5        175.899
1660.6        176.376
1660.7        176.976
1660.8        177.243
1660.9        177.496
1661           177.39
1661.1        177.333
1661.2        177.446
1661.3        177.858
1661.4        178.311
1661.5        178.862
1661.6        179.289
1661.7        179.383
1661.8         179.26
1661.9        179.028
1662          178.726
1662.1          178.4
1662.2        178.032
1662.3        178.012
1662.4        178.105
1662.5        177.872
1662.6        177.354
1662.7        176.746
1662.8        176.135
1662.9        175.595
1663           175.37
1663.1        175.264
1663.2        175.071
1663.3         174.64
1663.4        174.241
1663.5        173.838
1663.6        173.316
1663.7         172.88
1663.8        172.215
1663.9        171.588
1664          171.373
1664.1        171.568
1664.2         171.77
1664.3        171.916
1664.4        171.937
1664.5        171.932
1664.6        172.198
1664.7        172.847
1664.8         173.29
1664.9        173.571
1665          173.914
1665.1        174.137
1665.2         174.24
1665.3         174.32
1665.4        174.631
1665.5        174.842
1665.6        174.703
1665.7        174.465
1665.8        174.269
1665.9        174.307
1666          174.294
1666.1        174.331
1666.2        174.701
1666.3        175.083
1666.4        175.238
1666.5        175.275
1666.6        175.164
1666.7        175.193
1666.8        175.241
1666.9         175.11
1667          174.969
1667.1        174.814
1667.2        174.585
1667.3        174.304
1667.4        174.093
1667.5        173.786
1667.6        173.619
1667.7        173.552
1667.8        173.371
1667.9        173.037
1668          172.745
1668.1        172.473
1668.2        172.271
1668.3        172.117
1668.4         171.95
1668.5        172.025
1668.6        172.159
1668.7        172.144
1668.8        172.167
1668.9        172.402
1669          172.723
1669.1        173.019
1669.2          173.4
1669.3        173.677
1669.4        173.664
1669.5        173.666
1669.6        173.767
1669.7        174.144
1669.8        174.744
1669.9        175.003
1670          175.265
1670.1        175.563
1670.2        175.991
1670.3        176.371
1670.4        176.495
1670.5        176.482
1670.6        176.308
1670.7        176.107
1670.8        176.056
1670.9         176.17
1671          176.099
1671.1        176.205
1671.2        176.303
1671.3         176.31
1671.4        176.213
1671.5        175.984
1671.6        175.728
1671.7        175.721
1671.8        175.837
1671.9        175.806
1672          175.819
1672.1        175.516
1672.2        175.058
1672.3        174.756
1672.4        174.673
1672.5        174.668
1672.6        174.465
1672.7        174.125
1672.8        173.871
1672.9        173.881
1673          173.767
1673.1         173.88
1673.2        173.893
1673.3        173.956
1673.4        173.994
1673.5        173.919
1673.6        173.929
1673.7        173.983
1673.8        174.058
1673.9        174.296
1674          174.547
1674.1        174.695
1674.2        174.982
1674.3        175.277
1674.4        175.375
1674.5        175.144
1674.6        174.925
1674.7        175.086
1674.8        175.222
1674.9        175.231
1675          175.243
1675.1        175.407
1675.2        175.513
1675.3        175.678
1675.4        175.838
1675.5         176.03
1675.6        176.341
1675.7        176.502
1675.8        176.791
1675.9        177.181
1676          177.405
1676.1        177.435
1676.2        177.853
1676.3        178.245
1676.4         178.44
1676.5        178.904
1676.6        179.131
1676.7        179.311
1676.8        179.572
1676.9        179.902
1677          180.111
1677.1         180.46
1677.2        180.644
1677.3        180.583
1677.4         180.46
1677.5        180.213
1677.6        180.068
1677.7        179.806
1677.8        179.585
1677.9        179.385
1678           179.22
1678.1        179.185
1678.2         179.31
1678.3        179.444
1678.4        179.215
1678.5        178.738
1678.6        178.099
1678.7        177.764
1678.8         177.54
1678.9        177.072
1679           176.72
1679.1        176.334
1679.2        175.947
1679.3        175.688
1679.4        175.925
1679.5        176.388
1679.6        176.651
1679.7        176.929
1679.8        177.164
1679.9        177.247
1680          177.279
1680.1        177.181
1680.2         176.94
1680.3        176.697
1680.4        176.405
1680.5        176.252
1680.6         176.44
1680.7        176.775
1680.8        177.285
1680.9        177.486
1681          177.472
1681.1        177.499
1681.2        177.282
1681.3        176.865
1681.4        176.524
1681.5        176.522
1681.6        176.631
1681.7        176.865
1681.8         176.87
1681.9        176.757
1682          176.778
1682.1         176.96
1682.2        177.062
1682.3        177.199
1682.4        177.313
1682.5        177.487
1682.6        177.747
1682.7        177.933
1682.8        178.063
1682.9        178.204
1683          178.191
1683.1        178.109
1683.2        177.897
1683.3        177.633
1683.4        177.555
1683.5        177.489
1683.6         177.45
1683.7        177.289
1683.8        177.108
1683.9        177.088
1684          177.244
1684.1        177.513
1684.2        177.942
1684.3        178.392
1684.4        178.417
1684.5        178.431
1684.6         178.36
1684.7        178.141
1684.8         178.05
1684.9        178.227
1685           178.51
1685.1         178.82
1685.2        179.034
1685.3        179.083
1685.4        178.987
1685.5        179.133
1685.6        179.299
1685.7        179.195
1685.8        178.701
1685.9        178.542
1686          178.782
1686.1        179.073
1686.2        178.899
1686.3        178.606
1686.4        178.398
1686.5        178.053
1686.6        177.687
1686.7        177.466
1686.8        177.422
1686.9        177.251
1687          177.388
1687.1        177.399
1687.2        177.345
1687.3        177.137
1687.4        176.933
1687.5        176.563
1687.6        175.984
1687.7        175.435
1687.8         175.12
1687.9        174.993
1688          174.957
1688.1         175.12
1688.2        175.434
1688.3        175.547
1688.4        175.555
1688.5        175.795
1688.6        176.292
1688.7        177.084
1688.8        177.753
1688.9        178.063
1689          178.339
1689.1        178.549
1689.2        178.889
1689.3        179.129
1689.4        179.324
1689.5        179.333
1689.6        179.715
1689.7        180.202
1689.8        180.836
1689.9        180.988
1690          180.949
1690.1        180.827
1690.2        180.788
1690.3        180.814
1690.4        181.014
1690.5        181.211
1690.6        181.395
1690.7        181.532
1690.8        181.418
1690.9        181.309
1691          181.192
1691.1        181.439
1691.2        181.604
1691.3        181.879
1691.4        182.211
1691.5        182.169
1691.6        182.008
1691.7        182.006
1691.8        182.016
1691.9        182.172
1692          182.124
1692.1         181.91
1692.2        181.949
1692.3        182.138
1692.4        182.035
1692.5        182.008
1692.6        182.108
1692.7        182.372
1692.8        182.608
1692.9         182.59
1693          182.511
1693.1        182.465
1693.2        182.592
1693.3        182.659
1693.4         182.73
1693.5        182.682
1693.6          182.6
1693.7        182.534
1693.8        182.515
1693.9        182.531
1694          182.642
1694.1        182.705
1694.2         182.73
1694.3        182.792
1694.4        182.696
1694.5        182.534
1694.6        182.459
1694.7         182.36
1694.8        182.527
1694.9        182.462
1695          182.032
1695.1        182.021
1695.2        182.072
1695.3        182.063
1695.4        182.033
1695.5        181.774
1695.6        181.989
1695.7        182.155
1695.8        182.047
1695.9        181.871
1696          181.628
1696.1         181.64
1696.2        181.675
1696.3        181.497
1696.4        181.325
1696.5        181.023
1696.6        180.846
1696.7        180.503
1696.8        180.103
1696.9        179.657
1697          179.253
1697.1        178.966
1697.2        178.935
1697.3        178.769
1697.4        178.505
1697.5        178.412
1697.6        178.257
1697.7        178.061
1697.8        178.121
1697.9        178.482
1698          178.766
1698.1        178.704
1698.2         178.64
1698.3        178.912
1698.4        179.175
1698.5        179.283
1698.6        179.352
1698.7        179.335
1698.8        179.191
1698.9        179.158
1699          178.964
1699.1        178.743
1699.2        178.609
1699.3        178.591
1699.4        178.508
1699.5         178.51
1699.6        178.434
1699.7        178.393
1699.8        178.418
1699.9         178.37
1700          178.202
1700.1        177.978
1700.2        177.962
1700.3        178.021
1700.4        177.907
1700.5         177.89
1700.6        177.876
1700.7        177.972
1700.8        178.077
1700.9        177.889
1701            177.8
1701.1        177.916
1701.2        178.205
1701.3        178.297
1701.4        178.389
1701.5        178.329
1701.6        178.493
1701.7        178.921
1701.8        179.256
1701.9        179.595
1702          180.018
1702.1        180.266
1702.2        180.545
1702.3        180.476
1702.4        180.433
1702.5        180.649
1702.6        180.946
1702.7        181.126
1702.8        181.347
1702.9         181.55
1703          181.707
1703.1        181.847
1703.2        181.781
1703.3        181.443
1703.4        181.116
1703.5        181.219
1703.6        181.324
1703.7        181.345
1703.8        181.353
1703.9        181.337
1704           181.47
1704.1        181.891
1704.2        182.177
1704.3        182.408
1704.4        182.606
1704.5        182.562
1704.6        182.432
1704.7         182.12
1704.8        182.236
1704.9        182.514
1705          182.751
1705.1        182.775
1705.2        182.747
1705.3        182.626
1705.4        182.442
1705.5        182.358
1705.6        182.436
1705.7        182.582
1705.8        182.747
1705.9         183.12
1706          183.626
1706.1        183.952
1706.2        184.051
1706.3        184.536
1706.4        185.332
1706.5        186.047
1706.6        186.575
1706.7        186.726
1706.8        186.816
1706.9        187.067
1707          187.445
1707.1        187.706
1707.2        188.083
1707.3        188.425
1707.4        188.574
1707.5        188.686
1707.6        188.658
1707.7        188.852
1707.8        189.136
1707.9        189.353
1708           189.72
1708.1        189.891
1708.2        190.013
1708.3        189.879
1708.4        189.879
1708.5        190.153
1708.6        190.296
1708.7        190.256
1708.8        189.884
1708.9        189.713
1709          189.617
1709.1        189.627
1709.2        189.311
1709.3        189.038
1709.4        188.581
1709.5        188.276
1709.6        188.113
1709.7        188.204
1709.8         188.35
1709.9        188.274
1710          187.957
1710.1        187.436
1710.2        187.123
1710.3        187.118
1710.4         187.52
1710.5        187.915
1710.6        187.801
1710.7         187.28
1710.8        186.795
1710.9        186.677
1711          186.654
1711.1        186.822
1711.2         187.07
1711.3        187.393
1711.4        187.501
1711.5        187.264
1711.6        186.686
1711.7        186.072
1711.8        185.701
1711.9         185.56
1712          185.329
1712.1        185.199
1712.2        184.986
1712.3        184.588
1712.4         184.19
1712.5        183.759
1712.6         183.44
1712.7        183.431
1712.8        183.865
1712.9        184.441
1713          185.045
1713.1        185.321
1713.2        185.324
1713.3        185.106
1713.4        184.936
1713.5        185.087
1713.6        185.079
1713.7        184.924
1713.8        184.601
1713.9         184.53
1714          184.488
1714.1        184.574
1714.2        184.532
1714.3        184.262
1714.4        184.034
1714.5        183.182
1714.6        182.575
1714.7         182.34
1714.8        182.152
1714.9        181.871
1715          181.424
1715.1        181.265
1715.2        181.459
1715.3        181.706
1715.4        181.784
1715.5        182.088
1715.6        182.428
1715.7        182.714
1715.8        182.944
1715.9        183.205
1716          183.339
1716.1        183.621
1716.2        183.892
1716.3        184.127
1716.4        184.337
1716.5        184.374
1716.6        184.356
1716.7         184.49
1716.8        184.526
1716.9        184.596
1717          184.602
1717.1        184.641
1717.2         184.73
1717.3        184.683
1717.4        184.871
1717.5        185.162
1717.6        185.337
1717.7        185.444
1717.8        185.208
1717.9        185.124
1718          185.169
1718.1        185.061
1718.2        185.047
1718.3        185.233
1718.4        185.408
1718.5        185.552
1718.6        185.724
1718.7        185.877
1718.8        185.904
1718.9         185.93
1719          185.994
1719.1        185.971
1719.2        185.841
1719.3        185.667
1719.4        185.736
1719.5        185.987
1719.6        186.079
1719.7        186.284
1719.8        186.849
1719.9        187.747
1720          188.348
1720.1        188.535
1720.2        188.397
1720.3        188.118
1720.4        188.014
1720.5        188.009
1720.6        187.926
1720.7        187.782
1720.8        187.503
1720.9        187.585
1721          187.846
1721.1        187.877
1721.2        187.921
1721.3        187.963
1721.4        187.746
1721.5        187.431
1721.6        187.586
1721.7         187.39
1721.8        187.044
1721.9        186.991
1722          187.225
1722.1        187.356
1722.2        187.258
1722.3        187.138
1722.4         187.09
1722.5        186.961
1722.6        186.732
1722.7        186.572
1722.8        186.462
1722.9        186.527
1723          186.449
1723.1        186.511
1723.2         186.73
1723.3        186.622
1723.4        186.333
1723.5        185.921
1723.6        185.623
1723.7        185.381
1723.8        185.264
1723.9        185.065
1724          184.862
1724.1        184.632
1724.2         184.49
1724.3          184.5
1724.4        184.769
1724.5         184.81
1724.6        184.807
1724.7        184.803
1724.8        184.844
1724.9        185.135
1725          185.457
1725.1        185.676
1725.2        185.843
1725.3        185.896
1725.4        185.951
1725.5        186.236
1725.6        186.151
1725.7        186.274
1725.8        186.358
1725.9        186.381
1726          186.409
1726.1          186.3
1726.2         186.25
1726.3        186.238
1726.4        186.372
1726.5         186.27
1726.6        185.882
1726.7        185.598
1726.8        185.491
1726.9        185.685
1727          185.602
1727.1        185.513
1727.2        185.399
1727.3        185.476
1727.4        185.455
1727.5        185.377
1727.6        185.255
1727.7        185.122
1727.8        184.936
1727.9        184.801
1728          185.229
1728.1        185.738
1728.2        186.003
1728.3        185.784
1728.4        185.661
1728.5        185.798
1728.6        186.053
1728.7        186.424
1728.8        186.834
1728.9        187.309
1729          187.753
1729.1        188.158
1729.2        188.086
1729.3        187.858
1729.4        187.365
1729.5        186.906
1729.6        186.759
1729.7         186.42
1729.8        186.382
1729.9        186.419
1730          186.774
1730.1        187.106
1730.2        187.886
1730.3        188.899
1730.4        189.807
1730.5        190.315
1730.6        190.521
1730.7        190.355
1730.8        190.374
1730.9        190.685
1731          190.999
1731.1        191.683
1731.2        191.828
1731.3        191.467
1731.4        191.455
1731.5        191.624
1731.6        191.758
1731.7        191.857
1731.8         191.93
1731.9        192.445
1732          192.704
1732.1        192.584
1732.2        192.906
1732.3        193.352
1732.4         193.43
1732.5        193.484
1732.6        193.621
1732.7         193.68
1732.8         193.56
1732.9         193.39
1733          193.572
1733.1        193.758
1733.2        193.966
1733.3        194.292
1733.4        194.368
1733.5         194.42
1733.6         194.24
1733.7        193.831
1733.8        193.449
1733.9        193.241
1734          193.045
1734.1        192.395
1734.2        191.448
1734.3        190.735
1734.4        190.238
1734.5        189.945
1734.6        190.002
1734.7        189.974
1734.8        189.547
1734.9        189.363
1735          189.147
1735.1        189.074
1735.2        189.137
1735.3        189.378
1735.4        189.589
1735.5        189.637
1735.6        189.577
1735.7        189.399
1735.8        189.228
1735.9        189.357
1736           189.51
1736.1         189.57
1736.2        189.454
1736.3        189.327
1736.4        189.241
1736.5        189.377
1736.6        189.468
1736.7        189.528
1736.8        189.642
1736.9        189.708
1737          189.677
1737.1        189.849
1737.2        190.298
1737.3        191.221
1737.4        192.259
1737.5        192.961
1737.6        193.541
1737.7        193.853
1737.8        193.876
1737.9         193.86
1738          194.009
1738.1        194.274
1738.2        194.572
1738.3        194.939
1738.4        195.404
1738.5        195.669
1738.6        195.643
1738.7        195.553
1738.8         195.66
1738.9        195.418
1739          195.176
1739.1        195.005
1739.2        194.941
1739.3        195.311
1739.4        195.428
1739.5        195.312
1739.6        194.784
1739.7        194.657
1739.8        194.716
1739.9        194.846
1740          195.177
1740.1        195.397
1740.2        195.177
1740.3        194.839
1740.4        194.864
1740.5        194.947
1740.6        195.027
1740.7        195.005
1740.8        195.073
1740.9        194.865
1741          194.349
1741.1        193.792
1741.2        193.639
1741.3         193.74
1741.4        194.191
1741.5        194.411
1741.6        194.078
1741.7        193.688
1741.8        193.433
1741.9        193.155
1742           192.97
1742.1        193.041
1742.2        193.132
1742.3        192.946
1742.4        192.683
1742.5        192.661
1742.6         192.61
1742.7        192.688
1742.8        193.029
1742.9        193.773
1743          194.257
1743.1        194.537
1743.2        194.636
1743.3        194.507
1743.4        194.334
1743.5         194.09
1743.6        194.109
1743.7        194.112
1743.8        194.397
1743.9        194.763
1744          194.954
1744.1        195.354
1744.2        195.161
1744.3        194.783
1744.4        194.674
1744.5        194.706
1744.6         194.85
1744.7        194.914
1744.8         194.83
1744.9         194.56
1745          194.353
1745.1        194.162
1745.2         193.96
1745.3        193.796
1745.4        193.808
1745.5        193.839
1745.6        193.807
1745.7        193.532
1745.8        193.398
1745.9        193.285
1746          193.115
1746.1        193.141
1746.2        193.095
1746.3        192.956
1746.4        192.908
1746.5          192.8
1746.6        192.755
1746.7         192.79
1746.8        192.561
1746.9         192.25
1747          192.024
1747.1        191.967
1747.2         192.03
1747.3        191.826
1747.4        191.894
1747.5        191.997
1747.6        191.972
1747.7        192.015
1747.8        192.152
1747.9         192.05
1748          192.003
1748.1        192.263
1748.2         192.42
1748.3        192.495
1748.4        192.614
1748.5        192.683
1748.6        192.772
1748.7        192.594
1748.8        192.455
1748.9        192.578
1749          193.163
1749.1        193.712
1749.2        193.871
1749.3        193.951
1749.4        193.899
1749.5        194.043
1749.6         194.62
1749.7        195.233
1749.8        195.783
1749.9        196.115
1750          196.115
1750.1        196.085
1750.2         196.17
1750.3         196.13
1750.4         196.51
1750.5        196.905
1750.6        196.793
1750.7        196.194
1750.8        195.605
1750.9        195.074
1751          195.001
1751.1        195.427
1751.2        196.049
1751.3        196.175
1751.4        195.918
1751.5        195.522
1751.6         195.09
1751.7        195.107
1751.8        195.327
1751.9        195.237
1752          195.083
1752.1        194.777
1752.2        194.283
1752.3        194.228
1752.4         194.34
1752.5        194.386
1752.6        194.339
1752.7        194.101
1752.8        193.935
1752.9        193.551
1753          193.069
1753.1          192.7
1753.2        192.719
1753.3        192.777
1753.4        192.793
1753.5        192.709
1753.6        192.464
1753.7        192.567
1753.8        192.729
1753.9        193.016
1754          193.115
1754.1        193.301
1754.2        193.614
1754.3        194.049
1754.4        194.509
1754.5        195.025
1754.6        195.269
1754.7        195.463
1754.8        195.496
1754.9        195.655
1755          195.861
1755.1        195.952
1755.2        195.806
1755.3        195.785
1755.4        195.953
1755.5        196.526
1755.6        196.901
1755.7        197.108
1755.8        197.146
1755.9        197.198
1756          197.525
1756.1        197.795
1756.2         197.92
1756.3        197.999
1756.4        198.107
1756.5        198.087
1756.6        198.251
1756.7        198.175
1756.8        197.871
1756.9        197.691
1757          197.393
1757.1        197.087
1757.2        196.721
1757.3        196.523
1757.4        196.392
1757.5        196.107
1757.6        195.804
1757.7         195.85
1757.8        196.087
1757.9        196.168
1758          195.863
1758.1        195.439
1758.2        195.043
1758.3        194.731
1758.4        194.524
1758.5        194.431
1758.6        194.528
1758.7        194.627
1758.8         194.65
1758.9        194.732
1759           194.78
1759.1         194.73
1759.2        194.597
1759.3        194.759
1759.4        194.844
1759.5        194.834
1759.6        194.717
1759.7        194.508
1759.8        194.459
1759.9        194.419
1760          194.261
1760.1        194.068
1760.2        194.082
1760.3        194.081
1760.4        193.963
1760.5        193.995
1760.6        193.968
1760.7        193.903
1760.8        194.008
1760.9        194.067
1761          193.995
1761.1        193.923
1761.2        193.884
1761.3        193.936
1761.4        194.141
1761.5        194.588
1761.6        194.504
1761.7        194.332
1761.8        194.014
1761.9        193.791
1762          193.869
1762.1        194.016
1762.2        194.162
1762.3        194.427
1762.4        194.593
1762.5        194.864
1762.6         195.11
1762.7        195.345
1762.8        195.799
1762.9        195.888
1763          195.673
1763.1         195.21
1763.2        195.022
1763.3          195.2
1763.4        195.532
1763.5        195.722
1763.6        195.819
1763.7        195.593
1763.8        195.379
1763.9        195.691
1764          196.131
1764.1        196.469
1764.2        196.427
1764.3        196.511
1764.4        196.316
1764.5        195.952
1764.6        195.797
1764.7        195.925
1764.8        196.227
1764.9        196.751
1765          197.284
1765.1        198.037
1765.2         198.64
1765.3        198.793
1765.4        199.096
1765.5         199.68
1765.6        200.159
1765.7        200.156
1765.8        200.011
1765.9        200.033
1766          200.381
1766.1        200.672
1766.2        200.601
1766.3        200.421
1766.4        200.623
1766.5        200.603
1766.6        200.494
1766.7        200.528
1766.8        200.578
1766.9        200.532
1767          200.373
1767.1        200.087
1767.2        200.074
1767.3        199.792
1767.4        199.741
1767.5        199.607
1767.6        199.384
1767.7        199.029
1767.8        199.011
1767.9        199.129
1768          199.202
1768.1        199.282
1768.2        199.371
1768.3        199.363
1768.4        199.262
1768.5         199.27
1768.6         199.73
1768.7        200.211
1768.8         200.19
1768.9        200.036
1769          199.993
1769.1        199.805
1769.2        199.688
1769.3        199.406
1769.4        199.353
1769.5          199.6
1769.6        199.834
1769.7        200.084
1769.8        200.162
1769.9        200.111
1770           199.99
1770.1        200.177
1770.2        200.557
1770.3        201.112
1770.4        201.544
1770.5        201.784
1770.6        201.855
1770.7        201.858
1770.8        201.835
1770.9        201.901
1771          201.872
1771.1        201.719
1771.2        201.484
1771.3        201.012
1771.4        200.934
1771.5        200.868
1771.6        200.864
1771.7        200.716
1771.8        200.367
1771.9        200.085
1772          199.998
1772.1        199.825
1772.2        199.587
1772.3        199.682
1772.4        200.088
1772.5        200.121
1772.6        200.039
1772.7        200.014
1772.8        200.249
1772.9        200.758
1773          201.192
1773.1        201.527
1773.2        201.611
1773.3        201.614
1773.4         201.76
1773.5        202.134
1773.6        202.575
1773.7        202.584
1773.8        202.565
1773.9        202.964
1774          203.437
1774.1        203.458
1774.2        203.235
1774.3        202.665
1774.4        202.626
1774.5        202.771
1774.6        202.954
1774.7        202.858
1774.8        202.746
1774.9        202.314
1775          201.781
1775.1         201.46
1775.2        201.506
1775.3        201.882
1775.4         202.28
1775.5        202.483
1775.6        202.396
1775.7        202.128
1775.8         201.67
1775.9        201.266
1776          201.174
1776.1        201.222
1776.2         201.28
1776.3        201.333
1776.4        201.401
1776.5        201.391
1776.6          201.5
1776.7        201.387
1776.8        201.232
1776.9        201.047
1777          200.918
1777.1        200.672
1777.2        200.406
1777.3        200.065
1777.4        199.936
1777.5        199.784
1777.6          199.4
1777.7        199.325
1777.8        199.514
1777.9        199.914
1778          200.361
1778.1        200.602
1778.2        200.882
1778.3        200.829
1778.4        200.846
1778.5        200.925
1778.6         201.32
1778.7        201.833
1778.8        202.175
1778.9        202.438
1779          202.503
1779.1        202.274
1779.2        202.154
1779.3        202.265
1779.4        202.571
1779.5        202.803
1779.6        202.888
1779.7        202.726
1779.8        202.731
1779.9        202.576
1780          202.214
1780.1        201.632
1780.2        201.367
1780.3        201.543
1780.4        202.076
1780.5         202.44
1780.6        202.578
1780.7        202.585
1780.8        202.219
1780.9        202.098
1781          202.025
1781.1        202.154
1781.2        202.069
1781.3        201.714
1781.4        201.256
1781.5        200.865
1781.6        200.861
1781.7        201.005
1781.8        201.062
1781.9        200.746
1782          200.347
1782.1        200.027
1782.2        199.728
1782.3        199.622
1782.4        199.695
1782.5        199.909
1782.6        200.035
1782.7        200.156
1782.8        200.056
1782.9        199.728
1783          199.833
1783.1        200.314
1783.2        200.708
1783.3        201.018
1783.4         201.35
1783.5        201.509
1783.6        201.786
1783.7         202.02
1783.8        202.293
1783.9        202.676
1784          203.053
1784.1        202.911
1784.2        202.606
1784.3        202.382
1784.4        202.327
1784.5        202.494
1784.6        202.644
1784.7        202.595
1784.8        202.507
1784.9        201.959
1785          201.532
1785.1        201.443
1785.2        201.198
1785.3        200.898
1785.4        200.686
1785.5        200.504
1785.6        200.555
1785.7        200.668
1785.8        200.715
1785.9        200.659
1786          200.838
1786.1        201.221
1786.2        201.336
1786.3        201.238
1786.4        201.099
1786.5        201.214
1786.6        201.417
1786.7        201.569
1786.8        201.365
1786.9        201.144
1787           201.25
1787.1        201.629
1787.2        201.867
1787.3         201.97
1787.4        201.952
1787.5        201.876
1787.6         201.74
1787.7        201.707
1787.8         201.93
1787.9        202.164
1788          202.105
1788.1        201.867
1788.2         201.72
1788.3        201.711
1788.4        201.944
1788.5        202.211
1788.6        202.172
1788.7        202.039
1788.8        201.845
1788.9        201.876
1789          202.046
1789.1         202.16
1789.2        202.353
1789.3        202.517
1789.4         202.39
1789.5        202.397
1789.6        202.365
1789.7        202.293
1789.8        202.659
1789.9        202.947
1790          202.954
1790.1        202.852
1790.2        203.059
1790.3        203.502
1790.4        204.143
1790.5        204.136
1790.6        203.925
1790.7        203.743
1790.8        203.675
1790.9        203.576
1791          203.144
1791.1        202.692
1791.2        202.359
1791.3        202.204
1791.4        201.641
1791.5          201.1
1791.6        200.862
1791.7        200.918
1791.8        201.003
1791.9        201.006
1792          201.337
1792.1        201.844
1792.2        202.227
1792.3        202.338
1792.4        202.112
1792.5        201.542
1792.6        201.235
1792.7        201.116
1792.8        201.046
1792.9        201.188
1793          201.285
1793.1        201.154
1793.2        201.158
1793.3        201.382
1793.4        201.562
1793.5        201.485
1793.6        201.211
1793.7          201.2
1793.8        201.233
1793.9        201.385
1794          201.444
1794.1        201.476
1794.2        201.584
1794.3        201.499
1794.4        201.133
1794.5        201.352
1794.6        201.871
1794.7        202.485
1794.8        202.928
1794.9          203.3
1795          203.308
1795.1        203.192
1795.2        203.226
1795.3        203.207
1795.4        203.199
1795.5        203.074
1795.6        203.175
1795.7        203.513
1795.8         203.98
1795.9        204.516
1796           204.79
1796.1        204.834
1796.2        204.827
1796.3        204.863
1796.4         204.88
1796.5        204.793
1796.6        204.667
1796.7         204.73
1796.8        204.836
1796.9        205.052
1797          205.162
1797.1        205.304
1797.2        205.341
1797.3        205.395
1797.4         205.56
1797.5        205.593
1797.6        205.382
1797.7        205.105
1797.8        204.799
1797.9        204.421
1798          204.126
1798.1        203.931
1798.2        203.824
1798.3        203.692
1798.4         203.55
1798.5        203.186
1798.6        203.442
1798.7        203.524
1798.8        203.278
1798.9         202.96
1799          202.738
1799.1        202.734
1799.2        202.788
1799.3        203.014
1799.4        202.993
1799.5        202.679
1799.6        202.666
1799.7        202.791
1799.8        202.811
1799.9        202.753
1800          202.607
1800.1        202.394
1800.2         202.06
1800.3        201.948
1800.4         201.98
1800.5        202.026
1800.6        201.721
1800.7        201.365
1800.8        201.361
1800.9        201.587
1801          202.224
1801.1        202.415
1801.2        202.359
1801.3        202.301
1801.4        202.377
1801.5        202.473
1801.6        202.048
1801.7        201.661
1801.8        201.468
1801.9        201.641
1802          201.989
1802.1        202.086
1802.2         202.18
1802.3        202.136
1802.4        201.916
1802.5        201.906
1802.6        202.216
1802.7        202.395
1802.8        202.453
1802.9        202.514
1803          202.417
1803.1        202.354
1803.2        202.354
1803.3        202.581
1803.4        202.808
1803.5        202.857
1803.6        202.848
1803.7        202.981
1803.8        203.032
1803.9        202.901
1804          202.958
1804.1        203.004
1804.2        202.864
1804.3        202.628
1804.4        202.346
1804.5        202.114
1804.6        202.034
1804.7        202.148
1804.8        201.988
1804.9        201.878
1805          201.597
1805.1        201.412
1805.2        201.273
1805.3        201.064
1805.4        200.876
1805.5        200.737
1805.6        200.853
1805.7        200.873
1805.8          200.9
1805.9        200.898
1806          200.747
1806.1        200.407
1806.2        200.134
1806.3        200.103
1806.4        200.134
1806.5        200.014
1806.6        199.905
1806.7        200.024
1806.8        200.377
1806.9        200.731
1807          200.947
1807.1         201.13
1807.2        201.089
1807.3        200.772
1807.4        200.503
1807.5        200.637
1807.6         200.86
1807.7         200.97
1807.8        200.954
1807.9        200.878
1808          200.801
1808.1        200.892
1808.2        201.181
1808.3        201.777
1808.4        202.318
1808.5        202.661
1808.6        202.974
1808.7        203.228
1808.8        203.604
1808.9        204.204
1809          204.871
1809.1        205.357
1809.2         205.89
1809.3        206.614
1809.4        207.143
1809.5        207.481
1809.6        207.578
1809.7        207.759
1809.8        208.019
1809.9        208.266
1810          208.589
1810.1        208.685
1810.2        208.753
1810.3        208.839
1810.4        209.178
1810.5        209.283
1810.6        209.485
1810.7        209.809
1810.8        210.237
1810.9        210.313
1811          210.161
1811.1        210.289
1811.2        210.845
1811.3        211.469
1811.4            212
1811.5        212.304
1811.6        212.324
1811.7        212.212
1811.8        211.973
1811.9        211.821
1812          211.738
1812.1        211.563
1812.2         211.37
1812.3        211.371
1812.4        211.272
1812.5        211.287
1812.6        211.383
1812.7        211.704
1812.8        212.026
1812.9        211.852
1813          211.378
1813.1        210.715
1813.2         210.25
1813.3        210.194
1813.4        210.277
1813.5        210.339
1813.6        210.298
1813.7        210.136
1813.8        210.292
1813.9        210.564
1814          210.473
1814.1        210.501
1814.2        210.537
1814.3        210.452
1814.4        210.033
1814.5        209.734
1814.6        209.605
1814.7        209.368
1814.8        209.127
1814.9        208.877
1815          208.691
1815.1        208.544
1815.2        208.133
1815.3         207.77
1815.4        207.494
1815.5        207.226
1815.6        207.193
1815.7        207.276
1815.8        207.391
1815.9        206.812
1816          206.195
1816.1         205.42
1816.2        204.912
1816.3        204.283
1816.4        203.573
1816.5        203.007
1816.6        202.719
1816.7        202.709
1816.8         202.87
1816.9        202.938
1817           202.84
1817.1        202.402
1817.2        201.587
1817.3         201.53
1817.4        201.826
1817.5        202.074
1817.6        202.369
1817.7        202.808
1817.8        203.207
1817.9        203.666
[truncated: 700,063 more chars]
