# Supplementary material for: Antibody–nanobody combination increases their neutralizing activity against SARS-CoV-2 and nanobody H11-H4 is effective against Alpha, Kappa and Delta variants
Source: Sci Rep. 2022 Jun 11;12:9701. doi: 10.1038/s41598-022-14263-1 (PMC9188278; doi:10.1038/s41598-022-14263-1)
Supplement: Supplementary file 2 — Supplementary Information 2. [file 41598_2022_14263_MOESM2_ESM.zip › SciRep_data/SMD_data/WT/Interaction_energy/v=0.5/005_calWT_CR3022.xvg]

@    title "Energy"
@    xaxis label "Time (ps)"
@    yaxis label "Energy (kcal/mol)"
@ s0 legend "Time"
@ s1 legend "Electrostatic"
@ s2 legend "Van der Waal"
@ s3 legend "Total energy"
   #  ps    Elec (kcal/mol)    VdW (kcal/mol)  Total (kcal/mol)
     0          -275.47         -88.8485         -364.318
    10         -272.877         -90.6224         -363.499
    20         -282.376          -89.099         -371.475
    30         -282.441         -85.4465         -367.888
    40         -276.402          -87.558          -363.96
    50         -294.508         -84.1956         -378.704
    60         -269.844         -84.9307         -354.775
    70         -279.727          -85.531         -365.258
    80         -263.343         -86.9141         -350.257
    90         -279.394         -85.3177         -364.712
   100         -282.469         -87.9355         -370.405
   110         -289.956         -87.8666         -377.823
   120         -287.771         -86.7957         -374.567
   130          -289.51         -86.2169         -375.727
   140         -274.406         -84.4317         -358.838
   150         -281.327         -85.6261         -366.953
   160         -273.776         -87.4039          -361.18
   170         -267.469         -85.1545         -352.624
   180         -270.337          -82.289         -352.626
   190         -275.578         -84.9384         -360.517
   200         -283.359          -83.551          -366.91
   210         -282.815         -88.0974         -370.913
   220          -285.11         -85.4406         -370.551
   230         -291.092         -85.0685         -376.161
   240         -276.633         -84.2341         -360.867
   250         -287.711         -85.1521         -372.863
   260         -278.864         -84.7662          -363.63
   270         -277.086         -80.5483         -357.634
   280         -280.332         -86.7304         -367.062
   290         -298.657         -80.5515         -379.208
   300         -292.395         -84.5344         -376.929
   310          -286.12         -84.0862         -370.206
   320         -278.007         -84.0041         -362.011
   330         -268.721         -88.6566         -357.378
   340         -288.462         -85.6415         -374.103
   350          -274.41         -87.7968         -362.207
   360         -287.594         -81.7936         -369.388
   370         -280.264         -83.4657          -363.73
   380         -296.872         -79.6456         -376.518
   390          -287.12         -84.3436         -371.464
   400         -283.363         -86.2943         -369.658
   410         -275.993         -81.4277         -357.421
   420         -286.166         -80.8201         -366.986
   430         -288.459          -83.954         -372.413
   440         -297.396         -82.7814         -380.178
   450          -298.97         -81.2168         -380.187
   460         -289.506         -81.6109         -371.117
   470         -272.149         -84.7037         -356.853
   480         -271.451         -86.9259         -358.376
   490         -271.912         -80.1811         -352.093
   500         -263.279         -87.7191         -350.998
   510          -270.97          -81.663         -352.633
   520         -274.304         -83.2574         -357.561
   530          -273.63         -80.7957         -354.425
   540         -264.711         -82.8634         -347.575
   550         -270.424         -81.9469         -352.371
   560         -275.464         -78.0578         -353.522
   570         -270.937         -84.1661         -355.103
   580         -262.443         -80.9282         -343.372
   590         -276.069         -78.5241         -354.593
   600         -266.249         -82.5955         -348.844
   610         -264.837         -83.5835         -348.421
   620         -270.699         -85.0592         -355.758
   630         -281.198         -79.6604         -360.858
   640         -280.779         -80.5969         -361.376
   650         -266.274         -79.5503         -345.824
   660         -266.675         -78.2275         -344.903
   670         -272.058         -82.1071         -354.165
   680         -273.293         -77.7778         -351.071
   690         -270.552         -81.6786          -352.23
   700         -248.948         -82.5546         -331.502
   710         -255.009         -80.7981         -335.807
   720         -273.319          -84.099         -357.418
   730         -276.119         -80.4629         -356.582
   740         -254.742          -84.136         -338.878
   750         -273.302         -83.6139         -356.916
   760         -288.559         -81.8546         -370.413
   770         -260.588         -82.6625         -343.251
   780         -282.415         -80.5751          -362.99
   790         -281.087         -80.1207         -361.207
   800         -268.908         -84.1529         -353.061
   810         -275.745         -84.2696         -360.015
   820         -278.071         -86.5099         -364.581
   830         -284.096         -81.6859         -365.782
   840         -274.488         -82.4969         -356.985
   850         -280.998         -79.0399         -360.038
   860         -272.898         -78.1997         -351.097
   870         -278.742         -80.0964         -358.838
   880         -281.237         -79.5332          -360.77
   890         -288.385         -80.6986         -369.084
   900         -280.349         -81.9182         -362.267
   910         -268.127         -84.0002         -352.127
   920         -271.732         -82.0083         -353.741
   930         -252.553         -79.4082         -331.961
   940           -259.4         -84.6669         -344.067
   950         -273.949         -79.0847         -353.034
   960         -266.237         -78.7611         -344.998
   970         -276.543         -79.1459         -355.689
   980         -269.342         -78.2849         -347.627
   990         -272.727         -81.0161         -353.743
  1000         -274.548         -80.5564         -355.104
  1010         -258.586         -81.7757         -340.362
  1020         -267.941         -77.9998          -345.94
  1030         -275.879         -83.2164         -359.095
  1040         -282.785         -73.7733         -356.558
  1050         -284.415         -75.1046         -359.519
  1060         -278.134         -77.4415         -355.575
  1070         -262.486         -81.6091         -344.095
  1080         -264.925         -77.1417         -342.067
  1090         -245.562         -80.6796         -326.241
  1100          -259.08         -77.0042         -336.084
  1110         -262.222         -82.4089         -344.631
  1120         -267.692         -78.8351         -346.527
  1130         -257.982         -78.2934         -336.275
  1140         -261.087         -78.1316         -339.219
  1150         -261.148         -79.3287         -340.476
  1160         -268.921         -78.4665         -347.387
  1170         -279.149         -76.2277         -355.377
  1180         -259.073         -78.0573         -337.131
  1190          -252.97         -79.7372         -332.708
  1200          -260.56          -82.506         -343.066
  1210         -271.987         -77.6347         -349.622
  1220         -247.602         -78.2023         -325.804
  1230         -261.079         -73.5283         -334.607
  1240         -254.171         -78.0742         -332.245
  1250         -259.763         -78.5232         -338.286
  1260         -256.585         -75.4031         -331.988
  1270         -262.288         -78.8864         -341.174
  1280         -265.152         -78.5568         -343.709
  1290         -265.679         -80.8197         -346.499
  1300         -261.609         -82.4505          -344.06
  1310         -258.837         -80.0256         -338.863
  1320         -240.217         -76.4589         -316.676
  1330          -264.51         -77.3853         -341.895
  1340         -265.075         -74.9219         -339.997
  1350         -245.405         -74.6126         -320.017
  1360         -246.746         -77.9728         -324.719
  1370         -252.166         -74.9569         -327.123
  1380         -269.691         -75.8189          -345.51
  1390         -252.744         -74.6691         -327.413
  1400         -260.936         -76.9359         -337.872
  1410         -261.269         -78.9258         -340.195
  1420         -279.476         -74.7828         -354.259
  1430         -271.086          -77.185         -348.271
  1440         -264.564         -74.5491         -339.113
  1450         -262.095         -73.5252          -335.62
  1460         -257.994         -76.0673         -334.061
  1470         -254.359         -77.8484         -332.207
  1480         -254.949         -78.5767         -333.525
  1490          -265.09         -75.5227         -340.613
  1500         -248.138         -73.8325          -321.97
  1510         -256.629         -75.8148         -332.444
  1520         -259.131          -74.637         -333.768
  1530         -246.173         -78.0331         -324.206
  1540         -256.981         -77.3272         -334.308
  1550         -259.043         -76.3999         -335.443
  1560         -246.104         -78.0632         -324.167
  1570         -238.601         -79.5909         -318.192
  1580         -260.787           -73.67         -334.457
  1590         -239.288         -75.1544         -314.443
  1600         -256.276          -73.302         -329.578
  1610          -250.36         -75.9271         -326.287
  1620         -233.846         -75.8188         -309.665
  1630         -264.168         -72.9823          -337.15
  1640         -254.193         -74.5207         -328.713
  1650         -262.516         -73.0305         -335.546
  1660         -268.045          -71.293         -339.338
  1670         -253.472         -77.0705         -330.543
  1680         -263.252         -73.2488         -336.501
  1690          -260.21         -77.4021         -337.612
  1700         -249.297         -77.5322          -326.83
  1710         -257.165         -75.0471         -332.212
  1720         -244.702         -77.8539         -322.556
  1730         -254.794         -74.6975         -329.492
  1740         -256.023         -78.2455         -334.269
  1750         -259.106         -72.3507         -331.457
  1760         -253.277         -72.5122          -325.79
  1770         -243.045         -77.4319         -320.476
  1780         -240.877         -78.2779         -319.155
  1790         -251.016         -74.0128         -325.028
  1800          -233.28         -75.3401          -308.62
  1810         -224.765         -76.5753          -301.34
  1820         -238.696         -78.0873         -316.784
  1830         -236.796          -77.065         -313.861
  1840         -235.552         -75.7235         -311.275
  1850         -239.754         -79.4818         -319.235
  1860         -242.941         -75.2161         -318.157
  1870         -245.979         -81.8221         -327.802
  1880         -240.422          -79.544         -319.966
  1890         -259.847         -75.6637         -335.511
  1900         -248.591         -79.6593          -328.25
  1910         -264.433         -79.1206         -343.553
  1920         -246.704         -76.4073         -323.112
  1930         -255.837         -75.2734         -331.111
  1940         -260.129         -75.1431         -335.272
  1950         -251.732         -76.1517         -327.883
  1960         -241.856          -79.741         -321.597
  1970         -250.449         -77.2736         -327.723
  1980         -277.682         -75.9199         -353.602
  1990         -255.005         -78.9724         -333.977
  2000         -247.736         -76.3635         -324.099
  2010         -261.681         -79.0058         -340.687
  2020         -253.647         -78.0569         -331.704
  2030         -260.642         -71.8435         -332.486
  2040         -266.551           -70.07         -336.621
  2050         -251.855         -74.0917         -325.946
  2060         -261.584         -77.1607         -338.745
  2070          -247.56         -76.2109         -323.771
  2080          -243.86         -71.9282         -315.788
  2090         -247.347         -74.5403         -321.887
  2100         -237.651         -76.0275         -313.679
  2110         -268.031         -73.4382          -341.47
  2120         -273.535         -73.5219         -347.057
  2130          -256.59         -70.3065         -326.897
  2140         -252.864         -71.7162          -324.58
  2150         -270.858         -72.2876         -343.146
  2160         -248.218         -79.7138         -327.932
  2170         -238.772         -74.8234         -313.595
  2180         -243.377         -71.6445         -315.021
  2190         -240.149         -76.4676         -316.617
  2200         -231.931         -75.4437         -307.375
  2210         -233.754          -74.395         -308.149
  2220          -253.28         -74.9154         -328.195
  2230         -244.584         -71.5669          -316.15
  2240          -240.02         -73.2059         -313.226
  2250         -242.673         -72.4803         -315.154
  2260         -234.506         -70.4367         -304.943
  2270         -244.246         -74.5778         -318.823
  2280         -243.543         -76.0218         -319.565
  2290         -248.974         -73.1449         -322.119
  2300          -240.44         -75.4226         -315.863
  2310         -235.093         -72.5009         -307.594
  2320         -259.968         -74.3109         -334.279
  2330         -251.158         -77.6519          -328.81
  2340         -249.616         -73.3308         -322.947
  2350         -241.093         -75.8501         -316.944
  2360         -244.055         -72.0453           -316.1
  2370         -234.927         -71.9166         -306.843
  2380         -236.101         -74.8515         -310.953
  2390         -229.635         -69.7708         -299.406
  2400         -260.226         -65.1005         -325.326
  2410         -238.339         -73.7899         -312.129
  2420         -246.512          -69.643         -316.155
  2430         -239.704          -72.499         -312.203
  2440         -261.102         -67.4754         -328.578
  2450         -250.694         -72.5612         -323.255
  2460         -265.783         -67.3174         -333.101
  2470         -249.616         -70.4763         -320.092
  2480         -252.019         -71.4698         -323.489
  2490         -228.818         -71.3693         -300.187
  2500         -246.097         -70.3303         -316.428
  2510         -244.757         -73.5847         -318.342
  2520         -259.806         -70.1461         -329.952
  2530         -252.576         -68.8763         -321.452
  2540         -247.638         -70.0188         -317.657
  2550         -246.451         -69.3227         -315.773
  2560         -240.152         -70.1661         -310.318
  2570         -236.668         -71.4138         -308.082
  2580          -243.04         -72.3417         -315.381
  2590         -253.523         -70.7822         -324.306
  2600         -245.478         -75.1556         -320.634
  2610         -246.594         -74.2626         -320.857
  2620          -241.94         -73.0808         -315.021
  2630         -248.964         -71.1305         -320.095
  2640         -240.152          -68.706         -308.858
  2650         -241.013         -68.2127         -309.225
  2660         -245.592         -74.2757         -319.868
  2670             -235         -73.4658         -308.466
  2680          -246.06         -71.9398             -318
  2690         -249.388         -71.1211         -320.509
  2700         -246.992         -73.7718         -320.764
  2710         -239.092         -73.0729         -312.165
  2720         -247.137         -69.9362         -317.073
  2730         -244.573         -67.7671          -312.34
  2740         -237.446         -67.9623         -305.408
  2750         -235.463         -71.4012         -306.864
  2760         -228.052         -67.6217         -295.674
  2770         -227.723         -71.0743         -298.798
  2780         -241.374         -69.2609         -310.635
  2790         -251.458         -69.6441         -321.102
  2800          -234.59           -69.46          -304.05
  2810         -260.647         -68.1937         -328.841
  2820         -233.378         -70.3082         -303.687
  2830         -219.865          -66.831         -286.696
  2840         -230.353         -67.0311         -297.384
  2850         -229.032         -66.6342         -295.666
  2860         -219.421         -66.3666         -285.787
  2870         -215.924         -62.9237         -278.847
  2880         -218.343          -65.375         -283.718
  2890         -220.461         -63.2763         -283.737
  2900         -207.521         -68.3057         -275.826
  2910         -201.287         -69.2253         -270.512
  2920         -212.937         -63.6569         -276.594
  2930          -208.83         -66.8252         -275.655
  2940         -203.587          -64.375         -267.962
  2950           -219.4         -64.6576         -284.058
  2960         -209.617         -72.8477         -282.465
  2970         -209.054         -64.2936         -273.348
  2980         -220.078         -60.5399         -280.618
  2990         -209.054         -67.1504         -276.205
  3000         -234.175         -65.9963         -300.172
  3010         -224.412         -65.4885           -289.9
  3020         -217.369         -66.5063         -283.876
  3030         -219.776         -65.7924         -285.568
  3040         -221.712         -59.2346         -280.946
  3050         -206.827         -63.7084         -270.535
  3060         -212.149         -60.8014         -272.951
  3070         -212.102         -63.5174          -275.62
  3080         -211.212         -64.3042         -275.516
  3090         -221.148         -67.0434         -288.191
  3100         -201.838         -64.3801         -266.218
  3110         -200.854          -63.701         -264.555
  3120         -207.119         -68.3211          -275.44
  3130          -222.23         -63.3834         -285.613
  3140         -215.838         -65.5734         -281.411
  3150         -213.568          -60.309         -273.877
  3160         -206.362         -60.7434         -267.105
  3170         -208.293         -58.7883         -267.082
  3180         -212.698         -62.0579         -274.755
  3190         -189.929          -63.916         -253.845
  3200           -210.8         -58.5127         -269.313
  3210          -202.41         -58.7481         -261.159
  3220         -206.861          -57.358         -264.219
  3230         -211.661         -57.5346         -269.196
  3240          -200.46         -58.5662         -259.026
  3250          -199.74         -53.1608         -252.901
  3260          -196.83         -52.6769         -249.507
  3270         -176.101         -57.5916         -233.693
  3280         -178.535         -55.7206         -234.255
  3290         -164.881         -56.6159         -221.497
  3300         -188.306         -50.0954         -238.401
  3310         -182.856         -51.3588         -234.215
  3320         -169.423         -51.6717         -221.094
  3330         -157.323         -52.1533         -209.476
  3340         -154.466         -48.1542         -202.621
  3350         -146.389         -46.9689         -193.358
  3360         -157.151         -43.8766         -201.028
  3370         -152.979         -45.8653         -198.844
  3380         -146.323         -46.2572          -192.58
  3390         -137.278         -41.1229         -178.401
  3400         -128.387         -39.8249         -168.212
  3410         -122.088         -36.2741         -158.362
  3420         -107.372         -34.7711         -142.143
  3430         -106.467         -34.0287         -140.496
  3440          -112.49         -31.4823         -143.972
  3450         -106.954         -36.0724         -143.026
  3460         -84.7081         -31.7612         -116.469
  3470         -81.8881         -34.0525         -115.941
  3480         -82.5343         -35.0433         -117.578
  3490         -81.1053         -32.2726         -113.378
  3500         -72.3417         -28.5064         -100.848
  3510         -75.1198         -32.2292         -107.349
  3520         -78.9577         -29.7855         -108.743
  3530         -68.0229         -31.8905         -99.9134
  3540         -77.2985         -30.3682         -107.667
  3550         -71.3823         -29.4933         -100.876
  3560         -78.0639         -28.6392         -106.703
  3570         -71.8432         -28.6957         -100.539
  3580         -66.4923         -26.4252         -92.9175
  3590         -69.7566         -22.5665         -92.3231
  3600         -61.1118         -22.7932         -83.9051
  3610         -49.6231         -23.3573         -72.9804
  3620         -48.2743         -21.4112         -69.6855
  3630         -34.2481         -22.8624         -57.1104
  3640         -17.3977         -21.2517         -38.6494
  3650         -24.7309         -18.6847         -43.4156
  3660         -15.9665         -18.6713         -34.6378
  3670          -13.967         -17.6907         -31.6577
  3680         -14.3733         -19.0829         -33.4561
  3690         -8.68631         -16.2817         -24.9681
  3700         -7.25189         -14.6661         -21.9179
  3710         -4.54389         -15.9632         -20.5071
  3720         0.325726         -15.0285         -14.7028
  3730         -5.82129         -15.1371         -20.9584
  3740         -2.45883         -15.1204         -17.5792
  3750          -3.9691         -12.8236         -16.7927
  3760          0.39614         -13.5175         -13.1213
  3770         -4.36593         -14.0713         -18.4373
  3780          3.12612         -13.7216         -10.5955
  3790         -10.5779         -14.2014         -24.7793
  3800         -5.46448         -14.5213         -19.9858
  3810         -1.33975         -13.7775         -15.1172
  3820          -2.9915         -11.7456         -14.7371
  3830         -3.99764         -11.6196         -15.6173
  3840         -5.85189         -13.1154         -18.9673
  3850         -3.93384         -11.3723         -15.3062
  3860         -1.83482         -12.2039         -14.0387
  3870         -4.12857         -11.8389         -15.9674
  3880          2.27766         -14.1095         -11.8319
  3890         -1.92619         -12.2186         -14.1448
  3900         -1.57517         -13.0842         -14.6594
  3910         -7.60389         -11.5458         -19.1497
  3920            -11.2         -12.9207         -24.1207
  3930         -9.62704         -12.4307         -22.0577
  3940          -18.215         -12.5008         -30.7158
  3950         -12.8311         -12.7041         -25.5352
  3960         -9.09374         -11.3967         -20.4904
  3970         -7.74801         -13.4799          -21.228
  3980         -4.38976         -13.2216         -17.6113
  3990          -7.6587         -12.2981         -19.9568
  4000         -7.20266         -9.80111         -17.0038
  4010         -3.83019         -10.4358         -14.2659
  4020       -0.0108861         -11.4364         -11.4473
  4030          1.25981         -12.5662         -11.3064
  4040         -5.23511          -11.904         -17.1391
  4050          1.52435         -12.0724         -10.5481
  4060         -3.05731         -10.8373         -13.8946
  4070         -6.65818         -8.27705         -14.9352
  4080         -5.42815         -9.41944         -14.8476
  4090         -1.68948         -7.41206         -9.10154
  4100          5.64028         -7.64193         -2.00165
  4110           4.7115         -5.82113         -1.10963
  4120          18.3966         -6.71145          11.6851
  4130          26.5339         -5.23046          21.3035
  4140          29.1179          -3.2715          25.8464
  4150          44.7413         -4.42791          40.3134
  4160          46.0819         -3.60819          42.4737
  4170          44.7304         -2.06896          42.6614
  4180          49.6398         -1.29098          48.3488
  4190          54.0923         -1.14964          52.9426
  4200          54.2221        -0.933525          53.2885
  4210          56.4691        -0.693371          55.7757
  4220          55.9983        -0.564096          55.4342
  4230          53.0579        -0.539666          52.5182
  4240          56.6236         -0.44314          56.1805
  4250           55.222        -0.419933          54.8021
  4260           56.362        -0.424826          55.9372
  4270          56.2969        -0.423063          55.8739
  4280          52.9747        -0.382509          52.5922
  4290          53.5184        -0.400529          53.1178
  4300          55.2815        -0.365125          54.9164
  4310          54.9331        -0.351513          54.5816
  4320          57.2359        -0.351889           56.884
  4330          56.1103        -0.331269           55.779
  4340          54.6497        -0.322653           54.327
  4350          58.2697        -0.304793           57.965
  4360          52.6032        -0.308424          52.2947
  4370          54.5009        -0.285216          54.2157
  4380          50.5566        -0.281051          50.2755
  4390          49.1838        -0.282884          48.9009
  4400          50.7252         -0.29814           50.427
  4410          53.0164        -0.298249          52.7182
  4420          50.6319        -0.301222          50.3307
  4430          50.3258        -0.296493          50.0293
  4440          52.2415        -0.287188          51.9543
  4450          53.4265        -0.304712          53.1218
  4460           52.877        -0.296756          52.5802
  4470           53.691        -0.285024           53.406
  4480           53.977        -0.297994           53.679
  4490          52.5297          -0.2993          52.2304
  4500           52.453        -0.294782          52.1582
  4510          52.5786        -0.287002          52.2916
  4520          55.0186        -0.279989          54.7386
  4530           55.705        -0.281392          55.4236
  4540          52.5112        -0.288816          52.2224
  4550          56.5782        -0.285207           56.293
  4560          54.6947         -0.30399          54.3907
  4570          53.3848        -0.316874           53.068
  4580           51.733        -0.299406          51.4336
  4590          52.5945        -0.320894          52.2736
  4600          54.4896        -0.298304          54.1913
  4610          54.9256        -0.306918          54.6187
  4620          55.0049        -0.319193          54.6857
  4630          56.1414        -0.296972          55.8444
  4640          54.9105        -0.254769          54.6558
  4650          52.5822        -0.238819          52.3434
  4660          54.4312        -0.231483          54.1997
  4670          52.9375        -0.230941          52.7066
  4680          53.1438        -0.234793           52.909
  4690          53.1661        -0.235167          52.9309
  4700          52.0365        -0.239785          51.7968
  4710          54.5698        -0.229932          54.3398
  4720          55.5719          -0.2259           55.346
  4730          56.7467        -0.219485          56.5273
  4740          55.1324        -0.218753          54.9136
  4750          54.9147        -0.210361          54.7043
  4760           56.453         -0.21082          56.2422
  4770          55.6436        -0.204964          55.4387
  4780          54.7339        -0.204066          54.5298
  4790          56.5871        -0.211007          56.3761
  4800          55.0124        -0.208437           54.804
  4810          57.4615        -0.212765          57.2487
  4820          57.4299        -0.208263          57.2216
  4830          57.3662        -0.209683          57.1566
  4840          57.2629        -0.204368          57.0585
  4850           56.499        -0.204632          56.2944
  4860          55.7513        -0.196483          55.5548
  4870          53.6184        -0.186447          53.4319
  4880          54.4529        -0.188628          54.2642
  4890          56.2288        -0.181334          56.0475
  4900          53.8565        -0.171164          53.6853
  4910          54.7581        -0.168326          54.5897
  4920          56.2016        -0.170165          56.0314
  4930          55.3877        -0.172334          55.2154
  4940          56.4723        -0.164663          56.3077
  4950          55.3456         -0.16289          55.1827
  4960          56.2181        -0.166524          56.0516
  4970          54.9247        -0.168046          54.7567
  4980          54.2088        -0.167981          54.0409
  4990           55.403        -0.164575          55.2385
  5000          55.4875        -0.160261          55.3273
  5010          54.5831         -0.16102          54.4221
  5020          54.8814        -0.161305          54.7201
  5030            55.83         -0.16522          55.6647
  5040          54.2288        -0.158413          54.0704
  5050          55.5382        -0.162656          55.3756
  5060          54.7966        -0.157669          54.6389
  5070          55.2939        -0.162555          55.1314
  5080          54.3196        -0.163076          54.1565
  5090          54.5273        -0.161539          54.3658
  5100          52.6397        -0.160096          52.4796
  5110          55.3011         -0.15048          55.1506
  5120          54.4796         -0.14779          54.3319
  5130          55.0239        -0.141098          54.8828
  5140          53.8474        -0.142357          53.7051
  5150          54.5231        -0.143272          54.3799
  5160          56.0829        -0.134196          55.9487
  5170          53.7066        -0.137441          53.5691
  5180          54.9691        -0.137577          54.8316
  5190          55.9792        -0.134422          55.8448
  5200          56.2473        -0.132281           56.115
  5210          54.7536        -0.132088          54.6215
  5220          55.4202        -0.130987          55.2892
  5230          56.4034        -0.130138          56.2733
  5240          56.7676        -0.127065          56.6405
  5250          55.7885        -0.123841          55.6647
  5260           55.973        -0.121989           55.851
  5270          57.3099        -0.124043          57.1859
  5280          56.1872          -0.1248          56.0624
  5290          55.3266        -0.118522          55.2081
  5300          55.8263         -0.11421           55.712
  5310          56.6322        -0.110846          56.5213
  5320          56.5795        -0.109656          56.4699
  5330          55.6938        -0.109869           55.584
  5340          56.6236        -0.108528           56.515
  5350          53.7488        -0.101987          53.6469
  5360          55.7931        -0.105086           55.688
  5370          54.5573        -0.106278           54.451
  5380          54.4266        -0.107269          54.3194
  5390           53.774        -0.104356          53.6696
  5400          55.5758        -0.104002          55.4718
  5410          55.8927        -0.101075          55.7916
  5420          56.6509       -0.0988597           56.552
  5430          55.5742        -0.102386          55.4718
  5440          55.4161        -0.098468          55.3177
  5450          54.3299       -0.0951232          54.2348
  5460          55.2536       -0.0946556          55.1589
  5470          56.5355        -0.095148          56.4403
  5480          55.8251       -0.0934648          55.7316
  5490          57.2229       -0.0923051          57.1306
  5500          55.4812       -0.0926706          55.3885
  5510          56.0957       -0.0920403          56.0037
  5520          54.6815        -0.092885          54.5886
  5530          56.6139        -0.094615          56.5193
  5540          56.3807       -0.0944814          56.2863
  5550          54.5361       -0.0944834          54.4416
  5560          56.2942       -0.0951333          56.1991
  5570          56.2769       -0.0954278          56.1814
  5580          56.3752       -0.0916956          56.2835
  5590           55.362       -0.0895404          55.2724
  5600             54.9       -0.0876979          54.8123
  5610          55.9994       -0.0899586          55.9094
  5620          56.1654       -0.0884632          56.0769
  5630          55.8225       -0.0871519          55.7354
  5640          56.2557       -0.0876602           56.168
  5650          54.6587       -0.0850235          54.5737
  5660          55.2967       -0.0881961          55.2085
  5670          55.6904       -0.0878784          55.6026
  5680          55.0657       -0.0870422          54.9787
  5690          55.2559       -0.0874427          55.1685
  5700          55.8125       -0.0877252          55.7248
  5710          53.5991       -0.0869537          53.5121
  5720          53.9141       -0.0851736          53.8289
  5730          54.7465         -0.08431          54.6622
  5740          54.3349       -0.0829783          54.2519
  5750          54.1334        -0.086063          54.0474
  5760          54.3594       -0.0895487          54.2699
  5770          52.6245       -0.0887866          52.5358
  5780          52.5252       -0.0863364          52.4389
  5790          53.0826       -0.0840898          52.9985
  5800          53.6393       -0.0837636          53.5556
  5810          54.2702       -0.0854761          54.1847
  5820          51.6815       -0.0830821          51.5984
  5830          51.1849       -0.0796961          51.1052
  5840          51.9087        -0.082682           51.826
  5850          52.2388       -0.0818267           52.157
  5860          51.4238       -0.0786663          51.3451
  5870          51.9945       -0.0775595           51.917
  5880          50.0016       -0.0758206          49.9258
  5890          51.0647       -0.0771088          50.9876
  5900           51.382       -0.0747346          51.3073
  5910           51.082       -0.0754726          51.0066
  5920          50.8957        -0.075567          50.8202
  5930          50.0562       -0.0765846          49.9796
  5940          51.0429       -0.0737171          50.9692
  5950          50.0732       -0.0724832          50.0007
  5960          50.6865       -0.0716066          50.6149
  5970           50.376       -0.0677172          50.3083
  5980          49.1708       -0.0693498          49.1015
  5990          50.1416       -0.0695267          50.0721
  6000          49.9814       -0.0695939          49.9118
  6010          49.9371       -0.0699119          49.8671
  6020          51.8171        -0.069281          51.7479
  6030          49.7363       -0.0691219          49.6672
  6040          50.0971       -0.0684556          50.0286
  6050          51.3948         -0.06604          51.3288
  6060          49.9759       -0.0668324          49.9091
  6070           50.659       -0.0671204          50.5919
  6080          50.0825       -0.0661298          50.0164
  6090           50.018       -0.0656972          49.9523
  6100          49.8813       -0.0646792          49.8166
  6110          51.5057        -0.067245          51.4384
  6120          51.0238       -0.0639476          50.9598
  6130          51.0666       -0.0633389          51.0033
  6140          50.8899       -0.0649153          50.8249
  6150          51.3834       -0.0655018          51.3178
  6160           51.586       -0.0672906          51.5187
  6170          51.9357       -0.0663157          51.8694
  6180           51.745       -0.0683029          51.6767
  6190          52.3691       -0.0654691          52.3037
  6200          52.7132       -0.0654597          52.6477
  6210          51.0461       -0.0625978          50.9835
  6220          50.9769       -0.0629567           50.914
  6230          51.3812        -0.060569          51.3207
  6240          51.2186       -0.0597947          51.1588
  6250          51.5544       -0.0576514          51.4967
  6260          50.9044        -0.057923          50.8465
  6270          50.4779       -0.0583517          50.4195
  6280          50.7711       -0.0581426          50.7129
  6290          50.3164       -0.0573483           50.259
  6300          48.7464       -0.0560768          48.6904
  6310          51.2318       -0.0554581          51.1763
  6320          51.4962       -0.0539647          51.4422
  6330          50.4246       -0.0544332          50.3701
  6340          51.1899       -0.0553037          51.1346
  6350           51.942       -0.0553911          51.8866
  6360          52.2642       -0.0541096            52.21
  6370          52.2778       -0.0520692          52.2257
  6380          50.9749       -0.0527295          50.9222
  6390          51.9544       -0.0515748          51.9028
  6400          51.7259       -0.0518202           51.674
  6410          51.9993       -0.0498033          51.9495
  6420          52.8476        -0.049804          52.7978
  6430          50.1775       -0.0493397          50.1281
  6440          51.2245       -0.0498777          51.1747
  6450          52.0244       -0.0495251          51.9749
  6460          52.0825       -0.0501902          52.0323
  6470          52.4899       -0.0508059          52.4391
  6480           51.639       -0.0500696          51.5889
  6490          52.7874       -0.0490903          52.7383
  6500          52.3629       -0.0488707           52.314
  6510          52.2638       -0.0493433          52.2145
  6520          51.9747       -0.0503937          51.9243
  6530          52.1121       -0.0512458          52.0608
  6540          53.3938       -0.0488743          53.3449
  6550          52.9878       -0.0486988          52.9391
  6560          53.9214       -0.0476771          53.8737
  6570          53.1931       -0.0465952          53.1465
  6580          52.4483        -0.045394          52.4029
  6590          52.7943       -0.0461503          52.7481
  6600          53.3692       -0.0457509          53.3234
  6610          52.0392       -0.0458093          51.9934
  6620          51.3109       -0.0464684          51.2645
  6630          51.0499       -0.0460299          51.0039
  6640          51.1053       -0.0454825          51.0598
  6650          51.3317       -0.0445298          51.2872
  6660          50.1463       -0.0430981          50.1032
  6670          50.5807       -0.0429944          50.5377
  6680          49.9091       -0.0444006          49.8647
  6690          49.5489       -0.0446622          49.5043
  6700          49.8698       -0.0443794          49.8254
  6710          49.9456       -0.0462511          49.8994
  6720          49.2446       -0.0456709           49.199
  6730          49.3775       -0.0439813          49.3336
  6740          49.4493       -0.0437282          49.4056
  6750          50.1376       -0.0440085          50.0935
  6760          49.3778       -0.0414391          49.3364
  6770          50.4769       -0.0403087          50.4366
  6780          49.7912       -0.0402783          49.7509
  6790          50.0366       -0.0407534          49.9959
  6800          50.5183       -0.0398571          50.4784
  6810          50.1367       -0.0391895          50.0975
  6820          50.4877       -0.0374615          50.4503
  6830          49.6951       -0.0366245          49.6585
  6840          50.4392       -0.0358243          50.4034
  6850          49.3411       -0.0362317          49.3048
  6860          49.5561       -0.0381312          49.5179
  6870          49.8119       -0.0368942           49.775
  6880          49.1133       -0.0375766          49.0758
  6890          49.0769       -0.0371348          49.0397
  6900          49.8127       -0.0384416          49.7743
  6910          48.3644       -0.0392569          48.3251
  6920          47.9573        -0.039233           47.918
  6930           49.684       -0.0382701          49.6458
  6940          49.7342       -0.0368682          49.6974
  6950          49.6102       -0.0368127          49.5734
  6960           48.696       -0.0365986          48.6594
  6970          49.0201       -0.0352032          48.9849
  6980          48.8391        -0.035063          48.8041
  6990          49.2776       -0.0349854          49.2426
  7000          49.5501       -0.0354707          49.5146
  7010          49.0202       -0.0355576          48.9846
  7020          48.7714       -0.0344797          48.7369
  7030          49.1886       -0.0346274           49.154
  7040          49.1532       -0.0347533          49.1185
  7050           49.031       -0.0348585          48.9961
  7060          48.1441       -0.0344849          48.1096
  7070           49.169       -0.0347282          49.1343
  7080          48.5293       -0.0344476          48.4948
  7090             48.5       -0.0337597          48.4662
  7100          48.8113       -0.0333262          48.7779
  7110          48.6581       -0.0333803          48.6247
  7120          48.1981        -0.032702          48.1654
  7130           48.264       -0.0329938           48.231
  7140           49.239       -0.0326962          49.2063
  7150           48.466       -0.0320279          48.4339
  7160          47.2777       -0.0315847          47.2461
  7170          47.6147       -0.0309439          47.5838
  7180          47.4679       -0.0318175          47.4361
  7190           47.944       -0.0315231          47.9125
  7200          46.7228       -0.0304066          46.6924
  7210          47.7711       -0.0299138          47.7411
  7220          48.2817       -0.0295695          48.2521
  7230           49.151       -0.0290868          49.1219
  7240          49.3768       -0.0293274          49.3475
  7250          49.9385       -0.0294973           49.909
  7260          50.0809       -0.0297904          50.0511
  7270           50.823       -0.0304442          50.7926
  7280          48.8301       -0.0304007          48.7997
  7290          50.2475        -0.030526           50.217
  7300          49.5986       -0.0306753          49.5679
  7310          49.6427       -0.0302684          49.6124
  7320          50.0443       -0.0296151          50.0147
  7330          49.4256       -0.0300376          49.3955
  7340          49.3485        -0.029373          49.3191
  7350          49.4717       -0.0296774           49.442
  7360          49.5692       -0.0290202          49.5402
  7370           48.703       -0.0289613           48.674
  7380          49.2719       -0.0286656          49.2433
  7390          47.8878       -0.0284113          47.8594
  7400          49.7705       -0.0285688          49.7419
  7410          48.7539       -0.0295118          48.7244
  7420          48.0955       -0.0288065          48.0667
  7430          47.5516       -0.0286748          47.5229
  7440          48.0448       -0.0283585          48.0165
  7450          48.5764       -0.0280864          48.5483
  7460           48.048        -0.028189          48.0198
  7470          48.9698       -0.0284377          48.9414
  7480          48.4619       -0.0281586          48.4337
  7490           49.063       -0.0274901          49.0355
  7500          49.5499       -0.0269447          49.5229
  7510          49.2655       -0.0279474          49.2375
  7520          48.5538       -0.0275463          48.5263
  7530          48.9432       -0.0266901          48.9165
  7540          48.9289       -0.0268771           48.902
  7550          48.5748       -0.0269092          48.5479
  7560          48.6309       -0.0263849          48.6045
  7570          49.0522       -0.0269565          49.0253
  7580          48.3065       -0.0269657          48.2795
  7590          47.5754       -0.0263433          47.5491
  7600          47.6936       -0.0256757           47.668
  7610          47.9674       -0.0258055          47.9416
  7620          48.5775       -0.0252617          48.5522
  7630          47.8642       -0.0255239          47.8386
  7640          46.3256       -0.0254335          46.3001
  7650          47.4715       -0.0259544          47.4455
  7660          48.3571       -0.0257866          48.3313
  7670          47.6086       -0.0256629           47.583
  7680          47.2526       -0.0259253          47.2266
  7690          48.9292       -0.0258397          48.9034
  7700           48.118       -0.0259253          48.0921
  7710          47.1905       -0.0266649          47.1638
  7720          48.4535       -0.0268583          48.4267
  7730          49.0308       -0.0267311           49.004
  7740          49.4647       -0.0279545          49.4367
  7750          48.1358       -0.0269274          48.1089
  7760          49.3118       -0.0274828          49.2843
  7770          49.6135        -0.027061          49.5864
  7780          47.3385       -0.0271984          47.3113
  7790          47.4196       -0.0262778          47.3933
  7800          48.9387       -0.0266949           48.912
  7810          49.4744       -0.0268806          49.4475
  7820          48.9592       -0.0259553          48.9333
  7830          48.6362       -0.0257122          48.6105
  7840          49.0506       -0.0258787          49.0247
  7850          47.8393       -0.0260712          47.8132
  7860          48.3761       -0.0257198          48.3504
  7870          48.5279       -0.0251038          48.5028
  7880          48.4822       -0.0248422          48.4574
  7890          48.8777       -0.0249773          48.8528
  7900          48.2062       -0.0249069          48.1813
  7910          47.4025       -0.0249126          47.3776
  7920          48.0129       -0.0243794          47.9886
  7930          48.2013       -0.0239352          48.1773
  7940          48.0986       -0.0239144          48.0747
  7950          48.2939        -0.023981          48.2699
  7960          47.2592       -0.0235641          47.2357
  7970          48.8711       -0.0230902           48.848
  7980          48.5448       -0.0236896          48.5211
  7990           47.189       -0.0237986          47.1652
  8000          48.5939       -0.0235582          48.5704
  8010          48.1092       -0.0228592          48.0863
  8020          48.3878       -0.0228001           48.365
  8030          49.0121       -0.0220639            48.99
  8040          48.8989       -0.0222389          48.8766
  8050          48.3024       -0.0227195          48.2797
  8060          47.9727       -0.0226388          47.9501
  8070           48.108       -0.0222606          48.0857
  8080          48.4712       -0.0220689          48.4491
  8090           47.645       -0.0216359          47.6234
  8100          47.7417       -0.0214299          47.7203
  8110          48.5186       -0.0216065           48.497
  8120           48.275       -0.0212998          48.2537
  8130          48.1784       -0.0213775           48.157
  8140          47.6567       -0.0213404          47.6353
  8150          48.7829       -0.0212915          48.7616
  8160          47.7011       -0.0213332          47.6798
  8170          48.3606       -0.0210577          48.3395
  8180          48.6541       -0.0213955          48.6327
  8190          47.7358       -0.0211156          47.7147
  8200          47.7758       -0.0212007          47.7546
  8210          48.1206       -0.0209586          48.0996
  8220          48.2237       -0.0208572          48.2029
  8230          46.9089       -0.0206048          46.8883
  8240           47.393       -0.0199427           47.373
  8250          47.4741       -0.0201148           47.454
  8260          47.0675       -0.0204613           47.047
  8270          46.9544       -0.0202871          46.9341
  8280          47.1016       -0.0196802          47.0819
  8290          46.6385       -0.0191198          46.6194
  8300          46.9532       -0.0189656          46.9343
  8310          45.8717        -0.018688           45.853
  8320          45.4166       -0.0181778          45.3984
  8330          46.2465       -0.0178187          46.2286
  8340          46.6221       -0.0179084          46.6042
  8350          47.0071        -0.018131          46.9889
  8360          45.8463       -0.0184317          45.8279
  8370          46.8458       -0.0187957          46.8271
  8380          46.8842       -0.0186939          46.8655
  8390           46.014       -0.0189469           45.995
  8400          46.7851       -0.0188431          46.7662
  8410          46.8665       -0.0186718          46.8478
  8420          47.0907       -0.0184736          47.0722
  8430          46.6468       -0.0188876          46.6279
  8440          46.6959       -0.0186054          46.6773
  8450          46.0019       -0.0184665          45.9835
  8460          45.7131       -0.0185915          45.6945
  8470           45.272       -0.0185687          45.2534
  8480          45.3755       -0.0180281          45.3575
  8490          46.1374       -0.0174335          46.1199
  8500          46.0468       -0.0173041          46.0295
  8510          46.0394       -0.0173397          46.0221
  8520          46.1958       -0.0177832          46.1781
  8530           46.269       -0.0178551          46.2512
  8540          46.9852       -0.0177308          46.9675
  8550          46.7954       -0.0172825          46.7781
  8560          47.1515       -0.0170841          47.1344
  8570          46.4017       -0.0171009          46.3846
  8580          46.5753       -0.0172989           46.558
  8590          46.4998       -0.0172587          46.4826
  8600          46.4604       -0.0172168          46.4432
  8610          47.4683       -0.0175255          47.4508
  8620          48.4256       -0.0174984          48.4081
  8630          48.5952       -0.0178195          48.5773
  8640           47.953       -0.0177746          47.9352
  8650          48.0739       -0.0172095          48.0567
  8660          47.6007       -0.0169364          47.5837
  8670          46.5976       -0.0171271          46.5805
  8680          46.9427       -0.0175688          46.9251
  8690          46.2064       -0.0173879          46.1891
  8700          47.2301       -0.0175941          47.2125
  8710          47.2215       -0.0174665           47.204
  8720          47.6753       -0.0175119          47.6578
  8730          47.6344       -0.0172511          47.6172
  8740          47.6532       -0.0172501          47.6359
  8750          47.9565       -0.0170541          47.9394
  8760          48.2174       -0.0175901          48.1998
  8770          47.7447       -0.0175629          47.7271
  8780          47.1948       -0.0177314          47.1771
  8790          47.2784       -0.0178307          47.2606
  8800          47.1621       -0.0172263          47.1449
  8810          48.1118       -0.0171968          48.0946
  8820          47.2433       -0.0168758          47.2265
  8830          48.0849       -0.0169834          48.0679
  8840          49.0318       -0.0172353          49.0146
  8850          48.3072       -0.0168523          48.2904
  8860          48.2757        -0.016338          48.2593
  8870          47.9422       -0.0157842          47.9265
  8880          48.3889       -0.0160481          48.3728
  8890          47.0054       -0.0159185          46.9895
  8900          47.0019       -0.0160915          46.9858
  8910          45.7709       -0.0162217          45.7546
  8920          46.9978       -0.0160915          46.9817
  8930          47.5165       -0.0159793          47.5005
  8940          47.0511       -0.0162362          47.0349
  8950          48.0925       -0.0162772          48.0762
  8960          47.2513       -0.0162893           47.235
  8970          47.2979       -0.0162722          47.2816
  8980          47.7735       -0.0160173          47.7574
  8990          47.6045       -0.0154152          47.5891
  9000          47.8053       -0.0150983          47.7902
  9010          47.5568       -0.0149264          47.5419
  9020          47.2575       -0.0152758          47.2422
  9030          47.9474       -0.0149509          47.9325
  9040          48.0087       -0.0143996          47.9943
  9050          46.7204       -0.0143454          46.7061
  9060          46.2264       -0.0141806          46.2123
  9070          46.7245       -0.0142584          46.7102
  9080          46.9115       -0.0143809          46.8971
  9090          46.6721        -0.014396          46.6577
  9100          46.6666       -0.0144331          46.6521
  9110          46.5539        -0.014702          46.5392
  9120          46.1555        -0.014487           46.141
  9130          46.6106       -0.0144744          46.5961
  9140          46.1234       -0.0142738          46.1091
  9150           46.273       -0.0143466          46.2587
  9160          47.4424       -0.0145149          47.4279
  9170          46.8849       -0.0144457          46.8704
  9180          47.3391       -0.0148467          47.3242
  9190          47.5861       -0.0144174          47.5717
  9200          47.3733       -0.0142808           47.359
  9210          46.7693       -0.0136605          46.7556
  9220          46.9092       -0.0139111          46.8953
  9230          46.8683       -0.0139646          46.8543
  9240          46.4057        -0.014039          46.3916
  9250          46.5809        -0.013935          46.5669
  9260          46.0716       -0.0136437           46.058
  9270           46.345       -0.0135533          46.3315
  9280          47.1039       -0.0137601          47.0901
  9290           46.742       -0.0136931          46.7283
  9300          46.7251       -0.0134553          46.7117
  9310          46.8211       -0.0131188           46.808
  9320          46.0352       -0.0131632           46.022
  9330          46.4127        -0.013072          46.3997
  9340          46.5848       -0.0128893          46.5719
  9350          47.0259       -0.0130775          47.0128
  9360          46.3498       -0.0131408          46.3366
  9370          46.6027       -0.0130416          46.5896
  9380          46.3882       -0.0129294          46.3753
  9390          46.9896       -0.0125419          46.9771
  9400          47.7149       -0.0125174          47.7024
  9410          46.7023       -0.0125109          46.6898
  9420          46.3335       -0.0126369          46.3209
  9430          46.1555       -0.0127511          46.1427
  9440           46.142       -0.0130883          46.1289
  9450          46.5292       -0.0131177          46.5161
  9460          45.6618       -0.0124825          45.6493
  9470          45.9681       -0.0122809          45.9558
  9480          45.4793       -0.0121916          45.4671
  9490          45.7195         -0.01221          45.7073
  9500          46.4527       -0.0121542          46.4405
  9510          47.2441       -0.0117383          47.2324
  9520          46.8068       -0.0115349          46.7953
  9530          46.4559       -0.0116518          46.4443
  9540          46.5015        -0.011724          46.4898
  9550          46.9882       -0.0117655          46.9765
  9560          46.3937       -0.0117403           46.382
  9570          46.0587       -0.0117622          46.0469
  9580          46.4751       -0.0118177          46.4633
  9590          46.0329       -0.0119029           46.021
  9600          46.3374       -0.0118738          46.3256
  9610          46.4036       -0.0115578           46.392
  9620          46.7887       -0.0111775          46.7775
  9630          46.5964       -0.0111519          46.5852
  9640          45.7336       -0.0112139          45.7224
  9650          46.2853       -0.0112547          46.2741
  9660          46.1017       -0.0111749          46.0905
  9670          45.8854       -0.0109969          45.8744
  9680          46.9427        -0.010978          46.9318
  9690          46.2796        -0.010693          46.2689
  9700          45.1234       -0.0106466          45.1127
  9710           45.685       -0.0105087          45.6745
  9720          45.8369       -0.0104601          45.8264
  9730          45.3264       -0.0102978          45.3161
  9740          45.2452          -0.0103          45.2349
  9750          44.3613       -0.0103143           44.351
  9760          44.6428       -0.0103037          44.6325
  9770          44.4185       -0.0101075          44.4084
  9780          44.6061      -0.00997301          44.5961
  9790          44.8735       -0.0101073          44.8634
  9800          45.4165       -0.0103114          45.4062
  9810          45.8138       -0.0101949          45.8036
  9820          45.6887       -0.0102837          45.6784
  9830          46.0471        -0.010347          46.0367
  9840          45.9438        -0.010366          45.9334
  9850           45.762       -0.0103654          45.7517
  9860          45.5485      -0.00993027          45.5386
  9870          45.8218      -0.00964908          45.8122
  9880          45.7031      -0.00966783          45.6934
  9890          45.1838      -0.00975642           45.174
  9900           46.307      -0.00977365          46.2972
  9910          46.3734      -0.00968832          46.3637
  9920          46.2036      -0.00965401           46.194
  9930          44.3974      -0.00960202          44.3878
  9940          44.4405      -0.00954487          44.4309
  9950          44.6894      -0.00916123          44.6802
  9960          45.4423      -0.00909553          45.4332
  9970          45.6605      -0.00918506          45.6513
  9980          45.4629      -0.00910848          45.4538
  9990          45.6244      -0.00915777          45.6153
 10000          45.9212      -0.00919348           45.912
