# Supplementary material for: Antibody–nanobody combination increases their neutralizing activity against SARS-CoV-2 and nanobody H11-H4 is effective against Alpha, Kappa and Delta variants
Source: Sci Rep. 2022 Jun 11;12:9701. doi: 10.1038/s41598-022-14263-1 (PMC9188278; doi:10.1038/s41598-022-14263-1)
Supplement: Supplementary file 2 — Supplementary Information 2. [file 41598_2022_14263_MOESM2_ESM.zip › SciRep_data/SMD_data/WT/Interaction_energy/v=0.5/005_calWT_HH.xvg]

@    title "Energy"
@    xaxis label "Time (ps)"
@    yaxis label "Energy (kcal/mol)"
@ s0 legend "Time"
@ s1 legend "Electrostatic"
@ s2 legend "Van der Waal"
@ s3 legend "Total energy"
   #  ps    Elec (kcal/mol)    VdW (kcal/mol)  Total (kcal/mol)
     0          -11.411         -64.8449         -76.2559
    10         -3.17252         -65.3904         -68.5629
    20          4.19305         -64.2965         -60.1035
    30         -1.80479          -65.821         -67.6258
    40          2.12484         -62.3667         -60.2418
    50         -8.94683         -63.1054         -72.0522
    60          3.73814         -66.2276         -62.4894
    70         -3.58289         -64.8081          -68.391
    80        -0.954575         -65.3946         -66.3492
    90         -7.07256          -63.469         -70.5415
   100         -4.82885         -64.4986         -69.3275
   110         -9.64484         -65.2544         -74.8992
   120         -10.7554         -62.1116          -72.867
   130           -4.692         -64.6373         -69.3293
   140         -6.14466         -66.9819         -73.1265
   150         -11.8003         -64.0363         -75.8367
   160         -7.78141         -66.7696          -74.551
   170         -11.6404         -62.9951         -74.6355
   180          -10.867         -65.5021         -76.3691
   190         0.743808         -63.6128          -62.869
   200         -8.09421         -67.9721         -76.0664
   210         -1.42969         -64.1402         -65.5699
   220         -11.4345         -63.9869         -75.4214
   230         0.550051         -66.5995         -66.0495
   240         -16.2545         -64.5686          -80.823
   250         -2.95449         -63.9021         -66.8566
   260         -2.63153         -64.4944          -67.126
   270         -2.61887         -65.4713         -68.0902
   280          1.20866         -66.9402         -65.7315
   290          -5.2416         -65.6029         -70.8445
   300         -7.25934         -62.7129         -69.9722
   310         -15.6898         -64.7013         -80.3911
   320         -13.1477         -61.8826         -75.0302
   330         -6.06566         -65.7585         -71.8242
   340         -12.9453         -62.2268         -75.1721
   350         -10.0448         -65.4559         -75.5007
   360          -14.844          -65.228          -80.072
   370         -9.31651         -65.2416         -74.5581
   380         -15.4478         -64.5152          -79.963
   390         -1.40386         -62.2139         -63.6177
   400         -4.31857         -66.3734          -70.692
   410         -6.79547         -62.6564         -69.4519
   420         -11.2895         -63.2574         -74.5469
   430          -18.239         -64.6927         -82.9317
   440         -11.5313         -63.2634         -74.7947
   450         -7.51734         -63.7639         -71.2813
   460         -1.56606         -61.8374         -63.4034
   470          -5.6131          -64.596         -70.2091
   480          2.90446         -64.2316         -61.3271
   490       -0.0668504         -67.0905         -67.1574
   500         -5.49021         -63.9571         -69.4473
   510         -13.3858         -65.0529         -78.4388
   520         -10.9589         -67.1881         -78.1471
   530         -2.94188         -65.5466         -68.4885
   540         -7.96788         -64.4262         -72.3941
   550          3.66824         -63.0381         -59.3698
   560         -2.08185         -64.2875         -66.3694
   570         -5.89948         -63.3313         -69.2308
   580          -10.649         -66.6786         -77.3276
   590         -16.7483         -62.9625         -79.7108
   600          -4.6866         -65.7532         -70.4398
   610         -15.5686         -65.3042         -80.8728
   620         -3.59207         -61.1928         -64.7849
   630         -7.70373         -64.0831         -71.7869
   640         -8.32927         -65.4535         -73.7827
   650         -10.3432         -63.8666         -74.2098
   660          -6.2963         -65.4338         -71.7301
   670         -8.11094         -65.3345         -73.4454
   680          1.39123         -64.9571         -63.5659
   690         -5.79072         -63.9332         -69.7239
   700         -7.99458         -62.7897         -70.7843
   710          -4.7028         -64.1609         -68.8637
   720         -3.41427         -61.7513         -65.1656
   730         0.329644         -64.9007         -64.5711
   740         -3.07497         -61.7499         -64.8248
   750         -5.99358         -61.4713         -67.4648
   760         -12.7228         -62.9072         -75.6299
   770        -0.920503         -63.0374         -63.9579
   780         -1.21054         -65.2341         -66.4446
   790         -9.18211         -64.6335         -73.8157
   800          4.92894         -62.3098         -57.3808
   810           -10.42         -65.7768         -76.1969
   820         -7.12347         -63.1248         -70.2483
   830         -10.7905         -59.3607         -70.1512
   840         -8.82503          -63.425         -72.2501
   850        -0.527633         -63.0295         -63.5572
   860         -3.29369         -64.9536         -68.2473
   870         -7.38889         -60.6434         -68.0322
   880          -5.2366         -63.8863         -69.1229
   890          -6.7441         -64.3447         -71.0888
   900         -4.27982         -64.3415         -68.6214
   910         -9.53549         -65.3413         -74.8768
   920         -1.82918         -63.4701         -65.2993
   930         -13.2851          -64.479         -77.7641
   940         -10.5689         -62.4881          -73.057
   950         -10.5745         -65.4151         -75.9896
   960         -14.2082         -62.4288          -76.637
   970         -27.5029         -62.8035         -90.3065
   980         -24.9533         -59.9791         -84.9325
   990          -16.971         -63.4474         -80.4184
  1000         -11.7759         -61.7682         -73.5442
  1010         -16.0813         -60.2312         -76.3126
  1020         -16.3018         -61.1104         -77.4123
  1030        -0.314377         -62.6069         -62.9213
  1040         -4.56074         -64.3492           -68.91
  1050         -4.66339         -65.2266           -69.89
  1060         -17.1306         -62.5589         -79.6894
  1070         -15.3261         -62.4715         -77.7976
  1080         -2.01827         -63.8066         -65.8248
  1090         -12.1772         -63.9206         -76.0978
  1100         -8.33637         -64.6065         -72.9429
  1110         -3.10471         -62.1855         -65.2902
  1120         -8.40079         -63.6189         -72.0197
  1130         -14.6973          -63.755         -78.4523
  1140          -5.0017         -63.5728         -68.5745
  1150         -7.54577         -61.7064         -69.2521
  1160         -11.7736         -61.6167         -73.3903
  1170         -6.45484         -62.7512          -69.206
  1180         -9.98893           -61.27         -71.2589
  1190         -7.28039         -60.5279         -67.8083
  1200         -5.23523          -62.781         -68.0162
  1210           1.6974         -62.9247         -61.2273
  1220         -3.26437         -63.0088         -66.2732
  1230         -13.0978         -63.3123         -76.4101
  1240         -10.3608         -63.9284         -74.2893
  1250         -11.4852         -62.4432         -73.9284
  1260         -8.01194         -63.3338         -71.3457
  1270        -0.496917            -61.5         -61.9969
  1280        -0.360543         -63.3189         -63.6794
  1290         -1.72013         -63.6555         -65.3757
  1300         -16.0338         -60.2948         -76.3286
  1310         -12.2472         -62.1262         -74.3734
  1320        -0.602877         -62.3842         -62.9871
  1330         -1.89981         -61.6809         -63.5807
  1340         -1.75404         -62.6009          -64.355
  1350         -5.56977         -63.7558         -69.3256
  1360         -9.27449         -63.2894         -72.5639
  1370         -8.66107         -62.0245         -70.6855
  1380         -8.39764         -61.9115         -70.3091
  1390         -14.0788         -63.2079         -77.2867
  1400         -12.5496         -63.8557         -76.4054
  1410         -7.03877         -64.0018         -71.0405
  1420         -9.51118         -64.1315         -73.6426
  1430         -7.35654         -62.7824         -70.1389
  1440         -4.32265           -63.74         -68.0626
  1450         -23.7016         -61.2466         -84.9482
  1460         -8.70455         -61.7438         -70.4484
  1470         -7.70142         -62.2068         -69.9082
  1480         -3.87518         -63.2113         -67.0864
  1490         -7.09617          -64.386         -71.4822
  1500         -10.0899         -62.8254         -72.9153
  1510          -11.187         -65.9642         -77.1512
  1520         -22.3916         -62.1422         -84.5337
  1530         -8.59695          -62.723           -71.32
  1540         -6.91299         -62.0145         -68.9274
  1550         -10.3809         -63.3045         -73.6855
  1560         -11.2873         -59.9122         -71.1995
  1570         -9.91384         -61.8887         -71.8025
  1580         -17.5514          -62.304         -79.8554
  1590         -11.3015         -63.0731         -74.3747
  1600         -17.5221         -61.8462         -79.3683
  1610         -11.4359         -61.0385         -72.4744
  1620          -12.917         -58.1843         -71.1013
  1630         -12.0014         -59.3367         -71.3381
  1640         -11.7934         -60.3772         -72.1707
  1650         -10.1409         -60.0672         -70.2081
  1660         -14.3548         -58.1279         -72.4827
  1670         -9.58164         -60.7136         -70.2953
  1680         -7.87212         -59.3533         -67.2254
  1690         -8.49808         -59.6928         -68.1909
  1700         -21.5936         -58.2727         -79.8664
  1710         -9.79748          -60.235         -70.0325
  1720         -8.86858         -57.3037         -66.1723
  1730        -0.689832         -62.4591         -63.1489
  1740         -11.5646          -59.691         -71.2556
  1750         -7.38494         -59.8165         -67.2015
  1760         -22.3667         -59.4887         -81.8554
  1770         -2.31077         -58.1642          -60.475
  1780         -2.79838         -57.0925         -59.8909
  1790         -16.7483         -57.8471         -74.5954
  1800          -17.182         -61.1254         -78.3074
  1810         -16.7937         -60.2897         -77.0834
  1820         -11.9476         -59.7242         -71.6718
  1830         -9.78136         -59.3167         -69.0981
  1840         -8.17628         -56.0822         -64.2585
  1850         -12.4127         -58.1723          -70.585
  1860         -7.75093         -55.6145         -63.3654
  1870         -13.6203         -57.8607          -71.481
  1880         -21.1897         -54.8958         -76.0856
  1890         -13.6929         -56.9042         -70.5971
  1900         -11.1175         -54.0181         -65.1356
  1910          -12.842         -55.3103         -68.1523
  1920         -10.2783          -55.407         -65.6853
  1930         -10.3503         -56.2365         -66.5868
  1940         -10.9327         -56.7496         -67.6823
  1950         -12.9044         -53.3809         -66.2853
  1960         -15.3066         -55.1353         -70.4419
  1970         -14.4299            -53.6         -68.0299
  1980         -6.67291         -54.5955         -61.2684
  1990         -14.8636         -56.2852         -71.1488
  2000         -13.4171         -55.9964         -69.4135
  2010         -19.7964         -56.2271         -76.0235
  2020         -10.8875         -58.1086         -68.9961
  2030         -8.64122         -56.5391         -65.1803
  2040         -14.6129         -54.9275         -69.5404
  2050         -17.1699         -52.8605         -70.0305
  2060         -13.5884         -55.5457         -69.1341
  2070         -17.9457         -53.5258         -71.4716
  2080         -21.3642         -56.5189          -77.883
  2090         -18.1264         -54.8415         -72.9678
  2100         -2.60837         -55.7391         -58.3475
  2110         -17.4886          -51.369         -68.8576
  2120         -20.6786         -53.8217         -74.5003
  2130         -17.9011         -55.7329          -73.634
  2140         -16.2773         -55.7938         -72.0711
  2150         -12.5621         -54.0116         -66.5737
  2160          -15.949         -53.4959         -69.4449
  2170         -8.12136         -54.6822         -62.8035
  2180         -8.63147         -52.2049         -60.8364
  2190         -5.81251         -54.0993         -59.9118
  2200         -3.66326         -54.2988         -57.9621
  2210         -14.6117         -52.5454          -67.157
  2220         -13.2191         -52.4296         -65.6487
  2230         -9.41443         -54.1986          -63.613
  2240          -18.368         -47.2259          -65.594
  2250          -17.562         -48.3955         -65.9574
  2260        -0.647179         -47.5357         -48.1829
  2270         -2.10602         -46.1003         -48.2063
  2280          -8.0416         -44.4167         -52.4583
  2290         -4.61401         -44.9101         -49.5241
  2300         -3.70474         -42.3422         -46.0469
  2310         -3.12013         -42.0216         -45.1418
  2320         -6.55589         -38.8267         -45.3826
  2330          5.05857         -37.5825         -32.5239
  2340          2.62423         -34.8332          -32.209
  2350          2.70326         -33.0668         -30.3636
  2360          7.49799         -32.4165         -24.9185
  2370           5.6038         -30.1544         -24.5506
  2380          4.03797         -29.4406         -25.4027
  2390          10.4062         -27.1317         -16.7255
  2400          14.0116         -27.3161         -13.3045
  2410          9.08485         -26.9768         -17.8919
  2420          11.4954         -23.5027         -12.0073
  2430          10.2308         -25.0247         -14.7939
  2440          11.5738         -21.5066         -9.93287
  2450           9.1813         -19.1637         -9.98241
  2460          13.2184         -16.5168         -3.29844
  2470           18.708         -14.5947          4.11339
  2480          28.7011         -12.6362          16.0648
  2490          30.6651         -11.3309          19.3341
  2500           29.852         -9.96794           19.884
  2510          34.7731         -8.57573          26.1973
  2520          36.0935          -8.7481          27.3454
  2530          40.7616         -7.26358           33.498
  2540          45.6139         -8.27569          37.3382
  2550          45.9019         -7.70914          38.1928
  2560          46.7213         -7.00489          39.7164
  2570          49.0167         -6.24566           42.771
  2580          50.1357         -7.18236          42.9533
  2590          48.4573         -7.63323           40.824
  2600          51.0656         -7.57392          43.4916
  2610          51.5616         -6.95684          44.6048
  2620          46.9333         -8.06726           38.866
  2630          48.9563         -7.37481          41.5815
  2640          46.6541         -7.00213           39.652
  2650           48.947         -6.71311          42.2339
  2660          50.6221         -7.23905          43.3831
  2670          49.9574         -7.19566          42.7617
  2680          48.0962         -6.54834          41.5479
  2690             45.5         -6.96147          38.5385
  2700          49.2585         -7.31667          41.9418
  2710          51.2076         -7.24778          43.9599
  2720          48.7222         -7.77602          40.9461
  2730          50.4485         -7.56539          42.8831
  2740          49.2007         -6.97312          42.2276
  2750          48.5423         -6.27089          42.2714
  2760          48.6137          -7.4088          41.2049
  2770           50.484         -7.50296           42.981
  2780          48.2088         -6.83589          41.3729
  2790          50.0587         -7.09688          42.9618
  2800          49.2396         -6.35388          42.8858
  2810          49.1514          -5.2852          43.8662
  2820          49.8132         -5.71341          44.0998
  2830          53.3529         -5.96709          47.3858
  2840          47.1471         -6.98987          40.1572
  2850          47.9056         -7.10311          40.8025
  2860          48.8034         -7.03051          41.7728
  2870          50.0311         -6.93297          43.0981
  2880          51.4876         -6.26737          45.2202
  2890          48.3967         -6.72727          41.6694
  2900          49.5698         -6.66554          42.9042
  2910          52.1409         -6.04644          46.0945
  2920          49.3025         -6.30272          42.9997
  2930           46.646         -6.53091          40.1151
  2940          47.7179         -6.45417          41.2637
  2950          48.9317         -5.77225          43.1595
  2960           50.487         -5.93304           44.554
  2970            49.47         -6.08361          43.3864
  2980          53.0227         -5.98826          47.0344
  2990          49.6678         -6.08348          43.5843
  3000          48.8007          -6.5297           42.271
  3010          49.9731         -7.61507           42.358
  3020           52.245         -6.75252          45.4925
  3030          52.6919         -6.97467          45.7173
  3040          53.2825         -6.71659          46.5659
  3050          53.2898         -6.88721          46.4025
  3060          51.2418         -6.97869          44.2631
  3070          50.4253         -7.15535          43.2699
  3080          50.2683         -5.79341          44.4749
  3090          51.9531         -6.51355          45.4395
  3100          49.7442          -6.7608          42.9834
  3110          51.9279         -7.22328          44.7046
  3120          51.3116         -7.31305          43.9986
  3130           51.217         -7.56767          43.6494
  3140          50.2704         -7.18343          43.0869
  3150          53.2018         -7.43135          45.7704
  3160          52.3435         -7.26218          45.0814
  3170          49.6194         -7.53294          42.0864
  3180          47.9416         -7.26339          40.6782
  3190          47.7297         -7.29244          40.4372
  3200          48.8025         -6.64051           42.162
  3210          48.9697         -7.57084          41.3989
  3220          50.5743         -7.03056          43.5437
  3230          50.3432          -5.9436          44.3996
  3240          47.7251         -5.81393          41.9111
  3250          48.7728          -6.5472          42.2256
  3260           49.402         -7.72635          41.6757
  3270            50.78         -6.66343          44.1165
  3280           47.503         -6.71303            40.79
  3290          49.3931         -6.94252          42.4506
  3300          49.5831         -6.38427          43.1989
  3310          47.7418         -7.25828          40.4835
  3320           51.481         -7.25741          44.2236
  3330          50.0219         -6.22012          43.8018
  3340          51.2279         -6.54778          44.6802
  3350          52.3296         -6.41731          45.9123
  3360          50.5758         -5.86402          44.7117
  3370          51.5872         -5.03815           46.549
  3380          51.6911         -4.68572          47.0054
  3390          49.0142          -4.5347          44.4795
  3400          49.4853         -5.02053          44.4648
  3410          48.9419         -5.66784          43.2741
  3420          50.7194         -6.22196          44.4974
  3430           51.382         -5.43325          45.9488
  3440          50.2908         -5.63905          44.6517
  3450          49.9774         -5.55655          44.4209
  3460          49.9694         -4.13374          45.8357
  3470          49.0339         -3.45828          45.5756
  3480          49.5332         -4.78101          44.7521
  3490            52.47          -4.2881          48.1819
  3500          51.0865         -4.34261          46.7439
  3510          50.1831         -5.39711           44.786
  3520          51.3577          -5.4717           45.886
  3530          48.3402         -4.84462          43.4956
  3540          50.6835         -4.58145           46.102
  3550          50.6664         -4.23135          46.4351
  3560          50.9363         -4.39744          46.5389
  3570          49.6802         -4.61978          45.0604
  3580          50.7113         -3.90003          46.8112
  3590          50.2887         -4.66649          45.6222
  3600          50.6299         -3.25368          47.3762
  3610          50.9443         -3.88524          47.0591
  3620          51.0488         -4.01343          47.0354
  3630          51.3182         -3.86453          47.4537
  3640          51.1292         -3.56492          47.5643
  3650          50.4627         -3.91778           46.545
  3660          51.0757         -3.13051          47.9452
  3670          51.3118         -3.86444          47.4474
  3680          51.1799         -3.72786          47.4521
  3690           50.252         -3.97691          46.2751
  3700          51.5027         -3.69913          47.8036
  3710          51.4079         -3.64501          47.7628
  3720          50.6472         -3.59808          47.0491
  3730             52.3         -2.80057          49.4994
  3740          49.8607         -2.96601          46.8947
  3750          53.2248         -2.76527          50.4595
  3760          50.5441         -2.48951          48.0546
  3770          51.5183         -2.32189          49.1964
  3780          50.0759         -2.64185          47.4341
  3790          51.9367         -2.23174           49.705
  3800          50.3795         -1.84415          48.5353
  3810          52.7443         -1.73022          51.0141
  3820          52.2671         -2.06693          50.2002
  3830          51.1152         -1.28636          49.8288
  3840          53.1626         -1.56483          51.5978
  3850          53.7607         -1.18993          52.5708
  3860          52.5394         -1.29369          51.2457
  3870          52.3274         -1.28929          51.0381
  3880          53.3046         -1.21407          52.0905
  3890          53.5723         -1.18263          52.3896
  3900          54.0171         -1.00731          53.0098
  3910          53.8602         -1.20969          52.6505
  3920          54.8078         -1.14052          53.6673
  3930          56.2637         -1.00079          55.2629
  3940          55.7887        -0.651789          55.1369
  3950          56.6253         -0.66349          55.9618
  3960          55.9202        -0.451491          55.4687
  3970          55.4552        -0.401859          55.0533
  3980          56.0244        -0.386693          55.6377
  3990          55.6433        -0.432683          55.2106
  4000          55.6593        -0.429656          55.2296
  4010          56.0154        -0.461154          55.5543
  4020          56.6313        -0.383362          56.2479
  4030          56.5604        -0.383173          56.1772
  4040          55.8282        -0.341643          55.4866
  4050          55.9783        -0.390316           55.588
  4060          57.2429        -0.375975           56.867
  4070          57.3453        -0.331798          57.0136
  4080          57.8393        -0.277851          57.5614
  4090          56.6891        -0.284515          56.4046
  4100          57.4316        -0.302478          57.1291
  4110          56.5572        -0.301358          56.2558
  4120          57.8501        -0.301006          57.5491
  4130          55.0173        -0.317858          54.6994
  4140          56.5676        -0.304144          56.2634
  4150          56.4557        -0.296001          56.1597
  4160          57.0515        -0.363532           56.688
  4170          55.4865        -0.380356          55.1061
  4180          57.4615        -0.321761          57.1398
  4190          57.8547        -0.329325          57.5254
  4200          57.4372        -0.321945          57.1152
  4210          56.8449        -0.313196          56.5317
  4220          56.0718        -0.280505          55.7913
  4230          55.9826        -0.296219          55.6863
  4240          55.0622        -0.330191           54.732
  4250          55.9772        -0.284378          55.6929
  4260          57.1498        -0.297526          56.8523
  4270          55.8774        -0.254202          55.6232
  4280          56.9048        -0.203156          56.7016
  4290          57.4859         -0.19837          57.2875
  4300           57.027        -0.219158          56.8078
  4310          56.5654        -0.195544          56.3698
  4320          58.1183        -0.216829          57.9015
  4330          58.0812        -0.208187           57.873
  4340          58.6271        -0.219012          58.4081
  4350          58.4406        -0.214977          58.2257
  4360          57.5863        -0.226894          57.3594
  4370          56.8539        -0.216121          56.6378
  4380          56.7286        -0.214441          56.5142
  4390          58.0772        -0.230176           57.847
  4400          57.0119        -0.207942           56.804
  4410          56.4224        -0.189723          56.2327
  4420          55.5417         -0.18027          55.3614
  4430          57.2725        -0.184056          57.0884
  4440          57.5405        -0.186144          57.3543
  4450           57.622        -0.178339          57.4437
  4460          58.1325        -0.175929          57.9565
  4470          57.8678        -0.171168          57.6967
  4480          56.2572        -0.177077          56.0802
  4490          56.1063        -0.169954          55.9363
  4500          57.5434        -0.172364           57.371
  4510          56.7651        -0.182219          56.5829
  4520          55.4565        -0.181188          55.2753
  4530          55.6248        -0.185269          55.4395
  4540          56.4876        -0.193986          56.2937
  4550          56.4994        -0.176396           56.323
  4560          57.4735        -0.204654          57.2689
  4570          58.5545        -0.187791          58.3667
  4580          57.4267        -0.175048          57.2517
  4590          57.5374        -0.180469          57.3569
  4600          58.2846        -0.173337          58.1113
  4610          58.4248        -0.161034          58.2638
  4620          57.7791        -0.169432          57.6097
  4630          56.5729        -0.171727          56.4012
  4640          56.3482        -0.153443          56.1947
  4650          56.5086         -0.14178          56.3668
  4660          57.8426        -0.132024          57.7106
  4670          58.3156        -0.130101          58.1855
  4680          57.8232        -0.129235           57.694
  4690          58.7412        -0.123145           58.618
  4700          57.6258        -0.127104          57.4987
  4710          58.8076        -0.117721          58.6899
  4720            57.82        -0.114647          57.7053
  4730          57.8766        -0.106419          57.7702
  4740          57.6033        -0.114256          57.4891
  4750          57.6797        -0.113233          57.5664
  4760           58.742        -0.117154          58.6249
  4770          58.2587        -0.122033          58.1367
  4780          57.7449        -0.124772          57.6201
  4790          58.3744        -0.127729          58.2467
  4800          58.7448        -0.123014          58.6218
  4810          57.1318        -0.117903          57.0139
  4820          55.5807        -0.116162          55.4645
  4830          56.3381        -0.114299          56.2238
  4840          55.3908         -0.12323          55.2675
  4850          55.5097        -0.120354          55.3893
  4860          54.3266        -0.127258          54.1994
  4870          53.6441        -0.110863          53.5332
  4880          53.9726        -0.113157          53.8595
  4890          53.9724         -0.12178          53.8506
  4900          54.8994        -0.123706          54.7757
  4910          53.9628        -0.116903          53.8459
  4920           52.813        -0.126466          52.6865
  4930          53.6289        -0.133454          53.4954
  4940          53.5837        -0.122421          53.4613
  4950          53.4739        -0.107729          53.3661
  4960          53.5003       -0.0957795          53.4046
  4970            53.54        -0.100735          53.4393
  4980          53.4998        -0.104575          53.3952
  4990           53.791       -0.0963984          53.6946
  5000          53.5413       -0.0980742          53.4432
  5010          54.3049       -0.0971964          54.2077
  5020          53.6263        -0.103063          53.5233
  5030          53.8379       -0.0975652          53.7403
  5040          55.2132       -0.0944857          55.1187
  5050           55.217       -0.0946069          55.1224
  5060          54.6981       -0.0922321          54.6059
  5070          55.5482       -0.0888021          55.4594
  5080          54.4628        -0.091688          54.3711
  5090          55.2111       -0.0960858           55.115
  5100          55.7984       -0.0839483          55.7144
  5110          55.9001       -0.0805785          55.8195
  5120          56.5239       -0.0763773          56.4476
  5130          55.8454        -0.075149          55.7703
  5140          55.6086       -0.0693447          55.5392
  5150          56.1193       -0.0711774          56.0481
  5160          57.0329       -0.0725261          56.9603
  5170          57.1387       -0.0744376          57.0642
  5180          55.7984        -0.072348           55.726
  5190          56.5348       -0.0724206          56.4624
  5200          56.8297       -0.0712305          56.7585
  5210          56.6349       -0.0728512          56.5621
  5220          55.9826       -0.0693956          55.9132
  5230          56.2903       -0.0707253          56.2196
  5240          54.9267        -0.075939          54.8508
  5250          56.1199       -0.0751075          56.0448
  5260          55.4712        -0.072019          55.3991
  5270           54.861       -0.0740548           54.787
  5280          54.1009        -0.070003          54.0309
  5290          53.7855       -0.0655205            53.72
  5300          54.0769       -0.0692567          54.0076
  5310          53.2049       -0.0763426          53.1286
  5320          54.4986       -0.0710541          54.4276
  5330          52.1888       -0.0665106          52.1223
  5340          53.9266       -0.0664139          53.8602
  5350          53.8042        -0.064418          53.7398
  5360           53.195       -0.0686363          53.1264
  5370          53.1589       -0.0619314          53.0969
  5380          52.3244       -0.0616394          52.2628
  5390          51.3733       -0.0698391          51.3035
  5400            51.91       -0.0751281          51.8349
  5410          52.1704       -0.0737251          52.0966
  5420          51.6571       -0.0703786          51.5867
  5430          52.0343       -0.0670197          51.9672
  5440          51.7848       -0.0597975           51.725
  5450          51.0158       -0.0625668          50.9533
  5460          50.8836       -0.0599679          50.8236
  5470          51.7686       -0.0635224          51.7051
  5480          51.5884         -0.06384          51.5246
  5490          50.6626       -0.0622268          50.6004
  5500          51.4952       -0.0635321          51.4317
  5510          51.1215       -0.0673708          51.0541
  5520          51.6005       -0.0636615          51.5368
  5530          51.9929       -0.0609559          51.9319
  5540          50.1957       -0.0549614          50.1408
  5550          52.2172       -0.0577422          52.1594
  5560          50.9653       -0.0627547          50.9026
  5570          51.4647       -0.0608818          51.4038
  5580          51.4831       -0.0559315          51.4272
  5590          51.6653       -0.0528964          51.6124
  5600          51.3906       -0.0537389          51.3369
  5610          50.7421        -0.051009          50.6911
  5620          50.5153       -0.0480646          50.4672
  5630           50.317       -0.0474261          50.2695
  5640           50.605       -0.0451335          50.5598
  5650          49.5219       -0.0445333          49.4773
  5660          50.4031       -0.0470893           50.356
  5670          50.1585       -0.0471922          50.1113
  5680          50.4438       -0.0470196          50.3968
  5690          50.6439       -0.0475323          50.5963
  5700          49.9936       -0.0457679          49.9478
  5710          50.0118       -0.0457609           49.966
  5720          49.9705       -0.0430184          49.9274
  5730          50.1495       -0.0435496          50.1059
  5740          49.8757       -0.0440915          49.8316
  5750          50.3402       -0.0445622          50.2956
  5760           50.356       -0.0464276          50.3096
  5770          49.9131       -0.0473305          49.8657
  5780          49.8919       -0.0467277          49.8452
  5790          49.6913       -0.0470596          49.6442
  5800          50.9504       -0.0474531           50.903
  5810          50.1591       -0.0460838          50.1131
  5820          49.6642       -0.0461635           49.618
  5830          49.7327       -0.0492629          49.6835
  5840           49.082        -0.049122          49.0329
  5850          48.3961       -0.0500958           48.346
  5860          48.9997       -0.0479124          48.9517
  5870          49.1476       -0.0502617          49.0974
  5880          49.9848       -0.0476895          49.9371
  5890          49.9344       -0.0480913          49.8863
  5900          49.7816       -0.0473266          49.7343
  5910          50.4034       -0.0461426          50.3572
  5920           49.916       -0.0466443          49.8694
  5930          50.5217       -0.0440067          50.4777
  5940          51.1265       -0.0446814          51.0818
  5950          50.6073       -0.0450018          50.5623
  5960          51.3045       -0.0453819          51.2591
  5970           50.344        -0.044293          50.2997
  5980          50.9951       -0.0450408            50.95
  5990          49.9565       -0.0411771          49.9153
  6000          50.3222       -0.0379722          50.2843
  6010          50.2285       -0.0384226          50.1901
  6020          50.4867       -0.0372244          50.4495
  6030          50.1327       -0.0369176          50.0957
  6040          50.0941       -0.0383935          50.0557
  6050          49.8289       -0.0394253          49.7894
  6060          49.7507        -0.038656          49.7121
  6070          48.8277       -0.0385407          48.7892
  6080          49.0606       -0.0399937          49.0206
  6090          48.5875       -0.0392369          48.5482
  6100          47.9918       -0.0393057          47.9525
  6110           48.746       -0.0377155          48.7083
  6120          48.2428       -0.0345276          48.2083
  6130          48.5273       -0.0335629          48.4938
  6140          48.8524       -0.0332285          48.8192
  6150          48.8008       -0.0314345          48.7694
  6160          48.4288       -0.0332267          48.3956
  6170          49.0084       -0.0333602           48.975
  6180          48.5038       -0.0333092          48.4705
  6190          49.2748       -0.0330018          49.2418
  6200          48.9321       -0.0344184          48.8977
  6210          49.8666       -0.0330489          49.8336
  6220          48.8654       -0.0332563          48.8322
  6230           48.828       -0.0331419          48.7949
  6240          49.2808       -0.0334408          49.2473
  6250          48.8766       -0.0305272          48.8461
  6260          49.5403       -0.0294228          49.5109
  6270          50.2833       -0.0310641          50.2522
  6280          49.4502       -0.0319829          49.4182
  6290          49.2071        -0.034735          49.1723
  6300          49.9043       -0.0332892           49.871
  6310          49.5038        -0.031506          49.4723
  6320          50.1703       -0.0320239          50.1383
  6330          50.1797       -0.0338903          50.1458
  6340          49.7397       -0.0302022          49.7095
  6350          49.9843       -0.0299797          49.9543
  6360          49.8311       -0.0289031          49.8022
  6370          49.8499        -0.029014          49.8208
  6380          50.7153       -0.0282321          50.6871
  6390          50.1959       -0.0290648          50.1669
  6400          49.5075       -0.0286023          49.4789
  6410          49.9053       -0.0272519           49.878
  6420          50.3047       -0.0272837          50.2774
  6430          49.6429       -0.0267431          49.6161
  6440          49.6225       -0.0264528          49.5961
  6450           49.519        -0.026607          49.4924
  6460          49.4141       -0.0247034          49.3894
  6470          49.1736       -0.0246313           49.149
  6480           49.793       -0.0235444          49.7695
  6490          50.1661       -0.0239555          50.1421
  6500          49.7409       -0.0239853          49.7169
  6510          50.0496       -0.0245472           50.025
  6520          50.5984       -0.0241723          50.5742
  6530           49.564       -0.0241845          49.5399
  6540          49.2701       -0.0247317          49.2454
  6550          49.5123       -0.0239269          49.4883
  6560          50.2282       -0.0236495          50.2045
  6570          50.4256       -0.0232147          50.4024
  6580          49.6949       -0.0239123           49.671
  6590          49.4206       -0.0229019          49.3977
  6600          49.0656       -0.0225622           49.043
  6610          49.5704        -0.022805          49.5476
  6620          49.5545       -0.0229061          49.5316
  6630          49.4285       -0.0233304          49.4052
  6640          50.1603       -0.0234028          50.1369
  6650          50.1408       -0.0226307          50.1182
  6660          50.0196       -0.0228529          49.9968
  6670          50.1613        -0.022979          50.1383
  6680          50.2485       -0.0218744          50.2266
  6690          49.3496       -0.0218039          49.3278
  6700          50.0281       -0.0214748          50.0066
  6710          49.6393       -0.0213343          49.6179
  6720          48.7708       -0.0204237          48.7504
  6730           48.847       -0.0206806          48.8263
  6740          49.2975       -0.0202471          49.2773
  6750          49.4594       -0.0207018          49.4387
  6760          49.3735       -0.0213402          49.3521
  6770          48.9921       -0.0219906          48.9701
  6780          49.6021       -0.0217553          49.5803
  6790          50.2953         -0.02098          50.2743
  6800          50.1212        -0.021183          50.1001
  6810          49.6916       -0.0208215          49.6708
  6820          49.1049       -0.0200531          49.0849
  6830          49.4102       -0.0194526          49.3907
  6840          48.9244       -0.0191595          48.9053
  6850          48.7306       -0.0190225          48.7115
  6860          49.0173       -0.0192738           48.998
  6870           48.464       -0.0199592           48.444
  6880          48.4812       -0.0204748          48.4607
  6890          48.6124       -0.0199274          48.5925
  6900           49.149        -0.020135          49.1289
  6910          49.0661       -0.0199764          49.0461
  6920          49.2179       -0.0200848          49.1978
  6930          49.5934        -0.020731          49.5727
  6940          48.4517       -0.0199628          48.4317
  6950          48.9765       -0.0195867          48.9569
  6960           48.391        -0.018655          48.3723
  6970          48.9847       -0.0181985          48.9665
  6980          49.2776       -0.0185431          49.2591
  6990          48.5603       -0.0177872          48.5425
  7000          49.3772       -0.0179064          49.3593
  7010          48.5857       -0.0177918          48.5679
  7020             49.1       -0.0175415          49.0825
  7030          49.3992       -0.0169508          49.3823
  7040          49.6531       -0.0164814          49.6366
  7050           50.206       -0.0164872          50.1895
  7060          50.1624         -0.01631          50.1461
  7070          50.0662       -0.0174279          50.0488
  7080          50.4888       -0.0177685           50.471
  7090          50.4065       -0.0174553           50.389
  7100          51.3019       -0.0165858          51.2853
  7110          51.1471        -0.016691          51.1304
  7120          51.1476       -0.0166787          51.1309
  7130          50.9045       -0.0173338          50.8872
  7140          50.5705       -0.0174009          50.5531
  7150          50.3299       -0.0175144          50.3124
  7160          50.9871       -0.0175027          50.9696
  7170          50.6148       -0.0171485          50.5977
  7180          50.5105       -0.0168713          50.4937
  7190          50.2761       -0.0168498          50.2592
  7200          50.1481       -0.0168838          50.1312
  7210           49.552       -0.0167602          49.5353
  7220          49.6819       -0.0166908          49.6652
  7230          49.6868       -0.0165058          49.6703
  7240          49.7632       -0.0168719          49.7463
  7250          49.7585       -0.0166028          49.7419
  7260           50.076       -0.0172304          50.0588
  7270          49.2708       -0.0166447          49.2541
  7280          49.0033       -0.0168326          48.9865
  7290           48.831       -0.0164709          48.8145
  7300          48.6667       -0.0159381          48.6507
  7310          48.4481       -0.0154056          48.4327
  7320          47.8016       -0.0158923          47.7857
  7330          47.9448       -0.0150043          47.9298
  7340          47.7311       -0.0149346          47.7161
  7350          47.5903       -0.0150714          47.5753
  7360          48.2621        -0.015917          48.2462
  7370          48.3196       -0.0151245          48.3045
  7380          48.3348       -0.0144991          48.3203
  7390          48.3048       -0.0144769          48.2903
  7400          49.3016       -0.0146629          49.2869
  7410          48.3526       -0.0141739          48.3384
  7420          48.2479       -0.0140112          48.2339
  7430          48.9292       -0.0145027          48.9147
  7440          48.7656        -0.014447          48.7512
  7450          48.5637       -0.0149887          48.5487
  7460          48.7242        -0.014686          48.7095
  7470          49.1091       -0.0141856          49.0949
  7480          49.6366       -0.0136546          49.6229
  7490          49.8302       -0.0138277          49.8164
  7500          49.4425       -0.0138384          49.4287
  7510           50.304       -0.0140185            50.29
  7520          49.3307       -0.0137784          49.3169
  7530          48.9502       -0.0140256          48.9362
  7540          49.2361       -0.0141136           49.222
  7550           49.331       -0.0135397          49.3175
  7560          49.2076       -0.0131751          49.1945
  7570          48.3896       -0.0131732          48.3764
  7580          48.5422       -0.0129074          48.5293
  7590          48.9919       -0.0131493          48.9788
  7600           48.914       -0.0136117          48.9004
  7610          48.7178       -0.0137173          48.7041
  7620          48.8058       -0.0132867          48.7925
  7630          48.7384       -0.0131816          48.7252
  7640          49.4816       -0.0130072          49.4686
  7650          48.9781       -0.0123992          48.9657
  7660          48.1278       -0.0122944          48.1155
  7670          48.0126       -0.0122753          48.0003
  7680          48.2131       -0.0122493          48.2008
  7690          48.9668       -0.0129037          48.9539
  7700          48.6742       -0.0129026          48.6613
  7710          48.7531       -0.0128296          48.7402
  7720          48.3789       -0.0119729          48.3669
  7730          48.2356       -0.0119814          48.2236
  7740          48.0751       -0.0118358          48.0633
  7750          48.5993       -0.0116703          48.5877
  7760          48.6313       -0.0118666          48.6194
  7770          47.3224       -0.0115886          47.3108
  7780           48.222       -0.0119575            48.21
  7790          48.8298       -0.0120207          48.8178
  7800           48.651       -0.0118879          48.6391
  7810          48.5864        -0.011807          48.5746
  7820          48.7084       -0.0123725          48.6961
  7830          48.7974       -0.0126105          48.7848
  7840          48.5788       -0.0125084          48.5663
  7850          48.6121       -0.0124545          48.5997
  7860          48.4049       -0.0124467          48.3925
  7870          48.1392       -0.0125664          48.1266
  7880          48.4184       -0.0126259          48.4058
  7890          48.2725       -0.0124432          48.2601
  7900          48.4313       -0.0120219          48.4193
  7910          47.3746       -0.0120999          47.3625
  7920          47.9633       -0.0120807          47.9512
  7930          48.2788       -0.0120238          48.2667
  7940           47.898       -0.0119167          47.8861
  7950          48.4241        -0.012727          48.4114
  7960          48.5786       -0.0122393          48.5664
  7970           48.054       -0.0121651          48.0418
  7980          48.7141       -0.0120129           48.702
  7990          48.3477        -0.011815          48.3359
  8000          47.9706        -0.012221          47.9584
  8010          48.1328       -0.0118227           48.121
  8020          48.3144       -0.0114143           48.303
  8030          48.5289       -0.0111054          48.5178
  8040          48.2143       -0.0109462          48.2033
  8050          48.5867       -0.0108277          48.5759
  8060          47.8668       -0.0106964          47.8561
  8070          48.3451       -0.0108428          48.3342
  8080          48.8057       -0.0109451          48.7948
  8090          48.2087       -0.0110384          48.1976
  8100          47.9756       -0.0111264          47.9645
  8110          47.5225       -0.0112612          47.5112
  8120          48.7197       -0.0111251          48.7085
  8130          48.8041        -0.010868          48.7933
  8140          47.8804       -0.0105584          47.8699
  8150          47.3585       -0.0103721          47.3481
  8160          47.4558       -0.0107319          47.4451
  8170          47.3974       -0.0105294          47.3869
  8180          48.0478       -0.0105854          48.0372
  8190           48.274       -0.0107526          48.2632
  8200          47.9804       -0.0109202          47.9694
  8210          47.9116       -0.0107617          47.9008
  8220          47.5804       -0.0105752          47.5698
  8230          47.4054         -0.01037           47.395
  8240          47.5318      -0.00986761          47.5219
  8250          47.5951      -0.00995278          47.5852
  8260           47.588      -0.00981022          47.5782
  8270          47.8849      -0.00980014          47.8751
  8280          47.6283       -0.0100855          47.6182
  8290          47.6929       -0.0101705          47.6827
  8300          48.1372       -0.0103159          48.1269
  8310          47.8159       -0.0102781          47.8056
  8320          47.9312         -0.01003          47.9212
  8330          48.0226       -0.0100489          48.0125
  8340          48.8974       -0.0102824          48.8871
  8350          48.3302       -0.0104222          48.3198
  8360          48.7982       -0.0102916          48.7879
  8370          48.4382      -0.00985763          48.4283
  8380          48.9696      -0.00944384          48.9601
  8390            48.12      -0.00958496          48.1104
  8400          47.9745      -0.00959293          47.9649
  8410          47.5399      -0.00948701          47.5305
  8420          47.8106      -0.00914486          47.8015
  8430          48.1707      -0.00919712          48.1615
  8440          48.6966      -0.00895081          48.6877
  8450          48.6402      -0.00905966          48.6312
  8460          48.1379      -0.00900238          48.1289
  8470          48.3576      -0.00871207          48.3489
  8480          47.6488      -0.00860193          47.6402
  8490           47.583      -0.00885854          47.5742
  8500          47.0948      -0.00892473          47.0859
  8510          47.4019       -0.0092241          47.3927
  8520           47.315      -0.00906277          47.3059
  8530          46.8665      -0.00879456          46.8577
  8540          47.4441       -0.0090027          47.4351
  8550          47.0155      -0.00933916          47.0061
  8560          46.9755      -0.00902968          46.9665
  8570          46.6084       -0.0091293          46.5993
  8580          46.7721      -0.00898502          46.7631
  8590          47.4264      -0.00914248          47.4172
  8600          46.7368      -0.00929885          46.7276
  8610          46.6212      -0.00913758          46.6121
  8620          46.1866      -0.00896954          46.1776
  8630          47.1037       -0.0092517          47.0944
  8640          46.5813      -0.00912798          46.5722
  8650          46.6886      -0.00911903          46.6795
  8660          46.4566      -0.00884036          46.4478
  8670           46.324      -0.00883908          46.3151
  8680          46.7041      -0.00869791          46.6954
  8690           46.046      -0.00853891          46.0375
  8700           46.107      -0.00846642          46.0985
  8710          46.5629      -0.00851009          46.5544
  8720          45.9533      -0.00848594          45.9448
  8730          45.9793      -0.00840286          45.9709
  8740          46.0604      -0.00878291          46.0516
  8750          45.9482      -0.00867378          45.9395
  8760          46.3577      -0.00845211          46.3493
  8770          45.7705      -0.00802462          45.7625
  8780          46.0521      -0.00793587          46.0442
  8790          45.9302      -0.00790824          45.9223
  8800          46.4696      -0.00798621          46.4616
  8810          46.1075      -0.00777855          46.0997
  8820          46.0253      -0.00789228          46.0174
  8830          46.4716      -0.00837566          46.4633
  8840          46.2822      -0.00847441          46.2737
  8850            46.34      -0.00850395          46.3315
  8860          46.2225      -0.00883802          46.2136
  8870          46.5603      -0.00873533          46.5516
  8880          46.4288      -0.00847882          46.4203
  8890          46.2934      -0.00830123          46.2851
  8900          46.3266      -0.00834356          46.3182
  8910          46.1318      -0.00803901          46.1237
  8920          46.1619      -0.00759385          46.1543
  8930          46.2585      -0.00749651           46.251
  8940          45.8545      -0.00732618          45.8472
  8950          45.5629      -0.00721031          45.5556
  8960          45.6013       -0.0072603           45.594
  8970          45.8946      -0.00731346          45.8873
  8980          46.2047      -0.00712776          46.1975
  8990          46.0336       -0.0069664          46.0267
  9000          46.3684      -0.00703261          46.3613
  9010          45.7811      -0.00698709          45.7741
  9020          45.6666      -0.00695403          45.6596
  9030          45.8006      -0.00745111          45.7932
  9040          45.5502      -0.00738713          45.5428
  9050           45.681      -0.00713097          45.6738
  9060          45.6295      -0.00717657          45.6223
  9070          46.2527      -0.00708034          46.2456
  9080          46.0923       -0.0070444          46.0853
  9090          45.9624      -0.00706307          45.9553
  9100           46.143      -0.00714104          46.1358
  9110           46.208      -0.00719729          46.2008
  9120          45.9946      -0.00700678          45.9876
  9130           45.648       -0.0066841          45.6413
  9140          45.3719      -0.00651528          45.3653
  9150          45.3136      -0.00649909          45.3071
  9160           44.993      -0.00650261          44.9865
  9170          45.3828      -0.00632908          45.3765
  9180           45.013      -0.00642062          45.0066
  9190          45.2962      -0.00640769          45.2898
  9200          45.1473      -0.00632108           45.141
  9210          45.5205      -0.00640172          45.5141
  9220          45.5152      -0.00635632          45.5088
  9230          44.7486      -0.00645069          44.7421
  9240          44.4989      -0.00648911          44.4924
  9250          45.0465      -0.00670626          45.0398
  9260          44.3079      -0.00646795          44.3014
  9270          44.8676      -0.00636552          44.8612
  9280          45.0785      -0.00625107          45.0722
  9290          45.0141      -0.00633223          45.0078
  9300          44.3909      -0.00625509          44.3847
  9310          44.8072      -0.00601225          44.8012
  9320          45.2996      -0.00618181          45.2934
  9330          45.3187       -0.0062119          45.3125
  9340          44.9555      -0.00599064          44.9495
  9350          45.2167      -0.00608471          45.2106
  9360          44.6178      -0.00622938          44.6116
  9370          45.0394      -0.00621712          45.0332
  9380          44.4353      -0.00614315          44.4292
  9390          44.4616      -0.00614354          44.4555
  9400          44.4733      -0.00611524          44.4672
  9410          44.7567       -0.0062807          44.7504
  9420          44.3319      -0.00612982          44.3257
  9430          44.7227      -0.00609877          44.7166
  9440          44.6785      -0.00608623          44.6724
  9450          44.8115      -0.00591277          44.8056
  9460          44.9424      -0.00587532          44.9366
  9470          45.8493      -0.00592958          45.8434
  9480          45.6233      -0.00592534          45.6174
  9490          44.7469      -0.00601638          44.7408
  9500           45.536      -0.00616422          45.5299
  9510           45.234      -0.00626416          45.2277
  9520          45.1224      -0.00589646          45.1165
  9530          44.9652      -0.00574075          44.9595
  9540          45.7422       -0.0058616          45.7363
  9550          45.6658       -0.0058439          45.6599
  9560          45.9949      -0.00584959          45.9891
  9570          45.2669      -0.00576473          45.2611
  9580          45.0441       -0.0056127          45.0385
  9590          45.6143      -0.00554142          45.6088
  9600          45.5758      -0.00553644          45.5703
  9610          45.4393      -0.00556929          45.4337
  9620          46.0314      -0.00553597          46.0259
  9630          46.1357      -0.00549788          46.1302
  9640          45.9807      -0.00549515          45.9752
  9650          46.7322      -0.00544161          46.7268
  9660          46.3689      -0.00537989          46.3636
  9670          47.1904       -0.0052367          47.1851
  9680          46.8936      -0.00519834          46.8884
  9690          46.3308      -0.00508205          46.3257
  9700          46.0766      -0.00497615          46.0716
  9710          46.3176      -0.00497486          46.3126
  9720          46.5311      -0.00507296           46.526
  9730           46.698      -0.00495904           46.693
  9740           46.268      -0.00507431           46.263
  9750          46.3923      -0.00499522          46.3873
  9760          47.0226      -0.00507981          47.0175
  9770          46.1309      -0.00483493          46.1261
  9780          46.5232      -0.00483057          46.5184
  9790          45.8961      -0.00468397          45.8914
  9800          45.6921      -0.00469773          45.6874
  9810           45.795      -0.00472184          45.7903
  9820          45.9044      -0.00482752          45.8996
  9830          45.9859       -0.0047743          45.9811
  9840          45.9064      -0.00482352          45.9016
  9850           45.886      -0.00478568          45.8812
  9860          45.5722      -0.00474812          45.5675
  9870          45.7164      -0.00486051          45.7115
  9880          46.0574      -0.00493922          46.0525
  9890          46.1491      -0.00503823          46.1441
  9900          46.2517      -0.00508203          46.2466
  9910          45.9745      -0.00503982          45.9694
  9920          45.6392      -0.00496883          45.6342
  9930          46.1755      -0.00500564          46.1705
  9940          45.9135      -0.00518136          45.9083
  9950          46.1352      -0.00496893          46.1302
  9960          46.5589      -0.00486179          46.5541
  9970          46.7996      -0.00502497          46.7946
  9980          46.3151      -0.00484444          46.3102
  9990          46.5828      -0.00479354           46.578
 10000            46.52      -0.00473439          46.5152
