# Supplementary material for: Antibody–nanobody combination increases their neutralizing activity against SARS-CoV-2 and nanobody H11-H4 is effective against Alpha, Kappa and Delta variants
Source: Sci Rep. 2022 Jun 11;12:9701. doi: 10.1038/s41598-022-14263-1 (PMC9188278; doi:10.1038/s41598-022-14263-1)
Supplement: Supplementary file 2 — Supplementary Information 2. [file 41598_2022_14263_MOESM2_ESM.zip › SciRep_data/SMD_data/WT/Interaction_energy/v=0.5/005_calWT_RBD.xvg]

@    title "Energy"
@    xaxis label "Time (ps)"
@    yaxis label "Energy (kcal/mol)"
@ s0 legend "Time"
@ s1 legend "Electrostatic"
@ s2 legend "Van der Waal"
@ s3 legend "Total energy"
   #  ps    Elec (kcal/mol)    VdW (kcal/mol)  Total (kcal/mol)
     0         -339.527         -150.814         -490.341
    10         -329.846         -157.731         -487.577
    20         -346.106         -147.974          -494.08
    30         -351.947         -157.678         -509.625
    40         -337.313          -149.69         -487.003
    50         -349.044         -150.986          -500.03
    60         -332.773         -153.084         -485.857
    70         -348.032         -154.055         -502.087
    80         -373.882         -151.794         -525.676
    90         -353.643         -156.533         -510.176
   100         -363.976         -145.806         -509.781
   110         -338.602         -152.375         -490.978
   120         -351.039         -158.279         -509.318
   130         -336.495         -154.467         -490.962
   140         -372.015         -151.286         -523.301
   150         -356.144         -155.604         -511.748
   160         -370.454         -151.714         -522.168
   170         -364.409         -155.336         -519.745
   180         -353.425         -158.401         -511.826
   190         -359.116         -157.282         -516.397
   200         -370.127         -156.336         -526.463
   210          -350.77          -153.22          -503.99
   220         -350.039         -153.799         -503.838
   230         -351.072         -153.005         -504.077
   240         -360.183         -152.624         -512.807
   250          -362.66         -150.608         -513.269
   260         -365.264         -153.823         -519.087
   270         -345.266         -156.366         -501.633
   280         -359.278         -151.327         -510.605
   290         -361.907         -148.391         -510.298
   300         -365.804         -144.292         -510.096
   310         -342.918         -151.287         -494.205
   320         -348.613          -153.06         -501.673
   330         -347.203         -154.085         -501.288
   340         -348.321         -152.246         -500.566
   350         -353.532         -154.006         -507.538
   360         -361.783         -155.848         -517.631
   370         -360.995         -150.619         -511.613
   380         -368.408         -150.519         -518.927
   390         -386.046         -149.791         -535.837
   400         -362.395         -155.202         -517.597
   410         -375.521         -152.087         -527.609
   420         -373.484         -149.104         -522.588
   430         -371.758         -156.979         -528.737
   440         -361.211         -154.748         -515.959
   450         -374.986         -154.434          -529.42
   460         -355.745         -154.094         -509.838
   470         -364.388         -157.764         -522.152
   480         -364.822         -153.618          -518.44
   490          -369.14         -157.858         -526.999
   500          -362.33         -156.828         -519.158
   510         -364.845         -156.334         -521.179
   520         -362.176         -160.467         -522.643
   530         -365.932         -158.154         -524.086
   540         -368.879         -154.696         -523.576
   550         -370.329         -158.212         -528.541
   560         -369.818         -150.527         -520.345
   570         -378.805         -155.992         -534.797
   580          -371.65         -149.024         -520.675
   590         -355.886         -150.014         -505.899
   600           -366.2         -154.792         -520.992
   610          -371.63         -156.132         -527.762
   620         -359.245         -153.882         -513.127
   630         -359.503         -153.461         -512.964
   640         -368.913         -154.058         -522.971
   650         -363.455         -154.415          -517.87
   660          -364.59         -154.119          -518.71
   670         -373.572         -155.348          -528.92
   680         -379.859         -154.573         -534.432
   690         -376.255         -146.569         -522.824
   700         -363.032         -152.422         -515.454
   710         -369.083         -149.902         -518.986
   720         -369.336         -152.812         -522.148
   730         -348.051         -157.007         -505.058
   740          -366.21         -155.568         -521.778
   750         -363.884         -151.866          -515.75
   760         -353.708          -154.49         -508.198
   770         -369.385         -149.162         -518.548
   780         -370.148         -151.906         -522.055
   790         -356.148         -151.818         -507.966
   800         -369.862         -154.915         -524.777
   810         -370.234         -147.719         -517.953
   820         -374.353         -151.228         -525.581
   830         -363.672         -157.318          -520.99
   840         -364.104         -152.099         -516.203
   850          -377.88         -150.626         -528.506
   860         -363.755         -154.839         -518.594
   870         -350.814         -151.206          -502.02
   880         -357.607         -151.744          -509.35
   890         -370.471         -154.295         -524.766
   900         -375.115         -155.632         -530.748
   910         -374.996         -149.995         -524.991
   920         -359.589          -150.78          -510.37
   930         -366.375         -149.085          -515.46
   940         -381.643         -150.471         -532.114
   950         -374.726         -153.976         -528.702
   960          -378.92         -148.256         -527.176
   970         -374.724         -153.158         -527.882
   980         -358.718         -157.788         -516.506
   990         -381.215         -148.481         -529.696
  1000         -374.664         -150.639         -525.303
  1010         -359.165         -153.173         -512.338
  1020         -349.602         -150.026         -499.628
  1030         -347.707         -151.553         -499.261
  1040         -381.496         -143.996         -525.492
  1050         -360.606           -147.4         -508.005
  1060         -367.772         -145.812         -513.584
  1070         -364.288         -141.462          -505.75
  1080         -361.537         -148.377         -509.914
  1090         -364.627         -149.503          -514.13
  1100         -359.143         -144.895         -504.038
  1110         -347.084         -148.957         -496.041
  1120         -352.552         -150.354         -502.907
  1130         -361.496         -154.369         -515.865
  1140         -359.408         -152.812          -512.22
  1150         -351.821         -155.497         -507.318
  1160         -362.719         -153.455         -516.175
  1170          -361.99         -152.364         -514.354
  1180         -363.491         -144.608         -508.099
  1190         -347.428         -155.687         -503.116
  1200         -351.406         -156.386         -507.792
  1210         -348.364         -148.777         -497.141
  1220         -357.455         -150.861         -508.316
  1230         -367.059         -154.885         -521.944
  1240          -360.36         -153.907         -514.268
  1250         -363.302         -158.928          -522.23
  1260         -370.203         -150.782         -520.985
  1270         -365.127         -153.181         -518.308
  1280         -374.213         -149.176         -523.389
  1290          -370.74         -151.136         -521.876
  1300         -356.805         -153.354         -510.159
  1310         -385.304         -149.256          -534.56
  1320         -376.258         -150.675         -526.933
  1330         -365.314         -148.112         -513.427
  1340         -376.478          -152.31         -528.788
  1350          -380.93         -149.004         -529.934
  1360         -370.563         -145.294         -515.857
  1370         -364.027         -144.637         -508.664
  1380          -369.27          -151.74          -521.01
  1390          -377.95         -152.091          -530.04
  1400         -376.247          -149.02         -525.267
  1410         -369.117         -152.712          -521.83
  1420          -379.11         -148.544         -527.654
  1430         -373.136         -153.189         -526.325
  1440         -375.998         -158.141         -534.139
  1450         -374.154         -150.626          -524.78
  1460         -366.339         -151.728         -518.067
  1470         -378.687         -152.857         -531.545
  1480         -371.156         -152.394         -523.549
  1490         -379.101         -151.164         -530.265
  1500         -366.046         -155.545         -521.591
  1510          -363.31         -155.379          -518.69
  1520         -384.758          -152.71         -537.469
  1530         -372.571         -151.933         -524.503
  1540         -375.524         -154.975         -530.499
  1550         -371.942         -151.694         -523.637
  1560         -383.975         -152.809         -536.784
  1570         -387.187         -148.036         -535.223
  1580         -375.667         -147.939         -523.606
  1590         -383.651         -151.075         -534.726
  1600         -366.404         -151.905          -518.31
  1610         -368.758         -150.402          -519.16
  1620         -362.165         -151.946         -514.111
  1630         -350.752         -157.717         -508.469
  1640         -371.955         -150.457         -522.412
  1650         -358.888         -152.815         -511.703
  1660         -362.915         -154.913         -517.828
  1670         -368.615         -151.022         -519.637
  1680          -362.41         -148.352         -510.762
  1690         -361.671         -152.421         -514.092
  1700         -373.993         -147.576          -521.57
  1710         -385.015         -153.939         -538.954
  1720          -370.76         -146.674         -517.434
  1730         -354.844         -150.208         -505.052
  1740         -361.305         -152.841         -514.147
  1750         -352.496         -151.147         -503.643
  1760         -370.809          -148.99           -519.8
  1770         -352.343          -152.55         -504.893
  1780         -376.405         -145.543         -521.948
  1790         -373.664         -152.772         -526.436
  1800         -375.302         -145.812         -521.113
  1810         -357.767         -146.015         -503.781
  1820         -360.004         -147.777         -507.781
  1830         -381.079         -151.213         -532.291
  1840         -357.685         -149.296         -506.981
  1850         -371.987         -147.281         -519.267
  1860         -378.305         -144.519         -522.824
  1870         -375.235         -150.031         -525.267
  1880          -360.36         -146.382         -506.742
  1890         -376.676         -149.485         -526.161
  1900         -363.318         -145.544         -508.862
  1910         -364.532         -152.526         -517.058
  1920         -369.775         -149.229         -519.005
  1930         -369.442         -148.382         -517.824
  1940         -363.753         -142.575         -506.328
  1950         -380.726         -144.454          -525.18
  1960         -372.435         -142.836          -515.27
  1970         -381.999          -151.53         -533.528
  1980         -359.675         -154.753         -514.428
  1990         -358.098         -148.823         -506.921
  2000         -345.217         -145.138         -490.354
  2010         -349.372         -148.067         -497.439
  2020         -364.152         -143.573         -507.725
  2030         -371.157         -145.738         -516.894
  2040          -365.66         -143.244         -508.905
  2050         -355.605         -147.487         -503.092
  2060         -351.482         -150.964         -502.446
  2070         -365.861         -144.118         -509.979
  2080         -352.297         -143.751         -496.048
  2090         -357.737         -146.144         -503.881
  2100         -360.584         -144.044         -504.627
  2110         -354.221         -142.332         -496.553
  2120         -341.812         -148.855         -490.667
  2130         -343.768         -146.378         -490.146
  2140         -353.156          -143.74         -496.896
  2150         -364.118         -144.448         -508.566
  2160         -362.411         -144.868         -507.279
  2170         -373.881          -142.95         -516.831
  2180          -368.57         -141.232         -509.802
  2190         -369.803         -140.751         -510.553
  2200          -361.25         -146.931         -508.181
  2210         -356.626         -147.532         -504.158
  2220         -358.561         -142.383         -500.944
  2230         -341.549         -143.574         -485.123
  2240          -357.76         -145.168         -502.928
  2250         -368.368         -144.515         -512.882
  2260         -368.031         -148.295         -516.327
  2270         -377.281         -144.326         -521.607
  2280         -354.388         -149.984         -504.372
  2290         -364.702         -146.879         -511.581
  2300         -367.837         -144.178         -512.015
  2310         -365.931         -148.345         -514.277
  2320         -382.822         -146.896         -529.718
  2330         -367.104         -146.519         -513.622
  2340         -355.318         -145.777         -501.095
  2350         -364.512         -146.606         -511.118
  2360         -366.254         -141.503         -507.758
  2370          -350.52         -147.502         -498.022
  2380         -355.317         -145.342         -500.659
  2390         -362.206         -144.215         -506.421
  2400         -356.237          -149.52         -505.757
  2410         -376.001         -147.591         -523.592
  2420          -354.69         -147.196         -501.886
  2430          -344.85          -148.45           -493.3
  2440         -356.431         -149.982         -506.413
  2450         -359.991         -139.162         -499.153
  2460          -363.27         -145.304         -508.574
  2470         -359.467         -148.335         -507.802
  2480         -372.346         -147.472         -519.818
  2490         -363.372         -147.103         -510.475
  2500         -360.226         -145.598         -505.825
  2510         -351.965         -147.399         -499.364
  2520         -364.001         -149.612         -513.613
  2530         -367.736          -151.49         -519.226
  2540         -357.688         -147.251         -504.938
  2550         -353.598         -145.939         -499.537
  2560         -351.111         -147.132         -498.243
  2570         -364.663         -145.911         -510.575
  2580         -353.944         -150.244         -504.188
  2590         -358.757         -148.607         -507.364
  2600         -359.007         -146.783         -505.789
  2610         -356.454         -146.896         -503.351
  2620         -364.911         -145.344         -510.254
  2630         -346.196         -152.407         -498.602
  2640         -343.283         -146.784         -490.067
  2650         -349.534         -146.009         -495.543
  2660         -348.168         -146.744         -494.912
  2670         -343.907          -145.07         -488.977
  2680         -347.773         -146.239         -494.012
  2690         -354.013         -147.632         -501.645
  2700          -355.37         -150.461         -505.831
  2710          -364.39         -145.117         -509.507
  2720         -361.419         -155.193         -516.613
  2730         -349.572         -148.578         -498.151
  2740         -343.895         -149.035          -492.93
  2750         -353.989         -139.722         -493.711
  2760         -333.746         -149.081         -482.828
  2770         -345.873         -143.829         -489.702
  2780         -351.479         -147.665         -499.143
  2790         -326.812         -147.338          -474.15
  2800         -351.433         -144.831         -496.264
  2810          -350.99         -149.576         -500.567
  2820         -340.794         -146.919         -487.714
  2830         -333.742         -143.755         -477.498
  2840         -338.091         -145.088         -483.179
  2850         -363.665         -141.574         -505.238
  2860         -356.598         -146.565         -503.163
  2870         -348.414         -145.615         -494.029
  2880         -357.039         -145.662         -502.701
  2890         -354.651         -143.725         -498.377
  2900         -351.531         -148.164         -499.696
  2910         -363.219         -142.018         -505.237
  2920         -343.696         -145.699         -489.395
  2930         -354.407         -141.629         -496.036
  2940         -339.538         -146.488         -486.025
  2950         -347.181         -143.088         -490.268
  2960         -341.433         -142.181         -483.614
  2970         -344.453         -143.747           -488.2
  2980         -348.009         -140.512         -488.521
  2990         -343.988         -143.131         -487.119
  3000         -352.769         -143.031           -495.8
  3010         -351.618         -147.416         -499.034
  3020         -362.113         -146.973         -509.086
  3030         -339.531         -146.209          -485.74
  3040         -343.199         -146.805         -490.004
  3050         -345.741         -142.924         -488.665
  3060         -347.571         -150.879          -498.45
  3070         -340.159         -142.201          -482.36
  3080         -346.192         -148.585         -494.777
  3090          -336.41         -145.911         -482.322
  3100         -347.208         -145.935         -493.143
  3110         -337.919          -146.96         -484.879
  3120         -344.658         -147.348         -492.007
  3130         -353.855         -144.772         -498.627
  3140         -346.654         -149.641         -496.295
  3150         -342.618         -148.011         -490.629
  3160         -366.791         -143.654         -510.445
  3170          -362.23         -146.236         -508.465
  3180         -371.628         -144.711          -516.34
  3190         -355.049         -148.636         -503.685
  3200         -349.631         -148.875         -498.506
  3210         -357.296         -148.412         -505.708
  3220         -341.728         -147.782         -489.509
  3230         -357.314         -143.145         -500.459
  3240          -369.57         -147.334         -516.904
  3250         -362.777         -140.936         -503.713
  3260         -344.021         -147.419          -491.44
  3270         -348.137         -148.599         -496.736
  3280         -359.962         -147.274         -507.237
  3290         -355.582         -142.615         -498.197
  3300         -357.982         -144.954         -502.936
  3310         -363.543          -144.86         -508.403
  3320         -353.236          -144.22         -497.456
  3330         -344.764         -139.865          -484.63
  3340         -343.068         -144.163         -487.231
  3350         -345.746         -143.084          -488.83
  3360         -350.524         -142.233         -492.757
  3370         -355.901         -138.631         -494.532
  3380         -368.459         -141.166         -509.626
  3390          -361.53         -145.161         -506.691
  3400         -360.378         -147.843         -508.221
  3410         -358.862         -144.067          -502.93
  3420         -356.373         -139.187         -495.559
  3430         -375.256          -144.37         -519.626
  3440         -351.414         -141.581         -492.995
  3450         -354.695         -140.381         -495.076
  3460         -343.631         -141.273         -484.904
  3470         -370.752         -139.621         -510.373
  3480         -352.472         -143.733         -496.204
  3490         -348.686         -147.208         -495.895
  3500         -357.381             -141         -498.381
  3510         -367.492          -137.49         -504.983
  3520         -363.849         -145.696         -509.546
  3530         -355.323         -138.995         -494.319
  3540         -357.574         -140.317         -497.892
  3550         -353.698         -146.964         -500.662
  3560         -355.674         -140.076          -495.75
  3570         -354.267         -143.428         -497.696
  3580         -343.716         -143.642         -487.359
  3590         -357.329         -138.746         -496.075
  3600         -365.316         -140.973         -506.289
  3610         -351.069          -142.67         -493.739
  3620         -346.038         -140.058         -486.097
  3630         -358.144         -139.347         -497.491
  3640          -362.34         -141.413         -503.753
  3650         -355.585         -144.552         -500.137
  3660         -347.143         -143.819         -490.962
  3670         -344.899         -143.855         -488.754
  3680         -327.782         -144.723         -472.505
  3690         -328.374         -148.753         -477.127
  3700         -332.021         -140.046         -472.067
  3710         -339.151         -142.062         -481.213
  3720         -329.601         -147.933         -477.533
  3730         -336.688         -144.012           -480.7
  3740         -330.418         -142.298         -472.716
  3750         -349.871         -143.351         -493.223
  3760         -348.119         -144.326         -492.445
  3770         -334.012         -137.312         -471.325
  3780         -342.944         -138.249         -481.193
  3790          -333.29         -141.651         -474.941
  3800          -313.13         -143.128         -456.258
  3810         -338.585         -137.762         -476.347
  3820         -332.467         -148.735         -481.202
  3830         -331.542         -140.114         -471.656
  3840         -324.871         -142.021         -466.892
  3850         -326.891         -142.835         -469.726
  3860         -338.655         -141.244         -479.899
  3870          -340.12         -137.614         -477.735
  3880         -349.161         -141.848         -491.009
  3890         -345.288         -137.512           -482.8
  3900         -353.302         -131.873         -485.174
  3910         -343.032         -137.698          -480.73
  3920         -328.317         -138.991         -467.308
  3930         -347.201         -136.075         -483.276
  3940         -353.331         -135.228         -488.559
  3950         -350.833         -142.539         -493.372
  3960         -350.664         -138.169         -488.833
  3970         -352.309         -140.439         -492.748
  3980         -345.479         -144.261         -489.739
  3990         -353.265         -140.821         -494.086
  4000         -353.475         -134.079         -487.554
  4010         -346.545         -133.947         -480.491
  4020         -333.888         -142.235         -476.123
  4030          -350.68         -141.716         -492.397
  4040         -350.084         -134.763         -484.847
  4050         -343.848          -138.62         -482.468
  4060         -339.536         -137.531         -477.068
  4070         -342.531         -134.092         -476.623
  4080         -342.414         -133.949         -476.363
  4090         -336.416         -134.688         -471.104
  4100         -333.118         -138.661         -471.778
  4110         -333.361         -135.805         -469.166
  4120         -332.197         -134.213          -466.41
  4130         -332.037         -134.059         -466.096
  4140          -332.93          -137.68         -470.611
  4150         -325.252         -137.435         -462.688
  4160         -321.725         -136.513         -458.238
  4170         -333.977         -138.001         -471.978
  4180         -346.633         -136.597          -483.23
  4190          -341.04         -137.461         -478.501
  4200         -345.097         -129.484         -474.581
  4210         -355.164         -129.069         -484.233
  4220         -333.665          -134.61         -468.274
  4230         -315.487         -138.113           -453.6
  4240         -338.245          -132.41         -470.654
  4250         -316.779         -133.633         -450.411
  4260         -320.825         -136.893         -457.718
  4270         -326.425         -131.847         -458.273
  4280         -321.987         -136.052         -458.039
  4290         -325.621         -138.091         -463.712
  4300         -318.446         -133.238         -451.684
  4310         -347.208         -136.227         -483.436
  4320         -342.242         -135.342         -477.584
  4330         -332.354         -132.793         -465.146
  4340         -337.712         -138.335         -476.047
  4350         -342.686         -136.446         -479.133
  4360         -337.898         -134.982          -472.88
  4370         -325.518         -135.666         -461.184
  4380         -325.803         -136.739         -462.543
  4390         -334.132         -133.242         -467.373
  4400         -331.961           -135.3         -467.261
  4410          -333.82          -130.06          -463.88
  4420         -308.606         -131.832         -440.439
  4430         -309.494         -133.314         -442.808
  4440         -310.959         -128.113         -439.072
  4450         -328.067         -129.632         -457.699
  4460         -323.388         -131.789         -455.177
  4470         -338.555         -128.667         -467.223
  4480         -310.371         -133.519          -443.89
  4490         -317.077         -130.383          -447.46
  4500         -311.464          -129.73         -441.194
  4510         -308.956         -127.519         -436.474
  4520         -298.019           -125.7         -423.719
  4530         -297.025         -129.667         -426.692
  4540          -298.64         -129.292         -427.932
  4550         -326.694         -131.083         -457.776
  4560         -308.398         -129.215         -437.613
  4570         -314.631         -127.124         -441.754
  4580         -313.969         -130.803         -444.772
  4590         -307.017         -129.675         -436.691
  4600         -314.844         -127.729         -442.573
  4610         -324.867         -126.606         -451.473
  4620         -317.139         -125.732         -442.871
  4630         -304.447         -120.981         -425.428
  4640         -308.533         -125.157          -433.69
  4650         -298.033         -124.614         -422.647
  4660          -306.23         -119.668         -425.898
  4670         -291.686         -117.333         -409.019
  4680         -288.549          -116.09         -404.639
  4690         -298.959         -119.909         -418.867
  4700         -290.772         -118.699         -409.471
  4710         -283.392         -122.754         -406.146
  4720         -278.795         -119.812         -398.607
  4730          -296.29         -115.356         -411.646
  4740         -282.856         -116.818         -399.674
  4750         -289.145         -114.057         -403.202
  4760         -286.543         -110.995         -397.538
  4770         -274.039         -111.038         -385.076
  4780          -277.57         -104.495         -382.064
  4790         -266.244         -107.985         -374.229
  4800           -271.8         -107.178         -378.977
  4810         -258.336         -107.815         -366.151
  4820          -267.07         -104.667         -371.737
  4830         -246.185          -106.43         -352.615
  4840          -259.67         -103.785         -363.455
  4850         -261.942         -103.326         -365.268
  4860          -290.84         -101.799         -392.639
  4870         -261.027         -108.039         -369.066
  4880         -291.116         -103.417         -394.534
  4890         -279.327         -101.208         -380.536
  4900         -287.092         -95.7144         -382.807
  4910         -295.474         -102.339         -397.813
  4920         -288.603         -101.185         -389.788
  4930         -301.272         -98.8007         -400.073
  4940         -297.671         -101.201         -398.872
  4950         -288.276         -99.7814         -388.058
  4960         -285.183         -99.5057         -384.688
  4970         -281.906          -99.603         -381.509
  4980         -279.173         -100.343         -379.516
  4990         -256.998         -99.7305         -356.729
  5000         -273.362         -89.4521         -362.815
  5010         -260.478         -94.2411         -354.719
  5020         -254.957         -92.9342         -347.891
  5030         -236.496         -100.603         -337.099
  5040         -246.786         -94.1577         -340.943
  5050         -236.322         -91.7015         -328.023
  5060         -238.968         -91.8145         -330.782
  5070          -238.15         -89.3892         -327.539
  5080         -230.232         -86.8606         -317.093
  5090          -229.63          -82.722         -312.352
  5100         -216.459         -83.9493         -300.409
  5110         -226.804         -82.4115         -309.216
  5120         -220.944         -73.4107         -294.355
  5130         -214.466         -72.3354         -286.801
  5140         -192.172         -77.5833         -269.755
  5150          -188.79         -74.8154         -263.605
  5160         -190.887         -71.3402         -262.227
  5170         -169.796         -72.5616         -242.358
  5180          -160.99         -69.7777         -230.768
  5190         -164.504         -65.3969         -229.901
  5200         -160.631         -62.1722         -222.803
  5210         -164.274         -62.3458         -226.619
  5220         -164.025         -52.6025         -216.628
  5230         -166.792         -53.3126         -220.104
  5240         -169.121         -51.1147         -220.236
  5250         -154.217         -54.1569         -208.374
  5260         -138.513         -46.6035         -185.117
  5270         -120.692         -45.9821         -166.674
  5280         -109.854         -44.2188         -154.073
  5290         -100.774         -41.4335         -142.208
  5300          -89.649         -33.9107          -123.56
  5310         -87.9215          -36.782         -124.703
  5320         -100.204         -32.8798         -133.083
  5330         -73.3811         -32.9148         -106.296
  5340         -80.9287         -30.4618         -111.391
  5350         -73.1465         -29.8681         -103.015
  5360          -87.302         -28.8092         -116.111
  5370         -80.1979          -27.542          -107.74
  5380         -74.2926          -27.407           -101.7
  5390         -75.9091         -25.4972         -101.406
  5400         -62.4558         -21.6699         -84.1257
  5410         -61.2382         -19.3846         -80.6227
  5420         -58.1426         -16.8818         -75.0244
  5430         -52.0485         -18.8052         -70.8537
  5440         -51.3029         -14.0255         -65.3284
  5450         -55.1035         -14.2028         -69.3063
  5460         -52.3273         -10.7106         -63.0379
  5470         -62.3454         -11.5868         -73.9323
  5480           -62.57         -10.8554         -73.4254
  5490         -48.2808         -11.0425         -59.3233
  5500         -59.8583         -9.39886         -69.2572
  5510          -45.606         -8.69178         -54.2978
  5520         -36.3562         -7.19163         -43.5478
  5530         -27.7679         -7.41122         -35.1791
  5540         -21.0779         -5.46495         -26.5429
  5550         -22.5625         -6.40185         -28.9644
  5560         -39.5725         -3.77167         -43.3442
  5570         -42.0493         -3.34286         -45.3922
  5580         -20.9752         -5.63633         -26.6115
  5590         -16.0581          -4.4937         -20.5518
  5600         -14.6853         -5.11503         -19.8004
  5610         -23.6627         -4.15651         -27.8192
  5620         -25.3722         -4.10617         -29.4784
  5630         -31.1707          -3.2952         -34.4659
  5640         -31.1735         -1.15294         -32.3264
  5650         -22.8994         -4.58759          -27.487
  5660         -19.0697         -2.65697         -21.7267
  5670          -20.072         -3.65191         -23.7239
  5680         -27.9829         -2.01731         -30.0003
  5690         -21.5024         -2.99226         -24.4946
  5700          -24.339         -3.50081         -27.8398
  5710         -10.8404          -4.9994         -15.8398
  5720         -6.34264         -4.72095         -11.0636
  5730         -4.71007         -5.53151         -10.2416
  5740          10.6257         -5.08495          5.54074
  5750          8.62868          -5.8794          2.74928
  5760          -2.1885         -5.95954         -8.14805
  5770         -15.7282         -4.03093         -19.7591
  5780         -11.8803         -5.07428         -16.9546
  5790         -17.0524         -5.58527         -22.6376
  5800         -12.4506         -6.24271         -18.6933
  5810         -7.50837         -6.16025         -13.6686
  5820         -9.30649         -3.80168         -13.1082
  5830         -17.9201          -5.2074         -23.1275
  5840         -18.0816         -5.34807         -23.4297
  5850         -17.8244         -5.96248         -23.7869
  5860         -15.4552         -3.73878         -19.1939
  5870         -5.04979         -4.79983         -9.84962
  5880        -0.506921         -7.04565         -7.55257
  5890         -2.66943         -5.59466         -8.26409
  5900         -1.49019         -5.76714         -7.25733
  5910         -13.4572         -5.39075          -18.848
  5920          -12.094         -4.77635         -16.8703
  5930         -17.1126          -6.2399         -23.3525
  5940         -6.72959         -5.93973         -12.6693
  5950          -4.7191         -7.90484         -12.6239
  5960         -3.36768         -7.20421         -10.5719
  5970         -10.2899         -6.88384         -17.1737
  5980          -14.702         -6.37124         -21.0733
  5990         -11.5587         -7.32345         -18.8822
  6000         -13.0434         -9.28348         -22.3269
  6010         -18.3562         -6.37634         -24.7326
  6020         -11.8674         -7.30659          -19.174
  6030        -0.644193         -7.95015         -8.59435
  6040          -13.424         -6.92466         -20.3486
  6050         -12.5187         -7.21711         -19.7358
  6060         -8.52933         -6.28949         -14.8188
  6070         -13.0912         -7.22508         -20.3163
  6080         -19.2989         -6.54886         -25.8478
  6090         -14.4511         -6.64498         -21.0961
  6100         -10.5584         -6.37771         -16.9361
  6110         -15.3141         -7.50211         -22.8162
  6120          -11.636         -8.02176         -19.6577
  6130          -8.9831         -8.02718         -17.0103
  6140         -12.6747         -4.47405         -17.1487
  6150         -8.98847         -7.84037         -16.8288
  6160         -18.5236         -5.92412         -24.4477
  6170         -9.46252         -4.53871         -14.0012
  6180         -16.1504         -6.14465          -22.295
  6190         -7.89506         -6.70157         -14.5966
  6200         -5.41184         -5.61824         -11.0301
  6210         -8.68908         -8.21873         -16.9078
  6220         -12.5755         -8.80249          -21.378
  6230         -9.55452         -7.25029         -16.8048
  6240         -4.06177         -7.64721          -11.709
  6250         -1.41071         -6.59984         -8.01055
  6260         -12.2523         -6.16344         -18.4157
  6270         -3.82401         -6.65875         -10.4828
  6280         -7.43548         -8.01563         -15.4511
  6290         -3.22425         -6.80043         -10.0247
  6300         -7.75828         -8.31539         -16.0737
  6310          -8.7214          -8.0439         -16.7653
  6320         -9.34414         -7.72713         -17.0713
  6330         -12.2273         -8.42955         -20.6569
  6340         -2.07078         -9.10188         -11.1727
  6350         -14.9686         -6.36044          -21.329
  6360         -6.56427         -7.59518         -14.1595
  6370          -7.3523         -6.85548         -14.2078
  6380          9.25957         -8.34958         0.909991
  6390          4.17265         -8.16305         -3.99039
  6400          2.78167          -9.0149         -6.23323
  6410          0.67749         -8.75222         -8.07473
  6420          4.66809         -8.30594         -3.63785
  6430          3.57939         -8.87972         -5.30033
  6440         -2.35129         -9.62763         -11.9789
  6450          -11.168         -5.97656         -17.1445
  6460         -17.8679         -4.95964         -22.8276
  6470         -15.9043          -7.2348         -23.1391
  6480         -5.85704         -8.39427         -14.2513
  6490         -7.55155         -9.56555         -17.1171
  6500         -5.84456         -8.87934         -14.7239
  6510         -9.07128         -8.75628         -17.8276
  6520         -17.4511         -7.43634         -24.8875
  6530         -13.1581         -10.2136         -23.3718
  6540         -8.38973          -10.517         -18.9067
  6550         -16.9859         -7.70433         -24.6903
  6560         -11.0227         -8.29559         -19.3183
  6570          -12.081         -8.40279         -20.4838
  6580         -3.89567         -8.05394         -11.9496
  6590          2.62297         -7.80539         -5.18242
  6600           8.1723         -8.57466        -0.402361
  6610          3.38313         -7.20983          -3.8267
  6620         -1.71214         -5.92691         -7.63905
  6630           7.4696         -8.59072         -1.12113
  6640           11.371         -5.37677          5.99418
  6650          20.8024         -6.09563          14.7068
  6660          9.14246         -6.45535          2.68711
  6670          8.31991         -5.38705          2.93285
  6680           14.021         -4.50408          9.51692
  6690          5.65148         -5.36714         0.284332
  6700           5.2808         -6.73962         -1.45882
  6710          4.10084         -5.72681         -1.62597
  6720          12.0489         -6.23544          5.81345
  6730          10.2865         -6.54368          3.74279
  6740          1.47991         -7.22831         -5.74839
  6750         0.960032         -5.34603           -4.386
  6760          7.19204         -6.32094         0.871098
  6770          11.6963         -7.28258          4.41372
  6780          4.80609         -7.30446         -2.49838
  6790          8.26082         -6.40499          1.85583
  6800          14.1688         -7.53072          6.63812
  6810          2.20341         -7.58306         -5.37966
  6820         0.586199         -7.11649         -6.53029
  6830         -4.97677         -4.54627         -9.52304
  6840          5.64035          -6.7049         -1.06454
  6850          4.97081         -6.18788         -1.21707
  6860          5.22568         -6.04856        -0.822888
  6870          3.58978         -6.22273         -2.63295
  6880         -2.58305         -6.74506         -9.32811
  6890          -3.2209         -4.86801          -8.0889
  6900         -5.89661         -5.13893         -11.0355
  6910         -6.86925         -5.05908         -11.9283
  6920         -8.10162         -5.93545         -14.0371
  6930           4.3947         -6.69974         -2.30505
  6940          3.88893         -5.84456         -1.95563
  6950          -5.8871         -3.70679         -9.59389
  6960           10.564         -8.41121          2.15281
  6970           5.9541         -4.69107          1.26304
  6980          11.4556         -5.28425           6.1713
  6990          9.03958         -5.84699          3.19259
  7000          9.17757         -6.49278          2.68478
  7010          6.49309         -6.37397         0.119123
  7020           3.3631         -5.18561         -1.82251
  7030          8.05386         -6.95817          1.09569
  7040          6.83814         -7.08206        -0.243916
  7050          12.9079         -6.49919          6.40871
  7060          10.6009         -3.97454          6.62639
  7070          11.1556         -6.70161          4.45395
  7080          16.8954         -5.81953          11.0759
  7090         0.129887         -4.38885         -4.25896
  7100           6.2957         -5.40145         0.894259
  7110          7.57662         -4.51401           3.0626
  7120           4.6702         -5.46849        -0.798281
  7130        -0.712192         -4.08582         -4.79801
  7140          6.65772         -5.51386          1.14386
  7150          5.13488         -5.03323         0.101658
  7160         -6.28135         -3.18415          -9.4655
  7170        -0.508413         -6.76284         -7.27125
  7180          1.50895          -5.3542         -3.84525
  7190         -4.67273         -4.58971         -9.26244
  7200         -13.9731         -3.72784         -17.7009
  7210         -7.31062         -4.32424         -11.6349
  7220         -11.4055         -5.64748          -17.053
  7230         -1.52414         -5.80643         -7.33058
  7240         -0.18048         -6.29315         -6.47363
  7250          4.74583         -4.27435         0.471486
  7260          6.66983         -6.30773         0.362104
  7270          3.23401          -4.7967         -1.56269
  7280          4.63143         -5.47418        -0.842752
  7290         0.126794         -5.41193         -5.28513
  7300         -2.16193         -5.00137          -7.1633
  7310          2.42025         -4.46691         -2.04666
  7320          3.57077         -5.53877         -1.96799
  7330         -7.33614         -4.58543         -11.9216
  7340         -12.2988         -4.99473         -17.2935
  7350          3.93475         -5.55227         -1.61752
  7360         -9.20258         -4.51088         -13.7135
  7370          10.0431         -6.05396          3.98919
  7380          7.68277         -4.26143          3.42134
  7390        -0.867674         -5.37928         -6.24696
  7400         -4.44042         -4.92598         -9.36641
  7410         0.894413          -5.6036         -4.70919
  7420          1.11067         -6.44478         -5.33411
  7430         0.522439         -6.12523         -5.60279
  7440         -6.28457         -5.83629         -12.1209
  7450        -0.559548         -6.06157         -6.62111
  7460         -5.74654         -4.65912         -10.4057
  7470         -9.99666         -5.37768         -15.3743
  7480         0.365574         -6.78312         -6.41755
  7490         -5.30942         -5.35582         -10.6652
  7500         -7.84416         -5.48897         -13.3331
  7510         -11.9201         -6.09063         -18.0107
  7520         -4.23391         -6.36371         -10.5976
  7530         -17.7993         -5.58947         -23.3887
  7540          -13.018         -7.18481         -20.2028
  7550         -29.2894         -4.85536         -34.1448
  7560         -28.9904         -4.53505         -33.5254
  7570         -33.5422         -4.69082          -38.233
  7580         -36.1638         -2.18388         -38.3476
  7590         -27.9826         -4.82778         -32.8104
  7600         -34.3146          -4.1866         -38.5012
  7610         -39.2436          -5.4011         -44.6447
  7620         -34.5005         -4.31754         -38.8181
  7630         -34.8939         -3.21816         -38.1121
  7640         -28.2728         -4.63247         -32.9052
  7650         -21.4949         -5.28536         -26.7803
  7660         -6.23889         -6.33872         -12.5776
  7670         -24.8668         -5.20445         -30.0713
  7680         -25.4968         -5.12998         -30.6268
  7690         -26.2473         -4.97384         -31.2211
  7700         -28.0716         -4.66991         -32.7415
  7710         -24.1179         -2.77977         -26.8976
  7720         -19.8651         -4.60792          -24.473
  7730         -15.9001         -5.41108         -21.3112
  7740         -23.3923         -4.76376         -28.1561
  7750         -26.4817         -3.21243         -29.6941
  7760         -21.1885         -5.87072         -27.0592
  7770         -24.3421         -4.56998          -28.912
  7780         -26.3371         -2.46456         -28.8017
  7790          -18.553         -2.81586         -21.3689
  7800         -31.5164         -2.30196         -33.8184
  7810         -32.8965         -3.30395         -36.2004
  7820         -34.9541         -4.49962         -39.4538
  7830         -27.9221         -3.14128         -31.0634
  7840         -24.3759         -5.17703          -29.553
  7850         -3.40751         -3.88505         -7.29255
  7860         -12.8332         -3.32935         -16.1626
  7870         -8.20078          -3.1606         -11.3614
  7880         -1.17409         -4.90656         -6.08065
  7890         -11.6928         -4.78092         -16.4737
  7900         -9.86803         -4.41665         -14.2847
  7910         -1.38853         -6.16096         -7.54949
  7920          -6.9503         -3.27623         -10.2265
  7930         -5.69384         -5.50558         -11.1994
  7940          3.31453         -4.85463          -1.5401
  7950         -6.61535         -4.49805         -11.1134
  7960          1.48739          -5.8583         -4.37091
  7970         -2.71448         -4.69705         -7.41153
  7980         -4.66031         -4.26162         -8.92192
  7990         -2.08863         -5.01423         -7.10286
  8000         -7.95238         -4.64194         -12.5943
  8010          1.11575         -5.20203         -4.08628
  8020         -4.04449         -3.62806         -7.67255
  8030         -5.69635         -3.99872         -9.69507
  8040         -2.05228          -5.2328         -7.28508
  8050         -7.91558         -4.37615         -12.2917
  8060          1.13148         -5.58964         -4.45815
  8070         0.265041         -4.52222         -4.25718
  8080           1.7626         -5.91398         -4.15138
  8090          1.31287         -5.17796         -3.86509
  8100         -1.24832         -6.03403         -7.28235
  8110          -3.3832         -4.07392         -7.45712
  8120         -11.9693         -4.52744         -16.4968
  8130         -6.84407         -5.77582         -12.6199
  8140         -10.0239         -4.55854         -14.5824
  8150         -15.9958         -2.81709         -18.8128
  8160         -9.30809         -4.08346         -13.3915
  8170         -11.7526         -5.73256         -17.4852
  8180         -9.64769         -5.10308         -14.7508
  8190         -7.54048         -5.07309         -12.6136
  8200         -1.98583         -6.10604         -8.09187
  8210         -8.53704         -4.36579         -12.9028
  8220         -7.91342         -4.29186         -12.2053
  8230         -5.16676         -4.23551         -9.40227
  8240         -5.57007         -3.99621         -9.56628
  8250         -2.75935         -3.04828         -5.80763
  8260         -4.04081         -4.88023         -8.92104
  8270         -4.29592         -5.25623         -9.55214
  8280         -8.51316         -4.69498         -13.2081
  8290         -10.0353         -4.83681         -14.8721
  8300         -5.48871         -5.01298         -10.5017
  8310         -2.79231          -5.2373         -8.02961
  8320         -4.65312         -5.69586          -10.349
  8330         0.677978         -3.25812         -2.58015
  8340         -7.54321         -3.67457         -11.2178
  8350          9.24927          -4.9277          4.32156
  8360          3.33713          -5.3537         -2.01658
  8370        -0.912528          -4.9827         -5.89523
  8380         -1.78519         -7.16153         -8.94672
  8390          -7.2013         -5.58201         -12.7833
  8400         -7.16266         -5.10778         -12.2704
  8410         -4.96683         -5.86057         -10.8274
  8420         -7.40845         -6.29075         -13.6992
  8430         -7.63964         -3.95458         -11.5942
  8440         -11.5594         -4.96358         -16.5229
  8450         -14.0599         -6.04958         -20.1095
  8460         -14.8445         -5.81434         -20.6589
  8470         -15.9636         -4.38435          -20.348
  8480          -12.394         -5.35215         -17.7462
  8490         -3.52411          -4.9056         -8.42972
  8500        -0.669788          -4.7922         -5.46199
  8510           3.7665         -4.04756        -0.281059
  8520         -2.54139         -4.65923         -7.20062
  8530          3.33003         -5.28556         -1.95552
  8540         -5.13621         -5.52264         -10.6588
  8550         -5.26708         -5.95246         -11.2195
  8560           -3.563         -5.33491         -8.89791
  8570          2.67337         -5.23662         -2.56325
  8580         -3.44092         -5.57699          -9.0179
  8590         -11.3791         -5.28566         -16.6647
  8600         -15.5336         -6.02424         -21.5578
  8610          -18.513         -5.09973         -23.6127
  8620          -16.957         -4.80463         -21.7617
  8630         -18.1092         -4.00381          -22.113
  8640         -7.80925         -4.70939         -12.5186
  8650         -9.52076         -3.94442         -13.4652
  8660         -13.4272         -5.53088         -18.9581
  8670         -18.4284         -6.46619         -24.8946
  8680         -12.8311         -5.90031         -18.7315
  8690         -13.7308         -5.58076         -19.3116
  8700          -15.323         -5.41112         -20.7341
  8710            -15.7         -4.31532         -20.0154
  8720         -10.9573         -5.02594         -15.9833
  8730         -8.07775         -5.67435         -13.7521
  8740         -17.3525         -6.82273         -24.1752
  8750         -18.1912         -4.92848         -23.1197
  8760         -14.8544         -6.32426         -21.1787
  8770         -18.6578         -6.24683         -24.9046
  8780         -11.8589         -5.40374         -17.2626
  8790         -8.21874         -6.72372         -14.9425
  8800         -19.2537         -5.67416         -24.9278
  8810         -15.2047         -4.89543         -20.1001
  8820         -13.2693         -6.12836         -19.3976
  8830         -14.1548         -4.70499         -18.8598
  8840         -9.16026         -5.64311         -14.8034
  8850         -8.96848          -3.8434         -12.8119
  8860         -11.9516         -5.82321         -17.7748
  8870         -15.0284         -6.53029         -21.5587
  8880         -16.1698         -4.83881         -21.0087
  8890         -9.53929         -5.67397         -15.2133
  8900         -5.83812         -6.26353         -12.1016
  8910         -3.85474         -6.71091         -10.5656
  8920         -6.58305         -5.94764         -12.5307
  8930         -7.98194         -6.48023         -14.4622
  8940         -10.9766         -7.55199         -18.5285
  8950         -3.31141         -6.11381         -9.42522
  8960         -13.3308         -6.40633         -19.7371
  8970         -10.7603         -5.19335         -15.9537
  8980         -4.90429         -6.05586         -10.9602
  8990         -9.66965         -5.21402         -14.8837
  9000          -5.2815         -6.48534         -11.7668
  9010         -9.71339         -5.16597         -14.8794
  9020          -9.2978         -5.18058         -14.4784
  9030         -15.4594         -3.45631         -18.9157
  9040         -8.48324         -5.28376          -13.767
  9050         -11.9333         -2.95905         -14.8923
  9060         -10.1669         -4.65599         -14.8229
  9070         -9.99985         -4.95859         -14.9584
  9080         -6.53071         -5.09524          -11.626
  9090         -4.74175         -5.50096         -10.2427
  9100         -8.98351         -4.71009         -13.6936
  9110         -9.16425         -3.75776          -12.922
  9120         -8.72467         -3.85628         -12.5809
  9130         -8.36205         -3.83854         -12.2006
  9140         -10.2593         -4.94513         -15.2044
  9150         -16.9509         -3.83384         -20.7847
  9160          6.75451         -4.87177          1.88274
  9170          4.53044         -5.52739        -0.996956
  9180         -4.05782         -5.46403         -9.52185
  9190          1.30727         -7.02051         -5.71324
  9200         -11.3339         -6.58759         -17.9215
  9210         -6.03978         -4.39047         -10.4303
  9220         -1.52303         -5.78996           -7.313
  9230         -11.4166         -4.46829         -15.8849
  9240         -12.4949         -2.53466         -15.0295
  9250         -5.88306         -4.89251         -10.7756
  9260          -8.2299         -4.13857         -12.3685
  9270         -13.0135         -4.99904         -18.0125
  9280         -10.1076         -6.28238           -16.39
  9290         -6.49546         -5.46402         -11.9595
  9300         -11.4811           -3.923         -15.4041
  9310         -13.3112         -4.31058         -17.6218
  9320         -4.23871         -5.05061         -9.28932
  9330         -13.1461         -2.50627         -15.6523
  9340         -12.5344         -4.06841         -16.6028
  9350         -11.7497         -3.94624          -15.696
  9360         -9.76042         -3.23018         -12.9906
  9370         -5.54456         -3.30341         -8.84797
  9380          -9.3744         -3.64705         -13.0215
  9390         -5.65697         -3.85429         -9.51126
  9400          7.66746         -5.31942          2.34804
  9410          2.31958         -4.42495         -2.10536
  9420          6.96147         -3.84144          3.12002
  9430          6.39376         -3.91313          2.48063
  9440           7.8493         -4.70774          3.14156
  9450          9.98988         -5.21982          4.77006
  9460          6.02568         -3.93237          2.09332
  9470          20.4279         -4.68942          15.7385
  9480          18.3765         -4.32859          14.0479
  9490          22.2832          -4.1083          18.1749
  9500          29.1985         -3.84386          25.3546
  9510          23.1074         -3.41246           19.695
  9520          24.6607         -3.31578           21.345
  9530          27.6142         -5.11916           22.495
  9540          24.1587         -5.13719          19.0215
  9550          22.7394         -4.49715          18.2422
  9560          28.7896         -4.20288          24.5867
  9570          38.2583         -4.18983          34.0684
  9580          37.7752         -4.11416          33.6611
  9590           31.776         -4.40819          27.3678
  9600          31.4931         -4.02548          27.4676
  9610          32.2092         -2.77997          29.4292
  9620          36.7308         -3.22546          33.5053
  9630          39.9836         -3.43919          36.5444
  9640          34.6962         -2.61007          32.0861
  9650          41.4555         -2.50644          38.9491
  9660          35.1236         -2.92104          32.2025
  9670          36.3241         -3.76251          32.5616
  9680           33.291         -2.48486          30.8061
  9690          31.0918         -3.88223          27.2096
  9700          36.8054         -2.96681          33.8386
  9710          37.7277         -3.27289          34.4548
  9720          40.0274         -3.24324          36.7842
  9730          36.4735         -3.40411          33.0694
  9740          34.7336         -2.56883          32.1647
  9750          35.3589         -2.93915          32.4197
  9760          31.7107         -2.86985          28.8409
  9770          34.5251         -2.59508            31.93
  9780          35.2062         -2.25933          32.9469
  9790          31.8899         -2.85834          29.0316
  9800          34.0848         -2.55105          31.5338
  9810          33.5287         -3.42524          30.1035
  9820          34.1857         -2.69175          31.4939
  9830          28.5849         -2.60792           25.977
  9840          29.3509         -2.51219          26.8387
  9850          33.0365          -2.5657          30.4708
  9860          32.3429         -3.12758          29.2153
  9870          30.6287         -3.07771           27.551
  9880          34.7921         -3.16648          31.6256
  9890          30.1941         -3.14853          27.0455
  9900          31.4932         -2.80201          28.6912
  9910          33.7999         -3.11356          30.6863
  9920           30.674         -2.79895          27.8751
  9930          28.0055         -3.58997          24.4156
  9940          27.1888         -2.87557          24.3132
  9950           21.422         -3.42063          18.0014
  9960          22.8724         -2.95589          19.9165
  9970          28.0449         -2.29632          25.7486
  9980          28.7034         -3.23041           25.473
  9990          26.1868         -2.35736          23.8295
 10000          31.8697         -2.75144          29.1183
