# Supplementary material for: Antibody–nanobody combination increases their neutralizing activity against SARS-CoV-2 and nanobody H11-H4 is effective against Alpha, Kappa and Delta variants
Source: Sci Rep. 2022 Jun 11;12:9701. doi: 10.1038/s41598-022-14263-1 (PMC9188278; doi:10.1038/s41598-022-14263-1)
Supplement: Supplementary file 2 — Supplementary Information 2. [file 41598_2022_14263_MOESM2_ESM.zip › SciRep_data/SMD_data/WT/Interaction_energy/v=1/01_calWT_CR3022.xvg]

@    title "Energy"
@    xaxis label "Time (ps)"
@    yaxis label "Energy (kcal/mol)"
@ s0 legend "Time"
@ s1 legend "Electrostatic"
@ s2 legend "Van der Waal"
@ s3 legend "Total energy"
   #  ps    Elec (kcal/mol)    VdW (kcal/mol)  Total (kcal/mol)
     0          -272.57         -89.6388         -362.209
    10         -262.695         -92.5816         -355.276
    20         -297.753         -89.4919         -387.245
    30         -295.328         -86.9001         -382.228
    40         -265.717         -85.7369         -351.454
    50         -274.588         -86.2354         -360.823
    60         -264.156         -84.1981         -348.354
    70         -273.262         -81.2172         -354.479
    80           -274.8         -84.8724         -359.672
    90         -263.903         -84.5923         -348.496
   100         -279.945         -78.9564         -358.901
   110         -274.879         -80.6173         -355.496
   120         -273.568         -77.6929         -351.261
   130          -270.61         -79.3518         -349.962
   140         -258.653         -82.3605         -341.014
   150         -269.361         -80.8632         -350.224
   160         -279.963          -81.329         -361.292
   170         -269.184         -78.8536         -348.038
   180         -273.098         -84.0315          -357.13
   190         -288.484         -81.3393         -369.823
   200         -283.715         -81.3503         -365.065
   210         -275.776         -85.2825         -361.059
   220         -286.151         -83.4078         -369.559
   230         -291.419         -86.5158         -377.935
   240           -285.9         -85.8009         -371.701
   250          -296.47         -83.5202          -379.99
   260         -276.207         -80.4233         -356.631
   270         -267.593         -81.9398         -349.533
   280         -258.537         -83.1829          -341.72
   290         -267.309         -81.7296         -349.039
   300         -256.421          -84.212         -340.633
   310         -270.883         -77.0651         -347.948
   320         -256.261         -80.4924         -336.753
   330         -264.027         -78.5707         -342.598
   340         -260.944         -79.9684         -340.912
   350         -271.863         -79.5254         -351.388
   360         -266.114         -82.3784         -348.492
   370         -278.563          -79.602         -358.165
   380          -274.21         -80.3019         -354.512
   390         -264.278         -80.1646         -344.443
   400          -262.27         -81.3234         -343.593
   410         -275.419         -74.5856         -350.005
   420         -259.455         -80.7299         -340.185
   430         -277.429         -75.5719         -353.001
   440         -261.154         -83.8258          -344.98
   450         -266.095         -83.1344         -349.229
   460         -267.573         -80.0905         -347.664
   470         -276.834         -79.8629         -356.697
   480         -277.342         -78.6927         -356.034
   490         -268.036         -82.1929         -350.229
   500         -270.461         -77.2982         -347.759
   510         -271.515         -81.7644         -353.279
   520         -261.025          -78.503         -339.528
   530         -268.326         -79.9928         -348.319
   540         -276.754         -83.6941         -360.448
   550         -261.591         -82.5712         -344.162
   560         -261.441          -83.707         -345.148
   570         -260.147         -81.3285         -341.476
   580           -252.4          -77.535         -329.935
   590         -262.136          -81.757         -343.893
   600         -259.589         -83.2607          -342.85
   610         -253.663         -83.9547         -337.617
   620         -272.461         -79.3106         -351.772
   630         -266.619         -80.3839         -347.003
   640         -256.712         -82.8924         -339.604
   650         -256.116         -79.1863         -335.303
   660         -251.635         -78.6391         -330.274
   670         -255.277         -76.1721         -331.449
   680         -257.841         -77.0733         -334.914
   690         -247.173         -81.8072          -328.98
   700         -261.473          -75.314         -336.787
   710         -263.388         -75.1326         -338.521
   720         -258.342         -80.3607         -338.703
   730         -274.585         -80.6691         -355.254
   740         -260.635         -76.2616         -336.896
   750         -256.767         -78.9025          -335.67
   760         -260.834         -76.0899         -336.924
   770         -254.644         -78.5625         -333.207
   780         -256.852         -78.7839         -335.636
   790         -250.394         -75.3256          -325.72
   800         -264.927         -75.9171         -340.844
   810          -254.26         -76.5136         -330.774
   820         -252.211         -78.0662         -330.277
   830         -257.795          -76.126         -333.922
   840         -266.159         -78.0887         -344.248
   850         -258.099         -74.6566         -332.755
   860         -272.893         -80.3711         -353.265
   870         -262.191         -76.2219         -338.413
   880         -252.049         -76.4202         -328.469
   890          -264.54         -75.5812         -340.121
   900         -244.053         -77.0162         -321.069
   910         -243.121         -74.7528         -317.874
   920         -237.491          -81.023         -318.514
   930         -253.108            -74.6         -327.708
   940         -237.703         -75.8343         -313.537
   950         -246.824         -76.7915         -323.616
   960          -254.49         -76.9823         -331.473
   970         -257.571          -75.884         -333.455
   980         -263.381          -76.289          -339.67
   990         -263.829         -73.8441         -337.673
  1000           -270.5         -71.3147         -341.815
  1010         -252.445         -73.8835         -326.328
  1020         -259.202         -74.1435         -333.346
  1030         -266.121         -73.7822         -339.903
  1040         -243.928         -76.6532         -320.581
  1050         -249.124         -76.4465         -325.571
  1060         -260.747         -72.0388         -332.786
  1070         -266.131         -69.2376         -335.369
  1080         -245.587         -75.7463         -321.333
  1090          -258.13         -76.1834         -334.313
  1100         -254.352         -74.5157         -328.867
  1110         -236.297         -73.5037         -309.801
  1120         -243.915          -71.027         -314.942
  1130         -240.626         -69.3889         -310.015
  1140         -249.111         -70.6988          -319.81
  1150         -226.502         -72.7996         -299.301
  1160         -240.791         -71.9592          -312.75
  1170          -228.95         -72.2828         -301.233
  1180         -227.589         -73.4478         -301.036
  1190         -224.762         -71.3066         -296.069
  1200         -216.888         -73.7928         -290.681
  1210         -225.464         -71.6827         -297.147
  1220         -230.362         -68.9077          -299.27
  1230         -238.742         -72.4897         -311.232
  1240          -235.31         -73.8336         -309.143
  1250         -251.148         -71.3295         -322.477
  1260          -231.04         -70.9194         -301.959
  1270         -234.988         -69.4535         -304.441
  1280         -226.238         -70.8401         -297.078
  1290         -218.143         -70.2974         -288.441
  1300         -222.426         -68.6496         -291.075
  1310          -215.32         -70.1745         -285.495
  1320         -232.284         -66.6408         -298.925
  1330         -239.306         -63.3216         -302.628
  1340         -232.387         -70.2963         -302.683
  1350         -244.475         -68.1106         -312.585
  1360         -252.862         -68.4431         -321.305
  1370         -240.505         -67.0412         -307.546
  1380         -236.402         -70.1874          -306.59
  1390         -237.095          -62.925          -300.02
  1400         -239.003         -65.8302         -304.833
  1410         -249.897         -63.5206         -313.417
  1420         -231.746         -63.5576         -295.304
  1430         -222.245         -62.3799         -284.625
  1440           -222.2         -65.0807         -287.281
  1450         -223.812         -66.0938         -289.905
  1460         -226.717         -57.7944         -284.511
  1470         -218.959         -63.9325         -282.891
  1480         -225.824         -59.4074         -285.231
  1490         -230.475         -58.4793         -288.954
  1500         -231.361         -58.8703         -290.231
  1510         -219.974         -60.2589         -280.233
  1520         -231.407         -61.0191         -292.426
  1530         -233.156         -61.6025         -294.759
  1540         -225.665         -64.2231         -289.888
  1550         -213.412          -60.918          -274.33
  1560         -219.758         -59.0783         -278.836
  1570         -205.899         -58.0491         -263.948
  1580         -202.561         -58.7635         -261.325
  1590         -208.172         -56.2758         -264.448
  1600         -203.521         -56.1445         -259.666
  1610         -209.187         -53.0162         -262.203
  1620         -200.125         -54.5648          -254.69
  1630         -214.283         -54.4124         -268.695
  1640         -196.583         -53.3628         -249.946
  1650         -191.741         -53.7721         -245.513
  1660         -183.733         -51.1928         -234.926
  1670         -181.256         -50.6912         -231.948
  1680         -183.509          -50.019         -233.528
  1690         -179.066         -45.2712         -224.337
  1700         -175.189         -49.4146         -224.603
  1710         -149.454         -45.8014         -195.255
  1720         -143.708          -47.081         -190.789
  1730         -147.915         -44.1392         -192.054
  1740         -135.348         -41.3971         -176.745
  1750         -145.386         -42.3918         -187.778
  1760         -123.986         -37.2742          -161.26
  1770         -88.1739         -36.3569         -124.531
  1780         -96.9068         -31.3566         -128.263
  1790         -81.5076         -28.3311         -109.839
  1800         -80.1504         -24.1123         -104.263
  1810         -69.6598         -24.8124         -94.4722
  1820         -59.0844         -24.3326          -83.417
  1830         -62.5153         -22.5915         -85.1068
  1840         -53.2432         -18.4403         -71.6835
  1850         -53.5581         -20.1796         -73.7377
  1860         -48.9379         -17.5005         -66.4384
  1870         -32.7014         -14.7803         -47.4817
  1880          -20.423         -10.4101          -30.833
  1890         -13.4803         -10.3813         -23.8616
  1900         0.909824         -7.92323         -7.01341
  1910          4.32485         -6.21168         -1.88683
  1920          8.91827         -5.40067          3.51759
  1930          22.7134         -4.88827          17.8251
  1940          42.3937         -3.86711          38.5266
  1950          43.1356         -3.54265           39.593
  1960          48.0115         -2.16575          45.8457
  1970          46.0335         -1.89357          44.1399
  1980          48.9766         -1.73886          47.2377
  1990          50.5625         -1.37995          49.1825
  2000          50.5712         -1.17142          49.3998
  2010           50.696         -1.11742          49.5786
  2020          54.5779        -0.935802          53.6421
  2030          53.9645        -0.824469          53.1401
  2040          54.0002        -0.678474          53.3217
  2050          54.1078        -0.552265          53.5555
  2060          56.9656        -0.509663          56.4559
  2070          53.6914        -0.490948          53.2004
  2080          53.7093        -0.437809          53.2715
  2090          51.8191        -0.409896          51.4092
  2100          52.2198        -0.368237          51.8516
  2110          51.7056        -0.366028          51.3396
  2120          51.8702        -0.339061          51.5311
  2130          50.4805        -0.349315          50.1312
  2140          52.2654        -0.334567          51.9308
  2150          50.9453        -0.329923          50.6154
  2160          51.8149        -0.336379          51.4785
  2170          51.8034        -0.322902          51.4805
  2180          52.2322        -0.305943          51.9263
  2190          52.0201        -0.298971          51.7211
  2200          55.0158        -0.301883          54.7139
  2210          55.5203         -0.30597          55.2143
  2220          54.3337        -0.297036          54.0367
  2230          52.7095        -0.282739          52.4267
  2240          52.0675        -0.272698          51.7948
  2250          53.2756        -0.261977          53.0136
  2260          53.9234        -0.261364          53.6621
  2270           53.663        -0.255388          53.4076
  2280          52.9886        -0.257525          52.7311
  2290          55.4798        -0.246112          55.2337
  2300          55.2769        -0.236835            55.04
  2310          55.9276        -0.250084          55.6775
  2320          54.9195        -0.241147          54.6784
  2330          55.3483        -0.236367           55.112
  2340          55.5075        -0.222377          55.2851
  2350          55.6867        -0.211274          55.4755
  2360          54.2059        -0.203106          54.0028
  2370           53.673        -0.200927          53.4721
  2380          53.5389        -0.198945          53.3399
  2390          56.4432        -0.192872          56.2504
  2400           54.524        -0.182932           54.341
  2410          52.5702        -0.185305          52.3849
  2420          52.6025        -0.182544            52.42
  2430          53.0807         -0.18125          52.8995
  2440          52.4819        -0.172803          52.3091
  2450          51.2123        -0.169907          51.0424
  2460          52.8627        -0.164109          52.6986
  2470          51.5742        -0.162218           51.412
  2480          50.8971        -0.152613          50.7445
  2490          51.1249        -0.147031          50.9779
  2500          50.9097        -0.143504          50.7662
  2510          52.0894        -0.145584          51.9439
  2520          51.5678        -0.149292          51.4185
  2530          54.0714        -0.147849          53.9235
  2540          53.1628         -0.15577          53.0071
  2550          50.7342        -0.150181           50.584
  2560           50.828        -0.143043           50.685
  2570          49.8759        -0.142414          49.7335
  2580          51.0537        -0.142179          50.9115
  2590          50.6221        -0.142986          50.4791
  2600           50.442        -0.139079          50.3029
  2610          49.6957        -0.141377          49.5543
  2620          50.6184        -0.139068          50.4793
  2630          50.5056          -0.1399          50.3657
  2640          51.0632         -0.13105          50.9322
  2650          50.8879        -0.128557          50.7594
  2660          50.4613        -0.124825          50.3364
  2670          49.6396        -0.123081          49.5166
  2680          50.2276        -0.123073          50.1045
  2690          49.7677         -0.12379          49.6439
  2700          49.4181        -0.122651          49.2955
  2710          48.9442        -0.118288          48.8259
  2720          50.0546        -0.112538          49.9421
  2730          49.9694         -0.11412          49.8553
  2740          50.3385         -0.11255           50.226
  2750          47.7204        -0.109713          47.6106
  2760          50.8788        -0.108427          50.7703
  2770          50.9848        -0.109959          50.8748
  2780           50.123         -0.10702          50.0159
  2790          49.9004        -0.103346           49.797
  2800          48.8676        -0.101324          48.7663
  2810          49.1289       -0.0979274           49.031
  2820          49.5837       -0.0972557          49.4864
  2830          49.8121       -0.0948048          49.7173
  2840          49.5169       -0.0933189          49.4236
  2850          49.7925       -0.0926574          49.6998
  2860          51.1958       -0.0931452          51.1027
  2870          50.3048       -0.0894685          50.2154
  2880          50.1987       -0.0889944          50.1097
  2890          48.9107       -0.0872516          48.8234
  2900          49.1301       -0.0820899           49.048
  2910          48.6611       -0.0798736          48.5812
  2920          48.6051       -0.0778477          48.5273
  2930          49.2908       -0.0813964          49.2094
  2940          50.0448       -0.0820118          49.9627
  2950          49.6023       -0.0829003          49.5194
  2960          49.9516        -0.085373          49.8662
  2970          50.1701       -0.0823336          50.0878
  2980          49.8732       -0.0812437           49.792
  2990          49.9307       -0.0766703          49.8541
  3000          51.3465       -0.0762152          51.2703
  3010          50.2577       -0.0768091          50.1808
  3020          49.8216       -0.0738676          49.7477
  3030          49.1818       -0.0746684          49.1072
  3040          48.9704        -0.071205          48.8992
  3050          49.4549       -0.0695301          49.3854
  3060          49.0632       -0.0681498          48.9951
  3070          49.4641       -0.0656126          49.3984
  3080          49.1087       -0.0636828           49.045
  3090          51.0003       -0.0632051          50.9371
  3100          51.6066       -0.0634444          51.5431
  3110          51.2279       -0.0646903          51.1632
  3120          49.9598       -0.0654769          49.8943
  3130          49.5822       -0.0655207          49.5167
  3140           49.629       -0.0637075          49.5653
  3150          49.9833       -0.0633737          49.9199
  3160          50.4986       -0.0634092          50.4352
  3170          50.2886        -0.063884          50.2247
  3180          49.8175       -0.0642878          49.7532
  3190          50.4935       -0.0635658          50.4299
  3200          50.0844       -0.0597584          50.0246
  3210          50.2899       -0.0594443          50.2305
  3220          50.2208       -0.0593917          50.1614
  3230          50.2897       -0.0580429          50.2317
  3240          49.3361       -0.0571022           49.279
  3250          49.2232       -0.0560236          49.1672
  3260          49.4118       -0.0539841          49.3578
  3270          48.2707       -0.0552622          48.2155
  3280          48.9314        -0.053958          48.8774
  3290          49.1492       -0.0539343          49.0952
  3300           48.156       -0.0543122          48.1017
  3310          48.8802        -0.053695          48.8265
  3320           49.142       -0.0547986          49.0872
  3330          49.6706       -0.0536043           49.617
  3340          48.9783       -0.0534657          48.9249
  3350           48.262         -0.05151          48.2105
  3360          47.9963       -0.0504505          47.9459
  3370          48.6631       -0.0484719          48.6147
  3380          46.3106       -0.0464493          46.2642
  3390          47.4009       -0.0443201          47.3566
  3400          48.2037       -0.0449394          48.1588
  3410          47.3993       -0.0455708          47.3537
  3420          47.3033       -0.0447742          47.2585
  3430          48.1722       -0.0436074          48.1286
  3440          49.3025       -0.0422094          49.2603
  3450          48.4803       -0.0419468          48.4383
  3460           48.348       -0.0423895          48.3056
  3470          47.2696       -0.0417139          47.2278
  3480          46.8085        -0.041281          46.7672
  3490          48.0325       -0.0411244          47.9913
  3500          47.5615       -0.0395632          47.5219
  3510          47.4629       -0.0393654          47.4236
  3520          47.9851       -0.0400084          47.9451
  3530          47.8543       -0.0394775          47.8148
  3540          47.5786       -0.0387274          47.5398
  3550          47.6549       -0.0375935          47.6173
  3560          48.8804       -0.0377769          48.8426
  3570          47.7967       -0.0366457          47.7601
  3580           47.956       -0.0368061          47.9192
  3590          47.2312       -0.0371606          47.1941
  3600          46.5411       -0.0372932          46.5038
  3610          45.7019       -0.0361185          45.6658
  3620          47.1497       -0.0357611           47.114
  3630           47.191       -0.0366771          47.1544
  3640           47.933       -0.0369807           47.896
  3650          47.5754       -0.0367483          47.5386
  3660          48.2646       -0.0366203           48.228
  3670           48.309       -0.0357651          48.2733
  3680          48.2783       -0.0349976          48.2433
  3690          47.6074       -0.0350365          47.5723
  3700          47.3536        -0.034383          47.3192
  3710          47.2264       -0.0339286          47.1925
  3720          47.5593       -0.0332941           47.526
  3730          47.2164       -0.0330091          47.1834
  3740          46.5811       -0.0316392          46.5495
  3750          47.3335       -0.0312467          47.3023
  3760          47.8849       -0.0310808          47.8538
  3770          48.0672       -0.0310505          48.0362
  3780          46.8354       -0.0298956          46.8055
  3790          48.1361       -0.0295764          48.1065
  3800          47.8421       -0.0297946          47.8123
  3810          47.7788       -0.0295056          47.7493
  3820          46.3763       -0.0287962          46.3475
  3830          47.3965       -0.0292666          47.3672
  3840          47.6829       -0.0289487           47.654
  3850          47.1567       -0.0293441          47.1273
  3860          47.6557       -0.0294483          47.6262
  3870          47.1957       -0.0295756          47.1662
  3880          48.1399       -0.0293556          48.1105
  3890          46.8811       -0.0288212          46.8523
  3900          46.3847       -0.0294382          46.3552
  3910          46.6457       -0.0290746          46.6166
  3920          47.1425       -0.0286013          47.1139
  3930          45.4838       -0.0285549          45.4552
  3940          46.5759       -0.0278655           46.548
  3950          47.5718       -0.0265209          47.5453
  3960          47.7365       -0.0260749          47.7104
  3970          47.8978       -0.0258031           47.872
  3980          47.5764       -0.0256701          47.5508
  3990          47.3363       -0.0254879          47.3108
  4000          46.2668       -0.0251447          46.2417
  4010          46.6087       -0.0246901           46.584
  4020          46.8392       -0.0244654          46.8147
  4030          46.9709       -0.0244549          46.9464
  4040          47.0101       -0.0246337          46.9854
  4050          46.0743       -0.0244901          46.0498
  4060           46.246       -0.0238586          46.2221
  4070          46.5194       -0.0241479          46.4952
  4080          45.4881       -0.0234366          45.4647
  4090          45.4024       -0.0228447          45.3796
  4100          45.6593       -0.0230598          45.6362
  4110          45.6034       -0.0234467          45.5799
  4120           45.932       -0.0233215          45.9087
  4130          45.8395       -0.0227775          45.8167
  4140          46.1197       -0.0225266          46.0971
  4150          45.2673       -0.0224489          45.2449
  4160          45.2095       -0.0224227          45.1871
  4170          45.9875       -0.0215566           45.966
  4180          45.7985       -0.0216473          45.7769
  4190          45.3735       -0.0209546          45.3525
  4200          45.4369       -0.0209191           45.416
  4210          44.9137       -0.0200316          44.8936
  4220          45.5827       -0.0196895           45.563
  4230          45.0957       -0.0192399          45.0765
  4240          45.0388       -0.0191367          45.0197
  4250          44.5658       -0.0192805          44.5465
  4260          44.8067       -0.0190888          44.7877
  4270           45.071       -0.0188955          45.0521
  4280          44.1111       -0.0180312          44.0931
  4290          44.7133       -0.0181046          44.6952
  4300           44.241       -0.0182695          44.2228
  4310          43.5546         -0.01797          43.5366
  4320          44.7276       -0.0178428          44.7098
  4330          44.7233       -0.0174849          44.7058
  4340          45.3455       -0.0176867          45.3279
  4350          45.2951       -0.0178897          45.2772
  4360          45.3609       -0.0181548          45.3427
  4370          45.1163       -0.0181432          45.0982
  4380          45.1972       -0.0178862          45.1793
  4390          44.9114       -0.0177358          44.8937
  4400          45.1072       -0.0175937          45.0896
  4410          44.2454       -0.0174155          44.2279
  4420          44.4834       -0.0170226          44.4664
  4430          44.2346       -0.0164453          44.2182
  4440          44.1613       -0.0162413           44.145
  4450          44.2708       -0.0164293          44.2544
  4460          44.9868       -0.0161638          44.9706
  4470          44.1336       -0.0158854          44.1177
  4480          44.5565        -0.015582           44.541
  4490          43.9429        -0.015513          43.9274
  4500          44.5181       -0.0152442          44.5028
  4510           44.123       -0.0150062           44.108
  4520          44.1104        -0.014688          44.0957
  4530          43.3043       -0.0146385          43.2897
  4540          43.8574       -0.0150649          43.8423
  4550          43.3122       -0.0148743          43.2974
  4560          42.3732       -0.0145755          42.3586
  4570          42.4801       -0.0144352          42.4657
  4580          42.5131         -0.01383          42.4992
  4590          43.1783       -0.0136264          43.1647
  4600            43.41       -0.0134807          43.3965
  4610          43.0621       -0.0135193          43.0486
  4620          41.7564       -0.0133143          41.7431
  4630          42.8505       -0.0134711           42.837
  4640          42.6609       -0.0136157          42.6473
  4650           43.083       -0.0138588          43.0692
  4660          42.9664       -0.0135652          42.9529
  4670          42.1924       -0.0136622          42.1787
  4680          43.2581       -0.0134712          43.2447
  4690          43.9713       -0.0136479          43.9577
  4700          43.3751       -0.0137122          43.3614
  4710          42.9521       -0.0139253          42.9381
  4720          42.3204       -0.0136411          42.3068
  4730          43.0063       -0.0131432          42.9932
  4740          43.1083       -0.0130559          43.0953
  4750          42.7809       -0.0129958          42.7679
  4760          43.0303        -0.012877          43.0174
  4770          42.2787       -0.0126075          42.2661
  4780          41.7152       -0.0124647          41.7028
  4790          41.2825       -0.0125059            41.27
  4800          41.6788       -0.0122412          41.6665
  4810           41.099       -0.0120163           41.087
  4820          41.6535       -0.0122296          41.6413
  4830          41.6772       -0.0122885          41.6649
  4840          41.8135       -0.0122181          41.8013
  4850          42.1261        -0.012268          42.1138
  4860          41.8989        -0.012045          41.8868
  4870          41.8578       -0.0118003           41.846
  4880          42.1657       -0.0116515          42.1541
  4890          42.0163       -0.0116197          42.0047
  4900          42.2434         -0.01157          42.2319
  4910          42.3967       -0.0117113           42.385
  4920          41.9004        -0.011422           41.889
  4930          41.5438       -0.0113264          41.5325
  4940          41.7376       -0.0113475          41.7262
  4950          41.3635        -0.011195          41.3523
  4960          41.4868         -0.01099          41.4758
  4970           40.818       -0.0107354          40.8073
  4980          41.6253         -0.01041          41.6149
  4990          41.8275       -0.0105415           41.817
  5000          41.8207        -0.010348          41.8103
