# Supplementary material for: Antibody–nanobody combination increases their neutralizing activity against SARS-CoV-2 and nanobody H11-H4 is effective against Alpha, Kappa and Delta variants
Source: Sci Rep. 2022 Jun 11;12:9701. doi: 10.1038/s41598-022-14263-1 (PMC9188278; doi:10.1038/s41598-022-14263-1)
Supplement: Supplementary file 2 — Supplementary Information 2. [file 41598_2022_14263_MOESM2_ESM.zip › SciRep_data/SMD_data/WT/Interaction_energy/v=1/01_calWT_HH.xvg]

@    title "Energy"
@    xaxis label "Time (ps)"
@    yaxis label "Energy (kcal/mol)"
@ s0 legend "Time"
@ s1 legend "Electrostatic"
@ s2 legend "Van der Waal"
@ s3 legend "Total energy"
   #  ps    Elec (kcal/mol)    VdW (kcal/mol)  Total (kcal/mol)
     0          -11.411         -64.8449         -76.2559
    10          11.2022         -66.7879         -55.5857
    20           4.7219         -64.8258         -60.1039
    30          5.63355         -66.4756          -60.842
    40         -7.06562         -64.4324         -71.4981
    50          3.24077         -65.0522         -61.8115
    60          5.02307          -64.072         -59.0489
    70          3.20397         -65.8661         -62.6621
    80        -0.234794         -65.0999         -65.3347
    90         0.965356         -64.4355         -63.4702
   100         -1.33344         -66.5668         -67.9003
   110          4.94776          -63.104         -58.1562
   120         0.355702         -64.8351         -64.4794
   130          4.54513         -63.6929         -59.1478
   140         0.200163         -65.1206         -64.9204
   150          2.45261         -63.2443         -60.7917
   160         -5.13581         -65.2665         -70.4023
   170         -10.0192         -64.5531         -74.5723
   180         -4.23718         -65.8377         -70.0748
   190         -2.05635         -65.3724         -67.4287
   200         -1.07322         -63.5403         -64.6136
   210         -9.04558         -64.4815          -73.527
   220         -10.2109         -63.3258         -73.5367
   230         -6.05932         -64.2886         -70.3479
   240         -6.24688         -61.3391          -67.586
   250         -12.3531         -62.3328         -74.6858
   260         -4.57224         -63.0181         -67.5903
   270         -4.91532         -62.8057          -67.721
   280         -7.55879         -64.6474         -72.2062
   290         -7.86322         -64.5819         -72.4452
   300         -2.68223         -62.8274         -65.5096
   310         -3.71444         -62.7808         -66.4952
   320         -3.45297         -65.7317         -69.1847
   330         -5.02276         -66.1609         -71.1837
   340         -1.21125         -64.6523         -65.8635
   350         0.527677         -62.6866         -62.1589
   360         -6.98338         -63.7294         -70.7128
   370         -3.54897          -63.302          -66.851
   380        -0.409401         -65.7937         -66.2031
   390         -2.81609         -64.2784         -67.0945
   400          6.34732          -66.103         -59.7557
   410         0.187561         -62.9465         -62.7589
   420         -10.0302         -61.4751         -71.5053
   430            -9.07         -63.0121         -72.0821
   440         -3.19137         -64.9578         -68.1492
   450          1.09989          -64.865         -63.7651
   460         0.990683         -61.1283         -60.1376
   470         -5.19727         -63.8761         -69.0734
   480         0.602059         -61.6267         -61.0247
   490         -9.67052         -61.8557         -71.5262
   500         -2.11705         -63.4444         -65.5614
   510         -9.52541         -62.7188         -72.2442
   520         -10.0602         -65.5349         -75.5951
   530          -8.3884         -60.6389         -69.0273
   540         -1.48437         -62.6843         -64.1687
   550         -11.1771         -63.3894         -74.5665
   560         -8.11727         -64.6602         -72.7775
   570         -3.11446         -63.5931         -66.7075
   580          -15.089         -64.5651         -79.6541
   590         -11.3618         -57.7411         -69.1029
   600        -0.805726          -63.622         -64.4278
   610           -4.823          -65.082          -69.905
   620          1.18415         -62.4708         -61.2866
   630         -14.2034         -62.7183         -76.9217
   640         -6.14935         -59.6341         -65.7834
   650         -6.23994         -62.6954         -68.9353
   660         -2.63635         -63.2987          -65.935
   670         -5.71391         -60.5413         -66.2552
   680         -6.22664         -64.4234           -70.65
   690         -5.06386         -63.3161         -68.3799
   700          -10.631         -62.6354         -73.2664
   710         -3.33325           -61.25         -64.5833
   720         -9.66042          -61.987         -71.6474
   730         -12.3743         -60.9336         -73.3079
   740         -5.89868         -59.1057         -65.0044
   750         -10.0153         -64.5531         -74.5684
   760          1.71304         -64.2829         -62.5699
   770         -3.05524         -61.3903         -64.4455
   780         0.746808         -62.2786         -61.5318
   790         -4.65217          -62.235         -66.8872
   800         -9.60183         -61.1711         -70.7729
   810          0.71182         -59.3345         -58.6227
   820          5.79608         -65.3769         -59.5808
   830          -14.019         -59.9336         -73.9526
   840          0.51556          -60.548         -60.0324
   850        -0.632074         -64.8957         -65.5277
   860         0.974109         -62.2831          -61.309
   870         -6.26402          -63.505          -69.769
   880         -3.58865         -59.8617         -63.4504
   890         -2.16783         -58.4736         -60.6415
   900          1.69846         -63.0024          -61.304
   910          2.63045         -62.9416         -60.3112
   920         0.180268         -58.1975         -58.0172
   930          2.55222         -58.9041         -56.3519
   940         -2.38128         -56.1899         -58.5712
   950         -9.84546         -57.6707         -67.5162
   960         -1.15499         -58.2988         -59.4538
   970          -7.9331         -59.0895         -67.0226
   980         -10.9113         -56.0723         -66.9836
   990           -9.164         -56.9658         -66.1298
  1000         -18.7509         -60.4304         -79.1813
  1010         -16.2422         -57.5259          -73.768
  1020         -18.1663         -55.0859         -73.2522
  1030         -7.66013         -55.5119          -63.172
  1040         -7.38736         -54.9516         -62.3389
  1050          -9.8787         -54.9339         -64.8126
  1060         -1.99233         -55.7519         -57.7442
  1070         -17.3849          -52.956         -70.3409
  1080         -12.1101         -54.0211         -66.1311
  1090          -13.287         -55.4734         -68.7604
  1100         -16.5011         -54.9197         -71.4207
  1110         -13.6349         -53.5843         -67.2192
  1120         -12.9386         -52.8535         -65.7921
  1130         -18.6695         -57.6922         -76.3616
  1140         -14.9856         -52.1139         -67.0994
  1150         -10.0364         -52.2585          -62.295
  1160         -11.1293         -52.9528         -64.0821
  1170         -4.01853         -47.6724          -51.691
  1180         -9.42765         -52.1146         -61.5423
  1190        -0.884074         -51.1988         -52.0829
  1200         -6.18916         -47.5497         -53.7389
  1210         -9.45836          -47.898         -57.3564
  1220         -2.80692         -43.8778         -46.6847
  1230         -18.3495         -37.9467         -56.2962
  1240         -10.8442         -38.6368          -49.481
  1250         -9.88215         -35.9053         -45.7874
  1260         -12.4187         -34.6084         -47.0271
  1270         -6.97155         -35.2813         -42.2529
  1280          -2.6057         -33.4352         -36.0409
  1290          6.12744         -29.1231         -22.9957
  1300          4.50867         -26.2806         -21.7719
  1310           9.4111          -22.185         -12.7739
  1320          8.51586         -20.1154         -11.5996
  1330          12.9044         -18.6308         -5.72641
  1340          12.1373          -15.203         -3.06571
  1350          12.1441         -14.0546         -1.91045
  1360          15.1478         -12.0468          3.10097
  1370          27.5605         -12.0335           15.527
  1380          31.8071         -12.3324          19.4747
  1390          30.1846         -11.0459          19.1387
  1400          35.5971         -9.80876          25.7884
  1410          42.4468         -9.51844          32.9284
  1420          48.4329         -8.62126          39.8116
  1430           46.755         -8.47158          38.2835
  1440          46.5021         -9.32078          37.1814
  1450          50.9638         -8.42137          42.5424
  1460          52.7098         -6.88871          45.8211
  1470          49.8751         -6.47392          43.4012
  1480          51.6197         -5.56744          46.0523
  1490          51.3285         -4.96205          46.3665
  1500          52.1703         -4.89003          47.2803
  1510          53.9788         -5.45116          48.5276
  1520          54.7244         -5.04895          49.6754
  1530          54.3576         -5.25088          49.1067
  1540          54.4574         -5.06883          49.3885
  1550           55.936         -4.87886          51.0572
  1560           55.859         -5.26567          50.5934
  1570          57.7042         -5.29806          52.4062
  1580          58.2991         -5.34068          52.9584
  1590          56.6552         -5.50343          51.1518
  1600          58.7494         -5.49541           53.254
  1610          60.4205         -5.09054            55.33
  1620          57.8745         -5.32119          52.5533
  1630          58.7984         -5.47258          53.3258
  1640          56.6655         -4.79049           51.875
  1650          56.9156          -4.1747          52.7409
  1660          57.0761         -3.68042          53.3957
  1670          57.0433         -4.06416          52.9791
  1680          58.6032         -4.02855          54.5747
  1690          59.9117         -3.42141          56.4903
  1700          57.6053         -3.30561          54.2997
  1710          59.2676         -3.69465          55.5729
  1720          59.5771         -2.25283          57.3243
  1730          59.1429         -2.63367          56.5093
  1740           59.695         -2.81565          56.8794
  1750           59.418         -3.23655          56.1815
  1760          59.3925         -2.55327          56.8392
  1770          59.3481         -3.10655          56.2415
  1780          60.3357         -2.84966           57.486
  1790          60.5758         -2.70948          57.8663
  1800           58.856         -3.45699          55.3991
  1810            58.84         -3.19854          55.6414
  1820          60.8806         -2.84525          58.0353
  1830          59.4018         -2.59102          56.8108
  1840          58.3495         -2.35432          55.9952
  1850          58.6976         -2.05299          56.6446
  1860           58.453          -2.3032          56.1498
  1870          60.4115         -2.18426          58.2272
  1880          59.7318         -2.31132          57.4204
  1890          60.4827         -1.94593          58.5368
  1900          61.8355         -1.58717          60.2483
  1910          60.6479         -1.63849          59.0094
  1920          61.9849         -1.42367          60.5613
  1930          61.9813         -1.36183          60.6195
  1940           60.894         -1.48284          59.4111
  1950          61.1987         -1.32728          59.8714
  1960          60.3254         -1.26516          59.0603
  1970          60.0466         -1.09409          58.9525
  1980          60.0975        -0.923006          59.1745
  1990          60.8631        -0.854148           60.009
  2000          60.6564         -1.05938           59.597
  2010          60.8745         -1.11076          59.7637
  2020          60.9297        -0.804331          60.1254
  2030          60.8818        -0.823745          60.0581
  2040           61.649        -0.748957          60.9001
  2050          60.1392        -0.762101          59.3771
  2060          60.1382        -0.898606          59.2396
  2070          59.9341           -0.831          59.1031
  2080          59.8858        -0.929005          58.9568
  2090          59.0726         -1.11293          57.9597
  2100          60.8501         -1.02077          59.8294
  2110          62.1231        -0.733954          61.3891
  2120          60.7689        -0.705732          60.0632
  2130          61.9505        -0.592372          61.3582
  2140          60.6179        -0.722143          59.8958
  2150          60.1819        -0.581972             59.6
  2160          60.4337        -0.440929          59.9928
  2170          60.8439        -0.467467          60.3764
  2180          61.4448        -0.540762           60.904
  2190           61.179        -0.633755          60.5452
  2200          61.6931        -0.524941          61.1681
  2210          60.4945        -0.610618          59.8838
  2220           61.173        -0.380603          60.7923
  2230           61.545        -0.466511          61.0785
  2240          62.5028        -0.880962          61.6218
  2250          62.8687        -0.594089          62.2746
  2260          62.3082        -0.360473          61.9478
  2270          61.9775        -0.359783          61.6177
  2280          61.8409        -0.282645          61.5583
  2290          61.3213        -0.308602          61.0127
  2300          60.7829        -0.314249          60.4686
  2310           61.207        -0.263662          60.9433
  2320          60.1081        -0.270738          59.8374
  2330          59.6395        -0.226668          59.4129
  2340          60.2775        -0.213548           60.064
  2350          59.4521        -0.189207          59.2629
  2360          59.1244        -0.194383            58.93
  2370          58.7029        -0.199162          58.5037
  2380          59.2676        -0.201417          59.0661
  2390          59.4515        -0.191045          59.2605
  2400          59.7401         -0.19913           59.541
  2410          59.9548        -0.184045          59.7708
  2420          59.5187        -0.199797           59.319
  2430          59.3555        -0.186492           59.169
  2440          59.5368        -0.177137          59.3597
  2450          59.0257        -0.188819          58.8369
  2460          58.3437        -0.194105          58.1496
  2470          58.2607        -0.169016          58.0917
  2480          58.9126        -0.169399          58.7432
  2490          57.4562        -0.161073          57.2952
  2500          57.2325        -0.155224          57.0773
  2510          56.8436        -0.162982          56.6806
  2520          56.9448         -0.17252          56.7723
  2530          58.2731        -0.187129          58.0859
  2540          57.2626        -0.168054          57.0945
  2550          58.9459         -0.16705          58.7789
  2560          59.0592        -0.158264           58.901
  2570          57.9617        -0.188047          57.7737
  2580          57.6886        -0.183038          57.5056
  2590          56.5847        -0.162565          56.4221
  2600          57.6799         -0.15295           57.527
  2610          57.8731         -0.13135          57.7418
  2620          56.8785        -0.126988          56.7515
  2630          57.3103        -0.134107          57.1762
  2640          57.3633        -0.134852          57.2284
  2650          57.8113         -0.13168          57.6797
  2660          57.2703        -0.128146          57.1422
  2670          57.0501        -0.149725          56.9003
  2680          55.9128        -0.134788           55.778
  2690          56.3884        -0.114124          56.2743
  2700          57.2375         -0.10823          57.1293
  2710          56.8126        -0.106471          56.7061
  2720          56.8845        -0.104462            56.78
  2730          57.2776        -0.103727          57.1739
  2740          56.7353        -0.103345           56.632
  2750          57.8454        -0.095617          57.7498
  2760          58.0442       -0.0834716          57.9607
  2770          57.5492       -0.0854753          57.4638
  2780          57.4138       -0.0836965          57.3301
  2790          57.0849       -0.0835633          57.0013
  2800          57.2005        -0.082289          57.1182
  2810          57.0992       -0.0871505           57.012
  2820           56.681       -0.0854635          56.5955
  2830          55.5992          -0.0831          55.5161
  2840          56.3103       -0.0789118          56.2314
  2850          56.4737       -0.0805076          56.3931
  2860          56.0025       -0.0831022          55.9194
  2870          56.4885       -0.0783164          56.4102
  2880          55.7876       -0.0716881          55.7159
  2890           55.647       -0.0684805          55.5785
  2900          54.4101       -0.0686441          54.3414
  2910          54.3563       -0.0641562          54.2921
  2920          53.6995       -0.0655241           53.634
  2930          54.3644       -0.0652893          54.2991
  2940          53.5554       -0.0640148          53.4914
  2950          54.1787       -0.0639159          54.1148
  2960          53.6031       -0.0616326          53.5415
  2970          53.1841       -0.0581015           53.126
  2980          53.1856       -0.0535464           53.132
  2990          52.6835       -0.0524273           52.631
  3000          53.0571       -0.0507878          53.0063
  3010          52.1774       -0.0509793          52.1264
  3020           52.797       -0.0526627          52.7444
  3030          52.5267       -0.0530244          52.4737
  3040          53.3323       -0.0514033          53.2809
  3050          52.9352       -0.0502101           52.885
  3060          52.5355       -0.0500104          52.4855
  3070          52.9764       -0.0507328          52.9257
  3080          52.8834       -0.0474119           52.836
  3090          52.8259       -0.0454176          52.7805
  3100          52.6448       -0.0426385          52.6021
  3110          52.2869       -0.0440474          52.2429
  3120          52.4418       -0.0466671          52.3952
  3130          52.3223       -0.0466559          52.2757
  3140          52.8871       -0.0475387          52.8396
  3150          52.2169       -0.0460825          52.1708
  3160           52.323       -0.0436449          52.2794
  3170          52.1224       -0.0422791          52.0802
  3180          52.9227        -0.041912          52.8808
  3190          52.9317       -0.0419729          52.8897
  3200          52.4616        -0.040679          52.4209
  3210          53.3127       -0.0406247          53.2721
  3220          52.9058       -0.0380866          52.8677
  3230          51.8107       -0.0366317           51.774
  3240          53.0311       -0.0386408          52.9925
  3250          52.9139       -0.0367071          52.8772
  3260          53.0368       -0.0358208          53.0009
  3270          53.3248       -0.0357756           53.289
  3280          53.4592       -0.0343968          53.4248
  3290          53.4348       -0.0318599           53.403
  3300          53.3951       -0.0323874          53.3627
  3310          52.8409        -0.031394          52.8095
  3320          52.7243       -0.0304907          52.6938
  3330          53.0698       -0.0316038          53.0382
  3340          52.8818        -0.032072          52.8497
  3350          53.5931       -0.0320385           53.561
  3360          52.6526       -0.0306344           52.622
  3370          53.0096       -0.0296563          52.9799
  3380          53.0647       -0.0284478          53.0363
  3390          52.9515       -0.0281771          52.9234
  3400           53.033       -0.0290502           53.004
  3410          52.7805       -0.0284905           52.752
  3420          52.2849       -0.0274827          52.2574
  3430          51.4236       -0.0269151          51.3967
  3440          50.9219       -0.0270121          50.8949
  3450          50.7153       -0.0275189          50.6878
  3460          50.5172        -0.027651          50.4895
  3470          51.2673       -0.0264844          51.2408
  3480          50.5508        -0.024848           50.526
  3490          50.5561       -0.0241586          50.5319
  3500          50.3874       -0.0241589          50.3633
  3510          50.3777       -0.0242432          50.3534
  3520          50.0796       -0.0245793           50.055
  3530          49.4689        -0.024367          49.4445
  3540          49.6147       -0.0234015          49.5913
  3550          49.0599       -0.0231708          49.0367
  3560          49.5337        -0.023178          49.5106
  3570          50.1955       -0.0231412          50.1724
  3580          49.5954       -0.0227417          49.5727
  3590          49.1883       -0.0229089          49.1653
  3600          49.9114       -0.0244878          49.8869
  3610          49.7096       -0.0244519          49.6852
  3620          49.3996       -0.0243552          49.3752
  3630          49.1415       -0.0234208          49.1181
  3640          48.7046       -0.0221682          48.6825
  3650          49.1228       -0.0226595          49.1002
  3660          50.2425       -0.0225037            50.22
  3670          49.1103        -0.021461          49.0888
  3680          49.3423       -0.0208311          49.3214
  3690          49.0858       -0.0210834          49.0648
  3700           49.166       -0.0205922          49.1454
  3710          49.6304       -0.0201493          49.6103
  3720          49.2625       -0.0193606          49.2432
  3730          49.3117       -0.0192791          49.2925
  3740          49.7458       -0.0185984          49.7272
  3750          49.5176       -0.0186557          49.4989
  3760           49.012       -0.0184316          48.9935
  3770          48.1824       -0.0177957          48.1646
  3780          49.0655       -0.0180519          49.0474
  3790          48.8249       -0.0182537          48.8066
  3800          47.8786       -0.0179628          47.8606
  3810          48.5284       -0.0170879          48.5113
  3820          48.9902       -0.0170933          48.9731
  3830          49.1113       -0.0172957           49.094
  3840          48.1152       -0.0168765          48.0983
  3850          49.4765       -0.0168054          49.4597
  3860          50.2719       -0.0168742           50.255
  3870          49.7797       -0.0167266           49.763
  3880          49.9084       -0.0165047          49.8919
  3890          49.4989       -0.0163213          49.4825
  3900          49.4507        -0.015153          49.4356
  3910          49.0856       -0.0151499          49.0704
  3920          49.3625       -0.0148069          49.3476
  3930          48.9019       -0.0154213          48.8865
  3940           48.513       -0.0153572          48.4977
  3950          49.0606       -0.0147904          49.0458
  3960          48.8497       -0.0144969          48.8352
  3970          49.0322       -0.0145208          49.0177
  3980          49.1067       -0.0142724          49.0924
  3990          48.7005       -0.0143499          48.6862
  4000          48.6824        -0.014068          48.6683
  4010          49.1088       -0.0133422          49.0955
  4020          49.2326        -0.013571           49.219
  4030          49.4918       -0.0138252           49.478
  4040          49.5109       -0.0138561           49.497
  4050          49.4006       -0.0134078          49.3872
  4060          49.5591       -0.0133465          49.5457
  4070          49.9018       -0.0130643          49.8887
  4080            49.53       -0.0135213          49.5165
  4090           50.114       -0.0132612          50.1007
  4100          49.8177       -0.0131482          49.8046
  4110          49.2385       -0.0129784          49.2256
  4120          49.5124       -0.0130353          49.4993
  4130          49.0109       -0.0127472          48.9981
  4140          48.7221       -0.0128967          48.7092
  4150          48.1774        -0.013076          48.1644
  4160          49.1922       -0.0129415          49.1793
  4170          49.4553       -0.0131569          49.4421
  4180          49.0923       -0.0129605          49.0794
  4190          49.1361       -0.0126191          49.1235
  4200          49.8783       -0.0123451          49.8659
  4210          49.6044       -0.0121218          49.5923
  4220          49.8715       -0.0123451          49.8592
  4230          49.8514       -0.0126026          49.8388
  4240          50.2433       -0.0123566          50.2309
  4250          50.2919         -0.01216          50.2797
  4260           49.811       -0.0123378          49.7986
  4270          49.6348       -0.0117595           49.623
  4280          50.3764       -0.0116733          50.3647
  4290          49.8659       -0.0114238          49.8544
  4300          50.6545       -0.0114676          50.6431
  4310           50.575       -0.0114939          50.5635
  4320          51.3611       -0.0112604          51.3498
  4330          51.5587       -0.0113654          51.5473
  4340           51.648       -0.0107897          51.6372
  4350          51.5034       -0.0104936           51.493
  4360          51.8302       -0.0107429          51.8195
  4370          51.0411       -0.0109306          51.0302
  4380           50.305       -0.0110119           50.294
  4390          51.0373       -0.0104919          51.0268
  4400          51.0846       -0.0103975          51.0742
  4410          50.9477       -0.0102878          50.9374
  4420          50.9497       -0.0100278          50.9397
  4430          51.3085      -0.00982544          51.2987
  4440           51.795      -0.00996705           51.785
  4450           51.265      -0.00968083          51.2553
  4460          51.8746       -0.0101082          51.8645
  4470          51.6698       -0.0099875          51.6598
  4480          52.0146      -0.00968066          52.0049
  4490          51.2498      -0.00946649          51.2404
  4500          51.9466      -0.00918765          51.9375
  4510          52.3679      -0.00921028          52.3587
  4520          52.7928      -0.00904603          52.7838
  4530          53.0677      -0.00861726          53.0591
  4540          52.6439      -0.00863337          52.6353
  4550          52.1079      -0.00855056          52.0994
  4560          52.5626      -0.00880476          52.5538
  4570           51.762      -0.00830354          51.7537
  4580          52.3483      -0.00834674            52.34
  4590          53.1511      -0.00811048           53.143
  4600          52.6296       -0.0080872          52.6215
  4610          52.2868      -0.00801604          52.2788
  4620           52.463      -0.00829225          52.4547
  4630          52.6274      -0.00805411          52.6194
  4640          51.3517      -0.00783449          51.3439
  4650          51.4906      -0.00752281          51.4831
  4660          50.9782      -0.00731145          50.9709
  4670          50.6162      -0.00739069          50.6088
  4680          51.0274      -0.00732344          51.0201
  4690          51.3101      -0.00756858          51.3025
  4700          50.8512       -0.0077009          50.8435
  4710          50.7077      -0.00758946          50.7001
  4720          50.9014      -0.00751382          50.8939
  4730          50.6062      -0.00732711          50.5989
  4740          50.2347      -0.00731199          50.2274
  4750          50.4129      -0.00706374          50.4058
  4760          50.7406      -0.00703733          50.7336
  4770          51.1195      -0.00719807          51.1123
  4780           51.083      -0.00717925          51.0758
  4790          51.2964      -0.00684816          51.2896
  4800          51.2512      -0.00679796          51.2444
  4810          50.4034      -0.00652836          50.3969
  4820          50.6605       -0.0064934           50.654
  4830          50.3562      -0.00666206          50.3496
  4840           51.285      -0.00656604          51.2785
  4850          50.1598      -0.00647813          50.1533
  4860            50.81       -0.0064393          50.8035
  4870          50.9815      -0.00637934          50.9752
  4880          51.7431      -0.00632257          51.7368
  4890          50.8199      -0.00608377          50.8138
  4900          51.6868      -0.00618976          51.6806
  4910          51.0595       -0.0059458          51.0536
  4920          50.8767      -0.00568285           50.871
  4930          51.3529      -0.00586382          51.3471
  4940          51.6412      -0.00585711          51.6354
  4950          50.8703      -0.00586101          50.8644
  4960            50.67      -0.00568597          50.6643
  4970          50.2533      -0.00558459          50.2477
  4980          50.7882      -0.00563662          50.7826
  4990          51.1863      -0.00554013          51.1808
  5000          50.4239      -0.00547498          50.4184
