# Supplementary material for: Antibody–nanobody combination increases their neutralizing activity against SARS-CoV-2 and nanobody H11-H4 is effective against Alpha, Kappa and Delta variants
Source: Sci Rep. 2022 Jun 11;12:9701. doi: 10.1038/s41598-022-14263-1 (PMC9188278; doi:10.1038/s41598-022-14263-1)
Supplement: Supplementary file 2 — Supplementary Information 2. [file 41598_2022_14263_MOESM2_ESM.zip › SciRep_data/SMD_data/WT/Interaction_energy/v=1/01_calWT_RBD.xvg]

@    title "Energy"
@    xaxis label "Time (ps)"
@    yaxis label "Energy (kcal/mol)"
@ s0 legend "Time"
@ s1 legend "Electrostatic"
@ s2 legend "Van der Waal"
@ s3 legend "Total energy"
   #  ps    Elec (kcal/mol)    VdW (kcal/mol)  Total (kcal/mol)
     0         -342.218         -151.218         -493.437
    10         -343.003         -153.605         -496.608
    20         -335.873         -158.246         -494.119
    30         -351.869         -147.219         -499.089
    40         -357.352         -146.721         -504.072
    50         -353.892         -146.371         -500.263
    60         -366.438          -149.15         -515.588
    70         -344.358         -152.755         -497.113
    80         -352.608         -148.159         -500.767
    90         -366.707         -151.714         -518.421
   100         -351.083         -150.602         -501.685
   110         -350.407          -154.45         -504.858
   120         -351.982         -147.364         -499.346
   130         -361.564          -156.61         -518.174
   140         -364.364         -152.296          -516.66
   150         -355.649         -156.239         -511.888
   160          -363.72         -152.488         -516.208
   170         -360.021         -155.181         -515.202
   180         -351.894         -158.137         -510.031
   190         -352.894         -156.437          -509.33
   200          -359.44         -154.293         -513.733
   210         -349.815         -153.468         -503.283
   220         -361.427         -152.419         -513.845
   230         -355.425         -151.158         -506.583
   240         -351.499         -155.252         -506.751
   250         -344.833         -161.684         -506.517
   260         -344.615         -152.551         -497.166
   270         -339.548          -154.78         -494.328
   280         -347.281         -153.735         -501.016
   290         -341.034         -149.361         -490.395
   300         -345.238         -159.228         -504.466
   310         -348.664         -153.362         -502.026
   320         -338.212         -159.577         -497.789
   330         -351.764         -158.258         -510.022
   340         -347.673           -155.4         -503.073
   350         -341.306         -157.558         -498.864
   360         -353.411         -161.487         -514.898
   370         -359.237         -153.123          -512.36
   380         -356.775           -160.6         -517.374
   390         -357.078         -156.187         -513.265
   400         -344.042          -158.46         -502.502
   410         -345.782         -153.898          -499.68
   420         -337.174         -156.031         -493.205
   430         -341.667         -159.325         -500.992
   440         -353.393         -150.643         -504.036
   450         -350.257         -161.101         -511.358
   460         -360.881          -153.72           -514.6
   470         -362.758         -153.888         -516.647
   480         -353.647         -151.956         -505.603
   490         -363.948         -149.692          -513.64
   500         -353.205         -152.902         -506.106
   510         -346.703         -155.089         -501.792
   520         -335.971          -155.58          -491.55
   530         -342.018         -150.111         -492.129
   540         -363.508         -151.455         -514.963
   550          -338.59         -154.393         -492.983
   560         -359.968         -157.813         -517.781
   570         -358.445         -149.507         -507.952
   580         -324.008         -153.392         -477.399
   590         -349.914         -152.569         -502.483
   600         -362.028          -153.45         -515.478
   610         -352.954         -149.422         -502.376
   620         -353.056         -152.429         -505.485
   630         -360.908         -155.045         -515.953
   640         -361.316         -151.275         -512.592
   650         -361.643          -155.66         -517.304
   660         -352.392         -148.329         -500.721
   670         -366.178         -150.057         -516.235
   680         -360.515         -150.706         -511.221
   690         -365.297         -148.312         -513.609
   700         -360.201         -143.675         -503.876
   710         -364.403         -143.058          -507.46
   720         -350.987         -146.936         -497.923
   730          -366.11          -146.71          -512.82
   740         -356.772          -150.97         -507.743
   750         -347.153         -151.402         -498.555
   760         -362.166          -140.21         -502.376
   770         -371.318         -145.156         -516.474
   780         -346.777         -148.096         -494.873
   790         -363.448         -148.126         -511.574
   800         -361.314         -146.925         -508.239
   810         -353.932         -142.252         -496.184
   820         -360.856         -145.372         -506.227
   830         -369.258         -150.432          -519.69
   840         -375.268         -150.287         -525.555
   850         -366.965         -149.165          -516.13
   860         -374.952         -153.342         -528.294
   870         -365.321         -154.393         -519.714
   880         -366.908         -149.515         -516.424
   890         -364.104          -148.65         -512.754
   900          -360.47         -147.994         -508.464
   910         -367.861         -153.247         -521.108
   920         -375.519         -151.178         -526.698
   930         -354.317         -152.024         -506.341
   940         -360.057         -149.056         -509.112
   950         -371.757         -152.168         -523.925
   960         -360.825         -151.176         -512.001
   970         -368.058         -146.371         -514.429
   980         -361.916         -147.258         -509.174
   990         -376.702         -152.618         -529.319
  1000         -379.225         -147.276         -526.501
  1010         -379.702          -148.82         -528.522
  1020         -363.923         -152.828         -516.751
  1030         -363.558         -153.266         -516.824
  1040         -357.434         -153.358         -510.792
  1050         -355.927         -153.625         -509.552
  1060         -350.764         -148.586          -499.35
  1070         -358.322         -153.181         -511.503
  1080         -358.059          -148.41         -506.469
  1090         -356.042          -151.47         -507.512
  1100         -362.004         -150.762         -512.766
  1110         -359.853         -153.623         -513.476
  1120         -358.484         -149.862         -508.347
  1130         -354.529          -148.23         -502.758
  1140         -359.638         -143.109         -502.748
  1150         -356.318         -147.166         -503.484
  1160         -361.913         -147.274         -509.188
  1170         -382.255         -146.014          -528.27
  1180         -378.169         -143.499         -521.668
  1190         -348.719         -148.521         -497.241
  1200         -355.723         -147.317          -503.04
  1210         -362.386         -145.415         -507.801
  1220         -359.606         -148.376         -507.982
  1230         -359.468         -147.861         -507.329
  1240         -361.755         -143.647         -505.402
  1250         -357.819         -148.552         -506.371
  1260         -365.953         -142.748         -508.701
  1270         -355.254         -142.952         -498.205
  1280         -362.536         -147.149         -509.685
  1290         -345.547         -151.394         -496.942
  1300         -356.221         -142.015         -498.237
  1310         -362.481         -146.893         -509.374
  1320         -362.768         -147.236         -510.004
  1330         -358.336         -146.237         -504.574
  1340         -352.072         -145.564         -497.636
  1350         -352.151          -142.54         -494.691
  1360         -364.959         -142.697         -507.656
  1370          -355.59         -146.801         -502.391
  1380         -356.958         -143.416         -500.373
  1390         -363.408         -144.146         -507.553
  1400          -347.87         -150.454         -498.324
  1410         -352.474         -148.719         -501.193
  1420         -358.865         -140.831         -499.696
  1430         -370.744         -146.599         -517.343
  1440         -358.564          -146.46         -505.024
  1450         -360.632         -146.803         -507.434
  1460         -362.376          -149.72         -512.096
  1470          -367.59         -145.583         -513.173
  1480          -351.63         -141.566         -493.196
  1490         -344.394         -148.411         -492.805
  1500         -356.839         -145.627         -502.467
  1510         -331.753         -146.638         -478.392
  1520         -361.219         -145.041         -506.261
  1530         -358.649          -149.83         -508.479
  1540           -358.9         -147.408         -506.308
  1550         -366.689         -146.885         -513.575
  1560         -362.256          -145.76         -508.016
  1570         -347.689         -143.783         -491.472
  1580         -337.858         -152.582          -490.44
  1590         -346.062         -143.989         -490.051
  1600         -334.235         -149.993         -484.228
  1610         -359.065         -149.546         -508.611
  1620         -360.385         -145.034         -505.419
  1630         -351.089         -145.633         -496.722
  1640         -343.652          -149.92         -493.571
  1650         -357.154         -151.025         -508.179
  1660          -347.35         -148.655         -496.005
  1670         -351.963         -148.299         -500.262
  1680         -351.205         -150.644         -501.848
  1690          -339.89         -148.115         -488.005
  1700         -354.408         -144.559         -498.967
  1710          -343.75         -145.225         -488.976
  1720         -359.648         -141.911          -501.56
  1730          -354.51         -143.438         -497.948
  1740         -342.026         -144.103         -486.128
  1750         -336.991         -148.516         -485.507
  1760         -358.262         -141.182         -499.443
  1770           -360.6         -142.403         -503.003
  1780         -348.835         -142.761         -491.596
  1790         -330.406         -148.818         -479.224
  1800         -350.722         -142.165         -492.886
  1810         -356.388         -142.215         -498.603
  1820         -335.951         -141.234         -477.185
  1830         -329.849         -144.441          -474.29
  1840         -346.859         -142.036         -488.895
  1850         -345.959         -140.774         -486.734
  1860         -327.376         -148.073         -475.449
  1870         -329.509         -144.415         -473.924
  1880          -337.26          -147.22          -484.48
  1890         -341.691         -140.743         -482.434
  1900         -338.362         -147.049         -485.412
  1910         -353.584         -144.989         -498.573
  1920         -341.453         -147.692         -489.145
  1930         -348.087         -147.514           -495.6
  1940         -346.828         -148.858         -495.686
  1950         -347.325         -145.882         -493.207
  1960         -340.389         -148.017         -488.405
  1970         -356.526         -144.306         -500.832
  1980         -356.003         -144.701         -500.704
  1990         -350.852         -146.107         -496.959
  2000         -361.116         -144.074          -505.19
  2010          -337.22         -145.229         -482.449
  2020         -363.952         -144.052         -508.003
  2030         -355.494         -143.284         -498.778
  2040         -348.099         -145.088         -493.188
  2050         -351.547         -145.985         -497.532
  2060          -350.38         -144.436         -494.816
  2070         -352.454          -140.93         -493.384
  2080         -355.029         -142.139         -497.168
  2090         -342.057         -145.106         -487.163
  2100         -360.341         -145.796         -506.136
  2110         -337.223         -141.419         -478.641
  2120         -366.072         -136.741         -502.813
  2130         -381.158         -135.185         -516.343
  2140         -350.352         -143.336         -493.688
  2150          -365.31         -139.947         -505.257
  2160         -352.711         -141.016         -493.727
  2170         -351.133         -140.464         -491.597
  2180         -366.571         -148.221         -514.792
  2190         -347.689         -143.588         -491.277
  2200         -354.439         -142.159         -496.599
  2210         -339.074         -138.607         -477.681
  2220         -364.078         -140.184         -504.262
  2230         -365.129         -145.321         -510.451
  2240          -342.14         -143.384         -485.524
  2250         -343.167         -141.489         -484.657
  2260         -349.854         -137.658         -487.512
  2270         -348.517         -139.072         -487.589
  2280          -369.71         -135.032         -504.742
  2290         -368.798         -136.556         -505.355
  2300         -371.903          -136.69         -508.593
  2310         -366.055         -140.875          -506.93
  2320         -372.326         -136.039         -508.365
  2330         -353.784         -135.044         -488.829
  2340         -370.314         -134.215         -504.529
  2350         -358.079         -136.722         -494.801
  2360          -387.67          -135.33             -523
  2370          -369.64         -132.895         -502.535
  2380         -372.876         -134.179         -507.055
  2390         -366.046         -138.272         -504.318
  2400         -370.148          -131.55         -501.698
  2410         -359.616         -133.302         -492.918
  2420         -361.318          -135.28         -496.598
  2430         -373.494         -128.543         -502.037
  2440         -365.414         -131.152         -496.566
  2450         -370.111         -133.009          -503.12
  2460         -369.471         -127.324         -496.796
  2470          -352.62         -131.449         -484.068
  2480          -369.33         -130.078         -499.408
  2490         -354.957         -128.346         -483.303
  2500         -346.196         -123.342         -469.538
  2510         -340.079         -120.426         -460.505
  2520          -344.35         -121.945         -466.295
  2530         -330.908         -116.857         -447.765
  2540         -323.207         -119.689         -442.895
  2550         -322.103          -115.46         -437.563
  2560         -328.311         -117.172         -445.482
  2570         -296.993         -117.538         -414.531
  2580         -300.375          -117.77         -418.145
  2590         -293.217         -111.913         -405.129
  2600         -279.016         -108.374          -387.39
  2610         -294.065         -109.205         -403.271
  2620          -267.47         -112.242         -379.711
  2630         -275.534         -105.977         -381.511
  2640         -273.395         -100.828         -374.223
  2650         -258.526         -103.764          -362.29
  2660         -253.654         -103.822         -357.476
  2670         -246.276         -97.3602         -343.637
  2680         -237.098         -92.2458         -329.344
  2690          -226.14          -92.217         -318.357
  2700         -224.545         -88.8637         -313.409
  2710         -236.991         -87.7386          -324.73
  2720         -226.013         -84.2788         -310.291
  2730         -212.649         -82.5597         -295.209
  2740         -202.607         -79.1191         -281.727
  2750         -203.547         -78.0433         -281.591
  2760         -205.295          -68.019         -273.315
  2770         -180.334         -68.0247         -248.358
  2780         -202.722         -65.0487          -267.77
  2790          -190.35         -60.0626         -250.412
  2800         -177.793         -61.8357         -239.629
  2810         -192.649         -52.1135         -244.763
  2820         -162.354          -50.872         -213.226
  2830         -151.091         -57.9306         -209.022
  2840         -160.814         -52.6936         -213.507
  2850         -142.953         -50.9373         -193.891
  2860         -128.776         -47.1303         -175.907
  2870         -128.014         -50.3508         -178.365
  2880         -134.349         -47.6297         -181.979
  2890         -137.407         -42.9902         -180.397
  2900         -106.617         -43.8361         -150.453
  2910         -98.9164         -41.7954         -140.712
  2920         -95.8974         -38.2097         -134.107
  2930         -90.2718         -34.0037         -124.275
  2940          -81.709         -33.5159         -115.225
  2950         -71.4736         -29.6504         -101.124
  2960         -73.6405         -20.9697         -94.6103
  2970         -81.0118         -20.4456         -101.457
  2980         -82.2422         -19.2929         -101.535
  2990          -77.734         -18.3058         -96.0398
  3000         -71.6883         -17.8806         -89.5688
  3010         -69.6663         -18.9697         -88.6361
  3020         -76.1653         -15.9253         -92.0907
  3030          -65.218         -16.6241         -81.8421
  3040          -86.922         -13.1637         -100.086
  3050         -88.1482         -13.7137         -101.862
  3060         -70.7594         -14.6068         -85.3662
  3070         -73.4221          -9.3727         -82.7948
  3080         -78.0433         -11.7351         -89.7784
  3090         -64.3589         -12.9336         -77.2924
  3100         -61.8687         -11.6829         -73.5517
  3110         -62.2257         -11.1615         -73.3872
  3120         -42.3252         -9.87464         -52.1998
  3130         -45.8853         -7.61295         -53.4982
  3140         -23.9086         -7.97123         -31.8798
  3150         -19.9535         -9.27836         -29.2319
  3160         -17.3308          -8.6755         -26.0063
  3170         -12.5919         -10.1077         -22.6997
  3180         -18.8347         -8.36811         -27.2028
  3190         -18.4891         -8.52966         -27.0187
  3200         -26.1296         -7.10164         -33.2312
  3210         -12.6333         -8.20158         -20.8349
  3220         -21.5954         -7.55446         -29.1499
  3230         -23.3525         -9.12798         -32.4805
  3240         -22.3441         -7.80502         -30.1491
  3250         -25.4064         -6.66584         -32.0722
  3260          -19.376         -7.11496         -26.4909
  3270         -16.4159          -5.6098         -22.0257
  3280         -19.8576         -7.54762         -27.4052
  3290         -16.9063         -5.80733         -22.7137
  3300         -25.0176          -4.0084          -29.026
  3310         -18.2343         -5.60599         -23.8403
  3320         -11.0472           -4.912         -15.9592
  3330         -11.8266         -4.19776         -16.0243
  3340         -5.45367         -4.28236         -9.73603
  3350         -8.75761         -3.36818         -12.1258
  3360         -3.12576          -4.2561         -7.38186
  3370         -5.80066         -3.31179         -9.11245
  3380         -3.60116         -2.47216         -6.07331
  3390         -7.18582         -4.44476         -11.6306
  3400         -6.67975         -5.00873         -11.6885
  3410         -13.7295         -3.59469         -17.3242
  3420         -14.9603         -5.33517         -20.2955
  3430         -13.8016         -2.40175         -16.2033
  3440        0.0699576         -4.10285          -4.0329
  3450          12.3424         -4.52451          7.81793
  3460          19.5811         -3.42351          16.1576
  3470          17.2886         -5.21479          12.0738
  3480           12.734         -3.86514          8.86887
  3490          10.5785         -5.27108          5.30746
  3500          5.30448         -4.60087         0.703614
  3510        -0.794786         -4.03831          -4.8331
  3520          8.94984         -3.94277          5.00706
  3530          5.98458         -3.48388           2.5007
  3540          7.63555         -3.63642          3.99913
  3550          15.0199         -3.17255          11.8474
  3560          10.6518         -4.16549          6.48629
  3570          11.9515         -3.99828          7.95326
  3580          12.0583         -4.56814          7.49014
  3590          8.14265         -3.84957          4.29307
  3600          15.5601         -4.95087          10.6093
  3610          16.3883         -5.77324          10.6151
  3620          15.3022         -4.57954          10.7227
  3630          15.4877         -6.07216          9.41555
  3640          12.5587         -7.71567          4.84305
  3650          9.87002         -7.18836          2.68165
  3660          11.9877         -6.46309          5.52457
  3670          11.6455          -7.1303          4.51516
  3680          18.2342         -6.45157          11.7826
  3690          19.6233         -6.19153          13.4318
  3700          16.9815          -6.5621          10.4194
  3710          16.3714         -5.43465          10.9367
  3720          19.3857         -4.66403          14.7217
  3730          17.6722         -3.99312          13.6791
  3740          20.4855          -4.8366          15.6489
  3750          18.6814         -5.53587          13.1455
  3760           14.664         -5.11178          9.55223
  3770          14.0633         -6.95189          7.11138
  3780          17.8171         -6.04852          11.7686
  3790          15.0847         -6.74002           8.3447
  3800          11.9136         -6.20341          5.71019
  3810          15.0548         -5.23139          9.82342
  3820          7.55567         -5.81552          1.74015
  3830          16.8823         -6.16006          10.7223
  3840          14.6491         -4.99076          9.65837
  3850          2.32183         -5.04719         -2.72536
  3860         0.674477         -4.87851         -4.20403
  3870           2.7396         -5.25686         -2.51726
  3880         0.337436         -4.88376         -4.54632
  3890         -3.05169         -5.40686         -8.45855
  3900        -0.809713         -5.34012         -6.14983
  3910        -0.469191          -5.1191         -5.58829
  3920          4.17038         -4.70766         -0.53728
  3930        -0.765175         -5.43538         -6.20056
  3940         0.574982          -5.4036         -4.82862
  3950         -6.14113         -5.13441         -11.2755
  3960          3.93788          -6.2649         -2.32703
  3970         -11.9681         -4.78708         -16.7552
  3980          -3.7993         -5.30474         -9.10404
  3990         -3.30321         -4.04436         -7.34757
  4000        -0.119101         -5.76452         -5.88362
  4010         -3.89596         -4.96884         -8.86479
  4020        0.0552528         -6.76047         -6.70521
  4030         -5.03037         -4.23411         -9.26448
  4040         -10.1053         -2.76899         -12.8743
  4050         0.744658         -4.90656          -4.1619
  4060         -5.90062         -3.39388          -9.2945
  4070         -2.45133         -2.71792         -5.16925
  4080        -0.148952         -3.44839         -3.59735
  4090          7.44115            -2.81          4.63114
  4100          2.22683         -3.11723        -0.890393
  4110          3.01726         -2.47435         0.542914
  4120         -1.44152         -3.36344         -4.80496
  4130          3.82489         -3.16692         0.657968
  4140          4.15991         -2.91504          1.24486
  4150          6.93284         -5.65922          1.27363
  4160         -3.16007         -4.23179         -7.39186
  4170          7.63897         -4.99319          2.64577
  4180          2.40529         -5.42288         -3.01759
  4190          3.34492         -6.35973         -3.01481
  4200         0.198387         -6.33723         -6.13884
  4210         -3.00236         -4.86544          -7.8678
  4220          3.06713         -6.82287         -3.75575
  4230          8.34604         -6.14474           2.2013
  4240          2.84664         -5.97262         -3.12599
  4250          2.69384         -6.17681         -3.48297
  4260          6.47093         -6.39117        0.0797615
  4270          2.85287         -6.12426         -3.27139
  4280         0.824016         -5.75996         -4.93595
  4290          -7.8576         -5.50831         -13.3659
  4300         -2.14243         -6.36777         -8.51019
  4310          8.26105         -4.89717          3.36388
  4320          13.3427         -5.61244          7.73026
  4330          6.40268          -5.2504          1.15228
  4340          2.28198         -5.70811         -3.42613
  4350           2.6671         -4.96124         -2.29414
  4360         -2.70921         -5.67529          -8.3845
  4370          -8.0157         -5.40271         -13.4184
  4380         -1.40213         -6.12621         -7.52834
  4390         -7.18976         -4.87728          -12.067
  4400          8.98465         -6.19839          2.78627
  4410          11.4257         -6.30964          5.11609
  4420          7.69612         -5.79795          1.89817
  4430          12.3052         -5.88726          6.41795
  4440          14.6437         -5.15748          9.48623
  4450           11.185          -4.9162          6.26881
  4460         -6.71354         -5.58359         -12.2971
  4470          2.36112          -5.6965         -3.33538
  4480          8.56761          -6.0188          2.54881
  4490           6.0514         -6.40591        -0.354511
  4500          8.41343         -5.42279          2.99065
  4510          15.3757          -6.5886          8.78707
  4520          13.0261         -5.98133          7.04473
  4530          16.8284          -6.0051          10.8233
  4540          9.18431         -6.35553          2.82879
  4550          9.36896         -5.92907          3.43989
  4560          9.57409         -3.80008          5.77401
  4570          14.9108         -4.73803          10.1727
  4580          8.76052         -5.22428          3.53624
  4590          8.32527         -5.98307           2.3422
  4600          10.7038         -5.96969          4.73409
  4610          23.8553         -5.84745          18.0078
  4620          18.8265         -5.26406          13.5624
  4630           9.3004         -6.74047          2.55993
  4640          21.8854         -6.85379          15.0316
  4650          15.8935         -6.08154            9.812
  4660          22.6223         -6.16042          16.4619
  4670          31.2546         -6.12221          25.1324
  4680          33.6935         -6.07225          27.6212
  4690          30.7209         -5.91783          24.8031
  4700          37.0596         -6.37543          30.6842
  4710          40.3869         -5.38395           35.003
  4720          37.7504         -4.63738          33.1131
  4730           41.561         -4.44139          37.1196
  4740          39.2555         -4.67851           34.577
  4750          41.0493         -3.76389          37.2854
  4760          43.8453         -4.97009          38.8752
  4770          39.6916         -5.04205          34.6495
  4780          38.5174         -4.65221          33.8652
  4790          38.0289         -4.47875          33.5501
  4800          42.6789         -4.37782          38.3011
  4810          45.0157         -4.02587          40.9898
  4820          48.2437         -3.95728          44.2864
  4830          40.7529         -4.42359          36.3293
  4840          44.1769         -4.56932          39.6076
  4850           43.359         -4.02379          39.3353
  4860          43.3953         -4.32894          39.0664
  4870          41.0471         -4.18499          36.8621
  4880          41.1655         -3.93393          37.2316
  4890          42.6091         -4.01889          38.5903
  4900          42.7247         -3.90455          38.8201
  4910          42.6422         -3.39534          39.2469
  4920          40.9551         -3.68975          37.2654
  4930          40.1617         -3.00144          37.1602
  4940          41.6566         -2.83781          38.8188
  4950          37.8339         -3.01215          34.8218
  4960          44.0232         -2.86171          41.1615
  4970          41.5177          -2.7964          38.7213
  4980          41.8427         -3.04172           38.801
  4990          46.6589         -4.47689           42.182
  5000          48.6963         -3.44054          45.2557
