# Supplementary material for: Antibody–nanobody combination increases their neutralizing activity against SARS-CoV-2 and nanobody H11-H4 is effective against Alpha, Kappa and Delta variants
Source: Sci Rep. 2022 Jun 11;12:9701. doi: 10.1038/s41598-022-14263-1 (PMC9188278; doi:10.1038/s41598-022-14263-1)
Supplement: Supplementary file 2 — Supplementary Information 2. [file 41598_2022_14263_MOESM2_ESM.zip › SciRep_data/US_CG/nCR_profile_1ms.dat]

   3.99999619E-02  -8.57057476    
   7.99999237E-02  -8.57936573    
  0.120000124      -8.56961632    
  0.160000086      -8.57638550    
  0.200000048      -8.57264328    
  0.240000010      -8.55911827    
  0.279999971      -8.52945518    
  0.319999933      -8.51205254    
  0.360000134      -8.52834129    
  0.400000095      -8.53228855    
  0.440000057      -8.53560638    
  0.480000019      -8.52731419    
  0.519999981      -8.48412132    
  0.559999943      -8.39283276    
  0.599999905      -8.29061031    
  0.640000105      -8.05992031    
  0.680000067      -7.70074701    
  0.720000029      -7.26787949    
  0.759999990      -6.95001364    
  0.799999952      -6.78771114    
  0.839999914      -6.64887905    
  0.880000114      -6.43380785    
  0.920000076      -6.24409771    
  0.960000038      -5.98823118    
   1.00000000      -5.63007879    
   1.03999996      -5.26343536    
   1.07999992      -4.80650187    
   1.12000012      -4.24704123    
   1.16000009      -3.76710582    
   1.20000005      -3.37540030    
   1.24000001      -2.91996884    
   1.27999997      -2.31845045    
   1.31999993      -1.68557966    
   1.36000013      -1.15266061    
   1.40000010     -0.738945365    
   1.44000006     -0.379599124    
   1.48000002       0.00000000    
   1.51999998      0.426232040    
   1.55999994      0.871541560    
   1.59999990       1.32209909    
   1.64000010       1.74066472    
   1.68000007       2.14660311    
   1.72000003       2.57991600    
   1.75999999       3.06366062    
   1.79999995       3.56252384    
   1.83999991       4.03831005    
   1.88000011       4.55104446    
   1.92000008       5.12683296    
   1.96000004       5.69336653    
   2.00000000       6.23595190    
   2.03999996       6.77184248    
   2.07999992       7.29955006    
   2.11999989       7.83211231    
   2.15999985       8.35094166    
   2.19999981       8.80519295    
   2.24000025       9.19372272    
   2.28000021       9.59376240    
   2.32000017       10.0417671    
   2.36000013       10.4852314    
   2.40000010       10.8775473    
   2.44000006       11.2023554    
   2.48000002       11.4999247    
   2.51999998       11.7834253    
   2.55999994       12.0699272    
   2.59999990       12.3659439    
   2.63999987       12.6542845    
   2.67999983       12.9640341    
   2.71999979       13.3225460    
   2.76000023       13.7175140    
   2.80000019       14.0021172    
   2.84000015       14.0602236    
   2.88000011       14.0626278    
   2.92000008       14.1254606    
   2.96000004       14.2510195    
   3.00000000       14.3937883    
   3.03999996       14.5171738    
   3.07999992       14.6015615    
   3.11999989       14.6486645    
   3.15999985       14.6607609    
   3.19999981       14.6689720    
   3.24000025       14.6773615    
   3.28000021       14.6761961    
   3.32000017       14.6748524    
   3.36000013       14.6783476    
   3.40000010       14.6737919    
   3.44000006       14.6843863    
   3.48000002       14.6967230    
   3.51999998       14.7115278    
   3.55999994       14.7077684    
   3.59999990       14.7097960    
   3.63999987       14.7114973    
   3.67999983       14.7170820    
   3.71999979       14.7058907    
   3.76000023       14.6931744    
   3.80000019       14.6824322    
   3.84000015       14.6854773    
   3.88000011       14.6827374    
   3.92000008       14.6907492    
   3.96000004       14.6933947    
   4.00000000       14.6918306    
   4.03999996       14.6983719    
   4.07999992       14.6969442    
   4.11999989       14.6942873    
   4.15999985       14.6900349    
   4.19999981       14.6858664    
   4.24000025       14.6857185    
   4.28000021       14.6965561    
   4.32000017       14.7047243    
   4.36000013       14.7066984    
   4.40000010       14.7061319    
   4.44000006       14.6976051    
   4.48000002       14.6930590    
   4.51999998       14.6935625    
   4.55999994       14.6906433    
   4.59999990       14.6871367    
   4.63999987       14.6812153    
   4.67999983       14.6850796    
   4.71999979       14.6760492    
   4.76000023       14.6705256    
   4.80000019       14.6741590    
   4.84000015       14.6829166    
   4.88000011       14.6898460    
   4.92000008       14.6960297    
   4.96000004       14.6944971    
   5.00000000       14.6901608    
   5.03999996       14.6960297    
   5.07999992       14.7023191    
   5.11999989       14.6999264    
   5.15999985       14.7010593    
   5.19999981       14.7090502    
   5.24000025       14.7101631    
   5.28000021       14.7044306    
   5.32000017       14.7023821    
   5.36000013       14.7035484    
   5.40000010       14.7005768    
   5.44000006       14.7054701    
   5.48000002       14.6987705    
   5.51999998       14.6837559    
   5.55999994       14.6834831    
   5.59999990       14.6878090    
   5.63999987       14.6914530    
   5.67999983       14.6891947    
   5.71999979       14.6875772    
   5.76000023       14.6956739    
   5.80000019       14.7018471    
   5.84000015       14.6998425    
   5.88000011       14.6967230    
   5.92000008       14.6969233    
   5.96000004       14.7041264    
   6.00000048       14.7020569    
   6.04000044       14.6951380    
   6.08000040       14.6961145    
   6.12000036       14.7005663    
   6.16000032       14.6979513    
   6.20000029       14.7031288    
   6.24000025       14.7018995    
   6.28000021       14.6947699    
   6.32000017       14.6850471    
   6.36000013       14.6860447    
   6.40000010       14.6893206    
   6.44000006       14.6900034    
   6.48000002       14.6909695    
   6.51999998       14.6916103    
   6.55999994       14.6873150    
   6.59999990       14.6868849    
   6.63999987       14.6804276    
   6.67999983       14.6807537    
   6.71999979       14.6761637    
   6.75999975       14.6686258    
   6.79999971       14.6614122    
   6.83999968       14.6525288    
   6.87999964       14.6366634    
   6.91999960       14.6391630    
   6.95999956       14.6394987    
   7.00000048       14.6365891    
   7.04000044       14.6341009    
   7.08000040       14.6396036    
   7.12000036       14.6334610    
   7.16000032       14.6267719    
   7.20000029       14.6299648    
   7.24000025       14.6276960    
   7.28000021       14.6279068    
   7.32000017       14.6397820    
   7.36000013       14.6355495    
   7.40000010       14.6322632    
   7.44000006       14.6336393    
   7.48000002       14.6303835    
   7.51999998       14.6213551    
   7.55999994       14.6158838    
   7.59999990       14.6105919    
   7.63999987       14.6045122    
   7.67999983       14.6088600    
   7.71999979       14.6107492    
   7.75999975       14.6116629    
   7.79999971       14.6052265    
   7.83999968       14.5975504    
   7.87999964       14.5986738    
   7.91999960       14.6034098    
   7.95999956       14.6025591    
