# Supplementary material for: Antibody–nanobody combination increases their neutralizing activity against SARS-CoV-2 and nanobody H11-H4 is effective against Alpha, Kappa and Delta variants
Source: Sci Rep. 2022 Jun 11;12:9701. doi: 10.1038/s41598-022-14263-1 (PMC9188278; doi:10.1038/s41598-022-14263-1)
Supplement: Supplementary file 2 — Supplementary Information 2. [file 41598_2022_14263_MOESM2_ESM.zip › SciRep_data/US_CG/nHH_profile_1ms.dat]

   3.99999619E-02  -9.13504887    
   7.99999237E-02  -9.13342190    
  0.120000124      -9.14721107    
  0.160000086      -9.17497444    
  0.200000048      -9.18640041    
  0.240000010      -9.16053772    
  0.279999971      -9.12087631    
  0.319999933      -9.11046982    
  0.360000134      -9.09177876    
  0.400000095      -9.08082199    
  0.440000057      -9.07187557    
  0.480000019      -9.05219173    
  0.519999981      -9.02502823    
  0.559999943      -9.00335312    
  0.599999905      -8.97261524    
  0.640000105      -8.86658096    
  0.680000067      -8.59808922    
  0.720000029      -8.23392391    
  0.759999990      -7.92257404    
  0.799999952      -7.71349096    
  0.839999914      -7.48168802    
  0.880000114      -7.17363405    
  0.920000076      -6.80062485    
  0.960000038      -6.39967203    
   1.00000000      -6.04670811    
   1.03999996      -5.69724512    
   1.07999992      -5.26107121    
   1.12000012      -4.76201487    
   1.16000009      -4.25263882    
   1.20000005      -3.80420709    
   1.24000001      -3.39535499    
   1.27999997      -3.04054809    
   1.31999993      -2.61612606    
   1.36000013      -2.02185512    
   1.40000010      -1.30093396    
   1.44000006     -0.604637027    
   1.48000002       0.00000000    
   1.51999998      0.549720526    
   1.55999994       1.05859601    
   1.59999990       1.50699902    
   1.64000010       1.95021403    
   1.68000007       2.43051600    
   1.72000003       2.99741602    
   1.75999999       3.55979109    
   1.79999995       4.04527807    
   1.83999991       4.51888180    
   1.88000011       5.00076389    
   1.92000008       5.47333622    
   1.96000004       5.91280603    
   2.00000000       6.31662893    
   2.03999996       6.71126604    
   2.07999992       7.10980177    
   2.11999989       7.50357485    
   2.15999985       7.88709784    
   2.19999981       8.26434803    
   2.24000025       8.62642860    
   2.28000021       9.00496674    
   2.32000017       9.36952782    
   2.36000013       9.73570061    
   2.40000010       10.1229801    
   2.44000006       10.5350199    
   2.48000002       10.8774405    
   2.51999998       11.0539198    
   2.55999994       11.1172199    
   2.59999990       11.2021599    
   2.63999987       11.3538103    
   2.67999983       11.5509396    
   2.71999979       11.7673101    
   2.76000023       11.9857302    
   2.80000019       12.1526699    
   2.84000015       12.2496405    
   2.88000011       12.2944803    
   2.92000008       12.3055096    
   2.96000004       12.3124800    
   3.00000000       12.3285303    
   3.03999996       12.3553600    
   3.07999992       12.3839302    
   3.11999989       12.4018297    
   3.15999985       12.4066896    
   3.19999981       12.4070501    
   3.24000025       12.4182701    
   3.28000021       12.4369001    
   3.32000017       12.4425802    
   3.36000013       12.4440403    
   3.40000010       12.4425402    
   3.44000006       12.4547997    
   3.48000002       12.4649401    
   3.51999998       12.4677496    
   3.55999994       12.4673996    
   3.59999990       12.4703503    
   3.63999987       12.4773903    
   3.67999983       12.4661398    
   3.71999979       12.4607601    
   3.76000023       12.4664698    
   3.80000019       12.4709501    
   3.84000015       12.4685097    
   3.88000011       12.4674501    
   3.92000008       12.4606400    
   3.96000004       12.4436502    
   4.00000000       12.4303102    
   4.03999996       12.4270296    
   4.07999992       12.4269896    
   4.11999989       12.4194403    
   4.15999985       12.4179497    
   4.19999981       12.4141197    
   4.24000025       12.4139900    
   4.28000021       12.4092398    
   4.32000017       12.4132004    
   4.36000013       12.4171801    
   4.40000010       12.4180498    
   4.44000006       12.4178696    
   4.48000002       12.4279900    
   4.51999998       12.4334097    
   4.55999994       12.4306202    
   4.59999990       12.4314098    
   4.63999987       12.4342003    
   4.67999983       12.4360800    
   4.71999979       12.4364405    
   4.76000023       12.4344902    
   4.80000019       12.4401102    
   4.84000015       12.4575500    
   4.88000011       12.4636898    
   4.92000008       12.4647799    
   4.96000004       12.4606304    
   5.00000000       12.4611301    
   5.03999996       12.4633198    
   5.07999992       12.4588499    
   5.11999989       12.4570303    
   5.15999985       12.4636497    
   5.19999981       12.4688101    
   5.24000025       12.4669304    
   5.28000021       12.4725103    
   5.32000017       12.4698696    
   5.36000013       12.4744797    
   5.40000010       12.4717903    
   5.44000006       12.4637499    
   5.48000002       12.4773302    
   5.51999998       12.4779997    
   5.55999994       12.4838104    
   5.59999990       12.4857702    
   5.63999987       12.4922800    
   5.67999983       12.4977102    
   5.71999979       12.4961596    
   5.76000023       12.4947205    
   5.80000019       12.4934998    
   5.84000015       12.4886904    
   5.88000011       12.4825602    
   5.92000008       12.4848804    
   5.96000004       12.4894695    
   6.00000048       12.4980297    
   6.04000044       12.4947500    
   6.08000040       12.4916496    
   6.12000036       12.4801598    
   6.16000032       12.4687500    
   6.20000029       12.4553699    
   6.24000025       12.4590902    
   6.28000021       12.4560804    
   6.32000017       12.4574699    
   6.36000013       12.4610100    
   6.40000010       12.4598303    
   6.44000006       12.4524403    
   6.48000002       12.4542303    
   6.51999998       12.4627600    
   6.55999994       12.4680796    
   6.59999990       12.4682999    
   6.63999987       12.4643297    
   6.67999983       12.4665098    
   6.71999979       12.4768000    
   6.75999975       12.4771996    
   6.79999971       12.4776297    
   6.83999968       12.4825497    
   6.87999964       12.4879599    
   6.91999960       12.4916496    
   6.95999956       12.4950104    
   7.00000048       12.4914398    
   7.04000044       12.5068798    
   7.08000040       12.5132103    
   7.12000036       12.5148602    
   7.16000032       12.5076599    
   7.20000029       12.5105600    
   7.24000025       12.5162201    
   7.28000021       12.5101099    
   7.32000017       12.5048504    
   7.36000013       12.5123901    
   7.40000010       12.5107698    
   7.44000006       12.5028496    
   7.48000002       12.4923897    
   7.51999998       12.4772797    
   7.55999994       12.4671497    
   7.59999990       12.4587297    
   7.63999987       12.4655895    
   7.67999983       12.4638205    
   7.71999979       12.4536200    
   7.75999975       12.4421997    
   7.79999971       12.4420500    
   7.83999968       12.4398298    
   7.87999964       12.4317799    
   7.91999960       12.4191303    
   7.95999956       12.4310102    
