# Supplementary material for: Antibody–nanobody combination increases their neutralizing activity against SARS-CoV-2 and nanobody H11-H4 is effective against Alpha, Kappa and Delta variants
Source: Sci Rep. 2022 Jun 11;12:9701. doi: 10.1038/s41598-022-14263-1 (PMC9188278; doi:10.1038/s41598-022-14263-1)
Supplement: Supplementary file 2 — Supplementary Information 2. [file 41598_2022_14263_MOESM2_ESM.zip › SciRep_data/US_CG/nRBD_profile_1ms.dat]

   3.99999619E-02  -5.00789785    
   7.99999237E-02  -5.02542782    
  0.120000124      -4.98747683    
  0.160000086      -4.93150520    
  0.200000048      -4.92635298    
  0.240000010      -4.97930002    
  0.279999971      -5.01116419    
  0.319999933      -5.02019119    
  0.360000134      -5.01689577    
  0.400000095      -4.98281908    
  0.440000057      -4.90462303    
  0.480000019      -4.86695290    
  0.519999981      -4.79653502    
  0.559999943      -4.58271217    
  0.599999905      -4.14778423    
  0.640000105      -3.60859609    
  0.680000067      -3.29912996    
  0.720000029      -3.18528795    
  0.759999990      -3.11527205    
  0.799999952      -3.11586809    
  0.839999914      -3.14274192    
  0.880000114      -3.14210606    
  0.920000076      -3.07323408    
  0.960000038      -2.83126211    
   1.00000000      -2.37829995    
   1.03999996      -2.01423597    
   1.07999992      -1.78281903    
   1.12000012      -1.64679396    
   1.16000009      -1.55766594    
   1.20000005      -1.40352404    
   1.24000001      -1.10994697    
   1.27999997     -0.721894681    
   1.31999993     -0.445009798    
   1.36000013     -0.454251409    
   1.40000010     -0.529136479    
   1.44000006     -0.392177403    
   1.48000002       0.00000000    
   1.51999998      0.694825828    
   1.55999994       1.56242502    
   1.59999990       2.32988691    
   1.64000010       2.99762392    
   1.68000007       3.46770501    
   1.72000003       3.87990999    
   1.75999999       4.28875494    
   1.79999995       4.75529718    
   1.83999991       5.38751316    
   1.88000011       6.14453077    
   1.92000008       6.95211697    
   1.96000004       7.68668079    
   2.00000000       8.43135262    
   2.03999996       9.21362877    
   2.07999992       10.0273895    
   2.11999989       10.7952404    
   2.15999985       11.4239302    
   2.19999981       12.1377401    
   2.24000025       12.9166899    
   2.28000021       13.4234695    
   2.32000017       13.4301901    
   2.36000013       13.3892498    
   2.40000010       13.3886900    
   2.44000006       13.4111700    
   2.48000002       13.4059801    
   2.51999998       13.4122295    
   2.55999994       13.3976803    
   2.59999990       13.4014301    
   2.63999987       13.4080896    
   2.67999983       13.4164000    
   2.71999979       13.4639797    
   2.76000023       13.5429497    
   2.80000019       13.6312799    
   2.84000015       13.6813297    
   2.88000011       13.7112398    
   2.92000008       13.8155003    
   2.96000004       14.0579395    
   3.00000000       14.3296003    
   3.03999996       14.4339504    
   3.07999992       14.4189596    
   3.11999989       14.4465799    
   3.15999985       14.5375204    
   3.19999981       14.6750002    
   3.24000025       14.7454796    
   3.28000021       14.7573099    
   3.32000017       14.7290697    
   3.36000013       14.7187099    
   3.40000010       14.7687302    
   3.44000006       14.9366703    
   3.48000002       15.2291403    
   3.51999998       15.6333303    
   3.55999994       16.0513802    
   3.59999990       16.4797306    
   3.63999987       16.9421196    
   3.67999983       17.3120804    
   3.71999979       17.5347309    
   3.76000023       17.6848297    
   3.80000019       17.7800808    
   3.84000015       17.8257198    
   3.88000011       17.8488808    
   3.92000008       17.9114094    
   3.96000004       18.0224991    
   4.00000000       18.1004105    
   4.03999996       18.1330891    
   4.07999992       18.1975002    
   4.11999989       18.3097191    
   4.15999985       18.4660892    
   4.19999981       18.5824394    
   4.24000025       18.6203499    
   4.28000021       18.7219696    
   4.32000017       18.9825592    
   4.36000013       19.3463097    
   4.40000010       19.6198406    
   4.44000006       19.7273903    
   4.48000002       19.8223705    
   4.51999998       20.0250206    
   4.55999994       20.3069592    
   4.59999990       20.5335693    
   4.63999987       20.6030598    
   4.67999983       20.5775108    
   4.71999979       20.5622997    
   4.76000023       20.5693398    
   4.80000019       20.5720901    
   4.84000015       20.5742702    
   4.88000011       20.5806599    
   4.92000008       20.5758095    
   4.96000004       20.5755405    
   5.00000000       20.5724602    
   5.03999996       20.5775795    
   5.07999992       20.5742607    
   5.11999989       20.5720692    
   5.15999985       20.5818005    
   5.19999981       20.5908909    
   5.24000025       20.5867691    
   5.28000021       20.5874596    
   5.32000017       20.5900497    
   5.36000013       20.5960293    
   5.40000010       20.5949593    
   5.44000006       20.6030102    
   5.48000002       20.5985298    
   5.51999998       20.5928993    
   5.55999994       20.5931797    
   5.59999990       20.6026001    
   5.63999987       20.6112995    
   5.67999983       20.6193695    
   5.71999979       20.6408691    
   5.76000023       20.6727295    
   5.80000019       20.6913300    
   5.84000015       20.7024307    
   5.88000011       20.6888199    
   5.92000008       20.6707401    
   5.96000004       20.6799393    
   6.00000048       20.6982498    
   6.04000044       20.7441807    
   6.08000040       20.7575207    
   6.12000036       20.7469501    
   6.16000032       20.7200298    
   6.20000029       20.6991405    
   6.24000025       20.6795502    
   6.28000021       20.6717892    
   6.32000017       20.6764698    
   6.36000013       20.7070503    
   6.40000010       20.7378006    
   6.44000006       20.7785091    
   6.48000002       20.8046494    
   6.51999998       20.8157597    
   6.55999994       20.8258591    
   6.59999990       20.8488998    
   6.63999987       20.8831806    
   6.67999983       20.8990002    
   6.71999979       20.8789406    
   6.75999975       20.8269501    
   6.79999971       20.7662296    
   6.83999968       20.7329502    
   6.87999964       20.7118797    
   6.91999960       20.6949291    
   6.95999956       20.6868801    
   7.00000048       20.6780300    
   7.04000044       20.6651592    
   7.08000040       20.6513405    
   7.12000036       20.6380100    
   7.16000032       20.6249008    
   7.20000029       20.6171608    
   7.24000025       20.6125603    
   7.28000021       20.6104908    
   7.32000017       20.6227894    
   7.36000013       20.6094894    
   7.40000010       20.5979805    
   7.44000006       20.6111107    
   7.48000002       20.6353092    
   7.51999998       20.6458397    
   7.55999994       20.6641998    
   7.59999990       20.6761494    
   7.63999987       20.6899300    
   7.67999983       20.6837807    
   7.71999979       20.6731796    
   7.75999975       20.6683292    
   7.79999971       20.6586800    
   7.83999968       20.6590500    
   7.87999964       20.6583004    
   7.91999960       20.6625500    
   7.95999956       20.6711903    
